# Supplementary material for: Metavisitor, a Suite of Galaxy Tools for Simple and Rapid Detection and Discovery of Viruses in Deep Sequence Data
Source: PLoS One. 2017 Jan 3;12(1):e0168397. doi: 10.1371/journal.pone.0168397 (PMC5207757; doi:10.1371/journal.pone.0168397)
Supplement: S2 File — (TXT) [file pone.0168397.s019.txt]

>Nora_raw_reads
GCAAAAAGGCCCCTGGGGGGGGGTTAATGAGTACTGGAAAAAGAAGCGCGAGATACCACT
TCGCTGATTATGCTGATTCTGGTATTAAGGATTAGTAGAGTATCGGAAGTGCCGAAGGGA
ATAATGCTGGTCCGTTGTAAACAGGATACTTATGAGACCTCTTAACAGAAACTTTGAGCA
AACAACAAATAAACGAACAAAAAGAGTTATACATTGAACTTGAAAAATCAATGTCTTTTA
TTTAGACTGATTTATATTGGTCTTTATAATCGTAAGGAATAATTCTCATCTAATGATATC
GATGTAAAATGTATCATTCTAGCTATTCAATTATATTAATTGAGCTTAGCATCTGATTAA
ATTATTATTATAAAATAATATTTAATCCCCATCTTTGCAAGATGGAAACTCTCAATAAAT
CAGGAGTATAATAGATTTAAACCCTCACACTGAATCACGAGTATAAACAGATTCAAATAT
GATTAACAATCAAACAAACAAAAAGGGACCACAACTAGAGAGAGTACATTTTGGTAGTGC
GCAGGTTGTGGGAAAAAGTACCAAACGACGACAACGCGGAACCAAATTTGACATTGAATA
TACTGTTAAAAGGAACGATGCACCAAAAGAGCAGAAATTCTTAGTTTCAGAAATTTTTGA
TGAAAAGTTGGATAAACAAATAAAATATGAGAAGAAGCAAAATCATACTTTTATTAAACC
GAAATTAAATTTAGTTACTAGAGAAGAACAACACGTGACTAAGAAGGTTTTAAGAGGTAA
AGAACGAGCTGCAACTCATGCTTTTATGAAGGAAATGGTTGAATCTAACAAGATACAACC
TAGTTGGAATGTCGAATACGAAAAAGAAATAGATGAGGTTGATCTATTTTTTATGAAGAA
GAGAACCAAACCTTTCTCAGGTTTTTCTATTAAGGAATTAAGAGATAGTCTAATTGTGCA
GTCAGACGATAAAAACATGGCACAGCCAACCGTGATGAGTTCAACCAATGAAATTGTTAC
ACCCCGTGAGGAGATAAGCGTTTCTGCTATCTCTGAACAACTGGCATCCTTGATGGAGAG
AGTTGATAAACTCGAGAAGATGAATGCTGTTTTGGAGGAAGAAAACAAGCAGCTAAAGAA
AGAGAGAGAGGCGACTATTAAGTCAGTTAAGAAAGAGGCAAAGAGGACTAAACAAGAGAA
GCCTCAGATTGCGAAGAAAACGCAACACAAGAGTTTAGGAGTAAATCTTAAAATCACCAA
GACCAAAGTAGTTGGTCAGGAACAATGTTTGGAAATTGAAAATACTCAGCATAAGAAATT
TGTTGAGAAGCCAAGCATGCCATCCAAAGTGAGCAAGAAGATGAAGGGACAACAGTTGAA
AAAGACTATTCGTACTTGGTATGAATTTGATCCCTCTAAACTCGTTCAGCATCAAAAAGA
AGTGTTGAACAGTGTTGTTACTAACACAACCTTCGCAGATAAAGTCCGTGAAACTGGTAT
ACCTAAACAAAAGATTAGGTATACTGCAAAACCACCAGCAGAGGAGAAGAGGAGTATCCA
TTTCTATGGTTATAAGCCAAAAGGAATCCCTAACAAAGTTTGGTGGAATTGGGTCACCAC
TGGCACAGCTATGGACGCTTATGAAAAAGCTGACCATTATCTGTATCACCAATTTAAACG
AGAAATGATGGTATACAGAAATAAATGGGTCAAGTTTAGTAAGGAGTTCAATCCGTACCT
ATCGGAACCGAAAATGGTATGGGAAGAGAATACATGGGAATATGAATATAAAACAGACGT
TCCCTACAATTTTATTCTCAAATGGCGCCAGTTAGTGCAGACCTACAAGCCTAACACACC
AATCCAGGCTGATTGGTACAAAATCTCGCAGAAACAACAATGTTAATTGAAGTTTTCATT
AATTCTTTGTTGCAAAATCTAGGTATCATGATGTCTTTCCGTGACCTAGTGGCGAGCCCA
TGGATACTGCTAGTAATAGCTATACCCTTGTGTGCATTTGCCAGTTCAGCGTCTATGGTT
AGGGAGATGCTTTTCCGTCATAAAATTACAGAAAATATTTTAAAAGGAACAGGAGTAGAA
GAATTGTTTAATCCATTCGGGATAATTATTAAATATTTCCTTTATTTTGCAATTTTGTAT
GCTTTTATTAAATATATTAGAAATAACATTAACGTAATAACAGAGAAAGTTAATTTTATA
CGGAGAATAGTATCGAACCCAACTGGAACAACAGGACGTAGAGGTGTGTTAGGGCGATGT
GTAGAACAAATCATAGAATATCCAACATTCTTTATCACGATGGTCTACGAACTACAGCAA
ATTAAGAACAAAAAAGATCTTATCTCGAAAATTACGATGATAAGTAGTATTCTCAAGTTA
CCACTTGGTATTTGGGAAAGTACTGTAGGACGGATGCTAGATCGACCGGCGATAGAAGGA
ACAGAAGAAATGTTGGAAGATGTTCTACCTATGGTAGCAATGGGATTGACGATTACAAAG
ACTCAAATTGGAGATGTTCCAGTTGAAAGTTTTCTTGTGAATTTGGACCGTAATCAAAAG
GCTTGCGAAAATATAATAAAACGTATGCAGCCGTTGATGATTAAAATGGGAATGATGAAA
GATAGTTCATATGATACTATTTTGCAAGTTGCAAAAGAAGTTAATGAATTATCGGAAGCG
GAAACATGGATGAAAACAACGCTCAAATTAAACCCAAATGAGTTCTTACAAACACAAGGG
GCTGTAAGAGTTGGCGAAATCAGGGAAAAAGTTGCAACTTTGAGAAATAAGTTAAACACT
TTGCAAACGAAAGAACTTCGATCAGATAAAGTAGTAACAGAGTGCCAAAAACATCTGGCA
TCACTCGAAGTGCTACTTATTGAAGTTAAGGTGTTAGAGAACAGTAACCAAACCCGAGTA
AAACCCGTAGGAGTTACCATACAAGGCGAAAAACAAATCGGAAAGACAAACCTCGTAGCA
ATCCTCTCAAGAAAAGTGTGCGAGTATGTTCAGGAACATGGCGATATTTCTTTTAGAAAC
GCTACTAAATGGACAACTTGGTCTAGGCAGTGCAGAGATGAATTTGATACAGGATACACC
GGACAAGAAATAACTTACGTAGATGATGCCTTTCAACAAAAAGACAACAAGGATCATTTG
ATGTGGTTTACTTTTATTTCTAATACAGCAGTGGGAACAAACCAAGCTGATTTGAAACAA
AAAGGTTTACCATACAGAAGTAAGTTGGTGTTTACGACCTGTAACAAGTTGCCGGACAAA
AGCGTAACGATTGAGGATATCGAAGCATTACATGCTCGATTCCCTCATACAATTTGCTTG
AGGAGGAACAAGAACAAAATGCCAAAACGAGGAGCGATTGACGAGAGCTATGACTGGGTC
GATTTTTATTACGGACCAATGTCGAAAGCCGTCAGCGCTATTGGAAGCAACACGACCAGC
ACGCTAAAAACCATGTCTTTGAGTGAAATAGTGAAGATAATTGGAGATGATTTGATTATT
CAAAATAATTTCTATAACTCCACTATTAAAGATGTGGGAATCACCGGACAAGAACAAATG
GATGGAGCGCAATTAGAAAGAAGACAACGAATGCGCGAATTGAGGGATCACTTGTTGAGA
ATCCGCCCAGGAGACGAAAACATGCCTTTCCTTGATGAAACATTTGAGTTGAATAGCCGA
CCTATCCAGACAGATGAGAAATTTATACCGCTCAAAGATAACTTAGATGAAGAAGTTATG
TATGGCGGTATTTCAGATCAGTTGTTAACTAGATTTGATAATATCATCGAAAGGAGTTTA
GAAGGCTATGATGTTGAGTCGCGAGAGCTAGGTGTTGAACCTTTAACTACACTAAATCAC
GTGAGAAGTAATATGTTGAGTTATAGAGCGTGGAATCTCATTAATTCCATGTGTATTAAC
AAAACAGAAACTTTCAGTGCTTGGTTAGGAAGGTACACCCGTCTTGTAACAGAAGGAGCA
GCAGAAAATCTAGTTACGACGAAAGTCAAAATTAGAGTTAATCCTTTTACAGGTTTGCAG
TTGATCGCGGCCAAACGAATGTTGCAAGAGAATAAATTGATCGATATGGATGAAATTCCA
TCGACATCAGCGAATTCATATGAAACAGTTTACGATCAAATCAAAAATTTCGTGAACGAT
GAACTGAGTCTGATGGAAACAGATATAGTTGATTTAGCTTTAGCAAAAATTAGCTTATCG
CAAATCCGAGGCAACATCAAAAGATCAACCTGGCTGGACGTAAATGATTGGATATTAGCT
TTGAAACATAAAATTTCAGGAAAAAGCTTTGCCAAACATATGGATCTGTATCCTAGCTCG
CTAGATTCTTTTCTTCTTACACTCAAAGATTGGGAGGTTGAAGACCGTATAAAGTTTAAC
TCTATTTACAAGCAAAAGGTATTGTTTGTTCAATCTAGATTTTCACTTTACTGTTGGTCT
CCTTTTATATCTCGTGGAACACGATTTGTGAAAGTGACTTCTCAGTTTAGAGAGTTAGTG
GATAAGTTAGAAACTGGCATTCTATTCCATGAAATAAAATCGGTTACAAATGGAATTAGA
TGGTTAGGAGGAGCAGGGAACAATGGACACGTTGGAGAAAGAGTAAGAGTTATTGCTCAT
ACAGCCCAATTTCCGAAAAAGAGTTACCCTCAGAATGGATTCCCTATAAACGAAGAACTA
CATAGGGAATGGATCCAACTTGTTATGAACTCGGACTATAAGTATCACTCACTTATAGGA
GAAGAAAAAGTAAATATTCTTTGGAACCTTATTAGGCTCCAACCTCAACATGAGGTGGAG
AATTTTAAGGTTTACTTAGAAGATTTGCAGGCGTCCCCGCCGAAAACTGGGACAATTTGT
GCAAAAGTAGTGAATGATATAAAAGCCGAAGTAACTTCAAGTTATAGGCAATTTAACAAT
TACTACACTCGTTTAACAAAAGATGGTATGCACACACTTTTATCAATGCTTTCTAGGATA
GGTGTTCCAATTTCAGATTATTGGAATGACCTTCTTGTCGACAAAGCGCCAGCTATTACA
GCGGTTACTGTTGGAGCAATAACAAGTTTAGCTATTATTACAATAGTAAAAACTTTTCAA
TATGCTATAGCTGGAGAAGAGCAAAGTAAAGGTGAAAAACGAGCCAAACAGAAGAACATC
GCAACAACTAAGCTTCAAAAATTGAAGTTTACACTTGGCAAAGAACAAGCTGAAGGGGAT
AGTATCGAACATGTTAAAGAATTTGACGGTGATGTTAAGTTCGAAACAATTGAGAAACTA
TTTGATCACATTGATGAACACCCCAACCTCAACATAGTAGGCTTAAACTTGGTAGCACCA
GAAAACCCAATTGCTATCTATGCCGCAAGAGAAGAATCGTACGACTTTTCATTTTCCGAA
CCGCGCCCGCCTCAATGGAAAAAGGTGGTAACGTTTAAGGAAGACAGTAAACGAATAATC
TCTCTACAGTTGCGAGGAGAAGATACTGAAGATAACATCCTTGATGAGATAGAACACGCT
ATAAAAGTCTCACATGGAATGCCGTATGCTGAATGGATATTCAATGGATGGTTTAAGAAA
GAGAGCAACGACAATATATTATATTGTGTCGAGTTGGACCTGGTGACCGCAAAAACCCAA
TCAGGCCCAGTTGGATGGACACGTGCTCAAACGAAAAACCTGAAAGATCTTGAAATTCAG
CTAAATAAAGGCAAACCGATCGATGTTAAATCAGTGGTTTTAGGTGCACCGCAAGCATCT
ACGCAGGCGACCGATACTATGGACGTGCTAGTGAATAAGCATTTAGTTAAAGTTCATTGT
CTGAGTTATGAAAATTTGAACAACTTAGCTTTGAACGGAACACAAGTGTTTGCTTTAGCA
TCCGACAATATATTGATCGTGCCTGCACATGCAGCCAGACAGAACAAGTGGATCCGATTT
AGTCGCGCAACACAAACTGGTCATTATGGAGTAGCGAAAGTTGATGAACGTAGAATTGAT
TTTACACGTGACATCGCTATAGCCGTTATTTTGACTAGAACCGAAGCAGAACAAAAATTG
TGCGAATTAGATTATTCGATCCAGTTGACGAATATTAGTAAAGAGAAATTCCACTTCCCT
CTTATTACGAAATATTTGTTAACCGCTGACCAGTCAGAAGTAGAATGGATGAATTGTACG
ACCCTACATTATTTTGCAAAGAATAGAACCGTGGGGTTAGGAAGAACAACATCATTCCAA
GTTTCTGAATTTCTATGTGGAAACGAGTACATATCCAAGAAACTGGTCGCATGCGCGCAA
GGACTCCAGTCAAGTGTCGAACTAAGCCGACTTGGTGATTGTGGAAGTCCAATTGTCTTG
GCGTCGGGAAAGAAGGCAGGAAAACTGATAGGTTTTCACGGTTATCACTCTCCAAATCTA
CAAACGTGGTATGGAGCAATGTTGACTGTTGAGGACTTGGGAATCATCAACGGCGTAGAA
GAACATTTTGATGACCCATGGGCCAAACTTATTACACAAGGATTACCTGTCGATTTGCCA
ATTGGACCAGAAGTTGAGTATGTTGGTAATCTAATAAGACCTAGTTTACCTGTGACAAAT
GACTCATTGGACCATTGGCACAAATCACCATTTGCTGATCAATTTGAAGAACAACTAGCA
CCTGGTCGATTGAATCCATATGATTCATATATTGAAGGAGATTTGCCAACTAATCTTGAG
GGCCGAAAAAGTTTAATCTTAGGCCCGAATAGTGAAATGGCAAAAACTCTTCCAGAATTG
GATCAAGGAATTATCGACTGGATTGTAGATCAGTTGGTGGTGGAACAAGTTGCAACTTTC
AAAGCAGAAAACCTTTTAACGAAAGTTAGTGACGATATTGACGAAATGCTTGATTATGCC
CTGAATGGAAATGTAGATAACACATATGTTAGGGGTATGGAAGTCAACAAAGCATCAGGA
TTACCTTGGAGTCTTTCAGGTAGTCCGAAAAAGAGTGACTTTATCGATGTAGATGAAGCT
ACTGGAGTCAGATCGTTTAAGGTTAATGCTAATGGAGACGCTCTTAAAAATAGAGTTATC
CTGAAGTTGCAACAGGCGAAGATGGGAAATAGAATCTTGAGTTTTTCAAGTTCGAAACTA
AAGGACCAACCCATCAAAATAGCGCAAGCGAAGAGTGGAAGGACGAGAGTATTCCATTGT
ATCCCAGTGGACTTAATCTTGTTTTCGGGAGCGCTGTACGGCCCGTACAAAGAAGCATAC
ACAAAGGCTGGACTGAAATGCTATCATGCTGTAGGAATAGATCCGAAATCAGTTGGTTGG
CAACAGTTGGCTACGTATATGACGAAGCATCCTAATTATTTTGATGCTGATTATAAGAAT
TACGATAAGTATTTGCATAGGCAGGTATTTAAAGCAGTTCGAAAAATTCAGCGATCAGTG
ATTCAACAGATGTGCCCAGATAAATGGGATAAAGCAAGAGCTGTTGAAGAATTAGATGCT
ATTGACACGTATGTAGTTGACTATCAAACAGTCTACAAAACCAATCGTGGCAACAAAAGT
GGTAGTTATACTACTACAATTGATAATTGCCTGGCGAACGATATTTATGGTTTGTATGCG
TGGGTGAAGACAACCGGCCTAAGATCACTGTGGGATTACCGACAGAATGTCTCGAGCGTC
GCGTTTGGTGATGATATTATAAAAAGCGTTAGCGATGAGTATAAGGATAAGTATAATTAT
TGTACTTATCGAGATGTACTAAATGCTACAGGACATATCATGACACCAGGTTCAAAGGAT
GGAGAAGAGAAGCCATTTACTTCTTTTGAAAACCTACAATTCTTGAAAAGAGGATTTAAG
TTAGAAAACGGTATGGTTTTAGCTCCATTACTACAACGATCTATTGAAGGACCGTTTGTA
TGGACTGATATCCGCGAAGATCAGATAACTGTGTGGGTAAATCTCGTGCAAGAACAGTTG
ATCGAAGCCGCTCTTTGGGGTGAGGAGTATTACAATGAGCTTTGTCAAAAGCTAAAATGT
GGTACAAATAGAACCTTGAATGGAGCATTAGCAGTATTGTTGAATACGAGCTGGGAAGTT
ACTTTCCAAAAATTCTGTAATCGTTATTATGGCATTAAAAGAGGAGATCTTTGATCAGAA
CACCACTCTTTTCACCGTTTTAGACGAGAACGAGGTTACTGAGATTAAGTCAATTCAATC
TTCAGTAACAGCAGTAAAGACCCAGCTCGATCAACAAAAACTGCAACTTGACGGTTTAGC
TAAAGTAGTTGACAACAATCAAGCTCGAAATGAAGAACAATTCGTTAATATCAATACAGC
ATTGGTAGAAATGAATTCAGAAGTTGACAAATTAACCACAACAACAAGTCAACAGGCAAA
ACAGATTAACACCCTTGCCACAACATTAAACGAGCTTGATCAAACTACGAAAGACTCCTT
AGACACGTTGAACACAACAACAGAATCTCTTAGTAAACAAGTATTATTTAATACTGATGA
GATTACCGTGTTAAAGGTAGACGTAGCAACCGTCACACAAAAACAACAGGACGTAGAACA
TTCACTTGTGACAATGAAAGATGAGATAGGAGAATTGCACATATCAGTGAATGCCAATGC
TAACTCCATTGAGGCATTACGCACCAGAATTGCCGCGCTAGAGGTTAGAGATGTAGGACC
GTGGGTTTTGAAAAACAGAATTTACAAATTCGTGATCAATATGCCAAATGGAACTACTCG
CTATACTACAATATACTTTTTCGCCGATGTATATTATAGCACTGGAGTAAGAGCAGCACC
TACAAATGCGGGAACAACTACAAGCATATTGACGATTACTTCGTTGACAACATCATATAG
TTTGGCTAACGTCCCCGTTTTAAAAGGTGTACCTTATAGAGTCAATGGTTACTTTGCTAA
CGGAAATAGTATCGAAGATATAACCGGAAGCACGTCAGTGATTTACGACTCTATGTAAAC
CGGACATGACATGTCTATGACACGACATTAAACTGTCAGAACCTGTTTGGTTAACACAGA
GAGATTAACCGCAAGACGAGTATGCAGAATCCAACACAAACCATGCATATATACGACATG
CCCCTACGCGTCATCGCTGGCCTGTCAACCCTTGCCAAAACAACTGAAGAAGACGACAAC
ACCTCAACTGGAATAGTAGTTAGTGAAGTAGGAGAGCCACAAGTGGTCGACCATCCAGCA
TGGATTGATCCCTTTGTTGCTTATCAATTGCGAGCTCCACGTAAAAACATCACACCAGAT
TTTATATTTGGTCGAGCCGATATTGGTAATGCGTTTAGTGCTTTCTTACCGCGCCGCTTT
TCTGCTCCAGCAGTAGGAACCCGACTTGTGATAGACCCTGTTTTCACTTACCAACAGAAA
ACGGTGCTAGGACTATATAATTATTTCCATGCGGATTTTTATTATATAGTGCATGTTCCA
GCACCCTTGGGAACAGGTATCTATCTGAAGATCTATGCTCCTGAATTTGACACTACAACC
GTAACACGAGGAATTCGGTTTAAGCCAAGTGCATCTCCAACAATTGCACTTTCAGTCCCT
TGGAGCAACGATCTATCGACCGTAGAAACATCCGTAGGTCGAGTCGGACAGAGTGGAGGG
AGTATTGTTATCGAAACTATCGAAGATAACAGTAACGAGACGGTCAACACCCCACTCAGC
ATCACCGTTTGGTGTTGCATGGCGAATATTAAAGCCACAGGCTACAAAAATGCGGATACG
TCAGCTTACAACGAAAAAGGCATGAACTTTGTCCCAGTTCCAGTGCCAAAGCCGCCCGTT
CCCCCAACAAAACCAATTATGGGCGAGGAACAAGCTGACAATGAAGTTACAGCCGAAGGT
GGTAAACTTGTACAGGAATTGGTTTACGACCATTCTGCGATTCCTGTAGCGCCAGTCGTC
GAAACACAAGCAGAACAGCCGGAAGTCCCAGTTTCATCAGTGGCAACGCGAAAGAACGAT
ACGGGACATTTGGCAACAAAGTGGTATGATTTCGCCAAAATCAGTCTGTCAAACCCAGCT
AACATGAACTGGACCACGCTAACCATAGACCCGTACAACAATGTTACATTGTCTAGAGAT
GGTGAGTCGATGGTCCTACCATGGAGGCGAAATGTTTGGACAACCGGATCGAAAAGTATT
GGATATATCCGAACGATGGTTGCACAAATTAACATACCACGCCCGCCGCAGATCAGTGGA
GTGCTCGAAGTTAAAGATTCAATCAATAACTCAAGTATTTCACTGGTAGAATTTGGAGGA
AAAGTAGAGATTCCAATTATTCCGAAGGTTATGAACGGACTAGTAACAAGTGCTAGTTTG
CCAAGGCATAGACTAAACCCATGGATGAGAACCGCCGAAAGTAAGGTTGAATTGCAATAT
CGAATTATTGCTTTTAATCGAACTAGCGACATTGCTGACCTTAACGTTAGCGTTTTGTTG
CGACCTGGCGATTCGCAATTCCAATTGCCGATGAAACCTGACAATAGTGTGGATACACGT
CATTTTGAGCTTGTTGAAGCTTTAATGTACCACTACGATAGCCTCCGAATTCGAGGAGAA
GAACAGAGTCTGCCAGAAAATGCACCTAATGCAGTTTCAAACCCTCAGCAGTTCATTACA
CCCGCAACCGCTCTAAGTGCCGAAGAATATAATGTGCACGAGGCGTTGGGTGAAACTGAG
GAGTTGGAGCTGGATGAATTTCCGGTTCTGGTGTTCAAGGGAAATGTTCCCGTTGACTCA
GTGACGTCCATTCCTTTGGACCTCGCAACTATATACGACTTTGCTTGGGACGGAGAGCAG
AATGCAATTTCTCAGAAATTTCAGCGTTTTGCTCATCTGATACCGAAAAGCGCAGGTGGT
TTTGGCCCAGTGATTGGTAATTATACTATCACGGCTAACCTCCCCACCGGTGTAGCAGGT
CGTATTCTGCACAATTGTCTCCCAGGAGATTGTGTAGATCTAGCAGTATCGAGAATTTTT
GGCTTGAAGAGCCTTCTCGGTGTTGCAGGAACAGCAGTTTCAGCCATTGGTGGCCCACTC
CTTAACGGTTTGGTTAACACCGCAGCGCCTATCCTTAGTGGAGCAGCGCACGCCATTGGT
GGAAATGTTGTAGGAGGACTGGCTGATGCAGTGATCGACATTGGATCTAATTTGCTGACG
CCAAAAGAAAAAGAACAACCAAGCGCAAATTCAAGCGCGATTTCTGGAGATATTCCGATT
TCGCGTTTTGTAGAGATGCTCAAGTATGTCAAGGAGAATTACCAGGATAATCCTGTGTTC
CCGACTTTACTTGTTGAACCACAAAACTTCATCTCAAACGCAATGACCGCACTCAAAACA
ATTCCAATTGAGGTCTTTGCCAACATGCGCAATGTGAAAGTTGAACGAAATTTGTTCGAC
CGAACGGTTGTTCCAACTGTGAAGGAAGCTACTCTAGCTGATATTGTCATACCTAATCAT
ATGTATGGCTATATTCTCCGAGACTTCCTCCAAAACAAACGAGCGTTTCAATCTGGGACC
AAACAAAATGTGTACTTTCAGCAGTTTCTAACTGTTCTATCTCAACGTAATACCCGTACA
CATATTACGCTCAACGACATCACAAGTTGCTCTATTGATAGTGAGTCGATTGCAAACAAA
ATAGAGAGAGTAAAACGCTACTTGAGTGCAAACTCGAGTGTGGGGAGACCACGGAAGAAT
TTTCGCAAAGAAACAGCGCTGCTACCTACTACGACCCGCAAAATCGTATTAGGTGAAAGT
AAACGCAGGACGGAACGAAACGTAGCAGAAACTGTTTTCCCTTCCGTGAGGCAGTAGATT
AAATCCAAAACTCGCCATGTGCGCGTCTCAGAAACTAATTTTTAAAATTGGTTTGCGCGT
ATGGTTAAAAAGTCACATTAAATATGAGGATGGTCGCTATAATTTTCTAGCAGAAGATTA
TAAAGGACGGTGTGATGATGTTTTGGAGCCCGCACTGGGTGTGGGTTCGTAGTGCTAGCA
ATTGCAACTTTTCCTGAAAGTTAATACCTATAGTTTATAGGAGAAAAATTAACATTTATT
GAGAATATCTGTGCAAACGACTCCCCACGCGGGGAGTAGTGGAATCTTGATAAACAGGTT
TTTTAAGCTTTTGCGTTTCCGAAAGGGTTACTCTGGCTGAACCAGCAGTTTTTATAACTG
TGGGTAGCCCCTCGGAAAATCAGGTTTGC
