# Supplementary material for: Metavisitor, a Suite of Galaxy Tools for Simple and Rapid Detection and Discovery of Viruses in Deep Sequence Data
Source: PLoS One. 2017 Jan 3;12(1):e0168397. doi: 10.1371/journal.pone.0168397 (PMC5207757; doi:10.1371/journal.pone.0168397)
Supplement: S5 File — (TXT) [file pone.0168397.s022.txt]

--- blastn Oases Contigs vs vir1 nucleotide BLAST database__cn__ ---
# subject	subject length	Total Subject Coverage	Relative Subject Coverage	Best Bit Score	Mean Bit Score
gi|157325505|gb|DQ321720.2|_Nora_virus,_complete_genome	11908	10211	0.857490762513	11840.0	4041.13333333
gi|822478532|gb|KP970099.1|_Nora_virus_isolate_RAKMEL13_gp1_(gp1)_gene,_partial_cds;_and_replicatio	11416	8736	0.765241765943	11441.0	3673.0
gi|822478537|gb|KP970100.1|_Nora_virus_isolate_GEO58_gp1_(gp1)_gene,_partial_cds;_and_replication_p	11416	2463	0.215749824807	4028.0	3607.0
gi|346421290|ref|NC_007919.3|_Nora_virus,_complete_genome	12333	10530	0.853806859645	11809.0	2652.72727273
gi|284022350|gb|GQ257737.1|_Nora_virus_isolate_Umea_2007,_complete_genome	12333	10530	0.853806859645	11809.0	2572.6
gi|822478527|gb|KP970098.1|_Nora_virus_isolate_AM04_gp1_(gp1)_gene,_partial_cds;_and_replication_po	11413	7654	0.67063874529	5745.0	2488.72727273
gi|822478512|gb|KP970095.1|_Nora_virus_isolate_RAK11_gp1_(gp1)_and_replication_polyprotein_(gp2)_ge	11416	6174	0.540819901892	5368.0	2419.2
gi|822478141|gb|KP969947.1|_Drosophila_A_virus_isolate_ywiP_DrosophilaA_RNA-dependent_RNA_polymeras	4516	4157	0.920504871568	6980.0	2360.75
gi|402295620|gb|JX220408.1|_Nora_virus_isolate_FR1,_complete_genome	12333	12302	0.997486418552	12720.0	2324.48
gi|822478147|gb|KP969949.1|_Drosophila_A_virus_isolate_delta11_DrosophilaA_RNA-dependent_RNA_polyme	4481	4442	0.991296585584	7081.0	2263.8
gi|822478417|gb|KP970078.1|_Nora_virus_isolate_D167_gp1_(gp1),_replication_polyprotein_(gp2),_gp3_(	11895	7315	0.614964270702	5503.0	2191.5
gi|822478517|gb|KP970096.1|_Nora_virus_isolate_K09_gp1_(gp1)_gene,_partial_cds;_and_replication_pol	11419	2027	0.177511165601	3490.0	2050.0
gi|822478144|gb|KP969948.1|_Drosophila_A_virus_isolate_XIB_DrosophilaA_RNA-dependent_RNA_polymerase	4516	4507	0.998007085917	7092.0	2008.5
gi|822478150|gb|KP969950.1|_Drosophila_A_virus_isolate_Qdelta_DrosophilaA_RNA-dependent_RNA_polymer	4476	4446	0.993297587131	7092.0	1846.61538462
gi|822478440|gb|KP970082.1|_Nora_virus_isolate_RAKMEL12_gp1_(gp1),_replication_polyprotein_(gp2),_g	11968	7214	0.602774064171	6396.0	1815.36
gi|822478497|gb|KP970092.1|_Nora_virus_isolate_delta11_gp1_(gp1)_gene,_partial_cds;_replication_pol	11157	2347	0.21036120821	3314.0	1695.0
gi|822478522|gb|KP970097.1|_Nora_virus_isolate_JJ17_gp1_(gp1)_gene,_partial_cds;_and_replication_po	11420	993	0.0869527145359	1674.0	1659.0
gi|822478482|gb|KP970089.1|_Nora_virus_isolate_IM13_gp1_(gp1)_gene,_partial_cds;_replication_polypr	11103	1828	0.164640187337	1977.0	1565.0
gi|225356593|gb|FJ150422.1|_Drosophila_A_virus_isolate_HD,_complete_genome	4806	4753	0.988972118186	6902.0	1419.0
gi|822478430|gb|KP970080.1|_Nora_virus_isolate_MONSIM03_gp1_(gp1),_replication_polyprotein_(gp2),_g	11968	2086	0.174298128342	2993.0	1416.4
gi|822478445|gb|KP970083.1|_Nora_virus_isolate_SAF04_gp1_(gp1),_replication_polyprotein_(gp2),_gp3_	11142	649	0.0582480703644	1121.0	1121.0
gi|822478135|gb|KP969945.1|_Drosophila_A_virus_isolate_XID_DrosophilaA_RNA-dependent_RNA_polymerase	4516	4074	0.902125775022	3103.0	1111.55714286
gi|822478403|gb|KP970076.1|_Nora_virus_isolate_ATH56_gp1_(gp1)_and_replication_polyprotein_(gp2)_ge	11965	2344	0.195904722106	2812.0	1024.5
gi|822478412|gb|KP970077.1|_Nora_virus_isolate_IM09_gp1_(gp1),_replication_polyprotein_(gp2),_gp3_(	11965	3689	0.308315921438	2989.0	1023.28571429
gi|822478435|gb|KP970081.1|_Nora_virus_isolate_MON28_gp1_(gp1)_and_replication_polyprotein_(gp2)_ge	11967	5859	0.489596390073	5445.0	1003.92307692
gi|822478507|gb|KP970094.1|_Nora_virus_isolate_K02_gp1_(gp1)_gene,_partial_cds;_replication_polypro	11160	1289	0.115501792115	957.0	778.0
gi|822478132|gb|KP969944.1|_Drosophila_A_virus_isolate_wipe_DrosophilaA_RNA-dependent_RNA_polymeras	4516	3070	0.67980513729	3097.0	742.436363636
gi|822478477|gb|KP970088.1|_Nora_virus_isolate_IM12_gp1_(gp1)_gene,_partial_cds;_replication_polypr	11413	952	0.0834136510996	1153.0	732.333333333
gi|253761971|ref|NC_012958.1|_Drosophila_A_virus,_complete_genome	4806	607	0.126300457761	1045.0	674.2
gi|822478542|gb|KP970101.1|_Nora_virus_isolate_SAFSIM01_gp1_(gp1)_gene,_partial_cds;_and_replicatio	11413	384	0.0336458424604	661.0	661.0
gi|822478138|gb|KP969946.1|_Drosophila_A_virus_isolate_LJ35_DrosophilaA_RNA-dependent_RNA_polymeras	4468	959	0.214637421665	848.0	501.833333333
gi|9629650|ref|NC_001834.1|_Drosophila_C_virus,_complete_genome	9264	6345	0.684909326425	1276.0	444.609756098
gi|2388672|gb|AF014388.1|_Drosophila_C_virus_strain_EB,_complete_genome	9264	6587	0.711031951641	1276.0	431.272727273
gi|300871949|gb|GU983882.2|_Drosophila_C_virus_isolate_ZW141_polyprotein_gene,_partial_cds	500	272	0.544	482.0	394.5
gi|300871965|gb|GU983892.2|_Drosophila_C_virus_isolate_psjmg_polyprotein_gene,_partial_cds	500	310	0.62	491.0	352.75
gi|300871979|gb|GU983900.2|_Drosophila_C_virus_isolate_AL7_polyprotein_gene,_partial_cds	500	271	0.542	489.0	342.0
gi|300871957|gb|GU983888.2|_Drosophila_C_virus_isolate_Bam73_H_polyprotein_gene,_partial_cds	500	453	0.906	491.0	322.5
gi|300871941|gb|GU983878.2|_Drosophila_C_virus_isolate_mel15_H_polyprotein_gene,_partial_cds	500	453	0.906	489.0	321.0
gi|300871955|gb|GU983885.2|_Drosophila_C_virus_isolate_16a9_polyprotein_gene,_partial_cds	490	151	0.308163265306	273.0	262.0
gi|300871953|gb|GU983884.2|_Drosophila_C_virus_isolate_Tam15_polyprotein_gene,_partial_cds	500	151	0.302	273.0	262.0
gi|6940537|gb|AF065756.1|AF065756_Stealth_virus_1_clone_3B43_T7	836	599	0.716507177033	334.0	189.944444444
gi|6561412|gb|AF191073.1|AF191073_Stealth_virus_1_clone_3B43,_genomic_sequence	3620	2744	0.758011049724	432.0	182.938461538
gi|822478153|gb|KP969951.1|_Drosophila_A_virus_isolate_REEF23_DrosophilaA_RNA-dependent_RNA_polymer	468	125	0.267094017094	208.0	179.0
gi|6957471|gb|AF065755.1|AF065755_Stealth_virus_1_clone_3B43_T3	814	646	0.793611793612	279.0	174.709677419
gi|30014277|dbj|BD177017.1|_Novel_translational_activity-promoting_higher-order_structure	189	84	0.444444444444	152.0	152.0
gi|92142564|dbj|BD294721.1|_Novel_tertiary_structure_having_ability_to_accelerate_translation_activ	189	84	0.444444444444	152.0	152.0
gi|28414844|dbj|BD173513.1|_WO_2002061080-A/3:_Novel_tertiary_structure_having_ability_to_accelerat	189	84	0.444444444444	152.0	152.0
gi|767766613|gb|KM972720.1|_Tete_virus_strain_SaAn_3518_glycoprotein_precursor,_gene,_complete_cds	4467	115	0.0257443474368	156.0	148.5
gi|429890933|gb|JX904130.1|_Uncultured_marine_virus_clone_SOG02701,_complete_genome	1326	103	0.077677224736	145.0	142.333333333
gi|38569384|gb|AY397620.1|_Bluetongue_virus_isolate_10_5'_UTR	290	209	0.720689655172	223.0	140.169230769
gi|404515565|gb|JX291540.1|_Trichoderma_hypovirus_strain_1_clone_1_hypothetical_protein_gene,_compl	1923	132	0.0686427457098	174.0	127.755555556
gi|798547302|gb|KP974707.1|_Cricket_paralysis_virus_isolate_CrPV-3,_complete_genome	9185	908	0.098856831791	145.0	122.7
gi|798547249|gb|KP974706.1|_Cricket_paralysis_virus_isolate_CrPV-2,_complete_genome	9381	2108	0.224709519241	167.0	114.128571429
gi|8895506|gb|AF218039.1|_Cricket_paralysis_virus_nonstructural_polyprotein_and_structural_polyprot	9185	1871	0.203701687534	167.0	112.716666667
gi|21321708|ref|NC_003924.1|_Cricket_paralysis_virus,_complete_genome	9185	1411	0.153620032662	167.0	107.95
gi|331693811|gb|HQ442266.1|_Grapevine_leafroll-associated_virus_1_isolate_12.2.1_coat_protein-like_	544	128	0.235294117647	107.0	107.0
gi|236164896|emb|GN351224.1|_Sequence_988_from_Patent_WO2007130519	60	60	1.0	104.0	104.0
gi|236164898|emb|GN351225.1|_Sequence_989_from_Patent_WO2007130519	60	60	1.0	104.0	104.0
gi|236164921|emb|GN351233.1|_Sequence_997_from_Patent_WO2007130519	60	60	1.0	100.0	100.0
gi|236164917|emb|GN351232.1|_Sequence_996_from_Patent_WO2007130519	60	60	1.0	100.0	100.0
gi|567840469|gb|KF478765.1|_Lassa_virus_strain_Soromba-R_segment_S,_complete_sequence	3571	145	0.0406048725847	104.0	93.2875
gi|399157421|gb|JX185667.1|_UNVERIFIED:_Deformed_wing_virus_clone_100414-13_L20_16D-DWV1F_A1_polypr	941	183	0.194473963868	109.0	90.2
gi|399157420|gb|JX185666.1|_UNVERIFIED:_Deformed_wing_virus_clone_100414-13_K20_15D-DWV1F_A1_polypr	942	183	0.194267515924	109.0	89.6571428571
gi|399157416|gb|JX185662.1|_UNVERIFIED:_Deformed_wing_virus_clone_100414-13_O19_8D-DWV1F_A1_polypro	947	183	0.193241816262	100.0	85.4714285714
gi|399157417|gb|JX185663.1|_UNVERIFIED:_Deformed_wing_virus_clone_100414-13_P19_10D-DWV1F_A1_polypr	944	183	0.193855932203	100.0	82.9
gi|822478059|gb|KP969918.1|_Drosophila_A_virus_isolate_IM13_DrosophilaA_RNA-dependent_RNA_polymeras	4480	60	0.0133928571429	100.0	82.2
gi|84683224|gb|DQ333351.1|_Choristoneura_occidentalis_granulovirus,_complete_genome	104710	77	0.000735364339605	104.0	78.8428571429
gi|109255272|ref|NC_008168.1|_Choristoneura_occidentalis_granulovirus,_complete_genome	104710	77	0.000735364339605	104.0	78.8428571429
gi|726973360|gb|KM270560.1|_Nilaparvata_lugens_C_virus,_complete_genome	9163	791	0.0863254392666	174.0	77.3777777778
gi|766989358|gb|KP642119.1|_Narnaviridae_environmental_sample_clone_sraf.cpip_contig2643_RNA-depend	3246	86	0.026494146642	75.2	75.2
gi|236164892|emb|GN351222.1|_Sequence_986_from_Patent_WO2007130519	60	44	0.733333333333	75.2	75.2
gi|399157419|gb|JX185665.1|_UNVERIFIED:_Deformed_wing_virus_clone_100414-13_J20_13D-DWV1F_A1_polypr	657	103	0.156773211568	89.7	74.575
gi|346450872|emb|JA417780.1|_Sequence_2_from_Patent_WO2011075379	7159	47	0.00656516273223	71.6	71.6
gi|262225307|gb|GQ342964.1|_Drosophila_melanogaster_tetravirus_SW-2009a_strain_DTRV_putative_RNA-de	3005	41	0.0136439267887	69.8	69.8
gi|84579786|dbj|AB214978.1|_Human_picobirnavirus_pseudogene_for_RNA-dependent_RNA_polymerase	193	137	0.709844559585	95.1	69.1
gi|254575700|gb|FJ539167.1|_Oxbow_virus_strain_Ng1453_glycoprotein_gene,_complete_cds	3643	36	0.00988196541312	66.2	66.2
gi|822478117|gb|KP969939.1|_Drosophila_A_virus_isolate_IM08_DrosophilaA_RNA-dependent_RNA_polymeras	4503	35	0.00777259604708	64.4	64.4
gi|822478120|gb|KP969940.1|_Drosophila_A_virus_isolate_IM02_DrosophilaA_RNA-dependent_RNA_polymeras	4480	35	0.0078125	64.4	64.4
gi|723005622|gb|KM382272.1|_Bat_circovirus_POA/2012/V,_partial_genome	1728	56	0.0324074074074	64.4	64.04
gi|609088848|gb|KJ191556.1|_Baku_virus_strain_LEIV-46Azn_VP5_protein_gene,_partial_cds	1620	40	0.0246913580247	64.4	58.7
gi|401772014|emb|HE795107.1|_Shamonda_virus_N_and_NSs_genes,_segment_S,_genomic_RNA,_isolate_Ib_An_	927	32	0.0345199568501	53.6	53.0
gi|401829616|ref|NC_018464.1|_Shamonda_virus_N_and_NSs_genes,_segment_S,_genomic_RNA,_isolate_Ib_An	927	32	0.0345199568501	53.6	52.7
gi|767851454|gb|KJ936089.1|_Turnip_mosaic_virus_isolate_NSW3,_complete_genome	9834	51	0.00518608907871	51.8	51.8
gi|187234321|gb|EU436423.1|_Israel_acute_paralysis_virus_of_bees_strain_DVE31-OP3-PA-USA-2007,_comp	9580	82	0.00855949895616	50.0	50.0
