# Supplementary material for: Metavisitor, a Suite of Galaxy Tools for Simple and Rapid Detection and Discovery of Viruses in Deep Sequence Data
Source: PLoS One. 2017 Jan 3;12(1):e0168397. doi: 10.1371/journal.pone.0168397 (PMC5207757; doi:10.1371/journal.pone.0168397)
Supplement: S6 File — (TXT) [file pone.0168397.s023.txt]

--- blastx Oases Contigs vs vir1 protein BLAST database__cn__ ---
# SeqId	%Identity	AlignLength	StartSubject	EndSubject	%QueryHitCov	E-value	BitScore
 
# gi|9629652|ref|NP_044946.1|_capsid_polyprotein,_partial__Drosophila_C_virus
# Suject Length: 901
# Total Subject Coverage: 829
# Relative Subject Coverage: 0.920088790233
# Best Bit Score: 748.0
# Mean Bit Score: 376.425
Locus_17_Transcript_6/12_Confidence_0.385_Length_1953	57.57	634	118	747	96.4	0.0	748.0
Locus_17_Transcript_4/12_Confidence_0.154_Length_1373	63.1	458	121	578	99.8	0.0	623.0
Locus_17_Transcript_5/12_Confidence_0.154_Length_696	60.7	229	118	346	98.1	2e-95	306.0
Locus_17_Transcript_9/12_Confidence_0.077_Length_588	50.0	114	635	747	58.0	2e-23	103.0
Locus_17_Transcript_8/12_Confidence_0.000_Length_1426	63.1	458	121	578	96.1	0.0	621.0
Locus_17_Transcript_7/12_Confidence_0.308_Length_1996	57.69	631	121	747	93.9	0.0	743.0
Locus_17_Transcript_1/12_Confidence_0.154_Length_882	63.88	263	342	604	89.3	1e-114	359.0
Locus_12_Transcript_2/2_Confidence_0.000_Length_447	54.46	112	10	121	74.9	8e-34	132.0
Locus_17_Transcript_2/12_Confidence_0.154_Length_728	64.98	237	342	578	97.5	2e-104	330.0
Locus_116_Transcript_1/1_Confidence_0.000_Length_355	49.45	91	805	895	76.6	2e-19	90.1
Locus_12_Transcript_1/2_Confidence_0.667_Length_341	54.95	111	11	121	97.4	2e-34	132.0
Locus_17_Transcript_3/12_Confidence_0.154_Length_728	64.98	237	342	578	97.5	3e-104	330.0
 
# gi|2388674|gb|AAC58808.1|_capsid_polyprotein,_partial__Drosophila_C_virus
# Suject Length: 901
# Total Subject Coverage: 829
# Relative Subject Coverage: 0.920088790233
# Best Bit Score: 748.0
# Mean Bit Score: 376.425
Locus_17_Transcript_6/12_Confidence_0.385_Length_1953	57.57	634	118	747	96.4	0.0	748.0
Locus_17_Transcript_4/12_Confidence_0.154_Length_1373	63.1	458	121	578	99.8	0.0	623.0
Locus_17_Transcript_5/12_Confidence_0.154_Length_696	60.7	229	118	346	98.1	2e-95	306.0
Locus_17_Transcript_9/12_Confidence_0.077_Length_588	50.0	114	635	747	58.0	2e-23	103.0
Locus_17_Transcript_8/12_Confidence_0.000_Length_1426	63.1	458	121	578	96.1	0.0	621.0
Locus_17_Transcript_7/12_Confidence_0.308_Length_1996	57.69	631	121	747	93.9	0.0	743.0
Locus_17_Transcript_1/12_Confidence_0.154_Length_882	63.88	263	342	604	89.3	1e-114	359.0
Locus_12_Transcript_2/2_Confidence_0.000_Length_447	54.46	112	10	121	74.9	8e-34	132.0
Locus_17_Transcript_2/12_Confidence_0.154_Length_728	64.98	237	342	578	97.5	2e-104	330.0
Locus_116_Transcript_1/1_Confidence_0.000_Length_355	49.45	91	805	895	76.6	2e-19	90.1
Locus_12_Transcript_1/2_Confidence_0.667_Length_341	54.95	111	11	121	97.4	2e-34	132.0
Locus_17_Transcript_3/12_Confidence_0.154_Length_728	64.98	237	342	578	97.5	3e-104	330.0
 
# gi|798547251|gb|AKA63264.1|_structural_polyprotein,_partial__Cricket_paralysis_virus
# Suject Length: 895
# Total Subject Coverage: 867
# Relative Subject Coverage: 0.968715083799
# Best Bit Score: 719.0
# Mean Bit Score: 359.508333333
Locus_17_Transcript_6/12_Confidence_0.385_Length_1953	52.69	670	120	779	99.8	0.0	719.0
Locus_17_Transcript_4/12_Confidence_0.154_Length_1373	57.92	461	123	583	99.8	0.0	585.0
Locus_17_Transcript_5/12_Confidence_0.154_Length_696	55.6	232	120	351	99.4	4e-86	281.0
Locus_17_Transcript_9/12_Confidence_0.077_Length_588	44.22	147	634	779	69.2	4e-28	118.0
Locus_17_Transcript_8/12_Confidence_0.000_Length_1426	57.92	461	123	583	96.1	0.0	584.0
Locus_17_Transcript_7/12_Confidence_0.308_Length_1996	52.62	667	123	779	97.2	0.0	713.0
Locus_17_Transcript_1/12_Confidence_0.154_Length_882	59.25	265	344	608	89.0	9e-109	344.0
Locus_12_Transcript_2/2_Confidence_0.000_Length_447	55.36	112	12	123	74.9	6e-35	135.0
Locus_17_Transcript_2/12_Confidence_0.154_Length_728	60.0	240	344	583	97.5	1e-99	317.0
Locus_116_Transcript_1/1_Confidence_0.000_Length_355	39.22	102	791	889	85.1	6e-11	65.1
Locus_12_Transcript_1/2_Confidence_0.667_Length_341	55.86	111	13	123	97.4	2e-35	135.0
Locus_17_Transcript_3/12_Confidence_0.154_Length_728	60.0	240	344	583	97.5	1e-99	318.0
 
# gi|798547304|gb|AKA63266.1|_structural_polyprotein,_partial__Cricket_paralysis_virus
# Suject Length: 895
# Total Subject Coverage: 867
# Relative Subject Coverage: 0.968715083799
# Best Bit Score: 719.0
# Mean Bit Score: 359.508333333
Locus_17_Transcript_6/12_Confidence_0.385_Length_1953	52.69	670	120	779	99.8	0.0	719.0
Locus_17_Transcript_4/12_Confidence_0.154_Length_1373	57.92	461	123	583	99.8	0.0	585.0
Locus_17_Transcript_5/12_Confidence_0.154_Length_696	55.6	232	120	351	99.4	4e-86	281.0
Locus_17_Transcript_9/12_Confidence_0.077_Length_588	44.22	147	634	779	69.2	4e-28	118.0
Locus_17_Transcript_8/12_Confidence_0.000_Length_1426	57.92	461	123	583	96.1	0.0	584.0
Locus_17_Transcript_7/12_Confidence_0.308_Length_1996	52.62	667	123	779	97.2	0.0	713.0
Locus_17_Transcript_1/12_Confidence_0.154_Length_882	59.25	265	344	608	89.0	9e-109	344.0
Locus_12_Transcript_2/2_Confidence_0.000_Length_447	55.36	112	12	123	74.9	6e-35	135.0
Locus_17_Transcript_2/12_Confidence_0.154_Length_728	60.0	240	344	583	97.5	1e-99	317.0
Locus_116_Transcript_1/1_Confidence_0.000_Length_355	39.22	102	791	889	85.1	6e-11	65.1
Locus_12_Transcript_1/2_Confidence_0.667_Length_341	55.86	111	13	123	97.4	2e-35	135.0
Locus_17_Transcript_3/12_Confidence_0.154_Length_728	60.0	240	344	583	97.5	1e-99	318.0
 
# gi|726973362|gb|AIY53986.1|_capsid_protein,_partial__Nilaparvata_lugens_C_virus
# Suject Length: 896
# Total Subject Coverage: 873
# Relative Subject Coverage: 0.974330357143
# Best Bit Score: 719.0
# Mean Bit Score: 359.116666667
Locus_17_Transcript_6/12_Confidence_0.385_Length_1953	52.78	665	120	780	99.8	0.0	719.0
Locus_17_Transcript_4/12_Confidence_0.154_Length_1373	57.7	461	123	583	99.8	0.0	586.0
Locus_17_Transcript_5/12_Confidence_0.154_Length_696	55.79	233	120	351	99.4	7e-87	283.0
Locus_17_Transcript_9/12_Confidence_0.077_Length_588	45.27	148	634	780	69.7	4e-29	120.0
Locus_17_Transcript_8/12_Confidence_0.000_Length_1426	57.7	461	123	583	96.1	0.0	585.0
Locus_17_Transcript_7/12_Confidence_0.308_Length_1996	52.72	662	123	780	97.2	0.0	712.0
Locus_17_Transcript_1/12_Confidence_0.154_Length_882	58.49	265	344	608	89.0	1e-107	340.0
Locus_12_Transcript_2/2_Confidence_0.000_Length_447	52.14	117	7	123	78.3	2e-34	134.0
Locus_17_Transcript_2/12_Confidence_0.154_Length_728	59.58	240	344	583	97.5	2e-99	317.0
Locus_116_Transcript_1/1_Confidence_0.000_Length_355	36.27	102	792	890	85.1	5e-10	62.4
Locus_12_Transcript_1/2_Confidence_0.667_Length_341	54.95	111	13	123	97.4	6e-35	134.0
Locus_17_Transcript_3/12_Confidence_0.154_Length_728	59.58	240	344	583	97.5	3e-99	317.0
 
# gi|54041577|sp|P13418.2|POLS_CRPVC_RecName:_Full_Structural_polyprotein;_Contains:_RecName:_Full_Ca
# Suject Length: 895
# Total Subject Coverage: 867
# Relative Subject Coverage: 0.968715083799
# Best Bit Score: 717.0
# Mean Bit Score: 358.25
Locus_17_Transcript_6/12_Confidence_0.385_Length_1953	52.54	670	120	779	99.8	0.0	717.0
Locus_17_Transcript_4/12_Confidence_0.154_Length_1373	57.7	461	123	583	99.8	0.0	584.0
Locus_17_Transcript_5/12_Confidence_0.154_Length_696	55.17	232	120	351	99.4	1e-85	280.0
Locus_17_Transcript_9/12_Confidence_0.077_Length_588	44.22	147	634	779	69.2	3e-28	118.0
Locus_17_Transcript_8/12_Confidence_0.000_Length_1426	57.7	461	123	583	96.1	0.0	582.0
Locus_17_Transcript_7/12_Confidence_0.308_Length_1996	52.47	667	123	779	97.2	0.0	712.0
Locus_17_Transcript_1/12_Confidence_0.154_Length_882	59.25	265	344	608	89.0	5e-109	344.0
Locus_12_Transcript_2/2_Confidence_0.000_Length_447	53.57	112	12	123	74.9	9e-34	132.0
Locus_17_Transcript_2/12_Confidence_0.154_Length_728	60.0	240	344	583	97.5	1e-99	318.0
Locus_116_Transcript_1/1_Confidence_0.000_Length_355	38.24	102	791	889	85.1	6e-10	62.0
Locus_12_Transcript_1/2_Confidence_0.667_Length_341	54.05	111	13	123	97.4	3e-34	132.0
Locus_17_Transcript_3/12_Confidence_0.154_Length_728	60.0	240	344	583	97.5	1e-99	318.0
 
# gi|21321710|ref|NP_647482.1|_structural_polyprotein,_partial__Cricket_paralysis_virus
# Suject Length: 895
# Total Subject Coverage: 867
# Relative Subject Coverage: 0.968715083799
# Best Bit Score: 717.0
# Mean Bit Score: 358.25
Locus_17_Transcript_6/12_Confidence_0.385_Length_1953	52.54	670	120	779	99.8	0.0	717.0
Locus_17_Transcript_4/12_Confidence_0.154_Length_1373	57.7	461	123	583	99.8	0.0	584.0
Locus_17_Transcript_5/12_Confidence_0.154_Length_696	55.17	232	120	351	99.4	1e-85	280.0
Locus_17_Transcript_9/12_Confidence_0.077_Length_588	44.22	147	634	779	69.2	3e-28	118.0
Locus_17_Transcript_8/12_Confidence_0.000_Length_1426	57.7	461	123	583	96.1	0.0	582.0
Locus_17_Transcript_7/12_Confidence_0.308_Length_1996	52.47	667	123	779	97.2	0.0	712.0
Locus_17_Transcript_1/12_Confidence_0.154_Length_882	59.25	265	344	608	89.0	5e-109	344.0
Locus_12_Transcript_2/2_Confidence_0.000_Length_447	53.57	112	12	123	74.9	9e-34	132.0
Locus_17_Transcript_2/12_Confidence_0.154_Length_728	60.0	240	344	583	97.5	1e-99	318.0
Locus_116_Transcript_1/1_Confidence_0.000_Length_355	38.24	102	791	889	85.1	6e-10	62.0
Locus_12_Transcript_1/2_Confidence_0.667_Length_341	54.05	111	13	123	97.4	3e-34	132.0
Locus_17_Transcript_3/12_Confidence_0.154_Length_728	60.0	240	344	583	97.5	1e-99	318.0
 
# gi|8895508|gb|AAF80999.1|_structural_polyprotein,_partial__Cricket_paralysis_virus
# Suject Length: 895
# Total Subject Coverage: 867
# Relative Subject Coverage: 0.968715083799
# Best Bit Score: 717.0
# Mean Bit Score: 358.25
Locus_17_Transcript_6/12_Confidence_0.385_Length_1953	52.54	670	120	779	99.8	0.0	717.0
Locus_17_Transcript_4/12_Confidence_0.154_Length_1373	57.7	461	123	583	99.8	0.0	584.0
Locus_17_Transcript_5/12_Confidence_0.154_Length_696	55.17	232	120	351	99.4	1e-85	280.0
Locus_17_Transcript_9/12_Confidence_0.077_Length_588	44.22	147	634	779	69.2	3e-28	118.0
Locus_17_Transcript_8/12_Confidence_0.000_Length_1426	57.7	461	123	583	96.1	0.0	582.0
Locus_17_Transcript_7/12_Confidence_0.308_Length_1996	52.47	667	123	779	97.2	0.0	712.0
Locus_17_Transcript_1/12_Confidence_0.154_Length_882	59.25	265	344	608	89.0	5e-109	344.0
Locus_12_Transcript_2/2_Confidence_0.000_Length_447	53.57	112	12	123	74.9	9e-34	132.0
Locus_17_Transcript_2/12_Confidence_0.154_Length_728	60.0	240	344	583	97.5	1e-99	318.0
Locus_116_Transcript_1/1_Confidence_0.000_Length_355	38.24	102	791	889	85.1	6e-10	62.0
Locus_12_Transcript_1/2_Confidence_0.667_Length_341	54.05	111	13	123	97.4	3e-34	132.0
Locus_17_Transcript_3/12_Confidence_0.154_Length_728	60.0	240	344	583	97.5	1e-99	318.0
 
# gi|5821785|pdb|1B35|C_Chain_C,_Cricket_Paralysis_Virus_(crpv)
# Suject Length: 282
# Total Subject Coverage: 268
# Relative Subject Coverage: 0.950354609929
# Best Bit Score: 341.0
# Mean Bit Score: 324.571428571
Locus_17_Transcript_6/12_Confidence_0.385_Length_1953	58.96	268	1	268	40.7	6e-110	341.0
Locus_17_Transcript_4/12_Confidence_0.154_Length_1373	60.08	243	1	243	52.4	2e-103	318.0
Locus_17_Transcript_8/12_Confidence_0.000_Length_1426	60.08	243	1	243	50.4	3e-103	318.0
Locus_17_Transcript_7/12_Confidence_0.308_Length_1996	58.96	268	1	268	39.8	8e-110	341.0
Locus_17_Transcript_1/12_Confidence_0.154_Length_882	58.49	265	4	268	89.0	2e-112	334.0
Locus_17_Transcript_3/12_Confidence_0.154_Length_728	59.58	240	4	243	97.5	2e-103	310.0
Locus_17_Transcript_2/12_Confidence_0.154_Length_728	59.58	240	4	243	97.5	1e-103	310.0
 
# gi|726973361|gb|AIY53985.1|_RNA-dependent_RNA_polymerase__Nilaparvata_lugens_C_virus
# Suject Length: 1770
# Total Subject Coverage: 1598
# Relative Subject Coverage: 0.902824858757
# Best Bit Score: 1222.0
# Mean Bit Score: 317.736842105
Locus_11_Transcript_7/23_Confidence_0.107_Length_203	66.67	63	556	618	92.6	3e-22	95.9
Locus_11_Transcript_22/23_Confidence_0.393_Length_2525	41.43	490	152	618	57.7	6e-116	394.0
Locus_11_Transcript_4/23_Confidence_0.107_Length_613	37.25	204	302	502	98.2	1e-42	160.0
Locus_11_Transcript_16/23_Confidence_0.429_Length_5398	40.21	1639	152	1749	86.7	0.0	1222.0
Locus_11_Transcript_8/23_Confidence_0.107_Length_383	65.32	124	495	618	96.9	2e-51	182.0
Locus_11_Transcript_9/23_Confidence_0.179_Length_458	52.86	140	556	695	90.2	7e-38	145.0
Locus_11_Transcript_23/23_Confidence_0.143_Length_5008	36.88	1383	152	1493	78.3	0.0	898.0
Locus_11_Transcript_20/23_Confidence_0.107_Length_1351	28.98	176	152	307	38.8	1e-11	72.8
Locus_11_Transcript_6/23_Confidence_0.071_Length_224	63.77	69	495	563	92.0	1e-24	103.0
Locus_11_Transcript_12/23_Confidence_0.107_Length_811	29.12	261	611	858	95.7	2e-29	125.0
Locus_11_Transcript_1/23_Confidence_0.143_Length_1315	28.88	187	152	318	42.4	3e-14	81.3
Locus_11_Transcript_15/23_Confidence_0.107_Length_1760	41.9	525	973	1493	85.9	3e-125	412.0
Locus_11_Transcript_5/23_Confidence_0.071_Length_725	46.35	233	334	563	96.3	7e-69	238.0
Locus_11_Transcript_17/23_Confidence_0.036_Length_1611	54.29	536	1216	1749	97.1	0.0	603.0
Locus_11_Transcript_13/23_Confidence_0.214_Length_1834	31.14	668	556	1207	99.7	1e-95	328.0
Locus_11_Transcript_10/23_Confidence_0.214_Length_1642	40.37	540	333	856	98.2	1e-133	434.0
Locus_11_Transcript_11/23_Confidence_0.214_Length_979	36.62	314	556	856	95.5	1e-57	209.0
Locus_11_Transcript_14/23_Confidence_0.071_Length_1429	25.56	532	692	1207	99.9	3e-51	195.0
Locus_11_Transcript_18/23_Confidence_0.071_Length_1011	32.35	238	973	1208	68.4	8e-34	139.0
 
# gi|798547303|gb|AKA63265.1|_nonstructural_polyprotein__Cricket_paralysis_virus
# Suject Length: 1771
# Total Subject Coverage: 1599
# Relative Subject Coverage: 0.902879728967
# Best Bit Score: 1212.0
# Mean Bit Score: 313.147368421
Locus_11_Transcript_7/23_Confidence_0.107_Length_203	66.67	63	556	618	92.6	1e-21	94.7
Locus_11_Transcript_22/23_Confidence_0.393_Length_2525	41.43	490	152	618	57.7	2e-112	384.0
Locus_11_Transcript_4/23_Confidence_0.107_Length_613	36.27	204	302	502	98.2	3e-43	162.0
Locus_11_Transcript_16/23_Confidence_0.429_Length_5398	40.12	1640	152	1750	86.7	0.0	1212.0
Locus_11_Transcript_8/23_Confidence_0.107_Length_383	65.32	124	495	618	96.9	2e-51	182.0
Locus_11_Transcript_9/23_Confidence_0.179_Length_458	52.14	140	556	695	90.2	4e-37	142.0
Locus_11_Transcript_23/23_Confidence_0.143_Length_5008	36.78	1384	152	1494	78.3	0.0	887.0
Locus_11_Transcript_20/23_Confidence_0.107_Length_1351	30.11	176	152	307	38.8	7e-08	60.8
Locus_11_Transcript_6/23_Confidence_0.071_Length_224	63.77	69	495	563	92.0	1e-24	103.0
Locus_11_Transcript_12/23_Confidence_0.107_Length_811	28.35	261	611	858	95.7	2e-26	116.0
Locus_11_Transcript_1/23_Confidence_0.143_Length_1315	29.95	187	152	318	42.4	2e-10	69.3
Locus_11_Transcript_15/23_Confidence_0.107_Length_1760	41.9	525	974	1494	85.9	9e-127	416.0
Locus_11_Transcript_5/23_Confidence_0.071_Length_725	45.49	233	334	563	96.3	3e-69	239.0
Locus_11_Transcript_17/23_Confidence_0.036_Length_1611	54.29	536	1217	1750	97.1	0.0	608.0
Locus_11_Transcript_13/23_Confidence_0.214_Length_1834	30.94	669	556	1208	99.7	3e-93	322.0
Locus_11_Transcript_10/23_Confidence_0.214_Length_1642	39.63	540	333	856	98.2	6e-131	426.0
Locus_11_Transcript_11/23_Confidence_0.214_Length_979	35.99	314	556	856	95.5	2e-54	200.0
Locus_11_Transcript_14/23_Confidence_0.071_Length_1429	25.38	532	693	1208	99.7	1e-48	187.0
Locus_11_Transcript_18/23_Confidence_0.071_Length_1011	32.49	237	974	1208	68.2	1e-33	139.0
 
# gi|798547250|gb|AKA63263.1|_nonstructural_polyprotein__Cricket_paralysis_virus
# Suject Length: 1771
# Total Subject Coverage: 1599
# Relative Subject Coverage: 0.902879728967
# Best Bit Score: 1212.0
# Mean Bit Score: 313.147368421
Locus_11_Transcript_7/23_Confidence_0.107_Length_203	66.67	63	556	618	92.6	1e-21	94.7
Locus_11_Transcript_22/23_Confidence_0.393_Length_2525	41.43	490	152	618	57.7	2e-112	384.0
Locus_11_Transcript_4/23_Confidence_0.107_Length_613	36.27	204	302	502	98.2	3e-43	162.0
Locus_11_Transcript_16/23_Confidence_0.429_Length_5398	40.12	1640	152	1750	86.7	0.0	1212.0
Locus_11_Transcript_8/23_Confidence_0.107_Length_383	65.32	124	495	618	96.9	2e-51	182.0
Locus_11_Transcript_9/23_Confidence_0.179_Length_458	52.14	140	556	695	90.2	4e-37	142.0
Locus_11_Transcript_23/23_Confidence_0.143_Length_5008	36.78	1384	152	1494	78.3	0.0	887.0
Locus_11_Transcript_20/23_Confidence_0.107_Length_1351	30.11	176	152	307	38.8	7e-08	60.8
Locus_11_Transcript_6/23_Confidence_0.071_Length_224	63.77	69	495	563	92.0	1e-24	103.0
Locus_11_Transcript_12/23_Confidence_0.107_Length_811	28.35	261	611	858	95.7	2e-26	116.0
Locus_11_Transcript_1/23_Confidence_0.143_Length_1315	29.95	187	152	318	42.4	2e-10	69.3
Locus_11_Transcript_15/23_Confidence_0.107_Length_1760	41.9	525	974	1494	85.9	9e-127	416.0
Locus_11_Transcript_5/23_Confidence_0.071_Length_725	45.49	233	334	563	96.3	3e-69	239.0
Locus_11_Transcript_17/23_Confidence_0.036_Length_1611	54.29	536	1217	1750	97.1	0.0	608.0
Locus_11_Transcript_13/23_Confidence_0.214_Length_1834	30.94	669	556	1208	99.7	3e-93	322.0
Locus_11_Transcript_10/23_Confidence_0.214_Length_1642	39.63	540	333	856	98.2	6e-131	426.0
Locus_11_Transcript_11/23_Confidence_0.214_Length_979	35.99	314	556	856	95.5	2e-54	200.0
Locus_11_Transcript_14/23_Confidence_0.071_Length_1429	25.38	532	693	1208	99.7	1e-48	187.0
Locus_11_Transcript_18/23_Confidence_0.071_Length_1011	32.49	237	974	1208	68.2	1e-33	139.0
 
# gi|261260465|gb|ACX54961.1|_RNA-dependent_RNA_polymerase__Bombyx_mori_cypovirus_1
# Suject Length: 1225
# Total Subject Coverage: 1169
# Relative Subject Coverage: 0.954285714286
# Best Bit Score: 620.0
# Mean Bit Score: 310.333333333
Locus_1_Transcript_3/18_Confidence_0.103_Length_1161	31.73	375	836	1190	96.3	2e-45	175.0
Locus_1_Transcript_4/18_Confidence_0.069_Length_1113	29.61	358	853	1190	95.9	1e-34	142.0
Locus_1_Transcript_2/18_Confidence_0.069_Length_1104	29.58	355	856	1190	95.8	5e-34	140.0
Locus_1_Transcript_11/18_Confidence_0.172_Length_1312	38.53	436	421	842	98.7	2e-80	276.0
Locus_1_Transcript_12/18_Confidence_0.172_Length_2386	36.33	757	42	779	94.1	2e-136	443.0
Locus_1_Transcript_18/18_Confidence_0.069_Length_1316	33.08	399	42	430	89.1	2e-54	202.0
Locus_1_Transcript_16/18_Confidence_0.172_Length_1783	34.85	551	42	582	91.3	3e-88	304.0
Locus_1_Transcript_14/18_Confidence_0.448_Length_3881	34.21	1213	42	1210	92.6	0.0	620.0
Locus_1_Transcript_15/18_Confidence_0.379_Length_3884	34.21	1213	42	1210	92.5	0.0	620.0
Locus_1_Transcript_17/18_Confidence_0.241_Length_3889	34.21	1213	42	1210	92.4	0.0	620.0
Locus_1_Transcript_7/18_Confidence_0.103_Length_1269	29.6	375	856	1210	87.9	6e-34	142.0
Locus_1_Transcript_8/18_Confidence_0.241_Length_1488	31.73	457	759	1190	90.9	3e-55	206.0
Locus_1_Transcript_6/18_Confidence_0.172_Length_1304	30.85	389	842	1210	88.7	1e-40	162.0
Locus_1_Transcript_5/18_Confidence_0.138_Length_1266	29.6	375	856	1210	88.1	6e-34	142.0
Locus_1_Transcript_13/18_Confidence_0.207_Length_2579	35.39	825	42	842	94.5	3e-142	461.0
 
# gi|40557596|gb|AAR88092.1|_RNA-dependent_RNA_polymerase__Bombyx_mori_cypovirus_1
# Suject Length: 1225
# Total Subject Coverage: 1169
# Relative Subject Coverage: 0.954285714286
# Best Bit Score: 614.0
# Mean Bit Score: 307.2
Locus_1_Transcript_3/18_Confidence_0.103_Length_1161	32.0	375	836	1190	96.3	3e-45	174.0
Locus_1_Transcript_4/18_Confidence_0.069_Length_1113	29.89	358	853	1190	95.9	2e-34	142.0
Locus_1_Transcript_2/18_Confidence_0.069_Length_1104	29.86	355	856	1190	95.8	6e-34	140.0
Locus_1_Transcript_11/18_Confidence_0.172_Length_1312	38.3	436	421	842	98.7	9e-79	271.0
Locus_1_Transcript_12/18_Confidence_0.172_Length_2386	36.06	757	42	779	94.1	3e-134	437.0
Locus_1_Transcript_18/18_Confidence_0.069_Length_1316	32.83	399	42	430	89.1	5e-54	201.0
Locus_1_Transcript_16/18_Confidence_0.172_Length_1783	34.3	551	42	582	91.3	8e-86	297.0
Locus_1_Transcript_14/18_Confidence_0.448_Length_3881	34.05	1213	42	1210	92.6	0.0	614.0
Locus_1_Transcript_15/18_Confidence_0.379_Length_3884	34.05	1213	42	1210	92.5	0.0	614.0
Locus_1_Transcript_17/18_Confidence_0.241_Length_3889	34.05	1213	42	1210	92.4	0.0	614.0
Locus_1_Transcript_7/18_Confidence_0.103_Length_1269	29.87	375	856	1210	87.9	6e-34	141.0
Locus_1_Transcript_8/18_Confidence_0.241_Length_1488	31.73	457	759	1190	90.9	6e-55	206.0
Locus_1_Transcript_6/18_Confidence_0.172_Length_1304	31.11	389	842	1210	88.7	2e-40	161.0
Locus_1_Transcript_5/18_Confidence_0.138_Length_1266	29.87	375	856	1210	88.1	6e-34	141.0
Locus_1_Transcript_13/18_Confidence_0.207_Length_2579	35.15	825	42	842	94.5	3e-140	455.0
 
# gi|13375375|gb|AAK20302.1|_RNA_dependent_RNA_Polymerase__Bombyx_mori_cypovirus_1
# Suject Length: 1225
# Total Subject Coverage: 1151
# Relative Subject Coverage: 0.939591836735
# Best Bit Score: 613.0
# Mean Bit Score: 307.0
Locus_1_Transcript_3/18_Confidence_0.103_Length_1161	31.03	377	836	1192	96.8	5e-45	173.0
Locus_1_Transcript_4/18_Confidence_0.069_Length_1113	28.89	360	853	1192	96.4	4e-34	141.0
Locus_1_Transcript_2/18_Confidence_0.069_Length_1104	28.85	357	856	1192	96.4	1e-33	139.0
Locus_1_Transcript_11/18_Confidence_0.172_Length_1312	38.07	436	421	842	98.7	5e-79	272.0
Locus_1_Transcript_12/18_Confidence_0.172_Length_2386	36.33	757	42	779	94.1	6e-135	439.0
Locus_1_Transcript_18/18_Confidence_0.069_Length_1316	33.33	399	42	430	89.1	3e-54	202.0
Locus_1_Transcript_16/18_Confidence_0.172_Length_1783	35.03	551	42	582	91.3	5e-88	303.0
Locus_1_Transcript_14/18_Confidence_0.448_Length_3881	33.89	1195	42	1192	91.3	0.0	613.0
Locus_1_Transcript_15/18_Confidence_0.379_Length_3884	33.89	1195	42	1192	91.2	0.0	613.0
Locus_1_Transcript_17/18_Confidence_0.241_Length_3889	33.89	1195	42	1192	91.1	0.0	613.0
Locus_1_Transcript_7/18_Confidence_0.103_Length_1269	28.85	357	856	1192	83.8	5e-33	139.0
Locus_1_Transcript_8/18_Confidence_0.241_Length_1488	30.94	459	759	1192	91.3	3e-54	204.0
Locus_1_Transcript_6/18_Confidence_0.172_Length_1304	30.19	371	842	1192	84.8	1e-39	159.0
Locus_1_Transcript_5/18_Confidence_0.138_Length_1266	28.85	357	856	1192	84.0	5e-33	139.0
Locus_1_Transcript_13/18_Confidence_0.207_Length_2579	35.27	825	42	842	94.5	1e-140	456.0
 
# gi|8895507|gb|AAF80998.1|_nonstructural_polyprotein__Cricket_paralysis_virus
# Suject Length: 1771
# Total Subject Coverage: 1599
# Relative Subject Coverage: 0.902879728967
# Best Bit Score: 1172.0
# Mean Bit Score: 306.631578947
Locus_11_Transcript_7/23_Confidence_0.107_Length_203	66.67	63	556	618	92.6	3e-22	95.9
Locus_11_Transcript_22/23_Confidence_0.393_Length_2525	41.22	490	152	618	57.7	1e-111	382.0
Locus_11_Transcript_4/23_Confidence_0.107_Length_613	35.78	204	302	502	98.2	2e-42	160.0
Locus_11_Transcript_16/23_Confidence_0.429_Length_5398	39.45	1640	152	1750	86.7	0.0	1172.0
Locus_11_Transcript_8/23_Confidence_0.107_Length_383	65.32	124	495	618	96.9	2e-51	182.0
Locus_11_Transcript_9/23_Confidence_0.179_Length_458	52.14	140	556	695	90.2	5e-37	142.0
Locus_11_Transcript_23/23_Confidence_0.143_Length_5008	36.49	1384	152	1494	78.3	0.0	874.0
Locus_11_Transcript_20/23_Confidence_0.107_Length_1351	30.11	176	152	307	38.8	9e-08	60.8
Locus_11_Transcript_6/23_Confidence_0.071_Length_224	63.77	69	495	563	92.0	1e-24	103.0
Locus_11_Transcript_12/23_Confidence_0.107_Length_811	28.35	261	611	858	95.7	5e-26	114.0
Locus_11_Transcript_1/23_Confidence_0.143_Length_1315	29.95	187	152	318	42.4	2e-10	69.3
Locus_11_Transcript_15/23_Confidence_0.107_Length_1760	41.33	525	974	1494	85.9	2e-123	407.0
Locus_11_Transcript_5/23_Confidence_0.071_Length_725	45.06	233	334	563	96.3	1e-68	237.0
Locus_11_Transcript_17/23_Confidence_0.036_Length_1611	52.99	536	1217	1750	97.1	0.0	581.0
Locus_11_Transcript_13/23_Confidence_0.214_Length_1834	30.49	669	556	1208	99.7	2e-90	314.0
Locus_11_Transcript_10/23_Confidence_0.214_Length_1642	39.44	540	333	856	98.2	9e-130	423.0
Locus_11_Transcript_11/23_Confidence_0.214_Length_979	35.99	314	556	856	95.5	5e-54	198.0
Locus_11_Transcript_14/23_Confidence_0.071_Length_1429	24.81	532	693	1208	99.7	7e-46	179.0
Locus_11_Transcript_18/23_Confidence_0.071_Length_1011	31.22	237	974	1208	68.2	3e-31	132.0
 
# gi|21321709|ref|NP_647481.1|_nonstructural_polyprotein__Cricket_paralysis_virus
# Suject Length: 1771
# Total Subject Coverage: 1599
# Relative Subject Coverage: 0.902879728967
# Best Bit Score: 1172.0
# Mean Bit Score: 306.631578947
Locus_11_Transcript_7/23_Confidence_0.107_Length_203	66.67	63	556	618	92.6	3e-22	95.9
Locus_11_Transcript_22/23_Confidence_0.393_Length_2525	41.22	490	152	618	57.7	1e-111	382.0
Locus_11_Transcript_4/23_Confidence_0.107_Length_613	35.78	204	302	502	98.2	2e-42	160.0
Locus_11_Transcript_16/23_Confidence_0.429_Length_5398	39.45	1640	152	1750	86.7	0.0	1172.0
Locus_11_Transcript_8/23_Confidence_0.107_Length_383	65.32	124	495	618	96.9	2e-51	182.0
Locus_11_Transcript_9/23_Confidence_0.179_Length_458	52.14	140	556	695	90.2	5e-37	142.0
Locus_11_Transcript_23/23_Confidence_0.143_Length_5008	36.49	1384	152	1494	78.3	0.0	874.0
Locus_11_Transcript_20/23_Confidence_0.107_Length_1351	30.11	176	152	307	38.8	9e-08	60.8
Locus_11_Transcript_6/23_Confidence_0.071_Length_224	63.77	69	495	563	92.0	1e-24	103.0
Locus_11_Transcript_12/23_Confidence_0.107_Length_811	28.35	261	611	858	95.7	5e-26	114.0
Locus_11_Transcript_1/23_Confidence_0.143_Length_1315	29.95	187	152	318	42.4	2e-10	69.3
Locus_11_Transcript_15/23_Confidence_0.107_Length_1760	41.33	525	974	1494	85.9	2e-123	407.0
Locus_11_Transcript_5/23_Confidence_0.071_Length_725	45.06	233	334	563	96.3	1e-68	237.0
Locus_11_Transcript_17/23_Confidence_0.036_Length_1611	52.99	536	1217	1750	97.1	0.0	581.0
Locus_11_Transcript_13/23_Confidence_0.214_Length_1834	30.49	669	556	1208	99.7	2e-90	314.0
Locus_11_Transcript_10/23_Confidence_0.214_Length_1642	39.44	540	333	856	98.2	9e-130	423.0
Locus_11_Transcript_11/23_Confidence_0.214_Length_979	35.99	314	556	856	95.5	5e-54	198.0
Locus_11_Transcript_14/23_Confidence_0.071_Length_1429	24.81	532	693	1208	99.7	7e-46	179.0
Locus_11_Transcript_18/23_Confidence_0.071_Length_1011	31.22	237	974	1208	68.2	3e-31	132.0
 
# gi|81971654|sp|Q9IJX4.1|POLN_CRPVC_RecName:_Full_Replicase_polyprotein;_Contains:_RecName:_Full_Pro
# Suject Length: 1771
# Total Subject Coverage: 1599
# Relative Subject Coverage: 0.902879728967
# Best Bit Score: 1172.0
# Mean Bit Score: 306.631578947
Locus_11_Transcript_7/23_Confidence_0.107_Length_203	66.67	63	556	618	92.6	3e-22	95.9
Locus_11_Transcript_22/23_Confidence_0.393_Length_2525	41.22	490	152	618	57.7	1e-111	382.0
Locus_11_Transcript_4/23_Confidence_0.107_Length_613	35.78	204	302	502	98.2	2e-42	160.0
Locus_11_Transcript_16/23_Confidence_0.429_Length_5398	39.45	1640	152	1750	86.7	0.0	1172.0
Locus_11_Transcript_8/23_Confidence_0.107_Length_383	65.32	124	495	618	96.9	2e-51	182.0
Locus_11_Transcript_9/23_Confidence_0.179_Length_458	52.14	140	556	695	90.2	5e-37	142.0
Locus_11_Transcript_23/23_Confidence_0.143_Length_5008	36.49	1384	152	1494	78.3	0.0	874.0
Locus_11_Transcript_20/23_Confidence_0.107_Length_1351	30.11	176	152	307	38.8	9e-08	60.8
Locus_11_Transcript_6/23_Confidence_0.071_Length_224	63.77	69	495	563	92.0	1e-24	103.0
Locus_11_Transcript_12/23_Confidence_0.107_Length_811	28.35	261	611	858	95.7	5e-26	114.0
Locus_11_Transcript_1/23_Confidence_0.143_Length_1315	29.95	187	152	318	42.4	2e-10	69.3
Locus_11_Transcript_15/23_Confidence_0.107_Length_1760	41.33	525	974	1494	85.9	2e-123	407.0
Locus_11_Transcript_5/23_Confidence_0.071_Length_725	45.06	233	334	563	96.3	1e-68	237.0
Locus_11_Transcript_17/23_Confidence_0.036_Length_1611	52.99	536	1217	1750	97.1	0.0	581.0
Locus_11_Transcript_13/23_Confidence_0.214_Length_1834	30.49	669	556	1208	99.7	2e-90	314.0
Locus_11_Transcript_10/23_Confidence_0.214_Length_1642	39.44	540	333	856	98.2	9e-130	423.0
Locus_11_Transcript_11/23_Confidence_0.214_Length_979	35.99	314	556	856	95.5	5e-54	198.0
Locus_11_Transcript_14/23_Confidence_0.071_Length_1429	24.81	532	693	1208	99.7	7e-46	179.0
Locus_11_Transcript_18/23_Confidence_0.071_Length_1011	31.22	237	974	1208	68.2	3e-31	132.0
 
# gi|77025007|gb|ABA61432.1|_polyhedrin__Culex_restuans_cypovirus
# Suject Length: 237
# Total Subject Coverage: 237
# Relative Subject Coverage: 1.0
# Best Bit Score: 489.0
# Mean Bit Score: 304.029411765
Locus_38_Transcript_10/16_Confidence_0.300_Length_720	93.07	231	1	230	96.1	5e-161	454.0
Locus_38_Transcript_14/16_Confidence_0.250_Length_739	96.04	227	1	227	92.0	3e-166	468.0
Locus_1527_Transcript_1/1_Confidence_1.000_Length_127	87.5	24	148	171	55.9	2e-09	55.5
Locus_38_Transcript_11/16_Confidence_0.275_Length_896	96.2	237	1	237	79.2	6e-173	487.0
Locus_38_Transcript_12/16_Confidence_0.050_Length_309	95.12	82	1	82	79.3	2e-50	167.0
Locus_38_Transcript_4/16_Confidence_0.175_Length_255	91.25	80	148	227	93.7	2e-49	163.0
Locus_38_Transcript_16/16_Confidence_0.175_Length_880	96.2	237	1	237	80.7	7e-174	489.0
Locus_38_Transcript_15/16_Confidence_0.250_Length_750	96.04	227	1	227	90.7	2e-166	468.0
Locus_38_Transcript_1/16_Confidence_0.225_Length_469	94.0	150	71	220	95.7	3e-104	306.0
Locus_38_Transcript_7/16_Confidence_0.125_Length_349	96.61	59	179	237	50.4	1e-34	127.0
Locus_38_Transcript_5/16_Confidence_0.300_Length_642	94.61	167	71	237	77.9	2e-117	342.0
Locus_38_Transcript_2/16_Confidence_0.275_Length_485	91.3	161	71	230	99.4	3e-106	311.0
Locus_38_Transcript_3/16_Confidence_0.275_Length_485	91.3	161	71	230	99.4	4e-106	311.0
Locus_38_Transcript_8/16_Confidence_0.200_Length_395	93.33	90	148	237	68.1	1e-57	186.0
Locus_38_Transcript_9/16_Confidence_0.200_Length_408	94.19	86	152	237	63.0	9e-56	182.0
Locus_38_Transcript_6/16_Confidence_0.200_Length_396	92.22	90	148	237	67.9	9e-57	184.0
Locus_38_Transcript_13/16_Confidence_0.500_Length_779	96.04	227	1	227	87.3	3e-166	468.0
 
# gi|24286508|gb|AAN46860.1|_RNA-dependent_RNA_polymerase__Dendrolimus_punctatus_cypovirus_1
# Suject Length: 1225
# Total Subject Coverage: 1151
# Relative Subject Coverage: 0.939591836735
# Best Bit Score: 608.0
# Mean Bit Score: 304.0
Locus_1_Transcript_3/18_Confidence_0.103_Length_1161	31.83	377	836	1192	96.8	1e-43	169.0
Locus_1_Transcript_4/18_Confidence_0.069_Length_1113	29.72	360	853	1192	96.4	6e-33	137.0
Locus_1_Transcript_2/18_Confidence_0.069_Length_1104	30.08	359	856	1192	96.4	2e-32	136.0
Locus_1_Transcript_11/18_Confidence_0.172_Length_1312	38.3	436	421	842	98.7	4e-79	272.0
Locus_1_Transcript_12/18_Confidence_0.172_Length_2386	36.2	757	42	779	94.1	5e-135	439.0
Locus_1_Transcript_18/18_Confidence_0.069_Length_1316	32.58	399	42	430	89.1	1e-53	201.0
Locus_1_Transcript_16/18_Confidence_0.172_Length_1783	34.48	551	42	582	91.3	2e-87	302.0
Locus_1_Transcript_14/18_Confidence_0.448_Length_3881	34.17	1197	42	1192	91.3	0.0	608.0
Locus_1_Transcript_15/18_Confidence_0.379_Length_3884	34.17	1197	42	1192	91.2	0.0	608.0
Locus_1_Transcript_17/18_Confidence_0.241_Length_3889	34.17	1197	42	1192	91.1	0.0	608.0
Locus_1_Transcript_7/18_Confidence_0.103_Length_1269	30.08	359	856	1192	83.8	5e-32	135.0
Locus_1_Transcript_8/18_Confidence_0.241_Length_1488	31.67	461	759	1192	91.3	8e-53	199.0
Locus_1_Transcript_6/18_Confidence_0.172_Length_1304	31.0	371	842	1192	84.8	1e-38	156.0
Locus_1_Transcript_5/18_Confidence_0.138_Length_1266	30.08	359	856	1192	84.0	5e-32	135.0
Locus_1_Transcript_13/18_Confidence_0.207_Length_2579	35.15	825	42	842	94.5	3e-140	455.0
 
# gi|81997750|sp|Q91IE0.1|RDRP_LDCPR_RecName:_Full_RNA-directed_RNA_polymerase_VP2
# Suject Length: 1225
# Total Subject Coverage: 1151
# Relative Subject Coverage: 0.939591836735
# Best Bit Score: 605.0
# Mean Bit Score: 302.933333333
Locus_1_Transcript_3/18_Confidence_0.103_Length_1161	31.83	377	836	1192	96.8	1e-43	169.0
Locus_1_Transcript_4/18_Confidence_0.069_Length_1113	29.72	360	853	1192	96.4	9e-33	137.0
Locus_1_Transcript_2/18_Confidence_0.069_Length_1104	30.08	359	856	1192	96.4	3e-32	135.0
Locus_1_Transcript_11/18_Confidence_0.172_Length_1312	38.3	436	421	842	98.7	4e-79	273.0
Locus_1_Transcript_12/18_Confidence_0.172_Length_2386	36.2	757	42	779	94.1	2e-134	438.0
Locus_1_Transcript_18/18_Confidence_0.069_Length_1316	32.58	399	42	430	89.1	3e-53	199.0
Locus_1_Transcript_16/18_Confidence_0.172_Length_1783	34.48	551	42	582	91.3	1e-86	300.0
Locus_1_Transcript_14/18_Confidence_0.448_Length_3881	34.17	1197	42	1192	91.3	0.0	605.0
Locus_1_Transcript_15/18_Confidence_0.379_Length_3884	34.17	1197	42	1192	91.2	0.0	605.0
Locus_1_Transcript_17/18_Confidence_0.241_Length_3889	34.17	1197	42	1192	91.1	0.0	605.0
Locus_1_Transcript_7/18_Confidence_0.103_Length_1269	30.08	359	856	1192	83.8	6e-32	135.0
Locus_1_Transcript_8/18_Confidence_0.241_Length_1488	31.67	461	759	1192	91.3	2e-52	199.0
Locus_1_Transcript_6/18_Confidence_0.172_Length_1304	31.0	371	842	1192	84.8	2e-38	155.0
Locus_1_Transcript_5/18_Confidence_0.138_Length_1266	30.08	359	856	1192	84.0	6e-32	135.0
Locus_1_Transcript_13/18_Confidence_0.207_Length_2579	35.15	825	42	842	94.5	9e-140	454.0
 
# gi|14794974|gb|AAK73521.1|_RNA-dependent_RNA_polymerase__Lymantria_dispar_cypovirus_1
# Suject Length: 1225
# Total Subject Coverage: 1151
# Relative Subject Coverage: 0.939591836735
# Best Bit Score: 605.0
# Mean Bit Score: 302.933333333
Locus_1_Transcript_3/18_Confidence_0.103_Length_1161	31.83	377	836	1192	96.8	1e-43	169.0
Locus_1_Transcript_4/18_Confidence_0.069_Length_1113	29.72	360	853	1192	96.4	9e-33	137.0
Locus_1_Transcript_2/18_Confidence_0.069_Length_1104	30.08	359	856	1192	96.4	3e-32	135.0
Locus_1_Transcript_11/18_Confidence_0.172_Length_1312	38.3	436	421	842	98.7	4e-79	273.0
Locus_1_Transcript_12/18_Confidence_0.172_Length_2386	36.2	757	42	779	94.1	2e-134	438.0
Locus_1_Transcript_18/18_Confidence_0.069_Length_1316	32.58	399	42	430	89.1	3e-53	199.0
Locus_1_Transcript_16/18_Confidence_0.172_Length_1783	34.48	551	42	582	91.3	1e-86	300.0
Locus_1_Transcript_14/18_Confidence_0.448_Length_3881	34.17	1197	42	1192	91.3	0.0	605.0
Locus_1_Transcript_15/18_Confidence_0.379_Length_3884	34.17	1197	42	1192	91.2	0.0	605.0
Locus_1_Transcript_17/18_Confidence_0.241_Length_3889	34.17	1197	42	1192	91.1	0.0	605.0
Locus_1_Transcript_7/18_Confidence_0.103_Length_1269	30.08	359	856	1192	83.8	6e-32	135.0
Locus_1_Transcript_8/18_Confidence_0.241_Length_1488	31.67	461	759	1192	91.3	2e-52	199.0
Locus_1_Transcript_6/18_Confidence_0.172_Length_1304	31.0	371	842	1192	84.8	2e-38	155.0
Locus_1_Transcript_5/18_Confidence_0.138_Length_1266	30.08	359	856	1192	84.0	6e-32	135.0
Locus_1_Transcript_13/18_Confidence_0.207_Length_2579	35.15	825	42	842	94.5	9e-140	454.0
 
# gi|14993634|ref|NP_149147.1|_RNA-dependent_RNA_polymerase__Cypovirus_1
# Suject Length: 1225
# Total Subject Coverage: 1151
# Relative Subject Coverage: 0.939591836735
# Best Bit Score: 605.0
# Mean Bit Score: 302.933333333
Locus_1_Transcript_3/18_Confidence_0.103_Length_1161	31.83	377	836	1192	96.8	1e-43	169.0
Locus_1_Transcript_4/18_Confidence_0.069_Length_1113	29.72	360	853	1192	96.4	9e-33	137.0
Locus_1_Transcript_2/18_Confidence_0.069_Length_1104	30.08	359	856	1192	96.4	3e-32	135.0
Locus_1_Transcript_11/18_Confidence_0.172_Length_1312	38.3	436	421	842	98.7	4e-79	273.0
Locus_1_Transcript_12/18_Confidence_0.172_Length_2386	36.2	757	42	779	94.1	2e-134	438.0
Locus_1_Transcript_18/18_Confidence_0.069_Length_1316	32.58	399	42	430	89.1	3e-53	199.0
Locus_1_Transcript_16/18_Confidence_0.172_Length_1783	34.48	551	42	582	91.3	1e-86	300.0
Locus_1_Transcript_14/18_Confidence_0.448_Length_3881	34.17	1197	42	1192	91.3	0.0	605.0
Locus_1_Transcript_15/18_Confidence_0.379_Length_3884	34.17	1197	42	1192	91.2	0.0	605.0
Locus_1_Transcript_17/18_Confidence_0.241_Length_3889	34.17	1197	42	1192	91.1	0.0	605.0
Locus_1_Transcript_7/18_Confidence_0.103_Length_1269	30.08	359	856	1192	83.8	6e-32	135.0
Locus_1_Transcript_8/18_Confidence_0.241_Length_1488	31.67	461	759	1192	91.3	2e-52	199.0
Locus_1_Transcript_6/18_Confidence_0.172_Length_1304	31.0	371	842	1192	84.8	2e-38	155.0
Locus_1_Transcript_5/18_Confidence_0.138_Length_1266	30.08	359	856	1192	84.0	6e-32	135.0
Locus_1_Transcript_13/18_Confidence_0.207_Length_2579	35.15	825	42	842	94.5	9e-140	454.0
 
# gi|783282985|pdb|4S1K|A_Chain_A,_Structure_Of_Uranotaenia_Sapphirina_Cypovirus_(cpv17)_Polyhedrin_A
# Suject Length: 237
# Total Subject Coverage: 237
# Relative Subject Coverage: 1.0
# Best Bit Score: 463.0
# Mean Bit Score: 286.770588235
Locus_38_Transcript_10/16_Confidence_0.300_Length_720	90.91	220	1	220	91.5	2e-152	432.0
Locus_38_Transcript_14/16_Confidence_0.250_Length_739	90.31	227	1	227	92.0	2e-156	443.0
Locus_1527_Transcript_1/1_Confidence_1.000_Length_127	79.17	24	148	171	55.9	1e-06	48.1
Locus_38_Transcript_11/16_Confidence_0.275_Length_896	90.3	237	1	237	79.2	8e-163	461.0
Locus_38_Transcript_12/16_Confidence_0.050_Length_309	93.9	82	1	82	79.3	2e-49	164.0
Locus_38_Transcript_4/16_Confidence_0.175_Length_255	87.5	80	148	227	93.7	3e-45	152.0
Locus_38_Transcript_16/16_Confidence_0.175_Length_880	90.3	237	1	237	80.7	8e-164	463.0
Locus_38_Transcript_15/16_Confidence_0.250_Length_750	90.31	227	1	227	90.7	2e-156	443.0
Locus_38_Transcript_1/16_Confidence_0.225_Length_469	85.53	152	69	220	97.0	1e-96	287.0
Locus_38_Transcript_7/16_Confidence_0.125_Length_349	91.53	59	179	237	50.4	5e-32	120.0
Locus_38_Transcript_5/16_Confidence_0.300_Length_642	85.21	169	69	237	78.8	1e-107	318.0
Locus_38_Transcript_2/16_Confidence_0.275_Length_485	88.67	150	71	220	92.6	2e-98	291.0
Locus_38_Transcript_3/16_Confidence_0.275_Length_485	88.67	150	71	220	92.6	3e-98	291.0
Locus_38_Transcript_8/16_Confidence_0.200_Length_395	88.89	90	148	237	68.1	3e-53	175.0
Locus_38_Transcript_9/16_Confidence_0.200_Length_408	89.53	86	152	237	63.0	1e-51	171.0
Locus_38_Transcript_6/16_Confidence_0.200_Length_396	87.78	90	148	237	67.9	3e-52	173.0
Locus_38_Transcript_13/16_Confidence_0.500_Length_779	90.31	227	1	227	87.3	3e-156	443.0
 
# gi|58618204|gb|AAW80667.1|_polyhedrin__Uranotaenia_sapphirina_cypovirus
# Suject Length: 237
# Total Subject Coverage: 237
# Relative Subject Coverage: 1.0
# Best Bit Score: 463.0
# Mean Bit Score: 286.770588235
Locus_38_Transcript_10/16_Confidence_0.300_Length_720	90.91	220	1	220	91.5	2e-152	432.0
Locus_38_Transcript_14/16_Confidence_0.250_Length_739	90.31	227	1	227	92.0	2e-156	443.0
Locus_1527_Transcript_1/1_Confidence_1.000_Length_127	79.17	24	148	171	55.9	1e-06	48.1
Locus_38_Transcript_11/16_Confidence_0.275_Length_896	90.3	237	1	237	79.2	8e-163	461.0
Locus_38_Transcript_12/16_Confidence_0.050_Length_309	93.9	82	1	82	79.3	2e-49	164.0
Locus_38_Transcript_4/16_Confidence_0.175_Length_255	87.5	80	148	227	93.7	3e-45	152.0
Locus_38_Transcript_16/16_Confidence_0.175_Length_880	90.3	237	1	237	80.7	8e-164	463.0
Locus_38_Transcript_15/16_Confidence_0.250_Length_750	90.31	227	1	227	90.7	2e-156	443.0
Locus_38_Transcript_1/16_Confidence_0.225_Length_469	85.53	152	69	220	97.0	1e-96	287.0
Locus_38_Transcript_7/16_Confidence_0.125_Length_349	91.53	59	179	237	50.4	5e-32	120.0
Locus_38_Transcript_5/16_Confidence_0.300_Length_642	85.21	169	69	237	78.8	1e-107	318.0
Locus_38_Transcript_2/16_Confidence_0.275_Length_485	88.67	150	71	220	92.6	2e-98	291.0
Locus_38_Transcript_3/16_Confidence_0.275_Length_485	88.67	150	71	220	92.6	3e-98	291.0
Locus_38_Transcript_8/16_Confidence_0.200_Length_395	88.89	90	148	237	68.1	3e-53	175.0
Locus_38_Transcript_9/16_Confidence_0.200_Length_408	89.53	86	152	237	63.0	1e-51	171.0
Locus_38_Transcript_6/16_Confidence_0.200_Length_396	87.78	90	148	237	67.9	3e-52	173.0
Locus_38_Transcript_13/16_Confidence_0.500_Length_779	90.31	227	1	227	87.3	3e-156	443.0
 
# gi|827343325|pdb|4ZQX|A_Chain_A,_A_Revised_Partiality_Model_And_Post-refinement_Algorithm_For_X-ray
# Suject Length: 237
# Total Subject Coverage: 237
# Relative Subject Coverage: 1.0
# Best Bit Score: 463.0
# Mean Bit Score: 286.770588235
Locus_38_Transcript_10/16_Confidence_0.300_Length_720	90.91	220	1	220	91.5	2e-152	432.0
Locus_38_Transcript_14/16_Confidence_0.250_Length_739	90.31	227	1	227	92.0	2e-156	443.0
Locus_1527_Transcript_1/1_Confidence_1.000_Length_127	79.17	24	148	171	55.9	1e-06	48.1
Locus_38_Transcript_11/16_Confidence_0.275_Length_896	90.3	237	1	237	79.2	8e-163	461.0
Locus_38_Transcript_12/16_Confidence_0.050_Length_309	93.9	82	1	82	79.3	2e-49	164.0
Locus_38_Transcript_4/16_Confidence_0.175_Length_255	87.5	80	148	227	93.7	3e-45	152.0
Locus_38_Transcript_16/16_Confidence_0.175_Length_880	90.3	237	1	237	80.7	8e-164	463.0
Locus_38_Transcript_15/16_Confidence_0.250_Length_750	90.31	227	1	227	90.7	2e-156	443.0
Locus_38_Transcript_1/16_Confidence_0.225_Length_469	85.53	152	69	220	97.0	1e-96	287.0
Locus_38_Transcript_7/16_Confidence_0.125_Length_349	91.53	59	179	237	50.4	5e-32	120.0
Locus_38_Transcript_5/16_Confidence_0.300_Length_642	85.21	169	69	237	78.8	1e-107	318.0
Locus_38_Transcript_2/16_Confidence_0.275_Length_485	88.67	150	71	220	92.6	2e-98	291.0
Locus_38_Transcript_3/16_Confidence_0.275_Length_485	88.67	150	71	220	92.6	3e-98	291.0
Locus_38_Transcript_8/16_Confidence_0.200_Length_395	88.89	90	148	237	68.1	3e-53	175.0
Locus_38_Transcript_9/16_Confidence_0.200_Length_408	89.53	86	152	237	63.0	1e-51	171.0
Locus_38_Transcript_6/16_Confidence_0.200_Length_396	87.78	90	148	237	67.9	3e-52	173.0
Locus_38_Transcript_13/16_Confidence_0.500_Length_779	90.31	227	1	227	87.3	3e-156	443.0
 
# gi|783282988|pdb|4S1L|A_Chain_A,_Structure_Of_Uranotaenia_Sapphirina_Cypovirus_(cpv17)_Polyhedrin_A
# Suject Length: 237
# Total Subject Coverage: 237
# Relative Subject Coverage: 1.0
# Best Bit Score: 463.0
# Mean Bit Score: 286.770588235
Locus_38_Transcript_10/16_Confidence_0.300_Length_720	90.91	220	1	220	91.5	2e-152	432.0
Locus_38_Transcript_14/16_Confidence_0.250_Length_739	90.31	227	1	227	92.0	2e-156	443.0
Locus_1527_Transcript_1/1_Confidence_1.000_Length_127	79.17	24	148	171	55.9	1e-06	48.1
Locus_38_Transcript_11/16_Confidence_0.275_Length_896	90.3	237	1	237	79.2	8e-163	461.0
Locus_38_Transcript_12/16_Confidence_0.050_Length_309	93.9	82	1	82	79.3	2e-49	164.0
Locus_38_Transcript_4/16_Confidence_0.175_Length_255	87.5	80	148	227	93.7	3e-45	152.0
Locus_38_Transcript_16/16_Confidence_0.175_Length_880	90.3	237	1	237	80.7	8e-164	463.0
Locus_38_Transcript_15/16_Confidence_0.250_Length_750	90.31	227	1	227	90.7	2e-156	443.0
Locus_38_Transcript_1/16_Confidence_0.225_Length_469	85.53	152	69	220	97.0	1e-96	287.0
Locus_38_Transcript_7/16_Confidence_0.125_Length_349	91.53	59	179	237	50.4	5e-32	120.0
Locus_38_Transcript_5/16_Confidence_0.300_Length_642	85.21	169	69	237	78.8	1e-107	318.0
Locus_38_Transcript_2/16_Confidence_0.275_Length_485	88.67	150	71	220	92.6	2e-98	291.0
Locus_38_Transcript_3/16_Confidence_0.275_Length_485	88.67	150	71	220	92.6	3e-98	291.0
Locus_38_Transcript_8/16_Confidence_0.200_Length_395	88.89	90	148	237	68.1	3e-53	175.0
Locus_38_Transcript_9/16_Confidence_0.200_Length_408	89.53	86	152	237	63.0	1e-51	171.0
Locus_38_Transcript_6/16_Confidence_0.200_Length_396	87.78	90	148	237	67.9	3e-52	173.0
Locus_38_Transcript_13/16_Confidence_0.500_Length_779	90.31	227	1	227	87.3	3e-156	443.0
 
# gi|2388673|gb|AAC58807.1|_replicase_polyprotein__Drosophila_C_virus
# Suject Length: 1759
# Total Subject Coverage: 1571
# Relative Subject Coverage: 0.893121091529
# Best Bit Score: 749.0
# Mean Bit Score: 286.552173913
Locus_11_Transcript_7/23_Confidence_0.107_Length_203	69.23	65	495	559	95.6	4e-23	99.0
Locus_11_Transcript_22/23_Confidence_0.393_Length_2525	41.99	493	83	557	57.7	1e-121	410.0
Locus_11_Transcript_4/23_Confidence_0.107_Length_613	39.6	202	240	441	98.2	9e-51	184.0
Locus_11_Transcript_16/23_Confidence_0.429_Length_5398	47.5	779	963	1738	42.2	0.0	749.0
Locus_11_Transcript_16/23_Confidence_0.429_Length_5398	37.58	833	83	877	45.1	8e-165	556.0
Locus_11_Transcript_8/23_Confidence_0.107_Length_383	65.87	126	434	559	98.4	6e-53	187.0
Locus_11_Transcript_9/23_Confidence_0.179_Length_458	57.45	141	495	635	90.2	1e-43	161.0
Locus_11_Transcript_23/23_Confidence_0.143_Length_5008	37.58	833	83	877	48.6	7e-166	557.0
Locus_11_Transcript_23/23_Confidence_0.143_Length_5008	43.05	525	963	1484	30.4	9e-127	444.0
Locus_11_Transcript_20/23_Confidence_0.107_Length_1351	27.07	181	83	245	38.8	1e-07	60.5
Locus_11_Transcript_6/23_Confidence_0.071_Length_224	63.77	69	434	502	92.0	2e-25	105.0
Locus_11_Transcript_12/23_Confidence_0.107_Length_811	33.97	262	550	794	95.7	8e-41	158.0
Locus_11_Transcript_1/23_Confidence_0.143_Length_1315	27.08	192	83	256	42.4	3e-10	68.2
Locus_11_Transcript_15/23_Confidence_0.107_Length_1760	43.05	525	963	1484	86.5	6e-136	442.0
Locus_11_Transcript_5/23_Confidence_0.071_Length_725	48.13	241	262	502	97.9	4e-78	264.0
Locus_11_Transcript_17/23_Confidence_0.036_Length_1611	54.32	521	1206	1725	95.1	0.0	601.0
Locus_11_Transcript_13/23_Confidence_0.214_Length_1834	37.72	403	495	877	63.4	7e-68	248.0
Locus_11_Transcript_13/23_Confidence_0.214_Length_1834	35.32	235	963	1195	37.4	4e-37	154.0
Locus_11_Transcript_10/23_Confidence_0.214_Length_1642	43.9	549	262	793	99.0	4e-155	493.0
Locus_11_Transcript_11/23_Confidence_0.214_Length_979	41.32	317	495	794	96.1	5e-70	244.0
Locus_11_Transcript_14/23_Confidence_0.071_Length_1429	35.32	235	963	1195	48.0	1e-37	154.0
Locus_11_Transcript_14/23_Confidence_0.071_Length_1429	27.55	265	633	877	53.0	9e-20	99.0
Locus_11_Transcript_18/23_Confidence_0.071_Length_1011	35.32	235	963	1195	67.9	2e-38	153.0
 
# gi|81920773|sp|O36966.1|POLN_DCVEB_RecName:_Full_Replicase_polyprotein;_Contains:_RecName:_Full_Pro
# Suject Length: 1759
# Total Subject Coverage: 1571
# Relative Subject Coverage: 0.893121091529
# Best Bit Score: 749.0
# Mean Bit Score: 286.552173913
Locus_11_Transcript_7/23_Confidence_0.107_Length_203	69.23	65	495	559	95.6	4e-23	99.0
Locus_11_Transcript_22/23_Confidence_0.393_Length_2525	41.99	493	83	557	57.7	1e-121	410.0
Locus_11_Transcript_4/23_Confidence_0.107_Length_613	39.6	202	240	441	98.2	9e-51	184.0
Locus_11_Transcript_16/23_Confidence_0.429_Length_5398	47.5	779	963	1738	42.2	0.0	749.0
Locus_11_Transcript_16/23_Confidence_0.429_Length_5398	37.58	833	83	877	45.1	8e-165	556.0
Locus_11_Transcript_8/23_Confidence_0.107_Length_383	65.87	126	434	559	98.4	6e-53	187.0
Locus_11_Transcript_9/23_Confidence_0.179_Length_458	57.45	141	495	635	90.2	1e-43	161.0
Locus_11_Transcript_23/23_Confidence_0.143_Length_5008	37.58	833	83	877	48.6	7e-166	557.0
Locus_11_Transcript_23/23_Confidence_0.143_Length_5008	43.05	525	963	1484	30.4	9e-127	444.0
Locus_11_Transcript_20/23_Confidence_0.107_Length_1351	27.07	181	83	245	38.8	1e-07	60.5
Locus_11_Transcript_6/23_Confidence_0.071_Length_224	63.77	69	434	502	92.0	2e-25	105.0
Locus_11_Transcript_12/23_Confidence_0.107_Length_811	33.97	262	550	794	95.7	8e-41	158.0
Locus_11_Transcript_1/23_Confidence_0.143_Length_1315	27.08	192	83	256	42.4	3e-10	68.2
Locus_11_Transcript_15/23_Confidence_0.107_Length_1760	43.05	525	963	1484	86.5	6e-136	442.0
Locus_11_Transcript_5/23_Confidence_0.071_Length_725	48.13	241	262	502	97.9	4e-78	264.0
Locus_11_Transcript_17/23_Confidence_0.036_Length_1611	54.32	521	1206	1725	95.1	0.0	601.0
Locus_11_Transcript_13/23_Confidence_0.214_Length_1834	37.72	403	495	877	63.4	7e-68	248.0
Locus_11_Transcript_13/23_Confidence_0.214_Length_1834	35.32	235	963	1195	37.4	4e-37	154.0
Locus_11_Transcript_10/23_Confidence_0.214_Length_1642	43.9	549	262	793	99.0	4e-155	493.0
Locus_11_Transcript_11/23_Confidence_0.214_Length_979	41.32	317	495	794	96.1	5e-70	244.0
Locus_11_Transcript_14/23_Confidence_0.071_Length_1429	35.32	235	963	1195	48.0	1e-37	154.0
Locus_11_Transcript_14/23_Confidence_0.071_Length_1429	27.55	265	633	877	53.0	9e-20	99.0
Locus_11_Transcript_18/23_Confidence_0.071_Length_1011	35.32	235	963	1195	67.9	2e-38	153.0
 
# gi|9629651|ref|NP_044945.1|_replicase_polyprotein__Drosophila_C_virus
# Suject Length: 1759
# Total Subject Coverage: 1571
# Relative Subject Coverage: 0.893121091529
# Best Bit Score: 749.0
# Mean Bit Score: 286.552173913
Locus_11_Transcript_7/23_Confidence_0.107_Length_203	69.23	65	495	559	95.6	4e-23	99.0
Locus_11_Transcript_22/23_Confidence_0.393_Length_2525	41.99	493	83	557	57.7	1e-121	410.0
Locus_11_Transcript_4/23_Confidence_0.107_Length_613	39.6	202	240	441	98.2	9e-51	184.0
Locus_11_Transcript_16/23_Confidence_0.429_Length_5398	47.5	779	963	1738	42.2	0.0	749.0
Locus_11_Transcript_16/23_Confidence_0.429_Length_5398	37.58	833	83	877	45.1	8e-165	556.0
Locus_11_Transcript_8/23_Confidence_0.107_Length_383	65.87	126	434	559	98.4	6e-53	187.0
Locus_11_Transcript_9/23_Confidence_0.179_Length_458	57.45	141	495	635	90.2	1e-43	161.0
Locus_11_Transcript_23/23_Confidence_0.143_Length_5008	37.58	833	83	877	48.6	7e-166	557.0
Locus_11_Transcript_23/23_Confidence_0.143_Length_5008	43.05	525	963	1484	30.4	9e-127	444.0
Locus_11_Transcript_20/23_Confidence_0.107_Length_1351	27.07	181	83	245	38.8	1e-07	60.5
Locus_11_Transcript_6/23_Confidence_0.071_Length_224	63.77	69	434	502	92.0	2e-25	105.0
Locus_11_Transcript_12/23_Confidence_0.107_Length_811	33.97	262	550	794	95.7	8e-41	158.0
Locus_11_Transcript_1/23_Confidence_0.143_Length_1315	27.08	192	83	256	42.4	3e-10	68.2
Locus_11_Transcript_15/23_Confidence_0.107_Length_1760	43.05	525	963	1484	86.5	6e-136	442.0
Locus_11_Transcript_5/23_Confidence_0.071_Length_725	48.13	241	262	502	97.9	4e-78	264.0
Locus_11_Transcript_17/23_Confidence_0.036_Length_1611	54.32	521	1206	1725	95.1	0.0	601.0
Locus_11_Transcript_13/23_Confidence_0.214_Length_1834	37.72	403	495	877	63.4	7e-68	248.0
Locus_11_Transcript_13/23_Confidence_0.214_Length_1834	35.32	235	963	1195	37.4	4e-37	154.0
Locus_11_Transcript_10/23_Confidence_0.214_Length_1642	43.9	549	262	793	99.0	4e-155	493.0
Locus_11_Transcript_11/23_Confidence_0.214_Length_979	41.32	317	495	794	96.1	5e-70	244.0
Locus_11_Transcript_14/23_Confidence_0.071_Length_1429	35.32	235	963	1195	48.0	1e-37	154.0
Locus_11_Transcript_14/23_Confidence_0.071_Length_1429	27.55	265	633	877	53.0	9e-20	99.0
Locus_11_Transcript_18/23_Confidence_0.071_Length_1011	35.32	235	963	1195	67.9	2e-38	153.0
 
# gi|870898582|gb|AKP18622.1|_RNA-dependent_RNA_polymerase__Lutzomyia_reovirus_2
# Suject Length: 1196
# Total Subject Coverage: 1141
# Relative Subject Coverage: 0.954013377926
# Best Bit Score: 557.0
# Mean Bit Score: 280.4
Locus_1_Transcript_3/18_Confidence_0.103_Length_1161	29.24	342	819	1140	88.0	2e-40	160.0
Locus_1_Transcript_4/18_Confidence_0.069_Length_1113	27.47	324	837	1140	87.0	1e-30	130.0
Locus_1_Transcript_2/18_Confidence_0.069_Length_1104	27.41	321	840	1140	86.9	3e-30	129.0
Locus_1_Transcript_11/18_Confidence_0.172_Length_1312	34.95	432	406	826	98.7	7e-63	226.0
Locus_1_Transcript_12/18_Confidence_0.172_Length_2386	35.35	744	41	763	92.6	7e-119	395.0
Locus_1_Transcript_18/18_Confidence_0.069_Length_1316	33.94	383	41	412	85.6	1e-53	200.0
Locus_1_Transcript_16/18_Confidence_0.172_Length_1783	35.32	538	41	566	89.3	5e-82	286.0
Locus_1_Transcript_14/18_Confidence_0.448_Length_3881	31.64	1204	41	1181	92.4	7e-174	557.0
Locus_1_Transcript_15/18_Confidence_0.379_Length_3884	31.64	1204	41	1181	92.4	7e-174	557.0
Locus_1_Transcript_17/18_Confidence_0.241_Length_3889	31.64	1204	41	1181	92.2	7e-174	557.0
Locus_1_Transcript_7/18_Confidence_0.103_Length_1269	25.59	383	840	1181	90.2	3e-30	130.0
Locus_1_Transcript_8/18_Confidence_0.241_Length_1488	28.13	423	739	1140	85.0	3e-49	189.0
Locus_1_Transcript_6/18_Confidence_0.172_Length_1304	26.7	397	826	1181	91.0	2e-36	149.0
Locus_1_Transcript_5/18_Confidence_0.138_Length_1266	25.59	383	840	1181	90.4	3e-30	130.0
Locus_1_Transcript_13/18_Confidence_0.207_Length_2579	33.91	808	41	826	93.1	6e-124	411.0
 
# gi|78924361|gb|ABB51571.1|_RNA_dependent_RNA_polymerase__Heliothis_armigera_cypovirus_14
# Suject Length: 1228
# Total Subject Coverage: 1170
# Relative Subject Coverage: 0.952768729642
# Best Bit Score: 558.0
# Mean Bit Score: 279.933333333
Locus_1_Transcript_3/18_Confidence_0.103_Length_1161	28.23	379	846	1202	96.6	3e-40	159.0
Locus_1_Transcript_4/18_Confidence_0.069_Length_1113	26.46	359	866	1202	95.3	1e-31	134.0
Locus_1_Transcript_2/18_Confidence_0.069_Length_1104	26.46	359	866	1202	96.1	8e-32	134.0
Locus_1_Transcript_11/18_Confidence_0.172_Length_1312	38.34	433	430	852	98.7	8e-78	269.0
Locus_1_Transcript_12/18_Confidence_0.172_Length_2386	35.56	748	58	789	93.1	1e-118	395.0
Locus_1_Transcript_18/18_Confidence_0.069_Length_1316	30.33	389	58	439	87.2	2e-39	158.0
Locus_1_Transcript_16/18_Confidence_0.172_Length_1783	34.32	542	58	592	90.0	4e-74	263.0
Locus_1_Transcript_14/18_Confidence_0.448_Length_3881	31.71	1211	58	1227	92.4	3e-174	558.0
Locus_1_Transcript_15/18_Confidence_0.379_Length_3884	31.71	1211	58	1227	92.4	3e-174	558.0
Locus_1_Transcript_17/18_Confidence_0.241_Length_3889	31.71	1211	58	1227	92.2	4e-174	558.0
Locus_1_Transcript_7/18_Confidence_0.103_Length_1269	25.78	384	866	1227	89.3	1e-31	134.0
Locus_1_Transcript_8/18_Confidence_0.241_Length_1488	26.96	460	766	1202	91.7	3e-48	186.0
Locus_1_Transcript_6/18_Confidence_0.172_Length_1304	26.32	399	851	1227	90.3	3e-36	149.0
Locus_1_Transcript_5/18_Confidence_0.138_Length_1266	25.78	384	866	1227	89.5	1e-31	134.0
Locus_1_Transcript_13/18_Confidence_0.207_Length_2579	33.99	812	58	852	93.6	2e-123	410.0
 
# gi|14719200|gb|AAK73087.1|_RNA_dependent_RNA_polymerase__Lymantria_dispar_cypovirus_14
# Suject Length: 1228
# Total Subject Coverage: 1170
# Relative Subject Coverage: 0.952768729642
# Best Bit Score: 554.0
# Mean Bit Score: 277.6
Locus_1_Transcript_3/18_Confidence_0.103_Length_1161	28.23	379	846	1202	96.6	9e-40	158.0
Locus_1_Transcript_4/18_Confidence_0.069_Length_1113	26.46	359	866	1202	95.3	3e-31	132.0
Locus_1_Transcript_2/18_Confidence_0.069_Length_1104	26.46	359	866	1202	96.1	2e-31	132.0
Locus_1_Transcript_11/18_Confidence_0.172_Length_1312	37.88	433	430	852	98.7	2e-76	265.0
Locus_1_Transcript_12/18_Confidence_0.172_Length_2386	35.38	749	58	789	93.1	3e-117	391.0
Locus_1_Transcript_18/18_Confidence_0.069_Length_1316	30.51	390	58	439	87.2	2e-39	158.0
Locus_1_Transcript_16/18_Confidence_0.172_Length_1783	34.25	543	58	592	90.0	2e-73	262.0
Locus_1_Transcript_14/18_Confidence_0.448_Length_3881	31.6	1212	58	1227	92.4	2e-172	554.0
Locus_1_Transcript_15/18_Confidence_0.379_Length_3884	31.6	1212	58	1227	92.4	2e-172	554.0
Locus_1_Transcript_17/18_Confidence_0.241_Length_3889	31.6	1212	58	1227	92.2	2e-172	554.0
Locus_1_Transcript_7/18_Confidence_0.103_Length_1269	25.78	384	866	1227	89.3	4e-31	133.0
Locus_1_Transcript_8/18_Confidence_0.241_Length_1488	26.96	460	766	1202	91.7	1e-47	184.0
Locus_1_Transcript_6/18_Confidence_0.172_Length_1304	26.32	399	851	1227	90.3	1e-35	147.0
Locus_1_Transcript_5/18_Confidence_0.138_Length_1266	25.78	384	866	1227	89.5	4e-31	133.0
Locus_1_Transcript_13/18_Confidence_0.207_Length_2579	33.83	813	58	852	93.6	2e-122	407.0
 
# gi|14993611|ref|NP_149135.1|_RNA_dependent_RNA_polymerase__Cypovirus_14
# Suject Length: 1228
# Total Subject Coverage: 1170
# Relative Subject Coverage: 0.952768729642
# Best Bit Score: 554.0
# Mean Bit Score: 277.6
Locus_1_Transcript_3/18_Confidence_0.103_Length_1161	28.23	379	846	1202	96.6	9e-40	158.0
Locus_1_Transcript_4/18_Confidence_0.069_Length_1113	26.46	359	866	1202	95.3	3e-31	132.0
Locus_1_Transcript_2/18_Confidence_0.069_Length_1104	26.46	359	866	1202	96.1	2e-31	132.0
Locus_1_Transcript_11/18_Confidence_0.172_Length_1312	37.88	433	430	852	98.7	2e-76	265.0
Locus_1_Transcript_12/18_Confidence_0.172_Length_2386	35.38	749	58	789	93.1	3e-117	391.0
Locus_1_Transcript_18/18_Confidence_0.069_Length_1316	30.51	390	58	439	87.2	2e-39	158.0
Locus_1_Transcript_16/18_Confidence_0.172_Length_1783	34.25	543	58	592	90.0	2e-73	262.0
Locus_1_Transcript_14/18_Confidence_0.448_Length_3881	31.6	1212	58	1227	92.4	2e-172	554.0
Locus_1_Transcript_15/18_Confidence_0.379_Length_3884	31.6	1212	58	1227	92.4	2e-172	554.0
Locus_1_Transcript_17/18_Confidence_0.241_Length_3889	31.6	1212	58	1227	92.2	2e-172	554.0
Locus_1_Transcript_7/18_Confidence_0.103_Length_1269	25.78	384	866	1227	89.3	4e-31	133.0
Locus_1_Transcript_8/18_Confidence_0.241_Length_1488	26.96	460	766	1202	91.7	1e-47	184.0
Locus_1_Transcript_6/18_Confidence_0.172_Length_1304	26.32	399	851	1227	90.3	1e-35	147.0
Locus_1_Transcript_5/18_Confidence_0.138_Length_1266	25.78	384	866	1227	89.5	4e-31	133.0
Locus_1_Transcript_13/18_Confidence_0.207_Length_2579	33.83	813	58	852	93.6	2e-122	407.0
 
# gi|744515996|gb|AJC97790.1|_RdRp__Thaumetopoea_pityocampa_cypovirus_5
# Suject Length: 1208
# Total Subject Coverage: 1155
# Relative Subject Coverage: 0.956125827815
# Best Bit Score: 469.0
# Mean Bit Score: 227.62
Locus_1_Transcript_3/18_Confidence_0.103_Length_1161	23.34	377	826	1178	94.5	3e-24	111.0
Locus_1_Transcript_4/18_Confidence_0.069_Length_1113	21.35	356	847	1178	92.9	9e-13	75.5
Locus_1_Transcript_2/18_Confidence_0.069_Length_1104	22.58	372	847	1178	93.7	1e-12	75.5
Locus_1_Transcript_11/18_Confidence_0.172_Length_1312	33.33	444	407	833	98.7	1e-64	231.0
Locus_1_Transcript_12/18_Confidence_0.172_Length_2386	32.3	740	47	763	91.5	2e-105	358.0
Locus_1_Transcript_18/18_Confidence_0.069_Length_1316	28.8	382	47	416	84.3	7e-38	154.0
Locus_1_Transcript_16/18_Confidence_0.172_Length_1783	31.09	534	47	566	87.8	1e-64	236.0
Locus_1_Transcript_14/18_Confidence_0.448_Length_3881	28.31	1222	47	1201	91.7	2e-141	469.0
Locus_1_Transcript_15/18_Confidence_0.379_Length_3884	28.31	1222	47	1201	91.7	2e-141	469.0
Locus_1_Transcript_17/18_Confidence_0.241_Length_3889	28.31	1222	47	1201	91.5	2e-141	469.0
Locus_1_Transcript_7/18_Confidence_0.103_Length_1269	21.88	393	847	1201	90.2	9e-13	76.3
Locus_1_Transcript_8/18_Confidence_0.241_Length_1488	23.62	470	739	1178	90.1	8e-34	142.0
Locus_1_Transcript_6/18_Confidence_0.172_Length_1304	22.85	407	833	1201	91.0	3e-19	96.7
Locus_1_Transcript_5/18_Confidence_0.138_Length_1266	21.88	393	847	1201	90.4	9e-13	76.3
Locus_1_Transcript_13/18_Confidence_0.207_Length_2579	30.88	816	47	833	92.1	1e-110	375.0
 
# gi|187765472|ref|YP_001883321.1|_p3__Heliothis_armigera_cypovirus_5
# Suject Length: 1208
# Total Subject Coverage: 1155
# Relative Subject Coverage: 0.956125827815
# Best Bit Score: 467.0
# Mean Bit Score: 226.286666667
Locus_1_Transcript_3/18_Confidence_0.103_Length_1161	25.07	359	826	1157	92.7	8e-24	110.0
Locus_1_Transcript_4/18_Confidence_0.069_Length_1113	23.08	338	847	1157	91.0	3e-12	74.3
Locus_1_Transcript_2/18_Confidence_0.069_Length_1104	23.08	338	847	1157	91.8	2e-12	74.3
Locus_1_Transcript_11/18_Confidence_0.172_Length_1312	34.17	439	407	833	98.7	1e-64	231.0
Locus_1_Transcript_12/18_Confidence_0.172_Length_2386	32.84	740	47	763	91.5	4e-105	358.0
Locus_1_Transcript_18/18_Confidence_0.069_Length_1316	28.95	380	47	416	84.3	4e-37	151.0
Locus_1_Transcript_16/18_Confidence_0.172_Length_1783	31.65	534	47	566	87.8	1e-64	236.0
Locus_1_Transcript_14/18_Confidence_0.448_Length_3881	29.11	1209	47	1201	91.7	3e-140	467.0
Locus_1_Transcript_15/18_Confidence_0.379_Length_3884	29.11	1209	47	1201	91.7	3e-140	467.0
Locus_1_Transcript_17/18_Confidence_0.241_Length_3889	29.11	1209	47	1201	91.5	3e-140	467.0
Locus_1_Transcript_7/18_Confidence_0.103_Length_1269	22.86	385	847	1201	90.2	2e-12	75.1
Locus_1_Transcript_8/18_Confidence_0.241_Length_1488	25.28	447	739	1157	88.6	3e-33	140.0
Locus_1_Transcript_6/18_Confidence_0.172_Length_1304	23.81	399	833	1201	91.0	5e-19	95.5
Locus_1_Transcript_5/18_Confidence_0.138_Length_1266	22.86	385	847	1201	90.4	2e-12	75.1
Locus_1_Transcript_13/18_Confidence_0.207_Length_2579	31.57	811	47	833	92.1	4e-110	373.0
 
# gi|157065140|gb|ABV04399.1|_p3__Heliothis_armigera_cypovirus_5
# Suject Length: 1208
# Total Subject Coverage: 1155
# Relative Subject Coverage: 0.956125827815
# Best Bit Score: 467.0
# Mean Bit Score: 226.286666667
Locus_1_Transcript_3/18_Confidence_0.103_Length_1161	25.07	359	826	1157	92.7	8e-24	110.0
Locus_1_Transcript_4/18_Confidence_0.069_Length_1113	23.08	338	847	1157	91.0	3e-12	74.3
Locus_1_Transcript_2/18_Confidence_0.069_Length_1104	23.08	338	847	1157	91.8	2e-12	74.3
Locus_1_Transcript_11/18_Confidence_0.172_Length_1312	34.17	439	407	833	98.7	1e-64	231.0
Locus_1_Transcript_12/18_Confidence_0.172_Length_2386	32.84	740	47	763	91.5	4e-105	358.0
Locus_1_Transcript_18/18_Confidence_0.069_Length_1316	28.95	380	47	416	84.3	4e-37	151.0
Locus_1_Transcript_16/18_Confidence_0.172_Length_1783	31.65	534	47	566	87.8	1e-64	236.0
Locus_1_Transcript_14/18_Confidence_0.448_Length_3881	29.11	1209	47	1201	91.7	3e-140	467.0
Locus_1_Transcript_15/18_Confidence_0.379_Length_3884	29.11	1209	47	1201	91.7	3e-140	467.0
Locus_1_Transcript_17/18_Confidence_0.241_Length_3889	29.11	1209	47	1201	91.5	3e-140	467.0
Locus_1_Transcript_7/18_Confidence_0.103_Length_1269	22.86	385	847	1201	90.2	2e-12	75.1
Locus_1_Transcript_8/18_Confidence_0.241_Length_1488	25.28	447	739	1157	88.6	3e-33	140.0
Locus_1_Transcript_6/18_Confidence_0.172_Length_1304	23.81	399	833	1201	91.0	5e-19	95.5
Locus_1_Transcript_5/18_Confidence_0.138_Length_1266	22.86	385	847	1201	90.4	2e-12	75.1
Locus_1_Transcript_13/18_Confidence_0.207_Length_2579	31.57	811	47	833	92.1	4e-110	373.0
 
# gi|584614105|gb|AHJ14783.1|_VP3__Orgyia_pseudotsugata_cypovirus_5
# Suject Length: 1208
# Total Subject Coverage: 1155
# Relative Subject Coverage: 0.956125827815
# Best Bit Score: 463.0
# Mean Bit Score: 225.1
Locus_1_Transcript_3/18_Confidence_0.103_Length_1161	24.4	377	826	1178	94.5	3e-24	111.0
Locus_1_Transcript_4/18_Confidence_0.069_Length_1113	22.47	356	847	1178	92.9	1e-12	75.5
Locus_1_Transcript_2/18_Confidence_0.069_Length_1104	22.47	356	847	1178	93.7	9e-13	75.5
Locus_1_Transcript_11/18_Confidence_0.172_Length_1312	33.71	439	407	833	98.7	2e-63	228.0
Locus_1_Transcript_12/18_Confidence_0.172_Length_2386	32.3	740	47	763	91.5	8e-104	354.0
Locus_1_Transcript_18/18_Confidence_0.069_Length_1316	28.42	380	47	416	84.3	6e-37	151.0
Locus_1_Transcript_16/18_Confidence_0.172_Length_1783	30.9	534	47	566	87.8	1e-63	233.0
Locus_1_Transcript_14/18_Confidence_0.448_Length_3881	28.76	1217	47	1201	91.7	7e-139	463.0
Locus_1_Transcript_15/18_Confidence_0.379_Length_3884	28.76	1217	47	1201	91.7	7e-139	463.0
Locus_1_Transcript_17/18_Confidence_0.241_Length_3889	28.76	1217	47	1201	91.5	8e-139	463.0
Locus_1_Transcript_7/18_Confidence_0.103_Length_1269	22.9	393	847	1201	90.2	1e-12	75.9
Locus_1_Transcript_8/18_Confidence_0.241_Length_1488	24.73	465	739	1178	90.1	1e-33	142.0
Locus_1_Transcript_6/18_Confidence_0.172_Length_1304	23.83	407	833	1201	91.0	3e-19	96.7
Locus_1_Transcript_5/18_Confidence_0.138_Length_1266	22.9	393	847	1201	90.4	1e-12	75.9
Locus_1_Transcript_13/18_Confidence_0.207_Length_2579	31.07	811	47	833	92.1	9e-109	369.0
 
# gi|821369856|gb|AKH40294.1|_putative_replicase__Torrey_Pines_virus
# Suject Length: 1247
# Total Subject Coverage: 1174
# Relative Subject Coverage: 0.941459502807
# Best Bit Score: 450.0
# Mean Bit Score: 219.706666667
Locus_1_Transcript_3/18_Confidence_0.103_Length_1161	23.75	421	832	1225	98.9	4e-16	86.3
Locus_1_Transcript_4/18_Confidence_0.069_Length_1113	23.21	392	860	1225	95.3	9e-11	69.3
Locus_1_Transcript_2/18_Confidence_0.069_Length_1104	23.21	392	860	1225	96.1	7e-11	69.7
Locus_1_Transcript_11/18_Confidence_0.172_Length_1312	34.25	435	417	839	98.7	1e-54	203.0
Locus_1_Transcript_12/18_Confidence_0.172_Length_2386	33.56	742	63	777	91.1	1e-103	354.0
Locus_1_Transcript_18/18_Confidence_0.069_Length_1316	33.42	386	63	426	84.0	4e-49	187.0
Locus_1_Transcript_16/18_Confidence_0.172_Length_1783	34.2	538	63	578	87.6	4e-74	263.0
Locus_1_Transcript_14/18_Confidence_0.448_Length_3881	29.82	1234	63	1236	90.9	9e-134	450.0
Locus_1_Transcript_15/18_Confidence_0.379_Length_3884	29.82	1234	63	1236	90.8	9e-134	450.0
Locus_1_Transcript_17/18_Confidence_0.241_Length_3889	29.82	1234	63	1236	90.7	1e-133	450.0
Locus_1_Transcript_7/18_Confidence_0.103_Length_1269	23.33	403	860	1236	86.0	8e-11	70.1
Locus_1_Transcript_8/18_Confidence_0.241_Length_1488	24.52	518	740	1225	96.3	2e-26	119.0
Locus_1_Transcript_6/18_Confidence_0.172_Length_1304	23.0	426	838	1236	89.0	3e-12	75.1
Locus_1_Transcript_5/18_Confidence_0.138_Length_1266	23.33	403	860	1236	86.2	8e-11	70.1
Locus_1_Transcript_13/18_Confidence_0.207_Length_2579	33.13	809	63	839	92.0	4e-112	379.0
 
# gi|125357|sp|P00544.1|FGR_FSVGR_RecName:_Full_Tyrosine-protein_kinase_transforming_protein_Fgr
# Suject Length: 545
# Total Subject Coverage: 147
# Relative Subject Coverage: 0.269724770642
# Best Bit Score: 268.0
# Mean Bit Score: 219.4
Locus_84_Transcript_16/17_Confidence_0.429_Length_513	92.42	132	24	155	77.0	9e-84	265.0
Locus_84_Transcript_11/17_Confidence_0.333_Length_510	95.69	116	24	139	68.0	4e-74	239.0
Locus_84_Transcript_5/17_Confidence_0.333_Length_461	94.7	132	24	155	85.7	1e-85	268.0
Locus_84_Transcript_1/17_Confidence_0.095_Length_109	89.47	19	24	42	51.4	5e-04	41.2
Locus_84_Transcript_10/17_Confidence_0.381_Length_551	93.94	132	24	155	71.7	1e-84	268.0
Locus_84_Transcript_15/17_Confidence_0.381_Length_469	94.83	116	24	139	74.0	2e-73	237.0
Locus_84_Transcript_2/17_Confidence_0.381_Length_405	97.48	119	34	152	87.9	3e-78	249.0
Locus_84_Transcript_14/17_Confidence_0.333_Length_533	93.18	132	24	155	74.1	1e-84	267.0
Locus_84_Transcript_17/17_Confidence_0.190_Length_501	94.57	129	24	152	77.0	4e-83	263.0
Locus_84_Transcript_8/17_Confidence_0.048_Length_170	98.21	56	82	137	98.2	3e-31	119.0
Locus_84_Transcript_9/17_Confidence_0.048_Length_198	98.46	65	47	111	98.0	9e-39	140.0
Locus_84_Transcript_6/17_Confidence_0.238_Length_450	93.94	132	24	155	87.8	1e-85	268.0
Locus_84_Transcript_13/17_Confidence_0.333_Length_542	95.35	129	24	152	71.2	1e-83	265.0
Locus_84_Transcript_12/17_Confidence_0.381_Length_554	93.18	132	24	155	71.3	2e-84	267.0
Locus_84_Transcript_4/17_Confidence_0.381_Length_388	94.4	125	31	155	96.4	4e-81	256.0
Locus_84_Transcript_7/17_Confidence_0.095_Length_117	97.22	36	104	139	91.5	3e-16	76.6
Locus_84_Transcript_3/17_Confidence_0.286_Length_420	87.02	131	9	139	93.3	5e-75	241.0
 
# gi|61543|emb|CAA25063.1|_unnamed_protein_product__Feline_sarcoma_virus
# Suject Length: 663
# Total Subject Coverage: 150
# Relative Subject Coverage: 0.226244343891
# Best Bit Score: 268.0
# Mean Bit Score: 218.676470588
Locus_84_Transcript_16/17_Confidence_0.429_Length_513	92.42	132	142	273	77.0	2e-82	264.0
Locus_84_Transcript_11/17_Confidence_0.333_Length_510	95.69	116	142	257	68.0	7e-73	239.0
Locus_84_Transcript_5/17_Confidence_0.333_Length_461	94.7	132	142	273	85.7	3e-84	268.0
Locus_84_Transcript_1/17_Confidence_0.095_Length_109	89.47	19	142	160	51.4	6e-04	41.2
Locus_84_Transcript_10/17_Confidence_0.381_Length_551	93.94	132	142	273	71.7	3e-83	267.0
Locus_84_Transcript_15/17_Confidence_0.381_Length_469	94.83	116	142	257	74.0	3e-72	236.0
Locus_84_Transcript_2/17_Confidence_0.381_Length_405	97.48	119	152	270	87.9	7e-77	248.0
Locus_84_Transcript_14/17_Confidence_0.333_Length_533	93.18	132	142	273	74.1	3e-83	266.0
Locus_84_Transcript_17/17_Confidence_0.190_Length_501	94.57	129	142	270	77.0	9e-82	262.0
Locus_84_Transcript_8/17_Confidence_0.048_Length_170	98.21	56	200	255	98.2	2e-30	117.0
Locus_84_Transcript_9/17_Confidence_0.048_Length_198	98.46	65	165	229	98.0	4e-38	139.0
Locus_84_Transcript_6/17_Confidence_0.238_Length_450	85.71	147	127	273	97.8	3e-84	268.0
Locus_84_Transcript_13/17_Confidence_0.333_Length_542	95.35	129	142	270	71.2	2e-82	265.0
Locus_84_Transcript_12/17_Confidence_0.381_Length_554	93.18	132	142	273	71.3	3e-83	266.0
Locus_84_Transcript_4/17_Confidence_0.381_Length_388	94.4	125	149	273	96.4	9e-80	255.0
Locus_84_Transcript_7/17_Confidence_0.095_Length_117	97.22	36	222	257	91.5	5e-16	76.3
Locus_84_Transcript_3/17_Confidence_0.286_Length_420	85.82	134	124	257	95.5	7e-74	240.0
 
# gi|330688252|gb|AEC32904.1|_RNA-dependent_RNA_polymerase__Rice_ragged_stunt_virus
# Suject Length: 1254
# Total Subject Coverage: 1155
# Relative Subject Coverage: 0.921052631579
# Best Bit Score: 303.0
# Mean Bit Score: 215.477777778
Locus_1_Transcript_11/18_Confidence_0.172_Length_1312	26.77	437	439	868	98.7	7e-32	135.0
Locus_1_Transcript_12/18_Confidence_0.172_Length_2386	27.63	778	41	800	93.5	1e-68	253.0
Locus_1_Transcript_18/18_Confidence_0.069_Length_1316	26.68	416	41	445	87.7	3e-30	130.0
Locus_1_Transcript_16/18_Confidence_0.172_Length_1783	27.18	574	41	603	91.3	1e-46	183.0
Locus_1_Transcript_14/18_Confidence_0.448_Length_3881	25.23	1197	41	1195	88.3	5e-83	303.0
Locus_1_Transcript_15/18_Confidence_0.379_Length_3884	25.23	1197	41	1195	88.2	5e-83	303.0
Locus_1_Transcript_17/18_Confidence_0.241_Length_3889	25.23	1197	41	1195	88.1	5e-83	303.0
Locus_1_Transcript_8/18_Confidence_0.241_Length_1488	21.69	438	782	1195	84.0	2e-10	69.3
Locus_1_Transcript_13/18_Confidence_0.207_Length_2579	26.48	846	41	868	94.2	8e-71	260.0
 
# gi|330688212|gb|AEC32884.1|_RNA-dependent_RNA_polymerase__Rice_ragged_stunt_virus
# Suject Length: 1255
# Total Subject Coverage: 1156
# Relative Subject Coverage: 0.921115537849
# Best Bit Score: 300.0
# Mean Bit Score: 214.0
Locus_1_Transcript_11/18_Confidence_0.172_Length_1312	27.88	391	439	822	88.6	3e-31	134.0
Locus_1_Transcript_12/18_Confidence_0.172_Length_2386	27.63	778	41	800	93.5	1e-68	253.0
Locus_1_Transcript_18/18_Confidence_0.069_Length_1316	26.68	416	41	445	87.7	3e-30	130.0
Locus_1_Transcript_16/18_Confidence_0.172_Length_1783	27.18	574	41	603	91.3	1e-46	183.0
Locus_1_Transcript_14/18_Confidence_0.448_Length_3881	25.02	1199	41	1196	88.3	3e-82	300.0
Locus_1_Transcript_15/18_Confidence_0.379_Length_3884	25.02	1199	41	1196	88.2	3e-82	300.0
Locus_1_Transcript_17/18_Confidence_0.241_Length_3889	25.02	1199	41	1196	88.1	3e-82	300.0
Locus_1_Transcript_8/18_Confidence_0.241_Length_1488	21.14	440	782	1196	84.0	1e-09	67.0
Locus_1_Transcript_13/18_Confidence_0.207_Length_2579	27.0	800	41	822	89.1	3e-70	259.0
 
# gi|20428613|ref|NP_620541.1|_RNA-dependent_RNA_polymerase__Rice_ragged_stunt_virus
# Suject Length: 1255
# Total Subject Coverage: 1156
# Relative Subject Coverage: 0.921115537849
# Best Bit Score: 300.0
# Mean Bit Score: 213.8
Locus_1_Transcript_11/18_Confidence_0.172_Length_1312	27.88	391	439	822	88.6	3e-31	134.0
Locus_1_Transcript_12/18_Confidence_0.172_Length_2386	27.63	778	41	800	93.5	1e-68	253.0
Locus_1_Transcript_18/18_Confidence_0.069_Length_1316	26.68	416	41	445	87.7	2e-30	130.0
Locus_1_Transcript_16/18_Confidence_0.172_Length_1783	27.18	574	41	603	91.3	1e-46	183.0
Locus_1_Transcript_14/18_Confidence_0.448_Length_3881	25.02	1199	41	1196	88.3	5e-82	300.0
Locus_1_Transcript_15/18_Confidence_0.379_Length_3884	25.02	1199	41	1196	88.2	5e-82	300.0
Locus_1_Transcript_17/18_Confidence_0.241_Length_3889	25.02	1199	41	1196	88.1	5e-82	300.0
Locus_1_Transcript_8/18_Confidence_0.241_Length_1488	21.14	440	782	1196	84.0	2e-09	66.2
Locus_1_Transcript_13/18_Confidence_0.207_Length_2579	27.0	800	41	822	89.1	3e-70	258.0
 
# gi|81984743|sp|O92604.1|RDRP_RRSVT_RecName:_Full_RNA-directed_RNA_polymerase
# Suject Length: 1255
# Total Subject Coverage: 1156
# Relative Subject Coverage: 0.921115537849
# Best Bit Score: 300.0
# Mean Bit Score: 213.8
Locus_1_Transcript_11/18_Confidence_0.172_Length_1312	27.88	391	439	822	88.6	3e-31	134.0
Locus_1_Transcript_12/18_Confidence_0.172_Length_2386	27.63	778	41	800	93.5	1e-68	253.0
Locus_1_Transcript_18/18_Confidence_0.069_Length_1316	26.68	416	41	445	87.7	2e-30	130.0
Locus_1_Transcript_16/18_Confidence_0.172_Length_1783	27.18	574	41	603	91.3	1e-46	183.0
Locus_1_Transcript_14/18_Confidence_0.448_Length_3881	25.02	1199	41	1196	88.3	5e-82	300.0
Locus_1_Transcript_15/18_Confidence_0.379_Length_3884	25.02	1199	41	1196	88.2	5e-82	300.0
Locus_1_Transcript_17/18_Confidence_0.241_Length_3889	25.02	1199	41	1196	88.1	5e-82	300.0
Locus_1_Transcript_8/18_Confidence_0.241_Length_1488	21.14	440	782	1196	84.0	2e-09	66.2
Locus_1_Transcript_13/18_Confidence_0.207_Length_2579	27.0	800	41	822	89.1	3e-70	258.0
 
# gi|3641393|gb|AAC36456.1|_RNA-dependent_RNA_polymerase__Rice_ragged_stunt_virus
# Suject Length: 1255
# Total Subject Coverage: 1156
# Relative Subject Coverage: 0.921115537849
# Best Bit Score: 300.0
# Mean Bit Score: 213.8
Locus_1_Transcript_11/18_Confidence_0.172_Length_1312	27.88	391	439	822	88.6	3e-31	134.0
Locus_1_Transcript_12/18_Confidence_0.172_Length_2386	27.63	778	41	800	93.5	1e-68	253.0
Locus_1_Transcript_18/18_Confidence_0.069_Length_1316	26.68	416	41	445	87.7	2e-30	130.0
Locus_1_Transcript_16/18_Confidence_0.172_Length_1783	27.18	574	41	603	91.3	1e-46	183.0
Locus_1_Transcript_14/18_Confidence_0.448_Length_3881	25.02	1199	41	1196	88.3	5e-82	300.0
Locus_1_Transcript_15/18_Confidence_0.379_Length_3884	25.02	1199	41	1196	88.2	5e-82	300.0
Locus_1_Transcript_17/18_Confidence_0.241_Length_3889	25.02	1199	41	1196	88.1	5e-82	300.0
Locus_1_Transcript_8/18_Confidence_0.241_Length_1488	21.14	440	782	1196	84.0	2e-09	66.2
Locus_1_Transcript_13/18_Confidence_0.207_Length_2579	27.0	800	41	822	89.1	3e-70	258.0
 
# gi|323281|gb|AAA42889.1|_polymerase,_partial__Cricket_paralysis_virus
# Suject Length: 426
# Total Subject Coverage: 331
# Relative Subject Coverage: 0.776995305164
# Best Bit Score: 304.0
# Mean Bit Score: 213.075
Locus_17_Transcript_6/12_Confidence_0.385_Length_1953	48.25	342	4	334	49.6	8e-94	304.0
Locus_17_Transcript_4/12_Confidence_0.154_Length_1373	65.44	136	4	139	29.0	5e-55	196.0
Locus_17_Transcript_9/12_Confidence_0.077_Length_588	39.46	147	190	334	69.2	3e-22	98.6
Locus_17_Transcript_8/12_Confidence_0.000_Length_1426	65.44	136	4	139	27.9	8e-55	196.0
Locus_17_Transcript_7/12_Confidence_0.308_Length_1996	48.25	342	4	334	48.5	1e-93	304.0
Locus_17_Transcript_1/12_Confidence_0.154_Length_882	62.73	161	4	164	53.6	4e-65	218.0
Locus_17_Transcript_3/12_Confidence_0.154_Length_728	65.44	136	4	139	54.7	8e-57	194.0
Locus_17_Transcript_2/12_Confidence_0.154_Length_728	65.44	136	4	139	54.7	8e-57	194.0
 
# gi|330688232|gb|AEC32894.1|_RNA-dependent_RNA_polymerase__Rice_ragged_stunt_virus
# Suject Length: 1255
# Total Subject Coverage: 1156
# Relative Subject Coverage: 0.921115537849
# Best Bit Score: 298.0
# Mean Bit Score: 213.033333333
Locus_1_Transcript_11/18_Confidence_0.172_Length_1312	27.88	391	439	822	88.6	3e-31	133.0
Locus_1_Transcript_12/18_Confidence_0.172_Length_2386	27.63	778	41	800	93.5	1e-68	253.0
Locus_1_Transcript_18/18_Confidence_0.069_Length_1316	26.68	416	41	445	87.7	3e-30	130.0
Locus_1_Transcript_16/18_Confidence_0.172_Length_1783	27.18	574	41	603	91.3	9e-47	184.0
Locus_1_Transcript_14/18_Confidence_0.448_Length_3881	24.94	1199	41	1196	88.3	2e-81	298.0
Locus_1_Transcript_15/18_Confidence_0.379_Length_3884	24.94	1199	41	1196	88.2	2e-81	298.0
Locus_1_Transcript_17/18_Confidence_0.241_Length_3889	24.94	1199	41	1196	88.1	2e-81	298.0
Locus_1_Transcript_8/18_Confidence_0.241_Length_1488	20.91	440	782	1196	84.0	8e-09	64.3
Locus_1_Transcript_13/18_Confidence_0.207_Length_2579	27.0	800	41	822	89.1	3e-70	259.0
 
# gi|897364643|ref|YP_009158917.1|_RNA-dependent_RNA_polymerase__Lutzomyia_reovirus_1
# Suject Length: 1235
# Total Subject Coverage: 1156
# Relative Subject Coverage: 0.936032388664
# Best Bit Score: 406.0
# Mean Bit Score: 208.333333333
Locus_1_Transcript_3/18_Confidence_0.103_Length_1161	29.17	384	854	1211	97.3	2e-33	139.0
Locus_1_Transcript_4/18_Confidence_0.069_Length_1113	28.02	364	874	1211	96.1	1e-25	115.0
Locus_1_Transcript_2/18_Confidence_0.069_Length_1104	28.02	364	874	1211	96.9	1e-25	115.0
Locus_1_Transcript_11/18_Confidence_0.172_Length_1312	29.01	424	450	860	93.0	4e-34	142.0
Locus_1_Transcript_12/18_Confidence_0.172_Length_2386	29.08	753	56	782	92.2	3e-72	263.0
Locus_1_Transcript_18/18_Confidence_0.069_Length_1316	27.62	391	56	434	85.9	4e-34	142.0
Locus_1_Transcript_16/18_Confidence_0.172_Length_1783	29.14	532	56	573	87.1	1e-48	189.0
Locus_1_Transcript_14/18_Confidence_0.448_Length_3881	28.39	1208	56	1211	90.4	3e-118	406.0
Locus_1_Transcript_15/18_Confidence_0.379_Length_3884	28.39	1208	56	1211	90.3	3e-118	406.0
Locus_1_Transcript_17/18_Confidence_0.241_Length_3889	28.39	1208	56	1211	90.2	3e-118	406.0
Locus_1_Transcript_7/18_Confidence_0.103_Length_1269	28.02	364	874	1211	84.3	2e-25	115.0
Locus_1_Transcript_8/18_Confidence_0.241_Length_1488	28.04	485	753	1211	93.9	4e-42	167.0
Locus_1_Transcript_6/18_Confidence_0.172_Length_1304	28.31	378	860	1211	85.3	4e-29	127.0
Locus_1_Transcript_5/18_Confidence_0.138_Length_1266	28.02	364	874	1211	84.5	2e-25	115.0
Locus_1_Transcript_13/18_Confidence_0.207_Length_2579	28.28	831	56	860	93.0	1e-76	278.0
 
# gi|870898410|gb|AKP18603.1|_RNA-dependent_RNA_polymerase__Lutzomyia_reovirus_1
# Suject Length: 1235
# Total Subject Coverage: 1156
# Relative Subject Coverage: 0.936032388664
# Best Bit Score: 406.0
# Mean Bit Score: 208.333333333
Locus_1_Transcript_3/18_Confidence_0.103_Length_1161	29.17	384	854	1211	97.3	2e-33	139.0
Locus_1_Transcript_4/18_Confidence_0.069_Length_1113	28.02	364	874	1211	96.1	1e-25	115.0
Locus_1_Transcript_2/18_Confidence_0.069_Length_1104	28.02	364	874	1211	96.9	1e-25	115.0
Locus_1_Transcript_11/18_Confidence_0.172_Length_1312	29.01	424	450	860	93.0	4e-34	142.0
Locus_1_Transcript_12/18_Confidence_0.172_Length_2386	29.08	753	56	782	92.2	3e-72	263.0
Locus_1_Transcript_18/18_Confidence_0.069_Length_1316	27.62	391	56	434	85.9	4e-34	142.0
Locus_1_Transcript_16/18_Confidence_0.172_Length_1783	29.14	532	56	573	87.1	1e-48	189.0
Locus_1_Transcript_14/18_Confidence_0.448_Length_3881	28.39	1208	56	1211	90.4	3e-118	406.0
Locus_1_Transcript_15/18_Confidence_0.379_Length_3884	28.39	1208	56	1211	90.3	3e-118	406.0
Locus_1_Transcript_17/18_Confidence_0.241_Length_3889	28.39	1208	56	1211	90.2	3e-118	406.0
Locus_1_Transcript_7/18_Confidence_0.103_Length_1269	28.02	364	874	1211	84.3	2e-25	115.0
Locus_1_Transcript_8/18_Confidence_0.241_Length_1488	28.04	485	753	1211	93.9	4e-42	167.0
Locus_1_Transcript_6/18_Confidence_0.172_Length_1304	28.31	378	860	1211	85.3	4e-29	127.0
Locus_1_Transcript_5/18_Confidence_0.138_Length_1266	28.02	364	874	1211	84.5	2e-25	115.0
Locus_1_Transcript_13/18_Confidence_0.207_Length_2579	28.28	831	56	860	93.0	1e-76	278.0
 
# gi|870898717|gb|AKP18634.1|_VP2,_partial__Lutzomyia_reovirus_2
# Suject Length: 505
# Total Subject Coverage: 460
# Relative Subject Coverage: 0.910891089109
# Best Bit Score: 207.0
# Mean Bit Score: 207.0
Locus_4_Transcript_5/7_Confidence_0.429_Length_3733	29.96	474	37	496	37.5	5e-55	207.0
Locus_4_Transcript_1/7_Confidence_0.357_Length_3653	29.96	474	37	496	38.3	5e-55	207.0
 
# gi|78057439|gb|ABB17221.1|_unknown__Operophtera_brumata_cypovirus_19
# Suject Length: 1201
# Total Subject Coverage: 1121
# Relative Subject Coverage: 0.933388842631
# Best Bit Score: 394.0
# Mean Bit Score: 194.066666667
Locus_1_Transcript_3/18_Confidence_0.103_Length_1161	24.19	372	822	1170	95.8	5e-25	113.0
Locus_1_Transcript_4/18_Confidence_0.069_Length_1113	21.75	354	840	1170	95.1	5e-14	79.3
Locus_1_Transcript_2/18_Confidence_0.069_Length_1104	21.65	351	843	1170	95.0	1e-13	78.6
Locus_1_Transcript_11/18_Confidence_0.172_Length_1312	33.03	439	409	829	98.7	8e-56	206.0
Locus_1_Transcript_12/18_Confidence_0.172_Length_2386	30.27	750	50	768	90.6	1e-74	270.0
Locus_1_Transcript_18/18_Confidence_0.069_Length_1316	27.79	385	50	417	82.7	1e-23	109.0
Locus_1_Transcript_16/18_Confidence_0.172_Length_1783	29.31	539	50	571	86.8	2e-44	177.0
Locus_1_Transcript_14/18_Confidence_0.448_Length_3881	27.72	1176	50	1170	88.8	4e-114	394.0
Locus_1_Transcript_15/18_Confidence_0.379_Length_3884	27.72	1176	50	1170	88.7	4e-114	394.0
Locus_1_Transcript_17/18_Confidence_0.241_Length_3889	27.72	1176	50	1170	88.6	4e-114	394.0
Locus_1_Transcript_7/18_Confidence_0.103_Length_1269	21.65	351	843	1170	82.7	2e-13	78.2
Locus_1_Transcript_8/18_Confidence_0.241_Length_1488	24.67	450	748	1170	90.5	2e-34	144.0
Locus_1_Transcript_6/18_Confidence_0.172_Length_1304	22.47	365	829	1170	83.7	1e-17	91.7
Locus_1_Transcript_5/18_Confidence_0.138_Length_1266	21.65	351	843	1170	82.9	2e-13	78.2
Locus_1_Transcript_13/18_Confidence_0.207_Length_2579	30.31	815	50	829	91.4	1e-85	304.0
 
# gi|5821784|pdb|1B35|B_Chain_B,_Cricket_Paralysis_Virus_(crpv)
# Suject Length: 255
# Total Subject Coverage: 232
# Relative Subject Coverage: 0.909803921569
# Best Bit Score: 213.0
# Mean Bit Score: 187.571428571
Locus_17_Transcript_6/12_Confidence_0.385_Length_1953	72.58	124	113	236	19.0	2e-61	213.0
Locus_17_Transcript_4/12_Confidence_0.154_Length_1373	72.73	121	116	236	26.4	1e-61	209.0
Locus_17_Transcript_5/12_Confidence_0.154_Length_696	72.58	124	113	236	53.3	5e-66	213.0
Locus_17_Transcript_8/12_Confidence_0.000_Length_1426	72.73	121	116	236	25.4	3e-61	208.0
Locus_17_Transcript_7/12_Confidence_0.308_Length_1996	72.73	121	116	236	18.1	1e-59	208.0
Locus_12_Transcript_2/2_Confidence_0.000_Length_447	53.57	112	5	116	74.9	9e-36	131.0
Locus_12_Transcript_1/2_Confidence_0.667_Length_341	54.05	111	6	116	97.4	3e-36	131.0
 
# gi|511343059|gb|AGN73377.1|_nonstructural_protein,_partial__Bat_dicistrovirus
# Suject Length: 605
# Total Subject Coverage: 585
# Relative Subject Coverage: 0.96694214876
# Best Bit Score: 229.0
# Mean Bit Score: 178.75
Locus_11_Transcript_17/23_Confidence_0.036_Length_1611	29.45	455	173	604	81.5	1e-53	198.0
Locus_11_Transcript_16/23_Confidence_0.429_Length_5398	28.23	620	20	604	32.9	6e-61	229.0
Locus_11_Transcript_23/23_Confidence_0.143_Length_5008	27.38	420	20	418	24.0	1e-33	144.0
Locus_11_Transcript_15/23_Confidence_0.107_Length_1760	27.38	420	20	418	68.3	6e-35	144.0
 
# gi|694515025|gb|AIS73139.1|_non-structural_polyprotein,_partial__Arivirus_2
# Suject Length: 1706
# Total Subject Coverage: 671
# Relative Subject Coverage: 0.393317702227
# Best Bit Score: 230.0
# Mean Bit Score: 175.75
Locus_11_Transcript_17/23_Confidence_0.036_Length_1611	29.53	508	1193	1672	89.3	3e-51	197.0
Locus_11_Transcript_16/23_Confidence_0.429_Length_5398	27.05	706	1002	1672	37.0	1e-58	230.0
Locus_11_Transcript_23/23_Confidence_0.143_Length_5008	25.78	446	1002	1430	25.4	1e-30	138.0
Locus_11_Transcript_15/23_Confidence_0.107_Length_1760	25.67	448	1002	1430	72.2	4e-32	138.0
 
# gi|726973359|gb|AIY53984.1|_capsid_protein,_partial__Himetobi_P_virus
# Suject Length: 874
# Total Subject Coverage: 608
# Relative Subject Coverage: 0.695652173913
# Best Bit Score: 226.0
# Mean Bit Score: 173.4875
Locus_17_Transcript_6/12_Confidence_0.385_Length_1953	29.3	669	135	742	96.9	2e-61	226.0
Locus_17_Transcript_4/12_Confidence_0.154_Length_1373	32.98	470	137	579	99.8	8e-60	216.0
Locus_17_Transcript_5/12_Confidence_0.154_Length_696	28.25	223	135	333	95.5	6e-17	85.9
Locus_17_Transcript_8/12_Confidence_0.000_Length_1426	32.98	470	137	579	96.1	1e-59	216.0
Locus_17_Transcript_7/12_Confidence_0.308_Length_1996	29.39	667	137	742	94.5	9e-61	224.0
Locus_17_Transcript_1/12_Confidence_0.154_Length_882	37.35	249	340	585	80.5	2e-35	142.0
Locus_17_Transcript_3/12_Confidence_0.154_Length_728	37.86	243	340	579	95.1	4e-35	139.0
Locus_17_Transcript_2/12_Confidence_0.154_Length_728	37.86	243	340	579	95.1	4e-35	139.0
 
# gi|20451020|ref|NP_620561.1|_capsid_protein_precursor,_partial__Himetobi_P_virus
# Suject Length: 874
# Total Subject Coverage: 608
# Relative Subject Coverage: 0.695652173913
# Best Bit Score: 227.0
# Mean Bit Score: 173.3625
Locus_17_Transcript_6/12_Confidence_0.385_Length_1953	29.63	648	135	742	96.9	1e-61	227.0
Locus_17_Transcript_4/12_Confidence_0.154_Length_1373	32.98	470	137	579	99.8	1e-59	216.0
Locus_17_Transcript_5/12_Confidence_0.154_Length_696	28.25	223	135	333	95.5	6e-17	85.9
Locus_17_Transcript_8/12_Confidence_0.000_Length_1426	32.98	470	137	579	96.1	3e-59	215.0
Locus_17_Transcript_7/12_Confidence_0.308_Length_1996	29.72	646	137	742	94.5	4e-61	226.0
Locus_17_Transcript_1/12_Confidence_0.154_Length_882	37.35	249	340	585	80.5	6e-35	140.0
Locus_17_Transcript_3/12_Confidence_0.154_Length_728	37.86	243	340	579	95.1	8e-35	138.0
Locus_17_Transcript_2/12_Confidence_0.154_Length_728	37.86	243	340	579	95.1	7e-35	139.0
 
# gi|3493359|dbj|BAA32554.1|_capsid_protein_precursor,_partial__Himetobi_P_virus
# Suject Length: 874
# Total Subject Coverage: 608
# Relative Subject Coverage: 0.695652173913
# Best Bit Score: 227.0
# Mean Bit Score: 173.3625
Locus_17_Transcript_6/12_Confidence_0.385_Length_1953	29.63	648	135	742	96.9	1e-61	227.0
Locus_17_Transcript_4/12_Confidence_0.154_Length_1373	32.98	470	137	579	99.8	1e-59	216.0
Locus_17_Transcript_5/12_Confidence_0.154_Length_696	28.25	223	135	333	95.5	6e-17	85.9
Locus_17_Transcript_8/12_Confidence_0.000_Length_1426	32.98	470	137	579	96.1	3e-59	215.0
Locus_17_Transcript_7/12_Confidence_0.308_Length_1996	29.72	646	137	742	94.5	4e-61	226.0
Locus_17_Transcript_1/12_Confidence_0.154_Length_882	37.35	249	340	585	80.5	6e-35	140.0
Locus_17_Transcript_3/12_Confidence_0.154_Length_728	37.86	243	340	579	95.1	8e-35	138.0
Locus_17_Transcript_2/12_Confidence_0.154_Length_728	37.86	243	340	579	95.1	7e-35	139.0
 
# gi|694515010|gb|AIS73137.1|_non-structural_polyprotein__Arivirus_1
# Suject Length: 2208
# Total Subject Coverage: 671
# Relative Subject Coverage: 0.303894927536
# Best Bit Score: 225.0
# Mean Bit Score: 173.0
Locus_11_Transcript_17/23_Confidence_0.036_Length_1611	29.27	509	1695	2174	89.3	3e-49	191.0
Locus_11_Transcript_16/23_Confidence_0.429_Length_5398	27.04	710	1504	2174	37.0	6e-57	225.0
Locus_11_Transcript_23/23_Confidence_0.143_Length_5008	26.0	450	1504	1932	25.4	1e-30	138.0
Locus_11_Transcript_15/23_Confidence_0.107_Length_1760	26.0	450	1504	1932	72.2	4e-32	138.0
 
# gi|568261364|gb|AHD25456.1|_capsid_protein,_partial__Himetobi_P_virus
# Suject Length: 874
# Total Subject Coverage: 608
# Relative Subject Coverage: 0.695652173913
# Best Bit Score: 224.0
# Mean Bit Score: 172.8125
Locus_17_Transcript_6/12_Confidence_0.385_Length_1953	29.45	652	135	742	96.9	7e-61	224.0
Locus_17_Transcript_4/12_Confidence_0.154_Length_1373	32.98	470	137	579	99.8	2e-59	216.0
Locus_17_Transcript_5/12_Confidence_0.154_Length_696	28.25	223	135	333	95.5	1e-16	85.5
Locus_17_Transcript_8/12_Confidence_0.000_Length_1426	32.98	470	137	579	96.1	4e-59	215.0
Locus_17_Transcript_7/12_Confidence_0.308_Length_1996	29.54	650	137	742	94.5	3e-60	223.0
Locus_17_Transcript_1/12_Confidence_0.154_Length_882	37.35	249	340	585	80.5	5e-35	141.0
Locus_17_Transcript_3/12_Confidence_0.154_Length_728	37.86	243	340	579	95.1	5e-35	139.0
Locus_17_Transcript_2/12_Confidence_0.154_Length_728	37.86	243	340	579	95.1	5e-35	139.0
 
# gi|671777420|gb|AIJ00044.1|_capsid_protein,_partial__Aphid_lethal_paralysis_virus
# Suject Length: 809
# Total Subject Coverage: 638
# Relative Subject Coverage: 0.788627935723
# Best Bit Score: 272.0
# Mean Bit Score: 172.61
Locus_17_Transcript_6/12_Confidence_0.385_Length_1953	31.83	600	110	638	89.8	5e-78	272.0
Locus_17_Transcript_4/12_Confidence_0.154_Length_1373	33.9	472	113	533	99.8	2e-70	246.0
Locus_17_Transcript_5/12_Confidence_0.154_Length_696	32.19	233	110	303	96.4	2e-27	117.0
Locus_17_Transcript_8/12_Confidence_0.000_Length_1426	33.9	472	113	533	96.1	4e-70	245.0
Locus_17_Transcript_7/12_Confidence_0.308_Length_1996	31.66	597	113	638	87.4	3e-76	268.0
Locus_17_Transcript_1/12_Confidence_0.154_Length_882	36.63	243	312	542	80.5	1e-36	145.0
Locus_12_Transcript_2/2_Confidence_0.000_Length_447	35.96	114	1	113	75.6	1e-14	76.6
Locus_17_Transcript_2/12_Confidence_0.154_Length_728	36.33	245	312	543	95.9	8e-36	141.0
Locus_12_Transcript_1/2_Confidence_0.667_Length_341	36.36	110	5	113	95.6	1e-14	75.5
Locus_17_Transcript_3/12_Confidence_0.154_Length_728	37.18	234	312	533	93.8	1e-35	140.0
 
# gi|378941789|gb|AFC75856.1|_capsid_protein_precursor,_partial__Aphid_lethal_paralysis_virus
# Suject Length: 808
# Total Subject Coverage: 623
# Relative Subject Coverage: 0.77103960396
# Best Bit Score: 271.0
# Mean Bit Score: 172.52
Locus_17_Transcript_6/12_Confidence_0.385_Length_1953	32.36	584	110	623	87.7	2e-77	271.0
Locus_17_Transcript_4/12_Confidence_0.154_Length_1373	33.9	469	113	533	99.8	9e-70	244.0
Locus_17_Transcript_5/12_Confidence_0.154_Length_696	32.62	233	110	303	96.4	4e-26	113.0
Locus_17_Transcript_8/12_Confidence_0.000_Length_1426	33.9	469	113	533	96.1	3e-69	243.0
Locus_17_Transcript_7/12_Confidence_0.308_Length_1996	32.19	581	113	623	85.3	5e-76	267.0
Locus_17_Transcript_1/12_Confidence_0.154_Length_882	36.25	240	312	542	80.5	2e-37	147.0
Locus_12_Transcript_2/2_Confidence_0.000_Length_447	36.84	114	1	113	75.6	7e-15	77.8
Locus_17_Transcript_2/12_Confidence_0.154_Length_728	36.1	241	312	543	95.9	1e-36	143.0
Locus_12_Transcript_1/2_Confidence_0.667_Length_341	37.27	110	5	113	95.6	4e-15	77.4
Locus_17_Transcript_3/12_Confidence_0.154_Length_728	36.8	231	312	533	93.8	2e-36	142.0
 
# gi|408690202|gb|AFU81561.1|_ORF2,_partial__Aphid_lethal_paralysis_virus
# Suject Length: 808
# Total Subject Coverage: 678
# Relative Subject Coverage: 0.839108910891
# Best Bit Score: 270.0
# Mean Bit Score: 170.8
Locus_17_Transcript_6/12_Confidence_0.385_Length_1953	31.92	639	110	678	96.1	4e-77	270.0
Locus_17_Transcript_4/12_Confidence_0.154_Length_1373	33.48	469	113	533	99.8	6e-68	239.0
Locus_17_Transcript_5/12_Confidence_0.154_Length_696	32.19	233	110	303	96.4	5e-25	110.0
Locus_17_Transcript_8/12_Confidence_0.000_Length_1426	33.48	469	113	533	96.1	1e-67	239.0
Locus_17_Transcript_7/12_Confidence_0.308_Length_1996	31.76	636	113	678	93.6	2e-75	266.0
Locus_17_Transcript_1/12_Confidence_0.154_Length_882	35.83	240	312	542	80.5	9e-37	145.0
Locus_12_Transcript_2/2_Confidence_0.000_Length_447	36.84	114	1	113	75.6	6e-15	77.8
Locus_17_Transcript_2/12_Confidence_0.154_Length_728	35.68	241	312	543	95.9	5e-36	142.0
Locus_12_Transcript_1/2_Confidence_0.667_Length_341	37.27	110	5	113	95.6	2e-15	78.2
Locus_17_Transcript_3/12_Confidence_0.154_Length_728	36.36	231	312	533	93.8	7e-36	141.0
 
# gi|451926883|gb|AGF84787.1|_capsid_protein_precursor,_partial__Aphid_lethal_paralysis_virus
# Suject Length: 809
# Total Subject Coverage: 638
# Relative Subject Coverage: 0.788627935723
# Best Bit Score: 267.0
# Mean Bit Score: 170.73
Locus_17_Transcript_6/12_Confidence_0.385_Length_1953	31.94	598	110	638	89.8	3e-76	267.0
Locus_17_Transcript_4/12_Confidence_0.154_Length_1373	34.04	470	113	533	99.8	6e-69	241.0
Locus_17_Transcript_5/12_Confidence_0.154_Length_696	32.62	233	110	303	96.4	1e-25	111.0
Locus_17_Transcript_8/12_Confidence_0.000_Length_1426	34.04	470	113	533	96.1	1e-68	241.0
Locus_17_Transcript_7/12_Confidence_0.308_Length_1996	31.82	594	113	638	87.4	1e-74	263.0
Locus_17_Transcript_1/12_Confidence_0.154_Length_882	36.51	241	312	542	80.5	3e-37	147.0
Locus_12_Transcript_2/2_Confidence_0.000_Length_447	35.96	114	1	113	75.6	1e-14	77.4
Locus_17_Transcript_2/12_Confidence_0.154_Length_728	37.07	232	312	533	93.8	2e-36	142.0
Locus_12_Transcript_1/2_Confidence_0.667_Length_341	36.36	110	5	113	95.6	1e-14	75.9
Locus_17_Transcript_3/12_Confidence_0.154_Length_728	37.07	232	312	533	93.8	3e-36	142.0
 
# gi|50251150|dbj|BAD27585.1|_capsid_protein_precursor,_partial__Himetobi_P_virus
# Suject Length: 874
# Total Subject Coverage: 608
# Relative Subject Coverage: 0.695652173913
# Best Bit Score: 219.0
# Mean Bit Score: 169.0375
Locus_17_Transcript_6/12_Confidence_0.385_Length_1953	29.24	667	135	742	96.9	7e-59	219.0
Locus_17_Transcript_4/12_Confidence_0.154_Length_1373	32.63	472	137	579	99.8	8e-58	211.0
Locus_17_Transcript_5/12_Confidence_0.154_Length_696	35.65	115	135	247	49.4	2e-16	84.3
Locus_17_Transcript_8/12_Confidence_0.000_Length_1426	32.63	472	137	579	96.1	1e-57	211.0
Locus_17_Transcript_7/12_Confidence_0.308_Length_1996	29.32	665	137	742	94.5	3e-58	217.0
Locus_17_Transcript_1/12_Confidence_0.154_Length_882	36.55	249	340	585	80.5	4e-34	138.0
Locus_17_Transcript_3/12_Confidence_0.154_Length_728	37.04	243	340	579	95.1	6e-34	136.0
Locus_17_Transcript_2/12_Confidence_0.154_Length_728	37.04	243	340	579	95.1	6e-34	136.0
 
# gi|584614121|gb|AHJ14791.1|_VP1__Inachis_io_cypovirus_2
# Suject Length: 1225
# Total Subject Coverage: 1160
# Relative Subject Coverage: 0.94693877551
# Best Bit Score: 254.0
# Mean Bit Score: 165.09
Locus_1_Transcript_3/18_Confidence_0.103_Length_1161	21.41	383	848	1208	96.3	1e-06	56.2
Locus_1_Transcript_11/18_Confidence_0.172_Length_1312	29.41	425	437	855	93.0	2e-32	137.0
Locus_1_Transcript_12/18_Confidence_0.172_Length_2386	27.21	735	58	772	91.1	4e-51	200.0
Locus_1_Transcript_18/18_Confidence_0.069_Length_1316	23.51	387	49	419	86.3	2e-14	81.6
Locus_1_Transcript_16/18_Confidence_0.172_Length_1783	25.51	541	49	572	89.3	8e-27	122.0
Locus_1_Transcript_14/18_Confidence_0.448_Length_3881	24.66	1192	60	1208	89.2	3e-67	254.0
Locus_1_Transcript_15/18_Confidence_0.379_Length_3884	24.66	1192	60	1208	89.1	3e-67	254.0
Locus_1_Transcript_17/18_Confidence_0.241_Length_3889	24.66	1192	60	1208	89.0	3e-67	254.0
Locus_1_Transcript_8/18_Confidence_0.241_Length_1488	21.49	484	748	1208	91.9	8e-14	80.1
Locus_1_Transcript_13/18_Confidence_0.207_Length_2579	26.25	819	58	855	92.0	7e-55	212.0
 
# gi|586929367|ref|YP_009002592.1|_VP1__Inachis_io_cypovirus_2
# Suject Length: 1225
# Total Subject Coverage: 1160
# Relative Subject Coverage: 0.94693877551
# Best Bit Score: 254.0
# Mean Bit Score: 165.09
Locus_1_Transcript_3/18_Confidence_0.103_Length_1161	21.41	383	848	1208	96.3	1e-06	56.2
Locus_1_Transcript_11/18_Confidence_0.172_Length_1312	29.41	425	437	855	93.0	2e-32	137.0
Locus_1_Transcript_12/18_Confidence_0.172_Length_2386	27.21	735	58	772	91.1	4e-51	200.0
Locus_1_Transcript_18/18_Confidence_0.069_Length_1316	23.51	387	49	419	86.3	2e-14	81.6
Locus_1_Transcript_16/18_Confidence_0.172_Length_1783	25.51	541	49	572	89.3	8e-27	122.0
Locus_1_Transcript_14/18_Confidence_0.448_Length_3881	24.66	1192	60	1208	89.2	3e-67	254.0
Locus_1_Transcript_15/18_Confidence_0.379_Length_3884	24.66	1192	60	1208	89.1	3e-67	254.0
Locus_1_Transcript_17/18_Confidence_0.241_Length_3889	24.66	1192	60	1208	89.0	3e-67	254.0
Locus_1_Transcript_8/18_Confidence_0.241_Length_1488	21.49	484	748	1208	91.9	8e-14	80.1
Locus_1_Transcript_13/18_Confidence_0.207_Length_2579	26.25	819	58	855	92.0	7e-55	212.0
 
# gi|375006102|gb|AFA28393.1|_RNA-directed_RNA_polymerase__Acinopterus_angulatus_reovirus
# Suject Length: 1233
# Total Subject Coverage: 779
# Relative Subject Coverage: 0.631792376318
# Best Bit Score: 231.0
# Mean Bit Score: 163.8
Locus_1_Transcript_11/18_Confidence_0.172_Length_1312	27.38	442	417	843	98.7	1e-30	131.0
Locus_1_Transcript_12/18_Confidence_0.172_Length_2386	28.35	582	216	777	71.9	4e-46	184.0
Locus_1_Transcript_18/18_Confidence_0.069_Length_1316	28.7	216	213	423	49.2	2e-14	82.0
Locus_1_Transcript_16/18_Confidence_0.172_Length_1783	27.69	372	216	582	62.2	7e-27	122.0
Locus_1_Transcript_14/18_Confidence_0.448_Length_3881	27.03	814	216	991	61.2	1e-59	231.0
Locus_1_Transcript_15/18_Confidence_0.379_Length_3884	27.03	814	216	991	61.1	1e-59	231.0
Locus_1_Transcript_17/18_Confidence_0.241_Length_3889	27.03	814	216	991	61.1	1e-59	231.0
Locus_1_Transcript_8/18_Confidence_0.241_Length_1488	25.1	251	759	991	48.1	8e-08	61.2
Locus_1_Transcript_13/18_Confidence_0.207_Length_2579	27.47	648	216	843	74.2	3e-51	201.0
 
# gi|38224698|gb|AAR14150.1|_polyprotein__Maize_chlorotic_dwarf_virus
# Suject Length: 3457
# Total Subject Coverage: 609
# Relative Subject Coverage: 0.17616430431
# Best Bit Score: 221.0
# Mean Bit Score: 163.25
Locus_11_Transcript_17/23_Confidence_0.036_Length_1611	28.29	562	2846	3387	97.9	1e-50	196.0
Locus_11_Transcript_16/23_Confidence_0.429_Length_5398	28.25	630	2779	3387	32.9	1e-55	221.0
Locus_11_Transcript_23/23_Confidence_0.143_Length_5008	27.79	367	2779	3136	20.2	2e-24	118.0
Locus_11_Transcript_15/23_Confidence_0.107_Length_1760	27.79	367	2779	3136	57.6	2e-25	118.0
 
# gi|7007468|dbj|BAA90870.1|_235K_polyprotein__Apple_latent_spherical_virus
# Suject Length: 2079
# Total Subject Coverage: 401
# Relative Subject Coverage: 0.192881192881
# Best Bit Score: 163.0
# Mean Bit Score: 163.0
Locus_11_Transcript_17/23_Confidence_0.036_Length_1611	31.2	407	1485	1885	73.9	5e-40	163.0
Locus_11_Transcript_16/23_Confidence_0.429_Length_5398	31.2	407	1485	1885	22.0	4e-38	163.0
 
# gi|25013685|ref|NP_734062.1|_RNA-dependent_RNA_polymerase__Cowpea_severe_mosaic_virus
# Suject Length: 712
# Total Subject Coverage: 396
# Relative Subject Coverage: 0.556179775281
# Best Bit Score: 163.0
# Mean Bit Score: 163.0
Locus_11_Transcript_17/23_Confidence_0.036_Length_1611	28.12	409	123	518	75.2	2e-41	163.0
Locus_11_Transcript_16/23_Confidence_0.429_Length_5398	28.12	409	123	518	22.4	4e-39	163.0
 
# gi|20451025|ref|NP_620568.1|_235K_polyprotein__Apple_latent_spherical_virus
# Suject Length: 2079
# Total Subject Coverage: 401
# Relative Subject Coverage: 0.192881192881
# Best Bit Score: 163.0
# Mean Bit Score: 163.0
Locus_11_Transcript_17/23_Confidence_0.036_Length_1611	31.2	407	1485	1885	73.9	5e-40	163.0
Locus_11_Transcript_16/23_Confidence_0.429_Length_5398	31.2	407	1485	1885	22.0	4e-38	163.0
 
# gi|169313610|gb|ACA53380.1|_RdRP__Choristoneura_occidentalis_cypovirus_16
# Suject Length: 1225
# Total Subject Coverage: 1147
# Relative Subject Coverage: 0.936326530612
# Best Bit Score: 247.0
# Mean Bit Score: 160.91
Locus_1_Transcript_3/18_Confidence_0.103_Length_1161	22.22	387	851	1213	96.6	2e-07	59.3
Locus_1_Transcript_11/18_Confidence_0.172_Length_1312	29.14	429	439	858	93.0	2e-29	128.0
Locus_1_Transcript_12/18_Confidence_0.172_Length_2386	26.9	736	67	773	90.2	2e-48	191.0
Locus_1_Transcript_18/18_Confidence_0.069_Length_1316	23.66	372	67	422	82.4	1e-15	85.1
Locus_1_Transcript_16/18_Confidence_0.172_Length_1783	26.37	531	67	574	86.4	1e-26	121.0
Locus_1_Transcript_14/18_Confidence_0.448_Length_3881	24.54	1194	67	1212	88.8	8e-65	247.0
Locus_1_Transcript_15/18_Confidence_0.379_Length_3884	24.54	1194	67	1212	88.7	8e-65	247.0
Locus_1_Transcript_17/18_Confidence_0.241_Length_3889	24.54	1194	67	1212	88.6	8e-65	247.0
Locus_1_Transcript_8/18_Confidence_0.241_Length_1488	21.88	489	749	1213	92.1	1e-13	79.7
Locus_1_Transcript_13/18_Confidence_0.207_Length_2579	26.07	821	67	858	91.2	2e-52	204.0
 
# gi|61660287|gb|AAW92113.2|_polyprotein__Cherry_rasp_leaf_virus
# Suject Length: 2235
# Total Subject Coverage: 576
# Relative Subject Coverage: 0.257718120805
# Best Bit Score: 161.0
# Mean Bit Score: 160.0
Locus_11_Transcript_17/23_Confidence_0.036_Length_1611	30.34	412	1643	2043	73.9	1e-38	159.0
Locus_11_Transcript_16/23_Confidence_0.429_Length_5398	27.54	610	1468	2043	31.8	1e-37	161.0
 
# gi|815937351|gb|AKE50879.1|_RNA-dependent_RNA_polymerase,_partial__Deformed_wing_virus
# Suject Length: 287
# Total Subject Coverage: 283
# Relative Subject Coverage: 0.98606271777
# Best Bit Score: 160.0
# Mean Bit Score: 160.0
Locus_11_Transcript_17/23_Confidence_0.036_Length_1611	32.88	292	5	287	54.1	2e-42	160.0
Locus_11_Transcript_16/23_Confidence_0.429_Length_5398	32.88	292	5	287	16.2	2e-40	160.0
 
# gi|24431320|gb|AAN61471.1|_capsid_protein_precursor,_partial__Aphid_lethal_paralysis_virus
# Suject Length: 807
# Total Subject Coverage: 677
# Relative Subject Coverage: 0.838909541512
# Best Bit Score: 276.0
# Mean Bit Score: 159.690909091
Locus_17_Transcript_6/12_Confidence_0.385_Length_1953	31.82	638	110	677	96.1	2e-79	276.0
Locus_17_Transcript_4/12_Confidence_0.154_Length_1373	33.48	469	113	533	99.8	8e-68	238.0
Locus_17_Transcript_5/12_Confidence_0.154_Length_696	33.05	233	110	303	96.4	2e-25	110.0
Locus_17_Transcript_9/12_Confidence_0.077_Length_588	34.02	97	581	677	49.3	1e-04	47.4
Locus_17_Transcript_8/12_Confidence_0.000_Length_1426	33.48	469	113	533	96.1	2e-67	238.0
Locus_17_Transcript_7/12_Confidence_0.308_Length_1996	31.65	635	113	677	93.6	1e-77	271.0
Locus_17_Transcript_1/12_Confidence_0.154_Length_882	35.0	240	312	542	80.5	5e-36	143.0
Locus_12_Transcript_2/2_Confidence_0.000_Length_447	36.84	114	1	113	75.6	6e-15	77.8
Locus_17_Transcript_2/12_Confidence_0.154_Length_728	34.85	241	312	543	95.9	3e-35	139.0
Locus_12_Transcript_1/2_Confidence_0.667_Length_341	37.27	110	5	113	95.6	3e-15	77.4
Locus_17_Transcript_3/12_Confidence_0.154_Length_728	35.5	231	312	533	93.8	4e-35	139.0
 
# gi|24943169|ref|NP_733846.1|_capsid_protein_precursor,_partial__Aphid_lethal_paralysis_virus
# Suject Length: 807
# Total Subject Coverage: 677
# Relative Subject Coverage: 0.838909541512
# Best Bit Score: 276.0
# Mean Bit Score: 159.690909091
Locus_17_Transcript_6/12_Confidence_0.385_Length_1953	31.82	638	110	677	96.1	2e-79	276.0
Locus_17_Transcript_4/12_Confidence_0.154_Length_1373	33.48	469	113	533	99.8	8e-68	238.0
Locus_17_Transcript_5/12_Confidence_0.154_Length_696	33.05	233	110	303	96.4	2e-25	110.0
Locus_17_Transcript_9/12_Confidence_0.077_Length_588	34.02	97	581	677	49.3	1e-04	47.4
Locus_17_Transcript_8/12_Confidence_0.000_Length_1426	33.48	469	113	533	96.1	2e-67	238.0
Locus_17_Transcript_7/12_Confidence_0.308_Length_1996	31.65	635	113	677	93.6	1e-77	271.0
Locus_17_Transcript_1/12_Confidence_0.154_Length_882	35.0	240	312	542	80.5	5e-36	143.0
Locus_12_Transcript_2/2_Confidence_0.000_Length_447	36.84	114	1	113	75.6	6e-15	77.8
Locus_17_Transcript_2/12_Confidence_0.154_Length_728	34.85	241	312	543	95.9	3e-35	139.0
Locus_12_Transcript_1/2_Confidence_0.667_Length_341	37.27	110	5	113	95.6	3e-15	77.4
Locus_17_Transcript_3/12_Confidence_0.154_Length_728	35.5	231	312	533	93.8	4e-35	139.0
 
# gi|197725715|ref|YP_002158831.1|_unnamed_protein_product__Mikania_micrantha_mosaic_virus
# Suject Length: 474
# Total Subject Coverage: 382
# Relative Subject Coverage: 0.805907172996
# Best Bit Score: 160.0
# Mean Bit Score: 159.5
Locus_11_Transcript_17/23_Confidence_0.036_Length_1611	29.75	400	84	465	73.3	8e-41	160.0
Locus_11_Transcript_16/23_Confidence_0.429_Length_5398	29.75	400	84	465	21.9	1e-38	159.0
 
# gi|9629937|ref|NP_046156.1|_structural_polyprotein__Rhopalosiphum_padi_virus
# Suject Length: 818
# Total Subject Coverage: 645
# Relative Subject Coverage: 0.788508557457
# Best Bit Score: 258.0
# Mean Bit Score: 159.04
Locus_17_Transcript_6/12_Confidence_0.385_Length_1953	30.64	656	109	691	99.2	1e-72	258.0
Locus_17_Transcript_4/12_Confidence_0.154_Length_1373	32.9	462	112	525	99.8	2e-61	221.0
Locus_17_Transcript_5/12_Confidence_0.154_Length_696	42.62	122	109	229	50.3	9e-23	103.0
Locus_17_Transcript_8/12_Confidence_0.000_Length_1426	32.47	462	112	525	96.1	3e-61	221.0
Locus_17_Transcript_7/12_Confidence_0.308_Length_1996	30.63	653	112	691	96.6	2e-71	255.0
Locus_17_Transcript_1/12_Confidence_0.154_Length_882	34.78	276	313	577	93.4	6e-35	140.0
Locus_12_Transcript_2/2_Confidence_0.000_Length_447	40.3	67	47	112	44.7	2e-10	64.7
Locus_17_Transcript_2/12_Confidence_0.154_Length_728	37.1	221	313	525	90.9	1e-32	132.0
Locus_12_Transcript_1/2_Confidence_0.667_Length_341	40.3	67	47	112	58.7	7e-11	64.7
Locus_17_Transcript_3/12_Confidence_0.154_Length_728	37.1	221	313	525	90.9	2e-32	131.0
 
# gi|2911300|gb|AAC95510.1|_structural_polyprotein__Rhopalosiphum_padi_virus
# Suject Length: 818
# Total Subject Coverage: 645
# Relative Subject Coverage: 0.788508557457
# Best Bit Score: 258.0
# Mean Bit Score: 159.04
Locus_17_Transcript_6/12_Confidence_0.385_Length_1953	30.64	656	109	691	99.2	1e-72	258.0
Locus_17_Transcript_4/12_Confidence_0.154_Length_1373	32.9	462	112	525	99.8	2e-61	221.0
Locus_17_Transcript_5/12_Confidence_0.154_Length_696	42.62	122	109	229	50.3	9e-23	103.0
Locus_17_Transcript_8/12_Confidence_0.000_Length_1426	32.47	462	112	525	96.1	3e-61	221.0
Locus_17_Transcript_7/12_Confidence_0.308_Length_1996	30.63	653	112	691	96.6	2e-71	255.0
Locus_17_Transcript_1/12_Confidence_0.154_Length_882	34.78	276	313	577	93.4	6e-35	140.0
Locus_12_Transcript_2/2_Confidence_0.000_Length_447	40.3	67	47	112	44.7	2e-10	64.7
Locus_17_Transcript_2/12_Confidence_0.154_Length_728	37.1	221	313	525	90.9	1e-32	132.0
Locus_12_Transcript_1/2_Confidence_0.667_Length_341	40.3	67	47	112	58.7	7e-11	64.7
Locus_17_Transcript_3/12_Confidence_0.154_Length_728	37.1	221	313	525	90.9	2e-32	131.0
 
# gi|658159323|gb|AID58096.1|_RNA-dependent_RNA_polymerase,_partial__Sacbrood_virus
# Suject Length: 508
# Total Subject Coverage: 476
# Relative Subject Coverage: 0.937007874016
# Best Bit Score: 159.0
# Mean Bit Score: 159.0
Locus_11_Transcript_17/23_Confidence_0.036_Length_1611	27.7	491	22	497	88.2	3e-40	159.0
Locus_11_Transcript_16/23_Confidence_0.429_Length_5398	27.7	491	22	497	26.3	2e-38	159.0
 
# gi|114842219|dbj|BAF32594.1|_polyprotein,_partial__Kakugo_virus
# Suject Length: 297
# Total Subject Coverage: 275
# Relative Subject Coverage: 0.925925925926
# Best Bit Score: 159.0
# Mean Bit Score: 159.0
Locus_11_Transcript_17/23_Confidence_0.036_Length_1611	33.1	284	2	276	52.6	8e-42	159.0
Locus_11_Transcript_16/23_Confidence_0.429_Length_5398	33.1	284	2	276	15.7	7e-40	159.0
 
# gi|114842211|dbj|BAF32590.1|_polyprotein,_partial__Kakugo_virus
# Suject Length: 297
# Total Subject Coverage: 275
# Relative Subject Coverage: 0.925925925926
# Best Bit Score: 159.0
# Mean Bit Score: 159.0
Locus_11_Transcript_17/23_Confidence_0.036_Length_1611	33.1	284	2	276	52.6	4e-42	159.0
Locus_11_Transcript_16/23_Confidence_0.429_Length_5398	33.1	284	2	276	15.7	4e-40	159.0
 
# gi|335057595|gb|AEH26191.1|_non-structural_polyprotein,_partial__Aphid_lethal_paralysis_virus
# Suject Length: 1156
# Total Subject Coverage: 617
# Relative Subject Coverage: 0.533737024221
# Best Bit Score: 311.0
# Mean Bit Score: 158.857142857
Locus_11_Transcript_16/23_Confidence_0.429_Length_5398	32.49	631	501	1117	33.2	6e-85	311.0
Locus_11_Transcript_23/23_Confidence_0.143_Length_5008	30.98	368	501	859	21.3	8e-46	187.0
Locus_11_Transcript_15/23_Confidence_0.107_Length_1760	30.98	368	501	859	60.6	6e-48	187.0
Locus_11_Transcript_17/23_Confidence_0.036_Length_1611	33.8	503	620	1117	88.2	1e-77	271.0
Locus_11_Transcript_13/23_Confidence_0.214_Length_1834	32.93	82	501	580	13.0	8e-05	52.0
Locus_11_Transcript_14/23_Confidence_0.071_Length_1429	32.93	82	501	580	16.7	5e-05	52.0
Locus_11_Transcript_18/23_Confidence_0.071_Length_1011	32.93	82	501	580	23.6	3e-05	52.0
 
# gi|73921759|sp|Q91PP5.1|POLG_RTSVT_RecName:_Full_Genome_polyprotein;_Contains:_RecName:_Full_Putati
# Suject Length: 3471
# Total Subject Coverage: 579
# Relative Subject Coverage: 0.166810717373
# Best Bit Score: 220.0
# Mean Bit Score: 158.0
Locus_11_Transcript_17/23_Confidence_0.036_Length_1611	30.38	497	2908	3384	87.1	6e-53	202.0
Locus_11_Transcript_16/23_Confidence_0.429_Length_5398	29.59	605	2806	3384	31.0	2e-55	220.0
Locus_11_Transcript_23/23_Confidence_0.143_Length_5008	28.18	362	2806	3154	19.2	2e-20	105.0
Locus_11_Transcript_15/23_Confidence_0.107_Length_1760	28.18	362	2806	3154	54.7	2e-21	105.0
 
# gi|114842231|dbj|BAF32600.1|_polyprotein,_partial__Kakugo_virus
# Suject Length: 297
# Total Subject Coverage: 275
# Relative Subject Coverage: 0.925925925926
# Best Bit Score: 158.0
# Mean Bit Score: 158.0
Locus_11_Transcript_17/23_Confidence_0.036_Length_1611	33.1	284	2	276	52.6	1e-41	158.0
Locus_11_Transcript_16/23_Confidence_0.429_Length_5398	33.1	284	2	276	15.7	1e-39	158.0
 
# gi|114842191|dbj|BAF32580.1|_polyprotein,_partial__Kakugo_virus
# Suject Length: 297
# Total Subject Coverage: 275
# Relative Subject Coverage: 0.925925925926
# Best Bit Score: 158.0
# Mean Bit Score: 158.0
Locus_11_Transcript_17/23_Confidence_0.036_Length_1611	33.1	284	2	276	52.6	1e-41	158.0
Locus_11_Transcript_16/23_Confidence_0.429_Length_5398	33.1	284	2	276	15.7	1e-39	158.0
 
# gi|118341887|dbj|BAF37118.1|_polyprotein,_partial__Kakugo_virus
# Suject Length: 297
# Total Subject Coverage: 275
# Relative Subject Coverage: 0.925925925926
# Best Bit Score: 158.0
# Mean Bit Score: 158.0
Locus_11_Transcript_17/23_Confidence_0.036_Length_1611	33.1	284	2	276	52.6	1e-41	158.0
Locus_11_Transcript_16/23_Confidence_0.429_Length_5398	33.1	284	2	276	15.7	1e-39	158.0
 
# gi|114842205|dbj|BAF32587.1|_polyprotein,_partial__Kakugo_virus
# Suject Length: 297
# Total Subject Coverage: 275
# Relative Subject Coverage: 0.925925925926
# Best Bit Score: 158.0
# Mean Bit Score: 158.0
Locus_11_Transcript_17/23_Confidence_0.036_Length_1611	33.1	284	2	276	52.6	1e-41	158.0
Locus_11_Transcript_16/23_Confidence_0.429_Length_5398	33.1	284	2	276	15.7	1e-39	158.0
 
# gi|114842199|dbj|BAF32584.1|_polyprotein,_partial__Kakugo_virus
# Suject Length: 297
# Total Subject Coverage: 275
# Relative Subject Coverage: 0.925925925926
# Best Bit Score: 158.0
# Mean Bit Score: 158.0
Locus_11_Transcript_17/23_Confidence_0.036_Length_1611	33.1	284	2	276	52.6	1e-41	158.0
Locus_11_Transcript_16/23_Confidence_0.429_Length_5398	33.1	284	2	276	15.7	1e-39	158.0
 
# gi|14626086|dbj|BAB61927.1|_polyprotein__Rice_tungro_spherical_virus
# Suject Length: 3471
# Total Subject Coverage: 579
# Relative Subject Coverage: 0.166810717373
# Best Bit Score: 220.0
# Mean Bit Score: 158.0
Locus_11_Transcript_17/23_Confidence_0.036_Length_1611	30.38	497	2908	3384	87.1	6e-53	202.0
Locus_11_Transcript_16/23_Confidence_0.429_Length_5398	29.59	605	2806	3384	31.0	2e-55	220.0
Locus_11_Transcript_23/23_Confidence_0.143_Length_5008	28.18	362	2806	3154	19.2	2e-20	105.0
Locus_11_Transcript_15/23_Confidence_0.107_Length_1760	28.18	362	2806	3154	54.7	2e-21	105.0
 
# gi|118341889|dbj|BAF37119.1|_polyprotein,_partial__Kakugo_virus
# Suject Length: 297
# Total Subject Coverage: 275
# Relative Subject Coverage: 0.925925925926
# Best Bit Score: 158.0
# Mean Bit Score: 158.0
Locus_11_Transcript_17/23_Confidence_0.036_Length_1611	33.1	284	2	276	52.6	1e-41	158.0
Locus_11_Transcript_16/23_Confidence_0.429_Length_5398	33.1	284	2	276	15.7	1e-39	158.0
 
# gi|114842207|dbj|BAF32588.1|_polyprotein,_partial__Kakugo_virus
# Suject Length: 297
# Total Subject Coverage: 275
# Relative Subject Coverage: 0.925925925926
# Best Bit Score: 158.0
# Mean Bit Score: 158.0
Locus_11_Transcript_17/23_Confidence_0.036_Length_1611	33.1	284	2	276	52.6	1e-41	158.0
Locus_11_Transcript_16/23_Confidence_0.429_Length_5398	33.1	284	2	276	15.7	1e-39	158.0
 
# gi|118341893|dbj|BAF37121.1|_polyprotein,_partial__Kakugo_virus
# Suject Length: 297
# Total Subject Coverage: 275
# Relative Subject Coverage: 0.925925925926
# Best Bit Score: 158.0
# Mean Bit Score: 158.0
Locus_11_Transcript_17/23_Confidence_0.036_Length_1611	33.1	284	2	276	52.6	1e-41	158.0
Locus_11_Transcript_16/23_Confidence_0.429_Length_5398	33.1	284	2	276	15.7	9e-40	158.0
 
# gi|118341891|dbj|BAF37120.1|_polyprotein,_partial__Kakugo_virus
# Suject Length: 297
# Total Subject Coverage: 275
# Relative Subject Coverage: 0.925925925926
# Best Bit Score: 158.0
# Mean Bit Score: 158.0
Locus_11_Transcript_17/23_Confidence_0.036_Length_1611	33.1	284	2	276	52.6	1e-41	158.0
Locus_11_Transcript_16/23_Confidence_0.429_Length_5398	33.1	284	2	276	15.7	1e-39	158.0
 
# gi|114842229|dbj|BAF32599.1|_polyprotein,_partial__Kakugo_virus
# Suject Length: 297
# Total Subject Coverage: 275
# Relative Subject Coverage: 0.925925925926
# Best Bit Score: 158.0
# Mean Bit Score: 158.0
Locus_11_Transcript_17/23_Confidence_0.036_Length_1611	33.1	284	2	276	52.6	1e-41	158.0
Locus_11_Transcript_16/23_Confidence_0.429_Length_5398	33.1	284	2	276	15.7	1e-39	158.0
 
# gi|114842223|dbj|BAF32596.1|_polyprotein,_partial__Kakugo_virus
# Suject Length: 297
# Total Subject Coverage: 275
# Relative Subject Coverage: 0.925925925926
# Best Bit Score: 158.0
# Mean Bit Score: 158.0
Locus_11_Transcript_17/23_Confidence_0.036_Length_1611	33.1	284	2	276	52.6	1e-41	158.0
Locus_11_Transcript_16/23_Confidence_0.429_Length_5398	33.1	284	2	276	15.7	1e-39	158.0
 
# gi|114842227|dbj|BAF32598.1|_polyprotein,_partial__Kakugo_virus
# Suject Length: 297
# Total Subject Coverage: 275
# Relative Subject Coverage: 0.925925925926
# Best Bit Score: 158.0
# Mean Bit Score: 158.0
Locus_11_Transcript_17/23_Confidence_0.036_Length_1611	33.1	284	2	276	52.6	1e-41	158.0
Locus_11_Transcript_16/23_Confidence_0.429_Length_5398	33.1	284	2	276	15.7	1e-39	158.0
 
# gi|114842195|dbj|BAF32582.1|_polyprotein,_partial__Kakugo_virus
# Suject Length: 297
# Total Subject Coverage: 275
# Relative Subject Coverage: 0.925925925926
# Best Bit Score: 158.0
# Mean Bit Score: 158.0
Locus_11_Transcript_17/23_Confidence_0.036_Length_1611	33.1	284	2	276	52.6	1e-41	158.0
Locus_11_Transcript_16/23_Confidence_0.429_Length_5398	33.1	284	2	276	15.7	1e-39	158.0
 
# gi|114842237|dbj|BAF32603.1|_polyprotein,_partial__Kakugo_virus
# Suject Length: 297
# Total Subject Coverage: 275
# Relative Subject Coverage: 0.925925925926
# Best Bit Score: 158.0
# Mean Bit Score: 158.0
Locus_11_Transcript_17/23_Confidence_0.036_Length_1611	33.1	284	2	276	52.6	1e-41	158.0
Locus_11_Transcript_16/23_Confidence_0.429_Length_5398	33.1	284	2	276	15.7	1e-39	158.0
 
# gi|114842193|dbj|BAF32581.1|_polyprotein,_partial__Kakugo_virus
# Suject Length: 297
# Total Subject Coverage: 275
# Relative Subject Coverage: 0.925925925926
# Best Bit Score: 158.0
# Mean Bit Score: 158.0
Locus_11_Transcript_17/23_Confidence_0.036_Length_1611	33.1	284	2	276	52.6	1e-41	158.0
Locus_11_Transcript_16/23_Confidence_0.429_Length_5398	33.1	284	2	276	15.7	1e-39	158.0
 
# gi|82002707|sp|Q6EWG9.1|POL1_CRLVP_RecName:_Full_RNA1_polyprotein;_AltName:_Full_Genome_polyprotein
# Suject Length: 2250
# Total Subject Coverage: 576
# Relative Subject Coverage: 0.256
# Best Bit Score: 159.0
# Mean Bit Score: 157.5
Locus_11_Transcript_17/23_Confidence_0.036_Length_1611	27.82	532	1541	2058	89.9	8e-38	156.0
Locus_11_Transcript_16/23_Confidence_0.429_Length_5398	27.8	608	1483	2058	31.8	6e-37	159.0
 
# gi|50399319|emb|CAF21713.1|_polyprotein__Cherry_rasp_leaf_virus
# Suject Length: 2250
# Total Subject Coverage: 576
# Relative Subject Coverage: 0.256
# Best Bit Score: 159.0
# Mean Bit Score: 157.5
Locus_11_Transcript_17/23_Confidence_0.036_Length_1611	27.82	532	1541	2058	89.9	8e-38	156.0
Locus_11_Transcript_16/23_Confidence_0.429_Length_5398	27.8	608	1483	2058	31.8	6e-37	159.0
 
# gi|52093350|ref|YP_081444.1|_polyprotein__Cherry_rasp_leaf_virus
# Suject Length: 2250
# Total Subject Coverage: 576
# Relative Subject Coverage: 0.256
# Best Bit Score: 159.0
# Mean Bit Score: 157.5
Locus_11_Transcript_17/23_Confidence_0.036_Length_1611	27.82	532	1541	2058	89.9	8e-38	156.0
Locus_11_Transcript_16/23_Confidence_0.429_Length_5398	27.8	608	1483	2058	31.8	6e-37	159.0
 
# gi|703556738|gb|AIW39869.1|_RNA-dependent_RNA_polymerase__Fako_virus
# Suject Length: 1233
# Total Subject Coverage: 1145
# Relative Subject Coverage: 0.928629359286
# Best Bit Score: 313.0
# Mean Bit Score: 157.353333333
Locus_1_Transcript_3/18_Confidence_0.103_Length_1161	22.19	383	862	1216	96.0	1e-15	84.7
Locus_1_Transcript_4/18_Confidence_0.069_Length_1113	21.49	363	882	1216	94.8	1e-10	68.9
Locus_1_Transcript_2/18_Confidence_0.069_Length_1104	21.49	363	882	1216	95.6	2e-10	68.6
Locus_1_Transcript_11/18_Confidence_0.172_Length_1312	30.59	389	417	793	83.6	9e-35	144.0
Locus_1_Transcript_12/18_Confidence_0.172_Length_2386	27.86	768	72	799	91.0	2e-63	237.0
Locus_1_Transcript_18/18_Confidence_0.069_Length_1316	26.11	383	72	426	82.4	3e-21	102.0
Locus_1_Transcript_16/18_Confidence_0.172_Length_1783	27.16	556	72	598	86.4	2e-40	164.0
Locus_1_Transcript_14/18_Confidence_0.448_Length_3881	25.53	1218	72	1216	88.8	3e-86	313.0
Locus_1_Transcript_15/18_Confidence_0.379_Length_3884	25.53	1218	72	1216	88.7	3e-86	313.0
Locus_1_Transcript_17/18_Confidence_0.241_Length_3889	25.53	1218	72	1216	88.6	3e-86	313.0
Locus_1_Transcript_7/18_Confidence_0.103_Length_1269	21.49	363	882	1216	83.1	3e-10	68.2
Locus_1_Transcript_8/18_Confidence_0.241_Length_1488	21.92	511	734	1216	96.7	4e-19	97.1
Locus_1_Transcript_6/18_Confidence_0.172_Length_1304	21.84	380	865	1216	84.8	2e-14	81.6
Locus_1_Transcript_5/18_Confidence_0.138_Length_1266	21.49	363	882	1216	83.3	3e-10	68.2
Locus_1_Transcript_13/18_Confidence_0.207_Length_2579	27.95	762	72	793	83.5	6e-63	237.0
 
# gi|703556740|gb|AIW39870.1|_RNA-dependent_RNA_polymerase__Fako_virus
# Suject Length: 1233
# Total Subject Coverage: 1145
# Relative Subject Coverage: 0.928629359286
# Best Bit Score: 313.0
# Mean Bit Score: 157.353333333
Locus_1_Transcript_3/18_Confidence_0.103_Length_1161	22.19	383	862	1216	96.0	1e-15	84.7
Locus_1_Transcript_4/18_Confidence_0.069_Length_1113	21.49	363	882	1216	94.8	1e-10	68.9
Locus_1_Transcript_2/18_Confidence_0.069_Length_1104	21.49	363	882	1216	95.6	2e-10	68.6
Locus_1_Transcript_11/18_Confidence_0.172_Length_1312	30.59	389	417	793	83.6	9e-35	144.0
Locus_1_Transcript_12/18_Confidence_0.172_Length_2386	27.86	768	72	799	91.0	2e-63	237.0
Locus_1_Transcript_18/18_Confidence_0.069_Length_1316	26.11	383	72	426	82.4	3e-21	102.0
Locus_1_Transcript_16/18_Confidence_0.172_Length_1783	27.16	556	72	598	86.4	2e-40	164.0
Locus_1_Transcript_14/18_Confidence_0.448_Length_3881	25.53	1218	72	1216	88.8	3e-86	313.0
Locus_1_Transcript_15/18_Confidence_0.379_Length_3884	25.53	1218	72	1216	88.7	3e-86	313.0
Locus_1_Transcript_17/18_Confidence_0.241_Length_3889	25.53	1218	72	1216	88.6	3e-86	313.0
Locus_1_Transcript_7/18_Confidence_0.103_Length_1269	21.49	363	882	1216	83.1	3e-10	68.2
Locus_1_Transcript_8/18_Confidence_0.241_Length_1488	21.92	511	734	1216	96.7	4e-19	97.1
Locus_1_Transcript_6/18_Confidence_0.172_Length_1304	21.84	380	865	1216	84.8	2e-14	81.6
Locus_1_Transcript_5/18_Confidence_0.138_Length_1266	21.49	363	882	1216	83.3	3e-10	68.2
Locus_1_Transcript_13/18_Confidence_0.207_Length_2579	27.95	762	72	793	83.5	6e-63	237.0
 
# gi|722158941|ref|YP_009104379.1|_RNA-dependent_RNA_polymerase__Fako_virus
# Suject Length: 1233
# Total Subject Coverage: 1145
# Relative Subject Coverage: 0.928629359286
# Best Bit Score: 313.0
# Mean Bit Score: 157.353333333
Locus_1_Transcript_3/18_Confidence_0.103_Length_1161	22.19	383	862	1216	96.0	1e-15	84.7
Locus_1_Transcript_4/18_Confidence_0.069_Length_1113	21.49	363	882	1216	94.8	1e-10	68.9
Locus_1_Transcript_2/18_Confidence_0.069_Length_1104	21.49	363	882	1216	95.6	2e-10	68.6
Locus_1_Transcript_11/18_Confidence_0.172_Length_1312	30.59	389	417	793	83.6	9e-35	144.0
Locus_1_Transcript_12/18_Confidence_0.172_Length_2386	27.86	768	72	799	91.0	2e-63	237.0
Locus_1_Transcript_18/18_Confidence_0.069_Length_1316	26.11	383	72	426	82.4	3e-21	102.0
Locus_1_Transcript_16/18_Confidence_0.172_Length_1783	27.16	556	72	598	86.4	2e-40	164.0
Locus_1_Transcript_14/18_Confidence_0.448_Length_3881	25.53	1218	72	1216	88.8	3e-86	313.0
Locus_1_Transcript_15/18_Confidence_0.379_Length_3884	25.53	1218	72	1216	88.7	3e-86	313.0
Locus_1_Transcript_17/18_Confidence_0.241_Length_3889	25.53	1218	72	1216	88.6	3e-86	313.0
Locus_1_Transcript_7/18_Confidence_0.103_Length_1269	21.49	363	882	1216	83.1	3e-10	68.2
Locus_1_Transcript_8/18_Confidence_0.241_Length_1488	21.92	511	734	1216	96.7	4e-19	97.1
Locus_1_Transcript_6/18_Confidence_0.172_Length_1304	21.84	380	865	1216	84.8	2e-14	81.6
Locus_1_Transcript_5/18_Confidence_0.138_Length_1266	21.49	363	882	1216	83.3	3e-10	68.2
Locus_1_Transcript_13/18_Confidence_0.207_Length_2579	27.95	762	72	793	83.5	6e-63	237.0
 
# gi|703556736|gb|AIW39868.1|_RNA-dependent_RNA_polymerase__Fako_virus
# Suject Length: 1233
# Total Subject Coverage: 1145
# Relative Subject Coverage: 0.928629359286
# Best Bit Score: 313.0
# Mean Bit Score: 157.353333333
Locus_1_Transcript_3/18_Confidence_0.103_Length_1161	22.19	383	862	1216	96.0	1e-15	84.7
Locus_1_Transcript_4/18_Confidence_0.069_Length_1113	21.49	363	882	1216	94.8	1e-10	68.9
Locus_1_Transcript_2/18_Confidence_0.069_Length_1104	21.49	363	882	1216	95.6	2e-10	68.6
Locus_1_Transcript_11/18_Confidence_0.172_Length_1312	30.59	389	417	793	83.6	9e-35	144.0
Locus_1_Transcript_12/18_Confidence_0.172_Length_2386	27.86	768	72	799	91.0	2e-63	237.0
Locus_1_Transcript_18/18_Confidence_0.069_Length_1316	26.11	383	72	426	82.4	3e-21	102.0
Locus_1_Transcript_16/18_Confidence_0.172_Length_1783	27.16	556	72	598	86.4	2e-40	164.0
Locus_1_Transcript_14/18_Confidence_0.448_Length_3881	25.53	1218	72	1216	88.8	3e-86	313.0
Locus_1_Transcript_15/18_Confidence_0.379_Length_3884	25.53	1218	72	1216	88.7	3e-86	313.0
Locus_1_Transcript_17/18_Confidence_0.241_Length_3889	25.53	1218	72	1216	88.6	3e-86	313.0
Locus_1_Transcript_7/18_Confidence_0.103_Length_1269	21.49	363	882	1216	83.1	3e-10	68.2
Locus_1_Transcript_8/18_Confidence_0.241_Length_1488	21.92	511	734	1216	96.7	4e-19	97.1
Locus_1_Transcript_6/18_Confidence_0.172_Length_1304	21.84	380	865	1216	84.8	2e-14	81.6
Locus_1_Transcript_5/18_Confidence_0.138_Length_1266	21.49	363	882	1216	83.3	3e-10	68.2
Locus_1_Transcript_13/18_Confidence_0.207_Length_2579	27.95	762	72	793	83.5	6e-63	237.0
 
# gi|703556742|gb|AIW39871.1|_RNA-dependent_RNA_polymerase__Fako_virus
# Suject Length: 1233
# Total Subject Coverage: 1145
# Relative Subject Coverage: 0.928629359286
# Best Bit Score: 313.0
# Mean Bit Score: 157.353333333
Locus_1_Transcript_3/18_Confidence_0.103_Length_1161	22.19	383	862	1216	96.0	1e-15	84.7
Locus_1_Transcript_4/18_Confidence_0.069_Length_1113	21.49	363	882	1216	94.8	1e-10	68.9
Locus_1_Transcript_2/18_Confidence_0.069_Length_1104	21.49	363	882	1216	95.6	2e-10	68.6
Locus_1_Transcript_11/18_Confidence_0.172_Length_1312	30.59	389	417	793	83.6	9e-35	144.0
Locus_1_Transcript_12/18_Confidence_0.172_Length_2386	27.86	768	72	799	91.0	2e-63	237.0
Locus_1_Transcript_18/18_Confidence_0.069_Length_1316	26.11	383	72	426	82.4	3e-21	102.0
Locus_1_Transcript_16/18_Confidence_0.172_Length_1783	27.16	556	72	598	86.4	2e-40	164.0
Locus_1_Transcript_14/18_Confidence_0.448_Length_3881	25.53	1218	72	1216	88.8	3e-86	313.0
Locus_1_Transcript_15/18_Confidence_0.379_Length_3884	25.53	1218	72	1216	88.7	3e-86	313.0
Locus_1_Transcript_17/18_Confidence_0.241_Length_3889	25.53	1218	72	1216	88.6	3e-86	313.0
Locus_1_Transcript_7/18_Confidence_0.103_Length_1269	21.49	363	882	1216	83.1	3e-10	68.2
Locus_1_Transcript_8/18_Confidence_0.241_Length_1488	21.92	511	734	1216	96.7	4e-19	97.1
Locus_1_Transcript_6/18_Confidence_0.172_Length_1304	21.84	380	865	1216	84.8	2e-14	81.6
Locus_1_Transcript_5/18_Confidence_0.138_Length_1266	21.49	363	882	1216	83.3	3e-10	68.2
Locus_1_Transcript_13/18_Confidence_0.207_Length_2579	27.95	762	72	793	83.5	6e-63	237.0
 
# gi|161598238|gb|ABX74940.1|_structural_polyprotein,_partial__Rhopalosiphum_padi_virus
# Suject Length: 816
# Total Subject Coverage: 645
# Relative Subject Coverage: 0.790441176471
# Best Bit Score: 254.0
# Mean Bit Score: 157.2
Locus_17_Transcript_6/12_Confidence_0.385_Length_1953	30.9	657	107	689	99.2	2e-71	254.0
Locus_17_Transcript_4/12_Confidence_0.154_Length_1373	32.9	462	110	523	99.8	2e-60	218.0
Locus_17_Transcript_5/12_Confidence_0.154_Length_696	44.26	122	107	227	50.3	1e-22	102.0
Locus_17_Transcript_8/12_Confidence_0.000_Length_1426	32.9	462	110	523	96.1	3e-60	218.0
Locus_17_Transcript_7/12_Confidence_0.308_Length_1996	30.89	654	110	689	96.6	3e-70	251.0
Locus_17_Transcript_1/12_Confidence_0.154_Length_882	35.14	276	311	575	93.4	2e-34	139.0
Locus_12_Transcript_2/2_Confidence_0.000_Length_447	40.3	67	45	110	44.7	2e-10	64.3
Locus_17_Transcript_2/12_Confidence_0.154_Length_728	37.56	221	311	523	90.9	3e-32	131.0
Locus_12_Transcript_1/2_Confidence_0.667_Length_341	40.3	67	45	110	58.7	7e-11	64.7
Locus_17_Transcript_3/12_Confidence_0.154_Length_728	37.56	221	311	523	90.9	4e-32	130.0
 
# gi|114842187|dbj|BAF32578.1|_polyprotein,_partial__Kakugo_virus
# Suject Length: 297
# Total Subject Coverage: 275
# Relative Subject Coverage: 0.925925925926
# Best Bit Score: 157.0
# Mean Bit Score: 157.0
Locus_11_Transcript_17/23_Confidence_0.036_Length_1611	32.75	284	2	276	52.6	2e-41	157.0
Locus_11_Transcript_16/23_Confidence_0.429_Length_5398	32.75	284	2	276	15.7	1e-39	157.0
 
# gi|114842235|dbj|BAF32602.1|_polyprotein,_partial__Kakugo_virus
# Suject Length: 297
# Total Subject Coverage: 275
# Relative Subject Coverage: 0.925925925926
# Best Bit Score: 157.0
# Mean Bit Score: 157.0
Locus_11_Transcript_17/23_Confidence_0.036_Length_1611	32.75	284	2	276	52.6	2e-41	157.0
Locus_11_Transcript_16/23_Confidence_0.429_Length_5398	32.75	284	2	276	15.7	1e-39	157.0
 
# gi|94480729|emb|CAJ81002.1|_polyprotein__Rice_tungro_spherical_virus
# Suject Length: 3471
# Total Subject Coverage: 579
# Relative Subject Coverage: 0.166810717373
# Best Bit Score: 219.0
# Mean Bit Score: 156.75
Locus_11_Transcript_17/23_Confidence_0.036_Length_1611	30.38	497	2908	3384	87.1	8e-53	202.0
Locus_11_Transcript_16/23_Confidence_0.429_Length_5398	29.44	608	2806	3384	31.0	6e-55	219.0
Locus_11_Transcript_23/23_Confidence_0.143_Length_5008	27.95	365	2806	3154	19.2	6e-20	103.0
Locus_11_Transcript_15/23_Confidence_0.107_Length_1760	27.95	365	2806	3154	54.7	7e-21	103.0
 
# gi|333970|gb|AAA66056.1|_polyprotein__Rice_tungro_spherical_virus
# Suject Length: 3473
# Total Subject Coverage: 579
# Relative Subject Coverage: 0.166714655917
# Best Bit Score: 218.0
# Mean Bit Score: 156.5
Locus_11_Transcript_17/23_Confidence_0.036_Length_1611	30.58	497	2911	3387	87.1	2e-53	204.0
Locus_11_Transcript_16/23_Confidence_0.429_Length_5398	29.26	605	2809	3387	31.0	7e-55	218.0
Locus_11_Transcript_23/23_Confidence_0.143_Length_5008	27.35	362	2809	3157	19.2	2e-19	102.0
Locus_11_Transcript_15/23_Confidence_0.107_Length_1760	27.35	362	2809	3157	54.7	3e-20	102.0
 
# gi|73921758|sp|Q83034.1|POLG_RTSVA_RecName:_Full_Genome_polyprotein;_Contains:_RecName:_Full_Putati
# Suject Length: 3473
# Total Subject Coverage: 579
# Relative Subject Coverage: 0.166714655917
# Best Bit Score: 218.0
# Mean Bit Score: 156.5
Locus_11_Transcript_17/23_Confidence_0.036_Length_1611	30.58	497	2911	3387	87.1	2e-53	204.0
Locus_11_Transcript_16/23_Confidence_0.429_Length_5398	29.26	605	2809	3387	31.0	7e-55	218.0
Locus_11_Transcript_23/23_Confidence_0.143_Length_5008	27.35	362	2809	3157	19.2	2e-19	102.0
Locus_11_Transcript_15/23_Confidence_0.107_Length_1760	27.35	362	2809	3157	54.7	3e-20	102.0
 
# gi|94480731|emb|CAJ81003.1|_polyprotein__Rice_tungro_spherical_virus
# Suject Length: 3471
# Total Subject Coverage: 579
# Relative Subject Coverage: 0.166810717373
# Best Bit Score: 219.0
# Mean Bit Score: 156.5
Locus_11_Transcript_17/23_Confidence_0.036_Length_1611	30.38	497	2908	3384	87.1	1e-52	201.0
Locus_11_Transcript_16/23_Confidence_0.429_Length_5398	29.44	608	2806	3384	31.0	6e-55	219.0
Locus_11_Transcript_23/23_Confidence_0.143_Length_5008	27.95	365	2806	3154	19.2	7e-20	103.0
Locus_11_Transcript_15/23_Confidence_0.107_Length_1760	27.95	365	2806	3154	54.7	8e-21	103.0
 
# gi|1495784|emb|CAA67042.1|_ORF1,_partial__Rice_tungro_spherical_virus
# Suject Length: 1619
# Total Subject Coverage: 579
# Relative Subject Coverage: 0.357628165534
# Best Bit Score: 218.0
# Mean Bit Score: 156.5
Locus_11_Transcript_17/23_Confidence_0.036_Length_1611	30.38	497	1056	1532	87.1	3e-53	202.0
Locus_11_Transcript_16/23_Confidence_0.429_Length_5398	29.42	605	954	1532	31.0	4e-55	218.0
Locus_11_Transcript_23/23_Confidence_0.143_Length_5008	27.9	362	954	1302	19.2	6e-20	103.0
Locus_11_Transcript_15/23_Confidence_0.107_Length_1760	27.9	362	954	1302	54.7	7e-21	103.0
 
# gi|9627951|ref|NP_042507.1|_polyprotein__Rice_tungro_spherical_virus
# Suject Length: 3473
# Total Subject Coverage: 579
# Relative Subject Coverage: 0.166714655917
# Best Bit Score: 218.0
# Mean Bit Score: 156.5
Locus_11_Transcript_17/23_Confidence_0.036_Length_1611	30.58	497	2911	3387	87.1	2e-53	204.0
Locus_11_Transcript_16/23_Confidence_0.429_Length_5398	29.26	605	2809	3387	31.0	7e-55	218.0
Locus_11_Transcript_23/23_Confidence_0.143_Length_5008	27.35	362	2809	3157	19.2	2e-19	102.0
Locus_11_Transcript_15/23_Confidence_0.107_Length_1760	27.35	362	2809	3157	54.7	3e-20	102.0
 
# gi|114842189|dbj|BAF32579.1|_polyprotein,_partial__Kakugo_virus
# Suject Length: 297
# Total Subject Coverage: 275
# Relative Subject Coverage: 0.925925925926
# Best Bit Score: 156.0
# Mean Bit Score: 156.0
Locus_11_Transcript_17/23_Confidence_0.036_Length_1611	32.75	284	2	276	52.6	7e-41	156.0
Locus_11_Transcript_16/23_Confidence_0.429_Length_5398	32.75	284	2	276	15.7	5e-39	156.0
 
# gi|13375377|gb|AAK20303.1|_unknown__Bombyx_mori_cypovirus_1
# Suject Length: 1239
# Total Subject Coverage: 472
# Relative Subject Coverage: 0.380952380952
# Best Bit Score: 156.0
# Mean Bit Score: 156.0
Locus_4_Transcript_5/7_Confidence_0.429_Length_3733	28.22	482	728	1199	38.2	2e-36	156.0
Locus_4_Transcript_1/7_Confidence_0.357_Length_3653	28.22	482	728	1199	39.1	2e-36	156.0
 
# gi|114842225|dbj|BAF32597.1|_polyprotein,_partial__Kakugo_virus
# Suject Length: 297
# Total Subject Coverage: 275
# Relative Subject Coverage: 0.925925925926
# Best Bit Score: 155.0
# Mean Bit Score: 155.0
Locus_11_Transcript_17/23_Confidence_0.036_Length_1611	32.75	284	2	276	52.6	2e-40	155.0
Locus_11_Transcript_16/23_Confidence_0.429_Length_5398	32.75	284	2	276	15.7	1e-38	155.0
 
# gi|114842209|dbj|BAF32589.1|_polyprotein,_partial__Kakugo_virus
# Suject Length: 297
# Total Subject Coverage: 275
# Relative Subject Coverage: 0.925925925926
# Best Bit Score: 155.0
# Mean Bit Score: 155.0
Locus_11_Transcript_17/23_Confidence_0.036_Length_1611	32.75	284	2	276	52.6	1e-40	155.0
Locus_11_Transcript_16/23_Confidence_0.429_Length_5398	32.75	284	2	276	15.7	9e-39	155.0
 
# gi|52137007|ref|YP_081454.1|_RNA-dependent_RNA_polymerase__Cherry_rasp_leaf_virus
# Suject Length: 707
# Total Subject Coverage: 401
# Relative Subject Coverage: 0.567185289958
# Best Bit Score: 155.0
# Mean Bit Score: 155.0
Locus_11_Transcript_17/23_Confidence_0.036_Length_1611	30.49	410	115	515	73.9	2e-38	155.0
Locus_11_Transcript_16/23_Confidence_0.429_Length_5398	30.49	410	115	515	22.0	1e-36	155.0
 
# gi|114842201|dbj|BAF32585.1|_polyprotein,_partial__Kakugo_virus
# Suject Length: 297
# Total Subject Coverage: 275
# Relative Subject Coverage: 0.925925925926
# Best Bit Score: 155.0
# Mean Bit Score: 155.0
Locus_11_Transcript_17/23_Confidence_0.036_Length_1611	32.75	284	2	276	52.6	1e-40	155.0
Locus_11_Transcript_16/23_Confidence_0.429_Length_5398	32.75	284	2	276	15.7	1e-38	155.0
 
# gi|114842197|dbj|BAF32583.1|_polyprotein,_partial__Kakugo_virus
# Suject Length: 297
# Total Subject Coverage: 275
# Relative Subject Coverage: 0.925925925926
# Best Bit Score: 155.0
# Mean Bit Score: 155.0
Locus_11_Transcript_17/23_Confidence_0.036_Length_1611	33.1	284	2	276	52.6	1e-40	155.0
Locus_11_Transcript_16/23_Confidence_0.429_Length_5398	33.1	284	2	276	15.7	1e-38	155.0
 
# gi|114842203|dbj|BAF32586.1|_polyprotein,_partial__Kakugo_virus
# Suject Length: 297
# Total Subject Coverage: 275
# Relative Subject Coverage: 0.925925925926
# Best Bit Score: 155.0
# Mean Bit Score: 155.0
Locus_11_Transcript_17/23_Confidence_0.036_Length_1611	32.75	284	2	276	52.6	8e-41	155.0
Locus_11_Transcript_16/23_Confidence_0.429_Length_5398	32.75	284	2	276	15.7	6e-39	155.0
 
# gi|114842233|dbj|BAF32601.1|_polyprotein,_partial__Kakugo_virus
# Suject Length: 297
# Total Subject Coverage: 275
# Relative Subject Coverage: 0.925925925926
# Best Bit Score: 155.0
# Mean Bit Score: 155.0
Locus_11_Transcript_17/23_Confidence_0.036_Length_1611	32.75	284	2	276	52.6	8e-41	155.0
Locus_11_Transcript_16/23_Confidence_0.429_Length_5398	32.75	284	2	276	15.7	6e-39	155.0
 
# gi|114842213|dbj|BAF32591.1|_polyprotein,_partial__Kakugo_virus
# Suject Length: 297
# Total Subject Coverage: 275
# Relative Subject Coverage: 0.925925925926
# Best Bit Score: 155.0
# Mean Bit Score: 155.0
Locus_11_Transcript_17/23_Confidence_0.036_Length_1611	32.75	284	2	276	52.6	1e-40	155.0
Locus_11_Transcript_16/23_Confidence_0.429_Length_5398	32.75	284	2	276	15.7	8e-39	155.0
 
# gi|261260467|gb|ACX54962.1|_unknown__Bombyx_mori_cypovirus_1
# Suject Length: 1239
# Total Subject Coverage: 407
# Relative Subject Coverage: 0.328490718321
# Best Bit Score: 155.0
# Mean Bit Score: 155.0
Locus_4_Transcript_5/7_Confidence_0.429_Length_3733	27.88	416	806	1212	33.0	4e-36	155.0
Locus_4_Transcript_1/7_Confidence_0.357_Length_3653	27.88	416	806	1212	33.7	4e-36	155.0
 
# gi|25013770|ref|NP_734447.1|_RNA-dependent_RNA_polymerase__Parsnip_yellow_fleck_virus
# Suject Length: 813
# Total Subject Coverage: 478
# Relative Subject Coverage: 0.587945879459
# Best Bit Score: 155.0
# Mean Bit Score: 154.5
Locus_11_Transcript_17/23_Confidence_0.036_Length_1611	27.77	497	60	537	87.8	6e-38	154.0
Locus_11_Transcript_16/23_Confidence_0.429_Length_5398	27.77	497	60	537	26.2	3e-36	155.0
 
# gi|118341895|dbj|BAF37122.1|_polyprotein,_partial__Kakugo_virus
# Suject Length: 297
# Total Subject Coverage: 275
# Relative Subject Coverage: 0.925925925926
# Best Bit Score: 154.0
# Mean Bit Score: 154.0
Locus_11_Transcript_17/23_Confidence_0.036_Length_1611	32.75	284	2	276	52.6	2e-40	154.0
Locus_11_Transcript_16/23_Confidence_0.429_Length_5398	32.75	284	2	276	15.7	2e-38	154.0
 
# gi|114842215|dbj|BAF32592.1|_polyprotein,_partial__Kakugo_virus
# Suject Length: 297
# Total Subject Coverage: 275
# Relative Subject Coverage: 0.925925925926
# Best Bit Score: 154.0
# Mean Bit Score: 154.0
Locus_11_Transcript_17/23_Confidence_0.036_Length_1611	32.75	284	2	276	52.6	2e-40	154.0
Locus_11_Transcript_16/23_Confidence_0.429_Length_5398	32.75	284	2	276	15.7	2e-38	154.0
 
# gi|922073346|ref|YP_009163945.1|_p3a__Grapevine_Cabernet_Sauvignon_reovirus
# Suject Length: 1246
# Total Subject Coverage: 1135
# Relative Subject Coverage: 0.910914927769
# Best Bit Score: 313.0
# Mean Bit Score: 153.713333333
Locus_1_Transcript_3/18_Confidence_0.103_Length_1161	21.28	343	858	1187	86.5	4e-12	73.9
Locus_1_Transcript_4/18_Confidence_0.069_Length_1113	20.18	327	874	1187	85.9	5e-08	60.8
Locus_1_Transcript_2/18_Confidence_0.069_Length_1104	20.18	327	874	1187	86.6	5e-08	60.8
Locus_1_Transcript_11/18_Confidence_0.172_Length_1312	28.35	448	420	860	98.7	6e-38	154.0
Locus_1_Transcript_12/18_Confidence_0.172_Length_2386	27.09	753	53	787	92.0	1e-59	226.0
Locus_1_Transcript_18/18_Confidence_0.069_Length_1316	25.19	389	53	426	85.0	2e-20	100.0
Locus_1_Transcript_16/18_Confidence_0.172_Length_1783	27.24	547	53	584	89.3	2e-38	158.0
Locus_1_Transcript_14/18_Confidence_0.448_Length_3881	25.04	1170	53	1187	87.3	2e-86	313.0
Locus_1_Transcript_15/18_Confidence_0.379_Length_3884	25.04	1170	53	1187	87.3	2e-86	313.0
Locus_1_Transcript_17/18_Confidence_0.241_Length_3889	25.04	1170	53	1187	87.1	2e-86	313.0
Locus_1_Transcript_7/18_Confidence_0.103_Length_1269	20.18	327	874	1187	75.3	9e-08	60.5
Locus_1_Transcript_8/18_Confidence_0.241_Length_1488	22.02	436	769	1187	84.0	4e-20	100.0
Locus_1_Transcript_6/18_Confidence_0.172_Length_1304	20.82	341	860	1187	76.5	3e-10	68.2
Locus_1_Transcript_5/18_Confidence_0.138_Length_1266	20.18	327	874	1187	75.5	9e-08	60.5
Locus_1_Transcript_13/18_Confidence_0.207_Length_2579	26.63	830	53	860	92.8	2e-65	244.0
 
# gi|916344645|gb|AKZ17733.1|_p3a__Grapevine_Cabernet_Sauvignon_reovirus
# Suject Length: 1246
# Total Subject Coverage: 1135
# Relative Subject Coverage: 0.910914927769
# Best Bit Score: 313.0
# Mean Bit Score: 153.713333333
Locus_1_Transcript_3/18_Confidence_0.103_Length_1161	21.28	343	858	1187	86.5	4e-12	73.9
Locus_1_Transcript_4/18_Confidence_0.069_Length_1113	20.18	327	874	1187	85.9	5e-08	60.8
Locus_1_Transcript_2/18_Confidence_0.069_Length_1104	20.18	327	874	1187	86.6	5e-08	60.8
Locus_1_Transcript_11/18_Confidence_0.172_Length_1312	28.35	448	420	860	98.7	6e-38	154.0
Locus_1_Transcript_12/18_Confidence_0.172_Length_2386	27.09	753	53	787	92.0	1e-59	226.0
Locus_1_Transcript_18/18_Confidence_0.069_Length_1316	25.19	389	53	426	85.0	2e-20	100.0
Locus_1_Transcript_16/18_Confidence_0.172_Length_1783	27.24	547	53	584	89.3	2e-38	158.0
Locus_1_Transcript_14/18_Confidence_0.448_Length_3881	25.04	1170	53	1187	87.3	2e-86	313.0
Locus_1_Transcript_15/18_Confidence_0.379_Length_3884	25.04	1170	53	1187	87.3	2e-86	313.0
Locus_1_Transcript_17/18_Confidence_0.241_Length_3889	25.04	1170	53	1187	87.1	2e-86	313.0
Locus_1_Transcript_7/18_Confidence_0.103_Length_1269	20.18	327	874	1187	75.3	9e-08	60.5
Locus_1_Transcript_8/18_Confidence_0.241_Length_1488	22.02	436	769	1187	84.0	4e-20	100.0
Locus_1_Transcript_6/18_Confidence_0.172_Length_1304	20.82	341	860	1187	76.5	3e-10	68.2
Locus_1_Transcript_5/18_Confidence_0.138_Length_1266	20.18	327	874	1187	75.5	9e-08	60.5
Locus_1_Transcript_13/18_Confidence_0.207_Length_2579	26.63	830	53	860	92.8	2e-65	244.0
 
# gi|806471476|gb|AKB94056.1|_RNA-dependent_RNA_polymerase__Grapevine_Cabernet_Sauvignon_reovirus
# Suject Length: 1246
# Total Subject Coverage: 1135
# Relative Subject Coverage: 0.910914927769
# Best Bit Score: 311.0
# Mean Bit Score: 153.053333333
Locus_1_Transcript_3/18_Confidence_0.103_Length_1161	21.28	343	858	1187	86.5	2e-12	74.7
Locus_1_Transcript_4/18_Confidence_0.069_Length_1113	20.18	327	874	1187	85.9	3e-08	61.6
Locus_1_Transcript_2/18_Confidence_0.069_Length_1104	20.18	327	874	1187	86.6	3e-08	61.2
Locus_1_Transcript_11/18_Confidence_0.172_Length_1312	28.35	448	420	860	98.7	6e-38	154.0
Locus_1_Transcript_12/18_Confidence_0.172_Length_2386	27.09	753	53	787	92.0	5e-59	224.0
Locus_1_Transcript_18/18_Confidence_0.069_Length_1316	25.19	389	53	426	85.0	9e-20	97.8
Locus_1_Transcript_16/18_Confidence_0.172_Length_1783	27.24	547	53	584	89.3	7e-38	156.0
Locus_1_Transcript_14/18_Confidence_0.448_Length_3881	25.04	1170	53	1187	87.3	6e-86	311.0
Locus_1_Transcript_15/18_Confidence_0.379_Length_3884	25.04	1170	53	1187	87.3	6e-86	311.0
Locus_1_Transcript_17/18_Confidence_0.241_Length_3889	25.04	1170	53	1187	87.1	6e-86	311.0
Locus_1_Transcript_7/18_Confidence_0.103_Length_1269	20.18	327	874	1187	75.3	6e-08	60.8
Locus_1_Transcript_8/18_Confidence_0.241_Length_1488	22.02	436	769	1187	84.0	2e-20	100.0
Locus_1_Transcript_6/18_Confidence_0.172_Length_1304	20.82	341	860	1187	76.5	2e-10	68.9
Locus_1_Transcript_5/18_Confidence_0.138_Length_1266	20.18	327	874	1187	75.5	6e-08	60.8
Locus_1_Transcript_13/18_Confidence_0.207_Length_2579	26.63	830	53	860	92.8	7e-65	243.0
 
# gi|73918884|gb|AAZ94069.1|_VP2__Aedes_pseudoscutellaris_reovirus
# Suject Length: 1233
# Total Subject Coverage: 1145
# Relative Subject Coverage: 0.928629359286
# Best Bit Score: 301.0
# Mean Bit Score: 152.386666667
Locus_1_Transcript_3/18_Confidence_0.103_Length_1161	22.72	383	862	1216	96.0	8e-16	85.1
Locus_1_Transcript_4/18_Confidence_0.069_Length_1113	22.47	365	882	1216	94.8	4e-10	67.4
Locus_1_Transcript_2/18_Confidence_0.069_Length_1104	22.47	365	882	1216	95.6	4e-10	67.4
Locus_1_Transcript_11/18_Confidence_0.172_Length_1312	30.71	394	417	793	83.6	2e-35	146.0
Locus_1_Transcript_12/18_Confidence_0.172_Length_2386	27.27	770	72	799	91.0	2e-61	231.0
Locus_1_Transcript_18/18_Confidence_0.069_Length_1316	24.74	380	72	426	82.4	4e-18	92.8
Locus_1_Transcript_16/18_Confidence_0.172_Length_1783	26.35	554	72	598	86.4	8e-38	156.0
Locus_1_Transcript_14/18_Confidence_0.448_Length_3881	25.16	1220	72	1216	88.8	2e-82	301.0
Locus_1_Transcript_15/18_Confidence_0.379_Length_3884	25.16	1220	72	1216	88.7	2e-82	301.0
Locus_1_Transcript_17/18_Confidence_0.241_Length_3889	25.16	1220	72	1216	88.6	2e-82	301.0
Locus_1_Transcript_7/18_Confidence_0.103_Length_1269	22.47	365	882	1216	83.1	7e-10	67.0
Locus_1_Transcript_8/18_Confidence_0.241_Length_1488	21.48	512	734	1216	96.7	3e-18	94.0
Locus_1_Transcript_6/18_Confidence_0.172_Length_1304	22.49	378	867	1216	84.4	5e-14	80.1
Locus_1_Transcript_5/18_Confidence_0.138_Length_1266	22.47	365	882	1216	83.3	7e-10	67.0
Locus_1_Transcript_13/18_Confidence_0.207_Length_2579	27.36	764	72	793	83.5	1e-60	229.0
 
# gi|123840414|sp|Q2Y0E9.1|RDRP_APRVF_RecName:_Full_RNA-directed_RNA_polymerase_VP2
# Suject Length: 1233
# Total Subject Coverage: 1145
# Relative Subject Coverage: 0.928629359286
# Best Bit Score: 301.0
# Mean Bit Score: 152.386666667
Locus_1_Transcript_3/18_Confidence_0.103_Length_1161	22.72	383	862	1216	96.0	8e-16	85.1
Locus_1_Transcript_4/18_Confidence_0.069_Length_1113	22.47	365	882	1216	94.8	4e-10	67.4
Locus_1_Transcript_2/18_Confidence_0.069_Length_1104	22.47	365	882	1216	95.6	4e-10	67.4
Locus_1_Transcript_11/18_Confidence_0.172_Length_1312	30.71	394	417	793	83.6	2e-35	146.0
Locus_1_Transcript_12/18_Confidence_0.172_Length_2386	27.27	770	72	799	91.0	2e-61	231.0
Locus_1_Transcript_18/18_Confidence_0.069_Length_1316	24.74	380	72	426	82.4	4e-18	92.8
Locus_1_Transcript_16/18_Confidence_0.172_Length_1783	26.35	554	72	598	86.4	8e-38	156.0
Locus_1_Transcript_14/18_Confidence_0.448_Length_3881	25.16	1220	72	1216	88.8	2e-82	301.0
Locus_1_Transcript_15/18_Confidence_0.379_Length_3884	25.16	1220	72	1216	88.7	2e-82	301.0
Locus_1_Transcript_17/18_Confidence_0.241_Length_3889	25.16	1220	72	1216	88.6	2e-82	301.0
Locus_1_Transcript_7/18_Confidence_0.103_Length_1269	22.47	365	882	1216	83.1	7e-10	67.0
Locus_1_Transcript_8/18_Confidence_0.241_Length_1488	21.48	512	734	1216	96.7	3e-18	94.0
Locus_1_Transcript_6/18_Confidence_0.172_Length_1304	22.49	378	867	1216	84.4	5e-14	80.1
Locus_1_Transcript_5/18_Confidence_0.138_Length_1266	22.47	365	882	1216	83.3	7e-10	67.0
Locus_1_Transcript_13/18_Confidence_0.207_Length_2579	27.36	764	72	793	83.5	1e-60	229.0
 
# gi|83721694|ref|YP_443936.1|_VP2__Aedes_pseudoscutellaris_reovirus
# Suject Length: 1233
# Total Subject Coverage: 1145
# Relative Subject Coverage: 0.928629359286
# Best Bit Score: 301.0
# Mean Bit Score: 152.386666667
Locus_1_Transcript_3/18_Confidence_0.103_Length_1161	22.72	383	862	1216	96.0	8e-16	85.1
Locus_1_Transcript_4/18_Confidence_0.069_Length_1113	22.47	365	882	1216	94.8	4e-10	67.4
Locus_1_Transcript_2/18_Confidence_0.069_Length_1104	22.47	365	882	1216	95.6	4e-10	67.4
Locus_1_Transcript_11/18_Confidence_0.172_Length_1312	30.71	394	417	793	83.6	2e-35	146.0
Locus_1_Transcript_12/18_Confidence_0.172_Length_2386	27.27	770	72	799	91.0	2e-61	231.0
Locus_1_Transcript_18/18_Confidence_0.069_Length_1316	24.74	380	72	426	82.4	4e-18	92.8
Locus_1_Transcript_16/18_Confidence_0.172_Length_1783	26.35	554	72	598	86.4	8e-38	156.0
Locus_1_Transcript_14/18_Confidence_0.448_Length_3881	25.16	1220	72	1216	88.8	2e-82	301.0
Locus_1_Transcript_15/18_Confidence_0.379_Length_3884	25.16	1220	72	1216	88.7	2e-82	301.0
Locus_1_Transcript_17/18_Confidence_0.241_Length_3889	25.16	1220	72	1216	88.6	2e-82	301.0
Locus_1_Transcript_7/18_Confidence_0.103_Length_1269	22.47	365	882	1216	83.1	7e-10	67.0
Locus_1_Transcript_8/18_Confidence_0.241_Length_1488	21.48	512	734	1216	96.7	3e-18	94.0
Locus_1_Transcript_6/18_Confidence_0.172_Length_1304	22.49	378	867	1216	84.4	5e-14	80.1
Locus_1_Transcript_5/18_Confidence_0.138_Length_1266	22.47	365	882	1216	83.3	7e-10	67.0
Locus_1_Transcript_13/18_Confidence_0.207_Length_2579	27.36	764	72	793	83.5	1e-60	229.0
 
# gi|297578477|gb|ADI46716.1|_RNA-dependent_RNA_polymerase,_partial__Solenopsis_invicta_virus-1
# Suject Length: 254
# Total Subject Coverage: 250
# Relative Subject Coverage: 0.984251968504
# Best Bit Score: 206.0
# Mean Bit Score: 152.3
Locus_11_Transcript_17/23_Confidence_0.036_Length_1611	45.59	261	6	254	46.1	6e-60	206.0
Locus_11_Transcript_16/23_Confidence_0.429_Length_5398	45.59	261	6	254	13.8	7e-57	206.0
Locus_11_Transcript_23/23_Confidence_0.143_Length_5008	58.97	78	5	82	4.7	6e-20	98.6
Locus_11_Transcript_15/23_Confidence_0.107_Length_1760	58.97	78	5	82	13.2	7e-21	98.6
 
# gi|50557453|ref|NP_734007.2|_RNA-dependent_RNA_polymerase__Tomato_ringspot_virus
# Suject Length: 711
# Total Subject Coverage: 452
# Relative Subject Coverage: 0.635724331927
# Best Bit Score: 152.0
# Mean Bit Score: 152.0
Locus_11_Transcript_17/23_Confidence_0.036_Length_1611	29.3	471	57	508	84.7	1e-37	152.0
Locus_11_Transcript_16/23_Confidence_0.429_Length_5398	29.3	471	57	508	25.3	2e-35	152.0
 
# gi|114842217|dbj|BAF32593.1|_polyprotein,_partial__Kakugo_virus
# Suject Length: 297
# Total Subject Coverage: 275
# Relative Subject Coverage: 0.925925925926
# Best Bit Score: 152.0
# Mean Bit Score: 152.0
Locus_11_Transcript_17/23_Confidence_0.036_Length_1611	32.39	284	2	276	52.6	2e-39	152.0
Locus_11_Transcript_16/23_Confidence_0.429_Length_5398	32.39	284	2	276	15.7	1e-37	152.0
 
# gi|108946680|gb|ABG23688.1|_RNA-dependent_RNA_polymerase,_partial__Tomato_ringspot_virus
# Suject Length: 711
# Total Subject Coverage: 452
# Relative Subject Coverage: 0.635724331927
# Best Bit Score: 152.0
# Mean Bit Score: 152.0
Locus_11_Transcript_17/23_Confidence_0.036_Length_1611	29.0	469	57	508	84.7	1e-37	152.0
Locus_11_Transcript_16/23_Confidence_0.429_Length_5398	29.0	469	57	508	25.3	2e-35	152.0
 
# gi|114842221|dbj|BAF32595.1|_polyprotein,_partial__Kakugo_virus
# Suject Length: 297
# Total Subject Coverage: 275
# Relative Subject Coverage: 0.925925925926
# Best Bit Score: 152.0
# Mean Bit Score: 152.0
Locus_11_Transcript_17/23_Confidence_0.036_Length_1611	32.39	284	2	276	52.6	2e-39	152.0
Locus_11_Transcript_16/23_Confidence_0.429_Length_5398	32.39	284	2	276	15.7	1e-37	152.0
 
# gi|297578425|gb|ADI46690.1|_RNA-dependent_RNA_polymerase,_partial__Solenopsis_invicta_virus-1
# Suject Length: 254
# Total Subject Coverage: 250
# Relative Subject Coverage: 0.984251968504
# Best Bit Score: 205.0
# Mean Bit Score: 151.8
Locus_11_Transcript_17/23_Confidence_0.036_Length_1611	45.21	261	6	254	46.1	1e-59	205.0
Locus_11_Transcript_16/23_Confidence_0.429_Length_5398	45.21	261	6	254	13.8	1e-56	205.0
Locus_11_Transcript_23/23_Confidence_0.143_Length_5008	58.97	78	5	82	4.7	6e-20	98.6
Locus_11_Transcript_15/23_Confidence_0.107_Length_1760	58.97	78	5	82	13.2	8e-21	98.6
 
# gi|297578445|gb|ADI46700.1|_RNA-dependent_RNA_polymerase,_partial__Solenopsis_invicta_virus-1
# Suject Length: 254
# Total Subject Coverage: 250
# Relative Subject Coverage: 0.984251968504
# Best Bit Score: 205.0
# Mean Bit Score: 151.8
Locus_11_Transcript_17/23_Confidence_0.036_Length_1611	45.21	261	6	254	46.1	1e-59	205.0
Locus_11_Transcript_16/23_Confidence_0.429_Length_5398	45.21	261	6	254	13.8	1e-56	205.0
Locus_11_Transcript_23/23_Confidence_0.143_Length_5008	58.97	78	5	82	4.7	6e-20	98.6
Locus_11_Transcript_15/23_Confidence_0.107_Length_1760	58.97	78	5	82	13.2	8e-21	98.6
 
# gi|297578435|gb|ADI46695.1|_RNA-dependent_RNA_polymerase,_partial__Solenopsis_invicta_virus-1
# Suject Length: 254
# Total Subject Coverage: 250
# Relative Subject Coverage: 0.984251968504
# Best Bit Score: 205.0
# Mean Bit Score: 151.8
Locus_11_Transcript_17/23_Confidence_0.036_Length_1611	45.21	261	6	254	46.1	1e-59	205.0
Locus_11_Transcript_16/23_Confidence_0.429_Length_5398	45.21	261	6	254	13.8	1e-56	205.0
Locus_11_Transcript_23/23_Confidence_0.143_Length_5008	58.97	78	5	82	4.7	6e-20	98.6
Locus_11_Transcript_15/23_Confidence_0.107_Length_1760	58.97	78	5	82	13.2	8e-21	98.6
 
# gi|297578439|gb|ADI46697.1|_RNA-dependent_RNA_polymerase,_partial__Solenopsis_invicta_virus-1
# Suject Length: 254
# Total Subject Coverage: 250
# Relative Subject Coverage: 0.984251968504
# Best Bit Score: 205.0
# Mean Bit Score: 151.8
Locus_11_Transcript_17/23_Confidence_0.036_Length_1611	45.21	261	6	254	46.1	1e-59	205.0
Locus_11_Transcript_16/23_Confidence_0.429_Length_5398	45.21	261	6	254	13.8	1e-56	205.0
Locus_11_Transcript_23/23_Confidence_0.143_Length_5008	58.97	78	5	82	4.7	6e-20	98.6
Locus_11_Transcript_15/23_Confidence_0.107_Length_1760	58.97	78	5	82	13.2	8e-21	98.6
 
# gi|297578505|gb|ADI46730.1|_RNA-dependent_RNA_polymerase,_partial__Solenopsis_invicta_virus-1
# Suject Length: 254
# Total Subject Coverage: 250
# Relative Subject Coverage: 0.984251968504
# Best Bit Score: 205.0
# Mean Bit Score: 151.8
Locus_11_Transcript_17/23_Confidence_0.036_Length_1611	45.21	261	6	254	46.1	1e-59	205.0
Locus_11_Transcript_16/23_Confidence_0.429_Length_5398	45.21	261	6	254	13.8	1e-56	205.0
Locus_11_Transcript_23/23_Confidence_0.143_Length_5008	58.97	78	5	82	4.7	6e-20	98.6
Locus_11_Transcript_15/23_Confidence_0.107_Length_1760	58.97	78	5	82	13.2	8e-21	98.6
 
# gi|297578499|gb|ADI46727.1|_RNA-dependent_RNA_polymerase,_partial__Solenopsis_invicta_virus-1
# Suject Length: 254
# Total Subject Coverage: 250
# Relative Subject Coverage: 0.984251968504
# Best Bit Score: 205.0
# Mean Bit Score: 151.8
Locus_11_Transcript_17/23_Confidence_0.036_Length_1611	45.21	261	6	254	46.1	1e-59	205.0
Locus_11_Transcript_16/23_Confidence_0.429_Length_5398	45.21	261	6	254	13.8	1e-56	205.0
Locus_11_Transcript_23/23_Confidence_0.143_Length_5008	58.97	78	5	82	4.7	6e-20	98.6
Locus_11_Transcript_15/23_Confidence_0.107_Length_1760	58.97	78	5	82	13.2	8e-21	98.6
 
# gi|297578503|gb|ADI46729.1|_RNA-dependent_RNA_polymerase,_partial__Solenopsis_invicta_virus-1
# Suject Length: 254
# Total Subject Coverage: 250
# Relative Subject Coverage: 0.984251968504
# Best Bit Score: 205.0
# Mean Bit Score: 151.8
Locus_11_Transcript_17/23_Confidence_0.036_Length_1611	45.21	261	6	254	46.1	1e-59	205.0
Locus_11_Transcript_16/23_Confidence_0.429_Length_5398	45.21	261	6	254	13.8	1e-56	205.0
Locus_11_Transcript_23/23_Confidence_0.143_Length_5008	58.97	78	5	82	4.7	6e-20	98.6
Locus_11_Transcript_15/23_Confidence_0.107_Length_1760	58.97	78	5	82	13.2	8e-21	98.6
 
# gi|297578449|gb|ADI46702.1|_RNA-dependent_RNA_polymerase,_partial__Solenopsis_invicta_virus-1
# Suject Length: 254
# Total Subject Coverage: 250
# Relative Subject Coverage: 0.984251968504
# Best Bit Score: 205.0
# Mean Bit Score: 151.8
Locus_11_Transcript_17/23_Confidence_0.036_Length_1611	45.21	261	6	254	46.1	1e-59	205.0
Locus_11_Transcript_16/23_Confidence_0.429_Length_5398	45.21	261	6	254	13.8	1e-56	205.0
Locus_11_Transcript_23/23_Confidence_0.143_Length_5008	58.97	78	5	82	4.7	6e-20	98.6
Locus_11_Transcript_15/23_Confidence_0.107_Length_1760	58.97	78	5	82	13.2	8e-21	98.6
 
# gi|297578479|gb|ADI46717.1|_RNA-dependent_RNA_polymerase,_partial__Solenopsis_invicta_virus-1
# Suject Length: 254
# Total Subject Coverage: 250
# Relative Subject Coverage: 0.984251968504
# Best Bit Score: 205.0
# Mean Bit Score: 151.8
Locus_11_Transcript_17/23_Confidence_0.036_Length_1611	45.21	261	6	254	46.1	1e-59	205.0
Locus_11_Transcript_16/23_Confidence_0.429_Length_5398	45.21	261	6	254	13.8	1e-56	205.0
Locus_11_Transcript_23/23_Confidence_0.143_Length_5008	58.97	78	5	82	4.7	6e-20	98.6
Locus_11_Transcript_15/23_Confidence_0.107_Length_1760	58.97	78	5	82	13.2	8e-21	98.6
 
# gi|297578475|gb|ADI46715.1|_RNA-dependent_RNA_polymerase,_partial__Solenopsis_invicta_virus-1
# Suject Length: 254
# Total Subject Coverage: 250
# Relative Subject Coverage: 0.984251968504
# Best Bit Score: 205.0
# Mean Bit Score: 151.8
Locus_11_Transcript_17/23_Confidence_0.036_Length_1611	45.21	261	6	254	46.1	2e-59	205.0
Locus_11_Transcript_16/23_Confidence_0.429_Length_5398	45.21	261	6	254	13.8	2e-56	205.0
Locus_11_Transcript_23/23_Confidence_0.143_Length_5008	58.97	78	5	82	4.7	6e-20	98.6
Locus_11_Transcript_15/23_Confidence_0.107_Length_1760	58.97	78	5	82	13.2	8e-21	98.6
 
# gi|297578509|gb|ADI46732.1|_RNA-dependent_RNA_polymerase,_partial__Solenopsis_invicta_virus-1
# Suject Length: 254
# Total Subject Coverage: 250
# Relative Subject Coverage: 0.984251968504
# Best Bit Score: 205.0
# Mean Bit Score: 151.8
Locus_11_Transcript_17/23_Confidence_0.036_Length_1611	45.21	261	6	254	46.1	1e-59	205.0
Locus_11_Transcript_16/23_Confidence_0.429_Length_5398	45.21	261	6	254	13.8	1e-56	205.0
Locus_11_Transcript_23/23_Confidence_0.143_Length_5008	58.97	78	5	82	4.7	6e-20	98.6
Locus_11_Transcript_15/23_Confidence_0.107_Length_1760	58.97	78	5	82	13.2	8e-21	98.6
 
# gi|297578457|gb|ADI46706.1|_RNA-dependent_RNA_polymerase,_partial__Solenopsis_invicta_virus-1
# Suject Length: 254
# Total Subject Coverage: 250
# Relative Subject Coverage: 0.984251968504
# Best Bit Score: 205.0
# Mean Bit Score: 151.8
Locus_11_Transcript_17/23_Confidence_0.036_Length_1611	45.21	261	6	254	46.1	1e-59	205.0
Locus_11_Transcript_16/23_Confidence_0.429_Length_5398	45.21	261	6	254	13.8	1e-56	205.0
Locus_11_Transcript_23/23_Confidence_0.143_Length_5008	58.97	78	5	82	4.7	6e-20	98.6
Locus_11_Transcript_15/23_Confidence_0.107_Length_1760	58.97	78	5	82	13.2	8e-21	98.6
 
# gi|297578455|gb|ADI46705.1|_RNA-dependent_RNA_polymerase,_partial__Solenopsis_invicta_virus-1
# Suject Length: 254
# Total Subject Coverage: 250
# Relative Subject Coverage: 0.984251968504
# Best Bit Score: 205.0
# Mean Bit Score: 151.8
Locus_11_Transcript_17/23_Confidence_0.036_Length_1611	45.21	261	6	254	46.1	1e-59	205.0
Locus_11_Transcript_16/23_Confidence_0.429_Length_5398	45.21	261	6	254	13.8	1e-56	205.0
Locus_11_Transcript_23/23_Confidence_0.143_Length_5008	58.97	78	5	82	4.7	6e-20	98.6
Locus_11_Transcript_15/23_Confidence_0.107_Length_1760	58.97	78	5	82	13.2	8e-21	98.6
 
# gi|297578493|gb|ADI46724.1|_RNA-dependent_RNA_polymerase,_partial__Solenopsis_invicta_virus-1
# Suject Length: 254
# Total Subject Coverage: 250
# Relative Subject Coverage: 0.984251968504
# Best Bit Score: 205.0
# Mean Bit Score: 151.8
Locus_11_Transcript_17/23_Confidence_0.036_Length_1611	45.21	261	6	254	46.1	1e-59	205.0
Locus_11_Transcript_16/23_Confidence_0.429_Length_5398	45.21	261	6	254	13.8	1e-56	205.0
Locus_11_Transcript_23/23_Confidence_0.143_Length_5008	58.97	78	5	82	4.7	6e-20	98.6
Locus_11_Transcript_15/23_Confidence_0.107_Length_1760	58.97	78	5	82	13.2	8e-21	98.6
 
# gi|297578429|gb|ADI46692.1|_RNA-dependent_RNA_polymerase,_partial__Solenopsis_invicta_virus-1
# Suject Length: 254
# Total Subject Coverage: 250
# Relative Subject Coverage: 0.984251968504
# Best Bit Score: 205.0
# Mean Bit Score: 151.8
Locus_11_Transcript_17/23_Confidence_0.036_Length_1611	45.21	261	6	254	46.1	1e-59	205.0
Locus_11_Transcript_16/23_Confidence_0.429_Length_5398	45.21	261	6	254	13.8	1e-56	205.0
Locus_11_Transcript_23/23_Confidence_0.143_Length_5008	58.97	78	5	82	4.7	6e-20	98.6
Locus_11_Transcript_15/23_Confidence_0.107_Length_1760	58.97	78	5	82	13.2	8e-21	98.6
 
# gi|297578459|gb|ADI46707.1|_RNA-dependent_RNA_polymerase,_partial__Solenopsis_invicta_virus-1
# Suject Length: 254
# Total Subject Coverage: 250
# Relative Subject Coverage: 0.984251968504
# Best Bit Score: 205.0
# Mean Bit Score: 151.8
Locus_11_Transcript_17/23_Confidence_0.036_Length_1611	45.21	261	6	254	46.1	1e-59	205.0
Locus_11_Transcript_16/23_Confidence_0.429_Length_5398	45.21	261	6	254	13.8	1e-56	205.0
Locus_11_Transcript_23/23_Confidence_0.143_Length_5008	58.97	78	5	82	4.7	6e-20	98.6
Locus_11_Transcript_15/23_Confidence_0.107_Length_1760	58.97	78	5	82	13.2	8e-21	98.6
 
# gi|297578447|gb|ADI46701.1|_RNA-dependent_RNA_polymerase,_partial__Solenopsis_invicta_virus-1
# Suject Length: 254
# Total Subject Coverage: 250
# Relative Subject Coverage: 0.984251968504
# Best Bit Score: 205.0
# Mean Bit Score: 151.8
Locus_11_Transcript_17/23_Confidence_0.036_Length_1611	45.21	261	6	254	46.1	1e-59	205.0
Locus_11_Transcript_16/23_Confidence_0.429_Length_5398	45.21	261	6	254	13.8	1e-56	205.0
Locus_11_Transcript_23/23_Confidence_0.143_Length_5008	58.97	78	5	82	4.7	6e-20	98.6
Locus_11_Transcript_15/23_Confidence_0.107_Length_1760	58.97	78	5	82	13.2	8e-21	98.6
 
# gi|297578507|gb|ADI46731.1|_RNA-dependent_RNA_polymerase,_partial__Solenopsis_invicta_virus-1
# Suject Length: 254
# Total Subject Coverage: 250
# Relative Subject Coverage: 0.984251968504
# Best Bit Score: 205.0
# Mean Bit Score: 151.8
Locus_11_Transcript_17/23_Confidence_0.036_Length_1611	45.21	261	6	254	46.1	1e-59	205.0
Locus_11_Transcript_16/23_Confidence_0.429_Length_5398	45.21	261	6	254	13.8	1e-56	205.0
Locus_11_Transcript_23/23_Confidence_0.143_Length_5008	58.97	78	5	82	4.7	6e-20	98.6
Locus_11_Transcript_15/23_Confidence_0.107_Length_1760	58.97	78	5	82	13.2	8e-21	98.6
 
# gi|297578501|gb|ADI46728.1|_RNA-dependent_RNA_polymerase,_partial__Solenopsis_invicta_virus-1
# Suject Length: 254
# Total Subject Coverage: 250
# Relative Subject Coverage: 0.984251968504
# Best Bit Score: 205.0
# Mean Bit Score: 151.8
Locus_11_Transcript_17/23_Confidence_0.036_Length_1611	45.21	261	6	254	46.1	1e-59	205.0
Locus_11_Transcript_16/23_Confidence_0.429_Length_5398	45.21	261	6	254	13.8	1e-56	205.0
Locus_11_Transcript_23/23_Confidence_0.143_Length_5008	58.97	78	5	82	4.7	6e-20	98.6
Locus_11_Transcript_15/23_Confidence_0.107_Length_1760	58.97	78	5	82	13.2	8e-21	98.6
 
# gi|297578471|gb|ADI46713.1|_RNA-dependent_RNA_polymerase,_partial__Solenopsis_invicta_virus-1
# Suject Length: 254
# Total Subject Coverage: 250
# Relative Subject Coverage: 0.984251968504
# Best Bit Score: 205.0
# Mean Bit Score: 151.8
Locus_11_Transcript_17/23_Confidence_0.036_Length_1611	45.21	261	6	254	46.1	1e-59	205.0
Locus_11_Transcript_16/23_Confidence_0.429_Length_5398	45.21	261	6	254	13.8	1e-56	205.0
Locus_11_Transcript_23/23_Confidence_0.143_Length_5008	58.97	78	5	82	4.7	6e-20	98.6
Locus_11_Transcript_15/23_Confidence_0.107_Length_1760	58.97	78	5	82	13.2	8e-21	98.6
 
# gi|297578513|gb|ADI46734.1|_RNA-dependent_RNA_polymerase,_partial__Solenopsis_invicta_virus-1
# Suject Length: 254
# Total Subject Coverage: 250
# Relative Subject Coverage: 0.984251968504
# Best Bit Score: 205.0
# Mean Bit Score: 151.8
Locus_11_Transcript_17/23_Confidence_0.036_Length_1611	45.21	261	6	254	46.1	1e-59	205.0
Locus_11_Transcript_16/23_Confidence_0.429_Length_5398	45.21	261	6	254	13.8	1e-56	205.0
Locus_11_Transcript_23/23_Confidence_0.143_Length_5008	58.97	78	5	82	4.7	6e-20	98.6
Locus_11_Transcript_15/23_Confidence_0.107_Length_1760	58.97	78	5	82	13.2	8e-21	98.6
 
# gi|297578443|gb|ADI46699.1|_RNA-dependent_RNA_polymerase,_partial__Solenopsis_invicta_virus-1
# Suject Length: 254
# Total Subject Coverage: 250
# Relative Subject Coverage: 0.984251968504
# Best Bit Score: 205.0
# Mean Bit Score: 151.8
Locus_11_Transcript_17/23_Confidence_0.036_Length_1611	45.21	261	6	254	46.1	2e-59	205.0
Locus_11_Transcript_16/23_Confidence_0.429_Length_5398	45.21	261	6	254	13.8	2e-56	205.0
Locus_11_Transcript_23/23_Confidence_0.143_Length_5008	58.97	78	5	82	4.7	6e-20	98.6
Locus_11_Transcript_15/23_Confidence_0.107_Length_1760	58.97	78	5	82	13.2	8e-21	98.6
 
# gi|297578437|gb|ADI46696.1|_RNA-dependent_RNA_polymerase,_partial__Solenopsis_invicta_virus-1
# Suject Length: 254
# Total Subject Coverage: 250
# Relative Subject Coverage: 0.984251968504
# Best Bit Score: 205.0
# Mean Bit Score: 151.8
Locus_11_Transcript_17/23_Confidence_0.036_Length_1611	45.21	261	6	254	46.1	2e-59	205.0
Locus_11_Transcript_16/23_Confidence_0.429_Length_5398	45.21	261	6	254	13.8	2e-56	205.0
Locus_11_Transcript_23/23_Confidence_0.143_Length_5008	58.97	78	5	82	4.7	6e-20	98.6
Locus_11_Transcript_15/23_Confidence_0.107_Length_1760	58.97	78	5	82	13.2	8e-21	98.6
 
# gi|297578463|gb|ADI46709.1|_RNA-dependent_RNA_polymerase,_partial__Solenopsis_invicta_virus-1
# Suject Length: 254
# Total Subject Coverage: 250
# Relative Subject Coverage: 0.984251968504
# Best Bit Score: 205.0
# Mean Bit Score: 151.8
Locus_11_Transcript_17/23_Confidence_0.036_Length_1611	45.21	261	6	254	46.1	2e-59	205.0
Locus_11_Transcript_16/23_Confidence_0.429_Length_5398	45.21	261	6	254	13.8	2e-56	205.0
Locus_11_Transcript_23/23_Confidence_0.143_Length_5008	58.97	78	5	82	4.7	6e-20	98.6
Locus_11_Transcript_15/23_Confidence_0.107_Length_1760	58.97	78	5	82	13.2	8e-21	98.6
 
# gi|297578441|gb|ADI46698.1|_RNA-dependent_RNA_polymerase,_partial__Solenopsis_invicta_virus-1
# Suject Length: 254
# Total Subject Coverage: 250
# Relative Subject Coverage: 0.984251968504
# Best Bit Score: 205.0
# Mean Bit Score: 151.8
Locus_11_Transcript_17/23_Confidence_0.036_Length_1611	45.21	261	6	254	46.1	1e-59	205.0
Locus_11_Transcript_16/23_Confidence_0.429_Length_5398	45.21	261	6	254	13.8	1e-56	205.0
Locus_11_Transcript_23/23_Confidence_0.143_Length_5008	58.97	78	5	82	4.7	6e-20	98.6
Locus_11_Transcript_15/23_Confidence_0.107_Length_1760	58.97	78	5	82	13.2	8e-21	98.6
 
# gi|308928606|ref|YP_003934919.1|_RNA-dependent_RNA_polymerase_P3a__Raspberry_latent_virus
# Suject Length: 1238
# Total Subject Coverage: 1143
# Relative Subject Coverage: 0.923263327948
# Best Bit Score: 310.0
# Mean Bit Score: 151.76
Locus_1_Transcript_3/18_Confidence_0.103_Length_1161	22.22	351	858	1195	88.3	4e-08	61.2
Locus_1_Transcript_4/18_Confidence_0.069_Length_1113	20.83	264	937	1195	69.2	5e-06	54.7
Locus_1_Transcript_2/18_Confidence_0.069_Length_1104	20.83	264	937	1195	69.7	5e-06	54.7
Locus_1_Transcript_11/18_Confidence_0.172_Length_1312	29.28	444	421	858	98.7	3e-40	161.0
Locus_1_Transcript_12/18_Confidence_0.172_Length_2386	26.65	758	53	788	92.0	2e-63	237.0
Locus_1_Transcript_18/18_Confidence_0.069_Length_1316	23.27	391	53	427	85.0	3e-22	105.0
Locus_1_Transcript_16/18_Confidence_0.172_Length_1783	25.87	549	53	585	89.3	3e-39	160.0
Locus_1_Transcript_14/18_Confidence_0.448_Length_3881	24.96	1178	53	1195	88.0	2e-85	310.0
Locus_1_Transcript_15/18_Confidence_0.379_Length_3884	24.96	1178	53	1195	88.0	2e-85	310.0
Locus_1_Transcript_17/18_Confidence_0.241_Length_3889	24.96	1178	53	1195	87.8	2e-85	310.0
Locus_1_Transcript_7/18_Confidence_0.103_Length_1269	20.83	264	937	1195	60.7	8e-06	54.3
Locus_1_Transcript_8/18_Confidence_0.241_Length_1488	22.55	439	770	1195	85.8	9e-17	89.7
Locus_1_Transcript_6/18_Confidence_0.172_Length_1304	21.99	341	868	1195	76.3	4e-07	58.5
Locus_1_Transcript_5/18_Confidence_0.138_Length_1266	20.83	264	937	1195	60.8	8e-06	54.3
Locus_1_Transcript_13/18_Confidence_0.207_Length_2579	26.21	828	53	858	92.8	2e-69	256.0
 
# gi|308319936|gb|ADO27688.1|_RNA-dependent_RNA_polymerase_P3a__Raspberry_latent_virus
# Suject Length: 1238
# Total Subject Coverage: 1143
# Relative Subject Coverage: 0.923263327948
# Best Bit Score: 310.0
# Mean Bit Score: 151.76
Locus_1_Transcript_3/18_Confidence_0.103_Length_1161	22.22	351	858	1195	88.3	4e-08	61.2
Locus_1_Transcript_4/18_Confidence_0.069_Length_1113	20.83	264	937	1195	69.2	5e-06	54.7
Locus_1_Transcript_2/18_Confidence_0.069_Length_1104	20.83	264	937	1195	69.7	5e-06	54.7
Locus_1_Transcript_11/18_Confidence_0.172_Length_1312	29.28	444	421	858	98.7	3e-40	161.0
Locus_1_Transcript_12/18_Confidence_0.172_Length_2386	26.65	758	53	788	92.0	2e-63	237.0
Locus_1_Transcript_18/18_Confidence_0.069_Length_1316	23.27	391	53	427	85.0	3e-22	105.0
Locus_1_Transcript_16/18_Confidence_0.172_Length_1783	25.87	549	53	585	89.3	3e-39	160.0
Locus_1_Transcript_14/18_Confidence_0.448_Length_3881	24.96	1178	53	1195	88.0	2e-85	310.0
Locus_1_Transcript_15/18_Confidence_0.379_Length_3884	24.96	1178	53	1195	88.0	2e-85	310.0
Locus_1_Transcript_17/18_Confidence_0.241_Length_3889	24.96	1178	53	1195	87.8	2e-85	310.0
Locus_1_Transcript_7/18_Confidence_0.103_Length_1269	20.83	264	937	1195	60.7	8e-06	54.3
Locus_1_Transcript_8/18_Confidence_0.241_Length_1488	22.55	439	770	1195	85.8	9e-17	89.7
Locus_1_Transcript_6/18_Confidence_0.172_Length_1304	21.99	341	868	1195	76.3	4e-07	58.5
Locus_1_Transcript_5/18_Confidence_0.138_Length_1266	20.83	264	937	1195	60.8	8e-06	54.3
Locus_1_Transcript_13/18_Confidence_0.207_Length_2579	26.21	828	53	858	92.8	2e-69	256.0
 
# gi|937407787|ref|YP_009165498.1|_polyprotein__Bellflower_vein_chlorosis_virus
# Suject Length: 3425
# Total Subject Coverage: 575
# Relative Subject Coverage: 0.167883211679
# Best Bit Score: 212.0
# Mean Bit Score: 151.75
Locus_11_Transcript_17/23_Confidence_0.036_Length_1611	29.66	499	2862	3342	87.8	5e-51	197.0
Locus_11_Transcript_16/23_Confidence_0.429_Length_5398	28.07	602	2768	3342	31.3	7e-53	212.0
Locus_11_Transcript_23/23_Confidence_0.143_Length_5008	25.84	356	2768	3106	19.3	2e-18	99.0
Locus_11_Transcript_15/23_Confidence_0.107_Length_1760	25.84	356	2768	3106	54.8	2e-19	99.0
 
# gi|929985288|gb|ALF36838.1|_polyprotein__Bellflower_vein_chlorosis_virus
# Suject Length: 3425
# Total Subject Coverage: 575
# Relative Subject Coverage: 0.167883211679
# Best Bit Score: 212.0
# Mean Bit Score: 151.75
Locus_11_Transcript_17/23_Confidence_0.036_Length_1611	29.66	499	2862	3342	87.8	5e-51	197.0
Locus_11_Transcript_16/23_Confidence_0.429_Length_5398	28.07	602	2768	3342	31.3	7e-53	212.0
Locus_11_Transcript_23/23_Confidence_0.143_Length_5008	25.84	356	2768	3106	19.3	2e-18	99.0
Locus_11_Transcript_15/23_Confidence_0.107_Length_1760	25.84	356	2768	3106	54.8	2e-19	99.0
 
# gi|297578483|gb|ADI46719.1|_RNA-dependent_RNA_polymerase,_partial__Solenopsis_invicta_virus-1
# Suject Length: 254
# Total Subject Coverage: 250
# Relative Subject Coverage: 0.984251968504
# Best Bit Score: 205.0
# Mean Bit Score: 151.6
Locus_11_Transcript_17/23_Confidence_0.036_Length_1611	45.21	261	6	254	46.1	2e-59	205.0
Locus_11_Transcript_16/23_Confidence_0.429_Length_5398	45.21	261	6	254	13.8	2e-56	205.0
Locus_11_Transcript_23/23_Confidence_0.143_Length_5008	58.97	78	5	82	4.7	7e-20	98.2
Locus_11_Transcript_15/23_Confidence_0.107_Length_1760	58.97	78	5	82	13.2	1e-20	98.2
 
# gi|297578473|gb|ADI46714.1|_RNA-dependent_RNA_polymerase,_partial__Solenopsis_invicta_virus-1
# Suject Length: 254
# Total Subject Coverage: 250
# Relative Subject Coverage: 0.984251968504
# Best Bit Score: 205.0
# Mean Bit Score: 151.6
Locus_11_Transcript_17/23_Confidence_0.036_Length_1611	45.21	261	6	254	46.1	2e-59	205.0
Locus_11_Transcript_16/23_Confidence_0.429_Length_5398	45.21	261	6	254	13.8	2e-56	205.0
Locus_11_Transcript_23/23_Confidence_0.143_Length_5008	58.97	78	5	82	4.7	7e-20	98.2
Locus_11_Transcript_15/23_Confidence_0.107_Length_1760	58.97	78	5	82	13.2	1e-20	98.2
 
# gi|25013698|ref|NP_734012.1|_RNA-dependent_RNA_polymerase__Squash_mosaic_virus
# Suject Length: 711
# Total Subject Coverage: 437
# Relative Subject Coverage: 0.614627285513
# Best Bit Score: 152.0
# Mean Bit Score: 151.5
Locus_11_Transcript_17/23_Confidence_0.036_Length_1611	26.14	459	73	509	83.7	1e-37	152.0
Locus_11_Transcript_16/23_Confidence_0.429_Length_5398	26.14	459	73	509	25.0	2e-35	151.0
 
# gi|297578451|gb|ADI46703.1|_RNA-dependent_RNA_polymerase,_partial__Solenopsis_invicta_virus-1
# Suject Length: 254
# Total Subject Coverage: 250
# Relative Subject Coverage: 0.984251968504
# Best Bit Score: 204.0
# Mean Bit Score: 151.3
Locus_11_Transcript_17/23_Confidence_0.036_Length_1611	44.83	261	6	254	46.1	5e-59	204.0
Locus_11_Transcript_16/23_Confidence_0.429_Length_5398	44.83	261	6	254	13.8	5e-56	204.0
Locus_11_Transcript_23/23_Confidence_0.143_Length_5008	58.97	78	5	82	4.7	6e-20	98.6
Locus_11_Transcript_15/23_Confidence_0.107_Length_1760	58.97	78	5	82	13.2	8e-21	98.6
 
# gi|297578497|gb|ADI46726.1|_RNA-dependent_RNA_polymerase,_partial__Solenopsis_invicta_virus-1
# Suject Length: 254
# Total Subject Coverage: 250
# Relative Subject Coverage: 0.984251968504
# Best Bit Score: 204.0
# Mean Bit Score: 151.3
Locus_11_Transcript_17/23_Confidence_0.036_Length_1611	44.83	261	6	254	46.1	4e-59	204.0
Locus_11_Transcript_16/23_Confidence_0.429_Length_5398	44.83	261	6	254	13.8	4e-56	204.0
Locus_11_Transcript_23/23_Confidence_0.143_Length_5008	58.97	78	5	82	4.7	6e-20	98.6
Locus_11_Transcript_15/23_Confidence_0.107_Length_1760	58.97	78	5	82	13.2	8e-21	98.6
 
# gi|297578489|gb|ADI46722.1|_RNA-dependent_RNA_polymerase,_partial__Solenopsis_invicta_virus-1
# Suject Length: 254
# Total Subject Coverage: 250
# Relative Subject Coverage: 0.984251968504
# Best Bit Score: 204.0
# Mean Bit Score: 151.3
Locus_11_Transcript_17/23_Confidence_0.036_Length_1611	44.83	261	6	254	46.1	6e-59	204.0
Locus_11_Transcript_16/23_Confidence_0.429_Length_5398	44.83	261	6	254	13.8	5e-56	204.0
Locus_11_Transcript_23/23_Confidence_0.143_Length_5008	58.97	78	5	82	4.7	6e-20	98.6
Locus_11_Transcript_15/23_Confidence_0.107_Length_1760	58.97	78	5	82	13.2	8e-21	98.6
 
# gi|297578461|gb|ADI46708.1|_RNA-dependent_RNA_polymerase,_partial__Solenopsis_invicta_virus-1
# Suject Length: 254
# Total Subject Coverage: 250
# Relative Subject Coverage: 0.984251968504
# Best Bit Score: 204.0
# Mean Bit Score: 151.3
Locus_11_Transcript_17/23_Confidence_0.036_Length_1611	44.83	261	6	254	46.1	5e-59	204.0
Locus_11_Transcript_16/23_Confidence_0.429_Length_5398	44.83	261	6	254	13.8	5e-56	204.0
Locus_11_Transcript_23/23_Confidence_0.143_Length_5008	58.97	78	5	82	4.7	6e-20	98.6
Locus_11_Transcript_15/23_Confidence_0.107_Length_1760	58.97	78	5	82	13.2	8e-21	98.6
 
# gi|297578453|gb|ADI46704.1|_RNA-dependent_RNA_polymerase,_partial__Solenopsis_invicta_virus-1
# Suject Length: 254
# Total Subject Coverage: 250
# Relative Subject Coverage: 0.984251968504
# Best Bit Score: 204.0
# Mean Bit Score: 151.3
Locus_11_Transcript_17/23_Confidence_0.036_Length_1611	44.83	261	6	254	46.1	5e-59	204.0
Locus_11_Transcript_16/23_Confidence_0.429_Length_5398	44.83	261	6	254	13.8	5e-56	204.0
Locus_11_Transcript_23/23_Confidence_0.143_Length_5008	58.97	78	5	82	4.7	6e-20	98.6
Locus_11_Transcript_15/23_Confidence_0.107_Length_1760	58.97	78	5	82	13.2	8e-21	98.6
 
# gi|297578491|gb|ADI46723.1|_RNA-dependent_RNA_polymerase,_partial__Solenopsis_invicta_virus-1
# Suject Length: 254
# Total Subject Coverage: 250
# Relative Subject Coverage: 0.984251968504
# Best Bit Score: 204.0
# Mean Bit Score: 151.3
Locus_11_Transcript_17/23_Confidence_0.036_Length_1611	44.83	261	6	254	46.1	5e-59	204.0
Locus_11_Transcript_16/23_Confidence_0.429_Length_5398	44.83	261	6	254	13.8	5e-56	204.0
Locus_11_Transcript_23/23_Confidence_0.143_Length_5008	58.97	78	5	82	4.7	6e-20	98.6
Locus_11_Transcript_15/23_Confidence_0.107_Length_1760	58.97	78	5	82	13.2	8e-21	98.6
 
# gi|297578433|gb|ADI46694.1|_RNA-dependent_RNA_polymerase,_partial__Solenopsis_invicta_virus-1
# Suject Length: 254
# Total Subject Coverage: 250
# Relative Subject Coverage: 0.984251968504
# Best Bit Score: 204.0
# Mean Bit Score: 151.3
Locus_11_Transcript_17/23_Confidence_0.036_Length_1611	44.83	261	6	254	46.1	5e-59	204.0
Locus_11_Transcript_16/23_Confidence_0.429_Length_5398	44.83	261	6	254	13.8	5e-56	204.0
Locus_11_Transcript_23/23_Confidence_0.143_Length_5008	58.97	78	5	82	4.7	6e-20	98.6
Locus_11_Transcript_15/23_Confidence_0.107_Length_1760	58.97	78	5	82	13.2	8e-21	98.6
 
# gi|297578495|gb|ADI46725.1|_RNA-dependent_RNA_polymerase,_partial__Solenopsis_invicta_virus-1
# Suject Length: 254
# Total Subject Coverage: 250
# Relative Subject Coverage: 0.984251968504
# Best Bit Score: 204.0
# Mean Bit Score: 151.3
Locus_11_Transcript_17/23_Confidence_0.036_Length_1611	44.83	261	6	254	46.1	4e-59	204.0
Locus_11_Transcript_16/23_Confidence_0.429_Length_5398	44.83	261	6	254	13.8	4e-56	204.0
Locus_11_Transcript_23/23_Confidence_0.143_Length_5008	58.97	78	5	82	4.7	6e-20	98.6
Locus_11_Transcript_15/23_Confidence_0.107_Length_1760	58.97	78	5	82	13.2	8e-21	98.6
 
# gi|297578481|gb|ADI46718.1|_RNA-dependent_RNA_polymerase,_partial__Solenopsis_invicta_virus-1
# Suject Length: 254
# Total Subject Coverage: 250
# Relative Subject Coverage: 0.984251968504
# Best Bit Score: 204.0
# Mean Bit Score: 151.3
Locus_11_Transcript_17/23_Confidence_0.036_Length_1611	44.83	261	6	254	46.1	5e-59	204.0
Locus_11_Transcript_16/23_Confidence_0.429_Length_5398	44.83	261	6	254	13.8	5e-56	204.0
Locus_11_Transcript_23/23_Confidence_0.143_Length_5008	58.97	78	5	82	4.7	6e-20	98.6
Locus_11_Transcript_15/23_Confidence_0.107_Length_1760	58.97	78	5	82	13.2	8e-21	98.6
 
# gi|297578465|gb|ADI46710.1|_RNA-dependent_RNA_polymerase,_partial__Solenopsis_invicta_virus-1
# Suject Length: 254
# Total Subject Coverage: 250
# Relative Subject Coverage: 0.984251968504
# Best Bit Score: 204.0
# Mean Bit Score: 151.3
Locus_11_Transcript_17/23_Confidence_0.036_Length_1611	44.83	261	6	254	46.1	5e-59	204.0
Locus_11_Transcript_16/23_Confidence_0.429_Length_5398	44.83	261	6	254	13.8	5e-56	204.0
Locus_11_Transcript_23/23_Confidence_0.143_Length_5008	58.97	78	5	82	4.7	6e-20	98.6
Locus_11_Transcript_15/23_Confidence_0.107_Length_1760	58.97	78	5	82	13.2	8e-21	98.6
 
# gi|297578427|gb|ADI46691.1|_RNA-dependent_RNA_polymerase,_partial__Solenopsis_invicta_virus-1
# Suject Length: 254
# Total Subject Coverage: 250
# Relative Subject Coverage: 0.984251968504
# Best Bit Score: 204.0
# Mean Bit Score: 151.3
Locus_11_Transcript_17/23_Confidence_0.036_Length_1611	44.83	261	6	254	46.1	5e-59	204.0
Locus_11_Transcript_16/23_Confidence_0.429_Length_5398	44.83	261	6	254	13.8	5e-56	204.0
Locus_11_Transcript_23/23_Confidence_0.143_Length_5008	58.97	78	5	82	4.7	6e-20	98.6
Locus_11_Transcript_15/23_Confidence_0.107_Length_1760	58.97	78	5	82	13.2	8e-21	98.6
 
# gi|297578487|gb|ADI46721.1|_RNA-dependent_RNA_polymerase,_partial__Solenopsis_invicta_virus-1
# Suject Length: 254
# Total Subject Coverage: 250
# Relative Subject Coverage: 0.984251968504
# Best Bit Score: 204.0
# Mean Bit Score: 151.3
Locus_11_Transcript_17/23_Confidence_0.036_Length_1611	44.83	261	6	254	46.1	5e-59	204.0
Locus_11_Transcript_16/23_Confidence_0.429_Length_5398	44.83	261	6	254	13.8	5e-56	204.0
Locus_11_Transcript_23/23_Confidence_0.143_Length_5008	58.97	78	5	82	4.7	6e-20	98.6
Locus_11_Transcript_15/23_Confidence_0.107_Length_1760	58.97	78	5	82	13.2	8e-21	98.6
 
# gi|297578515|gb|ADI46735.1|_RNA-dependent_RNA_polymerase,_partial__Solenopsis_invicta_virus-1
# Suject Length: 254
# Total Subject Coverage: 250
# Relative Subject Coverage: 0.984251968504
# Best Bit Score: 204.0
# Mean Bit Score: 151.3
Locus_11_Transcript_17/23_Confidence_0.036_Length_1611	44.83	261	6	254	46.1	5e-59	204.0
Locus_11_Transcript_16/23_Confidence_0.429_Length_5398	44.83	261	6	254	13.8	5e-56	204.0
Locus_11_Transcript_23/23_Confidence_0.143_Length_5008	58.97	78	5	82	4.7	6e-20	98.6
Locus_11_Transcript_15/23_Confidence_0.107_Length_1760	58.97	78	5	82	13.2	8e-21	98.6
 
# gi|297578469|gb|ADI46712.1|_RNA-dependent_RNA_polymerase,_partial__Solenopsis_invicta_virus-1
# Suject Length: 254
# Total Subject Coverage: 250
# Relative Subject Coverage: 0.984251968504
# Best Bit Score: 204.0
# Mean Bit Score: 151.3
Locus_11_Transcript_17/23_Confidence_0.036_Length_1611	44.83	261	6	254	46.1	4e-59	204.0
Locus_11_Transcript_16/23_Confidence_0.429_Length_5398	44.83	261	6	254	13.8	4e-56	204.0
Locus_11_Transcript_23/23_Confidence_0.143_Length_5008	58.97	78	5	82	4.7	6e-20	98.6
Locus_11_Transcript_15/23_Confidence_0.107_Length_1760	58.97	78	5	82	13.2	8e-21	98.6
 
# gi|297578467|gb|ADI46711.1|_RNA-dependent_RNA_polymerase,_partial__Solenopsis_invicta_virus-1
# Suject Length: 254
# Total Subject Coverage: 250
# Relative Subject Coverage: 0.984251968504
# Best Bit Score: 204.0
# Mean Bit Score: 151.3
Locus_11_Transcript_17/23_Confidence_0.036_Length_1611	44.83	261	6	254	46.1	4e-59	204.0
Locus_11_Transcript_16/23_Confidence_0.429_Length_5398	44.83	261	6	254	13.8	4e-56	204.0
Locus_11_Transcript_23/23_Confidence_0.143_Length_5008	58.97	78	5	82	4.7	6e-20	98.6
Locus_11_Transcript_15/23_Confidence_0.107_Length_1760	58.97	78	5	82	13.2	8e-21	98.6
 
# gi|297578431|gb|ADI46693.1|_RNA-dependent_RNA_polymerase,_partial__Solenopsis_invicta_virus-1
# Suject Length: 254
# Total Subject Coverage: 250
# Relative Subject Coverage: 0.984251968504
# Best Bit Score: 204.0
# Mean Bit Score: 151.3
Locus_11_Transcript_17/23_Confidence_0.036_Length_1611	44.83	261	6	254	46.1	5e-59	204.0
Locus_11_Transcript_16/23_Confidence_0.429_Length_5398	44.83	261	6	254	13.8	5e-56	204.0
Locus_11_Transcript_23/23_Confidence_0.143_Length_5008	58.97	78	5	82	4.7	6e-20	98.6
Locus_11_Transcript_15/23_Confidence_0.107_Length_1760	58.97	78	5	82	13.2	8e-21	98.6
 
# gi|297578485|gb|ADI46720.1|_RNA-dependent_RNA_polymerase,_partial__Solenopsis_invicta_virus-1
# Suject Length: 254
# Total Subject Coverage: 250
# Relative Subject Coverage: 0.984251968504
# Best Bit Score: 204.0
# Mean Bit Score: 151.3
Locus_11_Transcript_17/23_Confidence_0.036_Length_1611	44.83	261	6	254	46.1	5e-59	204.0
Locus_11_Transcript_16/23_Confidence_0.429_Length_5398	44.83	261	6	254	13.8	5e-56	204.0
Locus_11_Transcript_23/23_Confidence_0.143_Length_5008	58.97	78	5	82	4.7	6e-20	98.6
Locus_11_Transcript_15/23_Confidence_0.107_Length_1760	58.97	78	5	82	13.2	8e-21	98.6
 
# gi|56387339|gb|AAV86083.1|_polyprotein__Maize_chlorotic_dwarf_virus
# Suject Length: 3481
# Total Subject Coverage: 594
# Relative Subject Coverage: 0.170640620511
# Best Bit Score: 206.0
# Mean Bit Score: 151.25
Locus_11_Transcript_17/23_Confidence_0.036_Length_1611	29.64	506	2915	3406	89.5	6e-48	187.0
Locus_11_Transcript_16/23_Confidence_0.429_Length_5398	29.08	612	2813	3406	32.2	4e-51	206.0
Locus_11_Transcript_23/23_Confidence_0.143_Length_5008	29.21	356	2813	3160	19.7	8e-21	106.0
Locus_11_Transcript_15/23_Confidence_0.107_Length_1760	29.21	356	2813	3160	56.2	8e-22	106.0
 
# gi|343886974|gb|AEM65163.1|_polyprotein,_partial__Tomato_matilda_virus
# Suject Length: 2493
# Total Subject Coverage: 572
# Relative Subject Coverage: 0.229442438829
# Best Bit Score: 204.0
# Mean Bit Score: 150.75
Locus_11_Transcript_17/23_Confidence_0.036_Length_1611	32.8	497	1967	2446	88.2	6e-50	193.0
Locus_11_Transcript_16/23_Confidence_0.429_Length_5398	31.14	594	1875	2446	31.6	2e-50	204.0
Locus_11_Transcript_23/23_Confidence_0.143_Length_5008	30.64	346	1875	2208	19.6	7e-20	103.0
Locus_11_Transcript_15/23_Confidence_0.107_Length_1760	30.64	346	1875	2208	55.7	8e-21	103.0
 
# gi|812544959|gb|AGZ83339.2|_gp1__Marine_RNA_virus_SF-2
# Suject Length: 1725
# Total Subject Coverage: 557
# Relative Subject Coverage: 0.322898550725
# Best Bit Score: 154.0
# Mean Bit Score: 150.5
Locus_11_Transcript_17/23_Confidence_0.036_Length_1611	27.74	429	1272	1672	76.8	3e-35	147.0
Locus_11_Transcript_16/23_Confidence_0.429_Length_5398	27.27	594	1116	1672	31.2	2e-35	154.0
 
# gi|297578511|gb|ADI46733.1|_RNA-dependent_RNA_polymerase,_partial__Solenopsis_invicta_virus-1
# Suject Length: 254
# Total Subject Coverage: 250
# Relative Subject Coverage: 0.984251968504
# Best Bit Score: 203.0
# Mean Bit Score: 149.85
Locus_11_Transcript_17/23_Confidence_0.036_Length_1611	44.83	261	6	254	46.1	9e-59	203.0
Locus_11_Transcript_16/23_Confidence_0.429_Length_5398	44.83	261	6	254	13.8	9e-56	203.0
Locus_11_Transcript_23/23_Confidence_0.143_Length_5008	57.69	78	5	82	4.7	3e-19	96.7
Locus_11_Transcript_15/23_Confidence_0.107_Length_1760	57.69	78	5	82	13.2	4e-20	96.7
 
# gi|298882982|emb|CBM42548.1|_viral_polyprotein__Black_raspberry_necrosis_virus
# Suject Length: 2163
# Total Subject Coverage: 389
# Relative Subject Coverage: 0.179842810911
# Best Bit Score: 149.0
# Mean Bit Score: 149.0
Locus_11_Transcript_17/23_Confidence_0.036_Length_1611	28.85	409	1404	1792	74.4	1e-35	149.0
Locus_11_Transcript_16/23_Confidence_0.429_Length_5398	28.85	409	1404	1792	22.2	6e-34	149.0
 
# gi|353742652|dbj|BAL04700.1|_polyprotein__Blueberry_latent_spherical_virus
# Suject Length: 2172
# Total Subject Coverage: 376
# Relative Subject Coverage: 0.173112338858
# Best Bit Score: 149.0
# Mean Bit Score: 149.0
Locus_11_Transcript_17/23_Confidence_0.036_Length_1611	29.95	364	1581	1923	66.8	8e-36	149.0
Locus_11_Transcript_16/23_Confidence_0.429_Length_5398	29.22	397	1581	1956	21.6	9e-34	149.0
 
# gi|594139283|gb|AHL83499.1|_non-structural_polyprotein__Kashmir_bee_virus
# Suject Length: 1933
# Total Subject Coverage: 1523
# Relative Subject Coverage: 0.787894464563
# Best Bit Score: 353.0
# Mean Bit Score: 148.306666667
Locus_11_Transcript_7/23_Confidence_0.107_Length_203	45.16	62	608	669	89.7	6e-07	52.0
Locus_11_Transcript_22/23_Confidence_0.393_Length_2525	25.73	517	166	670	57.0	8e-33	143.0
Locus_11_Transcript_16/23_Confidence_0.429_Length_5398	32.25	800	1149	1896	42.4	1e-96	353.0
Locus_11_Transcript_16/23_Confidence_0.429_Length_5398	24.84	797	166	940	40.6	6e-41	172.0
Locus_11_Transcript_8/23_Confidence_0.107_Length_383	41.94	124	546	669	94.5	1e-21	97.1
Locus_11_Transcript_9/23_Confidence_0.179_Length_458	39.68	126	608	730	77.7	3e-10	64.3
Locus_11_Transcript_23/23_Confidence_0.143_Length_5008	28.77	563	1149	1669	31.6	8e-47	191.0
Locus_11_Transcript_23/23_Confidence_0.143_Length_5008	24.97	797	166	940	43.8	1e-40	171.0
Locus_11_Transcript_6/23_Confidence_0.071_Length_224	38.57	70	546	615	90.6	7e-09	57.8
Locus_11_Transcript_10/23_Confidence_0.214_Length_1642	27.75	591	364	940	99.1	8e-40	162.0
Locus_11_Transcript_15/23_Confidence_0.107_Length_1760	28.77	563	1149	1669	89.9	5e-49	191.0
Locus_11_Transcript_5/23_Confidence_0.071_Length_725	28.24	255	364	615	98.3	3e-19	93.6
Locus_11_Transcript_17/23_Confidence_0.036_Length_1611	37.16	522	1398	1896	94.9	3e-92	317.0
Locus_11_Transcript_13/23_Confidence_0.214_Length_1834	27.11	343	608	940	51.1	2e-13	80.1
Locus_11_Transcript_11/23_Confidence_0.214_Length_979	27.62	344	608	940	95.8	2e-14	79.7
 
# gi|121762430|gb|ABM65095.1|_polyprotein,_partial__Tomato_white_ringspot_virus
# Suject Length: 1916
# Total Subject Coverage: 342
# Relative Subject Coverage: 0.178496868476
# Best Bit Score: 148.0
# Mean Bit Score: 148.0
Locus_11_Transcript_17/23_Confidence_0.036_Length_1611	29.53	359	1321	1662	65.9	2e-35	148.0
Locus_11_Transcript_16/23_Confidence_0.429_Length_5398	29.53	359	1321	1662	19.7	2e-33	148.0
 
# gi|50553893|ref|YP_054443.1|_RNA-dependent_RNA_polymerase__Arabis_mosaic_virus
# Suject Length: 825
# Total Subject Coverage: 381
# Relative Subject Coverage: 0.461818181818
# Best Bit Score: 148.0
# Mean Bit Score: 147.5
Locus_11_Transcript_17/23_Confidence_0.036_Length_1611	29.43	401	119	499	73.5	1e-35	147.0
Locus_11_Transcript_16/23_Confidence_0.429_Length_5398	29.43	401	119	499	21.9	6e-34	148.0
 
# gi|20162544|ref|NP_619716.1|_polyprotein__Maize_chlorotic_dwarf_virus
# Suject Length: 3443
# Total Subject Coverage: 586
# Relative Subject Coverage: 0.170200406622
# Best Bit Score: 200.0
# Mean Bit Score: 147.25
Locus_11_Transcript_17/23_Confidence_0.036_Length_1611	29.82	503	2877	3360	88.0	3e-47	185.0
Locus_11_Transcript_16/23_Confidence_0.429_Length_5398	29.28	608	2775	3360	31.8	3e-49	200.0
Locus_11_Transcript_23/23_Confidence_0.143_Length_5008	28.85	357	2775	3124	19.9	1e-19	102.0
Locus_11_Transcript_15/23_Confidence_0.107_Length_1760	28.85	357	2775	3124	56.5	2e-20	102.0
 
# gi|2160664|gb|AAB58882.1|_polyprotein__Maize_chlorotic_dwarf_virus
# Suject Length: 3443
# Total Subject Coverage: 586
# Relative Subject Coverage: 0.170200406622
# Best Bit Score: 200.0
# Mean Bit Score: 147.25
Locus_11_Transcript_17/23_Confidence_0.036_Length_1611	29.82	503	2877	3360	88.0	3e-47	185.0
Locus_11_Transcript_16/23_Confidence_0.429_Length_5398	29.28	608	2775	3360	31.8	3e-49	200.0
Locus_11_Transcript_23/23_Confidence_0.143_Length_5008	28.85	357	2775	3124	19.9	1e-19	102.0
Locus_11_Transcript_15/23_Confidence_0.107_Length_1760	28.85	357	2775	3124	56.5	2e-20	102.0
 
# gi|387970881|ref|YP_006347591.1|_polyprotein__Grapevine_deformation_virus
# Suject Length: 2284
# Total Subject Coverage: 541
# Relative Subject Coverage: 0.236865148862
# Best Bit Score: 149.0
# Mean Bit Score: 147.0
Locus_11_Transcript_17/23_Confidence_0.036_Length_1611	29.5	417	1566	1959	75.9	2e-34	145.0
Locus_11_Transcript_16/23_Confidence_0.429_Length_5398	27.4	584	1419	1959	31.4	1e-33	149.0
 
# gi|110226505|gb|ABG56388.1|_polymerase,_partial__Turnip_ringspot_virus
# Suject Length: 396
# Total Subject Coverage: 269
# Relative Subject Coverage: 0.679292929293
# Best Bit Score: 147.0
# Mean Bit Score: 147.0
Locus_11_Transcript_17/23_Confidence_0.036_Length_1611	34.88	281	4	272	51.3	4e-37	147.0
Locus_11_Transcript_16/23_Confidence_0.429_Length_5398	34.88	281	4	272	15.3	3e-35	147.0
 
# gi|387910782|emb|CCE67066.1|_polyprotein__Grapevine_deformation_virus
# Suject Length: 2284
# Total Subject Coverage: 541
# Relative Subject Coverage: 0.236865148862
# Best Bit Score: 149.0
# Mean Bit Score: 147.0
Locus_11_Transcript_17/23_Confidence_0.036_Length_1611	29.5	417	1566	1959	75.9	2e-34	145.0
Locus_11_Transcript_16/23_Confidence_0.429_Length_5398	27.4	584	1419	1959	31.4	1e-33	149.0
 
# gi|14993636|ref|NP_149148.1|_hypothetical_protein_LdCPV1s3gp1__Cypovirus_1
# Suject Length: 1237
# Total Subject Coverage: 483
# Relative Subject Coverage: 0.390460792239
# Best Bit Score: 147.0
# Mean Bit Score: 147.0
Locus_4_Transcript_5/7_Confidence_0.429_Length_3733	27.97	497	728	1210	39.1	8e-34	147.0
Locus_4_Transcript_1/7_Confidence_0.357_Length_3653	27.97	497	728	1210	40.0	8e-34	147.0
 
# gi|81962604|sp|Q91ID9.1|VP3_LDCPR_RecName:_Full_Putative_structural_protein_VP3
# Suject Length: 1237
# Total Subject Coverage: 483
# Relative Subject Coverage: 0.390460792239
# Best Bit Score: 147.0
# Mean Bit Score: 147.0
Locus_4_Transcript_5/7_Confidence_0.429_Length_3733	27.97	497	728	1210	39.1	8e-34	147.0
Locus_4_Transcript_1/7_Confidence_0.357_Length_3653	27.97	497	728	1210	40.0	8e-34	147.0
 
# gi|50399855|ref|YP_053925.1|_polyprotein_1__Arabis_mosaic_virus
# Suject Length: 2284
# Total Subject Coverage: 381
# Relative Subject Coverage: 0.166812609457
# Best Bit Score: 147.0
# Mean Bit Score: 147.0
Locus_11_Transcript_17/23_Confidence_0.036_Length_1611	29.43	401	1578	1958	73.5	5e-35	147.0
Locus_11_Transcript_16/23_Confidence_0.429_Length_5398	29.43	401	1578	1958	21.9	4e-33	147.0
 
# gi|14794978|gb|AAK73522.1|_unknown__Lymantria_dispar_cypovirus_1
# Suject Length: 1237
# Total Subject Coverage: 483
# Relative Subject Coverage: 0.390460792239
# Best Bit Score: 147.0
# Mean Bit Score: 147.0
Locus_4_Transcript_5/7_Confidence_0.429_Length_3733	27.97	497	728	1210	39.1	8e-34	147.0
Locus_4_Transcript_1/7_Confidence_0.357_Length_3653	27.97	497	728	1210	40.0	8e-34	147.0
 
# gi|50400891|sp|Q6W8W5.1|POL1_ARMVN_RecName:_Full_RNA1_polyprotein;_AltName:_Full_P1;_Contains:_RecN
# Suject Length: 2284
# Total Subject Coverage: 381
# Relative Subject Coverage: 0.166812609457
# Best Bit Score: 147.0
# Mean Bit Score: 147.0
Locus_11_Transcript_17/23_Confidence_0.036_Length_1611	29.43	401	1578	1958	73.5	5e-35	147.0
Locus_11_Transcript_16/23_Confidence_0.429_Length_5398	29.43	401	1578	1958	21.9	4e-33	147.0
 
# gi|38201608|gb|AAQ73821.1|_polyprotein_1__Arabis_mosaic_virus
# Suject Length: 2284
# Total Subject Coverage: 381
# Relative Subject Coverage: 0.166812609457
# Best Bit Score: 147.0
# Mean Bit Score: 147.0
Locus_11_Transcript_17/23_Confidence_0.036_Length_1611	29.43	401	1578	1958	73.5	5e-35	147.0
Locus_11_Transcript_16/23_Confidence_0.429_Length_5398	29.43	401	1578	1958	21.9	4e-33	147.0
 
# gi|25013693|ref|NP_734030.1|_RNA-dependent_RNA_polymerase__Red_clover_mottle_virus
# Suject Length: 713
# Total Subject Coverage: 377
# Relative Subject Coverage: 0.528751753156
# Best Bit Score: 147.0
# Mean Bit Score: 146.5
Locus_11_Transcript_17/23_Confidence_0.036_Length_1611	28.61	395	120	496	71.6	1e-35	147.0
Locus_11_Transcript_16/23_Confidence_0.429_Length_5398	28.61	395	120	496	21.4	7e-34	146.0
 
# gi|531033420|gb|AGT56093.1|_polyprotein_1__Arabis_mosaic_virus
# Suject Length: 2283
# Total Subject Coverage: 381
# Relative Subject Coverage: 0.166885676741
# Best Bit Score: 147.0
# Mean Bit Score: 146.5
Locus_11_Transcript_17/23_Confidence_0.036_Length_1611	29.43	401	1577	1957	73.5	4e-35	147.0
Locus_11_Transcript_16/23_Confidence_0.429_Length_5398	29.43	401	1577	1957	21.9	5e-33	146.0
 
# gi|360040895|ref|YP_004940021.1|_unnamed_protein_product__Chocolate_lily_virus_A
# Suject Length: 693
# Total Subject Coverage: 387
# Relative Subject Coverage: 0.558441558442
# Best Bit Score: 146.0
# Mean Bit Score: 146.0
Locus_11_Transcript_17/23_Confidence_0.036_Length_1611	28.19	415	122	508	74.2	2e-35	146.0
Locus_11_Transcript_16/23_Confidence_0.429_Length_5398	28.19	415	122	508	22.2	9e-34	146.0
 
# gi|25013848|ref|NP_734463.1|_RNA-dependent_RNA_polymerase__Rice_tungro_spherical_virus
# Suject Length: 621
# Total Subject Coverage: 477
# Relative Subject Coverage: 0.768115942029
# Best Bit Score: 205.0
# Mean Bit Score: 145.95
Locus_11_Transcript_17/23_Confidence_0.036_Length_1611	30.58	497	59	535	87.1	8e-56	205.0
Locus_11_Transcript_16/23_Confidence_0.429_Length_5398	30.58	497	59	535	26.0	1e-52	204.0
Locus_11_Transcript_23/23_Confidence_0.143_Length_5008	29.13	254	59	305	13.8	2e-15	87.4
Locus_11_Transcript_15/23_Confidence_0.107_Length_1760	29.13	254	59	305	39.1	4e-16	87.4
 
# gi|679604886|gb|AIM55450.1|_NS,_partial__Ancient_Northwest_Territories_cripavirus
# Suject Length: 369
# Total Subject Coverage: 312
# Relative Subject Coverage: 0.845528455285
# Best Bit Score: 218.0
# Mean Bit Score: 145.95
Locus_11_Transcript_17/23_Confidence_0.036_Length_1611	37.65	324	28	339	59.7	1e-62	218.0
Locus_11_Transcript_16/23_Confidence_0.429_Length_5398	37.65	324	28	339	17.8	2e-59	218.0
Locus_11_Transcript_23/23_Confidence_0.143_Length_5008	42.31	78	28	105	4.7	2e-11	73.9
Locus_11_Transcript_15/23_Confidence_0.107_Length_1760	42.31	78	28	105	13.2	4e-12	73.9
 
# gi|387970886|ref|YP_006347732.1|_putative_RNA-dependent_RNA_polymerase__Grapevine_deformation_virus
# Suject Length: 824
# Total Subject Coverage: 394
# Relative Subject Coverage: 0.478155339806
# Best Bit Score: 146.0
# Mean Bit Score: 145.5
Locus_11_Transcript_17/23_Confidence_0.036_Length_1611	29.5	417	106	499	75.9	6e-35	145.0
Locus_11_Transcript_16/23_Confidence_0.429_Length_5398	29.5	417	106	499	22.7	2e-33	146.0
 
# gi|27357177|gb|AAN86620.1|_VP2_protein__Dendrolimus_punctatus_cypovirus_1
# Suject Length: 1237
# Total Subject Coverage: 484
# Relative Subject Coverage: 0.391269199677
# Best Bit Score: 145.0
# Mean Bit Score: 145.0
Locus_4_Transcript_5/7_Confidence_0.429_Length_3733	27.92	505	728	1211	39.5	3e-33	145.0
Locus_4_Transcript_1/7_Confidence_0.357_Length_3653	27.92	505	728	1211	40.4	3e-33	145.0
 
# gi|347602591|gb|AEP16502.1|_replicase_protein__Halastavi_arva_RNA_virus
# Suject Length: 1816
# Total Subject Coverage: 676
# Relative Subject Coverage: 0.372246696035
# Best Bit Score: 180.0
# Mean Bit Score: 144.75
Locus_11_Transcript_17/23_Confidence_0.036_Length_1611	27.72	487	1321	1778	88.6	3e-37	154.0
Locus_11_Transcript_16/23_Confidence_0.429_Length_5398	26.09	732	1103	1778	39.8	2e-43	180.0
Locus_11_Transcript_23/23_Confidence_0.143_Length_5008	27.07	495	1103	1555	28.7	7e-26	123.0
Locus_11_Transcript_15/23_Confidence_0.107_Length_1760	27.07	495	1103	1555	81.8	6e-27	122.0
 
# gi|365824263|ref|YP_004935381.1|_unnamed_protein_product__Halastavi_arva_RNA_virus
# Suject Length: 1816
# Total Subject Coverage: 676
# Relative Subject Coverage: 0.372246696035
# Best Bit Score: 180.0
# Mean Bit Score: 144.75
Locus_11_Transcript_17/23_Confidence_0.036_Length_1611	27.72	487	1321	1778	88.6	3e-37	154.0
Locus_11_Transcript_16/23_Confidence_0.429_Length_5398	26.09	732	1103	1778	39.8	2e-43	180.0
Locus_11_Transcript_23/23_Confidence_0.143_Length_5008	27.07	495	1103	1555	28.7	7e-26	123.0
Locus_11_Transcript_15/23_Confidence_0.107_Length_1760	27.07	495	1103	1555	81.8	6e-27	122.0
 
# gi|731188617|ref|YP_009111311.1|_polyprotein__Dinocampus_coccinellae_paralysis_virus
# Suject Length: 3006
# Total Subject Coverage: 558
# Relative Subject Coverage: 0.185628742515
# Best Bit Score: 145.0
# Mean Bit Score: 144.5
Locus_11_Transcript_17/23_Confidence_0.036_Length_1611	26.95	486	2495	2968	86.7	5e-34	144.0
Locus_11_Transcript_16/23_Confidence_0.429_Length_5398	25.51	584	2411	2968	31.0	1e-32	145.0
 
# gi|676284231|gb|AIM39350.1|_polyprotein__Dinocampus_coccinellae_paralysis_virus
# Suject Length: 3006
# Total Subject Coverage: 558
# Relative Subject Coverage: 0.185628742515
# Best Bit Score: 145.0
# Mean Bit Score: 144.5
Locus_11_Transcript_17/23_Confidence_0.036_Length_1611	26.95	486	2495	2968	86.7	5e-34	144.0
Locus_11_Transcript_16/23_Confidence_0.429_Length_5398	25.51	584	2411	2968	31.0	1e-32	145.0
 
# gi|375294200|ref|YP_005255241.1|_S2_gene_product__Spissistilus_festinus_reovirus
# Suject Length: 1243
# Total Subject Coverage: 837
# Relative Subject Coverage: 0.673370876911
# Best Bit Score: 181.0
# Mean Bit Score: 144.325
Locus_1_Transcript_11/18_Confidence_0.172_Length_1312	28.86	402	425	799	88.2	2e-23	109.0
Locus_1_Transcript_12/18_Confidence_0.172_Length_2386	25.52	776	50	779	92.4	3e-37	156.0
Locus_1_Transcript_18/18_Confidence_0.069_Length_1316	22.44	401	50	431	85.6	3e-10	68.6
Locus_1_Transcript_16/18_Confidence_0.172_Length_1783	25.0	552	50	581	86.8	2e-24	114.0
Locus_1_Transcript_14/18_Confidence_0.448_Length_3881	24.77	884	50	886	64.7	4e-44	181.0
Locus_1_Transcript_15/18_Confidence_0.379_Length_3884	24.77	884	50	886	64.6	4e-44	181.0
Locus_1_Transcript_17/18_Confidence_0.241_Length_3889	24.77	884	50	886	64.5	4e-44	181.0
Locus_1_Transcript_13/18_Confidence_0.207_Length_2579	25.25	796	50	799	87.8	2e-39	164.0
 
# gi|330687259|gb|AEC32488.1|_RNA_directed_RNA_polymerase__Spissistilus_festinus_reovirus
# Suject Length: 1243
# Total Subject Coverage: 837
# Relative Subject Coverage: 0.673370876911
# Best Bit Score: 181.0
# Mean Bit Score: 144.325
Locus_1_Transcript_11/18_Confidence_0.172_Length_1312	28.86	402	425	799	88.2	2e-23	109.0
Locus_1_Transcript_12/18_Confidence_0.172_Length_2386	25.52	776	50	779	92.4	3e-37	156.0
Locus_1_Transcript_18/18_Confidence_0.069_Length_1316	22.44	401	50	431	85.6	3e-10	68.6
Locus_1_Transcript_16/18_Confidence_0.172_Length_1783	25.0	552	50	581	86.8	2e-24	114.0
Locus_1_Transcript_14/18_Confidence_0.448_Length_3881	24.77	884	50	886	64.7	4e-44	181.0
Locus_1_Transcript_15/18_Confidence_0.379_Length_3884	24.77	884	50	886	64.6	4e-44	181.0
Locus_1_Transcript_17/18_Confidence_0.241_Length_3889	24.77	884	50	886	64.5	4e-44	181.0
Locus_1_Transcript_13/18_Confidence_0.207_Length_2579	25.25	796	50	799	87.8	2e-39	164.0
 
# gi|225580676|gb|ACN94443.1|_RNA-dependent_RNA_polymerase,_partial__Nasonia_vitripennis_virus
# Suject Length: 386
# Total Subject Coverage: 331
# Relative Subject Coverage: 0.857512953368
# Best Bit Score: 144.0
# Mean Bit Score: 144.0
Locus_11_Transcript_17/23_Confidence_0.036_Length_1611	31.16	337	9	339	55.6	4e-36	144.0
Locus_11_Transcript_16/23_Confidence_0.429_Length_5398	31.16	337	9	339	16.6	2e-34	144.0
 
# gi|109240528|ref|YP_654561.1|_RNA-dependent_RNA_polymerase__Black_raspberry_necrosis_virus
# Suject Length: 883
# Total Subject Coverage: 389
# Relative Subject Coverage: 0.440543601359
# Best Bit Score: 144.0
# Mean Bit Score: 144.0
Locus_11_Transcript_17/23_Confidence_0.036_Length_1611	28.99	407	124	512	74.4	2e-34	144.0
Locus_11_Transcript_16/23_Confidence_0.429_Length_5398	28.99	407	124	512	22.2	9e-33	144.0
 
# gi|444301225|gb|AGD98722.1|_polyprotein_P1__Arabis_mosaic_virus
# Suject Length: 2284
# Total Subject Coverage: 381
# Relative Subject Coverage: 0.166812609457
# Best Bit Score: 144.0
# Mean Bit Score: 144.0
Locus_11_Transcript_17/23_Confidence_0.036_Length_1611	28.93	401	1578	1958	73.5	3e-34	144.0
Locus_11_Transcript_16/23_Confidence_0.429_Length_5398	28.93	401	1578	1958	21.9	3e-32	144.0
 
# gi|85542690|gb|ABC71319.1|_polyprotein__Black_raspberry_necrosis_virus
# Suject Length: 2163
# Total Subject Coverage: 389
# Relative Subject Coverage: 0.179842810911
# Best Bit Score: 144.0
# Mean Bit Score: 144.0
Locus_11_Transcript_17/23_Confidence_0.036_Length_1611	28.99	407	1404	1792	74.4	4e-34	144.0
Locus_11_Transcript_16/23_Confidence_0.429_Length_5398	28.99	407	1404	1792	22.2	2e-32	144.0
 
# gi|109240523|ref|YP_654555.1|_polyprotein__Black_raspberry_necrosis_virus
# Suject Length: 2163
# Total Subject Coverage: 389
# Relative Subject Coverage: 0.179842810911
# Best Bit Score: 144.0
# Mean Bit Score: 144.0
Locus_11_Transcript_17/23_Confidence_0.036_Length_1611	28.99	407	1404	1792	74.4	4e-34	144.0
Locus_11_Transcript_16/23_Confidence_0.429_Length_5398	28.99	407	1404	1792	22.2	2e-32	144.0
 
# gi|37903960|gb|AAP49008.1|_polyprotein,_partial__Deformed_wing_virus
# Suject Length: 1566
# Total Subject Coverage: 572
# Relative Subject Coverage: 0.365261813538
# Best Bit Score: 199.0
# Mean Bit Score: 143.6
Locus_11_Transcript_17/23_Confidence_0.036_Length_1611	29.16	511	1066	1561	91.9	1e-47	186.0
Locus_11_Transcript_16/23_Confidence_0.429_Length_5398	28.64	583	990	1551	31.3	3e-49	199.0
Locus_11_Transcript_23/23_Confidence_0.143_Length_5008	28.07	342	990	1319	19.3	3e-17	94.7
Locus_11_Transcript_15/23_Confidence_0.107_Length_1760	28.07	342	990	1319	55.0	4e-18	94.7
 
# gi|555948654|gb|AGZ20318.1|_polyprotein__Rice_tungro_spherical_virus
# Suject Length: 3471
# Total Subject Coverage: 477
# Relative Subject Coverage: 0.137424373379
# Best Bit Score: 201.0
# Mean Bit Score: 143.4
Locus_11_Transcript_17/23_Confidence_0.036_Length_1611	30.38	497	2908	3384	87.1	3e-52	200.0
Locus_11_Transcript_16/23_Confidence_0.429_Length_5398	30.38	497	2908	3384	26.0	2e-49	201.0
Locus_11_Transcript_23/23_Confidence_0.143_Length_5008	29.13	254	2908	3154	13.8	1e-14	86.3
Locus_11_Transcript_15/23_Confidence_0.107_Length_1760	29.13	254	2908	3154	39.1	2e-15	86.3
 
# gi|18103979|emb|CAC86396.1|_polyprotein__Strawberry_mottle_virus
# Suject Length: 1915
# Total Subject Coverage: 566
# Relative Subject Coverage: 0.295561357702
# Best Bit Score: 143.0
# Mean Bit Score: 143.0
Locus_11_Transcript_16/23_Confidence_0.429_Length_5398	25.25	602	1169	1734	31.6	4e-32	143.0
 
# gi|335354123|gb|AEH42814.1|_nonstructural_polyprotein,_partial__Big_Sioux_River_virus
# Suject Length: 282
# Total Subject Coverage: 278
# Relative Subject Coverage: 0.985815602837
# Best Bit Score: 172.0
# Mean Bit Score: 143.0
Locus_11_Transcript_17/23_Confidence_0.036_Length_1611	36.43	280	2	278	49.3	6e-47	172.0
Locus_11_Transcript_16/23_Confidence_0.429_Length_5398	36.3	281	1	278	14.8	1e-44	172.0
Locus_11_Transcript_23/23_Confidence_0.143_Length_5008	41.79	134	2	135	8.0	4e-25	114.0
Locus_11_Transcript_15/23_Confidence_0.107_Length_1760	41.79	134	2	135	22.8	4e-26	114.0
 
# gi|19549042|ref|NP_599086.1|_polyprotein__Strawberry_mottle_virus
# Suject Length: 1915
# Total Subject Coverage: 566
# Relative Subject Coverage: 0.295561357702
# Best Bit Score: 143.0
# Mean Bit Score: 143.0
Locus_11_Transcript_16/23_Confidence_0.429_Length_5398	25.25	602	1169	1734	31.6	4e-32	143.0
 
# gi|568599694|gb|AHE13858.1|_capsid_protein,_partial__Triatoma_virus
# Suject Length: 651
# Total Subject Coverage: 500
# Relative Subject Coverage: 0.768049155146
# Best Bit Score: 164.0
# Mean Bit Score: 142.285714286
Locus_17_Transcript_6/12_Confidence_0.385_Length_1953	28.45	573	3	502	83.4	4e-41	164.0
Locus_17_Transcript_4/12_Confidence_0.154_Length_1373	29.62	395	3	350	82.1	2e-34	141.0
Locus_17_Transcript_8/12_Confidence_0.000_Length_1426	29.62	395	3	350	79.0	4e-34	141.0
Locus_17_Transcript_7/12_Confidence_0.308_Length_1996	28.45	573	3	502	81.6	5e-41	164.0
Locus_17_Transcript_1/12_Confidence_0.154_Length_882	34.25	254	110	359	79.8	2e-32	132.0
Locus_17_Transcript_3/12_Confidence_0.154_Length_728	34.29	245	110	350	93.0	3e-31	127.0
Locus_17_Transcript_2/12_Confidence_0.154_Length_728	34.29	245	110	350	93.0	3e-31	127.0
 
# gi|299779213|gb|ADJ39329.1|_polyprotein_P1-I__Arabis_mosaic_virus
# Suject Length: 2285
# Total Subject Coverage: 381
# Relative Subject Coverage: 0.166739606127
# Best Bit Score: 142.0
# Mean Bit Score: 142.0
Locus_11_Transcript_17/23_Confidence_0.036_Length_1611	28.68	401	1580	1960	73.5	2e-33	142.0
Locus_11_Transcript_16/23_Confidence_0.429_Length_5398	28.68	401	1580	1960	21.9	1e-31	142.0
 
# gi|299779217|gb|ADJ39331.1|_polyprotein_P1-III__Arabis_mosaic_virus
# Suject Length: 2285
# Total Subject Coverage: 381
# Relative Subject Coverage: 0.166739606127
# Best Bit Score: 142.0
# Mean Bit Score: 142.0
Locus_11_Transcript_17/23_Confidence_0.036_Length_1611	28.68	401	1580	1960	73.5	1e-33	142.0
Locus_11_Transcript_16/23_Confidence_0.429_Length_5398	28.68	401	1580	1960	21.9	9e-32	142.0
 
# gi|20260799|ref|NP_620112.1|_polyprotein__Beet_ringspot_virus
# Suject Length: 2266
# Total Subject Coverage: 353
# Relative Subject Coverage: 0.155781112092
# Best Bit Score: 142.0
# Mean Bit Score: 142.0
Locus_11_Transcript_17/23_Confidence_0.036_Length_1611	30.13	375	1560	1912	67.5	2e-33	142.0
Locus_11_Transcript_16/23_Confidence_0.429_Length_5398	30.13	375	1560	1912	20.2	1e-31	142.0
 
# gi|538251|dbj|BAA00234.1|_polyprotein__Beet_ringspot_virus
# Suject Length: 2266
# Total Subject Coverage: 353
# Relative Subject Coverage: 0.155781112092
# Best Bit Score: 142.0
# Mean Bit Score: 142.0
Locus_11_Transcript_17/23_Confidence_0.036_Length_1611	30.13	375	1560	1912	67.5	2e-33	142.0
Locus_11_Transcript_16/23_Confidence_0.429_Length_5398	30.13	375	1560	1912	20.2	1e-31	142.0
 
# gi|130395|sp|P18522.1|POL1_BRSV_RecName:_Full_RNA1_polyprotein;_AltName:_Full_P1;_Contains:_RecName
# Suject Length: 2264
# Total Subject Coverage: 353
# Relative Subject Coverage: 0.155918727915
# Best Bit Score: 142.0
# Mean Bit Score: 142.0
Locus_11_Transcript_17/23_Confidence_0.036_Length_1611	30.13	375	1558	1910	67.5	2e-33	142.0
Locus_11_Transcript_16/23_Confidence_0.429_Length_5398	30.13	375	1558	1910	20.2	1e-31	142.0
 
# gi|194021635|gb|ACF32434.1|_polyprotein_1__Arabis_mosaic_virus
# Suject Length: 2285
# Total Subject Coverage: 381
# Relative Subject Coverage: 0.166739606127
# Best Bit Score: 142.0
# Mean Bit Score: 142.0
Locus_11_Transcript_17/23_Confidence_0.036_Length_1611	28.43	401	1580	1960	73.5	1e-33	142.0
Locus_11_Transcript_16/23_Confidence_0.429_Length_5398	28.43	401	1580	1960	21.9	9e-32	142.0
 
# gi|226341|prf||1507292A_polyprotein
# Suject Length: 2264
# Total Subject Coverage: 353
# Relative Subject Coverage: 0.155918727915
# Best Bit Score: 142.0
# Mean Bit Score: 142.0
Locus_11_Transcript_17/23_Confidence_0.036_Length_1611	30.13	375	1558	1910	67.5	2e-33	142.0
Locus_11_Transcript_16/23_Confidence_0.429_Length_5398	30.13	375	1558	1910	20.2	1e-31	142.0
 
# gi|299779215|gb|ADJ39330.1|_polyprotein_P1-II__Arabis_mosaic_virus
# Suject Length: 2285
# Total Subject Coverage: 381
# Relative Subject Coverage: 0.166739606127
# Best Bit Score: 142.0
# Mean Bit Score: 142.0
Locus_11_Transcript_17/23_Confidence_0.036_Length_1611	28.68	401	1580	1960	73.5	2e-33	142.0
Locus_11_Transcript_16/23_Confidence_0.429_Length_5398	28.68	401	1580	1960	21.9	1e-31	142.0
 
# gi|195970378|gb|ACG60668.1|_capsid_protein_precursor__Pteromalus_puparum_small_RNA-containing_virus
# Suject Length: 872
# Total Subject Coverage: 469
# Relative Subject Coverage: 0.537844036697
# Best Bit Score: 177.0
# Mean Bit Score: 141.5
Locus_17_Transcript_6/12_Confidence_0.385_Length_1953	28.86	492	128	596	71.5	8e-45	177.0
Locus_17_Transcript_4/12_Confidence_0.154_Length_1373	29.19	483	131	590	99.8	5e-45	174.0
Locus_17_Transcript_5/12_Confidence_0.154_Length_696	27.59	145	128	270	58.0	9e-11	67.0
Locus_17_Transcript_8/12_Confidence_0.000_Length_1426	29.19	483	131	590	96.1	1e-44	173.0
Locus_17_Transcript_7/12_Confidence_0.308_Length_1996	29.04	489	131	596	69.5	2e-44	176.0
Locus_17_Transcript_1/12_Confidence_0.154_Length_882	33.88	245	355	596	79.1	4e-29	124.0
Locus_17_Transcript_3/12_Confidence_0.154_Length_728	34.31	239	355	590	93.4	1e-28	120.0
Locus_17_Transcript_2/12_Confidence_0.154_Length_728	34.31	239	355	590	93.4	6e-29	121.0
 
# gi|409685368|gb|AFV34755.1|_polyprotein__Grapevine_fanleaf_virus
# Suject Length: 2284
# Total Subject Coverage: 536
# Relative Subject Coverage: 0.234676007005
# Best Bit Score: 143.0
# Mean Bit Score: 141.5
Locus_11_Transcript_17/23_Confidence_0.036_Length_1611	29.34	409	1566	1954	75.0	6e-33	140.0
Locus_11_Transcript_16/23_Confidence_0.429_Length_5398	26.79	586	1419	1954	31.1	5e-32	143.0
 
# gi|25014037|ref|NP_734035.1|_RNA-dependent_RNA_polymerase__Beet_ringspot_virus
# Suject Length: 824
# Total Subject Coverage: 353
# Relative Subject Coverage: 0.428398058252
# Best Bit Score: 142.0
# Mean Bit Score: 141.5
Locus_11_Transcript_17/23_Confidence_0.036_Length_1611	30.13	375	118	470	67.5	1e-33	141.0
Locus_11_Transcript_16/23_Confidence_0.429_Length_5398	30.13	375	118	470	20.2	4e-32	142.0
 
# gi|564112407|gb|AHB63948.1|_capsid_P1_polyprotein,_partial__Triatoma_virus
# Suject Length: 868
# Total Subject Coverage: 649
# Relative Subject Coverage: 0.747695852535
# Best Bit Score: 221.0
# Mean Bit Score: 141.33
Locus_17_Transcript_6/12_Confidence_0.385_Length_1953	29.57	656	137	719	96.0	2e-59	221.0
Locus_17_Transcript_4/12_Confidence_0.154_Length_1373	31.03	477	138	567	99.8	5e-53	197.0
Locus_17_Transcript_5/12_Confidence_0.154_Length_696	36.97	119	137	253	50.7	6e-17	85.9
Locus_17_Transcript_8/12_Confidence_0.000_Length_1426	31.03	477	138	567	96.1	1e-52	196.0
Locus_17_Transcript_7/12_Confidence_0.308_Length_1996	29.62	655	138	719	93.7	3e-59	220.0
Locus_17_Transcript_1/12_Confidence_0.154_Length_882	34.65	254	327	576	79.8	3e-32	133.0
Locus_12_Transcript_2/2_Confidence_0.000_Length_447	34.78	69	71	138	46.1	2e-06	52.4
Locus_17_Transcript_2/12_Confidence_0.154_Length_728	34.69	245	327	567	93.0	4e-31	128.0
Locus_12_Transcript_1/2_Confidence_0.667_Length_341	34.78	69	71	138	60.4	1e-06	52.0
Locus_17_Transcript_3/12_Confidence_0.154_Length_728	34.69	245	327	567	93.0	4e-31	128.0
 
# gi|564112413|gb|AHB63951.1|_capsid_P1_polyprotein,_partial__Triatoma_virus
# Suject Length: 868
# Total Subject Coverage: 649
# Relative Subject Coverage: 0.747695852535
# Best Bit Score: 221.0
# Mean Bit Score: 141.29
Locus_17_Transcript_6/12_Confidence_0.385_Length_1953	29.57	656	137	719	96.0	8e-60	221.0
Locus_17_Transcript_4/12_Confidence_0.154_Length_1373	31.03	477	138	567	99.8	4e-53	197.0
Locus_17_Transcript_5/12_Confidence_0.154_Length_696	36.97	119	137	253	50.7	7e-17	85.9
Locus_17_Transcript_8/12_Confidence_0.000_Length_1426	31.03	477	138	567	96.1	7e-53	197.0
Locus_17_Transcript_7/12_Confidence_0.308_Length_1996	29.62	655	138	719	93.7	2e-59	220.0
Locus_17_Transcript_1/12_Confidence_0.154_Length_882	34.65	254	327	576	79.8	3e-32	132.0
Locus_12_Transcript_2/2_Confidence_0.000_Length_447	34.78	69	71	138	46.1	2e-06	52.0
Locus_17_Transcript_2/12_Confidence_0.154_Length_728	34.69	245	327	567	93.0	4e-31	128.0
Locus_12_Transcript_1/2_Confidence_0.667_Length_341	34.78	69	71	138	60.4	1e-06	52.0
Locus_17_Transcript_3/12_Confidence_0.154_Length_728	34.69	245	327	567	93.0	3e-31	128.0
 
# gi|564112409|gb|AHB63949.1|_capsid_P1_polyprotein,_partial__Triatoma_virus
# Suject Length: 868
# Total Subject Coverage: 649
# Relative Subject Coverage: 0.747695852535
# Best Bit Score: 221.0
# Mean Bit Score: 141.23
Locus_17_Transcript_6/12_Confidence_0.385_Length_1953	29.57	656	137	719	96.0	2e-59	221.0
Locus_17_Transcript_4/12_Confidence_0.154_Length_1373	31.03	477	138	567	99.8	4e-53	197.0
Locus_17_Transcript_5/12_Confidence_0.154_Length_696	36.97	119	137	253	50.7	6e-17	85.9
Locus_17_Transcript_8/12_Confidence_0.000_Length_1426	31.03	477	138	567	96.1	1e-52	196.0
Locus_17_Transcript_7/12_Confidence_0.308_Length_1996	29.62	655	138	719	93.7	5e-59	219.0
Locus_17_Transcript_1/12_Confidence_0.154_Length_882	34.65	254	327	576	79.8	3e-32	133.0
Locus_12_Transcript_2/2_Confidence_0.000_Length_447	34.78	69	71	138	46.1	2e-06	52.4
Locus_17_Transcript_2/12_Confidence_0.154_Length_728	34.69	245	327	567	93.0	3e-31	128.0
Locus_12_Transcript_1/2_Confidence_0.667_Length_341	34.78	69	71	138	60.4	1e-06	52.0
Locus_17_Transcript_3/12_Confidence_0.154_Length_728	34.69	245	327	567	93.0	4e-31	128.0
 
# gi|564112403|gb|AHB63946.1|_capsid_P1_polyprotein,_partial__Triatoma_virus
# Suject Length: 868
# Total Subject Coverage: 649
# Relative Subject Coverage: 0.747695852535
# Best Bit Score: 220.0
# Mean Bit Score: 141.13
Locus_17_Transcript_6/12_Confidence_0.385_Length_1953	29.57	656	137	719	96.0	2e-59	220.0
Locus_17_Transcript_4/12_Confidence_0.154_Length_1373	31.03	477	138	567	99.8	4e-53	197.0
Locus_17_Transcript_5/12_Confidence_0.154_Length_696	36.97	119	137	253	50.7	6e-17	85.9
Locus_17_Transcript_8/12_Confidence_0.000_Length_1426	31.03	477	138	567	96.1	1e-52	196.0
Locus_17_Transcript_7/12_Confidence_0.308_Length_1996	29.62	655	138	719	93.7	5e-59	219.0
Locus_17_Transcript_1/12_Confidence_0.154_Length_882	34.65	254	327	576	79.8	3e-32	133.0
Locus_12_Transcript_2/2_Confidence_0.000_Length_447	34.78	69	71	138	46.1	2e-06	52.4
Locus_17_Transcript_2/12_Confidence_0.154_Length_728	34.69	245	327	567	93.0	3e-31	128.0
Locus_12_Transcript_1/2_Confidence_0.667_Length_341	34.78	69	71	138	60.4	1e-06	52.0
Locus_17_Transcript_3/12_Confidence_0.154_Length_728	34.69	245	327	567	93.0	4e-31	128.0
 
# gi|564112405|gb|AHB63947.1|_capsid_P1_polyprotein,_partial__Triatoma_virus
# Suject Length: 868
# Total Subject Coverage: 649
# Relative Subject Coverage: 0.747695852535
# Best Bit Score: 220.0
# Mean Bit Score: 141.03
Locus_17_Transcript_6/12_Confidence_0.385_Length_1953	29.57	656	137	719	96.0	2e-59	220.0
Locus_17_Transcript_4/12_Confidence_0.154_Length_1373	31.03	477	138	567	99.8	5e-53	197.0
Locus_17_Transcript_5/12_Confidence_0.154_Length_696	36.97	119	137	253	50.7	6e-17	85.9
Locus_17_Transcript_8/12_Confidence_0.000_Length_1426	31.03	477	138	567	96.1	1e-52	196.0
Locus_17_Transcript_7/12_Confidence_0.308_Length_1996	29.62	655	138	719	93.7	6e-59	219.0
Locus_17_Transcript_1/12_Confidence_0.154_Length_882	34.65	254	327	576	79.8	3e-32	132.0
Locus_12_Transcript_2/2_Confidence_0.000_Length_447	34.78	69	71	138	46.1	2e-06	52.4
Locus_17_Transcript_2/12_Confidence_0.154_Length_728	34.69	245	327	567	93.0	3e-31	128.0
Locus_12_Transcript_1/2_Confidence_0.667_Length_341	34.78	69	71	138	60.4	1e-06	52.0
Locus_17_Transcript_3/12_Confidence_0.154_Length_728	34.69	245	327	567	93.0	4e-31	128.0
 
# gi|221422|dbj|BAA00761.1|_253K_polyprotein__Grapevine_fanleaf_virus
# Suject Length: 2284
# Total Subject Coverage: 541
# Relative Subject Coverage: 0.236865148862
# Best Bit Score: 141.0
# Mean Bit Score: 141.0
Locus_11_Transcript_16/23_Confidence_0.429_Length_5398	25.84	592	1419	1959	31.4	2e-31	141.0
 
# gi|130392|sp|P29149.1|POL1_GFLV_RecName:_Full_RNA1_polyprotein;_AltName:_Full_P1;_Contains:_RecName
# Suject Length: 2284
# Total Subject Coverage: 541
# Relative Subject Coverage: 0.236865148862
# Best Bit Score: 141.0
# Mean Bit Score: 141.0
Locus_11_Transcript_16/23_Confidence_0.429_Length_5398	25.84	592	1419	1959	31.4	2e-31	141.0
 
# gi|564614868|ref|YP_008877670.1|_RNA-dependent_RNA-polymerase__Lamium_mild_mosaic_virus
# Suject Length: 707
# Total Subject Coverage: 370
# Relative Subject Coverage: 0.523338048091
# Best Bit Score: 141.0
# Mean Bit Score: 141.0
Locus_11_Transcript_17/23_Confidence_0.036_Length_1611	29.95	394	120	489	71.1	7e-34	141.0
Locus_11_Transcript_16/23_Confidence_0.429_Length_5398	29.95	394	120	489	21.2	4e-32	141.0
 
# gi|4210474|dbj|BAA74537.1|_polyprotein,_partial__Navel_orange_infectious_mottling_virus
# Suject Length: 872
# Total Subject Coverage: 473
# Relative Subject Coverage: 0.542431192661
# Best Bit Score: 141.0
# Mean Bit Score: 141.0
Locus_11_Transcript_17/23_Confidence_0.036_Length_1611	28.69	488	232	704	88.0	2e-33	141.0
Locus_11_Transcript_16/23_Confidence_0.429_Length_5398	28.69	488	232	704	26.3	6e-32	141.0
 
# gi|20153342|ref|NP_619689.1|_253K_polyprotein__Grapevine_fanleaf_virus
# Suject Length: 2284
# Total Subject Coverage: 541
# Relative Subject Coverage: 0.236865148862
# Best Bit Score: 141.0
# Mean Bit Score: 141.0
Locus_11_Transcript_16/23_Confidence_0.429_Length_5398	25.84	592	1419	1959	31.4	2e-31	141.0
 
# gi|564112411|gb|AHB63950.1|_capsid_P1_polyprotein,_partial__Triatoma_virus
# Suject Length: 868
# Total Subject Coverage: 649
# Relative Subject Coverage: 0.747695852535
# Best Bit Score: 220.0
# Mean Bit Score: 140.63
Locus_17_Transcript_6/12_Confidence_0.385_Length_1953	29.42	656	137	719	96.0	3e-59	220.0
Locus_17_Transcript_4/12_Confidence_0.154_Length_1373	30.82	477	138	567	99.8	8e-53	196.0
Locus_17_Transcript_5/12_Confidence_0.154_Length_696	36.97	119	137	253	50.7	7e-17	85.9
Locus_17_Transcript_8/12_Confidence_0.000_Length_1426	30.82	477	138	567	96.1	2e-52	195.0
Locus_17_Transcript_7/12_Confidence_0.308_Length_1996	29.47	655	138	719	93.7	7e-59	219.0
Locus_17_Transcript_1/12_Confidence_0.154_Length_882	34.25	254	327	576	79.8	4e-32	132.0
Locus_12_Transcript_2/2_Confidence_0.000_Length_447	34.78	69	71	138	46.1	2e-06	52.4
Locus_17_Transcript_2/12_Confidence_0.154_Length_728	34.29	245	327	567	93.0	5e-31	127.0
Locus_12_Transcript_1/2_Confidence_0.667_Length_341	34.78	69	71	138	60.4	1e-06	52.0
Locus_17_Transcript_3/12_Confidence_0.154_Length_728	34.29	245	327	567	93.0	5e-31	127.0
 
# gi|937407794|ref|YP_009167337.1|_RNA-dependent_RNA_polymerase__Bellflower_vein_chlorosis_virus
# Suject Length: 614
# Total Subject Coverage: 481
# Relative Subject Coverage: 0.78338762215
# Best Bit Score: 197.0
# Mean Bit Score: 140.5
Locus_11_Transcript_17/23_Confidence_0.036_Length_1611	29.32	498	51	531	87.8	5e-53	197.0
Locus_11_Transcript_16/23_Confidence_0.429_Length_5398	29.66	499	51	531	26.2	3e-50	197.0
Locus_11_Transcript_23/23_Confidence_0.143_Length_5008	28.06	253	51	295	13.8	3e-14	84.0
Locus_11_Transcript_15/23_Confidence_0.107_Length_1760	28.06	253	51	295	39.3	6e-15	84.0
 
# gi|299118241|gb|ADJ10923.1|_RNA-dependent_RNA_polymerase,_partial__Grapevine_fanleaf_virus
# Suject Length: 786
# Total Subject Coverage: 394
# Relative Subject Coverage: 0.501272264631
# Best Bit Score: 141.0
# Mean Bit Score: 140.5
Locus_11_Transcript_17/23_Confidence_0.036_Length_1611	28.09	413	68	461	75.9	2e-33	140.0
Locus_11_Transcript_16/23_Confidence_0.429_Length_5398	28.09	413	68	461	22.7	6e-32	141.0
 
# gi|568599692|gb|AHE13857.1|_capsid_protein,_partial__Triatoma_virus
# Suject Length: 716
# Total Subject Coverage: 645
# Relative Subject Coverage: 0.900837988827
# Best Bit Score: 216.0
# Mean Bit Score: 140.19
Locus_17_Transcript_6/12_Confidence_0.385_Length_1953	29.29	652	137	715	95.3	3e-58	216.0
Locus_17_Transcript_4/12_Confidence_0.154_Length_1373	31.03	477	138	567	99.8	5e-53	196.0
Locus_17_Transcript_5/12_Confidence_0.154_Length_696	36.97	119	137	253	50.7	6e-17	85.9
Locus_17_Transcript_8/12_Confidence_0.000_Length_1426	31.03	477	138	567	96.1	1e-52	196.0
Locus_17_Transcript_7/12_Confidence_0.308_Length_1996	29.34	651	138	715	93.1	6e-58	215.0
Locus_17_Transcript_1/12_Confidence_0.154_Length_882	34.65	254	327	576	79.8	2e-32	133.0
Locus_12_Transcript_2/2_Confidence_0.000_Length_447	34.78	69	71	138	46.1	2e-06	52.0
Locus_17_Transcript_2/12_Confidence_0.154_Length_728	34.69	245	327	567	93.0	3e-31	128.0
Locus_12_Transcript_1/2_Confidence_0.667_Length_341	34.78	69	71	138	60.4	1e-06	52.0
Locus_17_Transcript_3/12_Confidence_0.154_Length_728	34.69	245	327	567	93.0	2e-31	128.0
 
# gi|42716320|gb|AAS37668.1|_RNA-dependent_RNA_polymerase,_partial__Venturia_canescens_picorna-like_v
# Suject Length: 514
# Total Subject Coverage: 401
# Relative Subject Coverage: 0.780155642023
# Best Bit Score: 140.0
# Mean Bit Score: 140.0
Locus_11_Transcript_17/23_Confidence_0.036_Length_1611	28.64	412	103	503	73.9	4e-34	140.0
Locus_11_Transcript_16/23_Confidence_0.429_Length_5398	28.64	412	103	503	22.0	2e-32	140.0
 
# gi|530722561|gb|AGT42200.1|_polyprotein__Grapevine_fanleaf_virus
# Suject Length: 2284
# Total Subject Coverage: 541
# Relative Subject Coverage: 0.236865148862
# Best Bit Score: 140.0
# Mean Bit Score: 140.0
Locus_11_Transcript_17/23_Confidence_0.036_Length_1611	28.92	415	1566	1959	75.9	9e-33	140.0
Locus_11_Transcript_16/23_Confidence_0.429_Length_5398	26.18	592	1419	1959	31.4	4e-31	140.0
 
# gi|147743161|gb|ABQ50601.1|_unknown__Marine_RNA_virus_JP-B
# Suject Length: 1614
# Total Subject Coverage: 307
# Relative Subject Coverage: 0.190210656753
# Best Bit Score: 140.0
# Mean Bit Score: 140.0
Locus_11_Transcript_17/23_Confidence_0.036_Length_1611	31.13	318	1141	1447	58.4	5e-33	140.0
Locus_11_Transcript_16/23_Confidence_0.429_Length_5398	31.13	318	1141	1447	17.4	3e-31	140.0
 
# gi|299118233|gb|ADJ10919.1|_polyprotein,_partial__Grapevine_fanleaf_virus
# Suject Length: 826
# Total Subject Coverage: 394
# Relative Subject Coverage: 0.476997578692
# Best Bit Score: 140.0
# Mean Bit Score: 140.0
Locus_11_Transcript_17/23_Confidence_0.036_Length_1611	28.19	415	108	501	75.9	3e-33	140.0
Locus_11_Transcript_16/23_Confidence_0.429_Length_5398	28.19	415	108	501	22.7	1e-31	140.0
 
# gi|156563988|ref|YP_001429583.1|_hypothetical_protein_JP-B_gp1__Marine_RNA_virus_JP-B
# Suject Length: 1614
# Total Subject Coverage: 307
# Relative Subject Coverage: 0.190210656753
# Best Bit Score: 140.0
# Mean Bit Score: 140.0
Locus_11_Transcript_17/23_Confidence_0.036_Length_1611	31.13	318	1141	1447	58.4	5e-33	140.0
Locus_11_Transcript_16/23_Confidence_0.429_Length_5398	31.13	318	1141	1447	17.4	3e-31	140.0
 
# gi|821369858|gb|AKH40295.1|_orf1__Torrey_Pines_virus
# Suject Length: 1238
# Total Subject Coverage: 232
# Relative Subject Coverage: 0.187399030695
# Best Bit Score: 140.0
# Mean Bit Score: 140.0
Locus_4_Transcript_5/7_Confidence_0.429_Length_3733	32.76	232	933	1164	18.1	2e-31	140.0
Locus_4_Transcript_1/7_Confidence_0.357_Length_3653	32.76	232	933	1164	18.5	1e-31	140.0
 
# gi|270052229|gb|ACZ58632.1|_polyprotein__Grapevine_fanleaf_virus
# Suject Length: 2284
# Total Subject Coverage: 394
# Relative Subject Coverage: 0.172504378284
# Best Bit Score: 140.0
# Mean Bit Score: 140.0
Locus_11_Transcript_17/23_Confidence_0.036_Length_1611	29.08	423	1566	1959	75.9	7e-33	140.0
 
# gi|669136109|gb|AGY34703.1|_polyprotein_1__Mulberry_mosaic_roll_leaf-associated_virus
# Suject Length: 2102
# Total Subject Coverage: 438
# Relative Subject Coverage: 0.208372978116
# Best Bit Score: 140.0
# Mean Bit Score: 140.0
Locus_11_Transcript_17/23_Confidence_0.036_Length_1611	29.47	414	1401	1791	73.5	5e-33	140.0
Locus_11_Transcript_16/23_Confidence_0.429_Length_5398	27.43	474	1354	1791	25.0	3e-31	140.0
 
# gi|568599698|gb|AHE13860.1|_capsid_protein,_partial__Triatoma_virus
# Suject Length: 716
# Total Subject Coverage: 645
# Relative Subject Coverage: 0.900837988827
# Best Bit Score: 215.0
# Mean Bit Score: 139.99
Locus_17_Transcript_6/12_Confidence_0.385_Length_1953	29.29	652	137	715	95.3	3e-58	215.0
Locus_17_Transcript_4/12_Confidence_0.154_Length_1373	31.03	477	138	567	99.8	4e-53	196.0
Locus_17_Transcript_5/12_Confidence_0.154_Length_696	36.97	119	137	253	50.7	6e-17	85.9
Locus_17_Transcript_8/12_Confidence_0.000_Length_1426	31.03	477	138	567	96.1	9e-53	196.0
Locus_17_Transcript_7/12_Confidence_0.308_Length_1996	29.34	651	138	715	93.1	9e-58	214.0
Locus_17_Transcript_1/12_Confidence_0.154_Length_882	34.65	254	327	576	79.8	1e-32	133.0
Locus_12_Transcript_2/2_Confidence_0.000_Length_447	34.78	69	71	138	46.1	2e-06	52.0
Locus_17_Transcript_2/12_Confidence_0.154_Length_728	34.69	245	327	567	93.0	2e-31	128.0
Locus_12_Transcript_1/2_Confidence_0.667_Length_341	34.78	69	71	138	60.4	1e-06	52.0
Locus_17_Transcript_3/12_Confidence_0.154_Length_728	34.69	245	327	567	93.0	2e-31	128.0
 
# gi|20451030|ref|NP_620563.1|_capsid_protein_precursor,_partial__Triatoma_virus
# Suject Length: 868
# Total Subject Coverage: 649
# Relative Subject Coverage: 0.747695852535
# Best Bit Score: 219.0
# Mean Bit Score: 139.93
Locus_17_Transcript_6/12_Confidence_0.385_Length_1953	29.42	656	137	719	96.0	6e-59	219.0
Locus_17_Transcript_4/12_Confidence_0.154_Length_1373	30.82	477	138	567	99.8	3e-52	195.0
Locus_17_Transcript_5/12_Confidence_0.154_Length_696	36.97	119	137	253	50.7	7e-17	85.9
Locus_17_Transcript_8/12_Confidence_0.000_Length_1426	30.82	477	138	567	96.1	5e-52	194.0
Locus_17_Transcript_7/12_Confidence_0.308_Length_1996	29.47	655	138	719	93.7	2e-58	218.0
Locus_17_Transcript_1/12_Confidence_0.154_Length_882	34.25	254	327	576	79.8	1e-31	131.0
Locus_12_Transcript_2/2_Confidence_0.000_Length_447	34.78	69	71	138	46.1	2e-06	52.4
Locus_17_Transcript_2/12_Confidence_0.154_Length_728	34.29	245	327	567	93.0	2e-30	126.0
Locus_12_Transcript_1/2_Confidence_0.667_Length_341	34.78	69	71	138	60.4	1e-06	52.0
Locus_17_Transcript_3/12_Confidence_0.154_Length_728	34.29	245	327	567	93.0	1e-30	126.0
 
# gi|6003486|gb|AAF00473.1|_capsid_protein_precursor,_partial__Triatoma_virus
# Suject Length: 868
# Total Subject Coverage: 649
# Relative Subject Coverage: 0.747695852535
# Best Bit Score: 219.0
# Mean Bit Score: 139.93
Locus_17_Transcript_6/12_Confidence_0.385_Length_1953	29.42	656	137	719	96.0	6e-59	219.0
Locus_17_Transcript_4/12_Confidence_0.154_Length_1373	30.82	477	138	567	99.8	3e-52	195.0
Locus_17_Transcript_5/12_Confidence_0.154_Length_696	36.97	119	137	253	50.7	7e-17	85.9
Locus_17_Transcript_8/12_Confidence_0.000_Length_1426	30.82	477	138	567	96.1	5e-52	194.0
Locus_17_Transcript_7/12_Confidence_0.308_Length_1996	29.47	655	138	719	93.7	2e-58	218.0
Locus_17_Transcript_1/12_Confidence_0.154_Length_882	34.25	254	327	576	79.8	1e-31	131.0
Locus_12_Transcript_2/2_Confidence_0.000_Length_447	34.78	69	71	138	46.1	2e-06	52.4
Locus_17_Transcript_2/12_Confidence_0.154_Length_728	34.29	245	327	567	93.0	2e-30	126.0
Locus_12_Transcript_1/2_Confidence_0.667_Length_341	34.78	69	71	138	60.4	1e-06	52.0
Locus_17_Transcript_3/12_Confidence_0.154_Length_728	34.29	245	327	567	93.0	1e-30	126.0
 
# gi|290463979|gb|ADD24946.1|_RNA-dependent_RNA_polymerase,_partial__Rice_ragged_stunt_virus
# Suject Length: 422
# Total Subject Coverage: 390
# Relative Subject Coverage: 0.924170616114
# Best Bit Score: 154.0
# Mean Bit Score: 139.671428571
Locus_1_Transcript_11/18_Confidence_0.172_Length_1312	29.0	369	61	422	83.6	9e-30	125.0
Locus_1_Transcript_12/18_Confidence_0.172_Length_2386	30.23	397	33	422	49.5	3e-38	154.0
Locus_1_Transcript_16/18_Confidence_0.172_Length_1783	34.55	165	33	197	27.7	4e-16	86.7
Locus_1_Transcript_14/18_Confidence_0.448_Length_3881	30.23	397	33	422	30.4	2e-37	153.0
Locus_1_Transcript_15/18_Confidence_0.379_Length_3884	30.23	397	33	422	30.4	2e-37	153.0
Locus_1_Transcript_17/18_Confidence_0.241_Length_3889	30.23	397	33	422	30.4	2e-37	153.0
Locus_1_Transcript_13/18_Confidence_0.207_Length_2579	30.23	397	33	422	45.8	6e-38	153.0
 
# gi|451311627|gb|ADZ55653.2|_capsid_protein,_partial__Triatoma_virus
# Suject Length: 716
# Total Subject Coverage: 645
# Relative Subject Coverage: 0.900837988827
# Best Bit Score: 215.0
# Mean Bit Score: 139.59
Locus_17_Transcript_6/12_Confidence_0.385_Length_1953	29.14	652	137	715	95.3	4e-58	215.0
Locus_17_Transcript_4/12_Confidence_0.154_Length_1373	30.82	477	138	567	99.8	7e-53	196.0
Locus_17_Transcript_5/12_Confidence_0.154_Length_696	36.97	119	137	253	50.7	6e-17	85.9
Locus_17_Transcript_8/12_Confidence_0.000_Length_1426	30.82	477	138	567	96.1	2e-52	195.0
Locus_17_Transcript_7/12_Confidence_0.308_Length_1996	29.19	651	138	715	93.1	1e-57	214.0
Locus_17_Transcript_1/12_Confidence_0.154_Length_882	34.25	254	327	576	79.8	2e-32	132.0
Locus_12_Transcript_2/2_Confidence_0.000_Length_447	34.78	69	71	138	46.1	2e-06	52.0
Locus_17_Transcript_2/12_Confidence_0.154_Length_728	34.29	245	327	567	93.0	3e-31	127.0
Locus_12_Transcript_1/2_Confidence_0.667_Length_341	34.78	69	71	138	60.4	1e-06	52.0
Locus_17_Transcript_3/12_Confidence_0.154_Length_728	34.29	245	327	567	93.0	4e-31	127.0
 
# gi|568599696|gb|AHE13859.1|_capsid_protein,_partial__Triatoma_virus
# Suject Length: 711
# Total Subject Coverage: 584
# Relative Subject Coverage: 0.821378340366
# Best Bit Score: 213.0
# Mean Bit Score: 139.55
Locus_17_Transcript_6/12_Confidence_0.385_Length_1953	29.52	586	137	654	86.9	2e-57	213.0
Locus_17_Transcript_4/12_Confidence_0.154_Length_1373	31.03	477	138	567	99.8	5e-53	196.0
Locus_17_Transcript_5/12_Confidence_0.154_Length_696	36.97	119	137	253	50.7	6e-17	85.5
Locus_17_Transcript_8/12_Confidence_0.000_Length_1426	31.03	477	138	567	96.1	1e-52	196.0
Locus_17_Transcript_7/12_Confidence_0.308_Length_1996	29.57	585	138	654	84.9	5e-57	212.0
Locus_17_Transcript_1/12_Confidence_0.154_Length_882	34.65	254	327	576	79.8	2e-32	133.0
Locus_12_Transcript_2/2_Confidence_0.000_Length_447	34.78	69	71	138	46.1	2e-06	52.0
Locus_17_Transcript_2/12_Confidence_0.154_Length_728	34.69	245	327	567	93.0	2e-31	128.0
Locus_12_Transcript_1/2_Confidence_0.667_Length_341	34.78	69	71	138	60.4	1e-06	52.0
Locus_17_Transcript_3/12_Confidence_0.154_Length_728	34.69	245	327	567	93.0	2e-31	128.0
 
# gi|385718772|gb|AFI71813.1|_polyprotein_P1__Grapevine_fanleaf_virus
# Suject Length: 2284
# Total Subject Coverage: 541
# Relative Subject Coverage: 0.236865148862
# Best Bit Score: 140.0
# Mean Bit Score: 139.5
Locus_11_Transcript_17/23_Confidence_0.036_Length_1611	28.67	415	1566	1959	75.9	1e-32	139.0
Locus_11_Transcript_16/23_Confidence_0.429_Length_5398	26.01	592	1419	1959	31.4	5e-31	140.0
 
# gi|296396422|gb|ADH10220.1|_RNA-dependent_RNA_polymerase__Antheraea_mylitta_cypovirus_4
# Suject Length: 1116
# Total Subject Coverage: 1024
# Relative Subject Coverage: 0.917562724014
# Best Bit Score: 274.0
# Mean Bit Score: 139.406666667
Locus_1_Transcript_3/18_Confidence_0.103_Length_1161	26.04	288	851	1099	71.7	8e-17	88.2
Locus_1_Transcript_4/18_Confidence_0.069_Length_1113	24.35	271	868	1099	70.3	2e-10	68.2
Locus_1_Transcript_2/18_Confidence_0.069_Length_1104	24.63	268	871	1099	70.0	6e-10	66.6
Locus_1_Transcript_11/18_Confidence_0.172_Length_1312	29.92	391	485	857	85.4	2e-16	88.2
Locus_1_Transcript_12/18_Confidence_0.172_Length_2386	28.69	732	76	779	90.0	5e-48	190.0
Locus_1_Transcript_18/18_Confidence_0.069_Length_1316	28.27	375	76	439	82.0	6e-27	120.0
Locus_1_Transcript_16/18_Confidence_0.172_Length_1783	29.14	501	76	562	81.7	3e-32	138.0
Locus_1_Transcript_14/18_Confidence_0.448_Length_3881	27.58	1095	76	1099	81.4	4e-74	274.0
Locus_1_Transcript_15/18_Confidence_0.379_Length_3884	27.58	1095	76	1099	81.3	4e-74	274.0
Locus_1_Transcript_17/18_Confidence_0.241_Length_3889	27.58	1095	76	1099	81.2	4e-74	274.0
Locus_1_Transcript_7/18_Confidence_0.103_Length_1269	24.63	268	871	1099	60.9	1e-09	66.2
Locus_1_Transcript_8/18_Confidence_0.241_Length_1488	25.77	388	755	1099	72.9	6e-21	102.0
Locus_1_Transcript_6/18_Confidence_0.172_Length_1304	24.73	283	856	1099	62.7	2e-12	75.5
Locus_1_Transcript_5/18_Confidence_0.138_Length_1266	24.63	268	871	1099	61.1	1e-09	66.2
Locus_1_Transcript_13/18_Confidence_0.207_Length_2579	28.26	814	76	857	90.9	5e-51	200.0
 
# gi|187234325|gb|ACD01401.1|_polymerase_polyprotein__Israeli_acute_paralysis_virus
# Suject Length: 1950
# Total Subject Coverage: 1297
# Relative Subject Coverage: 0.665128205128
# Best Bit Score: 360.0
# Mean Bit Score: 139.286666667
Locus_11_Transcript_7/23_Confidence_0.107_Length_203	43.55	62	611	672	89.7	3e-06	49.7
Locus_11_Transcript_22/23_Confidence_0.393_Length_2525	30.1	289	388	673	32.2	1e-27	126.0
Locus_11_Transcript_16/23_Confidence_0.429_Length_5398	32.96	795	1174	1913	41.9	7e-99	360.0
Locus_11_Transcript_16/23_Confidence_0.429_Length_5398	26.12	582	262	818	29.7	4e-31	140.0
Locus_11_Transcript_8/23_Confidence_0.107_Length_383	40.32	124	549	672	94.5	6e-21	95.1
Locus_11_Transcript_9/23_Confidence_0.179_Length_458	37.82	119	611	726	75.1	3e-09	61.2
Locus_11_Transcript_23/23_Confidence_0.143_Length_5008	29.57	558	1174	1686	31.1	7e-48	194.0
Locus_11_Transcript_23/23_Confidence_0.143_Length_5008	26.12	582	262	818	32.0	8e-31	139.0
Locus_11_Transcript_6/23_Confidence_0.071_Length_224	35.21	71	549	618	90.6	3e-08	55.8
Locus_11_Transcript_10/23_Confidence_0.214_Length_1642	28.48	446	388	818	76.5	1e-32	139.0
Locus_11_Transcript_15/23_Confidence_0.107_Length_1760	29.39	558	1174	1686	88.6	1e-49	193.0
Locus_11_Transcript_5/23_Confidence_0.071_Length_725	26.5	234	388	618	89.7	7e-17	86.3
Locus_11_Transcript_17/23_Confidence_0.036_Length_1611	37.45	542	1392	1913	96.2	7e-94	322.0
Locus_11_Transcript_13/23_Confidence_0.214_Length_1834	30.7	215	611	818	34.3	2e-08	63.9
Locus_11_Transcript_11/23_Confidence_0.214_Length_979	30.7	215	611	818	64.2	3e-09	64.3
 
# gi|491846104|gb|AGL33499.1|_polymerase_polyprotein__Israeli_acute_paralysis_virus
# Suject Length: 1950
# Total Subject Coverage: 1297
# Relative Subject Coverage: 0.665128205128
# Best Bit Score: 358.0
# Mean Bit Score: 139.086666667
Locus_11_Transcript_7/23_Confidence_0.107_Length_203	43.55	62	611	672	89.7	9e-07	51.2
Locus_11_Transcript_22/23_Confidence_0.393_Length_2525	30.45	289	388	673	32.2	5e-28	127.0
Locus_11_Transcript_16/23_Confidence_0.429_Length_5398	32.87	788	1174	1913	41.9	3e-98	358.0
Locus_11_Transcript_16/23_Confidence_0.429_Length_5398	26.11	586	262	818	29.7	7e-31	139.0
Locus_11_Transcript_8/23_Confidence_0.107_Length_383	40.32	124	549	672	94.5	4e-21	95.5
Locus_11_Transcript_9/23_Confidence_0.179_Length_458	37.82	119	611	726	75.1	3e-09	61.2
Locus_11_Transcript_23/23_Confidence_0.143_Length_5008	29.4	551	1174	1686	31.1	1e-47	194.0
Locus_11_Transcript_23/23_Confidence_0.143_Length_5008	26.11	586	262	818	32.0	1e-30	139.0
Locus_11_Transcript_6/23_Confidence_0.071_Length_224	35.71	70	549	618	90.6	2e-08	56.2
Locus_11_Transcript_10/23_Confidence_0.214_Length_1642	28.44	450	388	818	76.5	2e-32	139.0
Locus_11_Transcript_15/23_Confidence_0.107_Length_1760	29.22	551	1174	1686	88.6	2e-49	192.0
Locus_11_Transcript_5/23_Confidence_0.071_Length_725	26.92	234	388	618	89.7	3e-17	87.4
Locus_11_Transcript_17/23_Confidence_0.036_Length_1611	37.64	542	1392	1913	96.2	5e-94	322.0
Locus_11_Transcript_13/23_Confidence_0.214_Length_1834	29.91	224	611	818	34.3	6e-08	62.0
Locus_11_Transcript_11/23_Confidence_0.214_Length_979	29.91	224	611	818	64.2	8e-09	62.8
 
# gi|392931159|gb|AFM91094.1|_polyprotein_P1__Grapevine_fanleaf_virus
# Suject Length: 2284
# Total Subject Coverage: 394
# Relative Subject Coverage: 0.172504378284
# Best Bit Score: 139.0
# Mean Bit Score: 139.0
Locus_11_Transcript_17/23_Confidence_0.036_Length_1611	28.92	415	1566	1959	75.9	2e-32	139.0
 
# gi|11065933|gb|AAG28397.1|_RNA_polymerase,_partial__Kashmir_bee_virus
# Suject Length: 182
# Total Subject Coverage: 175
# Relative Subject Coverage: 0.961538461538
# Best Bit Score: 139.0
# Mean Bit Score: 139.0
Locus_11_Transcript_17/23_Confidence_0.036_Length_1611	41.62	185	1	175	34.4	4e-36	139.0
Locus_11_Transcript_16/23_Confidence_0.429_Length_5398	41.62	185	1	175	10.3	2e-34	139.0
 
# gi|13491964|gb|AAK28019.1|_RNA_polymerase,_partial__Kashmir_bee_virus
# Suject Length: 182
# Total Subject Coverage: 175
# Relative Subject Coverage: 0.961538461538
# Best Bit Score: 139.0
# Mean Bit Score: 139.0
Locus_11_Transcript_17/23_Confidence_0.036_Length_1611	41.62	185	1	175	34.4	4e-36	139.0
Locus_11_Transcript_16/23_Confidence_0.429_Length_5398	41.62	185	1	175	10.3	2e-34	139.0
 
# gi|299118247|gb|ADJ10926.1|_polyprotein,_partial__Grapevine_fanleaf_virus
# Suject Length: 826
# Total Subject Coverage: 394
# Relative Subject Coverage: 0.476997578692
# Best Bit Score: 139.0
# Mean Bit Score: 139.0
Locus_11_Transcript_17/23_Confidence_0.036_Length_1611	28.09	413	108	501	75.9	1e-32	139.0
Locus_11_Transcript_16/23_Confidence_0.429_Length_5398	28.09	413	108	501	22.7	3e-31	139.0
 
# gi|13491966|gb|AAK28020.1|_RNA_polymerase,_partial__Kashmir_bee_virus
# Suject Length: 182
# Total Subject Coverage: 175
# Relative Subject Coverage: 0.961538461538
# Best Bit Score: 139.0
# Mean Bit Score: 139.0
Locus_11_Transcript_17/23_Confidence_0.036_Length_1611	41.62	185	1	175	34.4	4e-36	139.0
Locus_11_Transcript_16/23_Confidence_0.429_Length_5398	41.62	185	1	175	10.3	2e-34	139.0
 
# gi|731188603|ref|YP_009111328.1|_RNA-dependent_RNA_polymerase__Dendrolimus_punctatus_cypovirus_22
# Suject Length: 1190
# Total Subject Coverage: 1071
# Relative Subject Coverage: 0.9
# Best Bit Score: 272.0
# Mean Bit Score: 138.846666667
Locus_1_Transcript_3/18_Confidence_0.103_Length_1161	21.93	342	820	1131	87.8	7e-19	94.4
Locus_1_Transcript_4/18_Confidence_0.069_Length_1113	20.56	321	841	1131	85.9	4e-11	70.5
Locus_1_Transcript_2/18_Confidence_0.069_Length_1104	20.56	321	841	1131	86.6	4e-11	70.5
Locus_1_Transcript_11/18_Confidence_0.172_Length_1312	27.25	444	398	827	97.3	7e-24	110.0
Locus_1_Transcript_12/18_Confidence_0.172_Length_2386	28.02	728	61	757	89.7	1e-44	179.0
Locus_1_Transcript_18/18_Confidence_0.069_Length_1316	27.52	367	61	415	80.9	3e-18	93.6
Locus_1_Transcript_16/18_Confidence_0.172_Length_1783	29.23	496	61	540	81.4	4e-26	120.0
Locus_1_Transcript_14/18_Confidence_0.448_Length_3881	25.44	1132	61	1131	85.9	4e-73	272.0
Locus_1_Transcript_15/18_Confidence_0.379_Length_3884	25.44	1132	61	1131	85.9	4e-73	272.0
Locus_1_Transcript_17/18_Confidence_0.241_Length_3889	25.44	1132	61	1131	85.8	4e-73	272.0
Locus_1_Transcript_7/18_Confidence_0.103_Length_1269	20.56	321	841	1131	75.3	7e-11	70.5
Locus_1_Transcript_8/18_Confidence_0.241_Length_1488	21.4	430	733	1131	85.2	8e-24	111.0
Locus_1_Transcript_6/18_Confidence_0.172_Length_1304	21.36	337	825	1131	77.0	2e-15	84.7
Locus_1_Transcript_5/18_Confidence_0.138_Length_1266	20.56	321	841	1131	75.5	7e-11	70.5
Locus_1_Transcript_13/18_Confidence_0.207_Length_2579	27.03	799	61	827	90.7	2e-48	192.0
 
# gi|727694013|gb|AIY60598.1|_RNA-dependent_RNA_polymerase__Dendrolimus_punctatus_cypovirus_22
# Suject Length: 1190
# Total Subject Coverage: 1071
# Relative Subject Coverage: 0.9
# Best Bit Score: 272.0
# Mean Bit Score: 138.846666667
Locus_1_Transcript_3/18_Confidence_0.103_Length_1161	21.93	342	820	1131	87.8	7e-19	94.4
Locus_1_Transcript_4/18_Confidence_0.069_Length_1113	20.56	321	841	1131	85.9	4e-11	70.5
Locus_1_Transcript_2/18_Confidence_0.069_Length_1104	20.56	321	841	1131	86.6	4e-11	70.5
Locus_1_Transcript_11/18_Confidence_0.172_Length_1312	27.25	444	398	827	97.3	7e-24	110.0
Locus_1_Transcript_12/18_Confidence_0.172_Length_2386	28.02	728	61	757	89.7	1e-44	179.0
Locus_1_Transcript_18/18_Confidence_0.069_Length_1316	27.52	367	61	415	80.9	3e-18	93.6
Locus_1_Transcript_16/18_Confidence_0.172_Length_1783	29.23	496	61	540	81.4	4e-26	120.0
Locus_1_Transcript_14/18_Confidence_0.448_Length_3881	25.44	1132	61	1131	85.9	4e-73	272.0
Locus_1_Transcript_15/18_Confidence_0.379_Length_3884	25.44	1132	61	1131	85.9	4e-73	272.0
Locus_1_Transcript_17/18_Confidence_0.241_Length_3889	25.44	1132	61	1131	85.8	4e-73	272.0
Locus_1_Transcript_7/18_Confidence_0.103_Length_1269	20.56	321	841	1131	75.3	7e-11	70.5
Locus_1_Transcript_8/18_Confidence_0.241_Length_1488	21.4	430	733	1131	85.2	8e-24	111.0
Locus_1_Transcript_6/18_Confidence_0.172_Length_1304	21.36	337	825	1131	77.0	2e-15	84.7
Locus_1_Transcript_5/18_Confidence_0.138_Length_1266	20.56	321	841	1131	75.5	7e-11	70.5
Locus_1_Transcript_13/18_Confidence_0.207_Length_2579	27.03	799	61	827	90.7	2e-48	192.0
 
# gi|187234328|gb|ACD01403.1|_polymerase_polyprotein__Israeli_acute_paralysis_virus
# Suject Length: 1950
# Total Subject Coverage: 1297
# Relative Subject Coverage: 0.665128205128
# Best Bit Score: 359.0
# Mean Bit Score: 138.766666667
Locus_11_Transcript_7/23_Confidence_0.107_Length_203	43.55	62	611	672	89.7	3e-06	49.7
Locus_11_Transcript_22/23_Confidence_0.393_Length_2525	29.76	289	388	673	32.2	3e-27	125.0
Locus_11_Transcript_16/23_Confidence_0.429_Length_5398	32.74	788	1174	1913	41.9	2e-98	359.0
Locus_11_Transcript_16/23_Confidence_0.429_Length_5398	25.94	586	262	818	29.7	2e-30	137.0
Locus_11_Transcript_8/23_Confidence_0.107_Length_383	40.32	124	549	672	94.5	6e-21	95.1
Locus_11_Transcript_9/23_Confidence_0.179_Length_458	38.66	119	611	726	75.1	1e-09	62.4
Locus_11_Transcript_23/23_Confidence_0.143_Length_5008	29.22	551	1174	1686	31.1	4e-48	196.0
Locus_11_Transcript_23/23_Confidence_0.143_Length_5008	25.94	586	262	818	32.0	3e-30	137.0
Locus_11_Transcript_6/23_Confidence_0.071_Length_224	35.21	71	549	618	90.6	3e-08	55.8
Locus_11_Transcript_10/23_Confidence_0.214_Length_1642	28.22	450	388	818	76.5	5e-32	137.0
Locus_11_Transcript_15/23_Confidence_0.107_Length_1760	29.22	551	1174	1686	88.6	5e-50	194.0
Locus_11_Transcript_5/23_Confidence_0.071_Length_725	26.07	234	388	618	89.7	2e-16	84.7
Locus_11_Transcript_17/23_Confidence_0.036_Length_1611	36.9	542	1392	1913	96.2	1e-93	321.0
Locus_11_Transcript_13/23_Confidence_0.214_Length_1834	30.36	224	611	818	34.3	2e-08	63.5
Locus_11_Transcript_11/23_Confidence_0.214_Length_979	30.36	224	611	818	64.2	3e-09	64.3
 
# gi|164459708|gb|ABY57949.1|_non-structural_polyprotein__Israeli_acute_paralysis_virus
# Suject Length: 1950
# Total Subject Coverage: 1297
# Relative Subject Coverage: 0.665128205128
# Best Bit Score: 360.0
# Mean Bit Score: 138.613333333
Locus_11_Transcript_7/23_Confidence_0.107_Length_203	43.55	62	611	672	89.7	9e-07	51.2
Locus_11_Transcript_22/23_Confidence_0.393_Length_2525	29.76	289	388	673	32.2	3e-27	125.0
Locus_11_Transcript_16/23_Confidence_0.429_Length_5398	32.87	788	1174	1913	41.9	9e-99	360.0
Locus_11_Transcript_16/23_Confidence_0.429_Length_5398	25.13	577	262	818	29.7	3e-30	137.0
Locus_11_Transcript_8/23_Confidence_0.107_Length_383	40.32	124	549	672	94.5	6e-21	95.1
Locus_11_Transcript_9/23_Confidence_0.179_Length_458	37.82	119	611	726	75.1	3e-09	61.2
Locus_11_Transcript_23/23_Confidence_0.143_Length_5008	29.22	551	1174	1686	31.1	6e-48	195.0
Locus_11_Transcript_23/23_Confidence_0.143_Length_5008	25.13	577	262	818	32.0	6e-30	136.0
Locus_11_Transcript_6/23_Confidence_0.071_Length_224	35.21	71	549	618	90.6	3e-08	55.8
Locus_11_Transcript_10/23_Confidence_0.214_Length_1642	27.89	441	388	818	76.5	9e-32	137.0
Locus_11_Transcript_15/23_Confidence_0.107_Length_1760	28.86	551	1174	1686	88.6	9e-50	193.0
Locus_11_Transcript_5/23_Confidence_0.071_Length_725	26.07	234	388	618	89.7	2e-16	84.7
Locus_11_Transcript_17/23_Confidence_0.036_Length_1611	37.27	542	1392	1913	96.2	2e-94	323.0
Locus_11_Transcript_13/23_Confidence_0.214_Length_1834	29.77	215	611	818	34.3	4e-08	62.4
Locus_11_Transcript_11/23_Confidence_0.214_Length_979	29.77	215	611	818	64.2	8e-09	62.8
 
# gi|491846147|gb|AGL33501.1|_polymerase_polyprotein__Israeli_acute_paralysis_virus
# Suject Length: 1950
# Total Subject Coverage: 1171
# Relative Subject Coverage: 0.600512820513
# Best Bit Score: 359.0
# Mean Bit Score: 138.506666667
Locus_11_Transcript_7/23_Confidence_0.107_Length_203	43.55	62	611	672	89.7	3e-06	49.7
Locus_11_Transcript_22/23_Confidence_0.393_Length_2525	30.45	289	388	673	32.2	6e-28	127.0
Locus_11_Transcript_16/23_Confidence_0.429_Length_5398	32.61	788	1174	1913	41.9	2e-98	359.0
Locus_11_Transcript_16/23_Confidence_0.429_Length_5398	28.44	450	388	818	23.3	3e-30	137.0
Locus_11_Transcript_8/23_Confidence_0.107_Length_383	40.32	124	549	672	94.5	6e-21	95.1
Locus_11_Transcript_9/23_Confidence_0.179_Length_458	37.82	119	611	726	75.1	3e-09	61.2
Locus_11_Transcript_23/23_Confidence_0.143_Length_5008	29.04	551	1174	1686	31.1	1e-47	194.0
Locus_11_Transcript_23/23_Confidence_0.143_Length_5008	28.44	450	388	818	25.1	2e-30	137.0
Locus_11_Transcript_6/23_Confidence_0.071_Length_224	35.21	71	549	618	90.6	3e-08	55.8
Locus_11_Transcript_10/23_Confidence_0.214_Length_1642	28.44	450	388	818	76.5	4e-32	138.0
Locus_11_Transcript_15/23_Confidence_0.107_Length_1760	28.86	551	1174	1686	88.6	2e-49	192.0
Locus_11_Transcript_5/23_Confidence_0.071_Length_725	26.92	234	388	618	89.7	4e-17	87.0
Locus_11_Transcript_17/23_Confidence_0.036_Length_1611	37.27	542	1392	1913	96.2	4e-94	322.0
Locus_11_Transcript_13/23_Confidence_0.214_Length_1834	29.91	224	611	818	34.3	1e-07	61.2
Locus_11_Transcript_11/23_Confidence_0.214_Length_979	29.91	224	611	818	64.2	2e-08	61.6
 
# gi|821369848|gb|AKH40289.1|_orf2,_partial__Twyford_virus
# Suject Length: 573
# Total Subject Coverage: 519
# Relative Subject Coverage: 0.905759162304
# Best Bit Score: 174.0
# Mean Bit Score: 138.25
Locus_11_Transcript_17/23_Confidence_0.036_Length_1611	30.42	424	161	570	75.0	2e-37	151.0
Locus_11_Transcript_16/23_Confidence_0.429_Length_5398	29.07	547	52	570	28.5	4e-43	174.0
Locus_11_Transcript_23/23_Confidence_0.143_Length_5008	29.46	370	52	400	20.6	9e-24	114.0
Locus_11_Transcript_15/23_Confidence_0.107_Length_1760	29.46	370	52	400	58.6	1e-24	114.0
 
# gi|341942388|gb|AEL12438.1|_polymerase_polyprotein__Israeli_acute_paralysis_virus
# Suject Length: 1950
# Total Subject Coverage: 1297
# Relative Subject Coverage: 0.665128205128
# Best Bit Score: 357.0
# Mean Bit Score: 138.2
Locus_11_Transcript_7/23_Confidence_0.107_Length_203	43.55	62	611	672	89.7	9e-07	51.2
Locus_11_Transcript_22/23_Confidence_0.393_Length_2525	30.1	289	388	673	32.2	2e-27	126.0
Locus_11_Transcript_16/23_Confidence_0.429_Length_5398	32.61	788	1174	1913	41.9	5e-98	357.0
Locus_11_Transcript_16/23_Confidence_0.429_Length_5398	25.94	586	262	818	29.7	3e-30	137.0
Locus_11_Transcript_8/23_Confidence_0.107_Length_383	40.32	124	549	672	94.5	6e-21	95.1
Locus_11_Transcript_9/23_Confidence_0.179_Length_458	37.82	119	611	726	75.1	3e-09	61.2
Locus_11_Transcript_23/23_Confidence_0.143_Length_5008	29.04	551	1174	1686	31.1	2e-47	193.0
Locus_11_Transcript_23/23_Confidence_0.143_Length_5008	25.94	586	262	818	32.0	4e-30	136.0
Locus_11_Transcript_6/23_Confidence_0.071_Length_224	35.21	71	549	618	90.6	3e-08	55.8
Locus_11_Transcript_10/23_Confidence_0.214_Length_1642	28.22	450	388	818	76.5	9e-32	137.0
Locus_11_Transcript_15/23_Confidence_0.107_Length_1760	28.86	551	1174	1686	88.6	3e-49	192.0
Locus_11_Transcript_5/23_Confidence_0.071_Length_725	26.5	234	388	618	89.7	1e-16	85.9
Locus_11_Transcript_17/23_Confidence_0.036_Length_1611	37.27	542	1392	1913	96.2	1e-93	321.0
Locus_11_Transcript_13/23_Confidence_0.214_Length_1834	29.91	224	611	818	34.3	6e-08	62.0
Locus_11_Transcript_11/23_Confidence_0.214_Length_979	29.91	224	611	818	64.2	9e-09	62.8
 
# gi|126010926|ref|YP_001040002.1|_polymerase_polyprotein__Israeli_acute_paralysis_virus
# Suject Length: 1900
# Total Subject Coverage: 1297
# Relative Subject Coverage: 0.682631578947
# Best Bit Score: 358.0
# Mean Bit Score: 138.066666667
Locus_11_Transcript_7/23_Confidence_0.107_Length_203	43.55	62	561	622	89.7	3e-06	49.7
Locus_11_Transcript_22/23_Confidence_0.393_Length_2525	30.45	289	338	623	32.2	7e-28	127.0
Locus_11_Transcript_16/23_Confidence_0.429_Length_5398	32.7	795	1124	1863	41.9	2e-98	358.0
Locus_11_Transcript_16/23_Confidence_0.429_Length_5398	26.0	577	212	768	29.7	2e-30	137.0
Locus_11_Transcript_8/23_Confidence_0.107_Length_383	40.32	124	499	622	94.5	7e-21	95.1
Locus_11_Transcript_9/23_Confidence_0.179_Length_458	37.82	119	561	676	75.1	9e-09	59.7
Locus_11_Transcript_23/23_Confidence_0.143_Length_5008	29.57	558	1124	1636	31.1	8e-48	194.0
Locus_11_Transcript_23/23_Confidence_0.143_Length_5008	26.11	586	212	768	32.0	4e-30	136.0
Locus_11_Transcript_6/23_Confidence_0.071_Length_224	35.21	71	499	568	90.6	3e-08	55.8
Locus_11_Transcript_10/23_Confidence_0.214_Length_1642	28.44	450	338	768	76.5	8e-32	137.0
Locus_11_Transcript_15/23_Confidence_0.107_Length_1760	29.21	558	1124	1636	88.6	1e-49	193.0
Locus_11_Transcript_5/23_Confidence_0.071_Length_725	26.92	234	338	568	89.7	4e-17	87.0
Locus_11_Transcript_17/23_Confidence_0.036_Length_1611	36.9	542	1342	1863	96.2	2e-93	320.0
Locus_11_Transcript_13/23_Confidence_0.214_Length_1834	29.91	224	561	768	34.3	2e-07	60.5
Locus_11_Transcript_11/23_Confidence_0.214_Length_979	29.91	224	561	768	64.2	3e-08	61.2
 
# gi|125630292|gb|AAV64179.2|_polymerase_polyprotein__Israeli_acute_paralysis_virus
# Suject Length: 1900
# Total Subject Coverage: 1297
# Relative Subject Coverage: 0.682631578947
# Best Bit Score: 358.0
# Mean Bit Score: 138.066666667
Locus_11_Transcript_7/23_Confidence_0.107_Length_203	43.55	62	561	622	89.7	3e-06	49.7
Locus_11_Transcript_22/23_Confidence_0.393_Length_2525	30.45	289	338	623	32.2	7e-28	127.0
Locus_11_Transcript_16/23_Confidence_0.429_Length_5398	32.7	795	1124	1863	41.9	2e-98	358.0
Locus_11_Transcript_16/23_Confidence_0.429_Length_5398	26.0	577	212	768	29.7	2e-30	137.0
Locus_11_Transcript_8/23_Confidence_0.107_Length_383	40.32	124	499	622	94.5	7e-21	95.1
Locus_11_Transcript_9/23_Confidence_0.179_Length_458	37.82	119	561	676	75.1	9e-09	59.7
Locus_11_Transcript_23/23_Confidence_0.143_Length_5008	29.57	558	1124	1636	31.1	8e-48	194.0
Locus_11_Transcript_23/23_Confidence_0.143_Length_5008	26.11	586	212	768	32.0	4e-30	136.0
Locus_11_Transcript_6/23_Confidence_0.071_Length_224	35.21	71	499	568	90.6	3e-08	55.8
Locus_11_Transcript_10/23_Confidence_0.214_Length_1642	28.44	450	338	768	76.5	8e-32	137.0
Locus_11_Transcript_15/23_Confidence_0.107_Length_1760	29.21	558	1124	1636	88.6	1e-49	193.0
Locus_11_Transcript_5/23_Confidence_0.071_Length_725	26.92	234	338	568	89.7	4e-17	87.0
Locus_11_Transcript_17/23_Confidence_0.036_Length_1611	36.9	542	1342	1863	96.2	2e-93	320.0
Locus_11_Transcript_13/23_Confidence_0.214_Length_1834	29.91	224	561	768	34.3	2e-07	60.5
Locus_11_Transcript_11/23_Confidence_0.214_Length_979	29.91	224	561	768	64.2	3e-08	61.2
 
# gi|491846190|gb|AGL33503.1|_polymerase_polyprotein__Israeli_acute_paralysis_virus
# Suject Length: 1950
# Total Subject Coverage: 1297
# Relative Subject Coverage: 0.665128205128
# Best Bit Score: 358.0
# Mean Bit Score: 138.04
Locus_11_Transcript_7/23_Confidence_0.107_Length_203	43.55	62	611	672	89.7	9e-07	51.2
Locus_11_Transcript_22/23_Confidence_0.393_Length_2525	30.1	289	388	673	32.2	2e-27	125.0
Locus_11_Transcript_16/23_Confidence_0.429_Length_5398	32.61	788	1174	1913	41.9	3e-98	358.0
Locus_11_Transcript_16/23_Confidence_0.429_Length_5398	25.94	586	262	818	29.7	2e-30	137.0
Locus_11_Transcript_8/23_Confidence_0.107_Length_383	40.32	124	549	672	94.5	6e-21	95.1
Locus_11_Transcript_9/23_Confidence_0.179_Length_458	37.82	119	611	726	75.1	3e-09	61.2
Locus_11_Transcript_23/23_Confidence_0.143_Length_5008	28.86	551	1174	1686	31.1	3e-47	192.0
Locus_11_Transcript_23/23_Confidence_0.143_Length_5008	25.94	586	262	818	32.0	5e-30	136.0
Locus_11_Transcript_6/23_Confidence_0.071_Length_224	35.21	71	549	618	90.6	3e-08	55.8
Locus_11_Transcript_10/23_Confidence_0.214_Length_1642	28.22	450	388	818	76.5	8e-32	137.0
Locus_11_Transcript_15/23_Confidence_0.107_Length_1760	28.86	551	1174	1686	88.6	4e-49	191.0
Locus_11_Transcript_5/23_Confidence_0.071_Length_725	26.5	234	388	618	89.7	1e-16	85.5
Locus_11_Transcript_17/23_Confidence_0.036_Length_1611	37.27	542	1392	1913	96.2	9e-94	321.0
Locus_11_Transcript_13/23_Confidence_0.214_Length_1834	29.91	224	611	818	34.3	6e-08	62.0
Locus_11_Transcript_11/23_Confidence_0.214_Length_979	29.91	224	611	818	64.2	8e-09	62.8
 
# gi|169313612|gb|ACA53381.1|_unknown__Choristoneura_occidentalis_cypovirus_16
# Suject Length: 1195
# Total Subject Coverage: 448
# Relative Subject Coverage: 0.37489539749
# Best Bit Score: 138.0
# Mean Bit Score: 138.0
Locus_4_Transcript_5/7_Confidence_0.429_Length_3733	28.69	467	734	1181	36.1	8e-31	138.0
Locus_4_Transcript_1/7_Confidence_0.357_Length_3653	28.69	467	734	1181	36.8	7e-31	138.0
 
# gi|812544957|gb|AFM44930.2|_RNA-dependent_RNA_polymerase__Marine_RNA_virus_SF-1
# Suject Length: 1593
# Total Subject Coverage: 373
# Relative Subject Coverage: 0.234149403641
# Best Bit Score: 138.0
# Mean Bit Score: 138.0
Locus_11_Transcript_17/23_Confidence_0.036_Length_1611	28.02	389	1169	1541	71.8	2e-32	138.0
 
# gi|25013934|ref|NP_734456.1|_RNA-dependent_RNA_polymerase__Maize_chlorotic_dwarf_virus
# Suject Length: 612
# Total Subject Coverage: 484
# Relative Subject Coverage: 0.790849673203
# Best Bit Score: 186.0
# Mean Bit Score: 137.6
Locus_11_Transcript_17/23_Confidence_0.036_Length_1611	29.34	501	46	529	88.0	4e-49	186.0
Locus_11_Transcript_16/23_Confidence_0.429_Length_5398	29.34	501	46	529	26.3	2e-46	185.0
Locus_11_Transcript_23/23_Confidence_0.143_Length_5008	29.76	252	46	293	13.9	4e-16	89.7
Locus_11_Transcript_15/23_Confidence_0.107_Length_1760	29.76	252	46	293	39.7	8e-17	89.7
 
# gi|2911299|gb|AAC95509.1|_nonstructural_polyprotein__Rhopalosiphum_padi_virus
# Suject Length: 1998
# Total Subject Coverage: 1159
# Relative Subject Coverage: 0.58008008008
# Best Bit Score: 313.0
# Mean Bit Score: 137.386666667
Locus_11_Transcript_7/23_Confidence_0.107_Length_203	41.94	62	614	675	89.7	1e-06	50.8
Locus_11_Transcript_22/23_Confidence_0.393_Length_2525	27.5	280	403	679	32.8	2e-27	125.0
Locus_11_Transcript_16/23_Confidence_0.429_Length_5398	29.74	807	1193	1958	42.8	3e-84	313.0
Locus_11_Transcript_16/23_Confidence_0.429_Length_5398	27.16	394	403	790	21.6	5e-35	153.0
Locus_11_Transcript_8/23_Confidence_0.107_Length_383	41.53	118	559	675	91.4	8e-23	100.0
Locus_11_Transcript_9/23_Confidence_0.179_Length_458	35.38	130	614	742	81.7	6e-14	75.5
Locus_11_Transcript_23/23_Confidence_0.143_Length_5008	27.74	548	1193	1702	31.6	5e-46	189.0
Locus_11_Transcript_23/23_Confidence_0.143_Length_5008	27.16	394	403	790	23.3	4e-35	153.0
Locus_11_Transcript_6/23_Confidence_0.071_Length_224	37.5	64	559	621	85.3	5e-09	58.2
Locus_11_Transcript_10/23_Confidence_0.214_Length_1642	27.16	394	403	790	71.0	4e-36	150.0
Locus_11_Transcript_15/23_Confidence_0.107_Length_1760	27.67	553	1188	1702	90.8	4e-47	186.0
Locus_11_Transcript_5/23_Confidence_0.071_Length_725	24.89	225	403	621	90.5	9e-15	79.7
Locus_11_Transcript_17/23_Confidence_0.036_Length_1611	32.04	543	1428	1958	94.9	5e-76	270.0
Locus_11_Transcript_13/23_Confidence_0.214_Length_1834	31.64	177	614	787	28.6	5e-13	78.6
Locus_11_Transcript_11/23_Confidence_0.214_Length_979	31.64	177	614	787	53.5	4e-14	79.0
 
# gi|9629936|ref|NP_046155.1|_nonstructural_polyprotein__Rhopalosiphum_padi_virus
# Suject Length: 1998
# Total Subject Coverage: 1159
# Relative Subject Coverage: 0.58008008008
# Best Bit Score: 313.0
# Mean Bit Score: 137.386666667
Locus_11_Transcript_7/23_Confidence_0.107_Length_203	41.94	62	614	675	89.7	1e-06	50.8
Locus_11_Transcript_22/23_Confidence_0.393_Length_2525	27.5	280	403	679	32.8	2e-27	125.0
Locus_11_Transcript_16/23_Confidence_0.429_Length_5398	29.74	807	1193	1958	42.8	3e-84	313.0
Locus_11_Transcript_16/23_Confidence_0.429_Length_5398	27.16	394	403	790	21.6	5e-35	153.0
Locus_11_Transcript_8/23_Confidence_0.107_Length_383	41.53	118	559	675	91.4	8e-23	100.0
Locus_11_Transcript_9/23_Confidence_0.179_Length_458	35.38	130	614	742	81.7	6e-14	75.5
Locus_11_Transcript_23/23_Confidence_0.143_Length_5008	27.74	548	1193	1702	31.6	5e-46	189.0
Locus_11_Transcript_23/23_Confidence_0.143_Length_5008	27.16	394	403	790	23.3	4e-35	153.0
Locus_11_Transcript_6/23_Confidence_0.071_Length_224	37.5	64	559	621	85.3	5e-09	58.2
Locus_11_Transcript_10/23_Confidence_0.214_Length_1642	27.16	394	403	790	71.0	4e-36	150.0
Locus_11_Transcript_15/23_Confidence_0.107_Length_1760	27.67	553	1188	1702	90.8	4e-47	186.0
Locus_11_Transcript_5/23_Confidence_0.071_Length_725	24.89	225	403	621	90.5	9e-15	79.7
Locus_11_Transcript_17/23_Confidence_0.036_Length_1611	32.04	543	1428	1958	94.9	5e-76	270.0
Locus_11_Transcript_13/23_Confidence_0.214_Length_1834	31.64	177	614	787	28.6	5e-13	78.6
Locus_11_Transcript_11/23_Confidence_0.214_Length_979	31.64	177	614	787	53.5	4e-14	79.0
 
# gi|161598237|gb|ABX74939.1|_nonstructural_polyprotein__Rhopalosiphum_padi_virus
# Suject Length: 1998
# Total Subject Coverage: 1159
# Relative Subject Coverage: 0.58008008008
# Best Bit Score: 313.0
# Mean Bit Score: 137.173333333
Locus_11_Transcript_7/23_Confidence_0.107_Length_203	41.94	62	614	675	89.7	1e-06	50.8
Locus_11_Transcript_22/23_Confidence_0.393_Length_2525	27.5	280	403	679	32.8	3e-27	125.0
Locus_11_Transcript_16/23_Confidence_0.429_Length_5398	29.74	807	1193	1958	42.8	3e-84	313.0
Locus_11_Transcript_16/23_Confidence_0.429_Length_5398	27.16	394	403	790	21.6	8e-35	152.0
Locus_11_Transcript_8/23_Confidence_0.107_Length_383	41.53	118	559	675	91.4	8e-23	100.0
Locus_11_Transcript_9/23_Confidence_0.179_Length_458	35.38	130	614	742	81.7	6e-14	75.5
Locus_11_Transcript_23/23_Confidence_0.143_Length_5008	27.74	548	1193	1702	31.6	5e-46	189.0
Locus_11_Transcript_23/23_Confidence_0.143_Length_5008	27.16	394	403	790	23.3	6e-35	152.0
Locus_11_Transcript_6/23_Confidence_0.071_Length_224	37.5	64	559	621	85.3	5e-09	58.2
Locus_11_Transcript_10/23_Confidence_0.214_Length_1642	27.16	394	403	790	71.0	6e-36	150.0
Locus_11_Transcript_15/23_Confidence_0.107_Length_1760	27.67	553	1188	1702	90.8	3e-47	186.0
Locus_11_Transcript_5/23_Confidence_0.071_Length_725	24.89	225	403	621	90.5	9e-15	79.7
Locus_11_Transcript_17/23_Confidence_0.036_Length_1611	32.04	543	1428	1958	94.9	3e-76	270.0
Locus_11_Transcript_13/23_Confidence_0.214_Length_1834	31.64	177	614	787	28.6	7e-13	78.2
Locus_11_Transcript_11/23_Confidence_0.214_Length_979	31.64	177	614	787	53.5	8e-14	78.2
 
# gi|25014020|ref|NP_733954.1|_RNA_dependent_RNA_polymerase__Strawberry_mottle_virus
# Suject Length: 694
# Total Subject Coverage: 392
# Relative Subject Coverage: 0.564841498559
# Best Bit Score: 137.0
# Mean Bit Score: 137.0
Locus_11_Transcript_17/23_Confidence_0.036_Length_1611	27.55	421	122	513	75.0	3e-32	137.0
 
# gi|20451014|ref|NP_620556.1|_capsid_protein_precursor,_partial__Plautia_stali_intestine_virus
# Suject Length: 811
# Total Subject Coverage: 691
# Relative Subject Coverage: 0.852034525277
# Best Bit Score: 205.0
# Mean Bit Score: 136.97
Locus_17_Transcript_6/12_Confidence_0.385_Length_1953	26.58	647	128	706	96.4	2e-54	205.0
Locus_17_Transcript_4/12_Confidence_0.154_Length_1373	28.73	463	130	553	99.8	5e-51	191.0
Locus_17_Transcript_5/12_Confidence_0.154_Length_696	32.17	115	128	240	49.4	5e-12	70.9
Locus_17_Transcript_8/12_Confidence_0.000_Length_1426	28.51	463	130	553	96.1	8e-51	191.0
Locus_17_Transcript_7/12_Confidence_0.308_Length_1996	26.2	645	130	706	94.0	4e-53	201.0
Locus_17_Transcript_1/12_Confidence_0.154_Length_882	34.73	239	324	559	79.1	9e-35	140.0
Locus_12_Transcript_2/2_Confidence_0.000_Length_447	33.06	121	16	130	77.6	9e-06	49.7
Locus_17_Transcript_2/12_Confidence_0.154_Length_728	35.19	233	324	553	93.4	3e-34	137.0
Locus_12_Transcript_1/2_Confidence_0.667_Length_341	32.69	104	32	130	89.4	2e-05	48.1
Locus_17_Transcript_3/12_Confidence_0.154_Length_728	35.19	233	324	553	93.4	4e-34	136.0
 
# gi|2361038|dbj|BAA22088.1|_capsid_protein_precursor,_partial__Plautia_stali_intestine_virus
# Suject Length: 811
# Total Subject Coverage: 691
# Relative Subject Coverage: 0.852034525277
# Best Bit Score: 205.0
# Mean Bit Score: 136.97
Locus_17_Transcript_6/12_Confidence_0.385_Length_1953	26.58	647	128	706	96.4	2e-54	205.0
Locus_17_Transcript_4/12_Confidence_0.154_Length_1373	28.73	463	130	553	99.8	5e-51	191.0
Locus_17_Transcript_5/12_Confidence_0.154_Length_696	32.17	115	128	240	49.4	5e-12	70.9
Locus_17_Transcript_8/12_Confidence_0.000_Length_1426	28.51	463	130	553	96.1	8e-51	191.0
Locus_17_Transcript_7/12_Confidence_0.308_Length_1996	26.2	645	130	706	94.0	4e-53	201.0
Locus_17_Transcript_1/12_Confidence_0.154_Length_882	34.73	239	324	559	79.1	9e-35	140.0
Locus_12_Transcript_2/2_Confidence_0.000_Length_447	33.06	121	16	130	77.6	9e-06	49.7
Locus_17_Transcript_2/12_Confidence_0.154_Length_728	35.19	233	324	553	93.4	3e-34	137.0
Locus_12_Transcript_1/2_Confidence_0.667_Length_341	32.69	104	32	130	89.4	2e-05	48.1
Locus_17_Transcript_3/12_Confidence_0.154_Length_728	35.19	233	324	553	93.4	4e-34	136.0
 
# gi|451926879|gb|AGF84784.1|_nonstructural_polyprotein__Israeli_acute_paralysis_virus
# Suject Length: 1950
# Total Subject Coverage: 1171
# Relative Subject Coverage: 0.600512820513
# Best Bit Score: 353.0
# Mean Bit Score: 136.66
Locus_11_Transcript_7/23_Confidence_0.107_Length_203	43.55	62	611	672	89.7	3e-06	49.7
Locus_11_Transcript_22/23_Confidence_0.393_Length_2525	29.76	289	388	673	32.2	3e-27	125.0
Locus_11_Transcript_16/23_Confidence_0.429_Length_5398	32.49	788	1174	1913	41.9	2e-96	353.0
Locus_11_Transcript_16/23_Confidence_0.429_Length_5398	27.89	441	388	818	23.3	6e-30	136.0
Locus_11_Transcript_8/23_Confidence_0.107_Length_383	40.32	124	549	672	94.5	7e-21	95.1
Locus_11_Transcript_9/23_Confidence_0.179_Length_458	38.66	119	611	726	75.1	1e-09	62.4
Locus_11_Transcript_23/23_Confidence_0.143_Length_5008	28.68	551	1174	1686	31.1	3e-46	189.0
Locus_11_Transcript_23/23_Confidence_0.143_Length_5008	27.89	441	388	818	25.1	7e-30	135.0
Locus_11_Transcript_6/23_Confidence_0.071_Length_224	35.21	71	549	618	90.6	3e-08	55.8
Locus_11_Transcript_10/23_Confidence_0.214_Length_1642	27.89	441	388	818	76.5	1e-31	136.0
Locus_11_Transcript_15/23_Confidence_0.107_Length_1760	28.68	551	1174	1686	88.6	9e-48	187.0
Locus_11_Transcript_5/23_Confidence_0.071_Length_725	26.07	234	388	618	89.7	2e-16	84.7
Locus_11_Transcript_17/23_Confidence_0.036_Length_1611	36.72	542	1392	1913	96.2	5e-92	316.0
Locus_11_Transcript_13/23_Confidence_0.214_Length_1834	29.77	215	611	818	34.3	5e-08	62.4
Locus_11_Transcript_11/23_Confidence_0.214_Length_979	29.77	215	611	818	64.2	9e-09	62.8
 
# gi|165906127|gb|ABY71756.1|_non-structural_polyprotein__Israeli_acute_paralysis_virus
# Suject Length: 1950
# Total Subject Coverage: 1171
# Relative Subject Coverage: 0.600512820513
# Best Bit Score: 360.0
# Mean Bit Score: 136.64
Locus_11_Transcript_7/23_Confidence_0.107_Length_203	43.55	62	611	672	89.7	2e-06	50.1
Locus_11_Transcript_22/23_Confidence_0.393_Length_2525	29.17	288	388	673	32.2	2e-26	122.0
Locus_11_Transcript_16/23_Confidence_0.429_Length_5398	32.99	788	1174	1913	41.9	1e-98	360.0
Locus_11_Transcript_16/23_Confidence_0.429_Length_5398	27.39	449	388	818	23.3	9e-29	132.0
Locus_11_Transcript_8/23_Confidence_0.107_Length_383	40.32	124	549	672	94.5	6e-21	95.1
Locus_11_Transcript_9/23_Confidence_0.179_Length_458	37.82	119	611	726	75.1	3e-09	61.2
Locus_11_Transcript_23/23_Confidence_0.143_Length_5008	29.22	551	1174	1686	31.1	4e-47	192.0
Locus_11_Transcript_23/23_Confidence_0.143_Length_5008	27.39	449	388	818	25.1	9e-29	132.0
Locus_11_Transcript_6/23_Confidence_0.071_Length_224	35.21	71	549	618	90.6	3e-08	55.8
Locus_11_Transcript_10/23_Confidence_0.214_Length_1642	27.39	449	388	818	76.5	1e-30	133.0
Locus_11_Transcript_15/23_Confidence_0.107_Length_1760	29.22	551	1174	1686	88.6	9e-49	190.0
Locus_11_Transcript_5/23_Confidence_0.071_Length_725	25.32	233	388	618	89.7	1e-15	82.4
Locus_11_Transcript_17/23_Confidence_0.036_Length_1611	37.08	542	1392	1913	96.2	7e-94	322.0
Locus_11_Transcript_13/23_Confidence_0.214_Length_1834	31.32	182	611	787	28.9	1e-07	60.8
Locus_11_Transcript_11/23_Confidence_0.214_Length_979	31.32	182	611	787	54.1	3e-08	61.2
 
# gi|187234322|gb|ACD01399.1|_polymerase_polyprotein__Israeli_acute_paralysis_virus
# Suject Length: 1950
# Total Subject Coverage: 1297
# Relative Subject Coverage: 0.665128205128
# Best Bit Score: 357.0
# Mean Bit Score: 136.62
Locus_11_Transcript_7/23_Confidence_0.107_Length_203	43.55	62	611	672	89.7	9e-07	51.2
Locus_11_Transcript_22/23_Confidence_0.393_Length_2525	29.51	288	388	673	32.2	3e-27	125.0
Locus_11_Transcript_16/23_Confidence_0.429_Length_5398	32.74	788	1174	1913	41.9	8e-98	357.0
Locus_11_Transcript_16/23_Confidence_0.429_Length_5398	25.3	589	262	818	29.7	2e-29	134.0
Locus_11_Transcript_8/23_Confidence_0.107_Length_383	40.32	124	549	672	94.5	6e-21	95.1
Locus_11_Transcript_9/23_Confidence_0.179_Length_458	37.82	119	611	726	75.1	3e-09	61.2
Locus_11_Transcript_23/23_Confidence_0.143_Length_5008	28.86	551	1174	1686	31.1	4e-46	189.0
Locus_11_Transcript_23/23_Confidence_0.143_Length_5008	27.62	449	388	818	25.1	3e-29	134.0
Locus_11_Transcript_6/23_Confidence_0.071_Length_224	35.21	71	549	618	90.6	3e-08	55.8
Locus_11_Transcript_10/23_Confidence_0.214_Length_1642	27.62	449	388	818	76.5	5e-31	134.0
Locus_11_Transcript_15/23_Confidence_0.107_Length_1760	28.86	551	1174	1686	88.6	7e-48	187.0
Locus_11_Transcript_5/23_Confidence_0.071_Length_725	25.75	233	388	618	89.7	2e-16	84.7
Locus_11_Transcript_17/23_Confidence_0.036_Length_1611	36.9	542	1392	1913	96.2	3e-93	320.0
Locus_11_Transcript_13/23_Confidence_0.214_Length_1834	37.82	119	611	726	18.8	2e-07	60.5
Locus_11_Transcript_11/23_Confidence_0.214_Length_979	37.82	119	611	726	35.1	3e-08	60.8
 
# gi|33415005|gb|AAN63803.2|_replicase_polyprotein__Acute_bee_paralysis_virus
# Suject Length: 1904
# Total Subject Coverage: 1552
# Relative Subject Coverage: 0.81512605042
# Best Bit Score: 368.0
# Mean Bit Score: 136.011111111
Locus_11_Transcript_7/23_Confidence_0.107_Length_203	45.16	62	590	651	89.7	2e-06	50.4
Locus_11_Transcript_22/23_Confidence_0.393_Length_2525	27.05	525	154	652	57.3	7e-36	153.0
Locus_11_Transcript_16/23_Confidence_0.429_Length_5398	32.61	828	1090	1869	43.6	2e-101	368.0
Locus_11_Transcript_16/23_Confidence_0.429_Length_5398	25.0	808	154	925	40.8	6e-43	179.0
Locus_11_Transcript_8/23_Confidence_0.107_Length_383	41.94	124	528	651	94.5	3e-20	93.2
Locus_11_Transcript_9/23_Confidence_0.179_Length_458	37.93	116	590	705	75.1	1e-11	68.2
Locus_11_Transcript_23/23_Confidence_0.143_Length_5008	29.06	585	1090	1635	32.7	5e-50	202.0
Locus_11_Transcript_23/23_Confidence_0.143_Length_5008	25.0	808	154	925	43.9	4e-43	179.0
Locus_11_Transcript_6/23_Confidence_0.071_Length_224	39.13	69	528	596	89.3	2e-07	53.1
Locus_11_Transcript_10/23_Confidence_0.214_Length_1642	26.27	590	355	925	97.9	2e-39	161.0
Locus_11_Transcript_15/23_Confidence_0.107_Length_1760	29.44	557	1116	1635	89.8	2e-51	198.0
Locus_11_Transcript_5/23_Confidence_0.071_Length_725	28.29	251	355	596	95.0	4e-20	96.3
Locus_11_Transcript_17/23_Confidence_0.036_Length_1611	37.79	516	1372	1869	92.3	3e-93	320.0
Locus_11_Transcript_13/23_Confidence_0.214_Length_1834	25.14	346	590	925	51.1	2e-12	76.6
Locus_11_Transcript_13/23_Confidence_0.214_Length_1834	25.61	289	1090	1348	44.6	4e-07	59.3
Locus_11_Transcript_11/23_Confidence_0.214_Length_979	25.43	346	590	925	95.8	3e-13	76.3
Locus_11_Transcript_14/23_Confidence_0.071_Length_1429	26.15	260	1116	1347	52.8	1e-06	57.4
Locus_11_Transcript_18/23_Confidence_0.071_Length_1011	26.15	260	1116	1347	74.7	5e-07	57.4
 
# gi|6650754|gb|AAF21998.1|_RNA_polymerase,_partial__Kashmir_bee_virus
# Suject Length: 182
# Total Subject Coverage: 174
# Relative Subject Coverage: 0.956043956044
# Best Bit Score: 136.0
# Mean Bit Score: 136.0
Locus_11_Transcript_17/23_Confidence_0.036_Length_1611	40.76	184	1	174	34.2	4e-35	136.0
Locus_11_Transcript_16/23_Confidence_0.429_Length_5398	40.76	184	1	174	10.2	2e-33	136.0
 
# gi|33415009|gb|AAN63804.2|AF486073_1_replicase_polyprotein__Acute_bee_paralysis_virus
# Suject Length: 1904
# Total Subject Coverage: 1552
# Relative Subject Coverage: 0.81512605042
# Best Bit Score: 369.0
# Mean Bit Score: 135.733333333
Locus_11_Transcript_7/23_Confidence_0.107_Length_203	45.16	62	590	651	89.7	2e-06	50.4
Locus_11_Transcript_22/23_Confidence_0.393_Length_2525	26.86	525	154	652	57.3	4e-36	154.0
Locus_11_Transcript_16/23_Confidence_0.429_Length_5398	32.49	828	1090	1869	43.6	2e-101	369.0
Locus_11_Transcript_16/23_Confidence_0.429_Length_5398	25.25	812	154	925	40.8	2e-42	177.0
Locus_11_Transcript_8/23_Confidence_0.107_Length_383	41.94	124	528	651	94.5	3e-20	93.2
Locus_11_Transcript_9/23_Confidence_0.179_Length_458	37.93	116	590	705	75.1	4e-11	67.0
Locus_11_Transcript_23/23_Confidence_0.143_Length_5008	29.06	585	1090	1635	32.7	3e-50	202.0
Locus_11_Transcript_23/23_Confidence_0.143_Length_5008	25.25	812	154	925	43.9	1e-42	177.0
Locus_11_Transcript_6/23_Confidence_0.071_Length_224	39.13	69	528	596	89.3	2e-07	53.1
Locus_11_Transcript_10/23_Confidence_0.214_Length_1642	26.77	594	355	925	97.9	9e-39	159.0
Locus_11_Transcript_15/23_Confidence_0.107_Length_1760	29.44	557	1116	1635	89.8	6e-52	200.0
Locus_11_Transcript_5/23_Confidence_0.071_Length_725	28.29	251	355	596	95.0	3e-20	96.7
Locus_11_Transcript_17/23_Confidence_0.036_Length_1611	37.6	516	1372	1869	92.3	7e-93	318.0
Locus_11_Transcript_13/23_Confidence_0.214_Length_1834	26.0	350	590	925	51.1	1e-11	74.3
Locus_11_Transcript_13/23_Confidence_0.214_Length_1834	25.61	289	1090	1348	44.6	2e-07	60.8
Locus_11_Transcript_11/23_Confidence_0.214_Length_979	26.0	350	590	925	95.8	2e-12	73.9
Locus_11_Transcript_14/23_Confidence_0.071_Length_1429	26.15	260	1116	1347	52.8	3e-07	58.9
Locus_11_Transcript_18/23_Confidence_0.071_Length_1011	26.15	260	1116	1347	74.7	2e-07	58.9
 
# gi|165906124|gb|ABY71754.1|_non-structural_polyprotein__Israeli_acute_paralysis_virus
# Suject Length: 1950
# Total Subject Coverage: 1297
# Relative Subject Coverage: 0.665128205128
# Best Bit Score: 352.0
# Mean Bit Score: 135.62
Locus_11_Transcript_7/23_Confidence_0.107_Length_203	43.55	62	611	672	89.7	3e-06	49.7
Locus_11_Transcript_22/23_Confidence_0.393_Length_2525	29.76	289	388	673	32.2	3e-27	125.0
Locus_11_Transcript_16/23_Confidence_0.429_Length_5398	32.61	788	1174	1913	41.9	2e-96	352.0
Locus_11_Transcript_16/23_Confidence_0.429_Length_5398	25.59	590	262	818	29.7	6e-30	136.0
Locus_11_Transcript_8/23_Confidence_0.107_Length_383	40.32	124	549	672	94.5	7e-21	94.7
Locus_11_Transcript_9/23_Confidence_0.179_Length_458	37.82	119	611	726	75.1	3e-09	61.2
Locus_11_Transcript_23/23_Confidence_0.143_Length_5008	28.49	551	1174	1686	31.1	3e-44	183.0
Locus_11_Transcript_23/23_Confidence_0.143_Length_5008	28.0	450	388	818	25.1	9e-30	135.0
Locus_11_Transcript_6/23_Confidence_0.071_Length_224	35.21	71	549	618	90.6	3e-08	55.8
Locus_11_Transcript_10/23_Confidence_0.214_Length_1642	28.0	450	388	818	76.5	1e-31	136.0
Locus_11_Transcript_15/23_Confidence_0.107_Length_1760	28.49	551	1174	1686	88.6	8e-46	181.0
Locus_11_Transcript_5/23_Confidence_0.071_Length_725	26.07	234	388	618	89.7	2e-16	85.1
Locus_11_Transcript_17/23_Confidence_0.036_Length_1611	36.72	542	1392	1913	96.2	1e-91	315.0
Locus_11_Transcript_13/23_Confidence_0.214_Length_1834	29.91	224	611	818	34.3	6e-08	62.0
Locus_11_Transcript_11/23_Confidence_0.214_Length_979	29.91	224	611	818	64.2	9e-09	62.8
 
# gi|81968429|sp|Q9DSN9.1|POLN_ABPVR_RecName:_Full_Replicase_polyprotein
# Suject Length: 1906
# Total Subject Coverage: 1554
# Relative Subject Coverage: 0.815320041973
# Best Bit Score: 366.0
# Mean Bit Score: 135.3
Locus_11_Transcript_22/23_Confidence_0.393_Length_2525	27.32	527	154	654	57.3	8e-31	137.0
Locus_11_Transcript_16/23_Confidence_0.429_Length_5398	32.49	828	1092	1871	43.6	7e-101	366.0
Locus_11_Transcript_16/23_Confidence_0.429_Length_5398	25.8	814	154	927	40.8	3e-38	163.0
Locus_11_Transcript_11/23_Confidence_0.214_Length_979	26.86	350	592	927	95.8	2e-12	73.9
Locus_11_Transcript_23/23_Confidence_0.143_Length_5008	29.06	585	1092	1637	32.7	9e-50	201.0
Locus_11_Transcript_23/23_Confidence_0.143_Length_5008	25.8	814	154	927	43.9	3e-38	163.0
Locus_11_Transcript_6/23_Confidence_0.071_Length_224	39.13	69	530	598	89.3	2e-07	53.1
Locus_11_Transcript_9/23_Confidence_0.179_Length_458	37.07	116	592	707	75.1	3e-10	64.3
Locus_11_Transcript_8/23_Confidence_0.107_Length_383	40.8	125	530	654	95.3	3e-19	90.1
Locus_11_Transcript_15/23_Confidence_0.107_Length_1760	29.44	557	1118	1637	89.8	1e-51	199.0
Locus_11_Transcript_5/23_Confidence_0.071_Length_725	27.67	253	355	598	95.0	3e-15	81.6
Locus_11_Transcript_17/23_Confidence_0.036_Length_1611	37.79	516	1374	1871	92.3	1e-93	321.0
Locus_11_Transcript_13/23_Confidence_0.214_Length_1834	26.57	350	592	927	51.1	1e-11	74.3
Locus_11_Transcript_13/23_Confidence_0.214_Length_1834	25.35	288	1092	1349	44.4	2e-06	57.4
Locus_11_Transcript_10/23_Confidence_0.214_Length_1642	26.85	596	355	927	97.9	7e-34	143.0
Locus_11_Transcript_14/23_Confidence_0.071_Length_1429	25.77	260	1118	1349	52.8	3e-06	56.2
Locus_11_Transcript_18/23_Confidence_0.071_Length_1011	25.77	260	1118	1349	74.7	1e-06	56.2
 
# gi|10314010|ref|NP_066241.1|_replicase_polyprotein__Acute_bee_paralysis_virus
# Suject Length: 1906
# Total Subject Coverage: 1554
# Relative Subject Coverage: 0.815320041973
# Best Bit Score: 366.0
# Mean Bit Score: 135.3
Locus_11_Transcript_22/23_Confidence_0.393_Length_2525	27.32	527	154	654	57.3	8e-31	137.0
Locus_11_Transcript_16/23_Confidence_0.429_Length_5398	32.49	828	1092	1871	43.6	7e-101	366.0
Locus_11_Transcript_16/23_Confidence_0.429_Length_5398	25.8	814	154	927	40.8	3e-38	163.0
Locus_11_Transcript_11/23_Confidence_0.214_Length_979	26.86	350	592	927	95.8	2e-12	73.9
Locus_11_Transcript_23/23_Confidence_0.143_Length_5008	29.06	585	1092	1637	32.7	9e-50	201.0
Locus_11_Transcript_23/23_Confidence_0.143_Length_5008	25.8	814	154	927	43.9	3e-38	163.0
Locus_11_Transcript_6/23_Confidence_0.071_Length_224	39.13	69	530	598	89.3	2e-07	53.1
Locus_11_Transcript_9/23_Confidence_0.179_Length_458	37.07	116	592	707	75.1	3e-10	64.3
Locus_11_Transcript_8/23_Confidence_0.107_Length_383	40.8	125	530	654	95.3	3e-19	90.1
Locus_11_Transcript_15/23_Confidence_0.107_Length_1760	29.44	557	1118	1637	89.8	1e-51	199.0
Locus_11_Transcript_5/23_Confidence_0.071_Length_725	27.67	253	355	598	95.0	3e-15	81.6
Locus_11_Transcript_17/23_Confidence_0.036_Length_1611	37.79	516	1374	1871	92.3	1e-93	321.0
Locus_11_Transcript_13/23_Confidence_0.214_Length_1834	26.57	350	592	927	51.1	1e-11	74.3
Locus_11_Transcript_13/23_Confidence_0.214_Length_1834	25.35	288	1092	1349	44.4	2e-06	57.4
Locus_11_Transcript_10/23_Confidence_0.214_Length_1642	26.85	596	355	927	97.9	7e-34	143.0
Locus_11_Transcript_14/23_Confidence_0.071_Length_1429	25.77	260	1118	1349	52.8	3e-06	56.2
Locus_11_Transcript_18/23_Confidence_0.071_Length_1011	25.77	260	1118	1349	74.7	1e-06	56.2
 
# gi|10121212|gb|AAG13118.1|AF150629_1_replicase_polyprotein__Acute_bee_paralysis_virus
# Suject Length: 1906
# Total Subject Coverage: 1554
# Relative Subject Coverage: 0.815320041973
# Best Bit Score: 366.0
# Mean Bit Score: 135.3
Locus_11_Transcript_22/23_Confidence_0.393_Length_2525	27.32	527	154	654	57.3	8e-31	137.0
Locus_11_Transcript_16/23_Confidence_0.429_Length_5398	32.49	828	1092	1871	43.6	7e-101	366.0
Locus_11_Transcript_16/23_Confidence_0.429_Length_5398	25.8	814	154	927	40.8	3e-38	163.0
Locus_11_Transcript_11/23_Confidence_0.214_Length_979	26.86	350	592	927	95.8	2e-12	73.9
Locus_11_Transcript_23/23_Confidence_0.143_Length_5008	29.06	585	1092	1637	32.7	9e-50	201.0
Locus_11_Transcript_23/23_Confidence_0.143_Length_5008	25.8	814	154	927	43.9	3e-38	163.0
Locus_11_Transcript_6/23_Confidence_0.071_Length_224	39.13	69	530	598	89.3	2e-07	53.1
Locus_11_Transcript_9/23_Confidence_0.179_Length_458	37.07	116	592	707	75.1	3e-10	64.3
Locus_11_Transcript_8/23_Confidence_0.107_Length_383	40.8	125	530	654	95.3	3e-19	90.1
Locus_11_Transcript_15/23_Confidence_0.107_Length_1760	29.44	557	1118	1637	89.8	1e-51	199.0
Locus_11_Transcript_5/23_Confidence_0.071_Length_725	27.67	253	355	598	95.0	3e-15	81.6
Locus_11_Transcript_17/23_Confidence_0.036_Length_1611	37.79	516	1374	1871	92.3	1e-93	321.0
Locus_11_Transcript_13/23_Confidence_0.214_Length_1834	26.57	350	592	927	51.1	1e-11	74.3
Locus_11_Transcript_13/23_Confidence_0.214_Length_1834	25.35	288	1092	1349	44.4	2e-06	57.4
Locus_11_Transcript_10/23_Confidence_0.214_Length_1642	26.85	596	355	927	97.9	7e-34	143.0
Locus_11_Transcript_14/23_Confidence_0.071_Length_1429	25.77	260	1118	1349	52.8	3e-06	56.2
Locus_11_Transcript_18/23_Confidence_0.071_Length_1011	25.77	260	1118	1349	74.7	1e-06	56.2
 
# gi|732623472|gb|AIZ76646.1|_polyprotein,_partial__Blackcurrant_waikavirus_A
# Suject Length: 422
# Total Subject Coverage: 340
# Relative Subject Coverage: 0.805687203791
# Best Bit Score: 135.0
# Mean Bit Score: 135.0
Locus_11_Transcript_17/23_Confidence_0.036_Length_1611	28.86	350	5	344	64.0	9e-33	135.0
Locus_11_Transcript_16/23_Confidence_0.429_Length_5398	28.86	350	5	344	19.1	5e-31	135.0
 
# gi|9957269|gb|AAG09297.1|_RNA_polymerase,_partial__Kashmir_bee_virus
# Suject Length: 228
# Total Subject Coverage: 221
# Relative Subject Coverage: 0.969298245614
# Best Bit Score: 192.0
# Mean Bit Score: 134.7
Locus_11_Transcript_17/23_Confidence_0.036_Length_1611	45.45	231	1	221	43.0	5e-55	192.0
Locus_11_Transcript_16/23_Confidence_0.429_Length_5398	45.45	231	1	221	12.8	2e-52	192.0
Locus_11_Transcript_23/23_Confidence_0.143_Length_5008	52.11	71	1	71	4.2	3e-13	77.4
Locus_11_Transcript_15/23_Confidence_0.107_Length_1760	52.11	71	1	71	12.0	6e-14	77.4
 
# gi|723440467|gb|AIX94679.1|_polyprotein__Laodelphax_striatellus_picorna-like_virus_2
# Suject Length: 3125
# Total Subject Coverage: 566
# Relative Subject Coverage: 0.18112
# Best Bit Score: 184.0
# Mean Bit Score: 133.8
Locus_11_Transcript_17/23_Confidence_0.036_Length_1611	26.18	531	2580	3100	94.2	2e-40	164.0
Locus_11_Transcript_16/23_Confidence_0.429_Length_5398	27.03	592	2535	3100	31.4	3e-44	184.0
Locus_11_Transcript_23/23_Confidence_0.143_Length_5008	26.3	346	2535	2859	19.3	7e-17	93.6
Locus_11_Transcript_15/23_Confidence_0.107_Length_1760	26.3	346	2535	2859	55.0	1e-17	93.6
 
# gi|727361098|ref|YP_009110667.1|_polyprotein__Laodelphax_striatellus_picorna-like_virus_2
# Suject Length: 3125
# Total Subject Coverage: 566
# Relative Subject Coverage: 0.18112
# Best Bit Score: 184.0
# Mean Bit Score: 133.8
Locus_11_Transcript_17/23_Confidence_0.036_Length_1611	26.18	531	2580	3100	94.2	2e-40	164.0
Locus_11_Transcript_16/23_Confidence_0.429_Length_5398	27.03	592	2535	3100	31.4	3e-44	184.0
Locus_11_Transcript_23/23_Confidence_0.143_Length_5008	26.3	346	2535	2859	19.3	7e-17	93.6
Locus_11_Transcript_15/23_Confidence_0.107_Length_1760	26.3	346	2535	2859	55.0	1e-17	93.6
 
# gi|30793780|ref|NP_851403.1|_non-structural_polyprotein__Kashmir_bee_virus
# Suject Length: 1933
# Total Subject Coverage: 1517
# Relative Subject Coverage: 0.784790481117
# Best Bit Score: 365.0
# Mean Bit Score: 133.55
Locus_11_Transcript_7/23_Confidence_0.107_Length_203	45.16	62	608	669	89.7	3e-07	52.4
Locus_11_Transcript_22/23_Confidence_0.393_Length_2525	25.73	517	166	670	57.0	1e-33	146.0
Locus_11_Transcript_4/23_Confidence_0.107_Length_613	24.75	198	353	547	89.4	2e-04	47.0
Locus_11_Transcript_16/23_Confidence_0.429_Length_5398	33.29	793	1157	1898	42.1	3e-100	365.0
Locus_11_Transcript_16/23_Confidence_0.429_Length_5398	25.19	802	166	940	40.6	2e-41	174.0
Locus_11_Transcript_9/23_Confidence_0.179_Length_458	39.5	119	608	723	75.1	2e-10	65.1
Locus_11_Transcript_23/23_Confidence_0.143_Length_5008	29.96	554	1157	1669	31.1	1e-48	197.0
Locus_11_Transcript_23/23_Confidence_0.143_Length_5008	25.19	802	166	940	43.8	3e-41	173.0
Locus_11_Transcript_6/23_Confidence_0.071_Length_224	35.71	70	546	615	90.6	8e-08	54.7
Locus_11_Transcript_8/23_Confidence_0.107_Length_383	40.32	124	546	669	94.5	1e-20	94.4
Locus_11_Transcript_15/23_Confidence_0.107_Length_1760	29.96	554	1157	1669	88.6	2e-50	196.0
Locus_11_Transcript_5/23_Confidence_0.071_Length_725	27.45	255	364	615	98.3	3e-19	93.6
Locus_11_Transcript_17/23_Confidence_0.036_Length_1611	37.81	529	1398	1898	95.3	2e-94	323.0
Locus_11_Transcript_13/23_Confidence_0.214_Length_1834	27.87	348	608	940	51.1	3e-13	79.3
Locus_11_Transcript_10/23_Confidence_0.214_Length_1642	27.56	595	364	940	99.1	3e-39	160.0
Locus_11_Transcript_11/23_Confidence_0.214_Length_979	28.16	348	608	940	95.8	5e-14	78.6
Locus_11_Transcript_14/23_Confidence_0.071_Length_1429	25.78	256	1157	1381	51.4	4e-05	52.4
Locus_11_Transcript_18/23_Confidence_0.071_Length_1011	25.78	256	1157	1381	72.6	2e-05	52.4
 
# gi|30526318|gb|AAP32283.1|_non-structural_polyprotein__Kashmir_bee_virus
# Suject Length: 1933
# Total Subject Coverage: 1517
# Relative Subject Coverage: 0.784790481117
# Best Bit Score: 365.0
# Mean Bit Score: 133.55
Locus_11_Transcript_7/23_Confidence_0.107_Length_203	45.16	62	608	669	89.7	3e-07	52.4
Locus_11_Transcript_22/23_Confidence_0.393_Length_2525	25.73	517	166	670	57.0	1e-33	146.0
Locus_11_Transcript_4/23_Confidence_0.107_Length_613	24.75	198	353	547	89.4	2e-04	47.0
Locus_11_Transcript_16/23_Confidence_0.429_Length_5398	33.29	793	1157	1898	42.1	3e-100	365.0
Locus_11_Transcript_16/23_Confidence_0.429_Length_5398	25.19	802	166	940	40.6	2e-41	174.0
Locus_11_Transcript_9/23_Confidence_0.179_Length_458	39.5	119	608	723	75.1	2e-10	65.1
Locus_11_Transcript_23/23_Confidence_0.143_Length_5008	29.96	554	1157	1669	31.1	1e-48	197.0
Locus_11_Transcript_23/23_Confidence_0.143_Length_5008	25.19	802	166	940	43.8	3e-41	173.0
Locus_11_Transcript_6/23_Confidence_0.071_Length_224	35.71	70	546	615	90.6	8e-08	54.7
Locus_11_Transcript_8/23_Confidence_0.107_Length_383	40.32	124	546	669	94.5	1e-20	94.4
Locus_11_Transcript_15/23_Confidence_0.107_Length_1760	29.96	554	1157	1669	88.6	2e-50	196.0
Locus_11_Transcript_5/23_Confidence_0.071_Length_725	27.45	255	364	615	98.3	3e-19	93.6
Locus_11_Transcript_17/23_Confidence_0.036_Length_1611	37.81	529	1398	1898	95.3	2e-94	323.0
Locus_11_Transcript_13/23_Confidence_0.214_Length_1834	27.87	348	608	940	51.1	3e-13	79.3
Locus_11_Transcript_10/23_Confidence_0.214_Length_1642	27.56	595	364	940	99.1	3e-39	160.0
Locus_11_Transcript_11/23_Confidence_0.214_Length_979	28.16	348	608	940	95.8	5e-14	78.6
Locus_11_Transcript_14/23_Confidence_0.071_Length_1429	25.78	256	1157	1381	51.4	4e-05	52.4
Locus_11_Transcript_18/23_Confidence_0.071_Length_1011	25.78	256	1157	1381	72.6	2e-05	52.4
 
# gi|378941788|gb|AFC75855.1|_nonstructural_polyprotein__Aphid_lethal_paralysis_virus
# Suject Length: 2035
# Total Subject Coverage: 1070
# Relative Subject Coverage: 0.525798525799
# Best Bit Score: 316.0
# Mean Bit Score: 133.273684211
Locus_11_Transcript_7/23_Confidence_0.107_Length_203	45.16	62	616	677	89.7	2e-09	58.9
Locus_11_Transcript_22/23_Confidence_0.393_Length_2525	32.97	279	405	678	32.4	1e-38	162.0
Locus_11_Transcript_4/23_Confidence_0.107_Length_613	30.25	119	405	519	57.1	9e-07	54.3
Locus_11_Transcript_16/23_Confidence_0.429_Length_5398	32.27	629	1380	1996	33.2	4e-85	316.0
Locus_11_Transcript_16/23_Confidence_0.429_Length_5398	28.38	458	405	849	24.5	1e-46	191.0
Locus_11_Transcript_9/23_Confidence_0.179_Length_458	34.78	138	616	752	83.0	6e-15	78.6
Locus_11_Transcript_23/23_Confidence_0.143_Length_5008	32.07	368	1380	1738	21.3	1e-47	194.0
Locus_11_Transcript_23/23_Confidence_0.143_Length_5008	28.82	458	405	849	26.4	1e-46	191.0
Locus_11_Transcript_6/23_Confidence_0.071_Length_224	44.26	61	564	623	81.2	1e-11	65.9
Locus_11_Transcript_8/23_Confidence_0.107_Length_383	46.09	115	564	677	89.0	7e-28	115.0
Locus_11_Transcript_15/23_Confidence_0.107_Length_1760	32.07	368	1380	1738	60.6	3e-49	192.0
Locus_11_Transcript_5/23_Confidence_0.071_Length_725	30.36	224	405	623	90.5	9e-25	110.0
Locus_11_Transcript_17/23_Confidence_0.036_Length_1611	33.2	503	1499	1996	88.2	2e-76	271.0
Locus_11_Transcript_13/23_Confidence_0.214_Length_1834	27.27	242	616	849	37.6	8e-16	87.4
Locus_11_Transcript_13/23_Confidence_0.214_Length_1834	35.37	82	1380	1459	13.0	2e-06	57.4
Locus_11_Transcript_10/23_Confidence_0.214_Length_1642	28.82	458	405	849	80.5	1e-48	189.0
Locus_11_Transcript_11/23_Confidence_0.214_Length_979	26.92	260	616	857	76.2	2e-16	86.3
Locus_11_Transcript_14/23_Confidence_0.071_Length_1429	35.37	82	1380	1459	16.7	3e-06	56.2
Locus_11_Transcript_18/23_Confidence_0.071_Length_1011	35.37	82	1380	1459	23.6	1e-06	56.2
 
# gi|671777419|gb|AIJ00043.1|_RNA-dependent_RNA_polymerase__Aphid_lethal_paralysis_virus
# Suject Length: 2037
# Total Subject Coverage: 1063
# Relative Subject Coverage: 0.521845851743
# Best Bit Score: 314.0
# Mean Bit Score: 132.173684211
Locus_11_Transcript_7/23_Confidence_0.107_Length_203	45.16	62	616	677	89.7	2e-09	58.9
Locus_11_Transcript_22/23_Confidence_0.393_Length_2525	34.05	279	405	678	32.4	3e-39	164.0
Locus_11_Transcript_4/23_Confidence_0.107_Length_613	31.09	119	405	519	57.1	2e-07	55.8
Locus_11_Transcript_16/23_Confidence_0.429_Length_5398	32.59	629	1382	1998	33.2	2e-84	314.0
Locus_11_Transcript_16/23_Confidence_0.429_Length_5398	29.83	419	405	810	22.4	2e-46	190.0
Locus_11_Transcript_9/23_Confidence_0.179_Length_458	38.46	117	616	731	75.8	2e-15	79.7
Locus_11_Transcript_23/23_Confidence_0.143_Length_5008	31.25	368	1382	1740	21.3	1e-46	191.0
Locus_11_Transcript_23/23_Confidence_0.143_Length_5008	29.83	419	405	810	24.1	2e-46	190.0
Locus_11_Transcript_6/23_Confidence_0.071_Length_224	44.26	61	564	623	81.2	1e-11	65.9
Locus_11_Transcript_8/23_Confidence_0.107_Length_383	46.09	115	564	677	89.0	5e-28	115.0
Locus_11_Transcript_15/23_Confidence_0.107_Length_1760	31.25	368	1382	1740	60.6	4e-48	188.0
Locus_11_Transcript_5/23_Confidence_0.071_Length_725	30.8	224	405	623	90.5	3e-25	111.0
Locus_11_Transcript_17/23_Confidence_0.036_Length_1611	33.8	503	1501	1998	88.2	2e-76	271.0
Locus_11_Transcript_13/23_Confidence_0.214_Length_1834	28.57	203	616	810	31.4	8e-15	84.3
Locus_11_Transcript_13/23_Confidence_0.214_Length_1834	34.15	82	1382	1461	13.0	1e-05	54.7
Locus_11_Transcript_10/23_Confidence_0.214_Length_1642	29.83	419	405	810	73.6	2e-48	189.0
Locus_11_Transcript_11/23_Confidence_0.214_Length_979	26.75	243	616	850	70.4	2e-15	82.8
Locus_11_Transcript_14/23_Confidence_0.071_Length_1429	34.15	82	1382	1461	16.7	2e-05	53.1
Locus_11_Transcript_18/23_Confidence_0.071_Length_1011	34.15	82	1382	1461	23.6	1e-05	53.1
 
# gi|586962968|gb|AHK05791.1|_polyprotein__Laodelphax_striatella_honeydew_virus_1
# Suject Length: 3125
# Total Subject Coverage: 566
# Relative Subject Coverage: 0.18112
# Best Bit Score: 181.0
# Mean Bit Score: 132.15
Locus_11_Transcript_17/23_Confidence_0.036_Length_1611	25.99	531	2580	3100	94.2	8e-40	162.0
Locus_11_Transcript_16/23_Confidence_0.429_Length_5398	26.86	592	2535	3100	31.4	1e-43	181.0
Locus_11_Transcript_23/23_Confidence_0.143_Length_5008	26.3	346	2535	2859	19.3	1e-16	92.8
Locus_11_Transcript_15/23_Confidence_0.107_Length_1760	26.3	346	2535	2859	55.0	2e-17	92.8
 
# gi|589875218|ref|YP_009010941.1|_polyprotein__Laodelphax_striatella_honeydew_virus_1
# Suject Length: 3125
# Total Subject Coverage: 566
# Relative Subject Coverage: 0.18112
# Best Bit Score: 181.0
# Mean Bit Score: 132.15
Locus_11_Transcript_17/23_Confidence_0.036_Length_1611	25.99	531	2580	3100	94.2	8e-40	162.0
Locus_11_Transcript_16/23_Confidence_0.429_Length_5398	26.86	592	2535	3100	31.4	1e-43	181.0
Locus_11_Transcript_23/23_Confidence_0.143_Length_5008	26.3	346	2535	2859	19.3	1e-16	92.8
Locus_11_Transcript_15/23_Confidence_0.107_Length_1760	26.3	346	2535	2859	55.0	2e-17	92.8
 
# gi|24943168|ref|NP_733845.1|_nonstructural_polyprotein__Aphid_lethal_paralysis_virus
# Suject Length: 2035
# Total Subject Coverage: 1060
# Relative Subject Coverage: 0.520884520885
# Best Bit Score: 313.0
# Mean Bit Score: 132.084210526
Locus_11_Transcript_7/23_Confidence_0.107_Length_203	45.16	62	615	676	89.7	2e-09	58.9
Locus_11_Transcript_22/23_Confidence_0.393_Length_2525	34.4	282	405	677	32.4	2e-38	161.0
Locus_11_Transcript_4/23_Confidence_0.107_Length_613	33.61	122	405	518	57.1	1e-06	53.9
Locus_11_Transcript_16/23_Confidence_0.429_Length_5398	31.96	632	1380	1996	33.2	5e-84	313.0
Locus_11_Transcript_16/23_Confidence_0.429_Length_5398	30.52	439	405	819	23.3	7e-46	188.0
Locus_11_Transcript_9/23_Confidence_0.179_Length_458	35.51	138	615	751	83.0	1e-14	77.4
Locus_11_Transcript_23/23_Confidence_0.143_Length_5008	31.54	371	1380	1738	21.3	3e-47	193.0
Locus_11_Transcript_23/23_Confidence_0.143_Length_5008	30.98	439	405	819	25.1	4e-46	189.0
Locus_11_Transcript_6/23_Confidence_0.071_Length_224	44.26	61	563	622	81.2	1e-11	65.9
Locus_11_Transcript_8/23_Confidence_0.107_Length_383	46.09	115	563	676	89.0	7e-28	115.0
Locus_11_Transcript_15/23_Confidence_0.107_Length_1760	31.54	371	1380	1738	60.6	6e-49	191.0
Locus_11_Transcript_5/23_Confidence_0.071_Length_725	32.16	227	405	622	90.5	1e-24	109.0
Locus_11_Transcript_17/23_Confidence_0.036_Length_1611	33.2	503	1499	1996	88.2	4e-76	270.0
Locus_11_Transcript_13/23_Confidence_0.214_Length_1834	29.55	220	615	819	34.1	5e-15	85.1
Locus_11_Transcript_13/23_Confidence_0.214_Length_1834	35.37	82	1380	1459	13.0	2e-06	57.4
Locus_11_Transcript_10/23_Confidence_0.214_Length_1642	30.75	439	405	819	76.7	1e-47	186.0
Locus_11_Transcript_11/23_Confidence_0.214_Length_979	27.2	250	615	847	73.1	1e-15	83.6
Locus_11_Transcript_14/23_Confidence_0.071_Length_1429	35.37	82	1380	1459	16.7	3e-06	56.2
Locus_11_Transcript_18/23_Confidence_0.071_Length_1011	35.37	82	1380	1459	23.6	1e-06	56.2
 
# gi|24431319|gb|AAN61470.1|_nonstructural_polyprotein__Aphid_lethal_paralysis_virus
# Suject Length: 2035
# Total Subject Coverage: 1060
# Relative Subject Coverage: 0.520884520885
# Best Bit Score: 313.0
# Mean Bit Score: 132.084210526
Locus_11_Transcript_7/23_Confidence_0.107_Length_203	45.16	62	615	676	89.7	2e-09	58.9
Locus_11_Transcript_22/23_Confidence_0.393_Length_2525	34.4	282	405	677	32.4	2e-38	161.0
Locus_11_Transcript_4/23_Confidence_0.107_Length_613	33.61	122	405	518	57.1	1e-06	53.9
Locus_11_Transcript_16/23_Confidence_0.429_Length_5398	31.96	632	1380	1996	33.2	5e-84	313.0
Locus_11_Transcript_16/23_Confidence_0.429_Length_5398	30.52	439	405	819	23.3	7e-46	188.0
Locus_11_Transcript_9/23_Confidence_0.179_Length_458	35.51	138	615	751	83.0	1e-14	77.4
Locus_11_Transcript_23/23_Confidence_0.143_Length_5008	31.54	371	1380	1738	21.3	3e-47	193.0
Locus_11_Transcript_23/23_Confidence_0.143_Length_5008	30.98	439	405	819	25.1	4e-46	189.0
Locus_11_Transcript_6/23_Confidence_0.071_Length_224	44.26	61	563	622	81.2	1e-11	65.9
Locus_11_Transcript_8/23_Confidence_0.107_Length_383	46.09	115	563	676	89.0	7e-28	115.0
Locus_11_Transcript_15/23_Confidence_0.107_Length_1760	31.54	371	1380	1738	60.6	6e-49	191.0
Locus_11_Transcript_5/23_Confidence_0.071_Length_725	32.16	227	405	622	90.5	1e-24	109.0
Locus_11_Transcript_17/23_Confidence_0.036_Length_1611	33.2	503	1499	1996	88.2	4e-76	270.0
Locus_11_Transcript_13/23_Confidence_0.214_Length_1834	29.55	220	615	819	34.1	5e-15	85.1
Locus_11_Transcript_13/23_Confidence_0.214_Length_1834	35.37	82	1380	1459	13.0	2e-06	57.4
Locus_11_Transcript_10/23_Confidence_0.214_Length_1642	30.75	439	405	819	76.7	1e-47	186.0
Locus_11_Transcript_11/23_Confidence_0.214_Length_979	27.2	250	615	847	73.1	1e-15	83.6
Locus_11_Transcript_14/23_Confidence_0.071_Length_1429	35.37	82	1380	1459	16.7	3e-06	56.2
Locus_11_Transcript_18/23_Confidence_0.071_Length_1011	35.37	82	1380	1459	23.6	1e-06	56.2
 
# gi|25013985|ref|NP_734022.1|_RNA-dependent_RNA_polymerase__Apple_latent_spherical_virus
# Suject Length: 709
# Total Subject Coverage: 401
# Relative Subject Coverage: 0.565585331453
# Best Bit Score: 164.0
# Mean Bit Score: 132.066666667
Locus_11_Transcript_17/23_Confidence_0.036_Length_1611	31.2	407	115	515	73.9	2e-41	164.0
Locus_11_Transcript_16/23_Confidence_0.429_Length_5398	31.2	407	115	515	22.0	2e-39	164.0
Locus_11_Transcript_15/23_Confidence_0.107_Length_1760	30.25	162	115	272	26.7	6e-10	68.2
 
# gi|451926882|gb|AGF84786.1|_nonstructural_polyprotein__Aphid_lethal_paralysis_virus
# Suject Length: 2037
# Total Subject Coverage: 1024
# Relative Subject Coverage: 0.502700049092
# Best Bit Score: 315.0
# Mean Bit Score: 131.968421053
Locus_11_Transcript_7/23_Confidence_0.107_Length_203	45.16	62	616	677	89.7	2e-09	58.9
Locus_11_Transcript_22/23_Confidence_0.393_Length_2525	32.97	279	405	678	32.4	1e-38	162.0
Locus_11_Transcript_4/23_Confidence_0.107_Length_613	30.25	119	405	519	57.1	8e-07	54.3
Locus_11_Transcript_16/23_Confidence_0.429_Length_5398	32.75	629	1382	1998	33.2	1e-84	315.0
Locus_11_Transcript_16/23_Confidence_0.429_Length_5398	29.05	420	405	811	22.4	3e-46	189.0
Locus_11_Transcript_9/23_Confidence_0.179_Length_458	38.46	117	616	731	75.8	2e-15	79.7
Locus_11_Transcript_23/23_Confidence_0.143_Length_5008	31.25	368	1382	1740	21.3	1e-46	191.0
Locus_11_Transcript_23/23_Confidence_0.143_Length_5008	29.52	420	405	811	24.2	4e-46	189.0
Locus_11_Transcript_6/23_Confidence_0.071_Length_224	44.26	61	564	623	81.2	1e-11	65.9
Locus_11_Transcript_8/23_Confidence_0.107_Length_383	46.09	115	564	677	89.0	6e-28	115.0
Locus_11_Transcript_15/23_Confidence_0.107_Length_1760	31.25	368	1382	1740	60.6	4e-48	188.0
Locus_11_Transcript_5/23_Confidence_0.071_Length_725	29.46	224	405	623	90.5	1e-24	110.0
Locus_11_Transcript_17/23_Confidence_0.036_Length_1611	34.0	503	1501	1998	88.2	7e-77	273.0
Locus_11_Transcript_13/23_Confidence_0.214_Length_1834	28.43	204	616	811	31.5	5e-15	85.1
Locus_11_Transcript_13/23_Confidence_0.214_Length_1834	34.15	82	1382	1461	13.0	1e-05	54.7
Locus_11_Transcript_10/23_Confidence_0.214_Length_1642	29.52	420	405	811	73.8	4e-48	187.0
Locus_11_Transcript_11/23_Confidence_0.214_Length_979	28.43	204	616	811	59.0	1e-15	83.6
Locus_11_Transcript_14/23_Confidence_0.071_Length_1429	34.15	82	1382	1461	16.7	2e-05	53.1
Locus_11_Transcript_18/23_Confidence_0.071_Length_1011	34.15	82	1382	1461	23.6	1e-05	53.1
 
# gi|20451013|ref|NP_620555.1|_nonstructural_polyprotein__Plautia_stali_intestine_virus
# Suject Length: 1811
# Total Subject Coverage: 1362
# Relative Subject Coverage: 0.752070679183
# Best Bit Score: 332.0
# Mean Bit Score: 131.963636364
Locus_11_Transcript_7/23_Confidence_0.107_Length_203	51.02	49	630	678	71.9	3e-08	55.5
Locus_11_Transcript_22/23_Confidence_0.393_Length_2525	28.31	272	418	679	30.9	2e-15	87.4
Locus_11_Transcript_16/23_Confidence_0.429_Length_5398	26.03	1429	418	1779	74.3	6e-90	332.0
Locus_11_Transcript_8/23_Confidence_0.107_Length_383	42.11	95	584	678	69.5	1e-15	79.7
Locus_11_Transcript_9/23_Confidence_0.179_Length_458	41.89	74	630	703	47.6	2e-08	58.2
Locus_11_Transcript_23/23_Confidence_0.143_Length_5008	25.19	1187	418	1539	65.6	1e-57	226.0
Locus_11_Transcript_11/23_Confidence_0.214_Length_979	30.46	174	630	786	51.4	2e-10	67.4
Locus_11_Transcript_15/23_Confidence_0.107_Length_1760	26.93	557	1017	1539	90.5	6e-36	150.0
Locus_11_Transcript_10/23_Confidence_0.214_Length_1642	26.01	396	418	786	69.0	7e-20	100.0
Locus_11_Transcript_17/23_Confidence_0.036_Length_1611	31.85	493	1291	1773	89.9	7e-62	228.0
Locus_11_Transcript_13/23_Confidence_0.214_Length_1834	25.0	336	630	938	53.3	1e-09	67.4
 
# gi|2344757|dbj|BAA21898.1|_nonstructural_polyprotein__Plautia_stali_intestine_virus
# Suject Length: 1811
# Total Subject Coverage: 1362
# Relative Subject Coverage: 0.752070679183
# Best Bit Score: 332.0
# Mean Bit Score: 131.963636364
Locus_11_Transcript_7/23_Confidence_0.107_Length_203	51.02	49	630	678	71.9	3e-08	55.5
Locus_11_Transcript_22/23_Confidence_0.393_Length_2525	28.31	272	418	679	30.9	2e-15	87.4
Locus_11_Transcript_16/23_Confidence_0.429_Length_5398	26.03	1429	418	1779	74.3	6e-90	332.0
Locus_11_Transcript_8/23_Confidence_0.107_Length_383	42.11	95	584	678	69.5	1e-15	79.7
Locus_11_Transcript_9/23_Confidence_0.179_Length_458	41.89	74	630	703	47.6	2e-08	58.2
Locus_11_Transcript_23/23_Confidence_0.143_Length_5008	25.19	1187	418	1539	65.6	1e-57	226.0
Locus_11_Transcript_11/23_Confidence_0.214_Length_979	30.46	174	630	786	51.4	2e-10	67.4
Locus_11_Transcript_15/23_Confidence_0.107_Length_1760	26.93	557	1017	1539	90.5	6e-36	150.0
Locus_11_Transcript_10/23_Confidence_0.214_Length_1642	26.01	396	418	786	69.0	7e-20	100.0
Locus_11_Transcript_17/23_Confidence_0.036_Length_1611	31.85	493	1291	1773	89.9	7e-62	228.0
Locus_11_Transcript_13/23_Confidence_0.214_Length_1834	25.0	336	630	938	53.3	1e-09	67.4
 
# gi|52631963|gb|AAU85375.1|_nonstructural_polyprotein__Solenopsis_invicta_virus-1
# Suject Length: 1396
# Total Subject Coverage: 994
# Relative Subject Coverage: 0.712034383954
# Best Bit Score: 362.0
# Mean Bit Score: 131.566666667
Locus_11_Transcript_7/23_Confidence_0.107_Length_203	47.92	48	82	129	70.4	1e-05	47.8
Locus_11_Transcript_22/23_Confidence_0.393_Length_2525	37.96	137	8	144	15.9	2e-17	94.0
Locus_11_Transcript_16/23_Confidence_0.429_Length_5398	33.12	797	626	1366	42.0	8e-101	362.0
Locus_11_Transcript_16/23_Confidence_0.429_Length_5398	30.56	252	8	258	13.8	7e-22	109.0
Locus_11_Transcript_8/23_Confidence_0.107_Length_383	41.82	110	20	129	84.3	1e-19	91.3
Locus_11_Transcript_9/23_Confidence_0.179_Length_458	32.81	128	82	209	80.3	9e-09	59.3
Locus_11_Transcript_23/23_Confidence_0.143_Length_5008	30.22	546	626	1125	30.9	2e-53	212.0
Locus_11_Transcript_23/23_Confidence_0.143_Length_5008	30.56	252	8	258	14.9	8e-22	109.0
Locus_11_Transcript_6/23_Confidence_0.071_Length_224	37.14	70	20	89	90.6	5e-08	55.1
Locus_11_Transcript_10/23_Confidence_0.214_Length_1642	30.56	252	8	258	45.4	6e-23	109.0
Locus_11_Transcript_15/23_Confidence_0.107_Length_1760	30.11	548	624	1125	88.9	2e-55	210.0
Locus_11_Transcript_5/23_Confidence_0.071_Length_725	35.37	82	8	89	33.0	8e-08	58.2
Locus_11_Transcript_17/23_Confidence_0.036_Length_1611	38.86	507	881	1366	91.2	2e-98	332.0
Locus_11_Transcript_13/23_Confidence_0.214_Length_1834	28.65	178	82	258	28.9	7e-08	62.0
Locus_11_Transcript_11/23_Confidence_0.214_Length_979	28.65	178	82	258	54.1	9e-09	62.8
 
# gi|56693046|ref|YP_164440.1|_nonstructural_polyprotein__Solenopsis_invicta_virus-1
# Suject Length: 1396
# Total Subject Coverage: 994
# Relative Subject Coverage: 0.712034383954
# Best Bit Score: 362.0
# Mean Bit Score: 131.566666667
Locus_11_Transcript_7/23_Confidence_0.107_Length_203	47.92	48	82	129	70.4	1e-05	47.8
Locus_11_Transcript_22/23_Confidence_0.393_Length_2525	37.96	137	8	144	15.9	2e-17	94.0
Locus_11_Transcript_16/23_Confidence_0.429_Length_5398	33.12	797	626	1366	42.0	8e-101	362.0
Locus_11_Transcript_16/23_Confidence_0.429_Length_5398	30.56	252	8	258	13.8	7e-22	109.0
Locus_11_Transcript_8/23_Confidence_0.107_Length_383	41.82	110	20	129	84.3	1e-19	91.3
Locus_11_Transcript_9/23_Confidence_0.179_Length_458	32.81	128	82	209	80.3	9e-09	59.3
Locus_11_Transcript_23/23_Confidence_0.143_Length_5008	30.22	546	626	1125	30.9	2e-53	212.0
Locus_11_Transcript_23/23_Confidence_0.143_Length_5008	30.56	252	8	258	14.9	8e-22	109.0
Locus_11_Transcript_6/23_Confidence_0.071_Length_224	37.14	70	20	89	90.6	5e-08	55.1
Locus_11_Transcript_10/23_Confidence_0.214_Length_1642	30.56	252	8	258	45.4	6e-23	109.0
Locus_11_Transcript_15/23_Confidence_0.107_Length_1760	30.11	548	624	1125	88.9	2e-55	210.0
Locus_11_Transcript_5/23_Confidence_0.071_Length_725	35.37	82	8	89	33.0	8e-08	58.2
Locus_11_Transcript_17/23_Confidence_0.036_Length_1611	38.86	507	881	1366	91.2	2e-98	332.0
Locus_11_Transcript_13/23_Confidence_0.214_Length_1834	28.65	178	82	258	28.9	7e-08	62.0
Locus_11_Transcript_11/23_Confidence_0.214_Length_979	28.65	178	82	258	54.1	9e-09	62.8
 
# gi|408690201|gb|AFU81560.1|_ORF1__Aphid_lethal_paralysis_virus
# Suject Length: 2038
# Total Subject Coverage: 1061
# Relative Subject Coverage: 0.520608439647
# Best Bit Score: 308.0
# Mean Bit Score: 130.636842105
Locus_11_Transcript_7/23_Confidence_0.107_Length_203	45.16	62	618	679	89.7	2e-09	58.9
Locus_11_Transcript_22/23_Confidence_0.393_Length_2525	33.69	279	407	680	32.4	1e-38	162.0
Locus_11_Transcript_4/23_Confidence_0.107_Length_613	30.25	119	407	521	57.1	8e-07	54.3
Locus_11_Transcript_16/23_Confidence_0.429_Length_5398	31.96	629	1383	1999	33.2	2e-82	308.0
Locus_11_Transcript_16/23_Confidence_0.429_Length_5398	29.59	436	407	822	23.3	1e-45	187.0
Locus_11_Transcript_9/23_Confidence_0.179_Length_458	35.51	138	618	754	83.0	1e-14	77.4
Locus_11_Transcript_23/23_Confidence_0.143_Length_5008	30.05	436	407	822	25.1	9e-46	188.0
Locus_11_Transcript_23/23_Confidence_0.143_Length_5008	31.52	368	1383	1741	21.3	4e-45	186.0
Locus_11_Transcript_6/23_Confidence_0.071_Length_224	44.26	61	566	625	81.2	1e-11	65.9
Locus_11_Transcript_8/23_Confidence_0.107_Length_383	46.09	115	566	679	89.0	7e-28	115.0
Locus_11_Transcript_15/23_Confidence_0.107_Length_1760	31.52	368	1383	1741	60.6	2e-46	184.0
Locus_11_Transcript_5/23_Confidence_0.071_Length_725	30.36	224	407	625	90.5	1e-24	110.0
Locus_11_Transcript_17/23_Confidence_0.036_Length_1611	32.8	503	1502	1999	88.2	1e-73	263.0
Locus_11_Transcript_13/23_Confidence_0.214_Length_1834	29.55	220	618	822	34.1	1e-14	84.0
Locus_11_Transcript_13/23_Confidence_0.214_Length_1834	35.37	82	1383	1462	13.0	2e-06	57.4
Locus_11_Transcript_10/23_Confidence_0.214_Length_1642	30.05	436	407	822	76.7	2e-47	186.0
Locus_11_Transcript_11/23_Confidence_0.214_Length_979	27.2	250	618	850	73.1	2e-15	82.8
Locus_11_Transcript_14/23_Confidence_0.071_Length_1429	35.37	82	1383	1462	16.7	3e-06	56.2
Locus_11_Transcript_18/23_Confidence_0.071_Length_1011	35.37	82	1383	1462	23.6	1e-06	56.2
 
# gi|571026782|ref|YP_008888535.1|_non-structural_polyprotein__Formica_exsecta_virus_1
# Suject Length: 1938
# Total Subject Coverage: 1534
# Relative Subject Coverage: 0.791537667699
# Best Bit Score: 365.0
# Mean Bit Score: 130.152631579
Locus_11_Transcript_7/23_Confidence_0.107_Length_203	45.16	62	616	677	89.7	7e-08	54.3
Locus_11_Transcript_22/23_Confidence_0.393_Length_2525	25.94	532	161	678	57.6	7e-34	147.0
Locus_11_Transcript_4/23_Confidence_0.107_Length_613	24.44	180	374	550	80.6	2e-05	50.1
Locus_11_Transcript_16/23_Confidence_0.429_Length_5398	33.29	790	1162	1901	41.9	2e-100	365.0
Locus_11_Transcript_16/23_Confidence_0.429_Length_5398	24.84	805	161	943	40.8	9e-41	172.0
Locus_11_Transcript_9/23_Confidence_0.179_Length_458	41.46	82	616	697	52.8	1e-09	62.8
Locus_11_Transcript_23/23_Confidence_0.143_Length_5008	29.66	553	1162	1674	31.1	4e-49	199.0
Locus_11_Transcript_23/23_Confidence_0.143_Length_5008	24.97	805	161	943	43.9	2e-40	171.0
Locus_11_Transcript_6/23_Confidence_0.071_Length_224	35.71	70	554	623	90.6	2e-08	56.2
Locus_11_Transcript_8/23_Confidence_0.107_Length_383	40.32	124	554	677	94.5	5e-22	98.2
Locus_11_Transcript_15/23_Confidence_0.107_Length_1760	29.66	553	1162	1674	88.6	2e-51	198.0
Locus_11_Transcript_5/23_Confidence_0.071_Length_725	27.67	253	374	623	97.5	1e-21	100.0
Locus_11_Transcript_17/23_Confidence_0.036_Length_1611	37.82	542	1380	1901	96.2	9e-96	327.0
Locus_11_Transcript_13/23_Confidence_0.214_Length_1834	26.79	336	616	943	50.8	3e-13	79.3
Locus_11_Transcript_13/23_Confidence_0.214_Length_1834	40.85	71	1317	1387	11.2	8e-04	48.5
Locus_11_Transcript_10/23_Confidence_0.214_Length_1642	27.02	581	374	943	98.4	1e-41	167.0
Locus_11_Transcript_11/23_Confidence_0.214_Length_979	26.76	340	616	947	96.4	2e-14	79.7
Locus_11_Transcript_14/23_Confidence_0.071_Length_1429	24.33	263	1155	1387	53.0	5e-04	48.9
Locus_11_Transcript_18/23_Confidence_0.071_Length_1011	24.33	263	1155	1387	75.0	2e-04	48.9
 
# gi|563616039|gb|AHB62420.1|_non-structural_polyprotein__Formica_exsecta_virus_1
# Suject Length: 1938
# Total Subject Coverage: 1534
# Relative Subject Coverage: 0.791537667699
# Best Bit Score: 365.0
# Mean Bit Score: 130.152631579
Locus_11_Transcript_7/23_Confidence_0.107_Length_203	45.16	62	616	677	89.7	7e-08	54.3
Locus_11_Transcript_22/23_Confidence_0.393_Length_2525	25.94	532	161	678	57.6	7e-34	147.0
Locus_11_Transcript_4/23_Confidence_0.107_Length_613	24.44	180	374	550	80.6	2e-05	50.1
Locus_11_Transcript_16/23_Confidence_0.429_Length_5398	33.29	790	1162	1901	41.9	2e-100	365.0
Locus_11_Transcript_16/23_Confidence_0.429_Length_5398	24.84	805	161	943	40.8	9e-41	172.0
Locus_11_Transcript_9/23_Confidence_0.179_Length_458	41.46	82	616	697	52.8	1e-09	62.8
Locus_11_Transcript_23/23_Confidence_0.143_Length_5008	29.66	553	1162	1674	31.1	4e-49	199.0
Locus_11_Transcript_23/23_Confidence_0.143_Length_5008	24.97	805	161	943	43.9	2e-40	171.0
Locus_11_Transcript_6/23_Confidence_0.071_Length_224	35.71	70	554	623	90.6	2e-08	56.2
Locus_11_Transcript_8/23_Confidence_0.107_Length_383	40.32	124	554	677	94.5	5e-22	98.2
Locus_11_Transcript_15/23_Confidence_0.107_Length_1760	29.66	553	1162	1674	88.6	2e-51	198.0
Locus_11_Transcript_5/23_Confidence_0.071_Length_725	27.67	253	374	623	97.5	1e-21	100.0
Locus_11_Transcript_17/23_Confidence_0.036_Length_1611	37.82	542	1380	1901	96.2	9e-96	327.0
Locus_11_Transcript_13/23_Confidence_0.214_Length_1834	26.79	336	616	943	50.8	3e-13	79.3
Locus_11_Transcript_13/23_Confidence_0.214_Length_1834	40.85	71	1317	1387	11.2	8e-04	48.5
Locus_11_Transcript_10/23_Confidence_0.214_Length_1642	27.02	581	374	943	98.4	1e-41	167.0
Locus_11_Transcript_11/23_Confidence_0.214_Length_979	26.76	340	616	947	96.4	2e-14	79.7
Locus_11_Transcript_14/23_Confidence_0.071_Length_1429	24.33	263	1155	1387	53.0	5e-04	48.9
Locus_11_Transcript_18/23_Confidence_0.071_Length_1011	24.33	263	1155	1387	75.0	2e-04	48.9
 
# gi|290463981|gb|ADD24947.1|_RNA-dependent_RNA_polymerase,_partial__Rice_ragged_stunt_virus
# Suject Length: 406
# Total Subject Coverage: 373
# Relative Subject Coverage: 0.918719211823
# Best Bit Score: 142.0
# Mean Bit Score: 130.1
Locus_1_Transcript_11/18_Confidence_0.172_Length_1312	28.41	352	61	405	79.7	5e-26	114.0
Locus_1_Transcript_12/18_Confidence_0.172_Length_2386	29.74	380	33	405	47.4	2e-34	142.0
Locus_1_Transcript_16/18_Confidence_0.172_Length_1783	34.55	165	33	197	27.7	3e-16	86.7
Locus_1_Transcript_14/18_Confidence_0.448_Length_3881	29.74	380	33	405	29.1	1e-33	142.0
Locus_1_Transcript_15/18_Confidence_0.379_Length_3884	29.74	380	33	405	29.1	1e-33	142.0
Locus_1_Transcript_17/18_Confidence_0.241_Length_3889	29.74	380	33	405	29.1	1e-33	142.0
Locus_1_Transcript_13/18_Confidence_0.207_Length_2579	29.74	380	33	405	43.8	3e-34	142.0
 
# gi|403044782|gb|AFR11849.1|_nonstructural_polyprotein,_partial__Nedicistrovirus_TFN-2012
# Suject Length: 443
# Total Subject Coverage: 388
# Relative Subject Coverage: 0.875846501129
# Best Bit Score: 184.0
# Mean Bit Score: 129.9
Locus_11_Transcript_17/23_Confidence_0.036_Length_1611	31.85	405	19	406	73.3	1e-49	184.0
Locus_11_Transcript_16/23_Confidence_0.429_Length_5398	31.85	405	19	406	21.9	6e-47	183.0
Locus_11_Transcript_23/23_Confidence_0.143_Length_5008	32.7	159	19	173	9.4	4e-12	76.3
Locus_11_Transcript_15/23_Confidence_0.107_Length_1760	32.7	159	19	173	26.9	9e-13	76.3
 
# gi|658159325|gb|AID58097.1|_RNA-dependent_RNA_polymerase,_partial__Sacbrood_virus
# Suject Length: 515
# Total Subject Coverage: 476
# Relative Subject Coverage: 0.92427184466
# Best Bit Score: 160.0
# Mean Bit Score: 129.633333333
Locus_11_Transcript_17/23_Confidence_0.036_Length_1611	27.7	491	22	497	88.2	9e-41	160.0
Locus_11_Transcript_16/23_Confidence_0.429_Length_5398	27.7	491	22	497	26.3	1e-38	160.0
Locus_11_Transcript_15/23_Confidence_0.107_Length_1760	27.27	253	22	268	40.5	2e-10	68.9
 
# gi|25013711|ref|NP_734057.1|_RNA-dependent_RNA_polymerase__Cowpea_mosaic_virus
# Suject Length: 711
# Total Subject Coverage: 449
# Relative Subject Coverage: 0.631504922644
# Best Bit Score: 175.0
# Mean Bit Score: 129.6
Locus_11_Transcript_17/23_Confidence_0.036_Length_1611	27.31	465	62	510	85.8	3e-45	175.0
Locus_11_Transcript_16/23_Confidence_0.429_Length_5398	27.31	465	62	510	25.6	9e-43	174.0
Locus_11_Transcript_23/23_Confidence_0.143_Length_5008	29.82	218	62	273	12.9	2e-14	84.7
Locus_11_Transcript_15/23_Confidence_0.107_Length_1760	29.82	218	62	273	36.8	3e-15	84.7
 
# gi|301598691|pdb|3NAP|C_Chain_C,_Structure_Of_Triatoma_Virus_(Trv)
# Suject Length: 285
# Total Subject Coverage: 250
# Relative Subject Coverage: 0.877192982456
# Best Bit Score: 133.0
# Mean Bit Score: 129.571428571
Locus_17_Transcript_6/12_Confidence_0.385_Length_1953	35.43	254	15	264	36.0	4e-32	132.0
Locus_17_Transcript_4/12_Confidence_0.154_Length_1373	34.69	245	15	255	49.3	2e-31	127.0
Locus_17_Transcript_8/12_Confidence_0.000_Length_1426	34.69	245	15	255	47.5	3e-31	127.0
Locus_17_Transcript_7/12_Confidence_0.308_Length_1996	35.43	254	15	264	35.3	5e-32	132.0
Locus_17_Transcript_1/12_Confidence_0.154_Length_882	35.43	254	15	264	79.8	3e-34	133.0
Locus_17_Transcript_3/12_Confidence_0.154_Length_728	34.69	245	15	255	93.0	6e-33	128.0
Locus_17_Transcript_2/12_Confidence_0.154_Length_728	34.69	245	15	255	93.0	5e-33	128.0
 
# gi|96980779|ref|YP_610951.1|_capsid_protein_precursor,_partial__Homalodisca_coagulata_virus-1
# Suject Length: 916
# Total Subject Coverage: 573
# Relative Subject Coverage: 0.625545851528
# Best Bit Score: 172.0
# Mean Bit Score: 126.375
Locus_17_Transcript_6/12_Confidence_0.385_Length_1953	26.03	607	129	701	87.7	5e-43	172.0
Locus_17_Transcript_4/12_Confidence_0.154_Length_1373	26.4	481	131	605	98.5	2e-39	158.0
Locus_17_Transcript_5/12_Confidence_0.154_Length_696	36.96	138	129	264	58.9	1e-17	88.2
Locus_17_Transcript_8/12_Confidence_0.000_Length_1426	26.4	481	131	605	94.8	2e-39	158.0
Locus_17_Transcript_7/12_Confidence_0.308_Length_1996	25.79	605	131	701	85.5	7e-42	169.0
Locus_17_Transcript_1/12_Confidence_0.154_Length_882	26.33	300	372	665	94.1	4e-19	93.6
Locus_17_Transcript_3/12_Confidence_0.154_Length_728	26.47	238	372	605	90.9	8e-17	85.9
Locus_17_Transcript_2/12_Confidence_0.154_Length_728	26.47	238	372	605	90.9	5e-17	86.3
 
# gi|84316422|gb|ABC55704.1|_capsid_protein_precursor,_partial__Homalodisca_coagulata_virus-1
# Suject Length: 916
# Total Subject Coverage: 573
# Relative Subject Coverage: 0.625545851528
# Best Bit Score: 172.0
# Mean Bit Score: 126.375
Locus_17_Transcript_6/12_Confidence_0.385_Length_1953	26.03	607	129	701	87.7	5e-43	172.0
Locus_17_Transcript_4/12_Confidence_0.154_Length_1373	26.4	481	131	605	98.5	2e-39	158.0
Locus_17_Transcript_5/12_Confidence_0.154_Length_696	36.96	138	129	264	58.9	1e-17	88.2
Locus_17_Transcript_8/12_Confidence_0.000_Length_1426	26.4	481	131	605	94.8	2e-39	158.0
Locus_17_Transcript_7/12_Confidence_0.308_Length_1996	25.79	605	131	701	85.5	7e-42	169.0
Locus_17_Transcript_1/12_Confidence_0.154_Length_882	26.33	300	372	665	94.1	4e-19	93.6
Locus_17_Transcript_3/12_Confidence_0.154_Length_728	26.47	238	372	605	90.9	8e-17	85.9
Locus_17_Transcript_2/12_Confidence_0.154_Length_728	26.47	238	372	605	90.9	5e-17	86.3
 
# gi|154434663|gb|ABS82428.1|_structural_polyprotein__Black_queen_cell_virus
# Suject Length: 817
# Total Subject Coverage: 664
# Relative Subject Coverage: 0.812729498164
# Best Bit Score: 189.0
# Mean Bit Score: 126.36
Locus_17_Transcript_6/12_Confidence_0.385_Length_1953	26.4	678	78	678	98.7	4e-49	189.0
Locus_17_Transcript_4/12_Confidence_0.154_Length_1373	28.78	476	81	511	99.8	1e-45	176.0
Locus_17_Transcript_5/12_Confidence_0.154_Length_696	24.32	222	78	286	88.2	2e-09	62.8
Locus_17_Transcript_8/12_Confidence_0.000_Length_1426	28.78	476	81	511	96.1	1e-45	176.0
Locus_17_Transcript_7/12_Confidence_0.308_Length_1996	26.37	675	81	678	96.1	1e-48	188.0
Locus_17_Transcript_1/12_Confidence_0.154_Length_882	34.4	250	277	517	81.2	2e-31	130.0
Locus_12_Transcript_2/2_Confidence_0.000_Length_447	34.33	67	15	81	44.1	9e-04	43.9
Locus_17_Transcript_2/12_Confidence_0.154_Length_728	34.43	244	277	511	95.9	4e-31	127.0
Locus_12_Transcript_1/2_Confidence_0.667_Length_341	34.33	67	15	81	57.8	5e-04	43.9
Locus_17_Transcript_3/12_Confidence_0.154_Length_728	34.43	244	277	511	95.9	7e-31	127.0
 
# gi|209741|gb|AAA42422.1|_RNA_polymerase,_partial__Andean_potato_mottle_virus
# Suject Length: 729
# Total Subject Coverage: 387
# Relative Subject Coverage: 0.530864197531
# Best Bit Score: 155.0
# Mean Bit Score: 126.3
Locus_11_Transcript_17/23_Confidence_0.036_Length_1611	29.35	402	147	533	73.5	3e-38	155.0
Locus_11_Transcript_16/23_Confidence_0.429_Length_5398	29.35	402	147	533	21.9	2e-36	155.0
Locus_11_Transcript_15/23_Confidence_0.107_Length_1760	32.47	154	147	298	25.9	3e-10	68.9
 
# gi|586232|sp|Q02941.1|POL1_APMV_RecName:_Full_RNA1_polyprotein;_AltName:_Full_Genome_polyprotein_B
# Suject Length: 729
# Total Subject Coverage: 387
# Relative Subject Coverage: 0.530864197531
# Best Bit Score: 155.0
# Mean Bit Score: 126.3
Locus_11_Transcript_17/23_Confidence_0.036_Length_1611	29.35	402	147	533	73.5	3e-38	155.0
Locus_11_Transcript_16/23_Confidence_0.429_Length_5398	29.35	402	147	533	21.9	2e-36	155.0
Locus_11_Transcript_15/23_Confidence_0.107_Length_1760	32.47	154	147	298	25.9	3e-10	68.9
 
# gi|83596309|gb|ABC25489.1|_capsid_polyprotein__Homalodisca_coagulata_virus-1
# Suject Length: 907
# Total Subject Coverage: 573
# Relative Subject Coverage: 0.631753031974
# Best Bit Score: 172.0
# Mean Bit Score: 126.25
Locus_17_Transcript_6/12_Confidence_0.385_Length_1953	26.03	607	120	692	87.7	4e-43	172.0
Locus_17_Transcript_4/12_Confidence_0.154_Length_1373	26.4	481	122	596	98.5	1e-39	158.0
Locus_17_Transcript_5/12_Confidence_0.154_Length_696	36.96	138	120	255	58.9	1e-17	88.2
Locus_17_Transcript_8/12_Confidence_0.000_Length_1426	26.4	481	122	596	94.8	2e-39	158.0
Locus_17_Transcript_7/12_Confidence_0.308_Length_1996	25.79	605	122	692	85.5	9e-42	168.0
Locus_17_Transcript_1/12_Confidence_0.154_Length_882	26.33	300	363	656	94.1	5e-19	93.6
Locus_17_Transcript_3/12_Confidence_0.154_Length_728	26.47	238	363	596	90.9	9e-17	85.9
Locus_17_Transcript_2/12_Confidence_0.154_Length_728	26.47	238	363	596	90.9	7e-17	86.3
 
# gi|291293717|gb|ADD92353.1|_polyprotein_1__Bean_pod_mottle_virus
# Suject Length: 1851
# Total Subject Coverage: 564
# Relative Subject Coverage: 0.304700162075
# Best Bit Score: 168.0
# Mean Bit Score: 125.05
Locus_11_Transcript_17/23_Confidence_0.036_Length_1611	26.64	458	1213	1651	83.9	1e-37	155.0
Locus_11_Transcript_16/23_Confidence_0.429_Length_5398	26.67	600	1088	1651	31.9	9e-40	168.0
Locus_11_Transcript_23/23_Confidence_0.143_Length_5008	27.71	350	1088	1414	19.7	2e-15	88.6
Locus_11_Transcript_15/23_Confidence_0.107_Length_1760	27.71	350	1088	1414	56.0	4e-16	88.6
 
# gi|291293721|gb|ADD92355.1|_polyprotein_1__Bean_pod_mottle_virus
# Suject Length: 1851
# Total Subject Coverage: 564
# Relative Subject Coverage: 0.304700162075
# Best Bit Score: 168.0
# Mean Bit Score: 125.05
Locus_11_Transcript_17/23_Confidence_0.036_Length_1611	26.64	458	1213	1651	83.9	2e-37	155.0
Locus_11_Transcript_16/23_Confidence_0.429_Length_5398	26.67	600	1088	1651	31.9	1e-39	168.0
Locus_11_Transcript_23/23_Confidence_0.143_Length_5008	27.71	350	1088	1414	19.7	2e-15	88.6
Locus_11_Transcript_15/23_Confidence_0.107_Length_1760	27.71	350	1088	1414	56.0	4e-16	88.6
 
# gi|21666452|gb|AAM73715.1|AF394606_1_polyprotein_1__Bean_pod_mottle_virus
# Suject Length: 1851
# Total Subject Coverage: 564
# Relative Subject Coverage: 0.304700162075
# Best Bit Score: 168.0
# Mean Bit Score: 125.05
Locus_11_Transcript_17/23_Confidence_0.036_Length_1611	26.64	458	1213	1651	83.9	2e-37	155.0
Locus_11_Transcript_16/23_Confidence_0.429_Length_5398	26.67	600	1088	1651	31.9	1e-39	168.0
Locus_11_Transcript_23/23_Confidence_0.143_Length_5008	27.71	350	1088	1414	19.7	2e-15	88.6
Locus_11_Transcript_15/23_Confidence_0.107_Length_1760	27.71	350	1088	1414	56.0	3e-16	88.6
 
# gi|20451023|ref|NP_620565.1|_structural_polyprotein__Black_queen_cell_virus
# Suject Length: 853
# Total Subject Coverage: 698
# Relative Subject Coverage: 0.818288393904
# Best Bit Score: 187.0
# Mean Bit Score: 125.01
Locus_17_Transcript_6/12_Confidence_0.385_Length_1953	26.63	676	114	714	98.7	4e-48	187.0
Locus_17_Transcript_4/12_Confidence_0.154_Length_1373	28.69	474	117	547	99.8	7e-45	173.0
Locus_17_Transcript_5/12_Confidence_0.154_Length_696	24.77	222	114	322	88.2	6e-10	64.3
Locus_17_Transcript_8/12_Confidence_0.000_Length_1426	28.69	474	117	547	96.1	2e-44	173.0
Locus_17_Transcript_7/12_Confidence_0.308_Length_1996	26.75	673	117	714	96.1	1e-47	186.0
Locus_17_Transcript_1/12_Confidence_0.154_Length_882	33.47	248	313	553	81.2	4e-30	126.0
Locus_12_Transcript_2/2_Confidence_0.000_Length_447	30.91	110	17	117	72.9	1e-04	46.2
Locus_17_Transcript_2/12_Confidence_0.154_Length_728	33.88	242	313	547	95.9	8e-30	124.0
Locus_12_Transcript_1/2_Confidence_0.667_Length_341	30.91	110	17	117	95.6	8e-05	46.6
Locus_17_Transcript_3/12_Confidence_0.154_Length_728	33.88	242	313	547	95.9	1e-29	124.0
 
# gi|8100532|gb|AAF72338.1|AF183905_2_structural_polyprotein__Black_queen_cell_virus
# Suject Length: 853
# Total Subject Coverage: 698
# Relative Subject Coverage: 0.818288393904
# Best Bit Score: 187.0
# Mean Bit Score: 125.01
Locus_17_Transcript_6/12_Confidence_0.385_Length_1953	26.63	676	114	714	98.7	4e-48	187.0
Locus_17_Transcript_4/12_Confidence_0.154_Length_1373	28.69	474	117	547	99.8	7e-45	173.0
Locus_17_Transcript_5/12_Confidence_0.154_Length_696	24.77	222	114	322	88.2	6e-10	64.3
Locus_17_Transcript_8/12_Confidence_0.000_Length_1426	28.69	474	117	547	96.1	2e-44	173.0
Locus_17_Transcript_7/12_Confidence_0.308_Length_1996	26.75	673	117	714	96.1	1e-47	186.0
Locus_17_Transcript_1/12_Confidence_0.154_Length_882	33.47	248	313	553	81.2	4e-30	126.0
Locus_12_Transcript_2/2_Confidence_0.000_Length_447	30.91	110	17	117	72.9	1e-04	46.2
Locus_17_Transcript_2/12_Confidence_0.154_Length_728	33.88	242	313	547	95.9	8e-30	124.0
Locus_12_Transcript_1/2_Confidence_0.667_Length_341	30.91	110	17	117	95.6	8e-05	46.6
Locus_17_Transcript_3/12_Confidence_0.154_Length_728	33.88	242	313	547	95.9	1e-29	124.0
 
# gi|291293715|gb|ADD92352.1|_polyprotein_1__Bean_pod_mottle_virus
# Suject Length: 1851
# Total Subject Coverage: 564
# Relative Subject Coverage: 0.304700162075
# Best Bit Score: 168.0
# Mean Bit Score: 124.6
Locus_11_Transcript_17/23_Confidence_0.036_Length_1611	26.64	458	1213	1651	83.9	2e-37	154.0
Locus_11_Transcript_16/23_Confidence_0.429_Length_5398	26.67	600	1088	1651	31.9	1e-39	168.0
Locus_11_Transcript_23/23_Confidence_0.143_Length_5008	27.71	350	1088	1414	19.7	3e-15	88.2
Locus_11_Transcript_15/23_Confidence_0.107_Length_1760	27.71	350	1088	1414	56.0	4e-16	88.2
 
# gi|291293719|gb|ADD92354.1|_polyprotein_1__Bean_pod_mottle_virus
# Suject Length: 1851
# Total Subject Coverage: 564
# Relative Subject Coverage: 0.304700162075
# Best Bit Score: 168.0
# Mean Bit Score: 124.45
Locus_11_Transcript_17/23_Confidence_0.036_Length_1611	26.8	459	1213	1651	83.9	1e-37	155.0
Locus_11_Transcript_16/23_Confidence_0.429_Length_5398	26.79	601	1088	1651	31.9	1e-39	168.0
Locus_11_Transcript_23/23_Confidence_0.143_Length_5008	28.05	353	1088	1414	19.7	4e-15	87.4
Locus_11_Transcript_15/23_Confidence_0.107_Length_1760	28.05	353	1088	1414	56.0	7e-16	87.4
 
# gi|732449833|gb|AIZ68324.1|_structural_polyprotein__Black_queen_cell_virus
# Suject Length: 817
# Total Subject Coverage: 675
# Relative Subject Coverage: 0.826193390453
# Best Bit Score: 186.0
# Mean Bit Score: 124.44
Locus_17_Transcript_6/12_Confidence_0.385_Length_1953	26.18	676	78	678	98.7	3e-48	186.0
Locus_17_Transcript_4/12_Confidence_0.154_Length_1373	28.48	474	81	511	99.8	9e-45	173.0
Locus_17_Transcript_5/12_Confidence_0.154_Length_696	24.32	222	78	286	88.2	2e-09	62.8
Locus_17_Transcript_8/12_Confidence_0.000_Length_1426	28.48	474	81	511	96.1	1e-44	173.0
Locus_17_Transcript_7/12_Confidence_0.308_Length_1996	26.3	673	81	678	96.1	1e-47	185.0
Locus_17_Transcript_1/12_Confidence_0.154_Length_882	33.87	248	277	517	81.2	2e-30	127.0
Locus_12_Transcript_2/2_Confidence_0.000_Length_447	34.18	79	4	81	52.1	6e-04	44.3
Locus_17_Transcript_2/12_Confidence_0.154_Length_728	33.88	242	277	511	95.9	3e-30	125.0
Locus_12_Transcript_1/2_Confidence_0.667_Length_341	34.18	79	4	81	68.3	4e-04	44.3
Locus_17_Transcript_3/12_Confidence_0.154_Length_728	33.88	242	277	511	95.9	5e-30	124.0
 
# gi|154434675|gb|ABS82436.1|_structural_polyprotein__Black_queen_cell_virus
# Suject Length: 817
# Total Subject Coverage: 675
# Relative Subject Coverage: 0.826193390453
# Best Bit Score: 185.0
# Mean Bit Score: 124.35
Locus_17_Transcript_6/12_Confidence_0.385_Length_1953	26.04	676	78	678	98.7	9e-48	185.0
Locus_17_Transcript_4/12_Confidence_0.154_Length_1373	28.48	474	81	511	99.8	6e-45	173.0
Locus_17_Transcript_5/12_Confidence_0.154_Length_696	24.77	222	78	286	88.2	5e-10	64.3
Locus_17_Transcript_8/12_Confidence_0.000_Length_1426	28.48	474	81	511	96.1	9e-45	173.0
Locus_17_Transcript_7/12_Confidence_0.308_Length_1996	26.15	673	81	678	96.1	2e-47	184.0
Locus_17_Transcript_1/12_Confidence_0.154_Length_882	33.06	248	277	517	81.2	4e-30	126.0
Locus_12_Transcript_2/2_Confidence_0.000_Length_447	34.18	79	4	81	52.1	3e-04	45.1
Locus_17_Transcript_2/12_Confidence_0.154_Length_728	33.47	242	277	511	95.9	6e-30	124.0
Locus_12_Transcript_1/2_Confidence_0.667_Length_341	34.18	79	4	81	68.3	2e-04	45.1
Locus_17_Transcript_3/12_Confidence_0.154_Length_728	33.47	242	277	511	95.9	1e-29	124.0
 
# gi|58272239|gb|AAW69769.1|_polyprotein_1__Bean_pod_mottle_virus
# Suject Length: 1851
# Total Subject Coverage: 564
# Relative Subject Coverage: 0.304700162075
# Best Bit Score: 167.0
# Mean Bit Score: 124.1
Locus_11_Transcript_17/23_Confidence_0.036_Length_1611	26.42	458	1213	1651	83.9	5e-37	153.0
Locus_11_Transcript_16/23_Confidence_0.429_Length_5398	26.5	600	1088	1651	31.9	3e-39	167.0
Locus_11_Transcript_23/23_Confidence_0.143_Length_5008	27.71	350	1088	1414	19.7	2e-15	88.2
Locus_11_Transcript_15/23_Confidence_0.107_Length_1760	27.71	350	1088	1414	56.0	4e-16	88.2
 
# gi|401668678|gb|AFP97032.1|_structural_polyprotein__Black_queen_cell_virus
# Suject Length: 817
# Total Subject Coverage: 675
# Relative Subject Coverage: 0.826193390453
# Best Bit Score: 186.0
# Mean Bit Score: 124.04
Locus_17_Transcript_6/12_Confidence_0.385_Length_1953	26.18	676	78	678	98.7	5e-48	186.0
Locus_17_Transcript_4/12_Confidence_0.154_Length_1373	28.48	474	81	511	99.8	1e-44	172.0
Locus_17_Transcript_5/12_Confidence_0.154_Length_696	24.32	222	78	286	88.2	2e-09	62.8
Locus_17_Transcript_8/12_Confidence_0.000_Length_1426	28.48	474	81	511	96.1	2e-44	172.0
Locus_17_Transcript_7/12_Confidence_0.308_Length_1996	26.3	673	81	678	96.1	2e-47	184.0
Locus_17_Transcript_1/12_Confidence_0.154_Length_882	33.87	248	277	517	81.2	3e-30	127.0
Locus_12_Transcript_2/2_Confidence_0.000_Length_447	34.18	79	4	81	52.1	7e-04	44.3
Locus_17_Transcript_2/12_Confidence_0.154_Length_728	33.88	242	277	511	95.9	5e-30	124.0
Locus_12_Transcript_1/2_Confidence_0.667_Length_341	34.18	79	4	81	68.3	4e-04	44.3
Locus_17_Transcript_3/12_Confidence_0.154_Length_728	33.88	242	277	511	95.9	6e-30	124.0
 
# gi|584614123|gb|AHJ14792.1|_VP2__Inachis_io_cypovirus_2
# Suject Length: 1191
# Total Subject Coverage: 542
# Relative Subject Coverage: 0.455079764903
# Best Bit Score: 124.0
# Mean Bit Score: 124.0
Locus_4_Transcript_5/7_Confidence_0.429_Length_3733	26.55	565	646	1187	43.0	1e-26	124.0
Locus_4_Transcript_1/7_Confidence_0.357_Length_3653	26.55	565	646	1187	44.0	1e-26	124.0
 
# gi|586929343|ref|YP_009002587.1|_VP2__Inachis_io_cypovirus_2
# Suject Length: 1191
# Total Subject Coverage: 542
# Relative Subject Coverage: 0.455079764903
# Best Bit Score: 124.0
# Mean Bit Score: 124.0
Locus_4_Transcript_5/7_Confidence_0.429_Length_3733	26.55	565	646	1187	43.0	1e-26	124.0
Locus_4_Transcript_1/7_Confidence_0.357_Length_3653	26.55	565	646	1187	44.0	1e-26	124.0
 
# gi|514361127|ref|YP_008130310.1|_polyprotein__Nilaparvata_lugens_honeydew_virus-3
# Suject Length: 3175
# Total Subject Coverage: 568
# Relative Subject Coverage: 0.178897637795
# Best Bit Score: 179.0
# Mean Bit Score: 123.8
Locus_11_Transcript_17/23_Confidence_0.036_Length_1611	27.44	503	2663	3137	88.4	7e-41	166.0
Locus_11_Transcript_16/23_Confidence_0.429_Length_5398	27.23	606	2570	3137	31.8	9e-43	179.0
Locus_11_Transcript_23/23_Confidence_0.143_Length_5008	26.8	347	2570	2895	19.3	3e-11	75.1
Locus_11_Transcript_15/23_Confidence_0.107_Length_1760	26.8	347	2570	2895	54.8	6e-12	75.1
 
# gi|512749292|dbj|BAN57353.1|_polyprotein__Nilaparvata_lugens_honeydew_virus-3
# Suject Length: 3175
# Total Subject Coverage: 568
# Relative Subject Coverage: 0.178897637795
# Best Bit Score: 179.0
# Mean Bit Score: 123.8
Locus_11_Transcript_17/23_Confidence_0.036_Length_1611	27.44	503	2663	3137	88.4	7e-41	166.0
Locus_11_Transcript_16/23_Confidence_0.429_Length_5398	27.23	606	2570	3137	31.8	9e-43	179.0
Locus_11_Transcript_23/23_Confidence_0.143_Length_5008	26.8	347	2570	2895	19.3	3e-11	75.1
Locus_11_Transcript_15/23_Confidence_0.107_Length_1760	26.8	347	2570	2895	54.8	6e-12	75.1
 
# gi|291165326|gb|ADD81209.1|_polyprotein__Bean_pod_mottle_virus
# Suject Length: 1851
# Total Subject Coverage: 564
# Relative Subject Coverage: 0.304700162075
# Best Bit Score: 167.0
# Mean Bit Score: 123.75
Locus_11_Transcript_17/23_Confidence_0.036_Length_1611	26.8	459	1213	1651	83.9	2e-37	154.0
Locus_11_Transcript_16/23_Confidence_0.429_Length_5398	26.79	601	1088	1651	31.9	2e-39	167.0
Locus_11_Transcript_23/23_Confidence_0.143_Length_5008	28.05	353	1088	1414	19.7	6e-15	87.0
Locus_11_Transcript_15/23_Confidence_0.107_Length_1760	28.05	353	1088	1414	56.0	1e-15	87.0
 
# gi|5758051|gb|AAD50649.1|AF135407_1_polyprotein,_partial__Tomato_ringspot_virus
# Suject Length: 985
# Total Subject Coverage: 563
# Relative Subject Coverage: 0.571573604061
# Best Bit Score: 155.0
# Mean Bit Score: 123.3
Locus_11_Transcript_17/23_Confidence_0.036_Length_1611	27.23	470	339	782	85.4	5e-35	146.0
Locus_11_Transcript_16/23_Confidence_0.429_Length_5398	26.55	595	220	782	31.4	6e-36	155.0
Locus_11_Transcript_15/23_Confidence_0.107_Length_1760	24.78	347	220	551	54.3	4e-10	68.9
 
# gi|21666457|gb|AAM73718.1|AF394608_1_polyprotein_1__Bean_pod_mottle_virus
# Suject Length: 1851
# Total Subject Coverage: 564
# Relative Subject Coverage: 0.304700162075
# Best Bit Score: 166.0
# Mean Bit Score: 123.25
Locus_11_Transcript_17/23_Confidence_0.036_Length_1611	26.8	459	1213	1651	83.9	5e-37	153.0
Locus_11_Transcript_16/23_Confidence_0.429_Length_5398	26.79	601	1088	1651	31.9	4e-39	166.0
Locus_11_Transcript_23/23_Confidence_0.143_Length_5008	28.05	353	1088	1414	19.7	6e-15	87.0
Locus_11_Transcript_15/23_Confidence_0.107_Length_1760	28.05	353	1088	1414	56.0	1e-15	87.0
 
# gi|154434678|gb|ABS82438.1|_structural_polyprotein__Black_queen_cell_virus
# Suject Length: 817
# Total Subject Coverage: 664
# Relative Subject Coverage: 0.812729498164
# Best Bit Score: 184.0
# Mean Bit Score: 123.05
Locus_17_Transcript_6/12_Confidence_0.385_Length_1953	25.89	676	78	678	98.7	2e-47	184.0
Locus_17_Transcript_4/12_Confidence_0.154_Length_1373	28.27	474	81	511	99.8	1e-44	172.0
Locus_17_Transcript_5/12_Confidence_0.154_Length_696	24.32	222	78	286	88.2	5e-10	64.7
Locus_17_Transcript_8/12_Confidence_0.000_Length_1426	28.27	474	81	511	96.1	2e-44	172.0
Locus_17_Transcript_7/12_Confidence_0.308_Length_1996	26.0	673	81	678	96.1	9e-47	182.0
Locus_17_Transcript_1/12_Confidence_0.154_Length_882	33.06	248	277	517	81.2	2e-29	124.0
Locus_12_Transcript_2/2_Confidence_0.000_Length_447	34.33	67	15	81	44.1	9e-04	43.9
Locus_17_Transcript_2/12_Confidence_0.154_Length_728	33.47	242	277	511	95.9	3e-29	122.0
Locus_12_Transcript_1/2_Confidence_0.667_Length_341	34.33	67	15	81	57.8	5e-04	43.9
Locus_17_Transcript_3/12_Confidence_0.154_Length_728	33.47	242	277	511	95.9	3e-29	122.0
 
# gi|5758057|gb|AAD50652.1|AF135410_1_polyprotein,_partial__Tomato_ringspot_virus
# Suject Length: 985
# Total Subject Coverage: 563
# Relative Subject Coverage: 0.571573604061
# Best Bit Score: 171.0
# Mean Bit Score: 122.95
Locus_11_Transcript_17/23_Confidence_0.036_Length_1611	29.51	471	331	782	84.7	3e-38	156.0
Locus_11_Transcript_16/23_Confidence_0.429_Length_5398	28.4	595	220	782	31.4	8e-41	171.0
Locus_11_Transcript_23/23_Confidence_0.143_Length_5008	27.38	347	220	551	19.1	1e-13	82.4
Locus_11_Transcript_15/23_Confidence_0.107_Length_1760	27.38	347	220	551	54.3	2e-14	82.4
 
# gi|225580674|gb|ACN94442.1|_protease/RNA-dependent_RNA_polymerase,_partial__Nasonia_vitripennis_vir
# Suject Length: 787
# Total Subject Coverage: 601
# Relative Subject Coverage: 0.763659466328
# Best Bit Score: 170.0
# Mean Bit Score: 122.85
Locus_11_Transcript_17/23_Confidence_0.036_Length_1611	26.62	556	225	764	98.4	3e-38	155.0
Locus_11_Transcript_16/23_Confidence_0.429_Length_5398	26.48	627	164	764	33.3	4e-41	170.0
Locus_11_Transcript_23/23_Confidence_0.143_Length_5008	27.08	373	164	510	20.9	6e-14	83.2
Locus_11_Transcript_15/23_Confidence_0.107_Length_1760	27.08	373	164	510	59.4	1e-14	83.2
 
# gi|696004425|gb|AIT39628.1|_polyprotein__Tomato_ringspot_virus
# Suject Length: 2194
# Total Subject Coverage: 563
# Relative Subject Coverage: 0.256608933455
# Best Bit Score: 172.0
# Mean Bit Score: 122.8
Locus_11_Transcript_17/23_Confidence_0.036_Length_1611	29.21	469	1540	1991	84.7	8e-38	156.0
Locus_11_Transcript_16/23_Confidence_0.429_Length_5398	28.5	593	1429	1991	31.4	9e-41	172.0
Locus_11_Transcript_23/23_Confidence_0.143_Length_5008	27.54	345	1429	1760	19.1	3e-13	81.6
Locus_11_Transcript_15/23_Confidence_0.107_Length_1760	27.54	345	1429	1760	54.3	5e-14	81.6
 
# gi|567767|gb|AAA53067.1|_p125_protein,_partial__Bovine_viral_diarrhea_virus_1
# Suject Length: 1054
# Total Subject Coverage: 179
# Relative Subject Coverage: 0.169829222011
# Best Bit Score: 253.0
# Mean Bit Score: 122.684
Locus_1078_Transcript_3/8_Confidence_0.286_Length_165	98.08	52	372	423	93.9	3e-26	106.0
Locus_1078_Transcript_3/8_Confidence_0.286_Length_165	100.0	51	448	498	92.1	5e-26	106.0
Locus_1078_Transcript_1/8_Confidence_0.571_Length_275	97.47	79	345	423	85.8	6e-44	158.0
Locus_1078_Transcript_1/8_Confidence_0.571_Length_275	98.72	78	421	498	84.7	1e-43	158.0
Locus_1078_Transcript_5/8_Confidence_0.500_Length_331	99.0	100	345	444	90.3	1e-58	201.0
Locus_1078_Transcript_5/8_Confidence_0.500_Length_331	90.8	87	421	507	78.5	4e-44	160.0
Locus_1078_Transcript_5/8_Confidence_0.500_Length_331	90.0	40	329	368	36.0	1e-14	75.5
Locus_1078_Transcript_6/8_Confidence_0.286_Length_193	100.0	63	405	467	97.4	3e-34	129.0
Locus_1078_Transcript_6/8_Confidence_0.286_Length_193	93.65	63	329	391	97.4	2e-31	122.0
Locus_1078_Transcript_6/8_Confidence_0.286_Length_193	74.07	27	481	507	41.5	6e-04	42.4
Locus_1078_Transcript_8/8_Confidence_0.143_Length_201	100.0	60	353	412	89.1	4e-32	124.0
Locus_1078_Transcript_8/8_Confidence_0.143_Length_201	100.0	60	429	488	89.1	4e-32	124.0
Locus_430_Transcript_3/3_Confidence_0.250_Length_134	64.29	42	403	444	79.9	1e-05	47.0
Locus_430_Transcript_3/3_Confidence_0.250_Length_134	70.27	37	334	368	82.1	1e-05	47.0
Locus_1078_Transcript_2/8_Confidence_0.571_Length_264	98.67	75	345	419	84.8	9e-42	152.0
Locus_1078_Transcript_2/8_Confidence_0.571_Length_264	98.67	75	421	495	84.8	9e-42	152.0
Locus_430_Transcript_1/3_Confidence_1.000_Length_203	81.67	60	334	391	88.2	1e-21	94.4
Locus_430_Transcript_1/3_Confidence_1.000_Length_203	81.67	60	410	467	88.2	1e-21	94.4
Locus_1078_Transcript_4/8_Confidence_0.429_Length_229	100.0	73	347	419	95.2	5e-41	149.0
Locus_1078_Transcript_4/8_Confidence_0.429_Length_229	100.0	73	423	495	95.2	5e-41	149.0
Locus_430_Transcript_2/3_Confidence_0.750_Length_167	77.08	48	334	379	85.6	7e-13	68.2
Locus_430_Transcript_2/3_Confidence_0.750_Length_167	77.08	48	410	455	85.6	7e-13	68.2
Locus_1078_Transcript_7/8_Confidence_0.357_Length_374	100.0	124	365	488	99.2	3e-77	253.0
Locus_1078_Transcript_7/8_Confidence_0.357_Length_374	95.24	84	329	412	67.1	2e-45	164.0
Locus_1078_Transcript_7/8_Confidence_0.357_Length_374	89.55	67	441	507	53.5	5e-31	123.0
 
# gi|218527131|gb|ACK86674.1|_RNA-dependent_RNA_polymerase,_partial__Broad_bean_wilt_virus_2
# Suject Length: 594
# Total Subject Coverage: 383
# Relative Subject Coverage: 0.644781144781
# Best Bit Score: 150.0
# Mean Bit Score: 122.6
Locus_11_Transcript_17/23_Confidence_0.036_Length_1611	27.75	400	18	400	73.5	2e-37	150.0
Locus_11_Transcript_16/23_Confidence_0.429_Length_5398	27.75	400	18	400	21.9	2e-35	150.0
Locus_11_Transcript_15/23_Confidence_0.107_Length_1760	30.57	157	18	170	26.2	6e-10	67.8
 
# gi|39979443|ref|NP_951030.1|_RNA-dependent_RNA_polymerase__Broad_bean_wilt_virus_1
# Suject Length: 699
# Total Subject Coverage: 476
# Relative Subject Coverage: 0.680972818312
# Best Bit Score: 150.0
# Mean Bit Score: 122.6
Locus_11_Transcript_17/23_Confidence_0.036_Length_1611	28.96	404	123	507	73.9	1e-36	150.0
Locus_11_Transcript_16/23_Confidence_0.429_Length_5398	26.98	504	32	507	26.6	6e-35	150.0
Locus_11_Transcript_15/23_Confidence_0.107_Length_1760	26.27	255	32	273	39.8	8e-10	67.8
 
# gi|20387442|ref|NP_620468.1|_polyprotein__Red_clover_mottle_virus
# Suject Length: 1864
# Total Subject Coverage: 571
# Relative Subject Coverage: 0.306330472103
# Best Bit Score: 151.0
# Mean Bit Score: 122.066666667
Locus_11_Transcript_17/23_Confidence_0.036_Length_1611	28.61	395	1271	1647	71.6	5e-35	147.0
Locus_11_Transcript_16/23_Confidence_0.429_Length_5398	26.04	603	1077	1647	32.3	2e-34	151.0
Locus_11_Transcript_15/23_Confidence_0.107_Length_1760	25.27	364	1077	1425	59.8	7e-10	68.2
 
# gi|61464|emb|CAA46104.1|_unnamed_protein_product__Red_clover_mottle_virus
# Suject Length: 1864
# Total Subject Coverage: 571
# Relative Subject Coverage: 0.306330472103
# Best Bit Score: 151.0
# Mean Bit Score: 122.066666667
Locus_11_Transcript_17/23_Confidence_0.036_Length_1611	28.61	395	1271	1647	71.6	5e-35	147.0
Locus_11_Transcript_16/23_Confidence_0.429_Length_5398	26.04	603	1077	1647	32.3	2e-34	151.0
Locus_11_Transcript_15/23_Confidence_0.107_Length_1760	25.27	364	1077	1425	59.8	7e-10	68.2
 
# gi|549317|sp|P35930.1|POL1_RCMV_RecName:_Full_RNA1_polyprotein;_AltName:_Full_Genome_polyprotein_B
# Suject Length: 1864
# Total Subject Coverage: 571
# Relative Subject Coverage: 0.306330472103
# Best Bit Score: 151.0
# Mean Bit Score: 122.066666667
Locus_11_Transcript_17/23_Confidence_0.036_Length_1611	28.61	395	1271	1647	71.6	5e-35	147.0
Locus_11_Transcript_16/23_Confidence_0.429_Length_5398	26.04	603	1077	1647	32.3	2e-34	151.0
Locus_11_Transcript_15/23_Confidence_0.107_Length_1760	25.27	364	1077	1425	59.8	7e-10	68.2
 
# gi|162416913|emb|CAJ33467.2|_polyprotein__Artichoke_yellow_ringspot_virus
# Suject Length: 1660
# Total Subject Coverage: 342
# Relative Subject Coverage: 0.206024096386
# Best Bit Score: 149.0
# Mean Bit Score: 121.933333333
Locus_11_Transcript_17/23_Confidence_0.036_Length_1611	29.53	359	1065	1406	65.9	1e-35	149.0
Locus_11_Transcript_16/23_Confidence_0.429_Length_5398	29.53	359	1065	1406	19.7	9e-34	149.0
Locus_11_Transcript_15/23_Confidence_0.107_Length_1760	31.87	160	1065	1222	26.2	9e-10	67.8
 
# gi|5523979|gb|AAD44042.1|AF104025_1_polyprotein,_partial__Bovine_viral_diarrhea_virus_2
# Suject Length: 432
# Total Subject Coverage: 165
# Relative Subject Coverage: 0.381944444444
# Best Bit Score: 250.0
# Mean Bit Score: 121.833333333
Locus_1078_Transcript_3/8_Confidence_0.286_Length_165	98.08	52	249	300	93.9	7e-27	105.0
Locus_1078_Transcript_3/8_Confidence_0.286_Length_165	100.0	51	325	375	92.1	1e-26	105.0
Locus_1078_Transcript_1/8_Confidence_0.571_Length_275	96.3	81	220	300	88.0	1e-45	159.0
Locus_1078_Transcript_1/8_Confidence_0.571_Length_275	96.3	81	295	375	88.0	8e-45	156.0
Locus_1078_Transcript_5/8_Confidence_0.500_Length_331	98.04	102	220	321	92.1	2e-61	201.0
Locus_1078_Transcript_5/8_Confidence_0.500_Length_331	88.89	90	295	384	81.3	1e-45	159.0
Locus_1078_Transcript_6/8_Confidence_0.286_Length_193	100.0	63	282	344	97.4	5e-35	129.0
Locus_1078_Transcript_6/8_Confidence_0.286_Length_193	100.0	47	222	268	72.5	1e-23	97.1
Locus_1078_Transcript_6/8_Confidence_0.286_Length_193	74.07	27	358	384	41.5	3e-04	43.1
Locus_1078_Transcript_8/8_Confidence_0.143_Length_201	100.0	60	230	289	89.1	1e-32	122.0
Locus_1078_Transcript_8/8_Confidence_0.143_Length_201	100.0	60	306	365	89.1	1e-32	122.0
Locus_430_Transcript_3/3_Confidence_0.250_Length_134	64.29	42	280	321	79.9	9e-06	46.6
Locus_430_Transcript_3/3_Confidence_0.250_Length_134	100.0	22	224	245	48.5	1e-05	46.2
Locus_1078_Transcript_2/8_Confidence_0.571_Length_264	97.4	77	220	296	87.1	2e-43	153.0
Locus_1078_Transcript_2/8_Confidence_0.571_Length_264	98.67	75	298	372	84.8	6e-43	151.0
Locus_430_Transcript_1/3_Confidence_1.000_Length_203	81.67	60	287	344	88.2	6e-22	92.8
Locus_430_Transcript_1/3_Confidence_1.000_Length_203	100.0	45	224	268	66.0	1e-21	92.4
Locus_1078_Transcript_4/8_Confidence_0.429_Length_229	100.0	73	224	296	95.2	4e-42	149.0
Locus_1078_Transcript_4/8_Confidence_0.429_Length_229	100.0	73	300	372	95.2	4e-42	149.0
Locus_430_Transcript_2/3_Confidence_0.750_Length_167	77.08	48	287	332	85.6	6e-13	67.8
Locus_430_Transcript_2/3_Confidence_0.750_Length_167	100.0	33	224	256	58.7	1e-12	67.0
Locus_1078_Transcript_7/8_Confidence_0.357_Length_374	100.0	124	242	365	99.2	3e-80	250.0
Locus_1078_Transcript_7/8_Confidence_0.357_Length_374	100.0	68	222	289	54.3	2e-37	138.0
Locus_1078_Transcript_7/8_Confidence_0.357_Length_374	89.55	67	318	384	53.5	5e-32	123.0
 
# gi|58272237|gb|AAW69768.1|_polyprotein_1__Bean_pod_mottle_virus
# Suject Length: 1851
# Total Subject Coverage: 564
# Relative Subject Coverage: 0.304700162075
# Best Bit Score: 166.0
# Mean Bit Score: 121.35
Locus_11_Transcript_17/23_Confidence_0.036_Length_1611	26.8	459	1213	1651	83.9	6e-37	153.0
Locus_11_Transcript_16/23_Confidence_0.429_Length_5398	26.62	601	1088	1651	31.9	5e-39	166.0
Locus_11_Transcript_23/23_Confidence_0.143_Length_5008	27.48	353	1088	1414	19.7	8e-14	83.2
Locus_11_Transcript_15/23_Confidence_0.107_Length_1760	27.48	353	1088	1414	56.0	1e-14	83.2
 
# gi|154434681|gb|ABS82440.1|_structural_polyprotein__Black_queen_cell_virus
# Suject Length: 817
# Total Subject Coverage: 664
# Relative Subject Coverage: 0.812729498164
# Best Bit Score: 181.0
# Mean Bit Score: 121.3
Locus_17_Transcript_6/12_Confidence_0.385_Length_1953	25.44	676	78	678	98.7	2e-46	181.0
Locus_17_Transcript_4/12_Confidence_0.154_Length_1373	28.06	474	81	511	99.8	2e-43	169.0
Locus_17_Transcript_5/12_Confidence_0.154_Length_696	24.32	222	78	286	88.2	1e-09	63.2
Locus_17_Transcript_8/12_Confidence_0.000_Length_1426	28.06	474	81	511	96.1	3e-43	169.0
Locus_17_Transcript_7/12_Confidence_0.308_Length_1996	26.0	673	81	678	96.1	1e-45	179.0
Locus_17_Transcript_1/12_Confidence_0.154_Length_882	32.66	248	277	517	81.2	4e-29	123.0
Locus_12_Transcript_2/2_Confidence_0.000_Length_447	34.33	67	15	81	44.1	0.001	43.9
Locus_17_Transcript_2/12_Confidence_0.154_Length_728	33.06	242	277	511	95.9	8e-29	121.0
Locus_12_Transcript_1/2_Confidence_0.667_Length_341	34.33	67	15	81	57.8	5e-04	43.9
Locus_17_Transcript_3/12_Confidence_0.154_Length_728	33.06	242	277	511	95.9	1e-28	120.0
 
# gi|371485871|gb|AEX30905.1|_polyprotein_1,_partial__uncultured_virus
# Suject Length: 535
# Total Subject Coverage: 382
# Relative Subject Coverage: 0.714018691589
# Best Bit Score: 166.0
# Mean Bit Score: 121.15
Locus_11_Transcript_17/23_Confidence_0.036_Length_1611	30.3	396	3	384	72.4	1e-42	166.0
Locus_11_Transcript_16/23_Confidence_0.429_Length_5398	30.3	396	3	384	21.6	2e-40	166.0
Locus_11_Transcript_23/23_Confidence_0.143_Length_5008	32.26	155	3	153	9.1	5e-12	76.3
Locus_11_Transcript_15/23_Confidence_0.107_Length_1760	32.26	155	3	153	25.9	1e-12	76.3
 
# gi|5758053|gb|AAD50650.1|AF135408_1_polyprotein,_partial__Tomato_ringspot_virus
# Suject Length: 985
# Total Subject Coverage: 563
# Relative Subject Coverage: 0.571573604061
# Best Bit Score: 168.0
# Mean Bit Score: 121.05
Locus_11_Transcript_17/23_Confidence_0.036_Length_1611	28.29	516	298	782	93.0	4e-37	153.0
Locus_11_Transcript_16/23_Confidence_0.429_Length_5398	28.24	595	220	782	31.4	5e-40	168.0
Locus_11_Transcript_23/23_Confidence_0.143_Length_5008	27.38	347	220	551	19.1	2e-13	81.6
Locus_11_Transcript_15/23_Confidence_0.107_Length_1760	27.38	347	220	551	54.3	4e-14	81.6
 
# gi|696004419|gb|AIT39626.1|_polyprotein__Tomato_ringspot_virus
# Suject Length: 2196
# Total Subject Coverage: 563
# Relative Subject Coverage: 0.256375227687
# Best Bit Score: 168.0
# Mean Bit Score: 120.95
Locus_11_Transcript_17/23_Confidence_0.036_Length_1611	29.3	471	1542	1993	84.7	2e-37	154.0
Locus_11_Transcript_16/23_Confidence_0.429_Length_5398	28.24	595	1431	1993	31.4	1e-39	168.0
Locus_11_Transcript_23/23_Confidence_0.143_Length_5008	27.38	347	1431	1762	19.1	5e-13	80.9
Locus_11_Transcript_15/23_Confidence_0.107_Length_1760	27.38	347	1431	1762	54.3	9e-14	80.9
 
# gi|735009189|gb|AJA37613.1|_polyprotein_1__Squash_mosaic_virus
# Suject Length: 1858
# Total Subject Coverage: 564
# Relative Subject Coverage: 0.303552206674
# Best Bit Score: 171.0
# Mean Bit Score: 120.9
Locus_11_Transcript_17/23_Confidence_0.036_Length_1611	27.97	404	1270	1656	73.7	2e-37	154.0
Locus_11_Transcript_16/23_Confidence_0.429_Length_5398	26.33	600	1093	1656	31.9	2e-40	171.0
Locus_11_Transcript_23/23_Confidence_0.143_Length_5008	26.89	357	1093	1422	19.9	1e-12	79.3
Locus_11_Transcript_15/23_Confidence_0.107_Length_1760	26.89	357	1093	1422	56.5	2e-13	79.3
 
# gi|14971002|dbj|BAB62139.1|_polyprotein__Squash_mosaic_virus
# Suject Length: 1858
# Total Subject Coverage: 564
# Relative Subject Coverage: 0.303552206674
# Best Bit Score: 169.0
# Mean Bit Score: 120.7
Locus_11_Transcript_17/23_Confidence_0.036_Length_1611	27.23	404	1270	1656	73.7	1e-36	152.0
Locus_11_Transcript_16/23_Confidence_0.429_Length_5398	26.0	600	1093	1656	31.9	6e-40	169.0
Locus_11_Transcript_23/23_Confidence_0.143_Length_5008	26.54	358	1093	1423	19.9	5e-13	80.9
Locus_11_Transcript_15/23_Confidence_0.107_Length_1760	26.54	358	1093	1423	56.7	9e-14	80.9
 
# gi|20522114|ref|NP_620657.1|_polyprotein__Squash_mosaic_virus
# Suject Length: 1858
# Total Subject Coverage: 564
# Relative Subject Coverage: 0.303552206674
# Best Bit Score: 169.0
# Mean Bit Score: 120.7
Locus_11_Transcript_17/23_Confidence_0.036_Length_1611	27.23	404	1270	1656	73.7	1e-36	152.0
Locus_11_Transcript_16/23_Confidence_0.429_Length_5398	26.0	600	1093	1656	31.9	6e-40	169.0
Locus_11_Transcript_23/23_Confidence_0.143_Length_5008	26.54	358	1093	1423	19.9	5e-13	80.9
Locus_11_Transcript_15/23_Confidence_0.107_Length_1760	26.54	358	1093	1423	56.7	9e-14	80.9
 
# gi|352144841|gb|AEQ61915.1|_nonstructural_polyprotein__Taura_syndrome_virus
# Suject Length: 2107
# Total Subject Coverage: 1158
# Relative Subject Coverage: 0.549596582819
# Best Bit Score: 306.0
# Mean Bit Score: 120.546153846
Locus_11_Transcript_7/23_Confidence_0.107_Length_203	41.54	65	785	848	94.1	7e-08	54.7
Locus_11_Transcript_22/23_Confidence_0.393_Length_2525	31.82	154	696	846	17.5	4e-15	86.3
Locus_11_Transcript_16/23_Confidence_0.429_Length_5398	30.33	788	1338	2055	42.3	8e-82	306.0
Locus_11_Transcript_16/23_Confidence_0.429_Length_5398	22.72	449	696	1135	21.7	7e-17	93.6
Locus_11_Transcript_8/23_Confidence_0.107_Length_383	32.54	126	725	848	97.7	8e-17	83.2
Locus_11_Transcript_9/23_Confidence_0.179_Length_458	33.94	109	785	891	68.6	1e-08	59.3
Locus_11_Transcript_23/23_Confidence_0.143_Length_5008	26.32	551	1338	1832	31.5	4e-31	140.0
Locus_11_Transcript_23/23_Confidence_0.143_Length_5008	22.72	449	696	1135	23.3	6e-17	93.6
Locus_11_Transcript_11/23_Confidence_0.214_Length_979	23.14	363	785	1135	93.1	2e-08	61.6
Locus_11_Transcript_15/23_Confidence_0.107_Length_1760	26.32	551	1338	1832	89.8	1e-32	140.0
Locus_11_Transcript_10/23_Confidence_0.214_Length_1642	23.35	454	696	1135	71.2	1e-17	93.2
Locus_11_Transcript_17/23_Confidence_0.036_Length_1611	35.58	534	1547	2055	95.7	4e-84	294.0
Locus_11_Transcript_13/23_Confidence_0.214_Length_1834	23.14	363	785	1135	49.7	9e-08	61.6
 
# gi|283979151|gb|ADB56659.1|_non-structural_polyprotein__Taura_syndrome_virus
# Suject Length: 2107
# Total Subject Coverage: 1159
# Relative Subject Coverage: 0.550071191267
# Best Bit Score: 307.0
# Mean Bit Score: 120.515384615
Locus_11_Transcript_7/23_Confidence_0.107_Length_203	41.54	65	785	848	94.1	9e-08	54.3
Locus_11_Transcript_22/23_Confidence_0.393_Length_2525	31.82	154	696	846	17.5	7e-15	85.5
Locus_11_Transcript_16/23_Confidence_0.429_Length_5398	31.38	784	1338	2055	42.3	4e-82	307.0
Locus_11_Transcript_16/23_Confidence_0.429_Length_5398	22.72	449	696	1135	21.7	7e-17	93.6
Locus_11_Transcript_8/23_Confidence_0.107_Length_383	32.54	126	725	848	97.7	1e-16	82.4
Locus_11_Transcript_9/23_Confidence_0.179_Length_458	33.94	109	785	891	68.6	1e-08	58.9
Locus_11_Transcript_23/23_Confidence_0.143_Length_5008	27.64	550	1338	1832	31.5	5e-31	140.0
Locus_11_Transcript_23/23_Confidence_0.143_Length_5008	22.72	449	696	1135	23.3	7e-17	93.6
Locus_11_Transcript_11/23_Confidence_0.214_Length_979	22.28	359	785	1136	93.4	2e-08	61.6
Locus_11_Transcript_15/23_Confidence_0.107_Length_1760	27.64	550	1338	1832	89.8	1e-32	140.0
Locus_11_Transcript_10/23_Confidence_0.214_Length_1642	22.72	449	696	1135	71.2	1e-17	93.2
Locus_11_Transcript_17/23_Confidence_0.036_Length_1611	36.7	534	1547	2055	95.7	2e-84	295.0
Locus_11_Transcript_13/23_Confidence_0.214_Length_1834	22.28	359	785	1136	49.8	9e-08	61.6
 
# gi|5758055|gb|AAD50651.1|AF135409_1_polyprotein,_partial__Tomato_ringspot_virus
# Suject Length: 985
# Total Subject Coverage: 563
# Relative Subject Coverage: 0.571573604061
# Best Bit Score: 167.0
# Mean Bit Score: 120.4
Locus_11_Transcript_17/23_Confidence_0.036_Length_1611	29.3	471	331	782	84.7	4e-37	152.0
Locus_11_Transcript_16/23_Confidence_0.429_Length_5398	28.24	595	220	782	31.4	1e-39	167.0
Locus_11_Transcript_23/23_Confidence_0.143_Length_5008	27.38	347	220	551	19.1	3e-13	81.3
Locus_11_Transcript_15/23_Confidence_0.107_Length_1760	27.38	347	220	551	54.3	5e-14	81.3
 
# gi|667668456|gb|AIG59960.1|_structural_polyprotein__Black_queen_cell_virus
# Suject Length: 813
# Total Subject Coverage: 671
# Relative Subject Coverage: 0.825338253383
# Best Bit Score: 173.0
# Mean Bit Score: 120.04
Locus_17_Transcript_6/12_Confidence_0.385_Length_1953	25.66	678	78	674	98.7	9e-44	173.0
Locus_17_Transcript_4/12_Confidence_0.154_Length_1373	28.36	476	81	507	99.8	1e-42	167.0
Locus_17_Transcript_5/12_Confidence_0.154_Length_696	23.87	222	78	282	88.2	7e-08	58.2
Locus_17_Transcript_8/12_Confidence_0.000_Length_1426	28.36	476	81	507	96.1	2e-42	166.0
Locus_17_Transcript_7/12_Confidence_0.308_Length_1996	25.78	675	81	674	96.1	2e-43	173.0
Locus_17_Transcript_1/12_Confidence_0.154_Length_882	33.6	250	273	513	81.2	6e-30	126.0
Locus_12_Transcript_2/2_Confidence_0.000_Length_447	34.18	79	4	81	52.1	3e-04	45.1
Locus_17_Transcript_2/12_Confidence_0.154_Length_728	34.02	244	273	507	95.9	1e-29	124.0
Locus_12_Transcript_1/2_Confidence_0.667_Length_341	34.18	79	4	81	68.3	2e-04	45.1
Locus_17_Transcript_3/12_Confidence_0.154_Length_728	34.02	244	273	507	95.9	2e-29	123.0
 
# gi|5523969|gb|AAD44037.1|AF104020_1_polyprotein,_partial__Bovine_viral_diarrhea_virus_2
# Suject Length: 318
# Total Subject Coverage: 173
# Relative Subject Coverage: 0.544025157233
# Best Bit Score: 248.0
# Mean Bit Score: 119.924
Locus_1078_Transcript_3/8_Confidence_0.286_Length_165	100.0	51	211	261	92.1	8e-27	104.0
Locus_1078_Transcript_3/8_Confidence_0.286_Length_165	96.15	52	135	186	93.9	2e-26	103.0
Locus_1078_Transcript_1/8_Confidence_0.571_Length_275	96.3	81	181	261	88.0	2e-45	155.0
Locus_1078_Transcript_1/8_Confidence_0.571_Length_275	93.9	82	105	186	89.1	5e-45	154.0
Locus_1078_Transcript_5/8_Confidence_0.500_Length_331	96.12	103	105	207	93.1	6e-61	196.0
Locus_1078_Transcript_5/8_Confidence_0.500_Length_331	88.89	90	181	270	81.3	3e-46	158.0
Locus_1078_Transcript_5/8_Confidence_0.500_Length_331	100.0	34	98	131	30.5	3e-13	69.7
Locus_1078_Transcript_6/8_Confidence_0.286_Length_193	100.0	63	168	230	97.4	2e-35	128.0
Locus_1078_Transcript_6/8_Confidence_0.286_Length_193	98.25	57	98	154	88.1	4e-30	114.0
Locus_1078_Transcript_6/8_Confidence_0.286_Length_193	74.07	27	244	270	41.5	3e-04	42.7
Locus_1078_Transcript_8/8_Confidence_0.143_Length_201	100.0	60	192	251	89.1	4e-33	122.0
Locus_1078_Transcript_8/8_Confidence_0.143_Length_201	98.33	60	116	175	89.1	2e-32	120.0
Locus_430_Transcript_3/3_Confidence_0.250_Length_134	64.29	42	166	207	79.9	5e-06	47.0
Locus_430_Transcript_3/3_Confidence_0.250_Length_134	88.46	26	106	131	57.5	1e-05	46.2
Locus_1078_Transcript_2/8_Confidence_0.571_Length_264	98.67	75	184	258	84.8	2e-43	150.0
Locus_1078_Transcript_2/8_Confidence_0.571_Length_264	97.33	75	108	182	84.8	7e-43	149.0
Locus_430_Transcript_1/3_Confidence_1.000_Length_203	81.67	60	173	230	88.2	2e-22	93.6
Locus_430_Transcript_1/3_Confidence_1.000_Length_203	91.84	49	106	154	71.9	1e-21	90.9
Locus_1078_Transcript_4/8_Confidence_0.429_Length_229	100.0	73	186	258	95.2	1e-42	148.0
Locus_1078_Transcript_4/8_Confidence_0.429_Length_229	98.63	73	110	182	95.2	5e-42	146.0
Locus_430_Transcript_2/3_Confidence_0.750_Length_167	77.08	48	173	218	85.6	1e-13	68.6
Locus_430_Transcript_2/3_Confidence_0.750_Length_167	91.89	37	106	142	65.9	3e-13	67.4
Locus_1078_Transcript_7/8_Confidence_0.357_Length_374	99.19	124	128	251	99.2	1e-80	248.0
Locus_1078_Transcript_7/8_Confidence_0.357_Length_374	98.72	78	98	175	62.3	7e-45	155.0
Locus_1078_Transcript_7/8_Confidence_0.357_Length_374	89.55	67	204	270	53.5	4e-32	122.0
 
# gi|96980778|ref|YP_610950.1|_nonstructural_protein_precursor__Homalodisca_coagulata_virus-1
# Suject Length: 1795
# Total Subject Coverage: 1073
# Relative Subject Coverage: 0.597771587744
# Best Bit Score: 303.0
# Mean Bit Score: 119.806666667
Locus_11_Transcript_7/23_Confidence_0.107_Length_203	36.36	66	660	725	97.0	7e-06	48.5
Locus_11_Transcript_22/23_Confidence_0.393_Length_2525	28.22	287	449	725	32.6	1e-21	107.0
Locus_11_Transcript_16/23_Confidence_0.429_Length_5398	30.29	799	1006	1755	40.9	6e-81	303.0
Locus_11_Transcript_16/23_Confidence_0.429_Length_5398	27.63	333	449	771	17.4	1e-25	122.0
Locus_11_Transcript_8/23_Confidence_0.107_Length_383	35.11	131	598	725	96.1	2e-19	90.5
Locus_11_Transcript_9/23_Confidence_0.179_Length_458	35.71	112	660	771	67.9	7e-12	69.3
Locus_11_Transcript_23/23_Confidence_0.143_Length_5008	26.39	557	1006	1518	29.9	7e-35	152.0
Locus_11_Transcript_23/23_Confidence_0.143_Length_5008	27.63	333	449	771	18.8	1e-25	122.0
Locus_11_Transcript_6/23_Confidence_0.071_Length_224	31.51	73	598	667	86.6	1e-05	48.1
Locus_11_Transcript_10/23_Confidence_0.214_Length_1642	27.63	333	449	771	57.3	2e-27	123.0
Locus_11_Transcript_15/23_Confidence_0.107_Length_1760	26.39	557	1006	1518	85.0	2e-36	152.0
Locus_11_Transcript_5/23_Confidence_0.071_Length_725	23.14	229	449	667	90.1	4e-08	59.3
Locus_11_Transcript_17/23_Confidence_0.036_Length_1611	34.1	522	1253	1755	91.7	4e-73	261.0
Locus_11_Transcript_13/23_Confidence_0.214_Length_1834	35.71	112	660	771	17.0	2e-10	69.7
Locus_11_Transcript_11/23_Confidence_0.214_Length_979	35.71	112	660	771	31.8	4e-11	69.7
 
# gi|84316421|gb|ABC55703.1|_nonstructural_protein_precursor__Homalodisca_coagulata_virus-1
# Suject Length: 1795
# Total Subject Coverage: 1073
# Relative Subject Coverage: 0.597771587744
# Best Bit Score: 303.0
# Mean Bit Score: 119.806666667
Locus_11_Transcript_7/23_Confidence_0.107_Length_203	36.36	66	660	725	97.0	7e-06	48.5
Locus_11_Transcript_22/23_Confidence_0.393_Length_2525	28.22	287	449	725	32.6	1e-21	107.0
Locus_11_Transcript_16/23_Confidence_0.429_Length_5398	30.29	799	1006	1755	40.9	6e-81	303.0
Locus_11_Transcript_16/23_Confidence_0.429_Length_5398	27.63	333	449	771	17.4	1e-25	122.0
Locus_11_Transcript_8/23_Confidence_0.107_Length_383	35.11	131	598	725	96.1	2e-19	90.5
Locus_11_Transcript_9/23_Confidence_0.179_Length_458	35.71	112	660	771	67.9	7e-12	69.3
Locus_11_Transcript_23/23_Confidence_0.143_Length_5008	26.39	557	1006	1518	29.9	7e-35	152.0
Locus_11_Transcript_23/23_Confidence_0.143_Length_5008	27.63	333	449	771	18.8	1e-25	122.0
Locus_11_Transcript_6/23_Confidence_0.071_Length_224	31.51	73	598	667	86.6	1e-05	48.1
Locus_11_Transcript_10/23_Confidence_0.214_Length_1642	27.63	333	449	771	57.3	2e-27	123.0
Locus_11_Transcript_15/23_Confidence_0.107_Length_1760	26.39	557	1006	1518	85.0	2e-36	152.0
Locus_11_Transcript_5/23_Confidence_0.071_Length_725	23.14	229	449	667	90.1	4e-08	59.3
Locus_11_Transcript_17/23_Confidence_0.036_Length_1611	34.1	522	1253	1755	91.7	4e-73	261.0
Locus_11_Transcript_13/23_Confidence_0.214_Length_1834	35.71	112	660	771	17.0	2e-10	69.7
Locus_11_Transcript_11/23_Confidence_0.214_Length_979	35.71	112	660	771	31.8	4e-11	69.7
 
# gi|305682281|dbj|BAJ16223.1|_polyprotein__Melon_mild_mottle_virus
# Suject Length: 2314
# Total Subject Coverage: 368
# Relative Subject Coverage: 0.159031979257
# Best Bit Score: 145.0
# Mean Bit Score: 119.633333333
Locus_11_Transcript_17/23_Confidence_0.036_Length_1611	31.28	390	1607	1974	71.1	2e-34	145.0
Locus_11_Transcript_16/23_Confidence_0.429_Length_5398	31.28	390	1607	1974	21.2	1e-32	145.0
Locus_11_Transcript_15/23_Confidence_0.107_Length_1760	33.11	151	1607	1750	25.0	4e-10	68.9
 
# gi|50403733|sp|P29150.2|POL1_TORVR_RecName:_Full_RNA1_polyprotein;_AltName:_Full_P1;_Contains:_RecN
# Suject Length: 2197
# Total Subject Coverage: 563
# Relative Subject Coverage: 0.256258534365
# Best Bit Score: 166.0
# Mean Bit Score: 119.35
Locus_11_Transcript_17/23_Confidence_0.036_Length_1611	29.3	471	1543	1994	84.7	1e-36	152.0
Locus_11_Transcript_16/23_Confidence_0.429_Length_5398	28.24	595	1432	1994	31.4	6e-39	166.0
Locus_11_Transcript_23/23_Confidence_0.143_Length_5008	27.38	347	1432	1763	19.1	1e-12	79.7
Locus_11_Transcript_15/23_Confidence_0.107_Length_1760	27.38	347	1432	1763	54.3	2e-13	79.7
 
# gi|999418|gb|AAA78254.1|_ORF__Tomato_ringspot_virus
# Suject Length: 2197
# Total Subject Coverage: 563
# Relative Subject Coverage: 0.256258534365
# Best Bit Score: 166.0
# Mean Bit Score: 119.35
Locus_11_Transcript_17/23_Confidence_0.036_Length_1611	29.3	471	1543	1994	84.7	1e-36	152.0
Locus_11_Transcript_16/23_Confidence_0.429_Length_5398	28.24	595	1432	1994	31.4	6e-39	166.0
Locus_11_Transcript_23/23_Confidence_0.143_Length_5008	27.38	347	1432	1763	19.1	1e-12	79.7
Locus_11_Transcript_15/23_Confidence_0.107_Length_1760	27.38	347	1432	1763	54.3	2e-13	79.7
 
# gi|20564156|ref|NP_620765.1|_polyprotein__Tomato_ringspot_virus
# Suject Length: 2197
# Total Subject Coverage: 563
# Relative Subject Coverage: 0.256258534365
# Best Bit Score: 166.0
# Mean Bit Score: 119.35
Locus_11_Transcript_17/23_Confidence_0.036_Length_1611	29.3	471	1543	1994	84.7	1e-36	152.0
Locus_11_Transcript_16/23_Confidence_0.429_Length_5398	28.24	595	1432	1994	31.4	6e-39	166.0
Locus_11_Transcript_23/23_Confidence_0.143_Length_5008	27.38	347	1432	1763	19.1	1e-12	79.7
Locus_11_Transcript_15/23_Confidence_0.107_Length_1760	27.38	347	1432	1763	54.3	2e-13	79.7
 
# gi|138362|sp|P03600.1|POL1_CPMVS_RecName:_Full_RNA1_polyprotein;_AltName:_Full_Genome_polyprotein_B
# Suject Length: 1866
# Total Subject Coverage: 718
# Relative Subject Coverage: 0.384780278671
# Best Bit Score: 184.0
# Mean Bit Score: 119.34
Locus_11_Transcript_10/23_Confidence_0.214_Length_1642	26.06	165	457	611	29.5	4e-04	49.3
Locus_11_Transcript_17/23_Confidence_0.036_Length_1611	28.33	466	1217	1665	85.8	8e-44	174.0
Locus_11_Transcript_16/23_Confidence_0.429_Length_5398	26.96	586	1103	1665	31.9	1e-44	184.0
Locus_11_Transcript_23/23_Confidence_0.143_Length_5008	28.02	339	1103	1428	19.7	3e-17	94.7
Locus_11_Transcript_15/23_Confidence_0.107_Length_1760	28.02	339	1103	1428	56.0	4e-18	94.7
 
# gi|20095238|ref|NP_613283.1|_polyprotein__Cowpea_mosaic_virus
# Suject Length: 1866
# Total Subject Coverage: 718
# Relative Subject Coverage: 0.384780278671
# Best Bit Score: 184.0
# Mean Bit Score: 119.34
Locus_11_Transcript_10/23_Confidence_0.214_Length_1642	26.06	165	457	611	29.5	4e-04	49.3
Locus_11_Transcript_17/23_Confidence_0.036_Length_1611	28.33	466	1217	1665	85.8	8e-44	174.0
Locus_11_Transcript_16/23_Confidence_0.429_Length_5398	26.96	586	1103	1665	31.9	1e-44	184.0
Locus_11_Transcript_23/23_Confidence_0.143_Length_5008	28.02	339	1103	1428	19.7	3e-17	94.7
Locus_11_Transcript_15/23_Confidence_0.107_Length_1760	28.02	339	1103	1428	56.0	4e-18	94.7
 
# gi|58909|emb|CAA25029.1|_unnamed_protein_product__Cowpea_mosaic_virus
# Suject Length: 1866
# Total Subject Coverage: 718
# Relative Subject Coverage: 0.384780278671
# Best Bit Score: 184.0
# Mean Bit Score: 119.34
Locus_11_Transcript_10/23_Confidence_0.214_Length_1642	26.06	165	457	611	29.5	4e-04	49.3
Locus_11_Transcript_17/23_Confidence_0.036_Length_1611	28.33	466	1217	1665	85.8	8e-44	174.0
Locus_11_Transcript_16/23_Confidence_0.429_Length_5398	26.96	586	1103	1665	31.9	1e-44	184.0
Locus_11_Transcript_23/23_Confidence_0.143_Length_5008	28.02	339	1103	1428	19.7	3e-17	94.7
Locus_11_Transcript_15/23_Confidence_0.107_Length_1760	28.02	339	1103	1428	56.0	4e-18	94.7
 
# gi|14701765|gb|AAK72220.1|AF277675_1_non-structural_polyprotein__Taura_syndrome_virus
# Suject Length: 2107
# Total Subject Coverage: 1158
# Relative Subject Coverage: 0.549596582819
# Best Bit Score: 305.0
# Mean Bit Score: 119.184615385
Locus_11_Transcript_7/23_Confidence_0.107_Length_203	40.0	65	785	848	94.1	3e-07	52.4
Locus_11_Transcript_22/23_Confidence_0.393_Length_2525	31.17	154	696	846	17.5	2e-14	84.3
Locus_11_Transcript_16/23_Confidence_0.429_Length_5398	30.87	784	1338	2055	42.3	9e-82	305.0
Locus_11_Transcript_16/23_Confidence_0.429_Length_5398	22.27	449	696	1135	21.7	1e-16	93.2
Locus_11_Transcript_8/23_Confidence_0.107_Length_383	31.75	126	725	848	97.7	4e-16	80.9
Locus_11_Transcript_9/23_Confidence_0.179_Length_458	33.03	109	785	891	68.6	5e-08	57.4
Locus_11_Transcript_23/23_Confidence_0.143_Length_5008	26.69	547	1338	1832	31.5	3e-30	137.0
Locus_11_Transcript_23/23_Confidence_0.143_Length_5008	22.27	449	696	1135	23.3	9e-17	93.2
Locus_11_Transcript_11/23_Confidence_0.214_Length_979	22.35	358	785	1135	93.1	4e-08	60.8
Locus_11_Transcript_15/23_Confidence_0.107_Length_1760	26.69	547	1338	1832	89.8	1e-31	137.0
Locus_11_Transcript_10/23_Confidence_0.214_Length_1642	22.72	449	696	1135	71.2	2e-17	92.4
Locus_11_Transcript_17/23_Confidence_0.036_Length_1611	35.96	534	1547	2055	95.7	1e-84	295.0
Locus_11_Transcript_13/23_Confidence_0.214_Length_1834	22.35	358	785	1135	49.7	2e-07	60.8
 
# gi|14780877|ref|NP_149057.1|_non-structural_polyprotein__Taura_syndrome_virus
# Suject Length: 2107
# Total Subject Coverage: 1158
# Relative Subject Coverage: 0.549596582819
# Best Bit Score: 305.0
# Mean Bit Score: 119.184615385
Locus_11_Transcript_7/23_Confidence_0.107_Length_203	40.0	65	785	848	94.1	3e-07	52.4
Locus_11_Transcript_22/23_Confidence_0.393_Length_2525	31.17	154	696	846	17.5	2e-14	84.3
Locus_11_Transcript_16/23_Confidence_0.429_Length_5398	30.87	784	1338	2055	42.3	9e-82	305.0
Locus_11_Transcript_16/23_Confidence_0.429_Length_5398	22.27	449	696	1135	21.7	1e-16	93.2
Locus_11_Transcript_8/23_Confidence_0.107_Length_383	31.75	126	725	848	97.7	4e-16	80.9
Locus_11_Transcript_9/23_Confidence_0.179_Length_458	33.03	109	785	891	68.6	5e-08	57.4
Locus_11_Transcript_23/23_Confidence_0.143_Length_5008	26.69	547	1338	1832	31.5	3e-30	137.0
Locus_11_Transcript_23/23_Confidence_0.143_Length_5008	22.27	449	696	1135	23.3	9e-17	93.2
Locus_11_Transcript_11/23_Confidence_0.214_Length_979	22.35	358	785	1135	93.1	4e-08	60.8
Locus_11_Transcript_15/23_Confidence_0.107_Length_1760	26.69	547	1338	1832	89.8	1e-31	137.0
Locus_11_Transcript_10/23_Confidence_0.214_Length_1642	22.72	449	696	1135	71.2	2e-17	92.4
Locus_11_Transcript_17/23_Confidence_0.036_Length_1611	35.96	534	1547	2055	95.7	1e-84	295.0
Locus_11_Transcript_13/23_Confidence_0.214_Length_1834	22.35	358	785	1135	49.7	2e-07	60.8
 
# gi|119372482|gb|ABB17263.2|_nonstructural_polyprotein__Taura_syndrome_virus
# Suject Length: 2107
# Total Subject Coverage: 1158
# Relative Subject Coverage: 0.549596582819
# Best Bit Score: 310.0
# Mean Bit Score: 119.184615385
Locus_11_Transcript_7/23_Confidence_0.107_Length_203	40.0	65	785	848	94.1	3e-07	52.8
Locus_11_Transcript_22/23_Confidence_0.393_Length_2525	31.37	153	696	845	17.4	1e-14	84.3
Locus_11_Transcript_16/23_Confidence_0.429_Length_5398	31.01	790	1338	2055	42.3	6e-83	310.0
Locus_11_Transcript_16/23_Confidence_0.429_Length_5398	29.0	200	696	891	10.6	2e-15	89.0
Locus_11_Transcript_8/23_Confidence_0.107_Length_383	31.75	126	725	848	97.7	3e-16	81.3
Locus_11_Transcript_9/23_Confidence_0.179_Length_458	33.03	109	785	891	68.6	4e-08	57.4
Locus_11_Transcript_23/23_Confidence_0.143_Length_5008	27.26	554	1338	1832	31.5	5e-32	143.0
Locus_11_Transcript_23/23_Confidence_0.143_Length_5008	29.0	200	696	891	11.4	2e-15	89.0
Locus_11_Transcript_11/23_Confidence_0.214_Length_979	33.03	109	785	891	32.1	7e-07	57.0
Locus_11_Transcript_15/23_Confidence_0.107_Length_1760	27.26	554	1338	1832	89.8	1e-33	143.0
Locus_11_Transcript_10/23_Confidence_0.214_Length_1642	22.49	449	696	1135	71.2	3e-16	88.6
Locus_11_Transcript_17/23_Confidence_0.036_Length_1611	36.65	532	1547	2055	95.7	2e-85	297.0
Locus_11_Transcript_13/23_Confidence_0.214_Length_1834	33.03	109	785	891	17.1	2e-06	57.0
 
# gi|313760825|gb|ADR79389.1|_polyprotein,_partial__Picorna-like_virus_Eptesicus_fuscus/P1/InV1/IT/US
# Suject Length: 1347
# Total Subject Coverage: 536
# Relative Subject Coverage: 0.397921306607
# Best Bit Score: 152.0
# Mean Bit Score: 119.15
Locus_11_Transcript_17/23_Confidence_0.036_Length_1611	27.77	443	895	1317	76.8	1e-32	139.0
Locus_11_Transcript_16/23_Confidence_0.429_Length_5398	26.81	567	782	1317	29.1	6e-35	152.0
Locus_11_Transcript_23/23_Confidence_0.143_Length_5008	26.7	382	782	1143	20.9	1e-16	92.8
Locus_11_Transcript_15/23_Confidence_0.107_Length_1760	26.7	382	782	1143	59.4	2e-17	92.8
 
# gi|167613903|gb|ABZ89551.1|_polyprotein_1__Squash_mosaic_virus
# Suject Length: 1858
# Total Subject Coverage: 564
# Relative Subject Coverage: 0.303552206674
# Best Bit Score: 168.0
# Mean Bit Score: 118.7
Locus_11_Transcript_17/23_Confidence_0.036_Length_1611	26.98	404	1270	1656	73.7	1e-36	152.0
Locus_11_Transcript_16/23_Confidence_0.429_Length_5398	25.67	600	1093	1656	31.9	9e-40	168.0
Locus_11_Transcript_23/23_Confidence_0.143_Length_5008	26.55	354	1093	1419	19.7	5e-12	77.4
Locus_11_Transcript_15/23_Confidence_0.107_Length_1760	26.55	354	1093	1419	56.0	1e-12	77.4
 
# gi|530323599|ref|YP_008400143.1|_RNA-dependent_RNA_polymerase__Broad_bean_true_mosaic_virus
# Suject Length: 715
# Total Subject Coverage: 415
# Relative Subject Coverage: 0.58041958042
# Best Bit Score: 164.0
# Mean Bit Score: 118.6
Locus_11_Transcript_17/23_Confidence_0.036_Length_1611	27.27	429	97	511	78.7	2e-41	164.0
Locus_11_Transcript_16/23_Confidence_0.429_Length_5398	27.27	429	97	511	23.5	2e-39	164.0
Locus_11_Transcript_23/23_Confidence_0.143_Length_5008	29.12	182	97	274	10.6	7e-11	73.2
Locus_11_Transcript_15/23_Confidence_0.107_Length_1760	29.12	182	97	274	30.3	2e-11	73.2
 
# gi|764153282|gb|AJR21496.1|_RNA-dependent_RNA_polymerase,_partial__Black_queen_cell_virus
# Suject Length: 297
# Total Subject Coverage: 297
# Relative Subject Coverage: 1.0
# Best Bit Score: 168.0
# Mean Bit Score: 118.1
Locus_11_Transcript_17/23_Confidence_0.036_Length_1611	33.33	306	1	297	56.4	2e-45	168.0
Locus_11_Transcript_16/23_Confidence_0.429_Length_5398	33.33	306	1	297	16.8	3e-43	168.0
Locus_11_Transcript_23/23_Confidence_0.143_Length_5008	35.35	99	1	97	5.9	5e-10	68.2
Locus_11_Transcript_15/23_Confidence_0.107_Length_1760	35.35	99	1	97	16.8	1e-10	68.2
 
# gi|313666842|gb|ADR72923.1|_non-structural_polyprotein__Mud_crab_dicistrovirus
# Suject Length: 2179
# Total Subject Coverage: 740
# Relative Subject Coverage: 0.339605323543
# Best Bit Score: 302.0
# Mean Bit Score: 118.036363636
Locus_11_Transcript_7/23_Confidence_0.107_Length_203	31.75	63	839	901	92.6	6e-04	42.7
Locus_11_Transcript_22/23_Confidence_0.393_Length_2525	33.06	124	778	899	14.6	6e-10	69.3
Locus_11_Transcript_16/23_Confidence_0.429_Length_5398	33.86	635	1540	2135	34.5	1e-80	302.0
Locus_11_Transcript_16/23_Confidence_0.429_Length_5398	29.8	151	778	921	7.9	1e-09	69.7
Locus_11_Transcript_9/23_Confidence_0.179_Length_458	30.49	82	839	920	51.5	5e-04	44.7
Locus_11_Transcript_23/23_Confidence_0.143_Length_5008	29.92	391	1540	1905	22.7	3e-30	137.0
Locus_11_Transcript_23/23_Confidence_0.143_Length_5008	29.8	151	778	921	8.5	1e-09	69.7
Locus_11_Transcript_8/23_Confidence_0.107_Length_383	31.75	126	778	901	97.7	7e-12	68.6
Locus_11_Transcript_15/23_Confidence_0.107_Length_1760	29.92	391	1540	1905	64.7	1e-31	137.0
Locus_11_Transcript_10/23_Confidence_0.214_Length_1642	29.8	151	778	921	25.9	2e-10	69.7
Locus_11_Transcript_17/23_Confidence_0.036_Length_1611	37.92	480	1679	2135	87.8	4e-82	288.0
 
# gi|314953945|ref|YP_004063985.1|_non-structural_polyprotein__Mud_crab_dicistrovirus
# Suject Length: 2179
# Total Subject Coverage: 740
# Relative Subject Coverage: 0.339605323543
# Best Bit Score: 302.0
# Mean Bit Score: 118.036363636
Locus_11_Transcript_7/23_Confidence_0.107_Length_203	31.75	63	839	901	92.6	6e-04	42.7
Locus_11_Transcript_22/23_Confidence_0.393_Length_2525	33.06	124	778	899	14.6	6e-10	69.3
Locus_11_Transcript_16/23_Confidence_0.429_Length_5398	33.86	635	1540	2135	34.5	1e-80	302.0
Locus_11_Transcript_16/23_Confidence_0.429_Length_5398	29.8	151	778	921	7.9	1e-09	69.7
Locus_11_Transcript_9/23_Confidence_0.179_Length_458	30.49	82	839	920	51.5	5e-04	44.7
Locus_11_Transcript_23/23_Confidence_0.143_Length_5008	29.92	391	1540	1905	22.7	3e-30	137.0
Locus_11_Transcript_23/23_Confidence_0.143_Length_5008	29.8	151	778	921	8.5	1e-09	69.7
Locus_11_Transcript_8/23_Confidence_0.107_Length_383	31.75	126	778	901	97.7	7e-12	68.6
Locus_11_Transcript_15/23_Confidence_0.107_Length_1760	29.92	391	1540	1905	64.7	1e-31	137.0
Locus_11_Transcript_10/23_Confidence_0.214_Length_1642	29.8	151	778	921	25.9	2e-10	69.7
Locus_11_Transcript_17/23_Confidence_0.036_Length_1611	37.92	480	1679	2135	87.8	4e-82	288.0
 
# gi|73920451|sp|Q9YJU5.1|POL1_BPMV_RecName:_Full_RNA1_polyprotein;_AltName:_Full_Genome_polyprotein
# Suject Length: 1850
# Total Subject Coverage: 561
# Relative Subject Coverage: 0.303243243243
# Best Bit Score: 159.0
# Mean Bit Score: 117.5
Locus_11_Transcript_17/23_Confidence_0.036_Length_1611	27.27	429	1236	1648	78.3	5e-36	150.0
Locus_11_Transcript_16/23_Confidence_0.429_Length_5398	26.41	602	1088	1648	31.8	8e-37	159.0
Locus_11_Transcript_23/23_Confidence_0.143_Length_5008	27.53	356	1088	1413	19.7	6e-13	80.5
Locus_11_Transcript_15/23_Confidence_0.107_Length_1760	27.53	356	1088	1413	56.0	1e-13	80.5
 
# gi|4097880|gb|AAD09629.1|_polyprotein__Bean_pod_mottle_virus
# Suject Length: 1850
# Total Subject Coverage: 561
# Relative Subject Coverage: 0.303243243243
# Best Bit Score: 159.0
# Mean Bit Score: 117.5
Locus_11_Transcript_17/23_Confidence_0.036_Length_1611	27.27	429	1236	1648	78.3	5e-36	150.0
Locus_11_Transcript_16/23_Confidence_0.429_Length_5398	26.41	602	1088	1648	31.8	8e-37	159.0
Locus_11_Transcript_23/23_Confidence_0.143_Length_5008	27.53	356	1088	1413	19.7	6e-13	80.5
Locus_11_Transcript_15/23_Confidence_0.107_Length_1760	27.53	356	1088	1413	56.0	1e-13	80.5
 
# gi|19881399|ref|NP_612349.1|_polyprotein__Bean_pod_mottle_virus
# Suject Length: 1850
# Total Subject Coverage: 561
# Relative Subject Coverage: 0.303243243243
# Best Bit Score: 159.0
# Mean Bit Score: 117.5
Locus_11_Transcript_17/23_Confidence_0.036_Length_1611	27.27	429	1236	1648	78.3	5e-36	150.0
Locus_11_Transcript_16/23_Confidence_0.429_Length_5398	26.41	602	1088	1648	31.8	8e-37	159.0
Locus_11_Transcript_23/23_Confidence_0.143_Length_5008	27.53	356	1088	1413	19.7	6e-13	80.5
Locus_11_Transcript_15/23_Confidence_0.107_Length_1760	27.53	356	1088	1413	56.0	1e-13	80.5
 
# gi|397530168|gb|AFO53688.1|_non-structural_polyprotein__Taura_syndrome_virus
# Suject Length: 2106
# Total Subject Coverage: 988
# Relative Subject Coverage: 0.469135802469
# Best Bit Score: 309.0
# Mean Bit Score: 117.115384615
Locus_11_Transcript_7/23_Confidence_0.107_Length_203	38.46	65	784	847	94.1	9e-07	51.2
Locus_11_Transcript_22/23_Confidence_0.393_Length_2525	30.07	153	695	844	17.4	2e-13	80.9
Locus_11_Transcript_16/23_Confidence_0.429_Length_5398	35.78	587	1507	2054	31.7	7e-83	309.0
Locus_11_Transcript_16/23_Confidence_0.429_Length_5398	28.0	200	695	890	10.6	2e-14	85.9
Locus_11_Transcript_8/23_Confidence_0.107_Length_383	30.95	126	724	847	97.7	1e-15	79.7
Locus_11_Transcript_9/23_Confidence_0.179_Length_458	32.11	109	784	890	68.6	1e-07	56.2
Locus_11_Transcript_23/23_Confidence_0.143_Length_5008	32.57	350	1507	1831	20.1	3e-31	140.0
Locus_11_Transcript_23/23_Confidence_0.143_Length_5008	28.0	200	695	890	11.4	1e-14	85.9
Locus_11_Transcript_11/23_Confidence_0.214_Length_979	32.11	109	784	890	32.1	2e-06	55.8
Locus_11_Transcript_15/23_Confidence_0.107_Length_1760	32.57	350	1507	1831	57.2	9e-33	140.0
Locus_11_Transcript_10/23_Confidence_0.214_Length_1642	22.47	454	695	1134	71.2	3e-15	85.1
Locus_11_Transcript_17/23_Confidence_0.036_Length_1611	37.52	501	1590	2054	91.9	3e-85	297.0
Locus_11_Transcript_13/23_Confidence_0.214_Length_1834	32.11	109	784	890	17.1	6e-06	55.8
 
# gi|343130244|gb|AEJ84506.1|_polyprotein,_partial__Turnip_ringspot_virus
# Suject Length: 500
# Total Subject Coverage: 493
# Relative Subject Coverage: 0.986
# Best Bit Score: 162.0
# Mean Bit Score: 117.1
Locus_11_Transcript_17/23_Confidence_0.036_Length_1611	31.32	348	163	493	63.1	7e-41	160.0
Locus_11_Transcript_16/23_Confidence_0.429_Length_5398	27.64	521	1	493	27.9	2e-39	162.0
Locus_11_Transcript_23/23_Confidence_0.143_Length_5008	24.32	333	1	319	19.2	5e-11	73.2
Locus_11_Transcript_15/23_Confidence_0.107_Length_1760	24.32	333	1	319	54.7	1e-11	73.2
 
# gi|404184115|ref|YP_006666503.1|_non-structural_polyprotein__Macrobrachium_rosenbergii_Taihu_virus
# Suject Length: 2065
# Total Subject Coverage: 696
# Relative Subject Coverage: 0.337046004843
# Best Bit Score: 305.0
# Mean Bit Score: 116.658333333
Locus_11_Transcript_7/23_Confidence_0.107_Length_203	45.1	51	731	781	73.4	2e-05	47.4
Locus_11_Transcript_22/23_Confidence_0.393_Length_2525	37.1	124	671	792	14.5	8e-13	79.0
Locus_11_Transcript_16/23_Confidence_0.429_Length_5398	35.71	588	1463	2015	32.0	1e-81	305.0
Locus_11_Transcript_16/23_Confidence_0.429_Length_5398	35.43	127	671	794	6.9	6e-12	77.4
Locus_11_Transcript_8/23_Confidence_0.107_Length_383	32.54	126	671	794	97.7	6e-15	77.4
Locus_11_Transcript_9/23_Confidence_0.179_Length_458	33.33	84	731	813	52.2	2e-05	48.9
Locus_11_Transcript_23/23_Confidence_0.143_Length_5008	32.09	349	1463	1789	20.2	7e-30	136.0
Locus_11_Transcript_23/23_Confidence_0.143_Length_5008	35.43	127	671	794	7.5	6e-12	77.4
Locus_11_Transcript_11/23_Confidence_0.214_Length_979	36.92	65	731	794	19.5	7e-04	47.4
Locus_11_Transcript_15/23_Confidence_0.107_Length_1760	32.09	349	1463	1789	57.6	2e-31	136.0
Locus_11_Transcript_10/23_Confidence_0.214_Length_1642	35.43	127	671	794	22.8	1e-12	77.0
Locus_11_Transcript_17/23_Confidence_0.036_Length_1611	38.24	476	1563	2015	87.1	2e-83	291.0
 
# gi|402793859|gb|AEE02024.2|_non-structural_polyprotein__Macrobrachium_rosenbergii_Taihu_virus
# Suject Length: 2065
# Total Subject Coverage: 696
# Relative Subject Coverage: 0.337046004843
# Best Bit Score: 305.0
# Mean Bit Score: 116.658333333
Locus_11_Transcript_7/23_Confidence_0.107_Length_203	45.1	51	731	781	73.4	2e-05	47.4
Locus_11_Transcript_22/23_Confidence_0.393_Length_2525	37.1	124	671	792	14.5	8e-13	79.0
Locus_11_Transcript_16/23_Confidence_0.429_Length_5398	35.71	588	1463	2015	32.0	1e-81	305.0
Locus_11_Transcript_16/23_Confidence_0.429_Length_5398	35.43	127	671	794	6.9	6e-12	77.4
Locus_11_Transcript_8/23_Confidence_0.107_Length_383	32.54	126	671	794	97.7	6e-15	77.4
Locus_11_Transcript_9/23_Confidence_0.179_Length_458	33.33	84	731	813	52.2	2e-05	48.9
Locus_11_Transcript_23/23_Confidence_0.143_Length_5008	32.09	349	1463	1789	20.2	7e-30	136.0
Locus_11_Transcript_23/23_Confidence_0.143_Length_5008	35.43	127	671	794	7.5	6e-12	77.4
Locus_11_Transcript_11/23_Confidence_0.214_Length_979	36.92	65	731	794	19.5	7e-04	47.4
Locus_11_Transcript_15/23_Confidence_0.107_Length_1760	32.09	349	1463	1789	57.6	2e-31	136.0
Locus_11_Transcript_10/23_Confidence_0.214_Length_1642	35.43	127	671	794	22.8	1e-12	77.0
Locus_11_Transcript_17/23_Confidence_0.036_Length_1611	38.24	476	1563	2015	87.1	2e-83	291.0
 
# gi|2384748|gb|AAB69867.1|_RNA1_polyprotein__Peach_rosette_mosaic_virus
# Suject Length: 2150
# Total Subject Coverage: 396
# Relative Subject Coverage: 0.184186046512
# Best Bit Score: 158.0
# Mean Bit Score: 115.95
Locus_11_Transcript_17/23_Confidence_0.036_Length_1611	30.4	421	1499	1894	75.7	1e-38	158.0
Locus_11_Transcript_16/23_Confidence_0.429_Length_5398	30.4	421	1499	1894	22.6	1e-36	158.0
Locus_11_Transcript_23/23_Confidence_0.143_Length_5008	32.52	163	1546	1701	9.2	6e-11	73.9
Locus_11_Transcript_15/23_Confidence_0.107_Length_1760	32.52	163	1546	1701	26.2	1e-11	73.9
 
# gi|378406130|gb|AFB82733.1|_polyprotein__Cherry_leaf_roll_virus
# Suject Length: 2113
# Total Subject Coverage: 578
# Relative Subject Coverage: 0.273544723142
# Best Bit Score: 156.0
# Mean Bit Score: 115.85
Locus_11_Transcript_17/23_Confidence_0.036_Length_1611	27.78	486	1464	1920	85.8	2e-35	148.0
Locus_11_Transcript_16/23_Confidence_0.429_Length_5398	26.79	616	1343	1920	31.9	5e-36	156.0
Locus_11_Transcript_23/23_Confidence_0.143_Length_5008	25.6	336	1343	1659	18.8	1e-12	79.7
Locus_11_Transcript_15/23_Confidence_0.107_Length_1760	25.6	336	1343	1659	53.5	2e-13	79.7
 
# gi|475195701|ref|YP_007697622.1|_polyprotein__Arracacha_virus_B
# Suject Length: 2314
# Total Subject Coverage: 438
# Relative Subject Coverage: 0.189282627485
# Best Bit Score: 160.0
# Mean Bit Score: 115.75
Locus_11_Transcript_17/23_Confidence_0.036_Length_1611	27.84	449	1554	1991	81.1	6e-39	159.0
Locus_11_Transcript_16/23_Confidence_0.429_Length_5398	27.84	449	1554	1991	24.2	4e-37	160.0
Locus_11_Transcript_23/23_Confidence_0.143_Length_5008	26.6	188	1554	1737	10.9	2e-10	72.0
Locus_11_Transcript_15/23_Confidence_0.107_Length_1760	26.6	188	1554	1737	31.1	5e-11	72.0
 
# gi|385724523|gb|AFI74271.1|_polyprotein__Arracacha_virus_B
# Suject Length: 2314
# Total Subject Coverage: 438
# Relative Subject Coverage: 0.189282627485
# Best Bit Score: 160.0
# Mean Bit Score: 115.75
Locus_11_Transcript_17/23_Confidence_0.036_Length_1611	27.84	449	1554	1991	81.1	6e-39	159.0
Locus_11_Transcript_16/23_Confidence_0.429_Length_5398	27.84	449	1554	1991	24.2	4e-37	160.0
Locus_11_Transcript_23/23_Confidence_0.143_Length_5008	26.6	188	1554	1737	10.9	2e-10	72.0
Locus_11_Transcript_15/23_Confidence_0.107_Length_1760	26.6	188	1554	1737	31.1	5e-11	72.0
 
# gi|63099712|gb|AAY32935.1|_RNA-dependent_RNA_polymerase,_partial__Radish_mosaic_virus
# Suject Length: 709
# Total Subject Coverage: 396
# Relative Subject Coverage: 0.558533145275
# Best Bit Score: 161.0
# Mean Bit Score: 115.55
Locus_11_Transcript_17/23_Confidence_0.036_Length_1611	28.88	412	122	517	75.4	2e-40	161.0
Locus_11_Transcript_16/23_Confidence_0.429_Length_5398	28.88	412	122	517	22.5	2e-38	161.0
Locus_11_Transcript_23/23_Confidence_0.143_Length_5008	29.56	159	122	278	9.4	6e-10	70.1
Locus_11_Transcript_15/23_Confidence_0.107_Length_1760	29.56	159	122	278	26.7	1e-10	70.1
 
# gi|25013974|ref|NP_733962.1|_RNA-dependent_RNA_polymerase__Broad_bean_wilt_virus_2
# Suject Length: 697
# Total Subject Coverage: 383
# Relative Subject Coverage: 0.54949784792
# Best Bit Score: 157.0
# Mean Bit Score: 115.3
Locus_11_Transcript_17/23_Confidence_0.036_Length_1611	29.5	400	121	503	73.5	2e-39	157.0
Locus_11_Transcript_16/23_Confidence_0.429_Length_5398	29.5	400	121	503	21.9	2e-37	157.0
Locus_11_Transcript_23/23_Confidence_0.143_Length_5008	32.48	157	121	273	9.2	5e-11	73.6
Locus_11_Transcript_15/23_Confidence_0.107_Length_1760	32.48	157	121	273	26.2	1e-11	73.6
 
# gi|5523987|gb|AAD44046.1|AF104029_1_polyprotein,_partial__Bovine_viral_diarrhea_virus_2
# Suject Length: 395
# Total Subject Coverage: 133
# Relative Subject Coverage: 0.336708860759
# Best Bit Score: 231.0
# Mean Bit Score: 115.289473684
Locus_1078_Transcript_3/8_Confidence_0.286_Length_165	100.0	51	288	338	92.1	1e-26	104.0
Locus_1078_Transcript_3/8_Confidence_0.286_Length_165	97.96	49	215	263	88.5	4e-25	100.0
Locus_1078_Transcript_1/8_Confidence_0.571_Length_275	96.3	81	258	338	88.0	5e-45	156.0
Locus_1078_Transcript_1/8_Confidence_0.571_Length_275	97.96	49	215	263	53.1	5e-25	102.0
Locus_1078_Transcript_5/8_Confidence_0.500_Length_331	88.89	90	258	347	81.3	7e-46	159.0
Locus_1078_Transcript_5/8_Confidence_0.500_Length_331	100.0	70	215	284	63.1	5e-40	144.0
Locus_1078_Transcript_6/8_Confidence_0.286_Length_193	100.0	63	245	307	97.4	4e-35	128.0
Locus_1078_Transcript_6/8_Confidence_0.286_Length_193	74.07	27	321	347	41.5	3e-04	43.1
Locus_1078_Transcript_8/8_Confidence_0.143_Length_201	100.0	60	269	328	89.1	9e-33	122.0
Locus_1078_Transcript_8/8_Confidence_0.143_Length_201	100.0	38	215	252	56.2	6e-18	81.6
Locus_430_Transcript_3/3_Confidence_0.250_Length_134	64.29	42	243	284	79.9	9e-06	46.6
Locus_1078_Transcript_2/8_Confidence_0.571_Length_264	98.67	75	261	335	84.8	4e-43	151.0
Locus_1078_Transcript_2/8_Confidence_0.571_Length_264	100.0	45	215	259	50.8	1e-22	95.5
Locus_430_Transcript_1/3_Confidence_1.000_Length_203	81.67	60	250	307	88.2	4e-22	92.8
Locus_1078_Transcript_4/8_Confidence_0.429_Length_229	100.0	73	263	335	95.2	3e-42	148.0
Locus_1078_Transcript_4/8_Confidence_0.429_Length_229	100.0	45	215	259	58.5	8e-23	95.1
Locus_430_Transcript_2/3_Confidence_0.750_Length_167	77.08	48	250	295	85.6	5e-13	67.8
Locus_1078_Transcript_7/8_Confidence_0.357_Length_374	100.0	114	215	328	91.2	5e-73	231.0
Locus_1078_Transcript_7/8_Confidence_0.357_Length_374	89.55	67	281	347	53.5	5e-32	123.0
 
# gi|68314545|gb|AAP32284.2|_structural_polyprotein,_partial__Kashmir_bee_virus
# Suject Length: 888
# Total Subject Coverage: 642
# Relative Subject Coverage: 0.722972972973
# Best Bit Score: 155.0
# Mean Bit Score: 115.2875
Locus_17_Transcript_6/12_Confidence_0.385_Length_1953	25.32	695	134	775	96.0	1e-37	155.0
Locus_17_Transcript_4/12_Confidence_0.154_Length_1373	26.9	513	138	639	98.0	1e-36	149.0
Locus_17_Transcript_5/12_Confidence_0.154_Length_696	28.63	262	134	389	98.6	4e-18	89.4
Locus_17_Transcript_8/12_Confidence_0.000_Length_1426	26.9	513	138	639	94.4	1e-36	150.0
Locus_17_Transcript_7/12_Confidence_0.308_Length_1996	25.18	691	138	775	93.3	2e-36	152.0
Locus_17_Transcript_1/12_Confidence_0.154_Length_882	26.56	241	403	639	71.7	3e-13	75.5
Locus_17_Transcript_3/12_Confidence_0.154_Length_728	26.56	241	403	639	86.8	2e-13	75.5
Locus_17_Transcript_2/12_Confidence_0.154_Length_728	26.56	241	403	639	86.8	1e-13	75.9
 
# gi|73747918|ref|NP_851404.2|_structural_polyprotein,_partial__Kashmir_bee_virus
# Suject Length: 888
# Total Subject Coverage: 642
# Relative Subject Coverage: 0.722972972973
# Best Bit Score: 155.0
# Mean Bit Score: 115.2875
Locus_17_Transcript_6/12_Confidence_0.385_Length_1953	25.32	695	134	775	96.0	1e-37	155.0
Locus_17_Transcript_4/12_Confidence_0.154_Length_1373	26.9	513	138	639	98.0	1e-36	149.0
Locus_17_Transcript_5/12_Confidence_0.154_Length_696	28.63	262	134	389	98.6	4e-18	89.4
Locus_17_Transcript_8/12_Confidence_0.000_Length_1426	26.9	513	138	639	94.4	1e-36	150.0
Locus_17_Transcript_7/12_Confidence_0.308_Length_1996	25.18	691	138	775	93.3	2e-36	152.0
Locus_17_Transcript_1/12_Confidence_0.154_Length_882	26.56	241	403	639	71.7	3e-13	75.5
Locus_17_Transcript_3/12_Confidence_0.154_Length_728	26.56	241	403	639	86.8	2e-13	75.5
Locus_17_Transcript_2/12_Confidence_0.154_Length_728	26.56	241	403	639	86.8	1e-13	75.9
 
# gi|323208|gb|AAA42855.1|_nonstructural_protein;_putative_helicase/protease;_contains_duplication;_c
# Suject Length: 1896
# Total Subject Coverage: 142
# Relative Subject Coverage: 0.0748945147679
# Best Bit Score: 230.0
# Mean Bit Score: 115.284210526
Locus_1078_Transcript_3/8_Confidence_0.286_Length_165	100.0	51	1015	1065	92.1	6e-26	106.0
Locus_1078_Transcript_3/8_Confidence_0.286_Length_165	97.87	47	944	990	84.8	3e-23	98.2
Locus_1078_Transcript_1/8_Confidence_0.571_Length_275	98.72	78	988	1065	84.7	2e-43	157.0
Locus_1078_Transcript_1/8_Confidence_0.571_Length_275	82.76	58	933	990	61.8	2e-23	100.0
Locus_1078_Transcript_5/8_Confidence_0.500_Length_331	90.8	87	988	1074	78.5	7e-44	160.0
Locus_1078_Transcript_5/8_Confidence_0.500_Length_331	88.61	79	933	1011	70.4	9e-38	142.0
Locus_1078_Transcript_6/8_Confidence_0.286_Length_193	100.0	63	972	1034	97.4	5e-34	129.0
Locus_1078_Transcript_6/8_Confidence_0.286_Length_193	74.07	27	1048	1074	41.5	5e-04	42.7
Locus_1078_Transcript_8/8_Confidence_0.143_Length_201	100.0	60	996	1055	89.1	8e-32	123.0
Locus_1078_Transcript_8/8_Confidence_0.143_Length_201	80.85	47	933	979	68.2	1e-16	80.1
Locus_430_Transcript_3/3_Confidence_0.250_Length_134	64.29	42	970	1011	79.9	8e-06	47.4
Locus_1078_Transcript_2/8_Confidence_0.571_Length_264	98.67	75	988	1062	84.8	2e-41	152.0
Locus_1078_Transcript_2/8_Confidence_0.571_Length_264	83.33	54	933	986	59.8	4e-21	94.0
Locus_430_Transcript_1/3_Confidence_1.000_Length_203	81.67	60	977	1034	88.2	1e-21	94.4
Locus_1078_Transcript_4/8_Confidence_0.429_Length_229	100.0	73	990	1062	95.2	1e-40	149.0
Locus_1078_Transcript_4/8_Confidence_0.429_Length_229	83.33	54	933	986	69.0	3e-21	94.0
Locus_430_Transcript_2/3_Confidence_0.750_Length_167	77.08	48	977	1022	85.6	7e-13	68.6
Locus_1078_Transcript_7/8_Confidence_0.357_Length_374	92.68	123	933	1055	97.6	4e-68	230.0
Locus_1078_Transcript_7/8_Confidence_0.357_Length_374	89.55	67	1008	1074	53.5	7e-31	123.0
 
# gi|38373607|gb|AAR19088.1|_structural_polyprotein,_partial__Kashmir_bee_virus
# Suject Length: 765
# Total Subject Coverage: 642
# Relative Subject Coverage: 0.839215686275
# Best Bit Score: 155.0
# Mean Bit Score: 115.0625
Locus_17_Transcript_6/12_Confidence_0.385_Length_1953	24.54	701	11	652	96.0	1e-37	155.0
Locus_17_Transcript_4/12_Confidence_0.154_Length_1373	26.25	518	15	516	98.0	1e-36	149.0
Locus_17_Transcript_5/12_Confidence_0.154_Length_696	28.63	262	11	266	98.6	4e-18	89.4
Locus_17_Transcript_8/12_Confidence_0.000_Length_1426	26.25	518	15	516	94.4	9e-37	149.0
Locus_17_Transcript_7/12_Confidence_0.308_Length_1996	24.28	696	15	652	93.3	1e-36	152.0
Locus_17_Transcript_1/12_Confidence_0.154_Length_882	25.51	247	280	516	71.7	3e-13	75.5
Locus_17_Transcript_3/12_Confidence_0.154_Length_728	25.51	247	280	516	86.8	2e-13	75.1
Locus_17_Transcript_2/12_Confidence_0.154_Length_728	25.51	247	280	516	86.8	2e-13	75.5
 
# gi|528050054|sp|Q9DSN8.2|POLS_ABPVR_RecName:_Full_Structural_polyprotein;_Contains:_RecName:_Full_P
# Suject Length: 904
# Total Subject Coverage: 659
# Relative Subject Coverage: 0.728982300885
# Best Bit Score: 147.0
# Mean Bit Score: 115.042857143
Locus_17_Transcript_6/12_Confidence_0.385_Length_1953	23.64	715	133	791	96.0	5e-35	147.0
Locus_17_Transcript_4/12_Confidence_0.154_Length_1373	26.45	484	137	609	87.8	5e-34	142.0
Locus_17_Transcript_5/12_Confidence_0.154_Length_696	26.49	268	133	399	96.0	2e-19	93.2
Locus_17_Transcript_8/12_Confidence_0.000_Length_1426	26.45	484	137	609	84.5	5e-34	142.0
Locus_17_Transcript_7/12_Confidence_0.308_Length_1996	23.49	711	137	791	93.3	6e-34	144.0
Locus_17_Transcript_3/12_Confidence_0.154_Length_728	28.64	199	419	609	67.4	4e-11	68.2
Locus_17_Transcript_2/12_Confidence_0.154_Length_728	28.64	199	419	609	67.4	2e-11	68.9
 
# gi|10121213|gb|AAG13119.1|AF150629_2_capsid_protein__Acute_bee_paralysis_virus
# Suject Length: 914
# Total Subject Coverage: 659
# Relative Subject Coverage: 0.721006564551
# Best Bit Score: 147.0
# Mean Bit Score: 115.0
Locus_17_Transcript_6/12_Confidence_0.385_Length_1953	23.64	715	143	801	96.0	6e-35	147.0
Locus_17_Transcript_4/12_Confidence_0.154_Length_1373	26.45	484	147	619	87.8	6e-34	142.0
Locus_17_Transcript_5/12_Confidence_0.154_Length_696	26.49	268	143	409	96.0	2e-19	93.2
Locus_17_Transcript_8/12_Confidence_0.000_Length_1426	26.45	484	147	619	84.5	7e-34	142.0
Locus_17_Transcript_7/12_Confidence_0.308_Length_1996	23.49	711	147	801	93.3	7e-34	144.0
Locus_17_Transcript_3/12_Confidence_0.154_Length_728	28.64	199	429	619	67.4	4e-11	68.2
Locus_17_Transcript_2/12_Confidence_0.154_Length_728	28.64	199	429	619	67.4	3e-11	68.6
 
# gi|10314011|ref|NP_066242.1|_capsid_protein__Acute_bee_paralysis_virus
# Suject Length: 914
# Total Subject Coverage: 659
# Relative Subject Coverage: 0.721006564551
# Best Bit Score: 147.0
# Mean Bit Score: 115.0
Locus_17_Transcript_6/12_Confidence_0.385_Length_1953	23.64	715	143	801	96.0	6e-35	147.0
Locus_17_Transcript_4/12_Confidence_0.154_Length_1373	26.45	484	147	619	87.8	6e-34	142.0
Locus_17_Transcript_5/12_Confidence_0.154_Length_696	26.49	268	143	409	96.0	2e-19	93.2
Locus_17_Transcript_8/12_Confidence_0.000_Length_1426	26.45	484	147	619	84.5	7e-34	142.0
Locus_17_Transcript_7/12_Confidence_0.308_Length_1996	23.49	711	147	801	93.3	7e-34	144.0
Locus_17_Transcript_3/12_Confidence_0.154_Length_728	28.64	199	429	619	67.4	4e-11	68.2
Locus_17_Transcript_2/12_Confidence_0.154_Length_728	28.64	199	429	619	67.4	3e-11	68.6
 
# gi|119372481|gb|AAT81157.2|_non-structural_polyprotein__Taura_syndrome_virus
# Suject Length: 2107
# Total Subject Coverage: 1158
# Relative Subject Coverage: 0.549596582819
# Best Bit Score: 314.0
# Mean Bit Score: 114.9
Locus_11_Transcript_7/23_Confidence_0.107_Length_203	41.54	65	785	848	94.1	7e-08	54.7
Locus_11_Transcript_22/23_Confidence_0.393_Length_2525	33.12	154	696	846	17.5	1e-16	91.3
Locus_11_Transcript_16/23_Confidence_0.429_Length_5398	31.35	788	1338	2055	42.3	2e-84	314.0
Locus_11_Transcript_16/23_Confidence_0.429_Length_5398	23.16	449	696	1135	21.7	2e-19	102.0
Locus_11_Transcript_8/23_Confidence_0.107_Length_383	33.33	126	725	848	97.7	3e-18	87.0
Locus_11_Transcript_9/23_Confidence_0.179_Length_458	33.94	109	785	891	68.6	1e-08	59.3
Locus_11_Transcript_23/23_Confidence_0.143_Length_5008	27.4	551	1338	1832	31.5	8e-33	145.0
Locus_11_Transcript_23/23_Confidence_0.143_Length_5008	23.16	449	696	1135	23.3	3e-19	101.0
Locus_11_Transcript_6/23_Confidence_0.071_Length_224	30.88	68	725	790	89.3	3e-04	43.9
Locus_11_Transcript_10/23_Confidence_0.214_Length_1642	23.61	449	696	1135	71.2	6e-20	100.0
Locus_11_Transcript_15/23_Confidence_0.107_Length_1760	27.4	551	1338	1832	89.8	4e-34	144.0
Locus_11_Transcript_5/23_Confidence_0.071_Length_725	27.84	97	696	790	37.9	5e-05	49.7
Locus_11_Transcript_17/23_Confidence_0.036_Length_1611	37.08	534	1547	2055	95.7	2e-87	303.0
Locus_11_Transcript_13/23_Confidence_0.214_Length_1834	22.91	358	785	1135	49.7	1e-08	64.3
Locus_11_Transcript_11/23_Confidence_0.214_Length_979	22.91	358	785	1135	93.1	3e-09	64.3
 
# gi|155049576|gb|ABS90367.1|_RNA-dependent_RNA_polymerase,_partial__Turnip_ringspot_virus
# Suject Length: 712
# Total Subject Coverage: 352
# Relative Subject Coverage: 0.494382022472
# Best Bit Score: 160.0
# Mean Bit Score: 114.85
Locus_11_Transcript_17/23_Confidence_0.036_Length_1611	31.06	367	120	471	67.0	3e-40	160.0
Locus_11_Transcript_16/23_Confidence_0.429_Length_5398	31.15	366	120	471	20.0	3e-38	160.0
Locus_11_Transcript_23/23_Confidence_0.143_Length_5008	28.75	160	120	276	9.4	8e-10	69.7
Locus_11_Transcript_15/23_Confidence_0.107_Length_1760	28.75	160	120	276	26.7	2e-10	69.7
 
# gi|19068038|gb|AAL05915.1|_capsid_polyprotein__Acute_bee_paralysis_virus
# Suject Length: 914
# Total Subject Coverage: 659
# Relative Subject Coverage: 0.721006564551
# Best Bit Score: 153.0
# Mean Bit Score: 114.8125
Locus_17_Transcript_6/12_Confidence_0.385_Length_1953	24.09	714	143	801	96.0	7e-37	153.0
Locus_17_Transcript_4/12_Confidence_0.154_Length_1373	25.93	536	147	665	98.0	2e-36	149.0
Locus_17_Transcript_5/12_Confidence_0.154_Length_696	26.87	268	143	409	96.0	1e-19	94.0
Locus_17_Transcript_8/12_Confidence_0.000_Length_1426	25.93	536	147	665	94.4	4e-36	148.0
Locus_17_Transcript_7/12_Confidence_0.308_Length_1996	23.94	710	147	801	93.3	7e-36	150.0
Locus_17_Transcript_1/12_Confidence_0.154_Length_882	26.88	253	429	665	71.7	4e-13	75.1
Locus_17_Transcript_3/12_Confidence_0.154_Length_728	26.88	253	429	665	86.8	3e-13	74.7
Locus_17_Transcript_2/12_Confidence_0.154_Length_728	26.88	253	429	665	86.8	3e-13	74.7
 
# gi|343130248|gb|AEJ84508.1|_polyprotein,_partial__Turnip_ringspot_virus
# Suject Length: 500
# Total Subject Coverage: 493
# Relative Subject Coverage: 0.986
# Best Bit Score: 157.0
# Mean Bit Score: 114.7
Locus_11_Transcript_17/23_Confidence_0.036_Length_1611	32.27	344	163	493	63.1	9e-40	157.0
Locus_11_Transcript_16/23_Confidence_0.429_Length_5398	28.43	517	1	493	27.9	8e-38	157.0
Locus_11_Transcript_23/23_Confidence_0.143_Length_5008	24.47	331	1	319	19.2	9e-11	72.4
Locus_11_Transcript_15/23_Confidence_0.107_Length_1760	24.47	331	1	319	54.7	2e-11	72.4
 
# gi|332290635|ref|YP_004429248.1|_polyprotein_segment_1__Grapevine_Bulgarian_latent_virus
# Suject Length: 2095
# Total Subject Coverage: 567
# Relative Subject Coverage: 0.270644391408
# Best Bit Score: 154.0
# Mean Bit Score: 114.3
Locus_11_Transcript_17/23_Confidence_0.036_Length_1611	30.47	407	1504	1886	73.5	7e-36	150.0
Locus_11_Transcript_16/23_Confidence_0.429_Length_5398	27.76	598	1320	1884	31.3	2e-35	154.0
Locus_11_Transcript_23/23_Confidence_0.143_Length_5008	26.91	353	1320	1656	19.3	9e-12	76.6
Locus_11_Transcript_15/23_Confidence_0.107_Length_1760	26.91	353	1320	1656	55.0	2e-12	76.6
 
# gi|327198783|emb|CBL43395.1|_polyprotein_segment_1__Grapevine_Bulgarian_latent_virus
# Suject Length: 2095
# Total Subject Coverage: 567
# Relative Subject Coverage: 0.270644391408
# Best Bit Score: 154.0
# Mean Bit Score: 114.3
Locus_11_Transcript_17/23_Confidence_0.036_Length_1611	30.47	407	1504	1886	73.5	7e-36	150.0
Locus_11_Transcript_16/23_Confidence_0.429_Length_5398	27.76	598	1320	1884	31.3	2e-35	154.0
Locus_11_Transcript_23/23_Confidence_0.143_Length_5008	26.91	353	1320	1656	19.3	9e-12	76.6
Locus_11_Transcript_15/23_Confidence_0.107_Length_1760	26.91	353	1320	1656	55.0	2e-12	76.6
 
# gi|19068042|gb|AAL05917.1|_capsid_protein__Acute_bee_paralysis_virus
# Suject Length: 914
# Total Subject Coverage: 659
# Relative Subject Coverage: 0.721006564551
# Best Bit Score: 153.0
# Mean Bit Score: 114.2375
Locus_17_Transcript_6/12_Confidence_0.385_Length_1953	23.81	714	143	801	96.0	7e-37	153.0
Locus_17_Transcript_4/12_Confidence_0.154_Length_1373	25.56	536	147	665	98.0	6e-36	147.0
Locus_17_Transcript_5/12_Confidence_0.154_Length_696	26.12	268	143	409	96.0	4e-19	92.8
Locus_17_Transcript_8/12_Confidence_0.000_Length_1426	25.56	536	147	665	94.4	9e-36	147.0
Locus_17_Transcript_7/12_Confidence_0.308_Length_1996	23.66	710	147	801	93.3	9e-36	150.0
Locus_17_Transcript_1/12_Confidence_0.154_Length_882	26.88	253	429	665	71.7	5e-13	75.1
Locus_17_Transcript_3/12_Confidence_0.154_Length_728	26.88	253	429	665	86.8	5e-13	74.3
Locus_17_Transcript_2/12_Confidence_0.154_Length_728	26.88	253	429	665	86.8	3e-13	74.7
 
# gi|313574859|emb|CBX26677.1|_hypothetical_protein,_partial__Rice_ragged_stunt_virus
# Suject Length: 352
# Total Subject Coverage: 352
# Relative Subject Coverage: 1.0
# Best Bit Score: 116.0
# Mean Bit Score: 113.857142857
Locus_1_Transcript_12/18_Confidence_0.172_Length_2386	26.24	362	1	352	43.8	8e-26	116.0
Locus_1_Transcript_18/18_Confidence_0.069_Length_1316	26.73	303	1	293	66.0	7e-22	101.0
Locus_1_Transcript_16/18_Confidence_0.172_Length_1783	26.24	362	1	352	58.7	3e-26	116.0
Locus_1_Transcript_14/18_Confidence_0.448_Length_3881	26.24	362	1	352	27.0	2e-25	116.0
Locus_1_Transcript_15/18_Confidence_0.379_Length_3884	26.24	362	1	352	26.9	2e-25	116.0
Locus_1_Transcript_17/18_Confidence_0.241_Length_3889	26.24	362	1	352	26.9	2e-25	116.0
Locus_1_Transcript_13/18_Confidence_0.207_Length_2579	26.24	362	1	352	40.6	1e-25	116.0
 
# gi|5523985|gb|AAD44045.1|AF104028_1_polyprotein,_partial__Bovine_viral_diarrhea_virus_2
# Suject Length: 357
# Total Subject Coverage: 133
# Relative Subject Coverage: 0.372549019608
# Best Bit Score: 226.0
# Mean Bit Score: 113.736842105
Locus_1078_Transcript_3/8_Confidence_0.286_Length_165	98.04	51	250	300	92.1	8e-26	102.0
Locus_1078_Transcript_3/8_Confidence_0.286_Length_165	95.92	49	177	225	88.5	1e-24	99.0
Locus_1078_Transcript_1/8_Confidence_0.571_Length_275	97.44	78	223	300	84.7	2e-44	154.0
Locus_1078_Transcript_1/8_Confidence_0.571_Length_275	95.92	49	177	225	53.1	2e-24	100.0
Locus_1078_Transcript_5/8_Confidence_0.500_Length_331	89.66	87	223	309	78.5	4e-45	156.0
Locus_1078_Transcript_5/8_Confidence_0.500_Length_331	98.57	70	177	246	63.1	1e-39	142.0
Locus_1078_Transcript_6/8_Confidence_0.286_Length_193	100.0	63	207	269	97.4	2e-35	129.0
Locus_1078_Transcript_6/8_Confidence_0.286_Length_193	74.07	27	283	309	41.5	3e-04	42.7
Locus_1078_Transcript_8/8_Confidence_0.143_Length_201	98.33	60	231	290	89.1	3e-32	120.0
Locus_1078_Transcript_8/8_Confidence_0.143_Length_201	97.37	38	177	214	56.2	1e-17	80.5
Locus_430_Transcript_3/3_Confidence_0.250_Length_134	70.27	37	212	246	82.1	9e-06	46.6
Locus_1078_Transcript_2/8_Confidence_0.571_Length_264	97.33	75	223	297	84.8	2e-42	149.0
Locus_1078_Transcript_2/8_Confidence_0.571_Length_264	97.78	45	177	221	50.8	4e-22	93.6
Locus_430_Transcript_1/3_Confidence_1.000_Length_203	81.67	60	212	269	88.2	2e-22	93.6
Locus_1078_Transcript_4/8_Confidence_0.429_Length_229	98.63	73	225	297	95.2	1e-41	146.0
Locus_1078_Transcript_4/8_Confidence_0.429_Length_229	97.78	45	177	221	58.5	2e-22	93.6
Locus_430_Transcript_2/3_Confidence_0.750_Length_167	77.08	48	212	257	85.6	4e-13	67.4
Locus_1078_Transcript_7/8_Confidence_0.357_Length_374	98.25	114	177	290	91.2	6e-72	226.0
Locus_1078_Transcript_7/8_Confidence_0.357_Length_374	88.06	67	243	309	53.5	3e-31	120.0
 
# gi|10121776|gb|AAG13367.1|_polyprotein,_partial__Bovine_viral_diarrhea_virus_2
# Suject Length: 636
# Total Subject Coverage: 213
# Relative Subject Coverage: 0.334905660377
# Best Bit Score: 221.0
# Mean Bit Score: 113.703448276
Locus_1078_Transcript_3/8_Confidence_0.286_Length_165	88.46	52	380	431	93.9	1e-21	93.2
Locus_1078_Transcript_3/8_Confidence_0.286_Length_165	97.67	43	313	355	77.6	1e-20	90.1
Locus_1078_Transcript_3/8_Confidence_0.286_Length_165	82.35	51	456	506	92.1	1e-19	87.4
Locus_1078_Transcript_1/8_Confidence_0.571_Length_275	89.02	82	350	431	89.1	6e-40	145.0
Locus_1078_Transcript_1/8_Confidence_0.571_Length_275	85.19	81	426	506	88.0	1e-37	139.0
Locus_1078_Transcript_1/8_Confidence_0.571_Length_275	74.19	62	294	355	59.6	7e-21	92.4
Locus_1078_Transcript_5/8_Confidence_0.500_Length_331	92.23	103	350	452	93.1	1e-54	187.0
Locus_1078_Transcript_5/8_Confidence_0.500_Length_331	85.19	81	426	506	73.1	1e-37	139.0
Locus_1078_Transcript_5/8_Confidence_0.500_Length_331	81.93	83	294	376	68.6	1e-35	134.0
Locus_1078_Transcript_6/8_Confidence_0.286_Length_193	98.41	63	337	399	97.4	1e-33	126.0
Locus_1078_Transcript_6/8_Confidence_0.286_Length_193	92.06	63	413	475	97.4	3e-30	117.0
Locus_1078_Transcript_8/8_Confidence_0.143_Length_201	95.0	60	361	420	89.1	2e-29	115.0
Locus_1078_Transcript_8/8_Confidence_0.143_Length_201	86.67	60	437	496	89.1	4e-26	105.0
Locus_1078_Transcript_8/8_Confidence_0.143_Length_201	70.59	51	294	344	65.2	3e-14	72.8
Locus_430_Transcript_3/3_Confidence_0.250_Length_134	64.29	42	335	376	79.9	1e-05	46.6
Locus_430_Transcript_3/3_Confidence_0.250_Length_134	88.46	26	427	452	57.5	2e-05	46.2
Locus_1078_Transcript_2/8_Confidence_0.571_Length_264	92.0	75	353	427	84.8	9e-38	139.0
Locus_1078_Transcript_2/8_Confidence_0.571_Length_264	86.67	75	429	503	84.8	2e-35	132.0
Locus_1078_Transcript_2/8_Confidence_0.571_Length_264	74.14	58	294	351	57.6	1e-18	85.9
Locus_430_Transcript_1/3_Confidence_1.000_Length_203	80.0	60	342	399	88.2	8e-21	91.3
Locus_430_Transcript_1/3_Confidence_1.000_Length_203	78.33	60	418	475	88.2	4e-20	89.0
Locus_1078_Transcript_4/8_Confidence_0.429_Length_229	93.15	73	355	427	95.2	7e-37	135.0
Locus_1078_Transcript_4/8_Confidence_0.429_Length_229	87.67	73	431	503	95.2	1e-34	130.0
Locus_1078_Transcript_4/8_Confidence_0.429_Length_229	74.14	58	294	351	66.4	7e-19	86.3
Locus_430_Transcript_2/3_Confidence_0.750_Length_167	77.08	48	342	387	85.6	8e-13	67.8
Locus_430_Transcript_2/3_Confidence_0.750_Length_167	77.08	48	418	463	85.6	1e-12	67.4
Locus_1078_Transcript_7/8_Confidence_0.357_Length_374	89.52	124	373	496	99.2	2e-67	221.0
Locus_1078_Transcript_7/8_Confidence_0.357_Length_374	85.83	127	294	420	96.0	1e-64	214.0
Locus_1078_Transcript_7/8_Confidence_0.357_Length_374	84.48	58	449	506	46.3	3e-24	103.0
 
# gi|696004422|gb|AIT39627.1|_polyprotein__Tomato_ringspot_virus
# Suject Length: 2200
# Total Subject Coverage: 563
# Relative Subject Coverage: 0.255909090909
# Best Bit Score: 159.0
# Mean Bit Score: 113.7
Locus_11_Transcript_17/23_Confidence_0.036_Length_1611	27.87	470	1554	1997	85.4	3e-36	151.0
Locus_11_Transcript_16/23_Confidence_0.429_Length_5398	27.06	595	1435	1997	31.4	1e-36	159.0
Locus_11_Transcript_23/23_Confidence_0.143_Length_5008	25.65	347	1435	1766	19.1	2e-10	72.4
Locus_11_Transcript_15/23_Confidence_0.107_Length_1760	25.65	347	1435	1766	54.3	3e-11	72.4
 
# gi|5523967|gb|AAD44036.1|AF104019_1_polyprotein,_partial__Bovine_viral_diarrhea_virus_2
# Suject Length: 344
# Total Subject Coverage: 102
# Relative Subject Coverage: 0.296511627907
# Best Bit Score: 168.0
# Mean Bit Score: 113.685714286
Locus_1078_Transcript_3/8_Confidence_0.286_Length_165	100.0	51	237	287	92.1	6e-27	105.0
Locus_1078_Transcript_1/8_Confidence_0.571_Length_275	98.72	78	210	287	84.7	1e-45	157.0
Locus_1078_Transcript_5/8_Confidence_0.500_Length_331	90.8	87	210	296	78.5	2e-46	160.0
Locus_1078_Transcript_5/8_Confidence_0.500_Length_331	100.0	39	195	233	35.0	6e-17	80.1
Locus_1078_Transcript_6/8_Confidence_0.286_Length_193	100.0	62	195	256	95.9	2e-34	126.0
Locus_1078_Transcript_6/8_Confidence_0.286_Length_193	74.07	27	270	296	41.5	3e-04	43.1
Locus_1078_Transcript_8/8_Confidence_0.143_Length_201	100.0	60	218	277	89.1	3e-33	123.0
Locus_430_Transcript_3/3_Confidence_0.250_Length_134	70.27	37	199	233	82.1	9e-06	46.6
Locus_1078_Transcript_2/8_Confidence_0.571_Length_264	98.67	75	210	284	84.8	1e-43	151.0
Locus_430_Transcript_1/3_Confidence_1.000_Length_203	81.67	60	199	256	88.2	2e-22	93.2
Locus_1078_Transcript_4/8_Confidence_0.429_Length_229	100.0	73	212	284	95.2	6e-43	149.0
Locus_430_Transcript_2/3_Confidence_0.750_Length_167	77.08	48	199	244	85.6	8e-13	66.6
Locus_1078_Transcript_7/8_Confidence_0.357_Length_374	100.0	83	195	277	66.3	2e-49	168.0
Locus_1078_Transcript_7/8_Confidence_0.357_Length_374	89.55	67	230	296	53.5	2e-32	123.0
 
# gi|812545107|gb|AHA86926.2|_gp2__Laverivirus_UC1
# Suject Length: 1867
# Total Subject Coverage: 992
# Relative Subject Coverage: 0.531333690412
# Best Bit Score: 293.0
# Mean Bit Score: 113.566666667
Locus_11_Transcript_7/23_Confidence_0.107_Length_203	43.55	62	671	732	89.7	1e-06	50.8
Locus_11_Transcript_22/23_Confidence_0.393_Length_2525	37.78	135	600	733	14.9	1e-17	94.4
Locus_11_Transcript_16/23_Confidence_0.429_Length_5398	32.12	576	1279	1820	30.9	4e-78	293.0
Locus_11_Transcript_16/23_Confidence_0.429_Length_5398	24.28	486	375	824	24.8	1e-19	102.0
Locus_11_Transcript_8/23_Confidence_0.107_Length_383	36.51	126	607	732	91.4	3e-19	90.1
Locus_11_Transcript_9/23_Confidence_0.179_Length_458	35.11	131	671	787	81.7	1e-09	62.0
Locus_11_Transcript_23/23_Confidence_0.143_Length_5008	29.7	330	1279	1592	19.1	2e-35	154.0
Locus_11_Transcript_23/23_Confidence_0.143_Length_5008	24.28	486	375	824	26.7	9e-20	102.0
Locus_11_Transcript_6/23_Confidence_0.071_Length_224	29.17	72	600	671	85.3	3e-05	46.6
Locus_11_Transcript_10/23_Confidence_0.214_Length_1642	26.05	403	453	824	68.8	3e-21	104.0
Locus_11_Transcript_15/23_Confidence_0.107_Length_1760	29.7	330	1279	1592	54.5	5e-37	154.0
Locus_11_Transcript_5/23_Confidence_0.071_Length_725	31.51	73	600	671	26.8	6e-04	46.6
Locus_11_Transcript_17/23_Confidence_0.036_Length_1611	34.07	496	1350	1820	88.6	8e-79	278.0
Locus_11_Transcript_13/23_Confidence_0.214_Length_1834	34.1	173	671	824	26.3	4e-08	62.8
Locus_11_Transcript_11/23_Confidence_0.214_Length_979	34.1	173	671	824	49.2	7e-09	63.2
 
# gi|19068034|gb|AAL05913.1|_capsid_protein__Acute_bee_paralysis_virus
# Suject Length: 914
# Total Subject Coverage: 659
# Relative Subject Coverage: 0.721006564551
# Best Bit Score: 151.0
# Mean Bit Score: 113.375
Locus_17_Transcript_6/12_Confidence_0.385_Length_1953	23.95	714	143	801	96.0	2e-36	151.0
Locus_17_Transcript_4/12_Confidence_0.154_Length_1373	25.75	536	147	665	98.0	7e-36	147.0
Locus_17_Transcript_5/12_Confidence_0.154_Length_696	26.87	268	143	409	96.0	2e-19	93.6
Locus_17_Transcript_8/12_Confidence_0.000_Length_1426	25.75	536	147	665	94.4	1e-35	147.0
Locus_17_Transcript_7/12_Confidence_0.308_Length_1996	23.8	710	147	801	93.3	3e-35	148.0
Locus_17_Transcript_1/12_Confidence_0.154_Length_882	26.48	253	429	665	71.7	1e-12	73.6
Locus_17_Transcript_3/12_Confidence_0.154_Length_728	26.48	253	429	665	86.8	1e-12	73.2
Locus_17_Transcript_2/12_Confidence_0.154_Length_728	26.48	253	429	665	86.8	8e-13	73.6
 
# gi|5523971|gb|AAD44038.1|AF104021_1_polyprotein,_partial__Bovine_viral_diarrhea_virus_2
# Suject Length: 177
# Total Subject Coverage: 106
# Relative Subject Coverage: 0.598870056497
# Best Bit Score: 169.0
# Mean Bit Score: 113.364285714
Locus_1078_Transcript_3/8_Confidence_0.286_Length_165	100.0	51	70	120	92.1	6e-28	105.0
Locus_1078_Transcript_1/8_Confidence_0.571_Length_275	96.3	81	40	120	88.0	3e-47	156.0
Locus_1078_Transcript_5/8_Confidence_0.500_Length_331	88.89	90	40	129	81.3	9e-48	158.0
Locus_1078_Transcript_5/8_Confidence_0.500_Length_331	97.56	41	26	66	36.9	6e-18	81.3
Locus_1078_Transcript_6/8_Confidence_0.286_Length_193	100.0	62	28	89	95.9	1e-35	125.0
Locus_1078_Transcript_6/8_Confidence_0.286_Length_193	74.07	27	103	129	41.5	2e-04	42.4
Locus_1078_Transcript_8/8_Confidence_0.143_Length_201	100.0	60	51	110	89.1	2e-34	122.0
Locus_430_Transcript_3/3_Confidence_0.250_Length_134	67.5	40	27	66	75.4	1e-06	47.4
Locus_1078_Transcript_2/8_Confidence_0.571_Length_264	98.67	75	43	117	84.8	4e-45	150.0
Locus_430_Transcript_1/3_Confidence_1.000_Length_203	81.67	60	32	89	88.2	4e-23	93.2
Locus_1078_Transcript_4/8_Confidence_0.429_Length_229	97.33	75	45	119	97.8	3e-44	148.0
Locus_430_Transcript_2/3_Confidence_0.750_Length_167	74.51	51	27	77	80.2	7e-14	67.8
Locus_1078_Transcript_7/8_Confidence_0.357_Length_374	96.55	87	24	110	69.5	1e-51	169.0
Locus_1078_Transcript_7/8_Confidence_0.357_Length_374	89.55	67	63	129	53.5	2e-33	122.0
 
# gi|19068036|gb|AAL05914.1|_capsid_protein__Acute_bee_paralysis_virus
# Suject Length: 914
# Total Subject Coverage: 523
# Relative Subject Coverage: 0.572210065646
# Best Bit Score: 151.0
# Mean Bit Score: 113.325
Locus_17_Transcript_6/12_Confidence_0.385_Length_1953	25.93	540	143	665	69.5	3e-36	151.0
Locus_17_Transcript_4/12_Confidence_0.154_Length_1373	25.75	536	147	665	98.0	7e-36	147.0
Locus_17_Transcript_5/12_Confidence_0.154_Length_696	26.87	268	143	409	96.0	2e-19	93.6
Locus_17_Transcript_8/12_Confidence_0.000_Length_1426	25.75	536	147	665	94.4	1e-35	147.0
Locus_17_Transcript_7/12_Confidence_0.308_Length_1996	25.75	536	147	665	67.4	3e-35	148.0
Locus_17_Transcript_1/12_Confidence_0.154_Length_882	26.48	253	429	665	71.7	1e-12	73.6
Locus_17_Transcript_3/12_Confidence_0.154_Length_728	26.48	253	429	665	86.8	9e-13	73.2
Locus_17_Transcript_2/12_Confidence_0.154_Length_728	26.48	253	429	665	86.8	8e-13	73.2
 
# gi|491846191|gb|AGL33504.1|_structural_polyprotein__Israeli_acute_paralysis_virus
# Suject Length: 908
# Total Subject Coverage: 513
# Relative Subject Coverage: 0.564977973568
# Best Bit Score: 146.0
# Mean Bit Score: 113.157142857
Locus_17_Transcript_6/12_Confidence_0.385_Length_1953	25.34	521	147	659	69.5	1e-34	146.0
Locus_17_Transcript_4/12_Confidence_0.154_Length_1373	24.71	514	151	659	98.0	6e-34	141.0
Locus_17_Transcript_5/12_Confidence_0.154_Length_696	27.69	260	147	405	97.3	1e-16	85.1
Locus_17_Transcript_8/12_Confidence_0.000_Length_1426	24.71	514	151	659	94.4	5e-34	142.0
Locus_17_Transcript_7/12_Confidence_0.308_Length_1996	24.71	514	151	659	67.4	2e-33	142.0
Locus_17_Transcript_3/12_Confidence_0.154_Length_728	22.62	252	412	659	90.9	4e-11	67.8
Locus_17_Transcript_2/12_Confidence_0.154_Length_728	22.62	252	412	659	90.9	4e-11	68.2
 
# gi|209977947|gb|ACJ04421.1|_polyprotein__Carrot_necrotic_dieback_virus
# Suject Length: 3015
# Total Subject Coverage: 601
# Relative Subject Coverage: 0.199336650083
# Best Bit Score: 157.0
# Mean Bit Score: 113.15
Locus_11_Transcript_17/23_Confidence_0.036_Length_1611	29.47	414	2343	2744	75.5	4e-36	150.0
Locus_11_Transcript_16/23_Confidence_0.429_Length_5398	26.26	617	2144	2744	31.4	3e-36	157.0
Locus_11_Transcript_23/23_Confidence_0.143_Length_5008	24.11	365	2144	2504	19.1	1e-10	72.8
Locus_11_Transcript_15/23_Confidence_0.107_Length_1760	24.11	365	2144	2504	54.3	3e-11	72.8
 
# gi|343130246|gb|AEJ84507.1|_polyprotein,_partial__Turnip_ringspot_virus
# Suject Length: 500
# Total Subject Coverage: 493
# Relative Subject Coverage: 0.986
# Best Bit Score: 155.0
# Mean Bit Score: 113.1
Locus_11_Transcript_17/23_Confidence_0.036_Length_1611	31.98	344	163	493	63.1	4e-39	155.0
Locus_11_Transcript_16/23_Confidence_0.429_Length_5398	28.24	517	1	493	27.9	2e-37	155.0
Locus_11_Transcript_23/23_Confidence_0.143_Length_5008	24.47	331	1	319	19.2	2e-10	71.2
Locus_11_Transcript_15/23_Confidence_0.107_Length_1760	24.47	331	1	319	54.7	4e-11	71.2
 
# gi|19068040|gb|AAL05916.1|_capsid_protein__Acute_bee_paralysis_virus
# Suject Length: 914
# Total Subject Coverage: 659
# Relative Subject Coverage: 0.721006564551
# Best Bit Score: 151.0
# Mean Bit Score: 112.875
Locus_17_Transcript_6/12_Confidence_0.385_Length_1953	23.95	714	143	801	96.0	4e-36	151.0
Locus_17_Transcript_4/12_Confidence_0.154_Length_1373	25.75	536	147	665	98.0	1e-35	147.0
Locus_17_Transcript_5/12_Confidence_0.154_Length_696	26.87	268	143	409	96.0	2e-19	93.6
Locus_17_Transcript_8/12_Confidence_0.000_Length_1426	25.75	536	147	665	94.4	2e-35	146.0
Locus_17_Transcript_7/12_Confidence_0.308_Length_1996	23.8	710	147	801	93.3	7e-35	147.0
Locus_17_Transcript_1/12_Confidence_0.154_Length_882	26.48	253	429	665	71.7	2e-12	73.2
Locus_17_Transcript_3/12_Confidence_0.154_Length_728	26.48	253	429	665	86.8	2e-12	72.4
Locus_17_Transcript_2/12_Confidence_0.154_Length_728	26.48	253	429	665	86.8	1e-12	72.8
 
# gi|598096285|gb|AHN52254.1|_polyprotein,_partial__Currant_latent_virus
# Suject Length: 721
# Total Subject Coverage: 401
# Relative Subject Coverage: 0.556171983356
# Best Bit Score: 154.0
# Mean Bit Score: 112.8
Locus_11_Transcript_17/23_Confidence_0.036_Length_1611	28.89	405	137	537	73.9	3e-38	154.0
Locus_11_Transcript_16/23_Confidence_0.429_Length_5398	28.89	405	137	537	22.0	3e-36	154.0
Locus_11_Transcript_23/23_Confidence_0.143_Length_5008	29.38	160	137	294	9.4	2e-10	71.6
Locus_11_Transcript_15/23_Confidence_0.107_Length_1760	29.38	160	137	294	26.7	4e-11	71.6
 
# gi|430007851|gb|AGA20423.1|_polyprotein__Deformed_wing_virus
# Suject Length: 2893
# Total Subject Coverage: 814
# Relative Subject Coverage: 0.281368821293
# Best Bit Score: 201.0
# Mean Bit Score: 112.785714286
Locus_11_Transcript_16/23_Confidence_0.429_Length_5398	28.84	593	2305	2876	31.8	1e-49	201.0
Locus_11_Transcript_23/23_Confidence_0.143_Length_5008	28.07	342	2305	2634	19.3	3e-17	94.7
Locus_17_Transcript_1/12_Confidence_0.154_Length_882	25.0	264	510	751	89.0	1e-12	73.9
Locus_17_Transcript_3/12_Confidence_0.154_Length_728	26.27	217	510	718	88.5	3e-11	68.6
Locus_17_Transcript_2/12_Confidence_0.154_Length_728	26.27	217	510	718	88.5	4e-11	68.6
Locus_11_Transcript_15/23_Confidence_0.107_Length_1760	28.07	342	2305	2634	55.0	5e-18	94.7
Locus_11_Transcript_17/23_Confidence_0.036_Length_1611	29.55	511	2381	2876	91.9	3e-48	188.0
 
# gi|39725571|dbj|BAD04938.1|_poryprotein,_partial__Bovine_viral_diarrhea_virus_T-20
# Suject Length: 2420
# Total Subject Coverage: 98
# Relative Subject Coverage: 0.0404958677686
# Best Bit Score: 161.0
# Mean Bit Score: 112.635714286
Locus_1078_Transcript_3/8_Confidence_0.286_Length_165	100.0	51	1489	1539	92.1	2e-26	107.0
Locus_1078_Transcript_1/8_Confidence_0.571_Length_275	98.72	78	1462	1539	84.7	1e-43	158.0
Locus_1078_Transcript_5/8_Confidence_0.500_Length_331	90.8	87	1462	1548	78.5	6e-44	160.0
Locus_1078_Transcript_5/8_Confidence_0.500_Length_331	100.0	35	1451	1485	31.4	2e-13	72.8
Locus_1078_Transcript_6/8_Confidence_0.286_Length_193	100.0	58	1451	1508	89.6	2e-30	119.0
Locus_1078_Transcript_6/8_Confidence_0.286_Length_193	74.07	27	1522	1548	41.5	6e-04	42.7
Locus_1078_Transcript_8/8_Confidence_0.143_Length_201	100.0	60	1470	1529	89.1	5e-32	124.0
Locus_430_Transcript_3/3_Confidence_0.250_Length_134	70.27	37	1451	1485	82.1	2e-05	46.2
Locus_1078_Transcript_2/8_Confidence_0.571_Length_264	98.67	75	1462	1536	84.8	1e-41	152.0
Locus_430_Transcript_1/3_Confidence_1.000_Length_203	81.67	60	1451	1508	88.2	2e-21	93.6
Locus_1078_Transcript_4/8_Confidence_0.429_Length_229	100.0	73	1464	1536	95.2	9e-41	150.0
Locus_430_Transcript_2/3_Confidence_0.750_Length_167	77.08	48	1451	1496	85.6	3e-12	66.6
Locus_1078_Transcript_7/8_Confidence_0.357_Length_374	100.0	79	1451	1529	63.1	5e-44	161.0
Locus_1078_Transcript_7/8_Confidence_0.357_Length_374	89.55	67	1482	1548	53.5	7e-31	124.0
 
# gi|343130250|gb|AEJ84509.1|_polyprotein,_partial__Turnip_ringspot_virus
# Suject Length: 500
# Total Subject Coverage: 493
# Relative Subject Coverage: 0.986
# Best Bit Score: 155.0
# Mean Bit Score: 112.55
Locus_11_Transcript_17/23_Confidence_0.036_Length_1611	31.98	344	163	493	63.1	4e-39	155.0
Locus_11_Transcript_16/23_Confidence_0.429_Length_5398	28.63	517	1	493	27.9	4e-37	155.0
Locus_11_Transcript_23/23_Confidence_0.143_Length_5008	24.19	339	1	319	19.2	4e-10	70.1
Locus_11_Transcript_15/23_Confidence_0.107_Length_1760	24.19	339	1	319	54.7	1e-10	70.1
 
# gi|19068032|gb|AAL05912.1|_capsid_protein__Acute_bee_paralysis_virus
# Suject Length: 914
# Total Subject Coverage: 659
# Relative Subject Coverage: 0.721006564551
# Best Bit Score: 150.0
# Mean Bit Score: 112.45
Locus_17_Transcript_6/12_Confidence_0.385_Length_1953	23.95	714	143	801	96.0	5e-36	150.0
Locus_17_Transcript_4/12_Confidence_0.154_Length_1373	25.75	536	147	665	98.0	2e-35	146.0
Locus_17_Transcript_5/12_Confidence_0.154_Length_696	26.87	268	143	409	96.0	3e-19	93.2
Locus_17_Transcript_8/12_Confidence_0.000_Length_1426	25.75	536	147	665	94.4	3e-35	145.0
Locus_17_Transcript_7/12_Confidence_0.308_Length_1996	23.8	710	147	801	93.3	9e-35	147.0
Locus_17_Transcript_1/12_Confidence_0.154_Length_882	26.48	253	429	665	71.7	2e-12	73.2
Locus_17_Transcript_3/12_Confidence_0.154_Length_728	26.48	253	429	665	86.8	2e-12	72.4
Locus_17_Transcript_2/12_Confidence_0.154_Length_728	26.48	253	429	665	86.8	1e-12	72.8
 
# gi|39725569|dbj|BAD04937.1|_poryprotein,_partial__Bovine_viral_diarrhea_virus_190cp
# Suject Length: 3020
# Total Subject Coverage: 98
# Relative Subject Coverage: 0.0324503311258
# Best Bit Score: 160.0
# Mean Bit Score: 112.407142857
Locus_1078_Transcript_3/8_Confidence_0.286_Length_165	100.0	51	1971	2021	92.1	1e-26	108.0
[truncated: 2,440,790 more chars]
