# Supplementary material for: Metavisitor, a Suite of Galaxy Tools for Simple and Rapid Detection and Discovery of Viruses in Deep Sequence Data
Source: PLoS One. 2017 Jan 3;12(1):e0168397. doi: 10.1371/journal.pone.0168397 (PMC5207757; doi:10.1371/journal.pone.0168397)
Supplement: S7 File — (TXT) [file pone.0168397.s024.txt]

>gi|9629652|ref|NP_044946.1|_capsid_polyprotein,_partial__Drosophila_C_virus--Locus_17_Transcript_4/12_Confidence_0.154_Length_1373_hit1_IdMatch=63.1,AligLength=458,E-val=0.0
TCAAGTTAATTCGCAACCATTCCAACAAGGTAGACTGCTCATGCACTATATACCTTACGC
TCAATATATGCCTAACAAAGTTTCAATGATTAATTATTCACTTCACGGCAAAACTGGATG
TCCTAGGGTAGATTTAGATTTAAGCGTAGGTACTGAGATTGAAATGTTGATACCTTATGT
GTCGCCACACGCCTACTACAACCTTGTAACAGGGCAAGGTTCTTTTGGTGCGATCTACTT
GACGGTATATTCGCAACTAAGAGATCCTGCAGCTGCTAACGGGTCGGTTGAATACACAAT
CTGGGCATACTTAGAAGATGTGGACATCCAATACCCAACTGGAGCAAATGTTTACACTGG
AAGTGCTCCCAATCGTGCAACTCTCGCTAAAGAAATTGAGCAAGGGTTGGACTATAGGAC
TCTTCGGAAAGCGCTTGTCGCGAACACATATGGTAACAACATTGAAGAAGCGTTCGCTCA
AATGGGTCCGGAAATCAAGGAGATTAAGGAACAGGGTACTATAAGCAAAGGTTTGGGTCA
GTTGGGAACAACCCTATCAACCTTTTCCAGTTTACCCATCCTGGGACCTTACTTGCGAGC
GCCAGCTTGGTTGTCCAAGGCTGCCTCCAACGTAGCAATGCACTTGGGGTTTTCAAAACC
CTCAGTTCAGGGTATAGTTGAAGAAACCAAGTTGAGAACAGCTGCACGAATGGCTAATTT
CAATGGTGTTGATTCCTCCTACCAATTGGGGTTGTCTGCGTCCAATGAAATTCAGACAGT
TCCTGGTTTGTCAGGTTCTAAAGTGGATGAGATGGATCTTAATGTTATCGCATCCATTCC
CAATTATTGGTCGCAATTTTCATGGTCGGTGACTGATTCCACAAATAAAGTTTTATGGGA
TAATTACGTCACACCTTACAAGATCAAGCAGGAACCTGGAATAACACCTCCACGTTTTGT
CTGTACCTTTTTGGGTTTTCTAGCCAATATGTTCGCATATTGGCGTGGTTCGCTGGTTTA
CACTTTCAAATTTGTTAAAACCAATTTCCATTCGGGTCGTCTGCAAATAAGCTTCATACC
GTTTTATTTCAACTCCACAATTTCGACGGGCGTACCAGATACGACGCGCGCTCAACGTAT
TATTGTTGATTTGCGCACAGCTACAGAGGTTTCTTTCACAGTGCCTTATGTATCTTCGCG
ACCCTGGATGTTTTGCGCTAGAACCGAAAGTGAGGTTTTAGGAACCGTTGGTACAGACAT
GTACAATGCAGTTTTAGGCATCATACGTGTAGAGGTACTCAATCAACTTGTTGCCTCTAA
CAGTGTCACTCAATCCATTGACGTTTTGGTTGAAGTTAATGGAGGACCTGAT
>gi|9629652|ref|NP_044946.1|_capsid_polyprotein,_partial__Drosophila_C_virus--Locus_17_Transcript_6/12_Confidence_0.385_Length_1953_hit1_IdMatch=57.57,AligLength=634,E-val=0.0
GCGTTAAGCTTCAAGTTAATTCGCAACCATTCCAACAAGGTAGACTGCTCATGCACTATA
TACCTTACGCTCAATATATGCCTAACAAAGTTTCAATGATTAATTATTCACTTCACGGCA
AAACTGGATGTCCTAGGGTAGATTTAGATTTAAGCGTAGGTACTGAGATTGAAATGTTGA
TACCTTATGTGTCGCCACACGCCTACTACAACCTTGTAACAGGGCAAGGTTCTTTTGGTG
CGATCTACTTGACGGTATATTCGCAACTAAGAGATCCTGCAGCTGCTAACGGGTCGGTTG
AATACACAATCTGGGCATACTTAGAAGATGTGGACATCCAATACCCAACTGGAGCAAATG
TTTACACTGGAAGTGCTCCCAATCGTGCAACTCTCGCTAAAGAAATTGAGCAAGGGTTGG
ACTATAGGACTCTTCGGAAAGCGCTTGTCGCGAACACATATGGTAACAACATTGAAGAAG
CGTTCGCTCAAATGGGTCCGGAAATCAAGGAGATTAAGGAACAGGGTACTATAAGCAAAG
GTTTGGGTCAGTTGGGAACAACCCTATCAACCTTTTCCAGTTTACCCATCCTGGGACCTT
ACTTGCGAGCGCCAGCTTGGTTGTCCAAGGCTGCCTCCAACGTAGCAATGCACTTGGGGT
TTTCAAAACCCTCAGTTCAGGGTATAGTTGAAGAAACCAAGTTGAGAACAGCTGCACGAA
TGGCTAATTTCAATGGTGTTGATTCCTCCTACCAATTGGGGTTGTCTGCGTCCAATGAAA
TTCAGACAGTTCCTGGTTTGTCAGGTTCTAAAGTGGATGAGATGGATCTTAATGTTATCG
CATCCATTCCCAATTATTGGTCGCAATTTTCATGGTCGGTGACTGATTCCACAAATAAAG
TTTTATGGGATAATTACGTCACACCTTACAAGATCAAGCAGGAACCTGGAATAACACCTC
CACGTTTTGTCTGTACCTTTTTGGGTTTTCTAGCCAATATGTTCGCATATTGGCGTGGTT
CGCTGGTTTACACTTTCAAATTTGTTAAAACCAATTTCCATTCGGGTCGTCTGCAAATAA
GCTTCATACCGTTTTATTTCAACTCCACAATTTCGACGGGCGTACCAGATACGACGCGCG
CTCAACGTATTATTGTTGATTTGCGCACAGCTACAGAGGTTTCTTTCACAGTGCCTTATG
TATCTTCGCGACCCTGGATGTTTTGCGCTAGAACCGAAAGTGAGGTTTTAGGAACCGTTG
GTACAGACATGTACAATGCAGTTTTAGGCATCATACGTGTAGAGGTACTCAATCAACTTG
TTGCCTCTAACAGTGTCACTCAATCCATTGACGTTTTGGTTGAAGTTAATGGAGGACCTG
ATCTCACATTTGCAGGCCCAGGAGGTCCCTCTTATAGGGCTTATTCTGGTTCGACAATAG
TGGCGGACGAGTCGAAAGCTTTGTCTTGGGATGGTCAACTTCTTATAAAACCAATCGAAA
CTGAGCAAGCTAAGACGAATGAAGTCAAGAAAGAAGAAGCGTCGGCACAGATGATGGGTG
ATAACGAACAAACACCAAGAAATGAAGCTCAGTTGGGTGCACACTCGGAATCAATAGATA
CTCATCCTATACAGAGCAACTGGTCACCAGAAGCTTTGTGCATAGGGGAGAAAATCACCA
GTGTGCGTCAACTCATCAAGCGACATGGTTTACTTGCACGTAAAATCACTCTAAATCAGG
CCAATCCTACTTTGTTCTTGGCACCATTTGCGTTTCGCAATCCGCCATCGGCTACACTAG
CCACGTCGTCTCCGACGTCGTTGTTAGAGTACTTCCACGATATATACGCTTTCTATCGTG
GTGGGATACGCCACAAAATTGTAGCA
>gi|9629652|ref|NP_044946.1|_capsid_polyprotein,_partial__Drosophila_C_virus--Locus_17_Transcript_8/12_Confidence_0.000_Length_1426_hit1_IdMatch=63.1,AligLength=458,E-val=0.0
ATAATCAAGTTAATTCGCAACCATTCCAACAAGGTAGACTGCTCATGCACTATATACCTT
ACGCTCAATATATGCCTAACAAAGTTTCAATGATTAATTATTCACTTCACGGCAAAACTG
GATGTCCTAGGGTAGATTTAGATTTAAGCGTAGGTACTGAGATTGAAATGTTGATACCTT
ATGTGTCGCCACACGCCTACTACAACCTTGTAACAGGGCAAGGTTCTTTTGGTGCGATCT
ACTTGACGGTATATTCGCAACTAAGAGATCCTGCAGCTGCTAACGGGTCGGTTGAATACA
CAATCTGGGCATACTTAGAAGATGTGGACATCCAATACCCAACTGGAGCAAATGTTTACA
CTGGAAGTGCTCCCAATCGTGCAACTCTCGCTAAAGAAATTGAGCAAGGGTTGGACTATA
GGACTCTTCGGAAAGCGCTTGTCGCGAACACATATGGTAACAACATTGAAGAAGCGTTCG
CTCAAATGGGTCCGGAAATCAAGGAGATTAAGGAACAGGGTACTATAAGCAAAGGTTTGG
GTCAGTTGGGAACAACCCTATCAACCTTTTCCAGTTTACCCATCCTGGGACCTTACTTGC
GAGCGCCAGCTTGGTTGTCCAAGGCTGCCTCCAACGTAGCAATGCACTTGGGGTTTTCAA
AACCCTCAGTTCAGGGTATAGTTGAAGAAACCAAGTTGAGAACAGCTGCACGAATGGCTA
ATTTCAATGGTGTTGATTCCTCCTACCAATTGGGGTTGTCTGCGTCCAATGAAATTCAGA
CAGTTCCTGGTTTGTCAGGTTCTAAAGTGGATGAGATGGATCTTAATGTTATCGCATCCA
TTCCCAATTATTGGTCGCAATTTTCATGGTCGGTGACTGATTCCACAAATAAAGTTTTAT
GGGATAATTACGTCACACCTTACAAGATCAAGCAGGAACCTGGAATAACACCTCCACGTT
TTGTCTGTACCTTTTTGGGTTTTCTAGCCAATATGTTCGCATATTGGCGTGGTTCGCTGG
TTTACACTTTCAAATTTGTTAAAACCAATTTCCATTCGGGTCGTCTGCAAATAAGCTTCA
TACCGTTTTATTTCAACTCCACAATTTCGACGGGCGTACCAGATACGACGCGCGCTCAAC
GTATTATTGTTGATTTGCGCACAGCTACAGAGGTTTCTTTCACAGTGCCTTATGTATCTT
CGCGACCCTGGATGTTTTGCGCTAGAACCGAAAGTGAGGTTTTAGGAACCGTTGGTACAG
ACATGTACAATGCAGTTTTAGGCATCATACGTGTAGAGGTACTCAATCAACTTGTTGCCT
CTAACAGTGTCACTCAATCCATTGACGTTTTGGTTGAAGTTAATGGAGGACCTGAT
>gi|9629652|ref|NP_044946.1|_capsid_polyprotein,_partial__Drosophila_C_virus--Locus_17_Transcript_9/12_Confidence_0.077_Length_588_hit1_IdMatch=50.0,AligLength=114,E-val=2e-23
CGTCGGCACAGATGATGGGTGATAACGAACAAACACCAAGAAATGAAGCTCAGTTGGGTG
CACACTCGGAATCAATAGATACTCATCCTATACAGAGCAACTGGTCACCAGAAGCTTTGT
GCATAGGGGAGAAAATCACCAGTGTGCGTCAACTCATCAAGCGACATGGTTTACTTGCAC
GTAAAATCACTCTAAATCAGGCCAATCCTACTTTGTTCTTGGCACCATTTGCGTTTCGCA
ATCCGCCATCGGCTACACTAGCCACGTCGTCTCCGACGTCGTTGTTAGAGTACTTCCACG
ATATATACGCTTTCTATCGTGGTGGGATACGCCACAAAATTGTAGCA
>gi|9629652|ref|NP_044946.1|_capsid_polyprotein,_partial__Drosophila_C_virus--Locus_12_Transcript_2/2_Confidence_0.000_Length_447_hit1_IdMatch=54.46,AligLength=112,E-val=8e-34
CACCACTTGCCGAACAAGAACAAGAAATTTCAACACATCAACAAGAAATAGTCAAGTTTA
TAAGCGACGGAGTGACTCCTCATTCTGAAGCTTTGCCCCTTATCACACCTTTAGATCAAG
CATATTTGGCAATGACCACACGAGAAGAAAGAATTCATACCATTAAAGACTTTCTCTCCC
GCCCCATCAGGATCACTTCAAACCTTTGGTCGGAAACTAACACACAAGGTCAACAGTTGT
TTTCAGCTAACTTTCCTGAAGTGCTGATTGCTAATCCGATGTTCCGATCAAAAGTTGAAG
GTTTCGTTGGGTTGAGAGCAAACATGCGCGTTAAGCTTCAA
>gi|9629652|ref|NP_044946.1|_capsid_polyprotein,_partial__Drosophila_C_virus--Locus_12_Transcript_1/2_Confidence_0.667_Length_341_hit1_IdMatch=54.95,AligLength=111,E-val=2e-34
AAGAAAAAGAACAAGAACAAGAAATTTCAACACATCAACAAGAAATAGTCAAGTTTATAA
GCGACGGAGTGACTCCTCATTCTGAAGCTTTGCCCCTTATCACACCTTTAGATCAAGCAT
ATTTGGCAATGACCACACGAGAAGAAAGAATTCATACCATTAAAGACTTTCTCTCCCGCC
CCATCAGGATCACTTCAAACCTTTGGTCGGAAACTAACACACAAGGTCAACAGTTGTTTT
CAGCTAACTTTCCTGAAGTGCTGATTGCTAATCCGATGTTCCGATCAAAAGTTGAAGGTT
TCGTTGGGTTGAGAGCAAACATGCGCGTTAAGCTTCAA
>gi|9629652|ref|NP_044946.1|_capsid_polyprotein,_partial__Drosophila_C_virus--Locus_116_Transcript_1/1_Confidence_0.000_Length_355_hit1_IdMatch=49.45,AligLength=91,E-val=2e-19
CAATTTCGAACACCTTCATATCAACACCCATTGAAGGAGCGATGGAGATACAAGTCCCCT
ACTACAACTCATCACATATTTCACCTTGCGTTGGGTTTTCCGCTGGTACGACGTCACCTA
TTTCGCGACGTTCTGCATTGCTAGGTTTTACCCCTCCAGTTATTGTTGGGGTGACACCTA
TGTTTCCGCCAGGCGAAACCGATGAAATCAACTGTGCTGTATCTCGAGCAGCGGCGGACG
ATTTCTCGTTTTCTTACATATTGGGACCACCGCCTTTG
>gi|9629652|ref|NP_044946.1|_capsid_polyprotein,_partial__Drosophila_C_virus--Locus_17_Transcript_5/12_Confidence_0.154_Length_696_hit1_IdMatch=60.7,AligLength=229,E-val=2e-95
GCGTTAAGCTTCAAGTTAATTCGCAACCATTCCAACAAGGTAGACTGCTCATGCACTATA
TACCTTACGCTCAATATATGCCTAACAAAGTTTCAATGATTAATTATTCACTTCACGGCA
AAACTGGATGTCCTAGGGTAGATTTAGATTTAAGCGTAGGTACTGAGATTGAAATGTTGA
TACCTTATGTGTCGCCACACGCCTACTACAACCTTGTAACAGGGCAAGGTTCTTTTGGTG
CGATCTACTTGACGGTATATTCGCAACTAAGAGATCCTGCAGCTGCTAACGGGTCGGTTG
AATACACAATCTGGGCATACTTAGAAGATGTGGACATCCAATACCCAACTGGAGCAAATG
TTTACACTGGAAGTGCTCCCAATCGTGCAACTCTCGCTAAAGAAATTGAGCAAGGGTTGG
ACTATAGGACTCTTCGGAAAGCGCTTGTCGCGAACACATATGGTAACAACATTGAAGAAG
CGTTCGCTCAAATGGGTCCGGAAATCAAGGAGATTAAGGAACAGGGTACTATAAGCAAAG
GTTTGGGTCAGTTGGGAACAACCCTATCAACCTTTTCCAGTTTACCCATCCTGGGACCTT
ACTTGCGAGCGCCAGCTTGGTTGTCCAAGGCTGCCTCCAACGTAGCAATGCACTTGGGGT
TTTCAAAACCCTCAGTTCAGGGTATA
>gi|9629652|ref|NP_044946.1|_capsid_polyprotein,_partial__Drosophila_C_virus--Locus_17_Transcript_2/12_Confidence_0.154_Length_728_hit1_IdMatch=64.98,AligLength=237,E-val=2e-104
CTCAGTTCAGGGTATAGTTGAAGAAACCAAGTTGAGAACAGCTGCACGAATGGCTAATTT
CAATGGTGTTGATTCCTCCTACCAATTGGGGTTGTCTGCGTCCAATGAAATTCAGACAGT
TCCTGGTTTGTCAGGTTCTAAAGTGGATGAGATGGATCTTAATGTTATCGCATCCATTCC
CAATTATTGGTCGCAATTTTCATGGTCGGTGACTGATTCCACAAATAAAGTTTTATGGGA
TAATTACGTCACACCTTACAAGATCAAGCAGGAACCTGGAATAACACCTCCACGTTTTGT
CTGTACCTTTTTGGGTTTTCTAGCCAATATGTTCGCATATTGGCGTGGTTCGCTGGTTTA
CACTTTCAAATTTGTTAAAACCAATTTCCATTCGGGTCGTCTGCAAATAAGCTTCATACC
GTTTTATTTCAACTCCACAATTTCGACGGGCGTACCAGATACGACGCGCGCTCAACGTAT
TATTGTTGATTTGCGCACAGCTACAGAGGTTTCTTTCACAGTGCCTTATGTATCTTCGCG
ACCCTGGATGTTTTGCGCTAGAACCGAAAGTGAGGTTTTAGGAACCGTTGGTACAGACAT
GTACAATGCAGTTTTAGGCATCATACGTGTAGAGGTACTCAATCAACTTGTTGCCTCTAA
CAGTGTCACTCAATCCATTGACGTTTTGGTTGAAGTTAATGGAGGACCTGAT
>gi|9629652|ref|NP_044946.1|_capsid_polyprotein,_partial__Drosophila_C_virus--Locus_17_Transcript_3/12_Confidence_0.154_Length_728_hit1_IdMatch=64.98,AligLength=237,E-val=3e-104
TTCACTCAGTTCAGGGTATAGTTGAAGAAACCAAGTTGAGAACAGCTGCACGAATGGCTA
ATTTCAATGGTGTTGATTCCTCCTACCAATTGGGGTTGTCTGCGTCCAATGAAATTCAGA
CAGTTCCTGGTTTGTCAGGTTCTAAAGTGGATGAGATGGATCTTAATGTTATCGCATCCA
TTCCCAATTATTGGTCGCAATTTTCATGGTCGGTGACTGATTCCACAAATAAAGTTTTAT
GGGATAATTACGTCACACCTTACAAGATCAAGCAGGAACCTGGAATAACACCTCCACGTT
TTGTCTGTACCTTTTTGGGTTTTCTAGCCAATATGTTCGCATATTGGCGTGGTTCGCTGG
TTTACACTTTCAAATTTGTTAAAACCAATTTCCATTCGGGTCGTCTGCAAATAAGCTTCA
TACCGTTTTATTTCAACTCCACAATTTCGACGGGCGTACCAGATACGACGCGCGCTCAAC
GTATTATTGTTGATTTGCGCACAGCTACAGAGGTTTCTTTCACAGTGCCTTATGTATCTT
CGCGACCCTGGATGTTTTGCGCTAGAACCGAAAGTGAGGTTTTAGGAACCGTTGGTACAG
ACATGTACAATGCAGTTTTAGGCATCATACGTGTAGAGGTACTCAATCAACTTGTTGCCT
CTAACAGTGTCACTCAATCCATTGACGTTTTGGTTGAAGTTAATGGAGGACCTGAT
>gi|9629652|ref|NP_044946.1|_capsid_polyprotein,_partial__Drosophila_C_virus--Locus_17_Transcript_1/12_Confidence_0.154_Length_882_hit1_IdMatch=63.88,AligLength=263,E-val=1e-114
CTCAGTTCAGGGTATAGTTGAAGAAACCAAGTTGAGAACAGCTGCACGAATGGCTAATTT
CAATGGTGTTGATTCCTCCTACCAATTGGGGTTGTCTGCGTCCAATGAAATTCAGACAGT
TCCTGGTTTGTCAGGTTCTAAAGTGGATGAGATGGATCTTAATGTTATCGCATCCATTCC
CAATTATTGGTCGCAATTTTCATGGTCGGTGACTGATTCCACAAATAAAGTTTTATGGGA
TAATTACGTCACACCTTACAAGATCAAGCAGGAACCTGGAATAACACCTCCACGTTTTGT
CTGTACCTTTTTGGGTTTTCTAGCCAATATGTTCGCATATTGGCGTGGTTCGCTGGTTTA
CACTTTCAAATTTGTTAAAACCAATTTCCATTCGGGTCGTCTGCAAATAAGCTTCATACC
GTTTTATTTCAACTCCACAATTTCGACGGGCGTACCAGATACGACGCGCGCTCAACGTAT
TATTGTTGATTTGCGCACAGCTACAGAGGTTTCTTTCACAGTGCCTTATGTATCTTCGCG
ACCCTGGATGTTTTGCGCTAGAACCGAAAGTGAGGTTTTAGGAACCGTTGGTACAGACAT
GTACAATGCAGTTTTAGGCATCATACGTGTAGAGGTACTCAATCAACTTGTTGCCTCTAA
CAGTGTCACTCAATCCATTGACGTTTTGGTTGAAGTTAATGGAGGACCTGATCTCACATT
TGCAGGCCCAGGAGGTCCCTCTTATAGGGCTTATTCTGGTTCGACAATAGTGGCGGACGA
GTCGAAAGCT
>gi|9629652|ref|NP_044946.1|_capsid_polyprotein,_partial__Drosophila_C_virus--Locus_17_Transcript_7/12_Confidence_0.308_Length_1996_hit1_IdMatch=57.69,AligLength=631,E-val=0.0
ATAATCAAGTTAATTCGCAACCATTCCAACAAGGTAGACTGCTCATGCACTATATACCTT
ACGCTCAATATATGCCTAACAAAGTTTCAATGATTAATTATTCACTTCACGGCAAAACTG
GATGTCCTAGGGTAGATTTAGATTTAAGCGTAGGTACTGAGATTGAAATGTTGATACCTT
ATGTGTCGCCACACGCCTACTACAACCTTGTAACAGGGCAAGGTTCTTTTGGTGCGATCT
ACTTGACGGTATATTCGCAACTAAGAGATCCTGCAGCTGCTAACGGGTCGGTTGAATACA
CAATCTGGGCATACTTAGAAGATGTGGACATCCAATACCCAACTGGAGCAAATGTTTACA
CTGGAAGTGCTCCCAATCGTGCAACTCTCGCTAAAGAAATTGAGCAAGGGTTGGACTATA
GGACTCTTCGGAAAGCGCTTGTCGCGAACACATATGGTAACAACATTGAAGAAGCGTTCG
CTCAAATGGGTCCGGAAATCAAGGAGATTAAGGAACAGGGTACTATAAGCAAAGGTTTGG
GTCAGTTGGGAACAACCCTATCAACCTTTTCCAGTTTACCCATCCTGGGACCTTACTTGC
GAGCGCCAGCTTGGTTGTCCAAGGCTGCCTCCAACGTAGCAATGCACTTGGGGTTTTCAA
AACCCTCAGTTCAGGGTATAGTTGAAGAAACCAAGTTGAGAACAGCTGCACGAATGGCTA
ATTTCAATGGTGTTGATTCCTCCTACCAATTGGGGTTGTCTGCGTCCAATGAAATTCAGA
CAGTTCCTGGTTTGTCAGGTTCTAAAGTGGATGAGATGGATCTTAATGTTATCGCATCCA
TTCCCAATTATTGGTCGCAATTTTCATGGTCGGTGACTGATTCCACAAATAAAGTTTTAT
GGGATAATTACGTCACACCTTACAAGATCAAGCAGGAACCTGGAATAACACCTCCACGTT
TTGTCTGTACCTTTTTGGGTTTTCTAGCCAATATGTTCGCATATTGGCGTGGTTCGCTGG
TTTACACTTTCAAATTTGTTAAAACCAATTTCCATTCGGGTCGTCTGCAAATAAGCTTCA
TACCGTTTTATTTCAACTCCACAATTTCGACGGGCGTACCAGATACGACGCGCGCTCAAC
GTATTATTGTTGATTTGCGCACAGCTACAGAGGTTTCTTTCACAGTGCCTTATGTATCTT
CGCGACCCTGGATGTTTTGCGCTAGAACCGAAAGTGAGGTTTTAGGAACCGTTGGTACAG
ACATGTACAATGCAGTTTTAGGCATCATACGTGTAGAGGTACTCAATCAACTTGTTGCCT
CTAACAGTGTCACTCAATCCATTGACGTTTTGGTTGAAGTTAATGGAGGACCTGATCTCA
CATTTGCAGGCCCAGGAGGTCCCTCTTATAGGGCTTATTCTGGTTCGACAATAGTGGCGG
ACGAGTCGAAAGCTTTGTCTTGGGATGGTCAACTTCTTATAAAACCAATCGAAACTGAGC
AAGCTAAGACGAATGAAGTCAAGAAAGAAGAAGCGTCGGCACAGATGATGGGTGATAACG
AACAAACACCAAGAAATGAAGCTCAGTTGGGTGCACACTCGGAATCAATAGATACTCATC
CTATACAGAGCAACTGGTCACCAGAAGCTTTGTGCATAGGGGAGAAAATCACCAGTGTGC
GTCAACTCATCAAGCGACATGGTTTACTTGCACGTAAAATCACTCTAAATCAGGCCAATC
CTACTTTGTTCTTGGCACCATTTGCGTTTCGCAATCCGCCATCGGCTACACTAGCCACGT
CGTCTCCGACGTCGTTGTTAGAGTACTTCCACGATATATACGCTTTCTATCGTGGTGGGA
TACGCCACAAAATTGTAGCA
>gi|2388674|gb|AAC58808.1|_capsid_polyprotein,_partial__Drosophila_C_virus--Locus_17_Transcript_9/12_Confidence_0.077_Length_588_hit1_IdMatch=50.0,AligLength=114,E-val=2e-23
CGTCGGCACAGATGATGGGTGATAACGAACAAACACCAAGAAATGAAGCTCAGTTGGGTG
CACACTCGGAATCAATAGATACTCATCCTATACAGAGCAACTGGTCACCAGAAGCTTTGT
GCATAGGGGAGAAAATCACCAGTGTGCGTCAACTCATCAAGCGACATGGTTTACTTGCAC
GTAAAATCACTCTAAATCAGGCCAATCCTACTTTGTTCTTGGCACCATTTGCGTTTCGCA
ATCCGCCATCGGCTACACTAGCCACGTCGTCTCCGACGTCGTTGTTAGAGTACTTCCACG
ATATATACGCTTTCTATCGTGGTGGGATACGCCACAAAATTGTAGCA
>gi|2388674|gb|AAC58808.1|_capsid_polyprotein,_partial__Drosophila_C_virus--Locus_17_Transcript_2/12_Confidence_0.154_Length_728_hit1_IdMatch=64.98,AligLength=237,E-val=2e-104
CTCAGTTCAGGGTATAGTTGAAGAAACCAAGTTGAGAACAGCTGCACGAATGGCTAATTT
CAATGGTGTTGATTCCTCCTACCAATTGGGGTTGTCTGCGTCCAATGAAATTCAGACAGT
TCCTGGTTTGTCAGGTTCTAAAGTGGATGAGATGGATCTTAATGTTATCGCATCCATTCC
CAATTATTGGTCGCAATTTTCATGGTCGGTGACTGATTCCACAAATAAAGTTTTATGGGA
TAATTACGTCACACCTTACAAGATCAAGCAGGAACCTGGAATAACACCTCCACGTTTTGT
CTGTACCTTTTTGGGTTTTCTAGCCAATATGTTCGCATATTGGCGTGGTTCGCTGGTTTA
CACTTTCAAATTTGTTAAAACCAATTTCCATTCGGGTCGTCTGCAAATAAGCTTCATACC
GTTTTATTTCAACTCCACAATTTCGACGGGCGTACCAGATACGACGCGCGCTCAACGTAT
TATTGTTGATTTGCGCACAGCTACAGAGGTTTCTTTCACAGTGCCTTATGTATCTTCGCG
ACCCTGGATGTTTTGCGCTAGAACCGAAAGTGAGGTTTTAGGAACCGTTGGTACAGACAT
GTACAATGCAGTTTTAGGCATCATACGTGTAGAGGTACTCAATCAACTTGTTGCCTCTAA
CAGTGTCACTCAATCCATTGACGTTTTGGTTGAAGTTAATGGAGGACCTGAT
>gi|2388674|gb|AAC58808.1|_capsid_polyprotein,_partial__Drosophila_C_virus--Locus_17_Transcript_7/12_Confidence_0.308_Length_1996_hit1_IdMatch=57.69,AligLength=631,E-val=0.0
ATAATCAAGTTAATTCGCAACCATTCCAACAAGGTAGACTGCTCATGCACTATATACCTT
ACGCTCAATATATGCCTAACAAAGTTTCAATGATTAATTATTCACTTCACGGCAAAACTG
GATGTCCTAGGGTAGATTTAGATTTAAGCGTAGGTACTGAGATTGAAATGTTGATACCTT
ATGTGTCGCCACACGCCTACTACAACCTTGTAACAGGGCAAGGTTCTTTTGGTGCGATCT
ACTTGACGGTATATTCGCAACTAAGAGATCCTGCAGCTGCTAACGGGTCGGTTGAATACA
CAATCTGGGCATACTTAGAAGATGTGGACATCCAATACCCAACTGGAGCAAATGTTTACA
CTGGAAGTGCTCCCAATCGTGCAACTCTCGCTAAAGAAATTGAGCAAGGGTTGGACTATA
GGACTCTTCGGAAAGCGCTTGTCGCGAACACATATGGTAACAACATTGAAGAAGCGTTCG
CTCAAATGGGTCCGGAAATCAAGGAGATTAAGGAACAGGGTACTATAAGCAAAGGTTTGG
GTCAGTTGGGAACAACCCTATCAACCTTTTCCAGTTTACCCATCCTGGGACCTTACTTGC
GAGCGCCAGCTTGGTTGTCCAAGGCTGCCTCCAACGTAGCAATGCACTTGGGGTTTTCAA
AACCCTCAGTTCAGGGTATAGTTGAAGAAACCAAGTTGAGAACAGCTGCACGAATGGCTA
ATTTCAATGGTGTTGATTCCTCCTACCAATTGGGGTTGTCTGCGTCCAATGAAATTCAGA
CAGTTCCTGGTTTGTCAGGTTCTAAAGTGGATGAGATGGATCTTAATGTTATCGCATCCA
TTCCCAATTATTGGTCGCAATTTTCATGGTCGGTGACTGATTCCACAAATAAAGTTTTAT
GGGATAATTACGTCACACCTTACAAGATCAAGCAGGAACCTGGAATAACACCTCCACGTT
TTGTCTGTACCTTTTTGGGTTTTCTAGCCAATATGTTCGCATATTGGCGTGGTTCGCTGG
TTTACACTTTCAAATTTGTTAAAACCAATTTCCATTCGGGTCGTCTGCAAATAAGCTTCA
TACCGTTTTATTTCAACTCCACAATTTCGACGGGCGTACCAGATACGACGCGCGCTCAAC
GTATTATTGTTGATTTGCGCACAGCTACAGAGGTTTCTTTCACAGTGCCTTATGTATCTT
CGCGACCCTGGATGTTTTGCGCTAGAACCGAAAGTGAGGTTTTAGGAACCGTTGGTACAG
ACATGTACAATGCAGTTTTAGGCATCATACGTGTAGAGGTACTCAATCAACTTGTTGCCT
CTAACAGTGTCACTCAATCCATTGACGTTTTGGTTGAAGTTAATGGAGGACCTGATCTCA
CATTTGCAGGCCCAGGAGGTCCCTCTTATAGGGCTTATTCTGGTTCGACAATAGTGGCGG
ACGAGTCGAAAGCTTTGTCTTGGGATGGTCAACTTCTTATAAAACCAATCGAAACTGAGC
AAGCTAAGACGAATGAAGTCAAGAAAGAAGAAGCGTCGGCACAGATGATGGGTGATAACG
AACAAACACCAAGAAATGAAGCTCAGTTGGGTGCACACTCGGAATCAATAGATACTCATC
CTATACAGAGCAACTGGTCACCAGAAGCTTTGTGCATAGGGGAGAAAATCACCAGTGTGC
GTCAACTCATCAAGCGACATGGTTTACTTGCACGTAAAATCACTCTAAATCAGGCCAATC
CTACTTTGTTCTTGGCACCATTTGCGTTTCGCAATCCGCCATCGGCTACACTAGCCACGT
CGTCTCCGACGTCGTTGTTAGAGTACTTCCACGATATATACGCTTTCTATCGTGGTGGGA
TACGCCACAAAATTGTAGCA
>gi|2388674|gb|AAC58808.1|_capsid_polyprotein,_partial__Drosophila_C_virus--Locus_17_Transcript_6/12_Confidence_0.385_Length_1953_hit1_IdMatch=57.57,AligLength=634,E-val=0.0
GCGTTAAGCTTCAAGTTAATTCGCAACCATTCCAACAAGGTAGACTGCTCATGCACTATA
TACCTTACGCTCAATATATGCCTAACAAAGTTTCAATGATTAATTATTCACTTCACGGCA
AAACTGGATGTCCTAGGGTAGATTTAGATTTAAGCGTAGGTACTGAGATTGAAATGTTGA
TACCTTATGTGTCGCCACACGCCTACTACAACCTTGTAACAGGGCAAGGTTCTTTTGGTG
CGATCTACTTGACGGTATATTCGCAACTAAGAGATCCTGCAGCTGCTAACGGGTCGGTTG
AATACACAATCTGGGCATACTTAGAAGATGTGGACATCCAATACCCAACTGGAGCAAATG
TTTACACTGGAAGTGCTCCCAATCGTGCAACTCTCGCTAAAGAAATTGAGCAAGGGTTGG
ACTATAGGACTCTTCGGAAAGCGCTTGTCGCGAACACATATGGTAACAACATTGAAGAAG
CGTTCGCTCAAATGGGTCCGGAAATCAAGGAGATTAAGGAACAGGGTACTATAAGCAAAG
GTTTGGGTCAGTTGGGAACAACCCTATCAACCTTTTCCAGTTTACCCATCCTGGGACCTT
ACTTGCGAGCGCCAGCTTGGTTGTCCAAGGCTGCCTCCAACGTAGCAATGCACTTGGGGT
TTTCAAAACCCTCAGTTCAGGGTATAGTTGAAGAAACCAAGTTGAGAACAGCTGCACGAA
TGGCTAATTTCAATGGTGTTGATTCCTCCTACCAATTGGGGTTGTCTGCGTCCAATGAAA
TTCAGACAGTTCCTGGTTTGTCAGGTTCTAAAGTGGATGAGATGGATCTTAATGTTATCG
CATCCATTCCCAATTATTGGTCGCAATTTTCATGGTCGGTGACTGATTCCACAAATAAAG
TTTTATGGGATAATTACGTCACACCTTACAAGATCAAGCAGGAACCTGGAATAACACCTC
CACGTTTTGTCTGTACCTTTTTGGGTTTTCTAGCCAATATGTTCGCATATTGGCGTGGTT
CGCTGGTTTACACTTTCAAATTTGTTAAAACCAATTTCCATTCGGGTCGTCTGCAAATAA
GCTTCATACCGTTTTATTTCAACTCCACAATTTCGACGGGCGTACCAGATACGACGCGCG
CTCAACGTATTATTGTTGATTTGCGCACAGCTACAGAGGTTTCTTTCACAGTGCCTTATG
TATCTTCGCGACCCTGGATGTTTTGCGCTAGAACCGAAAGTGAGGTTTTAGGAACCGTTG
GTACAGACATGTACAATGCAGTTTTAGGCATCATACGTGTAGAGGTACTCAATCAACTTG
TTGCCTCTAACAGTGTCACTCAATCCATTGACGTTTTGGTTGAAGTTAATGGAGGACCTG
ATCTCACATTTGCAGGCCCAGGAGGTCCCTCTTATAGGGCTTATTCTGGTTCGACAATAG
TGGCGGACGAGTCGAAAGCTTTGTCTTGGGATGGTCAACTTCTTATAAAACCAATCGAAA
CTGAGCAAGCTAAGACGAATGAAGTCAAGAAAGAAGAAGCGTCGGCACAGATGATGGGTG
ATAACGAACAAACACCAAGAAATGAAGCTCAGTTGGGTGCACACTCGGAATCAATAGATA
CTCATCCTATACAGAGCAACTGGTCACCAGAAGCTTTGTGCATAGGGGAGAAAATCACCA
GTGTGCGTCAACTCATCAAGCGACATGGTTTACTTGCACGTAAAATCACTCTAAATCAGG
CCAATCCTACTTTGTTCTTGGCACCATTTGCGTTTCGCAATCCGCCATCGGCTACACTAG
CCACGTCGTCTCCGACGTCGTTGTTAGAGTACTTCCACGATATATACGCTTTCTATCGTG
GTGGGATACGCCACAAAATTGTAGCA
>gi|2388674|gb|AAC58808.1|_capsid_polyprotein,_partial__Drosophila_C_virus--Locus_17_Transcript_1/12_Confidence_0.154_Length_882_hit1_IdMatch=63.88,AligLength=263,E-val=1e-114
CTCAGTTCAGGGTATAGTTGAAGAAACCAAGTTGAGAACAGCTGCACGAATGGCTAATTT
CAATGGTGTTGATTCCTCCTACCAATTGGGGTTGTCTGCGTCCAATGAAATTCAGACAGT
TCCTGGTTTGTCAGGTTCTAAAGTGGATGAGATGGATCTTAATGTTATCGCATCCATTCC
CAATTATTGGTCGCAATTTTCATGGTCGGTGACTGATTCCACAAATAAAGTTTTATGGGA
TAATTACGTCACACCTTACAAGATCAAGCAGGAACCTGGAATAACACCTCCACGTTTTGT
CTGTACCTTTTTGGGTTTTCTAGCCAATATGTTCGCATATTGGCGTGGTTCGCTGGTTTA
CACTTTCAAATTTGTTAAAACCAATTTCCATTCGGGTCGTCTGCAAATAAGCTTCATACC
GTTTTATTTCAACTCCACAATTTCGACGGGCGTACCAGATACGACGCGCGCTCAACGTAT
TATTGTTGATTTGCGCACAGCTACAGAGGTTTCTTTCACAGTGCCTTATGTATCTTCGCG
ACCCTGGATGTTTTGCGCTAGAACCGAAAGTGAGGTTTTAGGAACCGTTGGTACAGACAT
GTACAATGCAGTTTTAGGCATCATACGTGTAGAGGTACTCAATCAACTTGTTGCCTCTAA
CAGTGTCACTCAATCCATTGACGTTTTGGTTGAAGTTAATGGAGGACCTGATCTCACATT
TGCAGGCCCAGGAGGTCCCTCTTATAGGGCTTATTCTGGTTCGACAATAGTGGCGGACGA
GTCGAAAGCT
>gi|2388674|gb|AAC58808.1|_capsid_polyprotein,_partial__Drosophila_C_virus--Locus_17_Transcript_8/12_Confidence_0.000_Length_1426_hit1_IdMatch=63.1,AligLength=458,E-val=0.0
ATAATCAAGTTAATTCGCAACCATTCCAACAAGGTAGACTGCTCATGCACTATATACCTT
ACGCTCAATATATGCCTAACAAAGTTTCAATGATTAATTATTCACTTCACGGCAAAACTG
GATGTCCTAGGGTAGATTTAGATTTAAGCGTAGGTACTGAGATTGAAATGTTGATACCTT
ATGTGTCGCCACACGCCTACTACAACCTTGTAACAGGGCAAGGTTCTTTTGGTGCGATCT
ACTTGACGGTATATTCGCAACTAAGAGATCCTGCAGCTGCTAACGGGTCGGTTGAATACA
CAATCTGGGCATACTTAGAAGATGTGGACATCCAATACCCAACTGGAGCAAATGTTTACA
CTGGAAGTGCTCCCAATCGTGCAACTCTCGCTAAAGAAATTGAGCAAGGGTTGGACTATA
GGACTCTTCGGAAAGCGCTTGTCGCGAACACATATGGTAACAACATTGAAGAAGCGTTCG
CTCAAATGGGTCCGGAAATCAAGGAGATTAAGGAACAGGGTACTATAAGCAAAGGTTTGG
GTCAGTTGGGAACAACCCTATCAACCTTTTCCAGTTTACCCATCCTGGGACCTTACTTGC
GAGCGCCAGCTTGGTTGTCCAAGGCTGCCTCCAACGTAGCAATGCACTTGGGGTTTTCAA
AACCCTCAGTTCAGGGTATAGTTGAAGAAACCAAGTTGAGAACAGCTGCACGAATGGCTA
ATTTCAATGGTGTTGATTCCTCCTACCAATTGGGGTTGTCTGCGTCCAATGAAATTCAGA
CAGTTCCTGGTTTGTCAGGTTCTAAAGTGGATGAGATGGATCTTAATGTTATCGCATCCA
TTCCCAATTATTGGTCGCAATTTTCATGGTCGGTGACTGATTCCACAAATAAAGTTTTAT
GGGATAATTACGTCACACCTTACAAGATCAAGCAGGAACCTGGAATAACACCTCCACGTT
TTGTCTGTACCTTTTTGGGTTTTCTAGCCAATATGTTCGCATATTGGCGTGGTTCGCTGG
TTTACACTTTCAAATTTGTTAAAACCAATTTCCATTCGGGTCGTCTGCAAATAAGCTTCA
TACCGTTTTATTTCAACTCCACAATTTCGACGGGCGTACCAGATACGACGCGCGCTCAAC
GTATTATTGTTGATTTGCGCACAGCTACAGAGGTTTCTTTCACAGTGCCTTATGTATCTT
CGCGACCCTGGATGTTTTGCGCTAGAACCGAAAGTGAGGTTTTAGGAACCGTTGGTACAG
ACATGTACAATGCAGTTTTAGGCATCATACGTGTAGAGGTACTCAATCAACTTGTTGCCT
CTAACAGTGTCACTCAATCCATTGACGTTTTGGTTGAAGTTAATGGAGGACCTGAT
>gi|2388674|gb|AAC58808.1|_capsid_polyprotein,_partial__Drosophila_C_virus--Locus_17_Transcript_3/12_Confidence_0.154_Length_728_hit1_IdMatch=64.98,AligLength=237,E-val=3e-104
TTCACTCAGTTCAGGGTATAGTTGAAGAAACCAAGTTGAGAACAGCTGCACGAATGGCTA
ATTTCAATGGTGTTGATTCCTCCTACCAATTGGGGTTGTCTGCGTCCAATGAAATTCAGA
CAGTTCCTGGTTTGTCAGGTTCTAAAGTGGATGAGATGGATCTTAATGTTATCGCATCCA
TTCCCAATTATTGGTCGCAATTTTCATGGTCGGTGACTGATTCCACAAATAAAGTTTTAT
GGGATAATTACGTCACACCTTACAAGATCAAGCAGGAACCTGGAATAACACCTCCACGTT
TTGTCTGTACCTTTTTGGGTTTTCTAGCCAATATGTTCGCATATTGGCGTGGTTCGCTGG
TTTACACTTTCAAATTTGTTAAAACCAATTTCCATTCGGGTCGTCTGCAAATAAGCTTCA
TACCGTTTTATTTCAACTCCACAATTTCGACGGGCGTACCAGATACGACGCGCGCTCAAC
GTATTATTGTTGATTTGCGCACAGCTACAGAGGTTTCTTTCACAGTGCCTTATGTATCTT
CGCGACCCTGGATGTTTTGCGCTAGAACCGAAAGTGAGGTTTTAGGAACCGTTGGTACAG
ACATGTACAATGCAGTTTTAGGCATCATACGTGTAGAGGTACTCAATCAACTTGTTGCCT
CTAACAGTGTCACTCAATCCATTGACGTTTTGGTTGAAGTTAATGGAGGACCTGAT
>gi|2388674|gb|AAC58808.1|_capsid_polyprotein,_partial__Drosophila_C_virus--Locus_17_Transcript_4/12_Confidence_0.154_Length_1373_hit1_IdMatch=63.1,AligLength=458,E-val=0.0
TCAAGTTAATTCGCAACCATTCCAACAAGGTAGACTGCTCATGCACTATATACCTTACGC
TCAATATATGCCTAACAAAGTTTCAATGATTAATTATTCACTTCACGGCAAAACTGGATG
TCCTAGGGTAGATTTAGATTTAAGCGTAGGTACTGAGATTGAAATGTTGATACCTTATGT
GTCGCCACACGCCTACTACAACCTTGTAACAGGGCAAGGTTCTTTTGGTGCGATCTACTT
GACGGTATATTCGCAACTAAGAGATCCTGCAGCTGCTAACGGGTCGGTTGAATACACAAT
CTGGGCATACTTAGAAGATGTGGACATCCAATACCCAACTGGAGCAAATGTTTACACTGG
AAGTGCTCCCAATCGTGCAACTCTCGCTAAAGAAATTGAGCAAGGGTTGGACTATAGGAC
TCTTCGGAAAGCGCTTGTCGCGAACACATATGGTAACAACATTGAAGAAGCGTTCGCTCA
AATGGGTCCGGAAATCAAGGAGATTAAGGAACAGGGTACTATAAGCAAAGGTTTGGGTCA
GTTGGGAACAACCCTATCAACCTTTTCCAGTTTACCCATCCTGGGACCTTACTTGCGAGC
GCCAGCTTGGTTGTCCAAGGCTGCCTCCAACGTAGCAATGCACTTGGGGTTTTCAAAACC
CTCAGTTCAGGGTATAGTTGAAGAAACCAAGTTGAGAACAGCTGCACGAATGGCTAATTT
CAATGGTGTTGATTCCTCCTACCAATTGGGGTTGTCTGCGTCCAATGAAATTCAGACAGT
TCCTGGTTTGTCAGGTTCTAAAGTGGATGAGATGGATCTTAATGTTATCGCATCCATTCC
CAATTATTGGTCGCAATTTTCATGGTCGGTGACTGATTCCACAAATAAAGTTTTATGGGA
TAATTACGTCACACCTTACAAGATCAAGCAGGAACCTGGAATAACACCTCCACGTTTTGT
CTGTACCTTTTTGGGTTTTCTAGCCAATATGTTCGCATATTGGCGTGGTTCGCTGGTTTA
CACTTTCAAATTTGTTAAAACCAATTTCCATTCGGGTCGTCTGCAAATAAGCTTCATACC
GTTTTATTTCAACTCCACAATTTCGACGGGCGTACCAGATACGACGCGCGCTCAACGTAT
TATTGTTGATTTGCGCACAGCTACAGAGGTTTCTTTCACAGTGCCTTATGTATCTTCGCG
ACCCTGGATGTTTTGCGCTAGAACCGAAAGTGAGGTTTTAGGAACCGTTGGTACAGACAT
GTACAATGCAGTTTTAGGCATCATACGTGTAGAGGTACTCAATCAACTTGTTGCCTCTAA
CAGTGTCACTCAATCCATTGACGTTTTGGTTGAAGTTAATGGAGGACCTGAT
>gi|2388674|gb|AAC58808.1|_capsid_polyprotein,_partial__Drosophila_C_virus--Locus_12_Transcript_1/2_Confidence_0.667_Length_341_hit1_IdMatch=54.95,AligLength=111,E-val=2e-34
AAGAAAAAGAACAAGAACAAGAAATTTCAACACATCAACAAGAAATAGTCAAGTTTATAA
GCGACGGAGTGACTCCTCATTCTGAAGCTTTGCCCCTTATCACACCTTTAGATCAAGCAT
ATTTGGCAATGACCACACGAGAAGAAAGAATTCATACCATTAAAGACTTTCTCTCCCGCC
CCATCAGGATCACTTCAAACCTTTGGTCGGAAACTAACACACAAGGTCAACAGTTGTTTT
CAGCTAACTTTCCTGAAGTGCTGATTGCTAATCCGATGTTCCGATCAAAAGTTGAAGGTT
TCGTTGGGTTGAGAGCAAACATGCGCGTTAAGCTTCAA
>gi|2388674|gb|AAC58808.1|_capsid_polyprotein,_partial__Drosophila_C_virus--Locus_116_Transcript_1/1_Confidence_0.000_Length_355_hit1_IdMatch=49.45,AligLength=91,E-val=2e-19
CAATTTCGAACACCTTCATATCAACACCCATTGAAGGAGCGATGGAGATACAAGTCCCCT
ACTACAACTCATCACATATTTCACCTTGCGTTGGGTTTTCCGCTGGTACGACGTCACCTA
TTTCGCGACGTTCTGCATTGCTAGGTTTTACCCCTCCAGTTATTGTTGGGGTGACACCTA
TGTTTCCGCCAGGCGAAACCGATGAAATCAACTGTGCTGTATCTCGAGCAGCGGCGGACG
ATTTCTCGTTTTCTTACATATTGGGACCACCGCCTTTG
>gi|2388674|gb|AAC58808.1|_capsid_polyprotein,_partial__Drosophila_C_virus--Locus_17_Transcript_5/12_Confidence_0.154_Length_696_hit1_IdMatch=60.7,AligLength=229,E-val=2e-95
GCGTTAAGCTTCAAGTTAATTCGCAACCATTCCAACAAGGTAGACTGCTCATGCACTATA
TACCTTACGCTCAATATATGCCTAACAAAGTTTCAATGATTAATTATTCACTTCACGGCA
AAACTGGATGTCCTAGGGTAGATTTAGATTTAAGCGTAGGTACTGAGATTGAAATGTTGA
TACCTTATGTGTCGCCACACGCCTACTACAACCTTGTAACAGGGCAAGGTTCTTTTGGTG
CGATCTACTTGACGGTATATTCGCAACTAAGAGATCCTGCAGCTGCTAACGGGTCGGTTG
AATACACAATCTGGGCATACTTAGAAGATGTGGACATCCAATACCCAACTGGAGCAAATG
TTTACACTGGAAGTGCTCCCAATCGTGCAACTCTCGCTAAAGAAATTGAGCAAGGGTTGG
ACTATAGGACTCTTCGGAAAGCGCTTGTCGCGAACACATATGGTAACAACATTGAAGAAG
CGTTCGCTCAAATGGGTCCGGAAATCAAGGAGATTAAGGAACAGGGTACTATAAGCAAAG
GTTTGGGTCAGTTGGGAACAACCCTATCAACCTTTTCCAGTTTACCCATCCTGGGACCTT
ACTTGCGAGCGCCAGCTTGGTTGTCCAAGGCTGCCTCCAACGTAGCAATGCACTTGGGGT
TTTCAAAACCCTCAGTTCAGGGTATA
>gi|2388674|gb|AAC58808.1|_capsid_polyprotein,_partial__Drosophila_C_virus--Locus_12_Transcript_2/2_Confidence_0.000_Length_447_hit1_IdMatch=54.46,AligLength=112,E-val=8e-34
CACCACTTGCCGAACAAGAACAAGAAATTTCAACACATCAACAAGAAATAGTCAAGTTTA
TAAGCGACGGAGTGACTCCTCATTCTGAAGCTTTGCCCCTTATCACACCTTTAGATCAAG
CATATTTGGCAATGACCACACGAGAAGAAAGAATTCATACCATTAAAGACTTTCTCTCCC
GCCCCATCAGGATCACTTCAAACCTTTGGTCGGAAACTAACACACAAGGTCAACAGTTGT
TTTCAGCTAACTTTCCTGAAGTGCTGATTGCTAATCCGATGTTCCGATCAAAAGTTGAAG
GTTTCGTTGGGTTGAGAGCAAACATGCGCGTTAAGCTTCAA
>gi|2388673|gb|AAC58807.1|_replicase_polyprotein__Drosophila_C_virus--Locus_11_Transcript_16/23_Confidence_0.429_Length_5398_hit2_IdMatch=37.58,AligLength=833,E-val=8e-165
ATATTCGTTTCCTGCTAGAATTGTGCGGAGACGTTGAACTGAACCCAGGACCCGTCCAAT
CCAACATTTACAACGCTCGCTTTCTCGACAACAGAGGCTGTGAATTGGTGGAAAAGAAAT
CCCGGAAGAATCGCAAACCACGAGAGACCAAAAAGAGTGGATGCGAGATCGACCAAGATG
AACTTAGACGGGAATTGCGAGAAAGAATACGGAAATTGGCTCGCGAAATTAAAGCTGAAG
CGTATGCCCAAGGAGGCTTTTTGAGTGCTCCTGCGAAAGCTGTAACGATAGGACAAGATT
TGAACGCGAACCTAGATAAGGTTTGCTCATTTCTTGAGGATGCTTTACCAGGTATGGTCG
AGCACGTTACGCTCGTAGCACAAAATACATCCGCGTCAGCCAAGGTGTTATCTGACGAGT
TGATCAAATCAATGCTTTGCATTGTTTTGATTTGCTTGTTGATTGAAACCAAGTTCTATA
AGACCGCTTTCGCGGTACTTATAGTGGTTGCTCTACGTGTTTTCGGGTACAGTGAGCAAA
TAATTGAGACAGCTATGGACATGTATCGCGTAATTAGGGCTCCAAAGGCTCAAGGTAATA
TGGAAGATGTCGTTTTCCATCCGTGGTTGAACACGTGTGGAAAGTTGATTTTCCTACTTA
TCGCTGTCCTGTGTCTCAAGAAATTACCAGGAAAGAACGACGTAGACACTTTCATGCGCA
GGCTCGACAGCTTACCCAAAGCTGTTAAGGGTGCGACACAACTACATGAATGGGTGTCAA
AATACTTCGATCTCTCTTTGGATCACGTCAAGGCGATGATTGTTGGTAAATCTTGTGCCG
AAATGAAGAAGGCTGAATCATCAAGCGCCAAAGTTTTGGCTTGGGCCGCTAGAGTTCAAG
ATTTCGTCAGATTGGAACAACGAAGTAAAATCGATAGTGATATCGCTGTCGCCAACGAGG
CTGAAGCCTTGTATCACACTGGATTGCAATTTGCAGGAGACACTCTGTTACCTCCAGAAT
TGCACAAGGTCGTGAACAGTGCGCTAAGACCAGCCCGCGATATATATGAGTACGTCACCC
GCTCCCCAATAAAAGGAGGGAGTCGTAAGATGAGACCCTTGATGATTTGGCTAGCTGGCC
AGTCAGGAATTGGGAAAACCTCTATGGTGGATCCTCTATGTATCGATTTGCTTCGAGCAA
TGGGTTATGTGGGACCTGAACATCTCCACTCGTTGGTGTATGGCCGCCAAGTTGAGACGG
AGTACTGGGATGGTTACAAAGCCCACAAGATAGTGATCTATGATGATGCTTTTCAGCTGA
AAGATGATGCTGTGAACAGGAATTTGGAGGTATTTGAGGTTATACGTTCTTGCAACACGT
ATCCTCAACACCTTCATATGGCTTGTCTCTCGGATAAAAACACTTTTTCAGTAGCGGAAG
TGTACATCTACACTACCAACGAAATGAATGTCAAACTTGAGTCGCTGACTCATGAACAAG
CATTCTACAACCGCATGAGTGAAAACGCGTTCACTGTGCGTCCAAAAGAGGCTTATCGTC
TAGTCGAAGAAGGATCAACCGGCAATAAGCAGTATCGTTTGGACAAAACGAAAACCAAAG
GAGCTATCGATCTCGATGTGTACGAATTCGTGCGCATGCAAAGAATAAATGACCACCCTT
CGGGTTGGAAAGCTACGGATGAAGTATATGGCTATGCAGAGTTCTCGAAACTAATGTGTG
CTGAATGGAAGAGAAGGAAGACAGAACATCAGAATACTGTTGACTTCCTTAAGAAGTATG
CAGAGCGACCCTTCGAGACCAACCCCGGACCAGTGGAGGATATCCCAATAAGACACGATG
ATGTCGAGCAGGGGGTAGAAGCGCAGATGGGTCGAGATGCAGATTGGTTTAACAATGACA
TAGCGGAACGTATAGCGCGTGGACAGGATATTACTGATATCTTGTATGAGTATGCTGAAG
ATGACGAGTTGCATGAGGATTACATGGCTTACAAGAAACAGCAGGCCCAGCCTAGTAAGT
GGGACAAATACGCGCGCCGTCTCGAAAGTGCAATTACGGAAGGAAAGAATTTCCTTGCCC
GTGTGGTTTCAAAAATAGCCAGCGTCATTCGGGAGAACCCATATTTGACCATGATGGCAA
CTGTGGGGAGCGTTCTCGCTCTGTATGGAGCTATGCGTTGGTTTTCGAAAGGAGTAACGG
AGACTTTTGACGCTGAAGAAGTTACTATTCCCAACGAAACCAAGGTAGAGAACGTTGTGC
GTACGGAGGGTTTTGAATCTTACGACCATCGGACTCCGCGCGCTCATCGAGCCAACAGGC
AATATGTGCGAGCTGAGGCGATGATAGATGAAACAGGGTACCTGGTAGCCAACAACAAAG
TCACTGGCAACACGTATCGAATGTGTATCAAGAGGGAT
>gi|2388673|gb|AAC58807.1|_replicase_polyprotein__Drosophila_C_virus--Locus_11_Transcript_8/23_Confidence_0.107_Length_383_hit1_IdMatch=65.87,AligLength=126,E-val=6e-53
AAAAGGAGGGAGTCGTAAGATGAGACCCTTGATGATTTGGCTAGCTGGCCAGTCAGGAAT
TGGGAAAACCTCTATGGTGGATCCTCTATGTATCGATTTGCTTCGAGCAATGGGTTATGT
GGGACCTGAACATCTCCACTCGTTGGTGTATGGCCGCCAAGTTGAGACGGAGTACTGGGA
TGGTTACAAAGCCCACAAGATAGTGATCTATGATGATGCTTTTCAGCTGAAAGATGATGC
TGTGAACAGGAATTTGGAGGTATTTGAGGTTATACGTTCTTGCAACACGTATCCTCAACA
CCTTCATATGGCTTGTCTCTCGGATAAAAACACTTTTTCAGTAGCGGAAGTGTACATCTA
CACTTCAACCGAAACCAAC
>gi|2388673|gb|AAC58807.1|_replicase_polyprotein__Drosophila_C_virus--Locus_11_Transcript_4/23_Confidence_0.107_Length_613_hit1_IdMatch=39.6,AligLength=202,E-val=9e-51
ATGCTCTAGCCGTTTTCGGGTACAGTGAGCAAATAATTGAGACAGCTATGGACATGTATC
GCGTAATTAGGGCTCCAAAGGCTCAAGGTAATATGGAAGATGTCGTTTTCCATCCGTGGT
TGAACACGTGTGGAAAGTTGATTTTCCTACTTATCGCTGTCCTGTGTCTCAAGAAATTAC
CAGGAAAGAACGACGTAGACACTTTCATGCGCAGGCTCGACAGCTTACCCAAAGCTGTTA
AGGGTGCGACACAACTACATGAATGGGTGTCAAAATACTTCGATCTCTCTTTGGATCACG
TCAAGGCGATGATTGTTGGTAAATCTTGTGCCGAAATGAAGAAGGCTGAATCATCAAGCG
CCAAAGTTTTGGCTTGGGCCGCTAGAGTTCAAGATTTCGTCAGATTGGAACAACGAAGTA
AAATCGATAGTGATATCGCTGTCGCCAACGAGGCTGAAGCCTTGTATCACACTGGATTGC
AATTTGCAGGAGACACTCTGTTACCTCCAGAATTGCACAAGGTCGTGAACAGTGCGCTAA
GACCAGCCCGCGATATATATGAGTACGTCACCCGCTCCCCAATAAAAGGAGGGAGTCGTA
AGATGAGA
>gi|2388673|gb|AAC58807.1|_replicase_polyprotein__Drosophila_C_virus--Locus_11_Transcript_10/23_Confidence_0.214_Length_1642_hit1_IdMatch=43.9,AligLength=549,E-val=4e-155
CAAAGGCTCAAGGTAATATGGAAGATGTCGTTTTCCATCCGTGGTTGAACACGTGTGGAA
AGTTGATTTTCCTACTTATCGCTGTCCTGTGTCTCAAGAAATTACCAGGAAAGAACGACG
TAGACACTTTCATGCGCAGGCTCGACAGCTTACCCAAAGCTGTTAAGGGTGCGACACAAC
TACATGAATGGGTGTCAAAATACTTCGATCTCTCTTTGGATCACGTCAAGGCGATGATTG
TTGGTAAATCTTGTGCCGAAATGAAGAAGGCTGAATCATCAAGCGCCAAAGTTTTGGCTT
GGGCCGCTAGAGTTCAAGATTTCGTCAGATTGGAACAACGAAGTAAAATCGATAGTGATA
TCGCTGTCGCCAACGAGGCTGAAGCCTTGTATCACACTGGATTGCAATTTGCAGGAGACA
CTCTGTTACCTCCAGAATTGCACAAGGTCGTGAACAGTGCGCTAAGACCAGCCCGCGATA
TATATGAGTACGTCACCCGCTCCCCAATAAAAGGAGGGAGTCGTAAGATGAGACCCTTGA
TGATTTGGCTAGCTGGCCAGTCAGGAATTGGGAAAACCTCTATGGTGGATCCTCTATGTA
TCGATTTGCTTCGAGCAATGGGTTATGTGGGACCTGAACATCTCCACTCGTTGGTGTATG
GCCGCCAAGTTGAGACGGAGTACTGGGATGGTTACAAAGCCCACAAGATAGTGATCTATG
ATGATGCTTTTCAGCTGAAAGATGATGCTGTGAACAGGAATTTGGAGGTATTTGAGGTTA
TACGTTCTTGCAACACGTATCCTCAACACCTTCATATGGCTTGTCTCTCGGATAAAAACA
CTTTTTCAGTAGCGGAAGTGTACATCTACACTACCAACGAAATGAATGTCAAACTTGAGT
CGCTGACTCATGAACAAGCATTCTACAACCGCATGAGTGAAAACGCGTTCACTGTGCGTC
CAAAAGAGGCTTATCGTCTAGTCGAAGAAGGATCAACCGGCAATAAGCAGTATCGTTTGG
ACAAAACGAAAACCAAAGGAGCTATCGATCTCGATGTGTACGAATTCGTGCGCATGCAAA
GAATAAATGACCACCCTTCGGGTTGGAAAGCTACGGATGAAGTATATGGCTATGCAGAGT
TCTCGAAACTAATGTGTGCTGAATGGAAGAGAAGGAAGACAGAACATCAGAATACTGTTG
ACTTCCTTAAGAAGTATGCAGAGCGACCCTTCGAGACCAACCCCGGACCAGTGGAGGATA
TCCCAATAAGACACGATGATGTCGAGCAGGGGGTAGAAGCGCAGATGGGTCGAGATGCAG
ATTGGTTTAACAATGACATAGCGGAACGTATAGCGCGTGGACAGGATATTACTGATATCT
TGTATGAGTATGCTGAAGATGACGAGTTGCATGAGGATTACATGGCTTACAAGAAACAGC
AGGCCCAGCCTAGTAAGTGGGACAAATACGCGCGCCGTCTCGAAAGTGCAATTACGGAAG
GAAAGAATTTCCTTGCCCGTGTGGTTTCAAAAATAGCCAGCGTCATTCGGGAGAACCCAT
ATTTGACCATGATGGCAACTGTGGGGAGCGTTCTCGCTCTGTATGGAGCTATGCGTTGGT
TTTCGAAAGGA
>gi|2388673|gb|AAC58807.1|_replicase_polyprotein__Drosophila_C_virus--Locus_11_Transcript_13/23_Confidence_0.214_Length_1834_hit1_IdMatch=37.72,AligLength=403,E-val=7e-68
TCGTTACAAAGCCCACAAGATAGTGATCTATGATGATGCTTTTCAGCTGAAAGATGATGC
TGTGAACAGGAATTTGGAGGTATTTGAGGTTATACGTTCTTGCAACACGTATCCTCAACA
CCTTCATATGGCTTGTCTCTCGGATAAAAACACTTTTTCAGTAGCGGAAGTGTACATCTA
CACTACCAACGAAATGAATGTCAAACTTGAGTCGCTGACTCATGAACAAGCATTCTACAA
CCGCATGAGTGAAAACGCGTTCACTGTGCGTCCAAAAGAGGCTTATCGTCTAGTCGAAGA
AGGATCAACCGGCAATAAGCAGTATCGTTTGGACAAAACGAAAACCAAAGGAGCTATCGA
TCTCGATGTGTACGAATTCGTGCGCATGCAAAGAATAAATGACCACCCTTCGGGTTGGAA
AGCTACGGATGAAGTATATGGCTATGCAGAGTTCTCGAAACTAATGTGTGCTGAATGGAA
GAGAAGGAAGACAGAACATCAGAATACTGTTGACTTCCTTAAGAAGTATGCAGAGCGACC
CTTCGAGACCAACCCCGGACCAGTGGAGGATATCCCAATAAGACACGATGATGTCGAGCA
GGGGGTAGAAGCGCAGATGGGTCGAGATGCAGATTGGTTTAACAATGACATAGCGGAACG
TATAGCGCGTGGACAGGATATTACTGATATCTTGTATGAGTATGCTGAAGATGACGAGTT
GCATGAGGATTACATGGCTTACAAGAAACAGCAGGCCCAGCCTAGTAAGTGGGACAAATA
CGCGCGCCGTCTCGAAAGTGCAATTACGGAAGGAAAGAATTTCCTTGCCCGTGTGGTTTC
AAAAATAGCCAGCGTCATTCGGGAGAACCCATATTTGACCATGATGGCAACTGTGGGGAG
CGTTCTCGCTCTGTATGGAGCTATGCGTTGGTTTTCGAAAGGAGTAACGGAGACTTTTGA
CGCTGAAGAAGTTACTATTCCCAACGAAACCAAGGTAGAGAACGTTGTGCGTACGGAGGG
TTTTGAATCTTACGACCATCGGACTCCGCGCGCTCATCGAGCCAACAGGCAATATGTGCG
AGCTGAGGCGATGATAGATGAAACAGGGTACCTGGTAGCCAACAACAAAGTCACTGGCAA
CACGTATCGAATGTGTATCAAGAGGGAT
>gi|2388673|gb|AAC58807.1|_replicase_polyprotein__Drosophila_C_virus--Locus_11_Transcript_11/23_Confidence_0.214_Length_979_hit1_IdMatch=41.32,AligLength=317,E-val=5e-70
TCGTTACAAAGCCCACAAGATAGTGATCTATGATGATGCTTTTCAGCTGAAAGATGATGC
TGTGAACAGGAATTTGGAGGTATTTGAGGTTATACGTTCTTGCAACACGTATCCTCAACA
CCTTCATATGGCTTGTCTCTCGGATAAAAACACTTTTTCAGTAGCGGAAGTGTACATCTA
CACTACCAACGAAATGAATGTCAAACTTGAGTCGCTGACTCATGAACAAGCATTCTACAA
CCGCATGAGTGAAAACGCGTTCACTGTGCGTCCAAAAGAGGCTTATCGTCTAGTCGAAGA
AGGATCAACCGGCAATAAGCAGTATCGTTTGGACAAAACGAAAACCAAAGGAGCTATCGA
TCTCGATGTGTACGAATTCGTGCGCATGCAAAGAATAAATGACCACCCTTCGGGTTGGAA
AGCTACGGATGAAGTATATGGCTATGCAGAGTTCTCGAAACTAATGTGTGCTGAATGGAA
GAGAAGGAAGACAGAACATCAGAATACTGTTGACTTCCTTAAGAAGTATGCAGAGCGACC
CTTCGAGACCAACCCCGGACCAGTGGAGGATATCCCAATAAGACACGATGATGTCGAGCA
GGGGGTAGAAGCGCAGATGGGTCGAGATGCAGATTGGTTTAACAATGACATAGCGGAACG
TATAGCGCGTGGACAGGATATTACTGATATCTTGTATGAGTATGCTGAAGATGACGAGTT
GCATGAGGATTACATGGCTTACAAGAAACAGCAGGCCCAGCCTAGTAAGTGGGACAAATA
CGCGCGCCGTCTCGAAAGTGCAATTACGGAAGGAAAGAATTTCCTTGCCCGTGTGGTTTC
AAAAATAGCCAGCGTCATTCGGGAGAACCCATATTTGACCATGATGGCAACTGTGGGGAG
CGTTCTCGCTCTGTATGGAGCTATGCGTTGGTTTTCGAAAGGAGTG
>gi|2388673|gb|AAC58807.1|_replicase_polyprotein__Drosophila_C_virus--Locus_11_Transcript_22/23_Confidence_0.393_Length_2525_hit1_IdMatch=41.99,AligLength=493,E-val=1e-121
ATATTCGTTTCCTGCTAGAATTGTGCGGAGACGTTGAACTGAACCCAGGACCCGTCCAAT
CCAACATTTACAACGCTCGCTTTCTCGACAACAGAGGCTGTGAATTGGTGGAAAAGAAAT
CCCGGAAGAATCGCAAACCACGAGAGACCAAAAAGAGTGGATGCGAGATCGACCAAGATG
AACTTAGACGGGAATTGCGAGAAAGAATACGGAAATTGGCTCGCGAAATTAAAGCTGAAG
CGTATGCCCAAGGAGGCTTTTTGAGTGCTCCTGCGAAAGCTGTAACGATAGGACAAGATT
TGAACGCGAACCTAGATAAGGTTTGCTCATTTCTTGAGGATGCTTTACCAGGTATGGTCG
AGCACGTTACGCTCGTAGCACAAAATACATCCGCGTCAGCCAAGGTGTTATCTGACGAGT
TGATCAAATCAATGCTTTGCATTGTTTTGATTTGCTTGTTGATTGAAACCAAGTTCTATA
AGACCGCTTTCGCGGTACTTATAGTGGTTGCTCTACGTGTTTTCGGGTACAGTGAGCAAA
TAATTGAGACAGCTATGGACATGTATCGCGTAATTAGGGCTCCAAAGGCTCAAGGTAATA
TGGAAGATGTCGTTTTCCATCCGTGGTTGAACACGTGTGGAAAGTTGATTTTCCTACTTA
TCGCTGTCCTGTGTCTCAAGAAATTACCAGGAAAGAACGACGTAGACACTTTCATGCGCA
GGCTCGACAGCTTACCCAAAGCTGTTAAGGGTGCGACACAACTACATGAATGGGTGTCAA
AATACTTCGATCTCTCTTTGGATCACGTCAAGGCGATGATTGTTGGTAAATCTTGTGCCG
AAATGAAGAAGGCTGAATCATCAAGCGCCAAAGTTTTGGCTTGGGCCGCTAGAGTTCAAG
ATTTCGTCAGATTGGAACAACGAAGTAAAATCGATAGTGATATCGCTGTCGCCAACGAGG
CTGAAGCCTTGTATCACACTGGATTGCAATTTGCAGGAGACACTCTGTTACCTCCAGAAT
TGCACAAGGTCGTGAACAGTGCGCTAAGACCAGCCCGCGATATATATGAGTACGTCACCC
GCTCCCCAATAAAAGGAGGGAGTCGTAAGATGAGACCCTTGATGATTTGGCTAGCTGGCC
AGTCAGGAATTGGGAAAACCTCTATGGTGGATCCTCTATGTATCGATTTGCTTCGAGCAA
TGGGTTATGTGGGACCTGAACATCTCCACTCGTTGGTGTATGGCCGCCAAGTTGAGACGG
AGTACTGGGATGGTTACAAAGCCCACAAGATAGTGATCTATGATGATGCTTTTCAGCTGA
AAGATGATGCTGTGAACAGGAATTTGGAGGTATTTGAGGTTATACGTTCTTGCAACACGT
ATCCTCAACACCTTCATATGGCTTGTCTCTCGGATAAAAACACTTTTTCAGTAGCGGAAG
TGTACATCTACACTACCAACGAA
>gi|2388673|gb|AAC58807.1|_replicase_polyprotein__Drosophila_C_virus--Locus_11_Transcript_9/23_Confidence_0.179_Length_458_hit1_IdMatch=57.45,AligLength=141,E-val=1e-43
TCGTTACAAAGCCCACAAGATAGTGATCTATGATGATGCTTTTCAGCTGAAAGATGATGC
TGTGAACAGGAATTTGGAGGTATTTGAGGTTATACGTTCTTGCAACACGTATCCTCAACA
CCTTCATATGGCTTGTCTCTCGGATAAAAACACTTTTTCAGTAGCGGAAGTGTACATCTA
CACTACCAACGAAATGAATGTCAAACTTGAGTCGCTGACTCATGAACAAGCATTCTACAA
CCGCATGAGTGAAAACGCGTTCACTGTGCGTCCAAAAGAGGCTTATCGTCTAGTCGAAGA
AGGATCAACCGGCAATAAGCAGTATCGTTTGGACAAAACGAAAACCAAAGGAGCTATCGA
TCTCGATGTGTACGAATTCGTGCGCATGCAAAGAATAAATGACCACCCTTCGGGTTGG
>gi|2388673|gb|AAC58807.1|_replicase_polyprotein__Drosophila_C_virus--Locus_11_Transcript_20/23_Confidence_0.107_Length_1351_hit1_IdMatch=27.07,AligLength=181,E-val=1e-07
ATATTCGTTTCCTGCTAGAATTGTGCGGAGACGTTGAACTGAACCCAGGACCCGTCCAAT
CCAACATTTACAACGCTCGCTTTCTCGACAACAGAGGCTGTGAATTGGTGGAAAAGAAAT
CCCGGAAGAATCGCAAACCACGAGAGACCAAAAAGAGTGGATGCGAGATCGACCAAGATG
AACTTAGACGGGAATTGCGAGAAAGAATACGGAAATTGGCTCGCGAAATTAAAGCTGAAG
CGTATGCCCAAGGAGGCTTTTTGAGTGCTCCTGCGAAAGCTGTAACGATAGGACAAGATT
TGAACGCGAACCTAGATAAGGTTTGCTCATTTCTTGAGGATGCTTTACCAGGTATGGTCG
AGCACGTTACGCTCGTAGCACAAAATACATCCGCGTCAGCCAAGGTGTTATCTGACGAGT
TGATCAAATCAATGCTTTGCATTGTTTTGATTTGCTTGTTGATTGAAACCAAGTTCTATA
AGACCGCTTTCGCGGTACTTATAGTGGTTGCTCTACGTGTTTTCGGGTAC
>gi|2388673|gb|AAC58807.1|_replicase_polyprotein__Drosophila_C_virus--Locus_11_Transcript_7/23_Confidence_0.107_Length_203_hit1_IdMatch=69.23,AligLength=65,E-val=4e-23
TCGTTACAAAGCCCACAAGATAGTGATCTATGATGATGCTTTTCAGCTGAAAGATGATGC
TGTGAACAGGAATTTGGAGGTATTTGAGGTTATACGTTCTTGCAACACGTATCCTCAACA
CCTTCATATGGCTTGTCTCTCGGATAAAAACACTTTTTCAGTAGCGGAAGTGTACATCTA
CACTTCAACCGAAACCAAC
>gi|2388673|gb|AAC58807.1|_replicase_polyprotein__Drosophila_C_virus--Locus_11_Transcript_1/23_Confidence_0.143_Length_1315_hit1_IdMatch=27.08,AligLength=192,E-val=3e-10
ATATTCGTTTCCTGCTAGAATTGTGCGGAGACGTTGAACTGAACCCAGGACCCGTCCAAT
CCAACATTTACAACGCTCGCTTTCTCGACAACAGAGGCTGTGAATTGGTGGAAAAGAAAT
CCCGGAAGAATCGCAAACCACGAGAGACCAAAAAGAGTGGATGCGAGATCGACCAAGATG
AACTTAGACGGGAATTGCGAGAAAGAATACGGAAATTGGCTCGCGAAATTAAAGCTGAAG
CGTATGCCCAAGGAGGCTTTTTGAGTGCTCCTGCGAAAGCTGTAACGATAGGACAAGATT
TGAACGCGAACCTAGATAAGGTTTGCTCATTTCTTGAGGATGCTTTACCAGGTATGGTCG
AGCACGTTACGCTCGTAGCACAAAATACATCCGCGTCAGCCAAGGTGTTATCTGACGAGT
TGATCAAATCAATGCTTTGCATTGTTTTGATTTGCTTGTTGATTGAAACCAAGTTCTATA
AGACCGCTTTCGCGGTACTTATAGTGGTTGCTCTACGTGTTTTCGGGTACAGTGAGCAAA
TAATTGAGACAGCTATGGACATG
>gi|2388673|gb|AAC58807.1|_replicase_polyprotein__Drosophila_C_virus--Locus_11_Transcript_13/23_Confidence_0.214_Length_1834_hit2_IdMatch=35.32,AligLength=235,E-val=4e-37
CTGGCAACACGTATCGAATGTGTATCAAGAGGGATCCTGATGATTTGGTCGTTGGAAACG
CTGTGTTTATCACAGGGTGGACGCTCCTCATACCGTACCACTTCGTTTGTGGACTGGCGG
GACGGAGAATAGCTGCTGATTCCATCGTGACTTTGTCAAAGCCAGGCTTGGATAAGATTA
TTGAATTCCCGTTGTCACGAATCTTCCGATACGATACCTCACCAGATGGTTTTACCACTA
GTGAGTATTGTGCTCGAATGGAACATGAAGATGGAGAATTGGTTGATGCCATCCTGGTAA
ACCTGCATGGTTTGGGAGTGCGAATCCATCCTGACCTCCGGGGAAAAATTGTGACGGTAC
GAGACCAAGCGCACCTGAGTACGACATTTCATGCGATTCTCACAACGATGTCCAGGAAGC
CACCACTAACAACGTCACAACAAGTGGTAAAAGGGGTCAAGCCAATGGATAAAATCCTGC
ACATCAATTTACCAGTTGGGGACAAAACAACGCAATACACCCAACGTGACTGTTACAAGT
ATTATTCCGTAACGGTCGTTGGAGATTGTGGTGCCTTGCTGGTAGCACAAAATCATGCAA
TTGTGAGGAAAATATTTGCAATGCATATAGCAGGTGCGGAAGAAAATGGCTATGCTTGTC
CAATCAATCAGGAAATGTTAGCGCGTGGCTTC
>gi|2388673|gb|AAC58807.1|_replicase_polyprotein__Drosophila_C_virus--Locus_11_Transcript_6/23_Confidence_0.071_Length_224_hit1_IdMatch=63.77,AligLength=69,E-val=2e-25
ACCCAAAAGGAGGGAGTCGTAAGATGAGACCCTTGATGATTTGGCTAGCTGGCCAGTCAG
GAATTGGGAAAACCTCTATGGTGGATCCTCTATGTATCGATTTGCTTCGAGCAATGGGTT
ATGTGGGACCTGAACATCTCCACTCGTTGGTGTATGGCCGCCAAGTTGAGACGGAGTACT
GGGATGGTTACAAAGCCCACAAGATAGTGATC
>gi|2388673|gb|AAC58807.1|_replicase_polyprotein__Drosophila_C_virus--Locus_11_Transcript_23/23_Confidence_0.143_Length_5008_hit2_IdMatch=43.05,AligLength=525,E-val=9e-127
CTGGCAACACGTATCGAATGTGTATCAAGAGGGATCCTGATGATTTGGTCGTTGGAAACG
CTGTGTTTATCACAGGGTGGACGCTCCTCATACCGTACCACTTCGTTTGTGGACTGGCGG
GACGGAGAATAGCTGCTGATTCCATCGTGACTTTGTCAAAGCCAGGCTTGGATAAGATTA
TTGAATTCCCGTTGTCACGAATCTTCCGATACGATACCTCACCAGATGGTTTTACCACTA
GTGAGTATTGTGCTCGAATGGAACATGAAGATGGAGAATTGGTTGATGCCATCCTGGTAA
ACCTGCATGGTTTGGGAGTGCGAATCCATCCTGACCTCCGGGGAAAAATTGTGACGGTAC
GAGACCAAGCGCACCTGAGTACGACATTTCATGCGATTCTCACAACGATGTCCAGGAAGC
CACCACTAACAACGTCACAACAAGTGGTAAAAGGGGTCAAGCCAATGGATAAAATCCTGC
ACATCAATTTACCAGTTGGGGACAAAACAACGCAATACACCCAACGTGACTGTTACAAGT
ATTATTCCGTAACGGTCGTTGGAGATTGTGGTGCCTTGCTGGTAGCACAAAATCATGCAA
TTGTGAGGAAAATATTTGCAATGCATATAGCAGGTGCGGAAGAAAATGGCTATGCTTGTC
CAATCAATCAGGAAATGTTAGCGCGTGGCTTCAAAAAGTTCGCTCTTTTGGAGGCTAGAA
TCACAGCTCAGATGAGTTTTGAGGCACCGAAGGACGCAATTGAAGGACCGTGTCAAACCC
CGGAAGGATTGTTCGCCCCTATTGGCAAAGCGCCGATAGGCGTAGGGATGTCCACCAAGA
CGGCTATACGACCTTCACGCTTGTATGGAAGAATAACTAAACCGACAACTGCACCATCAT
ACTTGGGTAAAGACGCGCTTTATCGTGGATTGACCAAGTGTGGTGTTCGCACAGTTAATA
TTCAACCAGAATACATAGACGCAGCGGCGAATGACGTCGCACGCTATGTGTTAAACCAGC
ATGTTGGTCACGTGGATAGGGAACGATACACACGTATATTGTCGTACGAGGAGGCTGTTA
AGGGCGTGCCGTACGATGATTTCATGAAGTCAGTGACTCGAGTCACTTCCCCTGGTTACC
CCTATTGCTTGGATACTGGAAACATGCCAGGGAAAAGCAAATGGATGGGGCTCGAACAAG
ATTTCGATATGACAAGTCCAGCTGCTTTGGCTTTGAGGAAAGATGTTGAAAGTTTGTTGG
AAGATTGCAAAAATGGCTTAGTCCGTGATGTGGTGTTTGTCGACACTCTCAAGGATGAAA
GGCGCGAGCTGATAAAGGTGGAAGCAAAGAAGACTCGAGTCTTTTCTGCTGGACCACAGC
ATTTTGTAATAGCTTTCCGGCAATACTTTCTTCCATTCTCTGCCTGGGTCATGCATAACA
GAATCGAAAACGAAGTAGCCGTTGGAACAAACCCCTTCTCAATGGATTGGCACAACATTG
CTGTGCGTATGCGTAGTAAAGGGAGACAC
>gi|2388673|gb|AAC58807.1|_replicase_polyprotein__Drosophila_C_virus--Locus_11_Transcript_15/23_Confidence_0.107_Length_1760_hit1_IdMatch=43.05,AligLength=525,E-val=6e-136
CTGGCAACACGTATCGAATGTGTATCAAGAGGGATCCTGATGATTTGGTCGTTGGAAACG
CTGTGTTTATCACAGGGTGGACGCTCCTCATACCGTACCACTTCGTTTGTGGACTGGCGG
GACGGAGAATAGCTGCTGATTCCATCGTGACTTTGTCAAAGCCAGGCTTGGATAAGATTA
TTGAATTCCCGTTGTCACGAATCTTCCGATACGATACCTCACCAGATGGTTTTACCACTA
GTGAGTATTGTGCTCGAATGGAACATGAAGATGGAGAATTGGTTGATGCCATCCTGGTAA
ACCTGCATGGTTTGGGAGTGCGAATCCATCCTGACCTCCGGGGAAAAATTGTGACGGTAC
GAGACCAAGCGCACCTGAGTACGACATTTCATGCGATTCTCACAACGATGTCCAGGAAGC
CACCACTAACAACGTCACAACAAGTGGTAAAAGGGGTCAAGCCAATGGATAAAATCCTGC
ACATCAATTTACCAGTTGGGGACAAAACAACGCAATACACCCAACGTGACTGTTACAAGT
ATTATTCCGTAACGGTCGTTGGAGATTGTGGTGCCTTGCTGGTAGCACAAAATCATGCAA
TTGTGAGGAAAATATTTGCAATGCATATAGCAGGTGCGGAAGAAAATGGCTATGCTTGTC
CAATCAATCAGGAAATGTTAGCGCGTGGCTTCAAAAAGTTCGCTCTTTTGGAGGCTAGAA
TCACAGCTCAGATGAGTTTTGAGGCACCGAAGGACGCAATTGAAGGACCGTGTCAAACCC
CGGAAGGATTGTTCGCCCCTATTGGCAAAGCGCCGATAGGCGTAGGGATGTCCACCAAGA
CGGCTATACGACCTTCACGCTTGTATGGAAGAATAACTAAACCGACAACTGCACCATCAT
ACTTGGGTAAAGACGCGCTTTATCGTGGATTGACCAAGTGTGGTGTTCGCACAGTTAATA
TTCAACCAGAATACATAGACGCAGCGGCGAATGACGTCGCACGCTATGTGTTAAACCAGC
ATGTTGGTCACGTGGATAGGGAACGATACACACGTATATTGTCGTACGAGGAGGCTGTTA
AGGGCGTGCCGTACGATGATTTCATGAAGTCAGTGACTCGAGTCACTTCCCCTGGTTACC
CCTATTGCTTGGATACTGGAAACATGCCAGGGAAAAGCAAATGGATGGGGCTCGAACAAG
ATTTCGATATGACAAGTCCAGCTGCTTTGGCTTTGAGGAAAGATGTTGAAAGTTTGTTGG
AAGATTGCAAAAATGGCTTAGTCCGTGATGTGGTGTTTGTCGACACTCTCAAGGATGAAA
GGCGCGAGCTGATAAAGGTGGAAGCAAAGAAGACTCGAGTCTTTTCTGCTGGACCACAGC
ATTTTGTAATAGCTTTCCGGCAATACTTTCTTCCATTCTCTGCCTGGGTCATGCATAACA
GAATCGAAAACGAAGTAGCCGTTGGAACAAACCCCTTCTCAATGGATTGGCACAACATTG
CTGTGCGTATGCGTAGTAAAGGGAGACAC
>gi|2388673|gb|AAC58807.1|_replicase_polyprotein__Drosophila_C_virus--Locus_11_Transcript_16/23_Confidence_0.429_Length_5398_hit1_IdMatch=47.5,AligLength=779,E-val=0.0
CTGGCAACACGTATCGAATGTGTATCAAGAGGGATCCTGATGATTTGGTCGTTGGAAACG
CTGTGTTTATCACAGGGTGGACGCTCCTCATACCGTACCACTTCGTTTGTGGACTGGCGG
GACGGAGAATAGCTGCTGATTCCATCGTGACTTTGTCAAAGCCAGGCTTGGATAAGATTA
TTGAATTCCCGTTGTCACGAATCTTCCGATACGATACCTCACCAGATGGTTTTACCACTA
GTGAGTATTGTGCTCGAATGGAACATGAAGATGGAGAATTGGTTGATGCCATCCTGGTAA
ACCTGCATGGTTTGGGAGTGCGAATCCATCCTGACCTCCGGGGAAAAATTGTGACGGTAC
GAGACCAAGCGCACCTGAGTACGACATTTCATGCGATTCTCACAACGATGTCCAGGAAGC
CACCACTAACAACGTCACAACAAGTGGTAAAAGGGGTCAAGCCAATGGATAAAATCCTGC
ACATCAATTTACCAGTTGGGGACAAAACAACGCAATACACCCAACGTGACTGTTACAAGT
ATTATTCCGTAACGGTCGTTGGAGATTGTGGTGCCTTGCTGGTAGCACAAAATCATGCAA
TTGTGAGGAAAATATTTGCAATGCATATAGCAGGTGCGGAAGAAAATGGCTATGCTTGTC
CAATCAATCAGGAAATGTTAGCGCGTGGCTTCAAAAAGTTCGCTCTTTTGGAGGCTAGAA
TCACAGCTCAGATGAGTTTTGAGGCACCGAAGGACGCAATTGAAGGACCGTGTCAAACCC
CGGAAGGATTGTTCGCCCCTATTGGCAAAGCGCCGATAGGCGTAGGGATGTCCACCAAGA
CGGCTATACGACCTTCACGCTTGTATGGAAGAATAACTAAACCGACAACTGCACCATCAT
ACTTGGGTAAAGACGCGCTTTATCGTGGATTGACCAAGTGTGGTGTTCGCACAGTTAATA
TTCAACCAGAATACATAGACGCAGCGGCGAATGACGTCGCACGCTATGTGTTAAACCAGC
ATGTTGGTCACGTGGATAGGGAACGATACACACGTATATTGTCGTACGAGGAGGCTGTTA
AGGGCGTGCCGTACGATGATTTCATGAAGTCAGTGACTCGAGTCACTTCCCCTGGTTACC
CCTATTGCTTGGATACTGGAAACATGCCAGGGAAAAGCAAATGGATGGGGCTCGAACAAG
ATTTCGATATGACAAGTCCAGCTGCTTTGGCTTTGAGGAAAGATGTTGAAAGTTTGTTGG
AAGATTGCAAAAATGGCTTAGTCCGTGATGTGGTGTTTGTCGACACTCTCAAGGATGAAA
GGCGCGAGCTGATAAAGGTGGAAGCAAAGAAGACTCGAGTCTTTTCTGCTGGACCACAGC
ATTTTGTAATAGCTTTCCGGCAATACTTTCTTCCATTCTCTGCCTGGGTCATGCATAACA
GAATCGAAAACGAAGTAGCCGTTGGAACAAACCCCTTCTCAATGGATTGGCACAACATTG
CTGTGCGTATGCGTAGTAAAGGGAGACACATTATTGCTGGAGATTTTAGCAATTTTGATG
GATCCCTCAACGCCCAAGTTCTCTGGACAATATTTTGGAAGATATTTGTCCCGTGGCTTA
ATGATATTGAACCACTTGGTACACCCAAGAATGAGGAGAATCTGCGGGTCTGCACGAGTC
TATGGACGCACTTGGTGCACTCCGTGCACATTTGTGGAGATAACTTGTACATGTGGACAC
ATTCTCAACCATCGGGCAATCCCTTCACGGTGATAATCAATAGTTTGTATAACTCAGTTA
TCATGCGTGTCGTGTGGCAATACATAATGGCGAAAGAAGAACCTAAGTTACGCACAATGA
ACCATTTCAATCAACATGTTGCTATGGTTTCATATGGTGATGACAATCTACTTAACATCT
CGGAAGGGGTAATTGATATCTTCAACCAACTTACCATCTCGGAAGCCATGCGTTGGATAG
GACACGAATACACAGATGAAACGAAAACAGGCGAGGCTGCGCCCTATCGGACATTGGAAG
AAGTCCGTTTCCTTAAAAGAGGGTTCAGAATGGATCACCTCTTGTGTCGGTGGGTAGCTC
CTTTGAAGAAGGATGTCATCTACGAAATGCTTAATTGGACGCGCAAAGGGATTAACCCAG
ATGATGTGACGATGATGATCATTGATACAGCATTTAGGGAGATCTCTTATCACGGAAGGG
AAGCTTTCGAGAAGCTGCGAGGGCAGATACTTGAGCAGCGGGATGTGTTGGTTGAATATC
CTCAA
>gi|2388673|gb|AAC58807.1|_replicase_polyprotein__Drosophila_C_virus--Locus_11_Transcript_23/23_Confidence_0.143_Length_5008_hit1_IdMatch=37.58,AligLength=833,E-val=7e-166
ATATTCGTTTCCTGCTAGAATTGTGCGGAGACGTTGAACTGAACCCAGGACCCGTCCAAT
CCAACATTTACAACGCTCGCTTTCTCGACAACAGAGGCTGTGAATTGGTGGAAAAGAAAT
CCCGGAAGAATCGCAAACCACGAGAGACCAAAAAGAGTGGATGCGAGATCGACCAAGATG
AACTTAGACGGGAATTGCGAGAAAGAATACGGAAATTGGCTCGCGAAATTAAAGCTGAAG
CGTATGCCCAAGGAGGCTTTTTGAGTGCTCCTGCGAAAGCTGTAACGATAGGACAAGATT
TGAACGCGAACCTAGATAAGGTTTGCTCATTTCTTGAGGATGCTTTACCAGGTATGGTCG
AGCACGTTACGCTCGTAGCACAAAATACATCCGCGTCAGCCAAGGTGTTATCTGACGAGT
TGATCAAATCAATGCTTTGCATTGTTTTGATTTGCTTGTTGATTGAAACCAAGTTCTATA
AGACCGCTTTCGCGGTACTTATAGTGGTTGCTCTACGTGTTTTCGGGTACAGTGAGCAAA
TAATTGAGACAGCTATGGACATGTATCGCGTAATTAGGGCTCCAAAGGCTCAAGGTAATA
TGGAAGATGTCGTTTTCCATCCGTGGTTGAACACGTGTGGAAAGTTGATTTTCCTACTTA
TCGCTGTCCTGTGTCTCAAGAAATTACCAGGAAAGAACGACGTAGACACTTTCATGCGCA
GGCTCGACAGCTTACCCAAAGCTGTTAAGGGTGCGACACAACTACATGAATGGGTGTCAA
AATACTTCGATCTCTCTTTGGATCACGTCAAGGCGATGATTGTTGGTAAATCTTGTGCCG
AAATGAAGAAGGCTGAATCATCAAGCGCCAAAGTTTTGGCTTGGGCCGCTAGAGTTCAAG
ATTTCGTCAGATTGGAACAACGAAGTAAAATCGATAGTGATATCGCTGTCGCCAACGAGG
CTGAAGCCTTGTATCACACTGGATTGCAATTTGCAGGAGACACTCTGTTACCTCCAGAAT
TGCACAAGGTCGTGAACAGTGCGCTAAGACCAGCCCGCGATATATATGAGTACGTCACCC
GCTCCCCAATAAAAGGAGGGAGTCGTAAGATGAGACCCTTGATGATTTGGCTAGCTGGCC
AGTCAGGAATTGGGAAAACCTCTATGGTGGATCCTCTATGTATCGATTTGCTTCGAGCAA
TGGGTTATGTGGGACCTGAACATCTCCACTCGTTGGTGTATGGCCGCCAAGTTGAGACGG
AGTACTGGGATGGTTACAAAGCCCACAAGATAGTGATCTATGATGATGCTTTTCAGCTGA
AAGATGATGCTGTGAACAGGAATTTGGAGGTATTTGAGGTTATACGTTCTTGCAACACGT
ATCCTCAACACCTTCATATGGCTTGTCTCTCGGATAAAAACACTTTTTCAGTAGCGGAAG
TGTACATCTACACTACCAACGAAATGAATGTCAAACTTGAGTCGCTGACTCATGAACAAG
CATTCTACAACCGCATGAGTGAAAACGCGTTCACTGTGCGTCCAAAAGAGGCTTATCGTC
TAGTCGAAGAAGGATCAACCGGCAATAAGCAGTATCGTTTGGACAAAACGAAAACCAAAG
GAGCTATCGATCTCGATGTGTACGAATTCGTGCGCATGCAAAGAATAAATGACCACCCTT
CGGGTTGGAAAGCTACGGATGAAGTATATGGCTATGCAGAGTTCTCGAAACTAATGTGTG
CTGAATGGAAGAGAAGGAAGACAGAACATCAGAATACTGTTGACTTCCTTAAGAAGTATG
CAGAGCGACCCTTCGAGACCAACCCCGGACCAGTGGAGGATATCCCAATAAGACACGATG
ATGTCGAGCAGGGGGTAGAAGCGCAGATGGGTCGAGATGCAGATTGGTTTAACAATGACA
TAGCGGAACGTATAGCGCGTGGACAGGATATTACTGATATCTTGTATGAGTATGCTGAAG
ATGACGAGTTGCATGAGGATTACATGGCTTACAAGAAACAGCAGGCCCAGCCTAGTAAGT
GGGACAAATACGCGCGCCGTCTCGAAAGTGCAATTACGGAAGGAAAGAATTTCCTTGCCC
GTGTGGTTTCAAAAATAGCCAGCGTCATTCGGGAGAACCCATATTTGACCATGATGGCAA
CTGTGGGGAGCGTTCTCGCTCTGTATGGAGCTATGCGTTGGTTTTCGAAAGGAGTAACGG
AGACTTTTGACGCTGAAGAAGTTACTATTCCCAACGAAACCAAGGTAGAGAACGTTGTGC
GTACGGAGGGTTTTGAATCTTACGACCATCGGACTCCGCGCGCTCATCGAGCCAACAGGC
AATATGTGCGAGCTGAGGCGATGATAGATGAAACAGGGTACCTGGTAGCCAACAACAAAG
TCACTGGCAACACGTATCGAATGTGTATCAAGAGGGAT
>gi|2388673|gb|AAC58807.1|_replicase_polyprotein__Drosophila_C_virus--Locus_11_Transcript_14/23_Confidence_0.071_Length_1429_hit2_IdMatch=27.55,AligLength=265,E-val=9e-20
CCCTTCGGGTTGGAAAGCTACGGATGAAGTATATGGCTATGCAGAGTTCTCGAAACTAAT
GTGTGCTGAATGGAAGAGAAGGAAGACAGAACATCAGAATACTGTTGACTTCCTTAAGAA
GTATGCAGAGCGACCCTTCGAGACCAACCCCGGACCAGTGGAGGATATCCCAATAAGACA
CGATGATGTCGAGCAGGGGGTAGAAGCGCAGATGGGTCGAGATGCAGATTGGTTTAACAA
TGACATAGCGGAACGTATAGCGCGTGGACAGGATATTACTGATATCTTGTATGAGTATGC
TGAAGATGACGAGTTGCATGAGGATTACATGGCTTACAAGAAACAGCAGGCCCAGCCTAG
TAAGTGGGACAAATACGCGCGCCGTCTCGAAAGTGCAATTACGGAAGGAAAGAATTTCCT
TGCCCGTGTGGTTTCAAAAATAGCCAGCGTCATTCGGGAGAACCCATATTTGACCATGAT
GGCAACTGTGGGGAGCGTTCTCGCTCTGTATGGAGCTATGCGTTGGTTTTCGAAAGGAGT
AACGGAGACTTTTGACGCTGAAGAAGTTACTATTCCCAACGAAACCAAGGTAGAGAACGT
TGTGCGTACGGAGGGTTTTGAATCTTACGACCATCGGACTCCGCGCGCTCATCGAGCCAA
CAGGCAATATGTGCGAGCTGAGGCGATGATAGATGAAACAGGGTACCTGGTAGCCAACAA
CAAAGTCACTGGCAACACGTATCGAATGTGTATCAAGAGGGAT
>gi|2388673|gb|AAC58807.1|_replicase_polyprotein__Drosophila_C_virus--Locus_11_Transcript_12/23_Confidence_0.107_Length_811_hit1_IdMatch=33.97,AligLength=262,E-val=8e-41
AGTGTACATCTACACTACCAACGAAATGAATGTCAAACTTGAGTCGCTGACTCATGAACA
AGCATTCTACAACCGCATGAGTGAAAACGCGTTCACTGTGCGTCCAAAAGAGGCTTATCG
TCTAGTCGAAGAAGGATCAACCGGCAATAAGCAGTATCGTTTGGACAAAACGAAAACCAA
AGGAGCTATCGATCTCGATGTGTACGAATTCGTGCGCATGCAAAGAATAAATGACCACCC
TTCGGGTTGGAAAGCTACGGATGAAGTATATGGCTATGCAGAGTTCTCGAAACTAATGTG
TGCTGAATGGAAGAGAAGGAAGACAGAACATCAGAATACTGTTGACTTCCTTAAGAAGTA
TGCAGAGCGACCCTTCGAGACCAACCCCGGACCAGTGGAGGATATCCCAATAAGACACGA
TGATGTCGAGCAGGGGGTAGAAGCGCAGATGGGTCGAGATGCAGATTGGTTTAACAATGA
CATAGCGGAACGTATAGCGCGTGGACAGGATATTACTGATATCTTGTATGAGTATGCTGA
AGATGACGAGTTGCATGAGGATTACATGGCTTACAAGAAACAGCAGGCCCAGCCTAGTAA
GTGGGACAAATACGCGCGCCGTCTCGAAAGTGCAATTACGGAAGGAAAGAATTTCCTTGC
CCGTGTGGTTTCAAAAATAGCCAGCGTCATTCGGGAGAACCCATATTTGACCATGATGGC
AACTGTGGGGAGCGTTCTCGCTCTGTATGGAGCTATGCGTTGGTTTTCGAAAGGAGTG
>gi|2388673|gb|AAC58807.1|_replicase_polyprotein__Drosophila_C_virus--Locus_11_Transcript_5/23_Confidence_0.071_Length_725_hit1_IdMatch=48.13,AligLength=241,E-val=4e-78
CAAAGGCTCAAGGTAATATGGAAGATGTCGTTTTCCATCCGTGGTTGAACACGTGTGGAA
AGTTGATTTTCCTACTTATCGCTGTCCTGTGTCTCAAGAAATTACCAGGAAAGAACGACG
TAGACACTTTCATGCGCAGGCTCGACAGCTTACCCAAAGCTGTTAAGGGTGCGACACAAC
TACATGAATGGGTGTCAAAATACTTCGATCTCTCTTTGGATCACGTCAAGGCGATGATTG
TTGGTAAATCTTGTGCCGAAATGAAGAAGGCTGAATCATCAAGCGCCAAAGTTTTGGCTT
GGGCCGCTAGAGTTCAAGATTTCGTCAGATTGGAACAACGAAGTAAAATCGATAGTGATA
TCGCTGTCGCCAACGAGGCTGAAGCCTTGTATCACACTGGATTGCAATTTGCAGGAGACA
CTCTGTTACCTCCAGAATTGCACAAGGTCGTGAACAGTGCGCTAAGACCAGCCCGCGATA
TATATGAGTACGTCACCCGCTCCCCAATAAAAGGAGGGAGTCGTAAGATGAGACCCTTGA
TGATTTGGCTAGCTGGCCAGTCAGGAATTGGGAAAACCTCTATGGTGGATCCTCTATGTA
TCGATTTGCTTCGAGCAATGGGTTATGTGGGACCTGAACATCTCCACTCGTTGGTGTATG
GCCGCCAAGTTGAGACGGAGTACTGGGATGGTTACAAAGCCCACAAGATAGTGATC
>gi|2388673|gb|AAC58807.1|_replicase_polyprotein__Drosophila_C_virus--Locus_11_Transcript_18/23_Confidence_0.071_Length_1011_hit1_IdMatch=35.32,AligLength=235,E-val=2e-38
CTGGCAACACGTATCGAATGTGTATCAAGAGGGATCCTGATGATTTGGTCGTTGGAAACG
CTGTGTTTATCACAGGGTGGACGCTCCTCATACCGTACCACTTCGTTTGTGGACTGGCGG
GACGGAGAATAGCTGCTGATTCCATCGTGACTTTGTCAAAGCCAGGCTTGGATAAGATTA
TTGAATTCCCGTTGTCACGAATCTTCCGATACGATACCTCACCAGATGGTTTTACCACTA
GTGAGTATTGTGCTCGAATGGAACATGAAGATGGAGAATTGGTTGATGCCATCCTGGTAA
ACCTGCATGGTTTGGGAGTGCGAATCCATCCTGACCTCCGGGGAAAAATTGTGACGGTAC
GAGACCAAGCGCACCTGAGTACGACATTTCATGCGATTCTCACAACGATGTCCAGGAAGC
CACCACTAACAACGTCACAACAAGTGGTAAAAGGGGTCAAGCCAATGGATAAAATCCTGC
ACATCAATTTACCAGTTGGGGACAAAACAACGCAATACACCCAACGTGACTGTTACAAGT
ATTATTCCGTAACGGTCGTTGGAGATTGTGGTGCCTTGCTGGTAGCACAAAATCATGCAA
TTGTGAGGAAAATATTTGCAATGCATATAGCAGGTGCGGAAGAAAATGGCTATGCTTGTC
CAATCAATCAGGAAATGTTAGCGCGTGGCTTC
>gi|2388673|gb|AAC58807.1|_replicase_polyprotein__Drosophila_C_virus--Locus_11_Transcript_14/23_Confidence_0.071_Length_1429_hit1_IdMatch=35.32,AligLength=235,E-val=1e-37
CTGGCAACACGTATCGAATGTGTATCAAGAGGGATCCTGATGATTTGGTCGTTGGAAACG
CTGTGTTTATCACAGGGTGGACGCTCCTCATACCGTACCACTTCGTTTGTGGACTGGCGG
GACGGAGAATAGCTGCTGATTCCATCGTGACTTTGTCAAAGCCAGGCTTGGATAAGATTA
TTGAATTCCCGTTGTCACGAATCTTCCGATACGATACCTCACCAGATGGTTTTACCACTA
GTGAGTATTGTGCTCGAATGGAACATGAAGATGGAGAATTGGTTGATGCCATCCTGGTAA
ACCTGCATGGTTTGGGAGTGCGAATCCATCCTGACCTCCGGGGAAAAATTGTGACGGTAC
GAGACCAAGCGCACCTGAGTACGACATTTCATGCGATTCTCACAACGATGTCCAGGAAGC
CACCACTAACAACGTCACAACAAGTGGTAAAAGGGGTCAAGCCAATGGATAAAATCCTGC
ACATCAATTTACCAGTTGGGGACAAAACAACGCAATACACCCAACGTGACTGTTACAAGT
ATTATTCCGTAACGGTCGTTGGAGATTGTGGTGCCTTGCTGGTAGCACAAAATCATGCAA
TTGTGAGGAAAATATTTGCAATGCATATAGCAGGTGCGGAAGAAAATGGCTATGCTTGTC
CAATCAATCAGGAAATGTTAGCGCGTGGCTTC
>gi|2388673|gb|AAC58807.1|_replicase_polyprotein__Drosophila_C_virus--Locus_11_Transcript_17/23_Confidence_0.036_Length_1611_hit1_IdMatch=54.32,AligLength=521,E-val=0.0
CTAGAATCACAGCTCAGATGAGTTTTGAGGCACCGAAGGACGCAATTGAAGGACCGTGTC
AAACCCCGGAAGGATTGTTCGCCCCTATTGGCAAAGCGCCGATAGGCGTAGGGATGTCCA
CCAAGACGGCTATACGACCTTCACGCTTGTATGGAAGAATAACTAAACCGACAACTGCAC
CATCATACTTGGGTAAAGACGCGCTTTATCGTGGATTGACCAAGTGTGGTGTTCGCACAG
TTAATATTCAACCAGAATACATAGACGCAGCGGCGAATGACGTCGCACGCTATGTGTTAA
ACCAGCATGTTGGTCACGTGGATAGGGAACGATACACACGTATATTGTCGTACGAGGAGG
CTGTTAAGGGCGTGCCGTACGATGATTTCATGAAGTCAGTGACTCGAGTCACTTCCCCTG
GTTACCCCTATTGCTTGGATACTGGAAACATGCCAGGGAAAAGCAAATGGATGGGGCTCG
AACAAGATTTCGATATGACAAGTCCAGCTGCTTTGGCTTTGAGGAAAGATGTTGAAAGTT
TGTTGGAAGATTGCAAAAATGGCTTAGTCCGTGATGTGGTGTTTGTCGACACTCTCAAGG
ATGAAAGGCGCGAGCTGATAAAGGTGGAAGCAAAGAAGACTCGAGTCTTTTCTGCTGGAC
CACAGCATTTTGTAATAGCTTTCCGGCAATACTTTCTTCCATTCTCTGCCTGGGTCATGC
ATAACAGAATCGAAAACGAAGTAGCCGTTGGAACAAACCCCTTCTCAATGGATTGGCACA
ACATTGCTGTGCGTATGCGTAGTAAAGGGAGACACATTATTGCTGGAGATTTTAGCAATT
TTGATGGATCCCTCAACGCCCAAGTTCTCTGGACAATATTTTGGAAGATATTTGTCCCGT
GGCTTAATGATATTGAACCACTTGGTACACCCAAGAATGAGGAGAATCTGCGGGTCTGCA
CGAGTCTATGGACGCACTTGGTGCACTCCGTGCACATTTGTGGAGATAACTTGTACATGT
GGACACATTCTCAACCATCGGGCAATCCCTTCACGGTGATAATCAATAGTTTGTATAACT
CAGTTATCATGCGTGTCGTGTGGCAATACATAATGGCGAAAGAAGAACCTAAGTTACGCA
CAATGAACCATTTCAATCAACATGTTGCTATGGTTTCATATGGTGATGACAATCTACTTA
ACATCTCGGAAGGGGTAATTGATATCTTCAACCAACTTACCATCTCGGAAGCCATGCGTT
GGATAGGACACGAATACACAGATGAAACGAAAACAGGCGAGGCTGCGCCCTATCGGACAT
TGGAAGAAGTCCGTTTCCTTAAAAGAGGGTTCAGAATGGATCACCTCTTGTGTCGGTGGG
TAGCTCCTTTGAAGAAGGATGTCATCTACGAAATGCTTAATTGGACGCGCAAAGGGATTA
ACCCAGATGATGTGACGATGATGATCATTGATACAGCATTTAGGGAGATCTCTTATCACG
GAAGGGAAGCTTTCGAGAAGCTGCGAGGGCAGATACTT
>gi|9629651|ref|NP_044945.1|_replicase_polyprotein__Drosophila_C_virus--Locus_11_Transcript_14/23_Confidence_0.071_Length_1429_hit1_IdMatch=35.32,AligLength=235,E-val=1e-37
CTGGCAACACGTATCGAATGTGTATCAAGAGGGATCCTGATGATTTGGTCGTTGGAAACG
CTGTGTTTATCACAGGGTGGACGCTCCTCATACCGTACCACTTCGTTTGTGGACTGGCGG
GACGGAGAATAGCTGCTGATTCCATCGTGACTTTGTCAAAGCCAGGCTTGGATAAGATTA
TTGAATTCCCGTTGTCACGAATCTTCCGATACGATACCTCACCAGATGGTTTTACCACTA
GTGAGTATTGTGCTCGAATGGAACATGAAGATGGAGAATTGGTTGATGCCATCCTGGTAA
ACCTGCATGGTTTGGGAGTGCGAATCCATCCTGACCTCCGGGGAAAAATTGTGACGGTAC
GAGACCAAGCGCACCTGAGTACGACATTTCATGCGATTCTCACAACGATGTCCAGGAAGC
CACCACTAACAACGTCACAACAAGTGGTAAAAGGGGTCAAGCCAATGGATAAAATCCTGC
ACATCAATTTACCAGTTGGGGACAAAACAACGCAATACACCCAACGTGACTGTTACAAGT
ATTATTCCGTAACGGTCGTTGGAGATTGTGGTGCCTTGCTGGTAGCACAAAATCATGCAA
TTGTGAGGAAAATATTTGCAATGCATATAGCAGGTGCGGAAGAAAATGGCTATGCTTGTC
CAATCAATCAGGAAATGTTAGCGCGTGGCTTC
>gi|9629651|ref|NP_044945.1|_replicase_polyprotein__Drosophila_C_virus--Locus_11_Transcript_7/23_Confidence_0.107_Length_203_hit1_IdMatch=69.23,AligLength=65,E-val=4e-23
TCGTTACAAAGCCCACAAGATAGTGATCTATGATGATGCTTTTCAGCTGAAAGATGATGC
TGTGAACAGGAATTTGGAGGTATTTGAGGTTATACGTTCTTGCAACACGTATCCTCAACA
CCTTCATATGGCTTGTCTCTCGGATAAAAACACTTTTTCAGTAGCGGAAGTGTACATCTA
CACTTCAACCGAAACCAAC
>gi|9629651|ref|NP_044945.1|_replicase_polyprotein__Drosophila_C_virus--Locus_11_Transcript_17/23_Confidence_0.036_Length_1611_hit1_IdMatch=54.32,AligLength=521,E-val=0.0
CTAGAATCACAGCTCAGATGAGTTTTGAGGCACCGAAGGACGCAATTGAAGGACCGTGTC
AAACCCCGGAAGGATTGTTCGCCCCTATTGGCAAAGCGCCGATAGGCGTAGGGATGTCCA
CCAAGACGGCTATACGACCTTCACGCTTGTATGGAAGAATAACTAAACCGACAACTGCAC
CATCATACTTGGGTAAAGACGCGCTTTATCGTGGATTGACCAAGTGTGGTGTTCGCACAG
TTAATATTCAACCAGAATACATAGACGCAGCGGCGAATGACGTCGCACGCTATGTGTTAA
ACCAGCATGTTGGTCACGTGGATAGGGAACGATACACACGTATATTGTCGTACGAGGAGG
CTGTTAAGGGCGTGCCGTACGATGATTTCATGAAGTCAGTGACTCGAGTCACTTCCCCTG
GTTACCCCTATTGCTTGGATACTGGAAACATGCCAGGGAAAAGCAAATGGATGGGGCTCG
AACAAGATTTCGATATGACAAGTCCAGCTGCTTTGGCTTTGAGGAAAGATGTTGAAAGTT
TGTTGGAAGATTGCAAAAATGGCTTAGTCCGTGATGTGGTGTTTGTCGACACTCTCAAGG
ATGAAAGGCGCGAGCTGATAAAGGTGGAAGCAAAGAAGACTCGAGTCTTTTCTGCTGGAC
CACAGCATTTTGTAATAGCTTTCCGGCAATACTTTCTTCCATTCTCTGCCTGGGTCATGC
ATAACAGAATCGAAAACGAAGTAGCCGTTGGAACAAACCCCTTCTCAATGGATTGGCACA
ACATTGCTGTGCGTATGCGTAGTAAAGGGAGACACATTATTGCTGGAGATTTTAGCAATT
TTGATGGATCCCTCAACGCCCAAGTTCTCTGGACAATATTTTGGAAGATATTTGTCCCGT
GGCTTAATGATATTGAACCACTTGGTACACCCAAGAATGAGGAGAATCTGCGGGTCTGCA
CGAGTCTATGGACGCACTTGGTGCACTCCGTGCACATTTGTGGAGATAACTTGTACATGT
GGACACATTCTCAACCATCGGGCAATCCCTTCACGGTGATAATCAATAGTTTGTATAACT
CAGTTATCATGCGTGTCGTGTGGCAATACATAATGGCGAAAGAAGAACCTAAGTTACGCA
CAATGAACCATTTCAATCAACATGTTGCTATGGTTTCATATGGTGATGACAATCTACTTA
ACATCTCGGAAGGGGTAATTGATATCTTCAACCAACTTACCATCTCGGAAGCCATGCGTT
GGATAGGACACGAATACACAGATGAAACGAAAACAGGCGAGGCTGCGCCCTATCGGACAT
TGGAAGAAGTCCGTTTCCTTAAAAGAGGGTTCAGAATGGATCACCTCTTGTGTCGGTGGG
TAGCTCCTTTGAAGAAGGATGTCATCTACGAAATGCTTAATTGGACGCGCAAAGGGATTA
ACCCAGATGATGTGACGATGATGATCATTGATACAGCATTTAGGGAGATCTCTTATCACG
GAAGGGAAGCTTTCGAGAAGCTGCGAGGGCAGATACTT
>gi|9629651|ref|NP_044945.1|_replicase_polyprotein__Drosophila_C_virus--Locus_11_Transcript_6/23_Confidence_0.071_Length_224_hit1_IdMatch=63.77,AligLength=69,E-val=2e-25
ACCCAAAAGGAGGGAGTCGTAAGATGAGACCCTTGATGATTTGGCTAGCTGGCCAGTCAG
GAATTGGGAAAACCTCTATGGTGGATCCTCTATGTATCGATTTGCTTCGAGCAATGGGTT
ATGTGGGACCTGAACATCTCCACTCGTTGGTGTATGGCCGCCAAGTTGAGACGGAGTACT
GGGATGGTTACAAAGCCCACAAGATAGTGATC
>gi|9629651|ref|NP_044945.1|_replicase_polyprotein__Drosophila_C_virus--Locus_11_Transcript_1/23_Confidence_0.143_Length_1315_hit1_IdMatch=27.08,AligLength=192,E-val=3e-10
ATATTCGTTTCCTGCTAGAATTGTGCGGAGACGTTGAACTGAACCCAGGACCCGTCCAAT
CCAACATTTACAACGCTCGCTTTCTCGACAACAGAGGCTGTGAATTGGTGGAAAAGAAAT
CCCGGAAGAATCGCAAACCACGAGAGACCAAAAAGAGTGGATGCGAGATCGACCAAGATG
AACTTAGACGGGAATTGCGAGAAAGAATACGGAAATTGGCTCGCGAAATTAAAGCTGAAG
CGTATGCCCAAGGAGGCTTTTTGAGTGCTCCTGCGAAAGCTGTAACGATAGGACAAGATT
TGAACGCGAACCTAGATAAGGTTTGCTCATTTCTTGAGGATGCTTTACCAGGTATGGTCG
AGCACGTTACGCTCGTAGCACAAAATACATCCGCGTCAGCCAAGGTGTTATCTGACGAGT
TGATCAAATCAATGCTTTGCATTGTTTTGATTTGCTTGTTGATTGAAACCAAGTTCTATA
AGACCGCTTTCGCGGTACTTATAGTGGTTGCTCTACGTGTTTTCGGGTACAGTGAGCAAA
TAATTGAGACAGCTATGGACATG
>gi|9629651|ref|NP_044945.1|_replicase_polyprotein__Drosophila_C_virus--Locus_11_Transcript_4/23_Confidence_0.107_Length_613_hit1_IdMatch=39.6,AligLength=202,E-val=9e-51
ATGCTCTAGCCGTTTTCGGGTACAGTGAGCAAATAATTGAGACAGCTATGGACATGTATC
GCGTAATTAGGGCTCCAAAGGCTCAAGGTAATATGGAAGATGTCGTTTTCCATCCGTGGT
TGAACACGTGTGGAAAGTTGATTTTCCTACTTATCGCTGTCCTGTGTCTCAAGAAATTAC
CAGGAAAGAACGACGTAGACACTTTCATGCGCAGGCTCGACAGCTTACCCAAAGCTGTTA
AGGGTGCGACACAACTACATGAATGGGTGTCAAAATACTTCGATCTCTCTTTGGATCACG
TCAAGGCGATGATTGTTGGTAAATCTTGTGCCGAAATGAAGAAGGCTGAATCATCAAGCG
CCAAAGTTTTGGCTTGGGCCGCTAGAGTTCAAGATTTCGTCAGATTGGAACAACGAAGTA
AAATCGATAGTGATATCGCTGTCGCCAACGAGGCTGAAGCCTTGTATCACACTGGATTGC
AATTTGCAGGAGACACTCTGTTACCTCCAGAATTGCACAAGGTCGTGAACAGTGCGCTAA
GACCAGCCCGCGATATATATGAGTACGTCACCCGCTCCCCAATAAAAGGAGGGAGTCGTA
AGATGAGA
>gi|9629651|ref|NP_044945.1|_replicase_polyprotein__Drosophila_C_virus--Locus_11_Transcript_13/23_Confidence_0.214_Length_1834_hit1_IdMatch=37.72,AligLength=403,E-val=7e-68
TCGTTACAAAGCCCACAAGATAGTGATCTATGATGATGCTTTTCAGCTGAAAGATGATGC
TGTGAACAGGAATTTGGAGGTATTTGAGGTTATACGTTCTTGCAACACGTATCCTCAACA
CCTTCATATGGCTTGTCTCTCGGATAAAAACACTTTTTCAGTAGCGGAAGTGTACATCTA
CACTACCAACGAAATGAATGTCAAACTTGAGTCGCTGACTCATGAACAAGCATTCTACAA
CCGCATGAGTGAAAACGCGTTCACTGTGCGTCCAAAAGAGGCTTATCGTCTAGTCGAAGA
AGGATCAACCGGCAATAAGCAGTATCGTTTGGACAAAACGAAAACCAAAGGAGCTATCGA
TCTCGATGTGTACGAATTCGTGCGCATGCAAAGAATAAATGACCACCCTTCGGGTTGGAA
AGCTACGGATGAAGTATATGGCTATGCAGAGTTCTCGAAACTAATGTGTGCTGAATGGAA
GAGAAGGAAGACAGAACATCAGAATACTGTTGACTTCCTTAAGAAGTATGCAGAGCGACC
CTTCGAGACCAACCCCGGACCAGTGGAGGATATCCCAATAAGACACGATGATGTCGAGCA
GGGGGTAGAAGCGCAGATGGGTCGAGATGCAGATTGGTTTAACAATGACATAGCGGAACG
TATAGCGCGTGGACAGGATATTACTGATATCTTGTATGAGTATGCTGAAGATGACGAGTT
GCATGAGGATTACATGGCTTACAAGAAACAGCAGGCCCAGCCTAGTAAGTGGGACAAATA
CGCGCGCCGTCTCGAAAGTGCAATTACGGAAGGAAAGAATTTCCTTGCCCGTGTGGTTTC
AAAAATAGCCAGCGTCATTCGGGAGAACCCATATTTGACCATGATGGCAACTGTGGGGAG
CGTTCTCGCTCTGTATGGAGCTATGCGTTGGTTTTCGAAAGGAGTAACGGAGACTTTTGA
CGCTGAAGAAGTTACTATTCCCAACGAAACCAAGGTAGAGAACGTTGTGCGTACGGAGGG
TTTTGAATCTTACGACCATCGGACTCCGCGCGCTCATCGAGCCAACAGGCAATATGTGCG
AGCTGAGGCGATGATAGATGAAACAGGGTACCTGGTAGCCAACAACAAAGTCACTGGCAA
CACGTATCGAATGTGTATCAAGAGGGAT
>gi|9629651|ref|NP_044945.1|_replicase_polyprotein__Drosophila_C_virus--Locus_11_Transcript_8/23_Confidence_0.107_Length_383_hit1_IdMatch=65.87,AligLength=126,E-val=6e-53
AAAAGGAGGGAGTCGTAAGATGAGACCCTTGATGATTTGGCTAGCTGGCCAGTCAGGAAT
TGGGAAAACCTCTATGGTGGATCCTCTATGTATCGATTTGCTTCGAGCAATGGGTTATGT
GGGACCTGAACATCTCCACTCGTTGGTGTATGGCCGCCAAGTTGAGACGGAGTACTGGGA
TGGTTACAAAGCCCACAAGATAGTGATCTATGATGATGCTTTTCAGCTGAAAGATGATGC
TGTGAACAGGAATTTGGAGGTATTTGAGGTTATACGTTCTTGCAACACGTATCCTCAACA
CCTTCATATGGCTTGTCTCTCGGATAAAAACACTTTTTCAGTAGCGGAAGTGTACATCTA
CACTTCAACCGAAACCAAC
>gi|9629651|ref|NP_044945.1|_replicase_polyprotein__Drosophila_C_virus--Locus_11_Transcript_9/23_Confidence_0.179_Length_458_hit1_IdMatch=57.45,AligLength=141,E-val=1e-43
TCGTTACAAAGCCCACAAGATAGTGATCTATGATGATGCTTTTCAGCTGAAAGATGATGC
TGTGAACAGGAATTTGGAGGTATTTGAGGTTATACGTTCTTGCAACACGTATCCTCAACA
CCTTCATATGGCTTGTCTCTCGGATAAAAACACTTTTTCAGTAGCGGAAGTGTACATCTA
CACTACCAACGAAATGAATGTCAAACTTGAGTCGCTGACTCATGAACAAGCATTCTACAA
CCGCATGAGTGAAAACGCGTTCACTGTGCGTCCAAAAGAGGCTTATCGTCTAGTCGAAGA
AGGATCAACCGGCAATAAGCAGTATCGTTTGGACAAAACGAAAACCAAAGGAGCTATCGA
TCTCGATGTGTACGAATTCGTGCGCATGCAAAGAATAAATGACCACCCTTCGGGTTGG
>gi|9629651|ref|NP_044945.1|_replicase_polyprotein__Drosophila_C_virus--Locus_11_Transcript_16/23_Confidence_0.429_Length_5398_hit1_IdMatch=47.5,AligLength=779,E-val=0.0
CTGGCAACACGTATCGAATGTGTATCAAGAGGGATCCTGATGATTTGGTCGTTGGAAACG
CTGTGTTTATCACAGGGTGGACGCTCCTCATACCGTACCACTTCGTTTGTGGACTGGCGG
GACGGAGAATAGCTGCTGATTCCATCGTGACTTTGTCAAAGCCAGGCTTGGATAAGATTA
TTGAATTCCCGTTGTCACGAATCTTCCGATACGATACCTCACCAGATGGTTTTACCACTA
GTGAGTATTGTGCTCGAATGGAACATGAAGATGGAGAATTGGTTGATGCCATCCTGGTAA
ACCTGCATGGTTTGGGAGTGCGAATCCATCCTGACCTCCGGGGAAAAATTGTGACGGTAC
GAGACCAAGCGCACCTGAGTACGACATTTCATGCGATTCTCACAACGATGTCCAGGAAGC
CACCACTAACAACGTCACAACAAGTGGTAAAAGGGGTCAAGCCAATGGATAAAATCCTGC
ACATCAATTTACCAGTTGGGGACAAAACAACGCAATACACCCAACGTGACTGTTACAAGT
ATTATTCCGTAACGGTCGTTGGAGATTGTGGTGCCTTGCTGGTAGCACAAAATCATGCAA
TTGTGAGGAAAATATTTGCAATGCATATAGCAGGTGCGGAAGAAAATGGCTATGCTTGTC
CAATCAATCAGGAAATGTTAGCGCGTGGCTTCAAAAAGTTCGCTCTTTTGGAGGCTAGAA
TCACAGCTCAGATGAGTTTTGAGGCACCGAAGGACGCAATTGAAGGACCGTGTCAAACCC
CGGAAGGATTGTTCGCCCCTATTGGCAAAGCGCCGATAGGCGTAGGGATGTCCACCAAGA
CGGCTATACGACCTTCACGCTTGTATGGAAGAATAACTAAACCGACAACTGCACCATCAT
ACTTGGGTAAAGACGCGCTTTATCGTGGATTGACCAAGTGTGGTGTTCGCACAGTTAATA
TTCAACCAGAATACATAGACGCAGCGGCGAATGACGTCGCACGCTATGTGTTAAACCAGC
ATGTTGGTCACGTGGATAGGGAACGATACACACGTATATTGTCGTACGAGGAGGCTGTTA
AGGGCGTGCCGTACGATGATTTCATGAAGTCAGTGACTCGAGTCACTTCCCCTGGTTACC
CCTATTGCTTGGATACTGGAAACATGCCAGGGAAAAGCAAATGGATGGGGCTCGAACAAG
ATTTCGATATGACAAGTCCAGCTGCTTTGGCTTTGAGGAAAGATGTTGAAAGTTTGTTGG
AAGATTGCAAAAATGGCTTAGTCCGTGATGTGGTGTTTGTCGACACTCTCAAGGATGAAA
GGCGCGAGCTGATAAAGGTGGAAGCAAAGAAGACTCGAGTCTTTTCTGCTGGACCACAGC
ATTTTGTAATAGCTTTCCGGCAATACTTTCTTCCATTCTCTGCCTGGGTCATGCATAACA
GAATCGAAAACGAAGTAGCCGTTGGAACAAACCCCTTCTCAATGGATTGGCACAACATTG
CTGTGCGTATGCGTAGTAAAGGGAGACACATTATTGCTGGAGATTTTAGCAATTTTGATG
GATCCCTCAACGCCCAAGTTCTCTGGACAATATTTTGGAAGATATTTGTCCCGTGGCTTA
ATGATATTGAACCACTTGGTACACCCAAGAATGAGGAGAATCTGCGGGTCTGCACGAGTC
TATGGACGCACTTGGTGCACTCCGTGCACATTTGTGGAGATAACTTGTACATGTGGACAC
ATTCTCAACCATCGGGCAATCCCTTCACGGTGATAATCAATAGTTTGTATAACTCAGTTA
TCATGCGTGTCGTGTGGCAATACATAATGGCGAAAGAAGAACCTAAGTTACGCACAATGA
ACCATTTCAATCAACATGTTGCTATGGTTTCATATGGTGATGACAATCTACTTAACATCT
CGGAAGGGGTAATTGATATCTTCAACCAACTTACCATCTCGGAAGCCATGCGTTGGATAG
GACACGAATACACAGATGAAACGAAAACAGGCGAGGCTGCGCCCTATCGGACATTGGAAG
AAGTCCGTTTCCTTAAAAGAGGGTTCAGAATGGATCACCTCTTGTGTCGGTGGGTAGCTC
CTTTGAAGAAGGATGTCATCTACGAAATGCTTAATTGGACGCGCAAAGGGATTAACCCAG
ATGATGTGACGATGATGATCATTGATACAGCATTTAGGGAGATCTCTTATCACGGAAGGG
AAGCTTTCGAGAAGCTGCGAGGGCAGATACTTGAGCAGCGGGATGTGTTGGTTGAATATC
CTCAA
>gi|9629651|ref|NP_044945.1|_replicase_polyprotein__Drosophila_C_virus--Locus_11_Transcript_23/23_Confidence_0.143_Length_5008_hit2_IdMatch=43.05,AligLength=525,E-val=9e-127
CTGGCAACACGTATCGAATGTGTATCAAGAGGGATCCTGATGATTTGGTCGTTGGAAACG
CTGTGTTTATCACAGGGTGGACGCTCCTCATACCGTACCACTTCGTTTGTGGACTGGCGG
GACGGAGAATAGCTGCTGATTCCATCGTGACTTTGTCAAAGCCAGGCTTGGATAAGATTA
TTGAATTCCCGTTGTCACGAATCTTCCGATACGATACCTCACCAGATGGTTTTACCACTA
GTGAGTATTGTGCTCGAATGGAACATGAAGATGGAGAATTGGTTGATGCCATCCTGGTAA
ACCTGCATGGTTTGGGAGTGCGAATCCATCCTGACCTCCGGGGAAAAATTGTGACGGTAC
GAGACCAAGCGCACCTGAGTACGACATTTCATGCGATTCTCACAACGATGTCCAGGAAGC
CACCACTAACAACGTCACAACAAGTGGTAAAAGGGGTCAAGCCAATGGATAAAATCCTGC
ACATCAATTTACCAGTTGGGGACAAAACAACGCAATACACCCAACGTGACTGTTACAAGT
ATTATTCCGTAACGGTCGTTGGAGATTGTGGTGCCTTGCTGGTAGCACAAAATCATGCAA
TTGTGAGGAAAATATTTGCAATGCATATAGCAGGTGCGGAAGAAAATGGCTATGCTTGTC
CAATCAATCAGGAAATGTTAGCGCGTGGCTTCAAAAAGTTCGCTCTTTTGGAGGCTAGAA
TCACAGCTCAGATGAGTTTTGAGGCACCGAAGGACGCAATTGAAGGACCGTGTCAAACCC
CGGAAGGATTGTTCGCCCCTATTGGCAAAGCGCCGATAGGCGTAGGGATGTCCACCAAGA
CGGCTATACGACCTTCACGCTTGTATGGAAGAATAACTAAACCGACAACTGCACCATCAT
ACTTGGGTAAAGACGCGCTTTATCGTGGATTGACCAAGTGTGGTGTTCGCACAGTTAATA
TTCAACCAGAATACATAGACGCAGCGGCGAATGACGTCGCACGCTATGTGTTAAACCAGC
ATGTTGGTCACGTGGATAGGGAACGATACACACGTATATTGTCGTACGAGGAGGCTGTTA
AGGGCGTGCCGTACGATGATTTCATGAAGTCAGTGACTCGAGTCACTTCCCCTGGTTACC
CCTATTGCTTGGATACTGGAAACATGCCAGGGAAAAGCAAATGGATGGGGCTCGAACAAG
ATTTCGATATGACAAGTCCAGCTGCTTTGGCTTTGAGGAAAGATGTTGAAAGTTTGTTGG
AAGATTGCAAAAATGGCTTAGTCCGTGATGTGGTGTTTGTCGACACTCTCAAGGATGAAA
GGCGCGAGCTGATAAAGGTGGAAGCAAAGAAGACTCGAGTCTTTTCTGCTGGACCACAGC
ATTTTGTAATAGCTTTCCGGCAATACTTTCTTCCATTCTCTGCCTGGGTCATGCATAACA
GAATCGAAAACGAAGTAGCCGTTGGAACAAACCCCTTCTCAATGGATTGGCACAACATTG
CTGTGCGTATGCGTAGTAAAGGGAGACAC
>gi|9629651|ref|NP_044945.1|_replicase_polyprotein__Drosophila_C_virus--Locus_11_Transcript_16/23_Confidence_0.429_Length_5398_hit2_IdMatch=37.58,AligLength=833,E-val=8e-165
ATATTCGTTTCCTGCTAGAATTGTGCGGAGACGTTGAACTGAACCCAGGACCCGTCCAAT
CCAACATTTACAACGCTCGCTTTCTCGACAACAGAGGCTGTGAATTGGTGGAAAAGAAAT
CCCGGAAGAATCGCAAACCACGAGAGACCAAAAAGAGTGGATGCGAGATCGACCAAGATG
AACTTAGACGGGAATTGCGAGAAAGAATACGGAAATTGGCTCGCGAAATTAAAGCTGAAG
CGTATGCCCAAGGAGGCTTTTTGAGTGCTCCTGCGAAAGCTGTAACGATAGGACAAGATT
TGAACGCGAACCTAGATAAGGTTTGCTCATTTCTTGAGGATGCTTTACCAGGTATGGTCG
AGCACGTTACGCTCGTAGCACAAAATACATCCGCGTCAGCCAAGGTGTTATCTGACGAGT
TGATCAAATCAATGCTTTGCATTGTTTTGATTTGCTTGTTGATTGAAACCAAGTTCTATA
AGACCGCTTTCGCGGTACTTATAGTGGTTGCTCTACGTGTTTTCGGGTACAGTGAGCAAA
TAATTGAGACAGCTATGGACATGTATCGCGTAATTAGGGCTCCAAAGGCTCAAGGTAATA
TGGAAGATGTCGTTTTCCATCCGTGGTTGAACACGTGTGGAAAGTTGATTTTCCTACTTA
TCGCTGTCCTGTGTCTCAAGAAATTACCAGGAAAGAACGACGTAGACACTTTCATGCGCA
GGCTCGACAGCTTACCCAAAGCTGTTAAGGGTGCGACACAACTACATGAATGGGTGTCAA
AATACTTCGATCTCTCTTTGGATCACGTCAAGGCGATGATTGTTGGTAAATCTTGTGCCG
AAATGAAGAAGGCTGAATCATCAAGCGCCAAAGTTTTGGCTTGGGCCGCTAGAGTTCAAG
ATTTCGTCAGATTGGAACAACGAAGTAAAATCGATAGTGATATCGCTGTCGCCAACGAGG
CTGAAGCCTTGTATCACACTGGATTGCAATTTGCAGGAGACACTCTGTTACCTCCAGAAT
TGCACAAGGTCGTGAACAGTGCGCTAAGACCAGCCCGCGATATATATGAGTACGTCACCC
GCTCCCCAATAAAAGGAGGGAGTCGTAAGATGAGACCCTTGATGATTTGGCTAGCTGGCC
AGTCAGGAATTGGGAAAACCTCTATGGTGGATCCTCTATGTATCGATTTGCTTCGAGCAA
TGGGTTATGTGGGACCTGAACATCTCCACTCGTTGGTGTATGGCCGCCAAGTTGAGACGG
AGTACTGGGATGGTTACAAAGCCCACAAGATAGTGATCTATGATGATGCTTTTCAGCTGA
AAGATGATGCTGTGAACAGGAATTTGGAGGTATTTGAGGTTATACGTTCTTGCAACACGT
ATCCTCAACACCTTCATATGGCTTGTCTCTCGGATAAAAACACTTTTTCAGTAGCGGAAG
TGTACATCTACACTACCAACGAAATGAATGTCAAACTTGAGTCGCTGACTCATGAACAAG
CATTCTACAACCGCATGAGTGAAAACGCGTTCACTGTGCGTCCAAAAGAGGCTTATCGTC
TAGTCGAAGAAGGATCAACCGGCAATAAGCAGTATCGTTTGGACAAAACGAAAACCAAAG
GAGCTATCGATCTCGATGTGTACGAATTCGTGCGCATGCAAAGAATAAATGACCACCCTT
CGGGTTGGAAAGCTACGGATGAAGTATATGGCTATGCAGAGTTCTCGAAACTAATGTGTG
CTGAATGGAAGAGAAGGAAGACAGAACATCAGAATACTGTTGACTTCCTTAAGAAGTATG
CAGAGCGACCCTTCGAGACCAACCCCGGACCAGTGGAGGATATCCCAATAAGACACGATG
ATGTCGAGCAGGGGGTAGAAGCGCAGATGGGTCGAGATGCAGATTGGTTTAACAATGACA
TAGCGGAACGTATAGCGCGTGGACAGGATATTACTGATATCTTGTATGAGTATGCTGAAG
ATGACGAGTTGCATGAGGATTACATGGCTTACAAGAAACAGCAGGCCCAGCCTAGTAAGT
GGGACAAATACGCGCGCCGTCTCGAAAGTGCAATTACGGAAGGAAAGAATTTCCTTGCCC
GTGTGGTTTCAAAAATAGCCAGCGTCATTCGGGAGAACCCATATTTGACCATGATGGCAA
CTGTGGGGAGCGTTCTCGCTCTGTATGGAGCTATGCGTTGGTTTTCGAAAGGAGTAACGG
AGACTTTTGACGCTGAAGAAGTTACTATTCCCAACGAAACCAAGGTAGAGAACGTTGTGC
GTACGGAGGGTTTTGAATCTTACGACCATCGGACTCCGCGCGCTCATCGAGCCAACAGGC
AATATGTGCGAGCTGAGGCGATGATAGATGAAACAGGGTACCTGGTAGCCAACAACAAAG
TCACTGGCAACACGTATCGAATGTGTATCAAGAGGGAT
>gi|9629651|ref|NP_044945.1|_replicase_polyprotein__Drosophila_C_virus--Locus_11_Transcript_15/23_Confidence_0.107_Length_1760_hit1_IdMatch=43.05,AligLength=525,E-val=6e-136
CTGGCAACACGTATCGAATGTGTATCAAGAGGGATCCTGATGATTTGGTCGTTGGAAACG
CTGTGTTTATCACAGGGTGGACGCTCCTCATACCGTACCACTTCGTTTGTGGACTGGCGG
GACGGAGAATAGCTGCTGATTCCATCGTGACTTTGTCAAAGCCAGGCTTGGATAAGATTA
TTGAATTCCCGTTGTCACGAATCTTCCGATACGATACCTCACCAGATGGTTTTACCACTA
GTGAGTATTGTGCTCGAATGGAACATGAAGATGGAGAATTGGTTGATGCCATCCTGGTAA
ACCTGCATGGTTTGGGAGTGCGAATCCATCCTGACCTCCGGGGAAAAATTGTGACGGTAC
GAGACCAAGCGCACCTGAGTACGACATTTCATGCGATTCTCACAACGATGTCCAGGAAGC
CACCACTAACAACGTCACAACAAGTGGTAAAAGGGGTCAAGCCAATGGATAAAATCCTGC
ACATCAATTTACCAGTTGGGGACAAAACAACGCAATACACCCAACGTGACTGTTACAAGT
ATTATTCCGTAACGGTCGTTGGAGATTGTGGTGCCTTGCTGGTAGCACAAAATCATGCAA
TTGTGAGGAAAATATTTGCAATGCATATAGCAGGTGCGGAAGAAAATGGCTATGCTTGTC
CAATCAATCAGGAAATGTTAGCGCGTGGCTTCAAAAAGTTCGCTCTTTTGGAGGCTAGAA
TCACAGCTCAGATGAGTTTTGAGGCACCGAAGGACGCAATTGAAGGACCGTGTCAAACCC
CGGAAGGATTGTTCGCCCCTATTGGCAAAGCGCCGATAGGCGTAGGGATGTCCACCAAGA
CGGCTATACGACCTTCACGCTTGTATGGAAGAATAACTAAACCGACAACTGCACCATCAT
ACTTGGGTAAAGACGCGCTTTATCGTGGATTGACCAAGTGTGGTGTTCGCACAGTTAATA
TTCAACCAGAATACATAGACGCAGCGGCGAATGACGTCGCACGCTATGTGTTAAACCAGC
ATGTTGGTCACGTGGATAGGGAACGATACACACGTATATTGTCGTACGAGGAGGCTGTTA
AGGGCGTGCCGTACGATGATTTCATGAAGTCAGTGACTCGAGTCACTTCCCCTGGTTACC
CCTATTGCTTGGATACTGGAAACATGCCAGGGAAAAGCAAATGGATGGGGCTCGAACAAG
ATTTCGATATGACAAGTCCAGCTGCTTTGGCTTTGAGGAAAGATGTTGAAAGTTTGTTGG
AAGATTGCAAAAATGGCTTAGTCCGTGATGTGGTGTTTGTCGACACTCTCAAGGATGAAA
GGCGCGAGCTGATAAAGGTGGAAGCAAAGAAGACTCGAGTCTTTTCTGCTGGACCACAGC
ATTTTGTAATAGCTTTCCGGCAATACTTTCTTCCATTCTCTGCCTGGGTCATGCATAACA
GAATCGAAAACGAAGTAGCCGTTGGAACAAACCCCTTCTCAATGGATTGGCACAACATTG
CTGTGCGTATGCGTAGTAAAGGGAGACAC
>gi|9629651|ref|NP_044945.1|_replicase_polyprotein__Drosophila_C_virus--Locus_11_Transcript_10/23_Confidence_0.214_Length_1642_hit1_IdMatch=43.9,AligLength=549,E-val=4e-155
CAAAGGCTCAAGGTAATATGGAAGATGTCGTTTTCCATCCGTGGTTGAACACGTGTGGAA
AGTTGATTTTCCTACTTATCGCTGTCCTGTGTCTCAAGAAATTACCAGGAAAGAACGACG
TAGACACTTTCATGCGCAGGCTCGACAGCTTACCCAAAGCTGTTAAGGGTGCGACACAAC
TACATGAATGGGTGTCAAAATACTTCGATCTCTCTTTGGATCACGTCAAGGCGATGATTG
TTGGTAAATCTTGTGCCGAAATGAAGAAGGCTGAATCATCAAGCGCCAAAGTTTTGGCTT
GGGCCGCTAGAGTTCAAGATTTCGTCAGATTGGAACAACGAAGTAAAATCGATAGTGATA
TCGCTGTCGCCAACGAGGCTGAAGCCTTGTATCACACTGGATTGCAATTTGCAGGAGACA
CTCTGTTACCTCCAGAATTGCACAAGGTCGTGAACAGTGCGCTAAGACCAGCCCGCGATA
TATATGAGTACGTCACCCGCTCCCCAATAAAAGGAGGGAGTCGTAAGATGAGACCCTTGA
TGATTTGGCTAGCTGGCCAGTCAGGAATTGGGAAAACCTCTATGGTGGATCCTCTATGTA
TCGATTTGCTTCGAGCAATGGGTTATGTGGGACCTGAACATCTCCACTCGTTGGTGTATG
GCCGCCAAGTTGAGACGGAGTACTGGGATGGTTACAAAGCCCACAAGATAGTGATCTATG
ATGATGCTTTTCAGCTGAAAGATGATGCTGTGAACAGGAATTTGGAGGTATTTGAGGTTA
TACGTTCTTGCAACACGTATCCTCAACACCTTCATATGGCTTGTCTCTCGGATAAAAACA
CTTTTTCAGTAGCGGAAGTGTACATCTACACTACCAACGAAATGAATGTCAAACTTGAGT
CGCTGACTCATGAACAAGCATTCTACAACCGCATGAGTGAAAACGCGTTCACTGTGCGTC
CAAAAGAGGCTTATCGTCTAGTCGAAGAAGGATCAACCGGCAATAAGCAGTATCGTTTGG
ACAAAACGAAAACCAAAGGAGCTATCGATCTCGATGTGTACGAATTCGTGCGCATGCAAA
GAATAAATGACCACCCTTCGGGTTGGAAAGCTACGGATGAAGTATATGGCTATGCAGAGT
TCTCGAAACTAATGTGTGCTGAATGGAAGAGAAGGAAGACAGAACATCAGAATACTGTTG
ACTTCCTTAAGAAGTATGCAGAGCGACCCTTCGAGACCAACCCCGGACCAGTGGAGGATA
TCCCAATAAGACACGATGATGTCGAGCAGGGGGTAGAAGCGCAGATGGGTCGAGATGCAG
ATTGGTTTAACAATGACATAGCGGAACGTATAGCGCGTGGACAGGATATTACTGATATCT
TGTATGAGTATGCTGAAGATGACGAGTTGCATGAGGATTACATGGCTTACAAGAAACAGC
AGGCCCAGCCTAGTAAGTGGGACAAATACGCGCGCCGTCTCGAAAGTGCAATTACGGAAG
GAAAGAATTTCCTTGCCCGTGTGGTTTCAAAAATAGCCAGCGTCATTCGGGAGAACCCAT
ATTTGACCATGATGGCAACTGTGGGGAGCGTTCTCGCTCTGTATGGAGCTATGCGTTGGT
TTTCGAAAGGA
>gi|9629651|ref|NP_044945.1|_replicase_polyprotein__Drosophila_C_virus--Locus_11_Transcript_5/23_Confidence_0.071_Length_725_hit1_IdMatch=48.13,AligLength=241,E-val=4e-78
CAAAGGCTCAAGGTAATATGGAAGATGTCGTTTTCCATCCGTGGTTGAACACGTGTGGAA
AGTTGATTTTCCTACTTATCGCTGTCCTGTGTCTCAAGAAATTACCAGGAAAGAACGACG
TAGACACTTTCATGCGCAGGCTCGACAGCTTACCCAAAGCTGTTAAGGGTGCGACACAAC
TACATGAATGGGTGTCAAAATACTTCGATCTCTCTTTGGATCACGTCAAGGCGATGATTG
TTGGTAAATCTTGTGCCGAAATGAAGAAGGCTGAATCATCAAGCGCCAAAGTTTTGGCTT
GGGCCGCTAGAGTTCAAGATTTCGTCAGATTGGAACAACGAAGTAAAATCGATAGTGATA
TCGCTGTCGCCAACGAGGCTGAAGCCTTGTATCACACTGGATTGCAATTTGCAGGAGACA
CTCTGTTACCTCCAGAATTGCACAAGGTCGTGAACAGTGCGCTAAGACCAGCCCGCGATA
TATATGAGTACGTCACCCGCTCCCCAATAAAAGGAGGGAGTCGTAAGATGAGACCCTTGA
TGATTTGGCTAGCTGGCCAGTCAGGAATTGGGAAAACCTCTATGGTGGATCCTCTATGTA
TCGATTTGCTTCGAGCAATGGGTTATGTGGGACCTGAACATCTCCACTCGTTGGTGTATG
GCCGCCAAGTTGAGACGGAGTACTGGGATGGTTACAAAGCCCACAAGATAGTGATC
>gi|9629651|ref|NP_044945.1|_replicase_polyprotein__Drosophila_C_virus--Locus_11_Transcript_18/23_Confidence_0.071_Length_1011_hit1_IdMatch=35.32,AligLength=235,E-val=2e-38
CTGGCAACACGTATCGAATGTGTATCAAGAGGGATCCTGATGATTTGGTCGTTGGAAACG
CTGTGTTTATCACAGGGTGGACGCTCCTCATACCGTACCACTTCGTTTGTGGACTGGCGG
GACGGAGAATAGCTGCTGATTCCATCGTGACTTTGTCAAAGCCAGGCTTGGATAAGATTA
TTGAATTCCCGTTGTCACGAATCTTCCGATACGATACCTCACCAGATGGTTTTACCACTA
GTGAGTATTGTGCTCGAATGGAACATGAAGATGGAGAATTGGTTGATGCCATCCTGGTAA
ACCTGCATGGTTTGGGAGTGCGAATCCATCCTGACCTCCGGGGAAAAATTGTGACGGTAC
GAGACCAAGCGCACCTGAGTACGACATTTCATGCGATTCTCACAACGATGTCCAGGAAGC
CACCACTAACAACGTCACAACAAGTGGTAAAAGGGGTCAAGCCAATGGATAAAATCCTGC
ACATCAATTTACCAGTTGGGGACAAAACAACGCAATACACCCAACGTGACTGTTACAAGT
ATTATTCCGTAACGGTCGTTGGAGATTGTGGTGCCTTGCTGGTAGCACAAAATCATGCAA
TTGTGAGGAAAATATTTGCAATGCATATAGCAGGTGCGGAAGAAAATGGCTATGCTTGTC
CAATCAATCAGGAAATGTTAGCGCGTGGCTTC
>gi|9629651|ref|NP_044945.1|_replicase_polyprotein__Drosophila_C_virus--Locus_11_Transcript_13/23_Confidence_0.214_Length_1834_hit2_IdMatch=35.32,AligLength=235,E-val=4e-37
CTGGCAACACGTATCGAATGTGTATCAAGAGGGATCCTGATGATTTGGTCGTTGGAAACG
CTGTGTTTATCACAGGGTGGACGCTCCTCATACCGTACCACTTCGTTTGTGGACTGGCGG
GACGGAGAATAGCTGCTGATTCCATCGTGACTTTGTCAAAGCCAGGCTTGGATAAGATTA
TTGAATTCCCGTTGTCACGAATCTTCCGATACGATACCTCACCAGATGGTTTTACCACTA
GTGAGTATTGTGCTCGAATGGAACATGAAGATGGAGAATTGGTTGATGCCATCCTGGTAA
ACCTGCATGGTTTGGGAGTGCGAATCCATCCTGACCTCCGGGGAAAAATTGTGACGGTAC
GAGACCAAGCGCACCTGAGTACGACATTTCATGCGATTCTCACAACGATGTCCAGGAAGC
CACCACTAACAACGTCACAACAAGTGGTAAAAGGGGTCAAGCCAATGGATAAAATCCTGC
ACATCAATTTACCAGTTGGGGACAAAACAACGCAATACACCCAACGTGACTGTTACAAGT
ATTATTCCGTAACGGTCGTTGGAGATTGTGGTGCCTTGCTGGTAGCACAAAATCATGCAA
TTGTGAGGAAAATATTTGCAATGCATATAGCAGGTGCGGAAGAAAATGGCTATGCTTGTC
CAATCAATCAGGAAATGTTAGCGCGTGGCTTC
>gi|9629651|ref|NP_044945.1|_replicase_polyprotein__Drosophila_C_virus--Locus_11_Transcript_20/23_Confidence_0.107_Length_1351_hit1_IdMatch=27.07,AligLength=181,E-val=1e-07
ATATTCGTTTCCTGCTAGAATTGTGCGGAGACGTTGAACTGAACCCAGGACCCGTCCAAT
CCAACATTTACAACGCTCGCTTTCTCGACAACAGAGGCTGTGAATTGGTGGAAAAGAAAT
CCCGGAAGAATCGCAAACCACGAGAGACCAAAAAGAGTGGATGCGAGATCGACCAAGATG
AACTTAGACGGGAATTGCGAGAAAGAATACGGAAATTGGCTCGCGAAATTAAAGCTGAAG
CGTATGCCCAAGGAGGCTTTTTGAGTGCTCCTGCGAAAGCTGTAACGATAGGACAAGATT
TGAACGCGAACCTAGATAAGGTTTGCTCATTTCTTGAGGATGCTTTACCAGGTATGGTCG
AGCACGTTACGCTCGTAGCACAAAATACATCCGCGTCAGCCAAGGTGTTATCTGACGAGT
TGATCAAATCAATGCTTTGCATTGTTTTGATTTGCTTGTTGATTGAAACCAAGTTCTATA
AGACCGCTTTCGCGGTACTTATAGTGGTTGCTCTACGTGTTTTCGGGTAC
>gi|9629651|ref|NP_044945.1|_replicase_polyprotein__Drosophila_C_virus--Locus_11_Transcript_12/23_Confidence_0.107_Length_811_hit1_IdMatch=33.97,AligLength=262,E-val=8e-41
AGTGTACATCTACACTACCAACGAAATGAATGTCAAACTTGAGTCGCTGACTCATGAACA
AGCATTCTACAACCGCATGAGTGAAAACGCGTTCACTGTGCGTCCAAAAGAGGCTTATCG
TCTAGTCGAAGAAGGATCAACCGGCAATAAGCAGTATCGTTTGGACAAAACGAAAACCAA
AGGAGCTATCGATCTCGATGTGTACGAATTCGTGCGCATGCAAAGAATAAATGACCACCC
TTCGGGTTGGAAAGCTACGGATGAAGTATATGGCTATGCAGAGTTCTCGAAACTAATGTG
TGCTGAATGGAAGAGAAGGAAGACAGAACATCAGAATACTGTTGACTTCCTTAAGAAGTA
TGCAGAGCGACCCTTCGAGACCAACCCCGGACCAGTGGAGGATATCCCAATAAGACACGA
TGATGTCGAGCAGGGGGTAGAAGCGCAGATGGGTCGAGATGCAGATTGGTTTAACAATGA
CATAGCGGAACGTATAGCGCGTGGACAGGATATTACTGATATCTTGTATGAGTATGCTGA
AGATGACGAGTTGCATGAGGATTACATGGCTTACAAGAAACAGCAGGCCCAGCCTAGTAA
GTGGGACAAATACGCGCGCCGTCTCGAAAGTGCAATTACGGAAGGAAAGAATTTCCTTGC
CCGTGTGGTTTCAAAAATAGCCAGCGTCATTCGGGAGAACCCATATTTGACCATGATGGC
AACTGTGGGGAGCGTTCTCGCTCTGTATGGAGCTATGCGTTGGTTTTCGAAAGGAGTG
>gi|9629651|ref|NP_044945.1|_replicase_polyprotein__Drosophila_C_virus--Locus_11_Transcript_22/23_Confidence_0.393_Length_2525_hit1_IdMatch=41.99,AligLength=493,E-val=1e-121
ATATTCGTTTCCTGCTAGAATTGTGCGGAGACGTTGAACTGAACCCAGGACCCGTCCAAT
CCAACATTTACAACGCTCGCTTTCTCGACAACAGAGGCTGTGAATTGGTGGAAAAGAAAT
CCCGGAAGAATCGCAAACCACGAGAGACCAAAAAGAGTGGATGCGAGATCGACCAAGATG
AACTTAGACGGGAATTGCGAGAAAGAATACGGAAATTGGCTCGCGAAATTAAAGCTGAAG
CGTATGCCCAAGGAGGCTTTTTGAGTGCTCCTGCGAAAGCTGTAACGATAGGACAAGATT
TGAACGCGAACCTAGATAAGGTTTGCTCATTTCTTGAGGATGCTTTACCAGGTATGGTCG
AGCACGTTACGCTCGTAGCACAAAATACATCCGCGTCAGCCAAGGTGTTATCTGACGAGT
TGATCAAATCAATGCTTTGCATTGTTTTGATTTGCTTGTTGATTGAAACCAAGTTCTATA
AGACCGCTTTCGCGGTACTTATAGTGGTTGCTCTACGTGTTTTCGGGTACAGTGAGCAAA
TAATTGAGACAGCTATGGACATGTATCGCGTAATTAGGGCTCCAAAGGCTCAAGGTAATA
TGGAAGATGTCGTTTTCCATCCGTGGTTGAACACGTGTGGAAAGTTGATTTTCCTACTTA
TCGCTGTCCTGTGTCTCAAGAAATTACCAGGAAAGAACGACGTAGACACTTTCATGCGCA
GGCTCGACAGCTTACCCAAAGCTGTTAAGGGTGCGACACAACTACATGAATGGGTGTCAA
AATACTTCGATCTCTCTTTGGATCACGTCAAGGCGATGATTGTTGGTAAATCTTGTGCCG
AAATGAAGAAGGCTGAATCATCAAGCGCCAAAGTTTTGGCTTGGGCCGCTAGAGTTCAAG
ATTTCGTCAGATTGGAACAACGAAGTAAAATCGATAGTGATATCGCTGTCGCCAACGAGG
CTGAAGCCTTGTATCACACTGGATTGCAATTTGCAGGAGACACTCTGTTACCTCCAGAAT
TGCACAAGGTCGTGAACAGTGCGCTAAGACCAGCCCGCGATATATATGAGTACGTCACCC
GCTCCCCAATAAAAGGAGGGAGTCGTAAGATGAGACCCTTGATGATTTGGCTAGCTGGCC
AGTCAGGAATTGGGAAAACCTCTATGGTGGATCCTCTATGTATCGATTTGCTTCGAGCAA
TGGGTTATGTGGGACCTGAACATCTCCACTCGTTGGTGTATGGCCGCCAAGTTGAGACGG
AGTACTGGGATGGTTACAAAGCCCACAAGATAGTGATCTATGATGATGCTTTTCAGCTGA
AAGATGATGCTGTGAACAGGAATTTGGAGGTATTTGAGGTTATACGTTCTTGCAACACGT
ATCCTCAACACCTTCATATGGCTTGTCTCTCGGATAAAAACACTTTTTCAGTAGCGGAAG
TGTACATCTACACTACCAACGAA
>gi|9629651|ref|NP_044945.1|_replicase_polyprotein__Drosophila_C_virus--Locus_11_Transcript_23/23_Confidence_0.143_Length_5008_hit1_IdMatch=37.58,AligLength=833,E-val=7e-166
ATATTCGTTTCCTGCTAGAATTGTGCGGAGACGTTGAACTGAACCCAGGACCCGTCCAAT
CCAACATTTACAACGCTCGCTTTCTCGACAACAGAGGCTGTGAATTGGTGGAAAAGAAAT
CCCGGAAGAATCGCAAACCACGAGAGACCAAAAAGAGTGGATGCGAGATCGACCAAGATG
AACTTAGACGGGAATTGCGAGAAAGAATACGGAAATTGGCTCGCGAAATTAAAGCTGAAG
CGTATGCCCAAGGAGGCTTTTTGAGTGCTCCTGCGAAAGCTGTAACGATAGGACAAGATT
TGAACGCGAACCTAGATAAGGTTTGCTCATTTCTTGAGGATGCTTTACCAGGTATGGTCG
AGCACGTTACGCTCGTAGCACAAAATACATCCGCGTCAGCCAAGGTGTTATCTGACGAGT
TGATCAAATCAATGCTTTGCATTGTTTTGATTTGCTTGTTGATTGAAACCAAGTTCTATA
AGACCGCTTTCGCGGTACTTATAGTGGTTGCTCTACGTGTTTTCGGGTACAGTGAGCAAA
TAATTGAGACAGCTATGGACATGTATCGCGTAATTAGGGCTCCAAAGGCTCAAGGTAATA
TGGAAGATGTCGTTTTCCATCCGTGGTTGAACACGTGTGGAAAGTTGATTTTCCTACTTA
TCGCTGTCCTGTGTCTCAAGAAATTACCAGGAAAGAACGACGTAGACACTTTCATGCGCA
GGCTCGACAGCTTACCCAAAGCTGTTAAGGGTGCGACACAACTACATGAATGGGTGTCAA
AATACTTCGATCTCTCTTTGGATCACGTCAAGGCGATGATTGTTGGTAAATCTTGTGCCG
AAATGAAGAAGGCTGAATCATCAAGCGCCAAAGTTTTGGCTTGGGCCGCTAGAGTTCAAG
ATTTCGTCAGATTGGAACAACGAAGTAAAATCGATAGTGATATCGCTGTCGCCAACGAGG
CTGAAGCCTTGTATCACACTGGATTGCAATTTGCAGGAGACACTCTGTTACCTCCAGAAT
TGCACAAGGTCGTGAACAGTGCGCTAAGACCAGCCCGCGATATATATGAGTACGTCACCC
GCTCCCCAATAAAAGGAGGGAGTCGTAAGATGAGACCCTTGATGATTTGGCTAGCTGGCC
AGTCAGGAATTGGGAAAACCTCTATGGTGGATCCTCTATGTATCGATTTGCTTCGAGCAA
TGGGTTATGTGGGACCTGAACATCTCCACTCGTTGGTGTATGGCCGCCAAGTTGAGACGG
AGTACTGGGATGGTTACAAAGCCCACAAGATAGTGATCTATGATGATGCTTTTCAGCTGA
AAGATGATGCTGTGAACAGGAATTTGGAGGTATTTGAGGTTATACGTTCTTGCAACACGT
ATCCTCAACACCTTCATATGGCTTGTCTCTCGGATAAAAACACTTTTTCAGTAGCGGAAG
TGTACATCTACACTACCAACGAAATGAATGTCAAACTTGAGTCGCTGACTCATGAACAAG
CATTCTACAACCGCATGAGTGAAAACGCGTTCACTGTGCGTCCAAAAGAGGCTTATCGTC
TAGTCGAAGAAGGATCAACCGGCAATAAGCAGTATCGTTTGGACAAAACGAAAACCAAAG
GAGCTATCGATCTCGATGTGTACGAATTCGTGCGCATGCAAAGAATAAATGACCACCCTT
CGGGTTGGAAAGCTACGGATGAAGTATATGGCTATGCAGAGTTCTCGAAACTAATGTGTG
CTGAATGGAAGAGAAGGAAGACAGAACATCAGAATACTGTTGACTTCCTTAAGAAGTATG
CAGAGCGACCCTTCGAGACCAACCCCGGACCAGTGGAGGATATCCCAATAAGACACGATG
ATGTCGAGCAGGGGGTAGAAGCGCAGATGGGTCGAGATGCAGATTGGTTTAACAATGACA
TAGCGGAACGTATAGCGCGTGGACAGGATATTACTGATATCTTGTATGAGTATGCTGAAG
ATGACGAGTTGCATGAGGATTACATGGCTTACAAGAAACAGCAGGCCCAGCCTAGTAAGT
GGGACAAATACGCGCGCCGTCTCGAAAGTGCAATTACGGAAGGAAAGAATTTCCTTGCCC
GTGTGGTTTCAAAAATAGCCAGCGTCATTCGGGAGAACCCATATTTGACCATGATGGCAA
CTGTGGGGAGCGTTCTCGCTCTGTATGGAGCTATGCGTTGGTTTTCGAAAGGAGTAACGG
AGACTTTTGACGCTGAAGAAGTTACTATTCCCAACGAAACCAAGGTAGAGAACGTTGTGC
GTACGGAGGGTTTTGAATCTTACGACCATCGGACTCCGCGCGCTCATCGAGCCAACAGGC
AATATGTGCGAGCTGAGGCGATGATAGATGAAACAGGGTACCTGGTAGCCAACAACAAAG
TCACTGGCAACACGTATCGAATGTGTATCAAGAGGGAT
>gi|9629651|ref|NP_044945.1|_replicase_polyprotein__Drosophila_C_virus--Locus_11_Transcript_11/23_Confidence_0.214_Length_979_hit1_IdMatch=41.32,AligLength=317,E-val=5e-70
TCGTTACAAAGCCCACAAGATAGTGATCTATGATGATGCTTTTCAGCTGAAAGATGATGC
TGTGAACAGGAATTTGGAGGTATTTGAGGTTATACGTTCTTGCAACACGTATCCTCAACA
CCTTCATATGGCTTGTCTCTCGGATAAAAACACTTTTTCAGTAGCGGAAGTGTACATCTA
CACTACCAACGAAATGAATGTCAAACTTGAGTCGCTGACTCATGAACAAGCATTCTACAA
CCGCATGAGTGAAAACGCGTTCACTGTGCGTCCAAAAGAGGCTTATCGTCTAGTCGAAGA
AGGATCAACCGGCAATAAGCAGTATCGTTTGGACAAAACGAAAACCAAAGGAGCTATCGA
TCTCGATGTGTACGAATTCGTGCGCATGCAAAGAATAAATGACCACCCTTCGGGTTGGAA
AGCTACGGATGAAGTATATGGCTATGCAGAGTTCTCGAAACTAATGTGTGCTGAATGGAA
GAGAAGGAAGACAGAACATCAGAATACTGTTGACTTCCTTAAGAAGTATGCAGAGCGACC
CTTCGAGACCAACCCCGGACCAGTGGAGGATATCCCAATAAGACACGATGATGTCGAGCA
GGGGGTAGAAGCGCAGATGGGTCGAGATGCAGATTGGTTTAACAATGACATAGCGGAACG
TATAGCGCGTGGACAGGATATTACTGATATCTTGTATGAGTATGCTGAAGATGACGAGTT
GCATGAGGATTACATGGCTTACAAGAAACAGCAGGCCCAGCCTAGTAAGTGGGACAAATA
CGCGCGCCGTCTCGAAAGTGCAATTACGGAAGGAAAGAATTTCCTTGCCCGTGTGGTTTC
AAAAATAGCCAGCGTCATTCGGGAGAACCCATATTTGACCATGATGGCAACTGTGGGGAG
CGTTCTCGCTCTGTATGGAGCTATGCGTTGGTTTTCGAAAGGAGTG
>gi|9629651|ref|NP_044945.1|_replicase_polyprotein__Drosophila_C_virus--Locus_11_Transcript_14/23_Confidence_0.071_Length_1429_hit2_IdMatch=27.55,AligLength=265,E-val=9e-20
CCCTTCGGGTTGGAAAGCTACGGATGAAGTATATGGCTATGCAGAGTTCTCGAAACTAAT
GTGTGCTGAATGGAAGAGAAGGAAGACAGAACATCAGAATACTGTTGACTTCCTTAAGAA
GTATGCAGAGCGACCCTTCGAGACCAACCCCGGACCAGTGGAGGATATCCCAATAAGACA
CGATGATGTCGAGCAGGGGGTAGAAGCGCAGATGGGTCGAGATGCAGATTGGTTTAACAA
TGACATAGCGGAACGTATAGCGCGTGGACAGGATATTACTGATATCTTGTATGAGTATGC
TGAAGATGACGAGTTGCATGAGGATTACATGGCTTACAAGAAACAGCAGGCCCAGCCTAG
TAAGTGGGACAAATACGCGCGCCGTCTCGAAAGTGCAATTACGGAAGGAAAGAATTTCCT
TGCCCGTGTGGTTTCAAAAATAGCCAGCGTCATTCGGGAGAACCCATATTTGACCATGAT
GGCAACTGTGGGGAGCGTTCTCGCTCTGTATGGAGCTATGCGTTGGTTTTCGAAAGGAGT
AACGGAGACTTTTGACGCTGAAGAAGTTACTATTCCCAACGAAACCAAGGTAGAGAACGT
TGTGCGTACGGAGGGTTTTGAATCTTACGACCATCGGACTCCGCGCGCTCATCGAGCCAA
CAGGCAATATGTGCGAGCTGAGGCGATGATAGATGAAACAGGGTACCTGGTAGCCAACAA
CAAAGTCACTGGCAACACGTATCGAATGTGTATCAAGAGGGAT
>gi|300871956|gb|ADF56660.2|_polyprotein,_partial__Drosophila_C_virus--Locus_11_Transcript_20/23_Confidence_0.107_Length_1351_hit1_IdMatch=27.63,AligLength=152,E-val=4e-07
ATATTCGTTTCCTGCTAGAATTGTGCGGAGACGTTGAACTGAACCCAGGACCCGTCCAAT
CCAACATTTACAACGCTCGCTTTCTCGACAACAGAGGCTGTGAATTGGTGGAAAAGAAAT
CCCGGAAGAATCGCAAACCACGAGAGACCAAAAAGAGTGGATGCGAGATCGACCAAGATG
AACTTAGACGGGAATTGCGAGAAAGAATACGGAAATTGGCTCGCGAAATTAAAGCTGAAG
CGTATGCCCAAGGAGGCTTTTTGAGTGCTCCTGCGAAAGCTGTAACGATAGGACAAGATT
TGAACGCGAACCTAGATAAGGTTTGCTCATTTCTTGAGGATGCTTTACCAGGTATGGTCG
AGCACGTTACGCTCGTAGCACAAAATACATCCGCGTCAGCCAAGGTGTTATCTGACGAGT
TGATCAAATCAATGCTTTGCATT
>gi|300871956|gb|ADF56660.2|_polyprotein,_partial__Drosophila_C_virus--Locus_11_Transcript_22/23_Confidence_0.393_Length_2525_hit1_IdMatch=27.63,AligLength=152,E-val=6e-07
ATATTCGTTTCCTGCTAGAATTGTGCGGAGACGTTGAACTGAACCCAGGACCCGTCCAAT
CCAACATTTACAACGCTCGCTTTCTCGACAACAGAGGCTGTGAATTGGTGGAAAAGAAAT
CCCGGAAGAATCGCAAACCACGAGAGACCAAAAAGAGTGGATGCGAGATCGACCAAGATG
AACTTAGACGGGAATTGCGAGAAAGAATACGGAAATTGGCTCGCGAAATTAAAGCTGAAG
CGTATGCCCAAGGAGGCTTTTTGAGTGCTCCTGCGAAAGCTGTAACGATAGGACAAGATT
TGAACGCGAACCTAGATAAGGTTTGCTCATTTCTTGAGGATGCTTTACCAGGTATGGTCG
AGCACGTTACGCTCGTAGCACAAAATACATCCGCGTCAGCCAAGGTGTTATCTGACGAGT
TGATCAAATCAATGCTTTGCATT
>gi|300871956|gb|ADF56660.2|_polyprotein,_partial__Drosophila_C_virus--Locus_11_Transcript_1/23_Confidence_0.143_Length_1315_hit1_IdMatch=27.63,AligLength=152,E-val=4e-07
ATATTCGTTTCCTGCTAGAATTGTGCGGAGACGTTGAACTGAACCCAGGACCCGTCCAAT
CCAACATTTACAACGCTCGCTTTCTCGACAACAGAGGCTGTGAATTGGTGGAAAAGAAAT
CCCGGAAGAATCGCAAACCACGAGAGACCAAAAAGAGTGGATGCGAGATCGACCAAGATG
AACTTAGACGGGAATTGCGAGAAAGAATACGGAAATTGGCTCGCGAAATTAAAGCTGAAG
CGTATGCCCAAGGAGGCTTTTTGAGTGCTCCTGCGAAAGCTGTAACGATAGGACAAGATT
TGAACGCGAACCTAGATAAGGTTTGCTCATTTCTTGAGGATGCTTTACCAGGTATGGTCG
AGCACGTTACGCTCGTAGCACAAAATACATCCGCGTCAGCCAAGGTGTTATCTGACGAGT
TGATCAAATCAATGCTTTGCATT
>gi|300871970|gb|ADF56669.2|_polyprotein,_partial__Drosophila_C_virus--Locus_11_Transcript_22/23_Confidence_0.393_Length_2525_hit1_IdMatch=27.63,AligLength=152,E-val=2e-06
ATATTCGTTTCCTGCTAGAATTGTGCGGAGACGTTGAACTGAACCCAGGACCCGTCCAAT
CCAACATTTACAACGCTCGCTTTCTCGACAACAGAGGCTGTGAATTGGTGGAAAAGAAAT
CCCGGAAGAATCGCAAACCACGAGAGACCAAAAAGAGTGGATGCGAGATCGACCAAGATG
AACTTAGACGGGAATTGCGAGAAAGAATACGGAAATTGGCTCGCGAAATTAAAGCTGAAG
CGTATGCCCAAGGAGGCTTTTTGAGTGCTCCTGCGAAAGCTGTAACGATAGGACAAGATT
TGAACGCGAACCTAGATAAGGTTTGCTCATTTCTTGAGGATGCTTTACCAGGTATGGTCG
AGCACGTTACGCTCGTAGCACAAAATACATCCGCGTCAGCCAAGGTGTTATCTGACGAGT
TGATCAAATCAATGCTTTGCATT
>gi|300871970|gb|ADF56669.2|_polyprotein,_partial__Drosophila_C_virus--Locus_11_Transcript_20/23_Confidence_0.107_Length_1351_hit1_IdMatch=27.63,AligLength=152,E-val=2e-07
ATATTCGTTTCCTGCTAGAATTGTGCGGAGACGTTGAACTGAACCCAGGACCCGTCCAAT
CCAACATTTACAACGCTCGCTTTCTCGACAACAGAGGCTGTGAATTGGTGGAAAAGAAAT
CCCGGAAGAATCGCAAACCACGAGAGACCAAAAAGAGTGGATGCGAGATCGACCAAGATG
AACTTAGACGGGAATTGCGAGAAAGAATACGGAAATTGGCTCGCGAAATTAAAGCTGAAG
CGTATGCCCAAGGAGGCTTTTTGAGTGCTCCTGCGAAAGCTGTAACGATAGGACAAGATT
TGAACGCGAACCTAGATAAGGTTTGCTCATTTCTTGAGGATGCTTTACCAGGTATGGTCG
AGCACGTTACGCTCGTAGCACAAAATACATCCGCGTCAGCCAAGGTGTTATCTGACGAGT
TGATCAAATCAATGCTTTGCATT
>gi|300871970|gb|ADF56669.2|_polyprotein,_partial__Drosophila_C_virus--Locus_11_Transcript_1/23_Confidence_0.143_Length_1315_hit1_IdMatch=27.63,AligLength=152,E-val=2e-07
ATATTCGTTTCCTGCTAGAATTGTGCGGAGACGTTGAACTGAACCCAGGACCCGTCCAAT
CCAACATTTACAACGCTCGCTTTCTCGACAACAGAGGCTGTGAATTGGTGGAAAAGAAAT
CCCGGAAGAATCGCAAACCACGAGAGACCAAAAAGAGTGGATGCGAGATCGACCAAGATG
AACTTAGACGGGAATTGCGAGAAAGAATACGGAAATTGGCTCGCGAAATTAAAGCTGAAG
CGTATGCCCAAGGAGGCTTTTTGAGTGCTCCTGCGAAAGCTGTAACGATAGGACAAGATT
TGAACGCGAACCTAGATAAGGTTTGCTCATTTCTTGAGGATGCTTTACCAGGTATGGTCG
AGCACGTTACGCTCGTAGCACAAAATACATCCGCGTCAGCCAAGGTGTTATCTGACGAGT
TGATCAAATCAATGCTTTGCATT
>gi|300871954|gb|ADF56659.2|_polyprotein,_partial__Drosophila_C_virus--Locus_11_Transcript_22/23_Confidence_0.393_Length_2525_hit1_IdMatch=27.63,AligLength=152,E-val=7e-07
ATATTCGTTTCCTGCTAGAATTGTGCGGAGACGTTGAACTGAACCCAGGACCCGTCCAAT
CCAACATTTACAACGCTCGCTTTCTCGACAACAGAGGCTGTGAATTGGTGGAAAAGAAAT
CCCGGAAGAATCGCAAACCACGAGAGACCAAAAAGAGTGGATGCGAGATCGACCAAGATG
AACTTAGACGGGAATTGCGAGAAAGAATACGGAAATTGGCTCGCGAAATTAAAGCTGAAG
CGTATGCCCAAGGAGGCTTTTTGAGTGCTCCTGCGAAAGCTGTAACGATAGGACAAGATT
TGAACGCGAACCTAGATAAGGTTTGCTCATTTCTTGAGGATGCTTTACCAGGTATGGTCG
AGCACGTTACGCTCGTAGCACAAAATACATCCGCGTCAGCCAAGGTGTTATCTGACGAGT
TGATCAAATCAATGCTTTGCATT
>gi|300871954|gb|ADF56659.2|_polyprotein,_partial__Drosophila_C_virus--Locus_11_Transcript_1/23_Confidence_0.143_Length_1315_hit1_IdMatch=27.63,AligLength=152,E-val=4e-07
ATATTCGTTTCCTGCTAGAATTGTGCGGAGACGTTGAACTGAACCCAGGACCCGTCCAAT
CCAACATTTACAACGCTCGCTTTCTCGACAACAGAGGCTGTGAATTGGTGGAAAAGAAAT
CCCGGAAGAATCGCAAACCACGAGAGACCAAAAAGAGTGGATGCGAGATCGACCAAGATG
AACTTAGACGGGAATTGCGAGAAAGAATACGGAAATTGGCTCGCGAAATTAAAGCTGAAG
CGTATGCCCAAGGAGGCTTTTTGAGTGCTCCTGCGAAAGCTGTAACGATAGGACAAGATT
TGAACGCGAACCTAGATAAGGTTTGCTCATTTCTTGAGGATGCTTTACCAGGTATGGTCG
AGCACGTTACGCTCGTAGCACAAAATACATCCGCGTCAGCCAAGGTGTTATCTGACGAGT
TGATCAAATCAATGCTTTGCATT
>gi|300871954|gb|ADF56659.2|_polyprotein,_partial__Drosophila_C_virus--Locus_11_Transcript_20/23_Confidence_0.107_Length_1351_hit1_IdMatch=27.63,AligLength=152,E-val=5e-07
ATATTCGTTTCCTGCTAGAATTGTGCGGAGACGTTGAACTGAACCCAGGACCCGTCCAAT
CCAACATTTACAACGCTCGCTTTCTCGACAACAGAGGCTGTGAATTGGTGGAAAAGAAAT
CCCGGAAGAATCGCAAACCACGAGAGACCAAAAAGAGTGGATGCGAGATCGACCAAGATG
AACTTAGACGGGAATTGCGAGAAAGAATACGGAAATTGGCTCGCGAAATTAAAGCTGAAG
CGTATGCCCAAGGAGGCTTTTTGAGTGCTCCTGCGAAAGCTGTAACGATAGGACAAGATT
TGAACGCGAACCTAGATAAGGTTTGCTCATTTCTTGAGGATGCTTTACCAGGTATGGTCG
AGCACGTTACGCTCGTAGCACAAAATACATCCGCGTCAGCCAAGGTGTTATCTGACGAGT
TGATCAAATCAATGCTTTGCATT
>gi|300871944|gb|ADF56654.2|_polyprotein,_partial__Drosophila_C_virus--Locus_11_Transcript_22/23_Confidence_0.393_Length_2525_hit1_IdMatch=27.63,AligLength=152,E-val=6e-07
ATATTCGTTTCCTGCTAGAATTGTGCGGAGACGTTGAACTGAACCCAGGACCCGTCCAAT
CCAACATTTACAACGCTCGCTTTCTCGACAACAGAGGCTGTGAATTGGTGGAAAAGAAAT
CCCGGAAGAATCGCAAACCACGAGAGACCAAAAAGAGTGGATGCGAGATCGACCAAGATG
AACTTAGACGGGAATTGCGAGAAAGAATACGGAAATTGGCTCGCGAAATTAAAGCTGAAG
CGTATGCCCAAGGAGGCTTTTTGAGTGCTCCTGCGAAAGCTGTAACGATAGGACAAGATT
TGAACGCGAACCTAGATAAGGTTTGCTCATTTCTTGAGGATGCTTTACCAGGTATGGTCG
AGCACGTTACGCTCGTAGCACAAAATACATCCGCGTCAGCCAAGGTGTTATCTGACGAGT
TGATCAAATCAATGCTTTGCATT
>gi|300871944|gb|ADF56654.2|_polyprotein,_partial__Drosophila_C_virus--Locus_11_Transcript_20/23_Confidence_0.107_Length_1351_hit1_IdMatch=27.63,AligLength=152,E-val=8e-07
ATATTCGTTTCCTGCTAGAATTGTGCGGAGACGTTGAACTGAACCCAGGACCCGTCCAAT
CCAACATTTACAACGCTCGCTTTCTCGACAACAGAGGCTGTGAATTGGTGGAAAAGAAAT
CCCGGAAGAATCGCAAACCACGAGAGACCAAAAAGAGTGGATGCGAGATCGACCAAGATG
AACTTAGACGGGAATTGCGAGAAAGAATACGGAAATTGGCTCGCGAAATTAAAGCTGAAG
CGTATGCCCAAGGAGGCTTTTTGAGTGCTCCTGCGAAAGCTGTAACGATAGGACAAGATT
TGAACGCGAACCTAGATAAGGTTTGCTCATTTCTTGAGGATGCTTTACCAGGTATGGTCG
AGCACGTTACGCTCGTAGCACAAAATACATCCGCGTCAGCCAAGGTGTTATCTGACGAGT
TGATCAAATCAATGCTTTGCATT
>gi|300871944|gb|ADF56654.2|_polyprotein,_partial__Drosophila_C_virus--Locus_11_Transcript_1/23_Confidence_0.143_Length_1315_hit1_IdMatch=27.63,AligLength=152,E-val=5e-07
ATATTCGTTTCCTGCTAGAATTGTGCGGAGACGTTGAACTGAACCCAGGACCCGTCCAAT
CCAACATTTACAACGCTCGCTTTCTCGACAACAGAGGCTGTGAATTGGTGGAAAAGAAAT
CCCGGAAGAATCGCAAACCACGAGAGACCAAAAAGAGTGGATGCGAGATCGACCAAGATG
AACTTAGACGGGAATTGCGAGAAAGAATACGGAAATTGGCTCGCGAAATTAAAGCTGAAG
CGTATGCCCAAGGAGGCTTTTTGAGTGCTCCTGCGAAAGCTGTAACGATAGGACAAGATT
TGAACGCGAACCTAGATAAGGTTTGCTCATTTCTTGAGGATGCTTTACCAGGTATGGTCG
AGCACGTTACGCTCGTAGCACAAAATACATCCGCGTCAGCCAAGGTGTTATCTGACGAGT
TGATCAAATCAATGCTTTGCATT
>gi|300871950|gb|ADF56657.2|_polyprotein,_partial__Drosophila_C_virus--Locus_11_Transcript_1/23_Confidence_0.143_Length_1315_hit1_IdMatch=27.63,AligLength=152,E-val=6e-07
ATATTCGTTTCCTGCTAGAATTGTGCGGAGACGTTGAACTGAACCCAGGACCCGTCCAAT
CCAACATTTACAACGCTCGCTTTCTCGACAACAGAGGCTGTGAATTGGTGGAAAAGAAAT
CCCGGAAGAATCGCAAACCACGAGAGACCAAAAAGAGTGGATGCGAGATCGACCAAGATG
AACTTAGACGGGAATTGCGAGAAAGAATACGGAAATTGGCTCGCGAAATTAAAGCTGAAG
CGTATGCCCAAGGAGGCTTTTTGAGTGCTCCTGCGAAAGCTGTAACGATAGGACAAGATT
TGAACGCGAACCTAGATAAGGTTTGCTCATTTCTTGAGGATGCTTTACCAGGTATGGTCG
AGCACGTTACGCTCGTAGCACAAAATACATCCGCGTCAGCCAAGGTGTTATCTGACGAGT
TGATCAAATCAATGCTTTGCATT
>gi|300871950|gb|ADF56657.2|_polyprotein,_partial__Drosophila_C_virus--Locus_11_Transcript_22/23_Confidence_0.393_Length_2525_hit1_IdMatch=27.63,AligLength=152,E-val=7e-07
ATATTCGTTTCCTGCTAGAATTGTGCGGAGACGTTGAACTGAACCCAGGACCCGTCCAAT
CCAACATTTACAACGCTCGCTTTCTCGACAACAGAGGCTGTGAATTGGTGGAAAAGAAAT
CCCGGAAGAATCGCAAACCACGAGAGACCAAAAAGAGTGGATGCGAGATCGACCAAGATG
AACTTAGACGGGAATTGCGAGAAAGAATACGGAAATTGGCTCGCGAAATTAAAGCTGAAG
CGTATGCCCAAGGAGGCTTTTTGAGTGCTCCTGCGAAAGCTGTAACGATAGGACAAGATT
TGAACGCGAACCTAGATAAGGTTTGCTCATTTCTTGAGGATGCTTTACCAGGTATGGTCG
AGCACGTTACGCTCGTAGCACAAAATACATCCGCGTCAGCCAAGGTGTTATCTGACGAGT
TGATCAAATCAATGCTTTGCATT
>gi|300871950|gb|ADF56657.2|_polyprotein,_partial__Drosophila_C_virus--Locus_11_Transcript_20/23_Confidence_0.107_Length_1351_hit1_IdMatch=27.63,AligLength=152,E-val=8e-07
ATATTCGTTTCCTGCTAGAATTGTGCGGAGACGTTGAACTGAACCCAGGACCCGTCCAAT
CCAACATTTACAACGCTCGCTTTCTCGACAACAGAGGCTGTGAATTGGTGGAAAAGAAAT
CCCGGAAGAATCGCAAACCACGAGAGACCAAAAAGAGTGGATGCGAGATCGACCAAGATG
AACTTAGACGGGAATTGCGAGAAAGAATACGGAAATTGGCTCGCGAAATTAAAGCTGAAG
CGTATGCCCAAGGAGGCTTTTTGAGTGCTCCTGCGAAAGCTGTAACGATAGGACAAGATT
TGAACGCGAACCTAGATAAGGTTTGCTCATTTCTTGAGGATGCTTTACCAGGTATGGTCG
AGCACGTTACGCTCGTAGCACAAAATACATCCGCGTCAGCCAAGGTGTTATCTGACGAGT
TGATCAAATCAATGCTTTGCATT
>gi|300871952|gb|ADF56658.2|_polyprotein,_partial__Drosophila_C_virus--Locus_11_Transcript_1/23_Confidence_0.143_Length_1315_hit1_IdMatch=27.63,AligLength=152,E-val=6e-07
ATATTCGTTTCCTGCTAGAATTGTGCGGAGACGTTGAACTGAACCCAGGACCCGTCCAAT
CCAACATTTACAACGCTCGCTTTCTCGACAACAGAGGCTGTGAATTGGTGGAAAAGAAAT
CCCGGAAGAATCGCAAACCACGAGAGACCAAAAAGAGTGGATGCGAGATCGACCAAGATG
AACTTAGACGGGAATTGCGAGAAAGAATACGGAAATTGGCTCGCGAAATTAAAGCTGAAG
CGTATGCCCAAGGAGGCTTTTTGAGTGCTCCTGCGAAAGCTGTAACGATAGGACAAGATT
TGAACGCGAACCTAGATAAGGTTTGCTCATTTCTTGAGGATGCTTTACCAGGTATGGTCG
AGCACGTTACGCTCGTAGCACAAAATACATCCGCGTCAGCCAAGGTGTTATCTGACGAGT
TGATCAAATCAATGCTTTGCATT
>gi|300871952|gb|ADF56658.2|_polyprotein,_partial__Drosophila_C_virus--Locus_11_Transcript_22/23_Confidence_0.393_Length_2525_hit1_IdMatch=27.63,AligLength=152,E-val=7e-07
ATATTCGTTTCCTGCTAGAATTGTGCGGAGACGTTGAACTGAACCCAGGACCCGTCCAAT
CCAACATTTACAACGCTCGCTTTCTCGACAACAGAGGCTGTGAATTGGTGGAAAAGAAAT
CCCGGAAGAATCGCAAACCACGAGAGACCAAAAAGAGTGGATGCGAGATCGACCAAGATG
AACTTAGACGGGAATTGCGAGAAAGAATACGGAAATTGGCTCGCGAAATTAAAGCTGAAG
CGTATGCCCAAGGAGGCTTTTTGAGTGCTCCTGCGAAAGCTGTAACGATAGGACAAGATT
TGAACGCGAACCTAGATAAGGTTTGCTCATTTCTTGAGGATGCTTTACCAGGTATGGTCG
AGCACGTTACGCTCGTAGCACAAAATACATCCGCGTCAGCCAAGGTGTTATCTGACGAGT
TGATCAAATCAATGCTTTGCATT
>gi|300871952|gb|ADF56658.2|_polyprotein,_partial__Drosophila_C_virus--Locus_11_Transcript_20/23_Confidence_0.107_Length_1351_hit1_IdMatch=27.63,AligLength=152,E-val=8e-07
ATATTCGTTTCCTGCTAGAATTGTGCGGAGACGTTGAACTGAACCCAGGACCCGTCCAAT
CCAACATTTACAACGCTCGCTTTCTCGACAACAGAGGCTGTGAATTGGTGGAAAAGAAAT
CCCGGAAGAATCGCAAACCACGAGAGACCAAAAAGAGTGGATGCGAGATCGACCAAGATG
AACTTAGACGGGAATTGCGAGAAAGAATACGGAAATTGGCTCGCGAAATTAAAGCTGAAG
CGTATGCCCAAGGAGGCTTTTTGAGTGCTCCTGCGAAAGCTGTAACGATAGGACAAGATT
TGAACGCGAACCTAGATAAGGTTTGCTCATTTCTTGAGGATGCTTTACCAGGTATGGTCG
AGCACGTTACGCTCGTAGCACAAAATACATCCGCGTCAGCCAAGGTGTTATCTGACGAGT
TGATCAAATCAATGCTTTGCATT
>gi|300871986|gb|ADF56680.2|_polyprotein,_partial__Drosophila_C_virus--Locus_11_Transcript_1/23_Confidence_0.143_Length_1315_hit1_IdMatch=27.63,AligLength=152,E-val=6e-07
ATATTCGTTTCCTGCTAGAATTGTGCGGAGACGTTGAACTGAACCCAGGACCCGTCCAAT
CCAACATTTACAACGCTCGCTTTCTCGACAACAGAGGCTGTGAATTGGTGGAAAAGAAAT
CCCGGAAGAATCGCAAACCACGAGAGACCAAAAAGAGTGGATGCGAGATCGACCAAGATG
AACTTAGACGGGAATTGCGAGAAAGAATACGGAAATTGGCTCGCGAAATTAAAGCTGAAG
CGTATGCCCAAGGAGGCTTTTTGAGTGCTCCTGCGAAAGCTGTAACGATAGGACAAGATT
TGAACGCGAACCTAGATAAGGTTTGCTCATTTCTTGAGGATGCTTTACCAGGTATGGTCG
AGCACGTTACGCTCGTAGCACAAAATACATCCGCGTCAGCCAAGGTGTTATCTGACGAGT
TGATCAAATCAATGCTTTGCATT
>gi|300871986|gb|ADF56680.2|_polyprotein,_partial__Drosophila_C_virus--Locus_11_Transcript_22/23_Confidence_0.393_Length_2525_hit1_IdMatch=27.63,AligLength=152,E-val=7e-07
ATATTCGTTTCCTGCTAGAATTGTGCGGAGACGTTGAACTGAACCCAGGACCCGTCCAAT
CCAACATTTACAACGCTCGCTTTCTCGACAACAGAGGCTGTGAATTGGTGGAAAAGAAAT
CCCGGAAGAATCGCAAACCACGAGAGACCAAAAAGAGTGGATGCGAGATCGACCAAGATG
AACTTAGACGGGAATTGCGAGAAAGAATACGGAAATTGGCTCGCGAAATTAAAGCTGAAG
CGTATGCCCAAGGAGGCTTTTTGAGTGCTCCTGCGAAAGCTGTAACGATAGGACAAGATT
TGAACGCGAACCTAGATAAGGTTTGCTCATTTCTTGAGGATGCTTTACCAGGTATGGTCG
AGCACGTTACGCTCGTAGCACAAAATACATCCGCGTCAGCCAAGGTGTTATCTGACGAGT
TGATCAAATCAATGCTTTGCATT
>gi|300871986|gb|ADF56680.2|_polyprotein,_partial__Drosophila_C_virus--Locus_11_Transcript_20/23_Confidence_0.107_Length_1351_hit1_IdMatch=27.63,AligLength=152,E-val=8e-07
ATATTCGTTTCCTGCTAGAATTGTGCGGAGACGTTGAACTGAACCCAGGACCCGTCCAAT
CCAACATTTACAACGCTCGCTTTCTCGACAACAGAGGCTGTGAATTGGTGGAAAAGAAAT
CCCGGAAGAATCGCAAACCACGAGAGACCAAAAAGAGTGGATGCGAGATCGACCAAGATG
AACTTAGACGGGAATTGCGAGAAAGAATACGGAAATTGGCTCGCGAAATTAAAGCTGAAG
CGTATGCCCAAGGAGGCTTTTTGAGTGCTCCTGCGAAAGCTGTAACGATAGGACAAGATT
TGAACGCGAACCTAGATAAGGTTTGCTCATTTCTTGAGGATGCTTTACCAGGTATGGTCG
AGCACGTTACGCTCGTAGCACAAAATACATCCGCGTCAGCCAAGGTGTTATCTGACGAGT
TGATCAAATCAATGCTTTGCATT
>gi|300871962|gb|ADF56665.2|_polyprotein,_partial__Drosophila_C_virus--Locus_11_Transcript_22/23_Confidence_0.393_Length_2525_hit1_IdMatch=27.63,AligLength=152,E-val=7e-07
ATATTCGTTTCCTGCTAGAATTGTGCGGAGACGTTGAACTGAACCCAGGACCCGTCCAAT
CCAACATTTACAACGCTCGCTTTCTCGACAACAGAGGCTGTGAATTGGTGGAAAAGAAAT
CCCGGAAGAATCGCAAACCACGAGAGACCAAAAAGAGTGGATGCGAGATCGACCAAGATG
AACTTAGACGGGAATTGCGAGAAAGAATACGGAAATTGGCTCGCGAAATTAAAGCTGAAG
CGTATGCCCAAGGAGGCTTTTTGAGTGCTCCTGCGAAAGCTGTAACGATAGGACAAGATT
TGAACGCGAACCTAGATAAGGTTTGCTCATTTCTTGAGGATGCTTTACCAGGTATGGTCG
AGCACGTTACGCTCGTAGCACAAAATACATCCGCGTCAGCCAAGGTGTTATCTGACGAGT
TGATCAAATCAATGCTTTGCATT
>gi|300871962|gb|ADF56665.2|_polyprotein,_partial__Drosophila_C_virus--Locus_11_Transcript_1/23_Confidence_0.143_Length_1315_hit1_IdMatch=27.63,AligLength=152,E-val=6e-07
ATATTCGTTTCCTGCTAGAATTGTGCGGAGACGTTGAACTGAACCCAGGACCCGTCCAAT
CCAACATTTACAACGCTCGCTTTCTCGACAACAGAGGCTGTGAATTGGTGGAAAAGAAAT
CCCGGAAGAATCGCAAACCACGAGAGACCAAAAAGAGTGGATGCGAGATCGACCAAGATG
AACTTAGACGGGAATTGCGAGAAAGAATACGGAAATTGGCTCGCGAAATTAAAGCTGAAG
CGTATGCCCAAGGAGGCTTTTTGAGTGCTCCTGCGAAAGCTGTAACGATAGGACAAGATT
TGAACGCGAACCTAGATAAGGTTTGCTCATTTCTTGAGGATGCTTTACCAGGTATGGTCG
AGCACGTTACGCTCGTAGCACAAAATACATCCGCGTCAGCCAAGGTGTTATCTGACGAGT
TGATCAAATCAATGCTTTGCATT
>gi|300871962|gb|ADF56665.2|_polyprotein,_partial__Drosophila_C_virus--Locus_11_Transcript_20/23_Confidence_0.107_Length_1351_hit1_IdMatch=27.63,AligLength=152,E-val=8e-07
ATATTCGTTTCCTGCTAGAATTGTGCGGAGACGTTGAACTGAACCCAGGACCCGTCCAAT
CCAACATTTACAACGCTCGCTTTCTCGACAACAGAGGCTGTGAATTGGTGGAAAAGAAAT
CCCGGAAGAATCGCAAACCACGAGAGACCAAAAAGAGTGGATGCGAGATCGACCAAGATG
AACTTAGACGGGAATTGCGAGAAAGAATACGGAAATTGGCTCGCGAAATTAAAGCTGAAG
CGTATGCCCAAGGAGGCTTTTTGAGTGCTCCTGCGAAAGCTGTAACGATAGGACAAGATT
TGAACGCGAACCTAGATAAGGTTTGCTCATTTCTTGAGGATGCTTTACCAGGTATGGTCG
AGCACGTTACGCTCGTAGCACAAAATACATCCGCGTCAGCCAAGGTGTTATCTGACGAGT
TGATCAAATCAATGCTTTGCATT
>gi|300871990|gb|ADF56683.2|_polyprotein,_partial__Drosophila_C_virus--Locus_11_Transcript_20/23_Confidence_0.107_Length_1351_hit1_IdMatch=27.63,AligLength=152,E-val=8e-07
ATATTCGTTTCCTGCTAGAATTGTGCGGAGACGTTGAACTGAACCCAGGACCCGTCCAAT
CCAACATTTACAACGCTCGCTTTCTCGACAACAGAGGCTGTGAATTGGTGGAAAAGAAAT
CCCGGAAGAATCGCAAACCACGAGAGACCAAAAAGAGTGGATGCGAGATCGACCAAGATG
AACTTAGACGGGAATTGCGAGAAAGAATACGGAAATTGGCTCGCGAAATTAAAGCTGAAG
CGTATGCCCAAGGAGGCTTTTTGAGTGCTCCTGCGAAAGCTGTAACGATAGGACAAGATT
TGAACGCGAACCTAGATAAGGTTTGCTCATTTCTTGAGGATGCTTTACCAGGTATGGTCG
AGCACGTTACGCTCGTAGCACAAAATACATCCGCGTCAGCCAAGGTGTTATCTGACGAGT
TGATCAAATCAATGCTTTGCATT
>gi|300871990|gb|ADF56683.2|_polyprotein,_partial__Drosophila_C_virus--Locus_11_Transcript_1/23_Confidence_0.143_Length_1315_hit1_IdMatch=27.63,AligLength=152,E-val=6e-07
ATATTCGTTTCCTGCTAGAATTGTGCGGAGACGTTGAACTGAACCCAGGACCCGTCCAAT
CCAACATTTACAACGCTCGCTTTCTCGACAACAGAGGCTGTGAATTGGTGGAAAAGAAAT
CCCGGAAGAATCGCAAACCACGAGAGACCAAAAAGAGTGGATGCGAGATCGACCAAGATG
AACTTAGACGGGAATTGCGAGAAAGAATACGGAAATTGGCTCGCGAAATTAAAGCTGAAG
CGTATGCCCAAGGAGGCTTTTTGAGTGCTCCTGCGAAAGCTGTAACGATAGGACAAGATT
TGAACGCGAACCTAGATAAGGTTTGCTCATTTCTTGAGGATGCTTTACCAGGTATGGTCG
AGCACGTTACGCTCGTAGCACAAAATACATCCGCGTCAGCCAAGGTGTTATCTGACGAGT
TGATCAAATCAATGCTTTGCATT
>gi|300871990|gb|ADF56683.2|_polyprotein,_partial__Drosophila_C_virus--Locus_11_Transcript_22/23_Confidence_0.393_Length_2525_hit1_IdMatch=27.63,AligLength=152,E-val=7e-07
ATATTCGTTTCCTGCTAGAATTGTGCGGAGACGTTGAACTGAACCCAGGACCCGTCCAAT
CCAACATTTACAACGCTCGCTTTCTCGACAACAGAGGCTGTGAATTGGTGGAAAAGAAAT
CCCGGAAGAATCGCAAACCACGAGAGACCAAAAAGAGTGGATGCGAGATCGACCAAGATG
AACTTAGACGGGAATTGCGAGAAAGAATACGGAAATTGGCTCGCGAAATTAAAGCTGAAG
CGTATGCCCAAGGAGGCTTTTTGAGTGCTCCTGCGAAAGCTGTAACGATAGGACAAGATT
TGAACGCGAACCTAGATAAGGTTTGCTCATTTCTTGAGGATGCTTTACCAGGTATGGTCG
AGCACGTTACGCTCGTAGCACAAAATACATCCGCGTCAGCCAAGGTGTTATCTGACGAGT
TGATCAAATCAATGCTTTGCATT
>gi|300871968|gb|ADF56668.2|_polyprotein,_partial__Drosophila_C_virus--Locus_11_Transcript_20/23_Confidence_0.107_Length_1351_hit1_IdMatch=27.63,AligLength=152,E-val=8e-07
ATATTCGTTTCCTGCTAGAATTGTGCGGAGACGTTGAACTGAACCCAGGACCCGTCCAAT
CCAACATTTACAACGCTCGCTTTCTCGACAACAGAGGCTGTGAATTGGTGGAAAAGAAAT
CCCGGAAGAATCGCAAACCACGAGAGACCAAAAAGAGTGGATGCGAGATCGACCAAGATG
AACTTAGACGGGAATTGCGAGAAAGAATACGGAAATTGGCTCGCGAAATTAAAGCTGAAG
CGTATGCCCAAGGAGGCTTTTTGAGTGCTCCTGCGAAAGCTGTAACGATAGGACAAGATT
TGAACGCGAACCTAGATAAGGTTTGCTCATTTCTTGAGGATGCTTTACCAGGTATGGTCG
AGCACGTTACGCTCGTAGCACAAAATACATCCGCGTCAGCCAAGGTGTTATCTGACGAGT
TGATCAAATCAATGCTTTGCATT
>gi|300871968|gb|ADF56668.2|_polyprotein,_partial__Drosophila_C_virus--Locus_11_Transcript_1/23_Confidence_0.143_Length_1315_hit1_IdMatch=27.63,AligLength=152,E-val=6e-07
ATATTCGTTTCCTGCTAGAATTGTGCGGAGACGTTGAACTGAACCCAGGACCCGTCCAAT
CCAACATTTACAACGCTCGCTTTCTCGACAACAGAGGCTGTGAATTGGTGGAAAAGAAAT
CCCGGAAGAATCGCAAACCACGAGAGACCAAAAAGAGTGGATGCGAGATCGACCAAGATG
AACTTAGACGGGAATTGCGAGAAAGAATACGGAAATTGGCTCGCGAAATTAAAGCTGAAG
CGTATGCCCAAGGAGGCTTTTTGAGTGCTCCTGCGAAAGCTGTAACGATAGGACAAGATT
TGAACGCGAACCTAGATAAGGTTTGCTCATTTCTTGAGGATGCTTTACCAGGTATGGTCG
AGCACGTTACGCTCGTAGCACAAAATACATCCGCGTCAGCCAAGGTGTTATCTGACGAGT
TGATCAAATCAATGCTTTGCATT
>gi|300871968|gb|ADF56668.2|_polyprotein,_partial__Drosophila_C_virus--Locus_11_Transcript_22/23_Confidence_0.393_Length_2525_hit1_IdMatch=27.63,AligLength=152,E-val=7e-07
ATATTCGTTTCCTGCTAGAATTGTGCGGAGACGTTGAACTGAACCCAGGACCCGTCCAAT
CCAACATTTACAACGCTCGCTTTCTCGACAACAGAGGCTGTGAATTGGTGGAAAAGAAAT
CCCGGAAGAATCGCAAACCACGAGAGACCAAAAAGAGTGGATGCGAGATCGACCAAGATG
AACTTAGACGGGAATTGCGAGAAAGAATACGGAAATTGGCTCGCGAAATTAAAGCTGAAG
CGTATGCCCAAGGAGGCTTTTTGAGTGCTCCTGCGAAAGCTGTAACGATAGGACAAGATT
TGAACGCGAACCTAGATAAGGTTTGCTCATTTCTTGAGGATGCTTTACCAGGTATGGTCG
AGCACGTTACGCTCGTAGCACAAAATACATCCGCGTCAGCCAAGGTGTTATCTGACGAGT
TGATCAAATCAATGCTTTGCATT
>gi|300871964|gb|ADF56666.2|_polyprotein,_partial__Drosophila_C_virus--Locus_11_Transcript_1/23_Confidence_0.143_Length_1315_hit1_IdMatch=27.63,AligLength=152,E-val=6e-07
ATATTCGTTTCCTGCTAGAATTGTGCGGAGACGTTGAACTGAACCCAGGACCCGTCCAAT
CCAACATTTACAACGCTCGCTTTCTCGACAACAGAGGCTGTGAATTGGTGGAAAAGAAAT
CCCGGAAGAATCGCAAACCACGAGAGACCAAAAAGAGTGGATGCGAGATCGACCAAGATG
AACTTAGACGGGAATTGCGAGAAAGAATACGGAAATTGGCTCGCGAAATTAAAGCTGAAG
CGTATGCCCAAGGAGGCTTTTTGAGTGCTCCTGCGAAAGCTGTAACGATAGGACAAGATT
TGAACGCGAACCTAGATAAGGTTTGCTCATTTCTTGAGGATGCTTTACCAGGTATGGTCG
AGCACGTTACGCTCGTAGCACAAAATACATCCGCGTCAGCCAAGGTGTTATCTGACGAGT
TGATCAAATCAATGCTTTGCATT
>gi|300871964|gb|ADF56666.2|_polyprotein,_partial__Drosophila_C_virus--Locus_11_Transcript_22/23_Confidence_0.393_Length_2525_hit1_IdMatch=27.63,AligLength=152,E-val=7e-07
ATATTCGTTTCCTGCTAGAATTGTGCGGAGACGTTGAACTGAACCCAGGACCCGTCCAAT
CCAACATTTACAACGCTCGCTTTCTCGACAACAGAGGCTGTGAATTGGTGGAAAAGAAAT
CCCGGAAGAATCGCAAACCACGAGAGACCAAAAAGAGTGGATGCGAGATCGACCAAGATG
AACTTAGACGGGAATTGCGAGAAAGAATACGGAAATTGGCTCGCGAAATTAAAGCTGAAG
CGTATGCCCAAGGAGGCTTTTTGAGTGCTCCTGCGAAAGCTGTAACGATAGGACAAGATT
TGAACGCGAACCTAGATAAGGTTTGCTCATTTCTTGAGGATGCTTTACCAGGTATGGTCG
AGCACGTTACGCTCGTAGCACAAAATACATCCGCGTCAGCCAAGGTGTTATCTGACGAGT
TGATCAAATCAATGCTTTGCATT
>gi|300871964|gb|ADF56666.2|_polyprotein,_partial__Drosophila_C_virus--Locus_11_Transcript_20/23_Confidence_0.107_Length_1351_hit1_IdMatch=27.63,AligLength=152,E-val=8e-07
ATATTCGTTTCCTGCTAGAATTGTGCGGAGACGTTGAACTGAACCCAGGACCCGTCCAAT
CCAACATTTACAACGCTCGCTTTCTCGACAACAGAGGCTGTGAATTGGTGGAAAAGAAAT
CCCGGAAGAATCGCAAACCACGAGAGACCAAAAAGAGTGGATGCGAGATCGACCAAGATG
AACTTAGACGGGAATTGCGAGAAAGAATACGGAAATTGGCTCGCGAAATTAAAGCTGAAG
CGTATGCCCAAGGAGGCTTTTTGAGTGCTCCTGCGAAAGCTGTAACGATAGGACAAGATT
TGAACGCGAACCTAGATAAGGTTTGCTCATTTCTTGAGGATGCTTTACCAGGTATGGTCG
AGCACGTTACGCTCGTAGCACAAAATACATCCGCGTCAGCCAAGGTGTTATCTGACGAGT
TGATCAAATCAATGCTTTGCATT
>gi|300871960|gb|ADF56664.2|_polyprotein,_partial__Drosophila_C_virus--Locus_11_Transcript_1/23_Confidence_0.143_Length_1315_hit1_IdMatch=27.63,AligLength=152,E-val=6e-07
ATATTCGTTTCCTGCTAGAATTGTGCGGAGACGTTGAACTGAACCCAGGACCCGTCCAAT
CCAACATTTACAACGCTCGCTTTCTCGACAACAGAGGCTGTGAATTGGTGGAAAAGAAAT
CCCGGAAGAATCGCAAACCACGAGAGACCAAAAAGAGTGGATGCGAGATCGACCAAGATG
AACTTAGACGGGAATTGCGAGAAAGAATACGGAAATTGGCTCGCGAAATTAAAGCTGAAG
CGTATGCCCAAGGAGGCTTTTTGAGTGCTCCTGCGAAAGCTGTAACGATAGGACAAGATT
TGAACGCGAACCTAGATAAGGTTTGCTCATTTCTTGAGGATGCTTTACCAGGTATGGTCG
AGCACGTTACGCTCGTAGCACAAAATACATCCGCGTCAGCCAAGGTGTTATCTGACGAGT
TGATCAAATCAATGCTTTGCATT
>gi|300871960|gb|ADF56664.2|_polyprotein,_partial__Drosophila_C_virus--Locus_11_Transcript_22/23_Confidence_0.393_Length_2525_hit1_IdMatch=27.63,AligLength=152,E-val=7e-07
ATATTCGTTTCCTGCTAGAATTGTGCGGAGACGTTGAACTGAACCCAGGACCCGTCCAAT
CCAACATTTACAACGCTCGCTTTCTCGACAACAGAGGCTGTGAATTGGTGGAAAAGAAAT
CCCGGAAGAATCGCAAACCACGAGAGACCAAAAAGAGTGGATGCGAGATCGACCAAGATG
AACTTAGACGGGAATTGCGAGAAAGAATACGGAAATTGGCTCGCGAAATTAAAGCTGAAG
CGTATGCCCAAGGAGGCTTTTTGAGTGCTCCTGCGAAAGCTGTAACGATAGGACAAGATT
TGAACGCGAACCTAGATAAGGTTTGCTCATTTCTTGAGGATGCTTTACCAGGTATGGTCG
AGCACGTTACGCTCGTAGCACAAAATACATCCGCGTCAGCCAAGGTGTTATCTGACGAGT
TGATCAAATCAATGCTTTGCATT
>gi|300871960|gb|ADF56664.2|_polyprotein,_partial__Drosophila_C_virus--Locus_11_Transcript_20/23_Confidence_0.107_Length_1351_hit1_IdMatch=27.63,AligLength=152,E-val=8e-07
ATATTCGTTTCCTGCTAGAATTGTGCGGAGACGTTGAACTGAACCCAGGACCCGTCCAAT
CCAACATTTACAACGCTCGCTTTCTCGACAACAGAGGCTGTGAATTGGTGGAAAAGAAAT
CCCGGAAGAATCGCAAACCACGAGAGACCAAAAAGAGTGGATGCGAGATCGACCAAGATG
AACTTAGACGGGAATTGCGAGAAAGAATACGGAAATTGGCTCGCGAAATTAAAGCTGAAG
CGTATGCCCAAGGAGGCTTTTTGAGTGCTCCTGCGAAAGCTGTAACGATAGGACAAGATT
TGAACGCGAACCTAGATAAGGTTTGCTCATTTCTTGAGGATGCTTTACCAGGTATGGTCG
AGCACGTTACGCTCGTAGCACAAAATACATCCGCGTCAGCCAAGGTGTTATCTGACGAGT
TGATCAAATCAATGCTTTGCATT
>gi|300871980|gb|ADF56675.2|_polyprotein,_partial__Drosophila_C_virus--Locus_11_Transcript_22/23_Confidence_0.393_Length_2525_hit1_IdMatch=27.63,AligLength=152,E-val=1e-06
ATATTCGTTTCCTGCTAGAATTGTGCGGAGACGTTGAACTGAACCCAGGACCCGTCCAAT
CCAACATTTACAACGCTCGCTTTCTCGACAACAGAGGCTGTGAATTGGTGGAAAAGAAAT
CCCGGAAGAATCGCAAACCACGAGAGACCAAAAAGAGTGGATGCGAGATCGACCAAGATG
AACTTAGACGGGAATTGCGAGAAAGAATACGGAAATTGGCTCGCGAAATTAAAGCTGAAG
CGTATGCCCAAGGAGGCTTTTTGAGTGCTCCTGCGAAAGCTGTAACGATAGGACAAGATT
TGAACGCGAACCTAGATAAGGTTTGCTCATTTCTTGAGGATGCTTTACCAGGTATGGTCG
AGCACGTTACGCTCGTAGCACAAAATACATCCGCGTCAGCCAAGGTGTTATCTGACGAGT
TGATCAAATCAATGCTTTGCATT
>gi|300871980|gb|ADF56675.2|_polyprotein,_partial__Drosophila_C_virus--Locus_11_Transcript_1/23_Confidence_0.143_Length_1315_hit1_IdMatch=27.63,AligLength=152,E-val=5e-07
ATATTCGTTTCCTGCTAGAATTGTGCGGAGACGTTGAACTGAACCCAGGACCCGTCCAAT
CCAACATTTACAACGCTCGCTTTCTCGACAACAGAGGCTGTGAATTGGTGGAAAAGAAAT
CCCGGAAGAATCGCAAACCACGAGAGACCAAAAAGAGTGGATGCGAGATCGACCAAGATG
AACTTAGACGGGAATTGCGAGAAAGAATACGGAAATTGGCTCGCGAAATTAAAGCTGAAG
CGTATGCCCAAGGAGGCTTTTTGAGTGCTCCTGCGAAAGCTGTAACGATAGGACAAGATT
TGAACGCGAACCTAGATAAGGTTTGCTCATTTCTTGAGGATGCTTTACCAGGTATGGTCG
AGCACGTTACGCTCGTAGCACAAAATACATCCGCGTCAGCCAAGGTGTTATCTGACGAGT
TGATCAAATCAATGCTTTGCATT
>gi|300871980|gb|ADF56675.2|_polyprotein,_partial__Drosophila_C_virus--Locus_11_Transcript_20/23_Confidence_0.107_Length_1351_hit1_IdMatch=27.63,AligLength=152,E-val=6e-07
ATATTCGTTTCCTGCTAGAATTGTGCGGAGACGTTGAACTGAACCCAGGACCCGTCCAAT
CCAACATTTACAACGCTCGCTTTCTCGACAACAGAGGCTGTGAATTGGTGGAAAAGAAAT
CCCGGAAGAATCGCAAACCACGAGAGACCAAAAAGAGTGGATGCGAGATCGACCAAGATG
AACTTAGACGGGAATTGCGAGAAAGAATACGGAAATTGGCTCGCGAAATTAAAGCTGAAG
CGTATGCCCAAGGAGGCTTTTTGAGTGCTCCTGCGAAAGCTGTAACGATAGGACAAGATT
TGAACGCGAACCTAGATAAGGTTTGCTCATTTCTTGAGGATGCTTTACCAGGTATGGTCG
AGCACGTTACGCTCGTAGCACAAAATACATCCGCGTCAGCCAAGGTGTTATCTGACGAGT
TGATCAAATCAATGCTTTGCATT
>gi|300871978|gb|ADF56674.2|_polyprotein,_partial__Drosophila_C_virus--Locus_11_Transcript_22/23_Confidence_0.393_Length_2525_hit1_IdMatch=27.63,AligLength=152,E-val=1e-06
ATATTCGTTTCCTGCTAGAATTGTGCGGAGACGTTGAACTGAACCCAGGACCCGTCCAAT
CCAACATTTACAACGCTCGCTTTCTCGACAACAGAGGCTGTGAATTGGTGGAAAAGAAAT
CCCGGAAGAATCGCAAACCACGAGAGACCAAAAAGAGTGGATGCGAGATCGACCAAGATG
AACTTAGACGGGAATTGCGAGAAAGAATACGGAAATTGGCTCGCGAAATTAAAGCTGAAG
CGTATGCCCAAGGAGGCTTTTTGAGTGCTCCTGCGAAAGCTGTAACGATAGGACAAGATT
TGAACGCGAACCTAGATAAGGTTTGCTCATTTCTTGAGGATGCTTTACCAGGTATGGTCG
AGCACGTTACGCTCGTAGCACAAAATACATCCGCGTCAGCCAAGGTGTTATCTGACGAGT
TGATCAAATCAATGCTTTGCATT
>gi|300871978|gb|ADF56674.2|_polyprotein,_partial__Drosophila_C_virus--Locus_11_Transcript_1/23_Confidence_0.143_Length_1315_hit1_IdMatch=27.63,AligLength=152,E-val=6e-07
ATATTCGTTTCCTGCTAGAATTGTGCGGAGACGTTGAACTGAACCCAGGACCCGTCCAAT
CCAACATTTACAACGCTCGCTTTCTCGACAACAGAGGCTGTGAATTGGTGGAAAAGAAAT
CCCGGAAGAATCGCAAACCACGAGAGACCAAAAAGAGTGGATGCGAGATCGACCAAGATG
AACTTAGACGGGAATTGCGAGAAAGAATACGGAAATTGGCTCGCGAAATTAAAGCTGAAG
CGTATGCCCAAGGAGGCTTTTTGAGTGCTCCTGCGAAAGCTGTAACGATAGGACAAGATT
TGAACGCGAACCTAGATAAGGTTTGCTCATTTCTTGAGGATGCTTTACCAGGTATGGTCG
AGCACGTTACGCTCGTAGCACAAAATACATCCGCGTCAGCCAAGGTGTTATCTGACGAGT
TGATCAAATCAATGCTTTGCATT
>gi|300871978|gb|ADF56674.2|_polyprotein,_partial__Drosophila_C_virus--Locus_11_Transcript_20/23_Confidence_0.107_Length_1351_hit1_IdMatch=27.63,AligLength=152,E-val=8e-07
ATATTCGTTTCCTGCTAGAATTGTGCGGAGACGTTGAACTGAACCCAGGACCCGTCCAAT
CCAACATTTACAACGCTCGCTTTCTCGACAACAGAGGCTGTGAATTGGTGGAAAAGAAAT
CCCGGAAGAATCGCAAACCACGAGAGACCAAAAAGAGTGGATGCGAGATCGACCAAGATG
AACTTAGACGGGAATTGCGAGAAAGAATACGGAAATTGGCTCGCGAAATTAAAGCTGAAG
CGTATGCCCAAGGAGGCTTTTTGAGTGCTCCTGCGAAAGCTGTAACGATAGGACAAGATT
TGAACGCGAACCTAGATAAGGTTTGCTCATTTCTTGAGGATGCTTTACCAGGTATGGTCG
AGCACGTTACGCTCGTAGCACAAAATACATCCGCGTCAGCCAAGGTGTTATCTGACGAGT
TGATCAAATCAATGCTTTGCATT
>gi|300871942|gb|ADF56653.2|_polyprotein,_partial__Drosophila_C_virus--Locus_11_Transcript_1/23_Confidence_0.143_Length_1315_hit1_IdMatch=27.63,AligLength=152,E-val=5e-07
ATATTCGTTTCCTGCTAGAATTGTGCGGAGACGTTGAACTGAACCCAGGACCCGTCCAAT
CCAACATTTACAACGCTCGCTTTCTCGACAACAGAGGCTGTGAATTGGTGGAAAAGAAAT
CCCGGAAGAATCGCAAACCACGAGAGACCAAAAAGAGTGGATGCGAGATCGACCAAGATG
AACTTAGACGGGAATTGCGAGAAAGAATACGGAAATTGGCTCGCGAAATTAAAGCTGAAG
CGTATGCCCAAGGAGGCTTTTTGAGTGCTCCTGCGAAAGCTGTAACGATAGGACAAGATT
TGAACGCGAACCTAGATAAGGTTTGCTCATTTCTTGAGGATGCTTTACCAGGTATGGTCG
AGCACGTTACGCTCGTAGCACAAAATACATCCGCGTCAGCCAAGGTGTTATCTGACGAGT
TGATCAAATCAATGCTTTGCATT
>gi|300871942|gb|ADF56653.2|_polyprotein,_partial__Drosophila_C_virus--Locus_11_Transcript_20/23_Confidence_0.107_Length_1351_hit1_IdMatch=27.63,AligLength=152,E-val=6e-07
ATATTCGTTTCCTGCTAGAATTGTGCGGAGACGTTGAACTGAACCCAGGACCCGTCCAAT
CCAACATTTACAACGCTCGCTTTCTCGACAACAGAGGCTGTGAATTGGTGGAAAAGAAAT
CCCGGAAGAATCGCAAACCACGAGAGACCAAAAAGAGTGGATGCGAGATCGACCAAGATG
AACTTAGACGGGAATTGCGAGAAAGAATACGGAAATTGGCTCGCGAAATTAAAGCTGAAG
CGTATGCCCAAGGAGGCTTTTTGAGTGCTCCTGCGAAAGCTGTAACGATAGGACAAGATT
TGAACGCGAACCTAGATAAGGTTTGCTCATTTCTTGAGGATGCTTTACCAGGTATGGTCG
AGCACGTTACGCTCGTAGCACAAAATACATCCGCGTCAGCCAAGGTGTTATCTGACGAGT
TGATCAAATCAATGCTTTGCATT
>gi|300871942|gb|ADF56653.2|_polyprotein,_partial__Drosophila_C_virus--Locus_11_Transcript_22/23_Confidence_0.393_Length_2525_hit1_IdMatch=27.63,AligLength=152,E-val=1e-06
ATATTCGTTTCCTGCTAGAATTGTGCGGAGACGTTGAACTGAACCCAGGACCCGTCCAAT
CCAACATTTACAACGCTCGCTTTCTCGACAACAGAGGCTGTGAATTGGTGGAAAAGAAAT
CCCGGAAGAATCGCAAACCACGAGAGACCAAAAAGAGTGGATGCGAGATCGACCAAGATG
AACTTAGACGGGAATTGCGAGAAAGAATACGGAAATTGGCTCGCGAAATTAAAGCTGAAG
CGTATGCCCAAGGAGGCTTTTTGAGTGCTCCTGCGAAAGCTGTAACGATAGGACAAGATT
TGAACGCGAACCTAGATAAGGTTTGCTCATTTCTTGAGGATGCTTTACCAGGTATGGTCG
AGCACGTTACGCTCGTAGCACAAAATACATCCGCGTCAGCCAAGGTGTTATCTGACGAGT
TGATCAAATCAATGCTTTGCATT
>gi|300871994|gb|ADF56685.2|_polyprotein,_partial__Drosophila_C_virus--Locus_11_Transcript_20/23_Confidence_0.107_Length_1351_hit1_IdMatch=27.63,AligLength=152,E-val=8e-07
ATATTCGTTTCCTGCTAGAATTGTGCGGAGACGTTGAACTGAACCCAGGACCCGTCCAAT
CCAACATTTACAACGCTCGCTTTCTCGACAACAGAGGCTGTGAATTGGTGGAAAAGAAAT
CCCGGAAGAATCGCAAACCACGAGAGACCAAAAAGAGTGGATGCGAGATCGACCAAGATG
AACTTAGACGGGAATTGCGAGAAAGAATACGGAAATTGGCTCGCGAAATTAAAGCTGAAG
CGTATGCCCAAGGAGGCTTTTTGAGTGCTCCTGCGAAAGCTGTAACGATAGGACAAGATT
TGAACGCGAACCTAGATAAGGTTTGCTCATTTCTTGAGGATGCTTTACCAGGTATGGTCG
AGCACGTTACGCTCGTAGCACAAAATACATCCGCGTCAGCCAAGGTGTTATCTGACGAGT
TGATCAAATCAATGCTTTGCATT
>gi|300871994|gb|ADF56685.2|_polyprotein,_partial__Drosophila_C_virus--Locus_11_Transcript_1/23_Confidence_0.143_Length_1315_hit1_IdMatch=27.63,AligLength=152,E-val=6e-07
ATATTCGTTTCCTGCTAGAATTGTGCGGAGACGTTGAACTGAACCCAGGACCCGTCCAAT
CCAACATTTACAACGCTCGCTTTCTCGACAACAGAGGCTGTGAATTGGTGGAAAAGAAAT
CCCGGAAGAATCGCAAACCACGAGAGACCAAAAAGAGTGGATGCGAGATCGACCAAGATG
AACTTAGACGGGAATTGCGAGAAAGAATACGGAAATTGGCTCGCGAAATTAAAGCTGAAG
CGTATGCCCAAGGAGGCTTTTTGAGTGCTCCTGCGAAAGCTGTAACGATAGGACAAGATT
TGAACGCGAACCTAGATAAGGTTTGCTCATTTCTTGAGGATGCTTTACCAGGTATGGTCG
AGCACGTTACGCTCGTAGCACAAAATACATCCGCGTCAGCCAAGGTGTTATCTGACGAGT
TGATCAAATCAATGCTTTGCATT
>gi|300871994|gb|ADF56685.2|_polyprotein,_partial__Drosophila_C_virus--Locus_11_Transcript_22/23_Confidence_0.393_Length_2525_hit1_IdMatch=27.63,AligLength=152,E-val=1e-06
ATATTCGTTTCCTGCTAGAATTGTGCGGAGACGTTGAACTGAACCCAGGACCCGTCCAAT
CCAACATTTACAACGCTCGCTTTCTCGACAACAGAGGCTGTGAATTGGTGGAAAAGAAAT
CCCGGAAGAATCGCAAACCACGAGAGACCAAAAAGAGTGGATGCGAGATCGACCAAGATG
AACTTAGACGGGAATTGCGAGAAAGAATACGGAAATTGGCTCGCGAAATTAAAGCTGAAG
CGTATGCCCAAGGAGGCTTTTTGAGTGCTCCTGCGAAAGCTGTAACGATAGGACAAGATT
TGAACGCGAACCTAGATAAGGTTTGCTCATTTCTTGAGGATGCTTTACCAGGTATGGTCG
AGCACGTTACGCTCGTAGCACAAAATACATCCGCGTCAGCCAAGGTGTTATCTGACGAGT
TGATCAAATCAATGCTTTGCATT
>gi|300871976|gb|ADF56673.2|_polyprotein,_partial__Drosophila_C_virus--Locus_11_Transcript_22/23_Confidence_0.393_Length_2525_hit1_IdMatch=27.63,AligLength=152,E-val=1e-06
ATATTCGTTTCCTGCTAGAATTGTGCGGAGACGTTGAACTGAACCCAGGACCCGTCCAAT
CCAACATTTACAACGCTCGCTTTCTCGACAACAGAGGCTGTGAATTGGTGGAAAAGAAAT
CCCGGAAGAATCGCAAACCACGAGAGACCAAAAAGAGTGGATGCGAGATCGACCAAGATG
AACTTAGACGGGAATTGCGAGAAAGAATACGGAAATTGGCTCGCGAAATTAAAGCTGAAG
CGTATGCCCAAGGAGGCTTTTTGAGTGCTCCTGCGAAAGCTGTAACGATAGGACAAGATT
TGAACGCGAACCTAGATAAGGTTTGCTCATTTCTTGAGGATGCTTTACCAGGTATGGTCG
AGCACGTTACGCTCGTAGCACAAAATACATCCGCGTCAGCCAAGGTGTTATCTGACGAGT
TGATCAAATCAATGCTTTGCATT
>gi|300871976|gb|ADF56673.2|_polyprotein,_partial__Drosophila_C_virus--Locus_11_Transcript_1/23_Confidence_0.143_Length_1315_hit1_IdMatch=27.63,AligLength=152,E-val=6e-07
ATATTCGTTTCCTGCTAGAATTGTGCGGAGACGTTGAACTGAACCCAGGACCCGTCCAAT
CCAACATTTACAACGCTCGCTTTCTCGACAACAGAGGCTGTGAATTGGTGGAAAAGAAAT
CCCGGAAGAATCGCAAACCACGAGAGACCAAAAAGAGTGGATGCGAGATCGACCAAGATG
AACTTAGACGGGAATTGCGAGAAAGAATACGGAAATTGGCTCGCGAAATTAAAGCTGAAG
CGTATGCCCAAGGAGGCTTTTTGAGTGCTCCTGCGAAAGCTGTAACGATAGGACAAGATT
TGAACGCGAACCTAGATAAGGTTTGCTCATTTCTTGAGGATGCTTTACCAGGTATGGTCG
AGCACGTTACGCTCGTAGCACAAAATACATCCGCGTCAGCCAAGGTGTTATCTGACGAGT
TGATCAAATCAATGCTTTGCATT
>gi|300871976|gb|ADF56673.2|_polyprotein,_partial__Drosophila_C_virus--Locus_11_Transcript_20/23_Confidence_0.107_Length_1351_hit1_IdMatch=27.63,AligLength=152,E-val=8e-07
ATATTCGTTTCCTGCTAGAATTGTGCGGAGACGTTGAACTGAACCCAGGACCCGTCCAAT
CCAACATTTACAACGCTCGCTTTCTCGACAACAGAGGCTGTGAATTGGTGGAAAAGAAAT
CCCGGAAGAATCGCAAACCACGAGAGACCAAAAAGAGTGGATGCGAGATCGACCAAGATG
AACTTAGACGGGAATTGCGAGAAAGAATACGGAAATTGGCTCGCGAAATTAAAGCTGAAG
CGTATGCCCAAGGAGGCTTTTTGAGTGCTCCTGCGAAAGCTGTAACGATAGGACAAGATT
TGAACGCGAACCTAGATAAGGTTTGCTCATTTCTTGAGGATGCTTTACCAGGTATGGTCG
AGCACGTTACGCTCGTAGCACAAAATACATCCGCGTCAGCCAAGGTGTTATCTGACGAGT
TGATCAAATCAATGCTTTGCATT
>gi|300871996|gb|ADF56686.2|_polyprotein,_partial__Drosophila_C_virus--Locus_11_Transcript_1/23_Confidence_0.143_Length_1315_hit1_IdMatch=27.63,AligLength=152,E-val=6e-07
ATATTCGTTTCCTGCTAGAATTGTGCGGAGACGTTGAACTGAACCCAGGACCCGTCCAAT
CCAACATTTACAACGCTCGCTTTCTCGACAACAGAGGCTGTGAATTGGTGGAAAAGAAAT
CCCGGAAGAATCGCAAACCACGAGAGACCAAAAAGAGTGGATGCGAGATCGACCAAGATG
AACTTAGACGGGAATTGCGAGAAAGAATACGGAAATTGGCTCGCGAAATTAAAGCTGAAG
CGTATGCCCAAGGAGGCTTTTTGAGTGCTCCTGCGAAAGCTGTAACGATAGGACAAGATT
TGAACGCGAACCTAGATAAGGTTTGCTCATTTCTTGAGGATGCTTTACCAGGTATGGTCG
AGCACGTTACGCTCGTAGCACAAAATACATCCGCGTCAGCCAAGGTGTTATCTGACGAGT
TGATCAAATCAATGCTTTGCATT
>gi|300871996|gb|ADF56686.2|_polyprotein,_partial__Drosophila_C_virus--Locus_11_Transcript_20/23_Confidence_0.107_Length_1351_hit1_IdMatch=27.63,AligLength=152,E-val=8e-07
ATATTCGTTTCCTGCTAGAATTGTGCGGAGACGTTGAACTGAACCCAGGACCCGTCCAAT
CCAACATTTACAACGCTCGCTTTCTCGACAACAGAGGCTGTGAATTGGTGGAAAAGAAAT
CCCGGAAGAATCGCAAACCACGAGAGACCAAAAAGAGTGGATGCGAGATCGACCAAGATG
AACTTAGACGGGAATTGCGAGAAAGAATACGGAAATTGGCTCGCGAAATTAAAGCTGAAG
CGTATGCCCAAGGAGGCTTTTTGAGTGCTCCTGCGAAAGCTGTAACGATAGGACAAGATT
TGAACGCGAACCTAGATAAGGTTTGCTCATTTCTTGAGGATGCTTTACCAGGTATGGTCG
AGCACGTTACGCTCGTAGCACAAAATACATCCGCGTCAGCCAAGGTGTTATCTGACGAGT
TGATCAAATCAATGCTTTGCATT
>gi|300871996|gb|ADF56686.2|_polyprotein,_partial__Drosophila_C_virus--Locus_11_Transcript_22/23_Confidence_0.393_Length_2525_hit1_IdMatch=27.63,AligLength=152,E-val=1e-06
ATATTCGTTTCCTGCTAGAATTGTGCGGAGACGTTGAACTGAACCCAGGACCCGTCCAAT
CCAACATTTACAACGCTCGCTTTCTCGACAACAGAGGCTGTGAATTGGTGGAAAAGAAAT
CCCGGAAGAATCGCAAACCACGAGAGACCAAAAAGAGTGGATGCGAGATCGACCAAGATG
AACTTAGACGGGAATTGCGAGAAAGAATACGGAAATTGGCTCGCGAAATTAAAGCTGAAG
CGTATGCCCAAGGAGGCTTTTTGAGTGCTCCTGCGAAAGCTGTAACGATAGGACAAGATT
TGAACGCGAACCTAGATAAGGTTTGCTCATTTCTTGAGGATGCTTTACCAGGTATGGTCG
AGCACGTTACGCTCGTAGCACAAAATACATCCGCGTCAGCCAAGGTGTTATCTGACGAGT
TGATCAAATCAATGCTTTGCATT
>gi|300871940|gb|ADF56652.2|_polyprotein,_partial__Drosophila_C_virus--Locus_11_Transcript_20/23_Confidence_0.107_Length_1351_hit1_IdMatch=27.63,AligLength=152,E-val=8e-07
ATATTCGTTTCCTGCTAGAATTGTGCGGAGACGTTGAACTGAACCCAGGACCCGTCCAAT
CCAACATTTACAACGCTCGCTTTCTCGACAACAGAGGCTGTGAATTGGTGGAAAAGAAAT
CCCGGAAGAATCGCAAACCACGAGAGACCAAAAAGAGTGGATGCGAGATCGACCAAGATG
AACTTAGACGGGAATTGCGAGAAAGAATACGGAAATTGGCTCGCGAAATTAAAGCTGAAG
CGTATGCCCAAGGAGGCTTTTTGAGTGCTCCTGCGAAAGCTGTAACGATAGGACAAGATT
TGAACGCGAACCTAGATAAGGTTTGCTCATTTCTTGAGGATGCTTTACCAGGTATGGTCG
AGCACGTTACGCTCGTAGCACAAAATACATCCGCGTCAGCCAAGGTGTTATCTGACGAGT
TGATCAAATCAATGCTTTGCATT
>gi|300871940|gb|ADF56652.2|_polyprotein,_partial__Drosophila_C_virus--Locus_11_Transcript_22/23_Confidence_0.393_Length_2525_hit1_IdMatch=27.63,AligLength=152,E-val=1e-06
ATATTCGTTTCCTGCTAGAATTGTGCGGAGACGTTGAACTGAACCCAGGACCCGTCCAAT
CCAACATTTACAACGCTCGCTTTCTCGACAACAGAGGCTGTGAATTGGTGGAAAAGAAAT
CCCGGAAGAATCGCAAACCACGAGAGACCAAAAAGAGTGGATGCGAGATCGACCAAGATG
AACTTAGACGGGAATTGCGAGAAAGAATACGGAAATTGGCTCGCGAAATTAAAGCTGAAG
CGTATGCCCAAGGAGGCTTTTTGAGTGCTCCTGCGAAAGCTGTAACGATAGGACAAGATT
TGAACGCGAACCTAGATAAGGTTTGCTCATTTCTTGAGGATGCTTTACCAGGTATGGTCG
AGCACGTTACGCTCGTAGCACAAAATACATCCGCGTCAGCCAAGGTGTTATCTGACGAGT
TGATCAAATCAATGCTTTGCATT
>gi|300871940|gb|ADF56652.2|_polyprotein,_partial__Drosophila_C_virus--Locus_11_Transcript_1/23_Confidence_0.143_Length_1315_hit1_IdMatch=27.63,AligLength=152,E-val=6e-07
ATATTCGTTTCCTGCTAGAATTGTGCGGAGACGTTGAACTGAACCCAGGACCCGTCCAAT
CCAACATTTACAACGCTCGCTTTCTCGACAACAGAGGCTGTGAATTGGTGGAAAAGAAAT
CCCGGAAGAATCGCAAACCACGAGAGACCAAAAAGAGTGGATGCGAGATCGACCAAGATG
AACTTAGACGGGAATTGCGAGAAAGAATACGGAAATTGGCTCGCGAAATTAAAGCTGAAG
CGTATGCCCAAGGAGGCTTTTTGAGTGCTCCTGCGAAAGCTGTAACGATAGGACAAGATT
TGAACGCGAACCTAGATAAGGTTTGCTCATTTCTTGAGGATGCTTTACCAGGTATGGTCG
AGCACGTTACGCTCGTAGCACAAAATACATCCGCGTCAGCCAAGGTGTTATCTGACGAGT
TGATCAAATCAATGCTTTGCATT
>gi|300871948|gb|ADF56656.2|_polyprotein,_partial__Drosophila_C_virus--Locus_11_Transcript_22/23_Confidence_0.393_Length_2525_hit1_IdMatch=27.63,AligLength=152,E-val=1e-06
ATATTCGTTTCCTGCTAGAATTGTGCGGAGACGTTGAACTGAACCCAGGACCCGTCCAAT
CCAACATTTACAACGCTCGCTTTCTCGACAACAGAGGCTGTGAATTGGTGGAAAAGAAAT
CCCGGAAGAATCGCAAACCACGAGAGACCAAAAAGAGTGGATGCGAGATCGACCAAGATG
AACTTAGACGGGAATTGCGAGAAAGAATACGGAAATTGGCTCGCGAAATTAAAGCTGAAG
CGTATGCCCAAGGAGGCTTTTTGAGTGCTCCTGCGAAAGCTGTAACGATAGGACAAGATT
TGAACGCGAACCTAGATAAGGTTTGCTCATTTCTTGAGGATGCTTTACCAGGTATGGTCG
AGCACGTTACGCTCGTAGCACAAAATACATCCGCGTCAGCCAAGGTGTTATCTGACGAGT
TGATCAAATCAATGCTTTGCATT
>gi|300871948|gb|ADF56656.2|_polyprotein,_partial__Drosophila_C_virus--Locus_11_Transcript_1/23_Confidence_0.143_Length_1315_hit1_IdMatch=27.63,AligLength=152,E-val=6e-07
ATATTCGTTTCCTGCTAGAATTGTGCGGAGACGTTGAACTGAACCCAGGACCCGTCCAAT
CCAACATTTACAACGCTCGCTTTCTCGACAACAGAGGCTGTGAATTGGTGGAAAAGAAAT
CCCGGAAGAATCGCAAACCACGAGAGACCAAAAAGAGTGGATGCGAGATCGACCAAGATG
AACTTAGACGGGAATTGCGAGAAAGAATACGGAAATTGGCTCGCGAAATTAAAGCTGAAG
CGTATGCCCAAGGAGGCTTTTTGAGTGCTCCTGCGAAAGCTGTAACGATAGGACAAGATT
TGAACGCGAACCTAGATAAGGTTTGCTCATTTCTTGAGGATGCTTTACCAGGTATGGTCG
AGCACGTTACGCTCGTAGCACAAAATACATCCGCGTCAGCCAAGGTGTTATCTGACGAGT
TGATCAAATCAATGCTTTGCATT
>gi|300871948|gb|ADF56656.2|_polyprotein,_partial__Drosophila_C_virus--Locus_11_Transcript_20/23_Confidence_0.107_Length_1351_hit1_IdMatch=27.63,AligLength=152,E-val=8e-07
ATATTCGTTTCCTGCTAGAATTGTGCGGAGACGTTGAACTGAACCCAGGACCCGTCCAAT
CCAACATTTACAACGCTCGCTTTCTCGACAACAGAGGCTGTGAATTGGTGGAAAAGAAAT
CCCGGAAGAATCGCAAACCACGAGAGACCAAAAAGAGTGGATGCGAGATCGACCAAGATG
AACTTAGACGGGAATTGCGAGAAAGAATACGGAAATTGGCTCGCGAAATTAAAGCTGAAG
CGTATGCCCAAGGAGGCTTTTTGAGTGCTCCTGCGAAAGCTGTAACGATAGGACAAGATT
TGAACGCGAACCTAGATAAGGTTTGCTCATTTCTTGAGGATGCTTTACCAGGTATGGTCG
AGCACGTTACGCTCGTAGCACAAAATACATCCGCGTCAGCCAAGGTGTTATCTGACGAGT
TGATCAAATCAATGCTTTGCATT
>gi|300871984|gb|ADF56677.2|_polyprotein,_partial__Drosophila_C_virus--Locus_11_Transcript_1/23_Confidence_0.143_Length_1315_hit1_IdMatch=27.63,AligLength=152,E-val=6e-07
ATATTCGTTTCCTGCTAGAATTGTGCGGAGACGTTGAACTGAACCCAGGACCCGTCCAAT
CCAACATTTACAACGCTCGCTTTCTCGACAACAGAGGCTGTGAATTGGTGGAAAAGAAAT
CCCGGAAGAATCGCAAACCACGAGAGACCAAAAAGAGTGGATGCGAGATCGACCAAGATG
AACTTAGACGGGAATTGCGAGAAAGAATACGGAAATTGGCTCGCGAAATTAAAGCTGAAG
CGTATGCCCAAGGAGGCTTTTTGAGTGCTCCTGCGAAAGCTGTAACGATAGGACAAGATT
TGAACGCGAACCTAGATAAGGTTTGCTCATTTCTTGAGGATGCTTTACCAGGTATGGTCG
AGCACGTTACGCTCGTAGCACAAAATACATCCGCGTCAGCCAAGGTGTTATCTGACGAGT
TGATCAAATCAATGCTTTGCATT
>gi|300871984|gb|ADF56677.2|_polyprotein,_partial__Drosophila_C_virus--Locus_11_Transcript_20/23_Confidence_0.107_Length_1351_hit1_IdMatch=27.63,AligLength=152,E-val=8e-07
ATATTCGTTTCCTGCTAGAATTGTGCGGAGACGTTGAACTGAACCCAGGACCCGTCCAAT
CCAACATTTACAACGCTCGCTTTCTCGACAACAGAGGCTGTGAATTGGTGGAAAAGAAAT
CCCGGAAGAATCGCAAACCACGAGAGACCAAAAAGAGTGGATGCGAGATCGACCAAGATG
AACTTAGACGGGAATTGCGAGAAAGAATACGGAAATTGGCTCGCGAAATTAAAGCTGAAG
CGTATGCCCAAGGAGGCTTTTTGAGTGCTCCTGCGAAAGCTGTAACGATAGGACAAGATT
TGAACGCGAACCTAGATAAGGTTTGCTCATTTCTTGAGGATGCTTTACCAGGTATGGTCG
AGCACGTTACGCTCGTAGCACAAAATACATCCGCGTCAGCCAAGGTGTTATCTGACGAGT
TGATCAAATCAATGCTTTGCATT
>gi|300871984|gb|ADF56677.2|_polyprotein,_partial__Drosophila_C_virus--Locus_11_Transcript_22/23_Confidence_0.393_Length_2525_hit1_IdMatch=27.63,AligLength=152,E-val=1e-06
ATATTCGTTTCCTGCTAGAATTGTGCGGAGACGTTGAACTGAACCCAGGACCCGTCCAAT
CCAACATTTACAACGCTCGCTTTCTCGACAACAGAGGCTGTGAATTGGTGGAAAAGAAAT
CCCGGAAGAATCGCAAACCACGAGAGACCAAAAAGAGTGGATGCGAGATCGACCAAGATG
AACTTAGACGGGAATTGCGAGAAAGAATACGGAAATTGGCTCGCGAAATTAAAGCTGAAG
CGTATGCCCAAGGAGGCTTTTTGAGTGCTCCTGCGAAAGCTGTAACGATAGGACAAGATT
TGAACGCGAACCTAGATAAGGTTTGCTCATTTCTTGAGGATGCTTTACCAGGTATGGTCG
AGCACGTTACGCTCGTAGCACAAAATACATCCGCGTCAGCCAAGGTGTTATCTGACGAGT
TGATCAAATCAATGCTTTGCATT
>gi|300871958|gb|ADF56663.2|_polyprotein,_partial__Drosophila_C_virus--Locus_11_Transcript_22/23_Confidence_0.393_Length_2525_hit1_IdMatch=27.63,AligLength=152,E-val=1e-06
ATATTCGTTTCCTGCTAGAATTGTGCGGAGACGTTGAACTGAACCCAGGACCCGTCCAAT
CCAACATTTACAACGCTCGCTTTCTCGACAACAGAGGCTGTGAATTGGTGGAAAAGAAAT
CCCGGAAGAATCGCAAACCACGAGAGACCAAAAAGAGTGGATGCGAGATCGACCAAGATG
AACTTAGACGGGAATTGCGAGAAAGAATACGGAAATTGGCTCGCGAAATTAAAGCTGAAG
CGTATGCCCAAGGAGGCTTTTTGAGTGCTCCTGCGAAAGCTGTAACGATAGGACAAGATT
TGAACGCGAACCTAGATAAGGTTTGCTCATTTCTTGAGGATGCTTTACCAGGTATGGTCG
AGCACGTTACGCTCGTAGCACAAAATACATCCGCGTCAGCCAAGGTGTTATCTGACGAGT
TGATCAAATCAATGCTTTGCATT
>gi|300871958|gb|ADF56663.2|_polyprotein,_partial__Drosophila_C_virus--Locus_11_Transcript_20/23_Confidence_0.107_Length_1351_hit1_IdMatch=27.63,AligLength=152,E-val=9e-07
ATATTCGTTTCCTGCTAGAATTGTGCGGAGACGTTGAACTGAACCCAGGACCCGTCCAAT
CCAACATTTACAACGCTCGCTTTCTCGACAACAGAGGCTGTGAATTGGTGGAAAAGAAAT
CCCGGAAGAATCGCAAACCACGAGAGACCAAAAAGAGTGGATGCGAGATCGACCAAGATG
AACTTAGACGGGAATTGCGAGAAAGAATACGGAAATTGGCTCGCGAAATTAAAGCTGAAG
CGTATGCCCAAGGAGGCTTTTTGAGTGCTCCTGCGAAAGCTGTAACGATAGGACAAGATT
TGAACGCGAACCTAGATAAGGTTTGCTCATTTCTTGAGGATGCTTTACCAGGTATGGTCG
AGCACGTTACGCTCGTAGCACAAAATACATCCGCGTCAGCCAAGGTGTTATCTGACGAGT
TGATCAAATCAATGCTTTGCATT
>gi|300871958|gb|ADF56663.2|_polyprotein,_partial__Drosophila_C_virus--Locus_11_Transcript_1/23_Confidence_0.143_Length_1315_hit1_IdMatch=27.63,AligLength=152,E-val=6e-07
ATATTCGTTTCCTGCTAGAATTGTGCGGAGACGTTGAACTGAACCCAGGACCCGTCCAAT
CCAACATTTACAACGCTCGCTTTCTCGACAACAGAGGCTGTGAATTGGTGGAAAAGAAAT
CCCGGAAGAATCGCAAACCACGAGAGACCAAAAAGAGTGGATGCGAGATCGACCAAGATG
AACTTAGACGGGAATTGCGAGAAAGAATACGGAAATTGGCTCGCGAAATTAAAGCTGAAG
CGTATGCCCAAGGAGGCTTTTTGAGTGCTCCTGCGAAAGCTGTAACGATAGGACAAGATT
TGAACGCGAACCTAGATAAGGTTTGCTCATTTCTTGAGGATGCTTTACCAGGTATGGTCG
AGCACGTTACGCTCGTAGCACAAAATACATCCGCGTCAGCCAAGGTGTTATCTGACGAGT
TGATCAAATCAATGCTTTGCATT
>gi|300871966|gb|ADF56667.2|_polyprotein,_partial__Drosophila_C_virus--Locus_11_Transcript_22/23_Confidence_0.393_Length_2525_hit1_IdMatch=27.63,AligLength=152,E-val=1e-06
ATATTCGTTTCCTGCTAGAATTGTGCGGAGACGTTGAACTGAACCCAGGACCCGTCCAAT
CCAACATTTACAACGCTCGCTTTCTCGACAACAGAGGCTGTGAATTGGTGGAAAAGAAAT
CCCGGAAGAATCGCAAACCACGAGAGACCAAAAAGAGTGGATGCGAGATCGACCAAGATG
AACTTAGACGGGAATTGCGAGAAAGAATACGGAAATTGGCTCGCGAAATTAAAGCTGAAG
CGTATGCCCAAGGAGGCTTTTTGAGTGCTCCTGCGAAAGCTGTAACGATAGGACAAGATT
TGAACGCGAACCTAGATAAGGTTTGCTCATTTCTTGAGGATGCTTTACCAGGTATGGTCG
AGCACGTTACGCTCGTAGCACAAAATACATCCGCGTCAGCCAAGGTGTTATCTGACGAGT
TGATCAAATCAATGCTTTGCATT
>gi|300871966|gb|ADF56667.2|_polyprotein,_partial__Drosophila_C_virus--Locus_11_Transcript_1/23_Confidence_0.143_Length_1315_hit1_IdMatch=27.63,AligLength=152,E-val=6e-07
ATATTCGTTTCCTGCTAGAATTGTGCGGAGACGTTGAACTGAACCCAGGACCCGTCCAAT
CCAACATTTACAACGCTCGCTTTCTCGACAACAGAGGCTGTGAATTGGTGGAAAAGAAAT
CCCGGAAGAATCGCAAACCACGAGAGACCAAAAAGAGTGGATGCGAGATCGACCAAGATG
AACTTAGACGGGAATTGCGAGAAAGAATACGGAAATTGGCTCGCGAAATTAAAGCTGAAG
CGTATGCCCAAGGAGGCTTTTTGAGTGCTCCTGCGAAAGCTGTAACGATAGGACAAGATT
TGAACGCGAACCTAGATAAGGTTTGCTCATTTCTTGAGGATGCTTTACCAGGTATGGTCG
AGCACGTTACGCTCGTAGCACAAAATACATCCGCGTCAGCCAAGGTGTTATCTGACGAGT
TGATCAAATCAATGCTTTGCATT
>gi|300871966|gb|ADF56667.2|_polyprotein,_partial__Drosophila_C_virus--Locus_11_Transcript_20/23_Confidence_0.107_Length_1351_hit1_IdMatch=27.63,AligLength=152,E-val=9e-07
ATATTCGTTTCCTGCTAGAATTGTGCGGAGACGTTGAACTGAACCCAGGACCCGTCCAAT
CCAACATTTACAACGCTCGCTTTCTCGACAACAGAGGCTGTGAATTGGTGGAAAAGAAAT
CCCGGAAGAATCGCAAACCACGAGAGACCAAAAAGAGTGGATGCGAGATCGACCAAGATG
AACTTAGACGGGAATTGCGAGAAAGAATACGGAAATTGGCTCGCGAAATTAAAGCTGAAG
CGTATGCCCAAGGAGGCTTTTTGAGTGCTCCTGCGAAAGCTGTAACGATAGGACAAGATT
TGAACGCGAACCTAGATAAGGTTTGCTCATTTCTTGAGGATGCTTTACCAGGTATGGTCG
AGCACGTTACGCTCGTAGCACAAAATACATCCGCGTCAGCCAAGGTGTTATCTGACGAGT
TGATCAAATCAATGCTTTGCATT
>gi|300871972|gb|ADF56671.2|_polyprotein,_partial__Drosophila_C_virus--Locus_11_Transcript_20/23_Confidence_0.107_Length_1351_hit1_IdMatch=27.21,AligLength=147,E-val=6e-06
ATATTCGTTTCCTGCTAGAATTGTGCGGAGACGTTGAACTGAACCCAGGACCCGTCCAAT
CCAACATTTACAACGCTCGCTTTCTCGACAACAGAGGCTGTGAATTGGTGGAAAAGAAAT
CCCGGAAGAATCGCAAACCACGAGAGACCAAAAAGAGTGGATGCGAGATCGACCAAGATG
AACTTAGACGGGAATTGCGAGAAAGAATACGGAAATTGGCTCGCGAAATTAAAGCTGAAG
CGTATGCCCAAGGAGGCTTTTTGAGTGCTCCTGCGAAAGCTGTAACGATAGGACAAGATT
TGAACGCGAACCTAGATAAGGTTTGCTCATTTCTTGAGGATGCTTTACCAGGTATGGTCG
AGCACGTTACGCTCGTAGCACAAAATACATCCGCGTCAGCCAAGGTGTTATCTGACGAGT
TGATCAAA
>gi|300871972|gb|ADF56671.2|_polyprotein,_partial__Drosophila_C_virus--Locus_11_Transcript_22/23_Confidence_0.393_Length_2525_hit1_IdMatch=27.21,AligLength=147,E-val=6e-06
ATATTCGTTTCCTGCTAGAATTGTGCGGAGACGTTGAACTGAACCCAGGACCCGTCCAAT
CCAACATTTACAACGCTCGCTTTCTCGACAACAGAGGCTGTGAATTGGTGGAAAAGAAAT
CCCGGAAGAATCGCAAACCACGAGAGACCAAAAAGAGTGGATGCGAGATCGACCAAGATG
AACTTAGACGGGAATTGCGAGAAAGAATACGGAAATTGGCTCGCGAAATTAAAGCTGAAG
CGTATGCCCAAGGAGGCTTTTTGAGTGCTCCTGCGAAAGCTGTAACGATAGGACAAGATT
TGAACGCGAACCTAGATAAGGTTTGCTCATTTCTTGAGGATGCTTTACCAGGTATGGTCG
AGCACGTTACGCTCGTAGCACAAAATACATCCGCGTCAGCCAAGGTGTTATCTGACGAGT
TGATCAAA
>gi|300871972|gb|ADF56671.2|_polyprotein,_partial__Drosophila_C_virus--Locus_11_Transcript_1/23_Confidence_0.143_Length_1315_hit1_IdMatch=27.21,AligLength=147,E-val=5e-06
ATATTCGTTTCCTGCTAGAATTGTGCGGAGACGTTGAACTGAACCCAGGACCCGTCCAAT
CCAACATTTACAACGCTCGCTTTCTCGACAACAGAGGCTGTGAATTGGTGGAAAAGAAAT
CCCGGAAGAATCGCAAACCACGAGAGACCAAAAAGAGTGGATGCGAGATCGACCAAGATG
AACTTAGACGGGAATTGCGAGAAAGAATACGGAAATTGGCTCGCGAAATTAAAGCTGAAG
CGTATGCCCAAGGAGGCTTTTTGAGTGCTCCTGCGAAAGCTGTAACGATAGGACAAGATT
TGAACGCGAACCTAGATAAGGTTTGCTCATTTCTTGAGGATGCTTTACCAGGTATGGTCG
AGCACGTTACGCTCGTAGCACAAAATACATCCGCGTCAGCCAAGGTGTTATCTGACGAGT
TGATCAAA
>gi|300871974|gb|ADF56672.2|_polyprotein,_partial__Drosophila_C_virus--Locus_11_Transcript_20/23_Confidence_0.107_Length_1351_hit1_IdMatch=27.21,AligLength=147,E-val=6e-06
ATATTCGTTTCCTGCTAGAATTGTGCGGAGACGTTGAACTGAACCCAGGACCCGTCCAAT
CCAACATTTACAACGCTCGCTTTCTCGACAACAGAGGCTGTGAATTGGTGGAAAAGAAAT
CCCGGAAGAATCGCAAACCACGAGAGACCAAAAAGAGTGGATGCGAGATCGACCAAGATG
AACTTAGACGGGAATTGCGAGAAAGAATACGGAAATTGGCTCGCGAAATTAAAGCTGAAG
CGTATGCCCAAGGAGGCTTTTTGAGTGCTCCTGCGAAAGCTGTAACGATAGGACAAGATT
TGAACGCGAACCTAGATAAGGTTTGCTCATTTCTTGAGGATGCTTTACCAGGTATGGTCG
AGCACGTTACGCTCGTAGCACAAAATACATCCGCGTCAGCCAAGGTGTTATCTGACGAGT
TGATCAAA
>gi|300871974|gb|ADF56672.2|_polyprotein,_partial__Drosophila_C_virus--Locus_11_Transcript_1/23_Confidence_0.143_Length_1315_hit1_IdMatch=27.21,AligLength=147,E-val=5e-06
ATATTCGTTTCCTGCTAGAATTGTGCGGAGACGTTGAACTGAACCCAGGACCCGTCCAAT
CCAACATTTACAACGCTCGCTTTCTCGACAACAGAGGCTGTGAATTGGTGGAAAAGAAAT
CCCGGAAGAATCGCAAACCACGAGAGACCAAAAAGAGTGGATGCGAGATCGACCAAGATG
AACTTAGACGGGAATTGCGAGAAAGAATACGGAAATTGGCTCGCGAAATTAAAGCTGAAG
CGTATGCCCAAGGAGGCTTTTTGAGTGCTCCTGCGAAAGCTGTAACGATAGGACAAGATT
TGAACGCGAACCTAGATAAGGTTTGCTCATTTCTTGAGGATGCTTTACCAGGTATGGTCG
AGCACGTTACGCTCGTAGCACAAAATACATCCGCGTCAGCCAAGGTGTTATCTGACGAGT
TGATCAAA
>gi|300871974|gb|ADF56672.2|_polyprotein,_partial__Drosophila_C_virus--Locus_11_Transcript_22/23_Confidence_0.393_Length_2525_hit1_IdMatch=27.21,AligLength=147,E-val=1e-05
ATATTCGTTTCCTGCTAGAATTGTGCGGAGACGTTGAACTGAACCCAGGACCCGTCCAAT
CCAACATTTACAACGCTCGCTTTCTCGACAACAGAGGCTGTGAATTGGTGGAAAAGAAAT
CCCGGAAGAATCGCAAACCACGAGAGACCAAAAAGAGTGGATGCGAGATCGACCAAGATG
AACTTAGACGGGAATTGCGAGAAAGAATACGGAAATTGGCTCGCGAAATTAAAGCTGAAG
CGTATGCCCAAGGAGGCTTTTTGAGTGCTCCTGCGAAAGCTGTAACGATAGGACAAGATT
TGAACGCGAACCTAGATAAGGTTTGCTCATTTCTTGAGGATGCTTTACCAGGTATGGTCG
AGCACGTTACGCTCGTAGCACAAAATACATCCGCGTCAGCCAAGGTGTTATCTGACGAGT
TGATCAAA
>gi|300871982|gb|ADF56676.2|_polyprotein,_partial__Drosophila_C_virus--Locus_11_Transcript_22/23_Confidence_0.393_Length_2525_hit1_IdMatch=26.71,AligLength=146,E-val=2e-05
ATATTCGTTTCCTGCTAGAATTGTGCGGAGACGTTGAACTGAACCCAGGACCCGTCCAAT
CCAACATTTACAACGCTCGCTTTCTCGACAACAGAGGCTGTGAATTGGTGGAAAAGAAAT
CCCGGAAGAATCGCAAACCACGAGAGACCAAAAAGAGTGGATGCGAGATCGACCAAGATG
AACTTAGACGGGAATTGCGAGAAAGAATACGGAAATTGGCTCGCGAAATTAAAGCTGAAG
CGTATGCCCAAGGAGGCTTTTTGAGTGCTCCTGCGAAAGCTGTAACGATAGGACAAGATT
TGAACGCGAACCTAGATAAGGTTTGCTCATTTCTTGAGGATGCTTTACCAGGTATGGTCG
AGCACGTTACGCTCGTAGCACAAAATACATCCGCGTCAGCCAAGGTGTTATCTGACGAGT
TGATC
>gi|300871982|gb|ADF56676.2|_polyprotein,_partial__Drosophila_C_virus--Locus_11_Transcript_20/23_Confidence_0.107_Length_1351_hit1_IdMatch=26.71,AligLength=146,E-val=2e-05
ATATTCGTTTCCTGCTAGAATTGTGCGGAGACGTTGAACTGAACCCAGGACCCGTCCAAT
CCAACATTTACAACGCTCGCTTTCTCGACAACAGAGGCTGTGAATTGGTGGAAAAGAAAT
CCCGGAAGAATCGCAAACCACGAGAGACCAAAAAGAGTGGATGCGAGATCGACCAAGATG
AACTTAGACGGGAATTGCGAGAAAGAATACGGAAATTGGCTCGCGAAATTAAAGCTGAAG
CGTATGCCCAAGGAGGCTTTTTGAGTGCTCCTGCGAAAGCTGTAACGATAGGACAAGATT
TGAACGCGAACCTAGATAAGGTTTGCTCATTTCTTGAGGATGCTTTACCAGGTATGGTCG
AGCACGTTACGCTCGTAGCACAAAATACATCCGCGTCAGCCAAGGTGTTATCTGACGAGT
TGATC
>gi|300871982|gb|ADF56676.2|_polyprotein,_partial__Drosophila_C_virus--Locus_11_Transcript_1/23_Confidence_0.143_Length_1315_hit1_IdMatch=26.71,AligLength=146,E-val=1e-05
ATATTCGTTTCCTGCTAGAATTGTGCGGAGACGTTGAACTGAACCCAGGACCCGTCCAAT
CCAACATTTACAACGCTCGCTTTCTCGACAACAGAGGCTGTGAATTGGTGGAAAAGAAAT
CCCGGAAGAATCGCAAACCACGAGAGACCAAAAAGAGTGGATGCGAGATCGACCAAGATG
AACTTAGACGGGAATTGCGAGAAAGAATACGGAAATTGGCTCGCGAAATTAAAGCTGAAG
CGTATGCCCAAGGAGGCTTTTTGAGTGCTCCTGCGAAAGCTGTAACGATAGGACAAGATT
TGAACGCGAACCTAGATAAGGTTTGCTCATTTCTTGAGGATGCTTTACCAGGTATGGTCG
AGCACGTTACGCTCGTAGCACAAAATACATCCGCGTCAGCCAAGGTGTTATCTGACGAGT
TGATC
>gi|300871992|gb|ADF56684.2|_polyprotein,_partial__Drosophila_C_virus--Locus_11_Transcript_20/23_Confidence_0.107_Length_1351_hit1_IdMatch=28.15,AligLength=135,E-val=3e-05
ATATTCGTTTCCTGCTAGAATTGTGCGGAGACGTTGAACTGAACCCAGGACCCGTCCAAT
CCAACATTTACAACGCTCGCTTTCTCGACAACAGAGGCTGTGAATTGGTGGAAAAGAAAT
CCCGGAAGAATCGCAAACCACGAGAGACCAAAAAGAGTGGATGCGAGATCGACCAAGATG
AACTTAGACGGGAATTGCGAGAAAGAATACGGAAATTGGCTCGCGAAATTAAAGCTGAAG
CGTATGCCCAAGGAGGCTTTTTGAGTGCTCCTGCGAAAGCTGTAACGATAGGACAAGATT
TGAACGCGAACCTAGATAAGGTTTGCTCATTTCTTGAGGATGCTTTACCAGGTATGGTCG
AGCACGTTACGCTCGTAGCACAAAATACATCC
>gi|300871992|gb|ADF56684.2|_polyprotein,_partial__Drosophila_C_virus--Locus_11_Transcript_22/23_Confidence_0.393_Length_2525_hit1_IdMatch=28.15,AligLength=135,E-val=4e-05
ATATTCGTTTCCTGCTAGAATTGTGCGGAGACGTTGAACTGAACCCAGGACCCGTCCAAT
CCAACATTTACAACGCTCGCTTTCTCGACAACAGAGGCTGTGAATTGGTGGAAAAGAAAT
CCCGGAAGAATCGCAAACCACGAGAGACCAAAAAGAGTGGATGCGAGATCGACCAAGATG
AACTTAGACGGGAATTGCGAGAAAGAATACGGAAATTGGCTCGCGAAATTAAAGCTGAAG
CGTATGCCCAAGGAGGCTTTTTGAGTGCTCCTGCGAAAGCTGTAACGATAGGACAAGATT
TGAACGCGAACCTAGATAAGGTTTGCTCATTTCTTGAGGATGCTTTACCAGGTATGGTCG
AGCACGTTACGCTCGTAGCACAAAATACATCC
>gi|300871992|gb|ADF56684.2|_polyprotein,_partial__Drosophila_C_virus--Locus_11_Transcript_1/23_Confidence_0.143_Length_1315_hit1_IdMatch=28.15,AligLength=135,E-val=3e-05
ATATTCGTTTCCTGCTAGAATTGTGCGGAGACGTTGAACTGAACCCAGGACCCGTCCAAT
CCAACATTTACAACGCTCGCTTTCTCGACAACAGAGGCTGTGAATTGGTGGAAAAGAAAT
CCCGGAAGAATCGCAAACCACGAGAGACCAAAAAGAGTGGATGCGAGATCGACCAAGATG
AACTTAGACGGGAATTGCGAGAAAGAATACGGAAATTGGCTCGCGAAATTAAAGCTGAAG
CGTATGCCCAAGGAGGCTTTTTGAGTGCTCCTGCGAAAGCTGTAACGATAGGACAAGATT
TGAACGCGAACCTAGATAAGGTTTGCTCATTTCTTGAGGATGCTTTACCAGGTATGGTCG
AGCACGTTACGCTCGTAGCACAAAATACATCC
>gi|300871988|gb|ADF56681.2|_polyprotein,_partial__Drosophila_C_virus--Locus_11_Transcript_22/23_Confidence_0.393_Length_2525_hit1_IdMatch=28.36,AligLength=134,E-val=3e-05
ATATTCGTTTCCTGCTAGAATTGTGCGGAGACGTTGAACTGAACCCAGGACCCGTCCAAT
CCAACATTTACAACGCTCGCTTTCTCGACAACAGAGGCTGTGAATTGGTGGAAAAGAAAT
CCCGGAAGAATCGCAAACCACGAGAGACCAAAAAGAGTGGATGCGAGATCGACCAAGATG
AACTTAGACGGGAATTGCGAGAAAGAATACGGAAATTGGCTCGCGAAATTAAAGCTGAAG
CGTATGCCCAAGGAGGCTTTTTGAGTGCTCCTGCGAAAGCTGTAACGATAGGACAAGATT
TGAACGCGAACCTAGATAAGGTTTGCTCATTTCTTGAGGATGCTTTACCAGGTATGGTCG
AGCACGTTACGCTCGTAGCACAAAATACA
>gi|300871988|gb|ADF56681.2|_polyprotein,_partial__Drosophila_C_virus--Locus_11_Transcript_20/23_Confidence_0.107_Length_1351_hit1_IdMatch=28.36,AligLength=134,E-val=5e-05
ATATTCGTTTCCTGCTAGAATTGTGCGGAGACGTTGAACTGAACCCAGGACCCGTCCAAT
CCAACATTTACAACGCTCGCTTTCTCGACAACAGAGGCTGTGAATTGGTGGAAAAGAAAT
CCCGGAAGAATCGCAAACCACGAGAGACCAAAAAGAGTGGATGCGAGATCGACCAAGATG
AACTTAGACGGGAATTGCGAGAAAGAATACGGAAATTGGCTCGCGAAATTAAAGCTGAAG
CGTATGCCCAAGGAGGCTTTTTGAGTGCTCCTGCGAAAGCTGTAACGATAGGACAAGATT
TGAACGCGAACCTAGATAAGGTTTGCTCATTTCTTGAGGATGCTTTACCAGGTATGGTCG
AGCACGTTACGCTCGTAGCACAAAATACA
>gi|300871988|gb|ADF56681.2|_polyprotein,_partial__Drosophila_C_virus--Locus_11_Transcript_1/23_Confidence_0.143_Length_1315_hit1_IdMatch=28.36,AligLength=134,E-val=4e-05
ATATTCGTTTCCTGCTAGAATTGTGCGGAGACGTTGAACTGAACCCAGGACCCGTCCAAT
CCAACATTTACAACGCTCGCTTTCTCGACAACAGAGGCTGTGAATTGGTGGAAAAGAAAT
CCCGGAAGAATCGCAAACCACGAGAGACCAAAAAGAGTGGATGCGAGATCGACCAAGATG
AACTTAGACGGGAATTGCGAGAAAGAATACGGAAATTGGCTCGCGAAATTAAAGCTGAAG
CGTATGCCCAAGGAGGCTTTTTGAGTGCTCCTGCGAAAGCTGTAACGATAGGACAAGATT
TGAACGCGAACCTAGATAAGGTTTGCTCATTTCTTGAGGATGCTTTACCAGGTATGGTCG
AGCACGTTACGCTCGTAGCACAAAATACA
>gi|300871946|gb|ADF56655.2|_polyprotein,_partial__Drosophila_C_virus--Locus_11_Transcript_1/23_Confidence_0.143_Length_1315_hit1_IdMatch=29.13,AligLength=127,E-val=8e-05
ATATTCGTTTCCTGCTAGAATTGTGCGGAGACGTTGAACTGAACCCAGGACCCGTCCAAT
CCAACATTTACAACGCTCGCTTTCTCGACAACAGAGGCTGTGAATTGGTGGAAAAGAAAT
CCCGGAAGAATCGCAAACCACGAGAGACCAAAAAGAGTGGATGCGAGATCGACCAAGATG
AACTTAGACGGGAATTGCGAGAAAGAATACGGAAATTGGCTCGCGAAATTAAAGCTGAAG
CGTATGCCCAAGGAGGCTTTTTGAGTGCTCCTGCGAAAGCTGTAACGATAGGACAAGATT
TGAACGCGAACCTAGATAAGGTTTGCTCATTTCTTGAGGATGCTTTACCAGGTATGGTCG
AGCACGTT
>gi|300871946|gb|ADF56655.2|_polyprotein,_partial__Drosophila_C_virus--Locus_11_Transcript_20/23_Confidence_0.107_Length_1351_hit1_IdMatch=29.13,AligLength=127,E-val=1e-04
ATATTCGTTTCCTGCTAGAATTGTGCGGAGACGTTGAACTGAACCCAGGACCCGTCCAAT
CCAACATTTACAACGCTCGCTTTCTCGACAACAGAGGCTGTGAATTGGTGGAAAAGAAAT
CCCGGAAGAATCGCAAACCACGAGAGACCAAAAAGAGTGGATGCGAGATCGACCAAGATG
AACTTAGACGGGAATTGCGAGAAAGAATACGGAAATTGGCTCGCGAAATTAAAGCTGAAG
CGTATGCCCAAGGAGGCTTTTTGAGTGCTCCTGCGAAAGCTGTAACGATAGGACAAGATT
TGAACGCGAACCTAGATAAGGTTTGCTCATTTCTTGAGGATGCTTTACCAGGTATGGTCG
AGCACGTT
>gi|300871946|gb|ADF56655.2|_polyprotein,_partial__Drosophila_C_virus--Locus_11_Transcript_22/23_Confidence_0.393_Length_2525_hit1_IdMatch=29.13,AligLength=127,E-val=5e-05
ATATTCGTTTCCTGCTAGAATTGTGCGGAGACGTTGAACTGAACCCAGGACCCGTCCAAT
CCAACATTTACAACGCTCGCTTTCTCGACAACAGAGGCTGTGAATTGGTGGAAAAGAAAT
CCCGGAAGAATCGCAAACCACGAGAGACCAAAAAGAGTGGATGCGAGATCGACCAAGATG
AACTTAGACGGGAATTGCGAGAAAGAATACGGAAATTGGCTCGCGAAATTAAAGCTGAAG
CGTATGCCCAAGGAGGCTTTTTGAGTGCTCCTGCGAAAGCTGTAACGATAGGACAAGATT
TGAACGCGAACCTAGATAAGGTTTGCTCATTTCTTGAGGATGCTTTACCAGGTATGGTCG
AGCACGTT
>gi|798547251|gb|AKA63264.1|_structural_polyprotein,_partial__Cricket_paralysis_virus--Locus_12_Transcript_2/2_Confidence_0.000_Length_447_hit1_IdMatch=55.36,AligLength=112,E-val=6e-35
CACCACTTGCCGAACAAGAACAAGAAATTTCAACACATCAACAAGAAATAGTCAAGTTTA
TAAGCGACGGAGTGACTCCTCATTCTGAAGCTTTGCCCCTTATCACACCTTTAGATCAAG
CATATTTGGCAATGACCACACGAGAAGAAAGAATTCATACCATTAAAGACTTTCTCTCCC
GCCCCATCAGGATCACTTCAAACCTTTGGTCGGAAACTAACACACAAGGTCAACAGTTGT
TTTCAGCTAACTTTCCTGAAGTGCTGATTGCTAATCCGATGTTCCGATCAAAAGTTGAAG
GTTTCGTTGGGTTGAGAGCAAACATGCGCGTTAAGCTTCAA
>gi|798547251|gb|AKA63264.1|_structural_polyprotein,_partial__Cricket_paralysis_virus--Locus_116_Transcript_1/1_Confidence_0.000_Length_355_hit1_IdMatch=39.22,AligLength=102,E-val=6e-11
CAACGTTCCCCGCAAATTTGATTCAATCTCCAATTTCGAACACCTTCATATCAACACCCA
TTGAAGGAGCGATGGAGATACAAGTCCCCTACTACAACTCATCACATATTTCACCTTGCG
TTGGGTTTTCCGCTGGTACGACGTCACCTATTTCGCGACGTTCTGCATTGCTAGGTTTTA
CCCCTCCAGTTATTGTTGGGGTGACACCTATGTTTCCGCCAGGCGAAACCGATGAAATCA
ACTGTGCTGTATCTCGAGCAGCGGCGGACGATTTCTCGTTTTCTTACATATTGGGACCAC
CGCCTTTG
>gi|798547251|gb|AKA63264.1|_structural_polyprotein,_partial__Cricket_paralysis_virus--Locus_17_Transcript_2/12_Confidence_0.154_Length_728_hit1_IdMatch=60.0,AligLength=240,E-val=1e-99
CTCAGTTCAGGGTATAGTTGAAGAAACCAAGTTGAGAACAGCTGCACGAATGGCTAATTT
CAATGGTGTTGATTCCTCCTACCAATTGGGGTTGTCTGCGTCCAATGAAATTCAGACAGT
TCCTGGTTTGTCAGGTTCTAAAGTGGATGAGATGGATCTTAATGTTATCGCATCCATTCC
CAATTATTGGTCGCAATTTTCATGGTCGGTGACTGATTCCACAAATAAAGTTTTATGGGA
TAATTACGTCACACCTTACAAGATCAAGCAGGAACCTGGAATAACACCTCCACGTTTTGT
CTGTACCTTTTTGGGTTTTCTAGCCAATATGTTCGCATATTGGCGTGGTTCGCTGGTTTA
CACTTTCAAATTTGTTAAAACCAATTTCCATTCGGGTCGTCTGCAAATAAGCTTCATACC
GTTTTATTTCAACTCCACAATTTCGACGGGCGTACCAGATACGACGCGCGCTCAACGTAT
TATTGTTGATTTGCGCACAGCTACAGAGGTTTCTTTCACAGTGCCTTATGTATCTTCGCG
ACCCTGGATGTTTTGCGCTAGAACCGAAAGTGAGGTTTTAGGAACCGTTGGTACAGACAT
GTACAATGCAGTTTTAGGCATCATACGTGTAGAGGTACTCAATCAACTTGTTGCCTCTAA
CAGTGTCACTCAATCCATTGACGTTTTGGTTGAAGTTAATGGAGGACCTGAT
>gi|798547251|gb|AKA63264.1|_structural_polyprotein,_partial__Cricket_paralysis_virus--Locus_17_Transcript_7/12_Confidence_0.308_Length_1996_hit1_IdMatch=52.62,AligLength=667,E-val=0.0
ATAATCAAGTTAATTCGCAACCATTCCAACAAGGTAGACTGCTCATGCACTATATACCTT
ACGCTCAATATATGCCTAACAAAGTTTCAATGATTAATTATTCACTTCACGGCAAAACTG
GATGTCCTAGGGTAGATTTAGATTTAAGCGTAGGTACTGAGATTGAAATGTTGATACCTT
ATGTGTCGCCACACGCCTACTACAACCTTGTAACAGGGCAAGGTTCTTTTGGTGCGATCT
ACTTGACGGTATATTCGCAACTAAGAGATCCTGCAGCTGCTAACGGGTCGGTTGAATACA
CAATCTGGGCATACTTAGAAGATGTGGACATCCAATACCCAACTGGAGCAAATGTTTACA
CTGGAAGTGCTCCCAATCGTGCAACTCTCGCTAAAGAAATTGAGCAAGGGTTGGACTATA
GGACTCTTCGGAAAGCGCTTGTCGCGAACACATATGGTAACAACATTGAAGAAGCGTTCG
CTCAAATGGGTCCGGAAATCAAGGAGATTAAGGAACAGGGTACTATAAGCAAAGGTTTGG
GTCAGTTGGGAACAACCCTATCAACCTTTTCCAGTTTACCCATCCTGGGACCTTACTTGC
GAGCGCCAGCTTGGTTGTCCAAGGCTGCCTCCAACGTAGCAATGCACTTGGGGTTTTCAA
AACCCTCAGTTCAGGGTATAGTTGAAGAAACCAAGTTGAGAACAGCTGCACGAATGGCTA
ATTTCAATGGTGTTGATTCCTCCTACCAATTGGGGTTGTCTGCGTCCAATGAAATTCAGA
CAGTTCCTGGTTTGTCAGGTTCTAAAGTGGATGAGATGGATCTTAATGTTATCGCATCCA
TTCCCAATTATTGGTCGCAATTTTCATGGTCGGTGACTGATTCCACAAATAAAGTTTTAT
GGGATAATTACGTCACACCTTACAAGATCAAGCAGGAACCTGGAATAACACCTCCACGTT
TTGTCTGTACCTTTTTGGGTTTTCTAGCCAATATGTTCGCATATTGGCGTGGTTCGCTGG
TTTACACTTTCAAATTTGTTAAAACCAATTTCCATTCGGGTCGTCTGCAAATAAGCTTCA
TACCGTTTTATTTCAACTCCACAATTTCGACGGGCGTACCAGATACGACGCGCGCTCAAC
GTATTATTGTTGATTTGCGCACAGCTACAGAGGTTTCTTTCACAGTGCCTTATGTATCTT
CGCGACCCTGGATGTTTTGCGCTAGAACCGAAAGTGAGGTTTTAGGAACCGTTGGTACAG
ACATGTACAATGCAGTTTTAGGCATCATACGTGTAGAGGTACTCAATCAACTTGTTGCCT
CTAACAGTGTCACTCAATCCATTGACGTTTTGGTTGAAGTTAATGGAGGACCTGATCTCA
CATTTGCAGGCCCAGGAGGTCCCTCTTATAGGGCTTATTCTGGTTCGACAATAGTGGCGG
ACGAGTCGAAAGCTTTGTCTTGGGATGGTCAACTTCTTATAAAACCAATCGAAACTGAGC
AAGCTAAGACGAATGAAGTCAAGAAAGAAGAAGCGTCGGCACAGATGATGGGTGATAACG
AACAAACACCAAGAAATGAAGCTCAGTTGGGTGCACACTCGGAATCAATAGATACTCATC
CTATACAGAGCAACTGGTCACCAGAAGCTTTGTGCATAGGGGAGAAAATCACCAGTGTGC
GTCAACTCATCAAGCGACATGGTTTACTTGCACGTAAAATCACTCTAAATCAGGCCAATC
CTACTTTGTTCTTGGCACCATTTGCGTTTCGCAATCCGCCATCGGCTACACTAGCCACGT
CGTCTCCGACGTCGTTGTTAGAGTACTTCCACGATATATACGCTTTCTATCGTGGTGGGA
TACGCCACAAAATTGTAGCAGAAGGGGCACCAAATTTCTTGGTTTCTATGGTCAATACTC
TTCAAGAAGGTATGATTCAATTGCTG
>gi|798547251|gb|AKA63264.1|_structural_polyprotein,_partial__Cricket_paralysis_virus--Locus_17_Transcript_5/12_Confidence_0.154_Length_696_hit1_IdMatch=55.6,AligLength=232,E-val=4e-86
GCGTTAAGCTTCAAGTTAATTCGCAACCATTCCAACAAGGTAGACTGCTCATGCACTATA
TACCTTACGCTCAATATATGCCTAACAAAGTTTCAATGATTAATTATTCACTTCACGGCA
AAACTGGATGTCCTAGGGTAGATTTAGATTTAAGCGTAGGTACTGAGATTGAAATGTTGA
TACCTTATGTGTCGCCACACGCCTACTACAACCTTGTAACAGGGCAAGGTTCTTTTGGTG
CGATCTACTTGACGGTATATTCGCAACTAAGAGATCCTGCAGCTGCTAACGGGTCGGTTG
AATACACAATCTGGGCATACTTAGAAGATGTGGACATCCAATACCCAACTGGAGCAAATG
TTTACACTGGAAGTGCTCCCAATCGTGCAACTCTCGCTAAAGAAATTGAGCAAGGGTTGG
ACTATAGGACTCTTCGGAAAGCGCTTGTCGCGAACACATATGGTAACAACATTGAAGAAG
CGTTCGCTCAAATGGGTCCGGAAATCAAGGAGATTAAGGAACAGGGTACTATAAGCAAAG
GTTTGGGTCAGTTGGGAACAACCCTATCAACCTTTTCCAGTTTACCCATCCTGGGACCTT
ACTTGCGAGCGCCAGCTTGGTTGTCCAAGGCTGCCTCCAACGTAGCAATGCACTTGGGGT
TTTCAAAACCCTCAGTTCAGGGTATAGTTGAAGAA
>gi|798547251|gb|AKA63264.1|_structural_polyprotein,_partial__Cricket_paralysis_virus--Locus_17_Transcript_1/12_Confidence_0.154_Length_882_hit1_IdMatch=59.25,AligLength=265,E-val=9e-109
CTCAGTTCAGGGTATAGTTGAAGAAACCAAGTTGAGAACAGCTGCACGAATGGCTAATTT
CAATGGTGTTGATTCCTCCTACCAATTGGGGTTGTCTGCGTCCAATGAAATTCAGACAGT
TCCTGGTTTGTCAGGTTCTAAAGTGGATGAGATGGATCTTAATGTTATCGCATCCATTCC
CAATTATTGGTCGCAATTTTCATGGTCGGTGACTGATTCCACAAATAAAGTTTTATGGGA
TAATTACGTCACACCTTACAAGATCAAGCAGGAACCTGGAATAACACCTCCACGTTTTGT
CTGTACCTTTTTGGGTTTTCTAGCCAATATGTTCGCATATTGGCGTGGTTCGCTGGTTTA
CACTTTCAAATTTGTTAAAACCAATTTCCATTCGGGTCGTCTGCAAATAAGCTTCATACC
GTTTTATTTCAACTCCACAATTTCGACGGGCGTACCAGATACGACGCGCGCTCAACGTAT
TATTGTTGATTTGCGCACAGCTACAGAGGTTTCTTTCACAGTGCCTTATGTATCTTCGCG
ACCCTGGATGTTTTGCGCTAGAACCGAAAGTGAGGTTTTAGGAACCGTTGGTACAGACAT
GTACAATGCAGTTTTAGGCATCATACGTGTAGAGGTACTCAATCAACTTGTTGCCTCTAA
CAGTGTCACTCAATCCATTGACGTTTTGGTTGAAGTTAATGGAGGACCTGATCTCACATT
TGCAGGCCCAGGAGGTCCCTCTTATAGGGCTTATTCTGGTTCGACAATAGTGGCGGACGA
GTCGAAA
>gi|798547251|gb|AKA63264.1|_structural_polyprotein,_partial__Cricket_paralysis_virus--Locus_17_Transcript_4/12_Confidence_0.154_Length_1373_hit1_IdMatch=57.92,AligLength=461,E-val=0.0
TCAAGTTAATTCGCAACCATTCCAACAAGGTAGACTGCTCATGCACTATATACCTTACGC
TCAATATATGCCTAACAAAGTTTCAATGATTAATTATTCACTTCACGGCAAAACTGGATG
TCCTAGGGTAGATTTAGATTTAAGCGTAGGTACTGAGATTGAAATGTTGATACCTTATGT
GTCGCCACACGCCTACTACAACCTTGTAACAGGGCAAGGTTCTTTTGGTGCGATCTACTT
GACGGTATATTCGCAACTAAGAGATCCTGCAGCTGCTAACGGGTCGGTTGAATACACAAT
CTGGGCATACTTAGAAGATGTGGACATCCAATACCCAACTGGAGCAAATGTTTACACTGG
AAGTGCTCCCAATCGTGCAACTCTCGCTAAAGAAATTGAGCAAGGGTTGGACTATAGGAC
TCTTCGGAAAGCGCTTGTCGCGAACACATATGGTAACAACATTGAAGAAGCGTTCGCTCA
AATGGGTCCGGAAATCAAGGAGATTAAGGAACAGGGTACTATAAGCAAAGGTTTGGGTCA
GTTGGGAACAACCCTATCAACCTTTTCCAGTTTACCCATCCTGGGACCTTACTTGCGAGC
GCCAGCTTGGTTGTCCAAGGCTGCCTCCAACGTAGCAATGCACTTGGGGTTTTCAAAACC
CTCAGTTCAGGGTATAGTTGAAGAAACCAAGTTGAGAACAGCTGCACGAATGGCTAATTT
CAATGGTGTTGATTCCTCCTACCAATTGGGGTTGTCTGCGTCCAATGAAATTCAGACAGT
TCCTGGTTTGTCAGGTTCTAAAGTGGATGAGATGGATCTTAATGTTATCGCATCCATTCC
CAATTATTGGTCGCAATTTTCATGGTCGGTGACTGATTCCACAAATAAAGTTTTATGGGA
TAATTACGTCACACCTTACAAGATCAAGCAGGAACCTGGAATAACACCTCCACGTTTTGT
CTGTACCTTTTTGGGTTTTCTAGCCAATATGTTCGCATATTGGCGTGGTTCGCTGGTTTA
CACTTTCAAATTTGTTAAAACCAATTTCCATTCGGGTCGTCTGCAAATAAGCTTCATACC
GTTTTATTTCAACTCCACAATTTCGACGGGCGTACCAGATACGACGCGCGCTCAACGTAT
TATTGTTGATTTGCGCACAGCTACAGAGGTTTCTTTCACAGTGCCTTATGTATCTTCGCG
ACCCTGGATGTTTTGCGCTAGAACCGAAAGTGAGGTTTTAGGAACCGTTGGTACAGACAT
GTACAATGCAGTTTTAGGCATCATACGTGTAGAGGTACTCAATCAACTTGTTGCCTCTAA
CAGTGTCACTCAATCCATTGACGTTTTGGTTGAAGTTAATGGAGGACCTGAT
>gi|798547251|gb|AKA63264.1|_structural_polyprotein,_partial__Cricket_paralysis_virus--Locus_17_Transcript_8/12_Confidence_0.000_Length_1426_hit1_IdMatch=57.92,AligLength=461,E-val=0.0
ATAATCAAGTTAATTCGCAACCATTCCAACAAGGTAGACTGCTCATGCACTATATACCTT
ACGCTCAATATATGCCTAACAAAGTTTCAATGATTAATTATTCACTTCACGGCAAAACTG
GATGTCCTAGGGTAGATTTAGATTTAAGCGTAGGTACTGAGATTGAAATGTTGATACCTT
ATGTGTCGCCACACGCCTACTACAACCTTGTAACAGGGCAAGGTTCTTTTGGTGCGATCT
ACTTGACGGTATATTCGCAACTAAGAGATCCTGCAGCTGCTAACGGGTCGGTTGAATACA
CAATCTGGGCATACTTAGAAGATGTGGACATCCAATACCCAACTGGAGCAAATGTTTACA
CTGGAAGTGCTCCCAATCGTGCAACTCTCGCTAAAGAAATTGAGCAAGGGTTGGACTATA
GGACTCTTCGGAAAGCGCTTGTCGCGAACACATATGGTAACAACATTGAAGAAGCGTTCG
CTCAAATGGGTCCGGAAATCAAGGAGATTAAGGAACAGGGTACTATAAGCAAAGGTTTGG
GTCAGTTGGGAACAACCCTATCAACCTTTTCCAGTTTACCCATCCTGGGACCTTACTTGC
GAGCGCCAGCTTGGTTGTCCAAGGCTGCCTCCAACGTAGCAATGCACTTGGGGTTTTCAA
AACCCTCAGTTCAGGGTATAGTTGAAGAAACCAAGTTGAGAACAGCTGCACGAATGGCTA
ATTTCAATGGTGTTGATTCCTCCTACCAATTGGGGTTGTCTGCGTCCAATGAAATTCAGA
CAGTTCCTGGTTTGTCAGGTTCTAAAGTGGATGAGATGGATCTTAATGTTATCGCATCCA
TTCCCAATTATTGGTCGCAATTTTCATGGTCGGTGACTGATTCCACAAATAAAGTTTTAT
GGGATAATTACGTCACACCTTACAAGATCAAGCAGGAACCTGGAATAACACCTCCACGTT
TTGTCTGTACCTTTTTGGGTTTTCTAGCCAATATGTTCGCATATTGGCGTGGTTCGCTGG
TTTACACTTTCAAATTTGTTAAAACCAATTTCCATTCGGGTCGTCTGCAAATAAGCTTCA
TACCGTTTTATTTCAACTCCACAATTTCGACGGGCGTACCAGATACGACGCGCGCTCAAC
GTATTATTGTTGATTTGCGCACAGCTACAGAGGTTTCTTTCACAGTGCCTTATGTATCTT
CGCGACCCTGGATGTTTTGCGCTAGAACCGAAAGTGAGGTTTTAGGAACCGTTGGTACAG
ACATGTACAATGCAGTTTTAGGCATCATACGTGTAGAGGTACTCAATCAACTTGTTGCCT
CTAACAGTGTCACTCAATCCATTGACGTTTTGGTTGAAGTTAATGGAGGACCTGAT
>gi|798547251|gb|AKA63264.1|_structural_polyprotein,_partial__Cricket_paralysis_virus--Locus_12_Transcript_1/2_Confidence_0.667_Length_341_hit1_IdMatch=55.86,AligLength=111,E-val=2e-35
AAGAAAAAGAACAAGAACAAGAAATTTCAACACATCAACAAGAAATAGTCAAGTTTATAA
GCGACGGAGTGACTCCTCATTCTGAAGCTTTGCCCCTTATCACACCTTTAGATCAAGCAT
ATTTGGCAATGACCACACGAGAAGAAAGAATTCATACCATTAAAGACTTTCTCTCCCGCC
CCATCAGGATCACTTCAAACCTTTGGTCGGAAACTAACACACAAGGTCAACAGTTGTTTT
CAGCTAACTTTCCTGAAGTGCTGATTGCTAATCCGATGTTCCGATCAAAAGTTGAAGGTT
TCGTTGGGTTGAGAGCAAACATGCGCGTTAAGCTTCAA
>gi|798547251|gb|AKA63264.1|_structural_polyprotein,_partial__Cricket_paralysis_virus--Locus_17_Transcript_9/12_Confidence_0.077_Length_588_hit1_IdMatch=44.22,AligLength=147,E-val=4e-28
CGTCGGCACAGATGATGGGTGATAACGAACAAACACCAAGAAATGAAGCTCAGTTGGGTG
CACACTCGGAATCAATAGATACTCATCCTATACAGAGCAACTGGTCACCAGAAGCTTTGT
GCATAGGGGAGAAAATCACCAGTGTGCGTCAACTCATCAAGCGACATGGTTTACTTGCAC
GTAAAATCACTCTAAATCAGGCCAATCCTACTTTGTTCTTGGCACCATTTGCGTTTCGCA
ATCCGCCATCGGCTACACTAGCCACGTCGTCTCCGACGTCGTTGTTAGAGTACTTCCACG
ATATATACGCTTTCTATCGTGGTGGGATACGCCACAAAATTGTAGCAGAAGGGGCACCAA
ATTTCTTGGTTTCTATGGTCAATACTCTTCAAGAAGGTATGATTCAATTGCTG
>gi|798547251|gb|AKA63264.1|_structural_polyprotein,_partial__Cricket_paralysis_virus--Locus_17_Transcript_3/12_Confidence_0.154_Length_728_hit1_IdMatch=60.0,AligLength=240,E-val=1e-99
TTCACTCAGTTCAGGGTATAGTTGAAGAAACCAAGTTGAGAACAGCTGCACGAATGGCTA
ATTTCAATGGTGTTGATTCCTCCTACCAATTGGGGTTGTCTGCGTCCAATGAAATTCAGA
CAGTTCCTGGTTTGTCAGGTTCTAAAGTGGATGAGATGGATCTTAATGTTATCGCATCCA
TTCCCAATTATTGGTCGCAATTTTCATGGTCGGTGACTGATTCCACAAATAAAGTTTTAT
GGGATAATTACGTCACACCTTACAAGATCAAGCAGGAACCTGGAATAACACCTCCACGTT
TTGTCTGTACCTTTTTGGGTTTTCTAGCCAATATGTTCGCATATTGGCGTGGTTCGCTGG
TTTACACTTTCAAATTTGTTAAAACCAATTTCCATTCGGGTCGTCTGCAAATAAGCTTCA
TACCGTTTTATTTCAACTCCACAATTTCGACGGGCGTACCAGATACGACGCGCGCTCAAC
GTATTATTGTTGATTTGCGCACAGCTACAGAGGTTTCTTTCACAGTGCCTTATGTATCTT
CGCGACCCTGGATGTTTTGCGCTAGAACCGAAAGTGAGGTTTTAGGAACCGTTGGTACAG
ACATGTACAATGCAGTTTTAGGCATCATACGTGTAGAGGTACTCAATCAACTTGTTGCCT
CTAACAGTGTCACTCAATCCATTGACGTTTTGGTTGAAGTTAATGGAGGACCTGAT
>gi|798547251|gb|AKA63264.1|_structural_polyprotein,_partial__Cricket_paralysis_virus--Locus_17_Transcript_6/12_Confidence_0.385_Length_1953_hit1_IdMatch=52.69,AligLength=670,E-val=0.0
GCGTTAAGCTTCAAGTTAATTCGCAACCATTCCAACAAGGTAGACTGCTCATGCACTATA
TACCTTACGCTCAATATATGCCTAACAAAGTTTCAATGATTAATTATTCACTTCACGGCA
AAACTGGATGTCCTAGGGTAGATTTAGATTTAAGCGTAGGTACTGAGATTGAAATGTTGA
TACCTTATGTGTCGCCACACGCCTACTACAACCTTGTAACAGGGCAAGGTTCTTTTGGTG
CGATCTACTTGACGGTATATTCGCAACTAAGAGATCCTGCAGCTGCTAACGGGTCGGTTG
AATACACAATCTGGGCATACTTAGAAGATGTGGACATCCAATACCCAACTGGAGCAAATG
TTTACACTGGAAGTGCTCCCAATCGTGCAACTCTCGCTAAAGAAATTGAGCAAGGGTTGG
ACTATAGGACTCTTCGGAAAGCGCTTGTCGCGAACACATATGGTAACAACATTGAAGAAG
CGTTCGCTCAAATGGGTCCGGAAATCAAGGAGATTAAGGAACAGGGTACTATAAGCAAAG
GTTTGGGTCAGTTGGGAACAACCCTATCAACCTTTTCCAGTTTACCCATCCTGGGACCTT
ACTTGCGAGCGCCAGCTTGGTTGTCCAAGGCTGCCTCCAACGTAGCAATGCACTTGGGGT
TTTCAAAACCCTCAGTTCAGGGTATAGTTGAAGAAACCAAGTTGAGAACAGCTGCACGAA
TGGCTAATTTCAATGGTGTTGATTCCTCCTACCAATTGGGGTTGTCTGCGTCCAATGAAA
TTCAGACAGTTCCTGGTTTGTCAGGTTCTAAAGTGGATGAGATGGATCTTAATGTTATCG
CATCCATTCCCAATTATTGGTCGCAATTTTCATGGTCGGTGACTGATTCCACAAATAAAG
TTTTATGGGATAATTACGTCACACCTTACAAGATCAAGCAGGAACCTGGAATAACACCTC
CACGTTTTGTCTGTACCTTTTTGGGTTTTCTAGCCAATATGTTCGCATATTGGCGTGGTT
CGCTGGTTTACACTTTCAAATTTGTTAAAACCAATTTCCATTCGGGTCGTCTGCAAATAA
GCTTCATACCGTTTTATTTCAACTCCACAATTTCGACGGGCGTACCAGATACGACGCGCG
CTCAACGTATTATTGTTGATTTGCGCACAGCTACAGAGGTTTCTTTCACAGTGCCTTATG
TATCTTCGCGACCCTGGATGTTTTGCGCTAGAACCGAAAGTGAGGTTTTAGGAACCGTTG
GTACAGACATGTACAATGCAGTTTTAGGCATCATACGTGTAGAGGTACTCAATCAACTTG
TTGCCTCTAACAGTGTCACTCAATCCATTGACGTTTTGGTTGAAGTTAATGGAGGACCTG
ATCTCACATTTGCAGGCCCAGGAGGTCCCTCTTATAGGGCTTATTCTGGTTCGACAATAG
TGGCGGACGAGTCGAAAGCTTTGTCTTGGGATGGTCAACTTCTTATAAAACCAATCGAAA
CTGAGCAAGCTAAGACGAATGAAGTCAAGAAAGAAGAAGCGTCGGCACAGATGATGGGTG
ATAACGAACAAACACCAAGAAATGAAGCTCAGTTGGGTGCACACTCGGAATCAATAGATA
CTCATCCTATACAGAGCAACTGGTCACCAGAAGCTTTGTGCATAGGGGAGAAAATCACCA
GTGTGCGTCAACTCATCAAGCGACATGGTTTACTTGCACGTAAAATCACTCTAAATCAGG
CCAATCCTACTTTGTTCTTGGCACCATTTGCGTTTCGCAATCCGCCATCGGCTACACTAG
CCACGTCGTCTCCGACGTCGTTGTTAGAGTACTTCCACGATATATACGCTTTCTATCGTG
GTGGGATACGCCACAAAATTGTAGCAGAAGGGGCACCAAATTTCTTGGTTTCTATGGTCA
ATACTCTTCAAGAAGGTATGATTCAATTGCTG
>gi|798547304|gb|AKA63266.1|_structural_polyprotein,_partial__Cricket_paralysis_virus--Locus_17_Transcript_4/12_Confidence_0.154_Length_1373_hit1_IdMatch=57.92,AligLength=461,E-val=0.0
TCAAGTTAATTCGCAACCATTCCAACAAGGTAGACTGCTCATGCACTATATACCTTACGC
TCAATATATGCCTAACAAAGTTTCAATGATTAATTATTCACTTCACGGCAAAACTGGATG
TCCTAGGGTAGATTTAGATTTAAGCGTAGGTACTGAGATTGAAATGTTGATACCTTATGT
GTCGCCACACGCCTACTACAACCTTGTAACAGGGCAAGGTTCTTTTGGTGCGATCTACTT
GACGGTATATTCGCAACTAAGAGATCCTGCAGCTGCTAACGGGTCGGTTGAATACACAAT
CTGGGCATACTTAGAAGATGTGGACATCCAATACCCAACTGGAGCAAATGTTTACACTGG
AAGTGCTCCCAATCGTGCAACTCTCGCTAAAGAAATTGAGCAAGGGTTGGACTATAGGAC
TCTTCGGAAAGCGCTTGTCGCGAACACATATGGTAACAACATTGAAGAAGCGTTCGCTCA
AATGGGTCCGGAAATCAAGGAGATTAAGGAACAGGGTACTATAAGCAAAGGTTTGGGTCA
GTTGGGAACAACCCTATCAACCTTTTCCAGTTTACCCATCCTGGGACCTTACTTGCGAGC
GCCAGCTTGGTTGTCCAAGGCTGCCTCCAACGTAGCAATGCACTTGGGGTTTTCAAAACC
CTCAGTTCAGGGTATAGTTGAAGAAACCAAGTTGAGAACAGCTGCACGAATGGCTAATTT
CAATGGTGTTGATTCCTCCTACCAATTGGGGTTGTCTGCGTCCAATGAAATTCAGACAGT
TCCTGGTTTGTCAGGTTCTAAAGTGGATGAGATGGATCTTAATGTTATCGCATCCATTCC
CAATTATTGGTCGCAATTTTCATGGTCGGTGACTGATTCCACAAATAAAGTTTTATGGGA
TAATTACGTCACACCTTACAAGATCAAGCAGGAACCTGGAATAACACCTCCACGTTTTGT
CTGTACCTTTTTGGGTTTTCTAGCCAATATGTTCGCATATTGGCGTGGTTCGCTGGTTTA
CACTTTCAAATTTGTTAAAACCAATTTCCATTCGGGTCGTCTGCAAATAAGCTTCATACC
GTTTTATTTCAACTCCACAATTTCGACGGGCGTACCAGATACGACGCGCGCTCAACGTAT
TATTGTTGATTTGCGCACAGCTACAGAGGTTTCTTTCACAGTGCCTTATGTATCTTCGCG
ACCCTGGATGTTTTGCGCTAGAACCGAAAGTGAGGTTTTAGGAACCGTTGGTACAGACAT
GTACAATGCAGTTTTAGGCATCATACGTGTAGAGGTACTCAATCAACTTGTTGCCTCTAA
CAGTGTCACTCAATCCATTGACGTTTTGGTTGAAGTTAATGGAGGACCTGAT
>gi|798547304|gb|AKA63266.1|_structural_polyprotein,_partial__Cricket_paralysis_virus--Locus_12_Transcript_1/2_Confidence_0.667_Length_341_hit1_IdMatch=55.86,AligLength=111,E-val=2e-35
AAGAAAAAGAACAAGAACAAGAAATTTCAACACATCAACAAGAAATAGTCAAGTTTATAA
GCGACGGAGTGACTCCTCATTCTGAAGCTTTGCCCCTTATCACACCTTTAGATCAAGCAT
ATTTGGCAATGACCACACGAGAAGAAAGAATTCATACCATTAAAGACTTTCTCTCCCGCC
CCATCAGGATCACTTCAAACCTTTGGTCGGAAACTAACACACAAGGTCAACAGTTGTTTT
CAGCTAACTTTCCTGAAGTGCTGATTGCTAATCCGATGTTCCGATCAAAAGTTGAAGGTT
TCGTTGGGTTGAGAGCAAACATGCGCGTTAAGCTTCAA
>gi|798547304|gb|AKA63266.1|_structural_polyprotein,_partial__Cricket_paralysis_virus--Locus_17_Transcript_8/12_Confidence_0.000_Length_1426_hit1_IdMatch=57.92,AligLength=461,E-val=0.0
ATAATCAAGTTAATTCGCAACCATTCCAACAAGGTAGACTGCTCATGCACTATATACCTT
ACGCTCAATATATGCCTAACAAAGTTTCAATGATTAATTATTCACTTCACGGCAAAACTG
GATGTCCTAGGGTAGATTTAGATTTAAGCGTAGGTACTGAGATTGAAATGTTGATACCTT
ATGTGTCGCCACACGCCTACTACAACCTTGTAACAGGGCAAGGTTCTTTTGGTGCGATCT
ACTTGACGGTATATTCGCAACTAAGAGATCCTGCAGCTGCTAACGGGTCGGTTGAATACA
CAATCTGGGCATACTTAGAAGATGTGGACATCCAATACCCAACTGGAGCAAATGTTTACA
CTGGAAGTGCTCCCAATCGTGCAACTCTCGCTAAAGAAATTGAGCAAGGGTTGGACTATA
GGACTCTTCGGAAAGCGCTTGTCGCGAACACATATGGTAACAACATTGAAGAAGCGTTCG
CTCAAATGGGTCCGGAAATCAAGGAGATTAAGGAACAGGGTACTATAAGCAAAGGTTTGG
GTCAGTTGGGAACAACCCTATCAACCTTTTCCAGTTTACCCATCCTGGGACCTTACTTGC
GAGCGCCAGCTTGGTTGTCCAAGGCTGCCTCCAACGTAGCAATGCACTTGGGGTTTTCAA
AACCCTCAGTTCAGGGTATAGTTGAAGAAACCAAGTTGAGAACAGCTGCACGAATGGCTA
ATTTCAATGGTGTTGATTCCTCCTACCAATTGGGGTTGTCTGCGTCCAATGAAATTCAGA
CAGTTCCTGGTTTGTCAGGTTCTAAAGTGGATGAGATGGATCTTAATGTTATCGCATCCA
TTCCCAATTATTGGTCGCAATTTTCATGGTCGGTGACTGATTCCACAAATAAAGTTTTAT
GGGATAATTACGTCACACCTTACAAGATCAAGCAGGAACCTGGAATAACACCTCCACGTT
TTGTCTGTACCTTTTTGGGTTTTCTAGCCAATATGTTCGCATATTGGCGTGGTTCGCTGG
TTTACACTTTCAAATTTGTTAAAACCAATTTCCATTCGGGTCGTCTGCAAATAAGCTTCA
TACCGTTTTATTTCAACTCCACAATTTCGACGGGCGTACCAGATACGACGCGCGCTCAAC
GTATTATTGTTGATTTGCGCACAGCTACAGAGGTTTCTTTCACAGTGCCTTATGTATCTT
CGCGACCCTGGATGTTTTGCGCTAGAACCGAAAGTGAGGTTTTAGGAACCGTTGGTACAG
ACATGTACAATGCAGTTTTAGGCATCATACGTGTAGAGGTACTCAATCAACTTGTTGCCT
CTAACAGTGTCACTCAATCCATTGACGTTTTGGTTGAAGTTAATGGAGGACCTGAT
>gi|798547304|gb|AKA63266.1|_structural_polyprotein,_partial__Cricket_paralysis_virus--Locus_17_Transcript_7/12_Confidence_0.308_Length_1996_hit1_IdMatch=52.62,AligLength=667,E-val=0.0
ATAATCAAGTTAATTCGCAACCATTCCAACAAGGTAGACTGCTCATGCACTATATACCTT
ACGCTCAATATATGCCTAACAAAGTTTCAATGATTAATTATTCACTTCACGGCAAAACTG
GATGTCCTAGGGTAGATTTAGATTTAAGCGTAGGTACTGAGATTGAAATGTTGATACCTT
ATGTGTCGCCACACGCCTACTACAACCTTGTAACAGGGCAAGGTTCTTTTGGTGCGATCT
ACTTGACGGTATATTCGCAACTAAGAGATCCTGCAGCTGCTAACGGGTCGGTTGAATACA
CAATCTGGGCATACTTAGAAGATGTGGACATCCAATACCCAACTGGAGCAAATGTTTACA
CTGGAAGTGCTCCCAATCGTGCAACTCTCGCTAAAGAAATTGAGCAAGGGTTGGACTATA
GGACTCTTCGGAAAGCGCTTGTCGCGAACACATATGGTAACAACATTGAAGAAGCGTTCG
CTCAAATGGGTCCGGAAATCAAGGAGATTAAGGAACAGGGTACTATAAGCAAAGGTTTGG
GTCAGTTGGGAACAACCCTATCAACCTTTTCCAGTTTACCCATCCTGGGACCTTACTTGC
GAGCGCCAGCTTGGTTGTCCAAGGCTGCCTCCAACGTAGCAATGCACTTGGGGTTTTCAA
AACCCTCAGTTCAGGGTATAGTTGAAGAAACCAAGTTGAGAACAGCTGCACGAATGGCTA
ATTTCAATGGTGTTGATTCCTCCTACCAATTGGGGTTGTCTGCGTCCAATGAAATTCAGA
CAGTTCCTGGTTTGTCAGGTTCTAAAGTGGATGAGATGGATCTTAATGTTATCGCATCCA
TTCCCAATTATTGGTCGCAATTTTCATGGTCGGTGACTGATTCCACAAATAAAGTTTTAT
GGGATAATTACGTCACACCTTACAAGATCAAGCAGGAACCTGGAATAACACCTCCACGTT
TTGTCTGTACCTTTTTGGGTTTTCTAGCCAATATGTTCGCATATTGGCGTGGTTCGCTGG
TTTACACTTTCAAATTTGTTAAAACCAATTTCCATTCGGGTCGTCTGCAAATAAGCTTCA
TACCGTTTTATTTCAACTCCACAATTTCGACGGGCGTACCAGATACGACGCGCGCTCAAC
GTATTATTGTTGATTTGCGCACAGCTACAGAGGTTTCTTTCACAGTGCCTTATGTATCTT
CGCGACCCTGGATGTTTTGCGCTAGAACCGAAAGTGAGGTTTTAGGAACCGTTGGTACAG
ACATGTACAATGCAGTTTTAGGCATCATACGTGTAGAGGTACTCAATCAACTTGTTGCCT
CTAACAGTGTCACTCAATCCATTGACGTTTTGGTTGAAGTTAATGGAGGACCTGATCTCA
CATTTGCAGGCCCAGGAGGTCCCTCTTATAGGGCTTATTCTGGTTCGACAATAGTGGCGG
ACGAGTCGAAAGCTTTGTCTTGGGATGGTCAACTTCTTATAAAACCAATCGAAACTGAGC
AAGCTAAGACGAATGAAGTCAAGAAAGAAGAAGCGTCGGCACAGATGATGGGTGATAACG
AACAAACACCAAGAAATGAAGCTCAGTTGGGTGCACACTCGGAATCAATAGATACTCATC
CTATACAGAGCAACTGGTCACCAGAAGCTTTGTGCATAGGGGAGAAAATCACCAGTGTGC
GTCAACTCATCAAGCGACATGGTTTACTTGCACGTAAAATCACTCTAAATCAGGCCAATC
CTACTTTGTTCTTGGCACCATTTGCGTTTCGCAATCCGCCATCGGCTACACTAGCCACGT
CGTCTCCGACGTCGTTGTTAGAGTACTTCCACGATATATACGCTTTCTATCGTGGTGGGA
TACGCCACAAAATTGTAGCAGAAGGGGCACCAAATTTCTTGGTTTCTATGGTCAATACTC
TTCAAGAAGGTATGATTCAATTGCTG
>gi|798547304|gb|AKA63266.1|_structural_polyprotein,_partial__Cricket_paralysis_virus--Locus_12_Transcript_2/2_Confidence_0.000_Length_447_hit1_IdMatch=55.36,AligLength=112,E-val=6e-35
CACCACTTGCCGAACAAGAACAAGAAATTTCAACACATCAACAAGAAATAGTCAAGTTTA
TAAGCGACGGAGTGACTCCTCATTCTGAAGCTTTGCCCCTTATCACACCTTTAGATCAAG
CATATTTGGCAATGACCACACGAGAAGAAAGAATTCATACCATTAAAGACTTTCTCTCCC
GCCCCATCAGGATCACTTCAAACCTTTGGTCGGAAACTAACACACAAGGTCAACAGTTGT
TTTCAGCTAACTTTCCTGAAGTGCTGATTGCTAATCCGATGTTCCGATCAAAAGTTGAAG
GTTTCGTTGGGTTGAGAGCAAACATGCGCGTTAAGCTTCAA
>gi|798547304|gb|AKA63266.1|_structural_polyprotein,_partial__Cricket_paralysis_virus--Locus_17_Transcript_3/12_Confidence_0.154_Length_728_hit1_IdMatch=60.0,AligLength=240,E-val=1e-99
TTCACTCAGTTCAGGGTATAGTTGAAGAAACCAAGTTGAGAACAGCTGCACGAATGGCTA
ATTTCAATGGTGTTGATTCCTCCTACCAATTGGGGTTGTCTGCGTCCAATGAAATTCAGA
CAGTTCCTGGTTTGTCAGGTTCTAAAGTGGATGAGATGGATCTTAATGTTATCGCATCCA
TTCCCAATTATTGGTCGCAATTTTCATGGTCGGTGACTGATTCCACAAATAAAGTTTTAT
GGGATAATTACGTCACACCTTACAAGATCAAGCAGGAACCTGGAATAACACCTCCACGTT
TTGTCTGTACCTTTTTGGGTTTTCTAGCCAATATGTTCGCATATTGGCGTGGTTCGCTGG
TTTACACTTTCAAATTTGTTAAAACCAATTTCCATTCGGGTCGTCTGCAAATAAGCTTCA
TACCGTTTTATTTCAACTCCACAATTTCGACGGGCGTACCAGATACGACGCGCGCTCAAC
GTATTATTGTTGATTTGCGCACAGCTACAGAGGTTTCTTTCACAGTGCCTTATGTATCTT
CGCGACCCTGGATGTTTTGCGCTAGAACCGAAAGTGAGGTTTTAGGAACCGTTGGTACAG
ACATGTACAATGCAGTTTTAGGCATCATACGTGTAGAGGTACTCAATCAACTTGTTGCCT
CTAACAGTGTCACTCAATCCATTGACGTTTTGGTTGAAGTTAATGGAGGACCTGAT
>gi|798547304|gb|AKA63266.1|_structural_polyprotein,_partial__Cricket_paralysis_virus--Locus_17_Transcript_9/12_Confidence_0.077_Length_588_hit1_IdMatch=44.22,AligLength=147,E-val=4e-28
CGTCGGCACAGATGATGGGTGATAACGAACAAACACCAAGAAATGAAGCTCAGTTGGGTG
CACACTCGGAATCAATAGATACTCATCCTATACAGAGCAACTGGTCACCAGAAGCTTTGT
GCATAGGGGAGAAAATCACCAGTGTGCGTCAACTCATCAAGCGACATGGTTTACTTGCAC
GTAAAATCACTCTAAATCAGGCCAATCCTACTTTGTTCTTGGCACCATTTGCGTTTCGCA
ATCCGCCATCGGCTACACTAGCCACGTCGTCTCCGACGTCGTTGTTAGAGTACTTCCACG
ATATATACGCTTTCTATCGTGGTGGGATACGCCACAAAATTGTAGCAGAAGGGGCACCAA
ATTTCTTGGTTTCTATGGTCAATACTCTTCAAGAAGGTATGATTCAATTGCTG
>gi|798547304|gb|AKA63266.1|_structural_polyprotein,_partial__Cricket_paralysis_virus--Locus_17_Transcript_2/12_Confidence_0.154_Length_728_hit1_IdMatch=60.0,AligLength=240,E-val=1e-99
CTCAGTTCAGGGTATAGTTGAAGAAACCAAGTTGAGAACAGCTGCACGAATGGCTAATTT
CAATGGTGTTGATTCCTCCTACCAATTGGGGTTGTCTGCGTCCAATGAAATTCAGACAGT
TCCTGGTTTGTCAGGTTCTAAAGTGGATGAGATGGATCTTAATGTTATCGCATCCATTCC
CAATTATTGGTCGCAATTTTCATGGTCGGTGACTGATTCCACAAATAAAGTTTTATGGGA
TAATTACGTCACACCTTACAAGATCAAGCAGGAACCTGGAATAACACCTCCACGTTTTGT
CTGTACCTTTTTGGGTTTTCTAGCCAATATGTTCGCATATTGGCGTGGTTCGCTGGTTTA
CACTTTCAAATTTGTTAAAACCAATTTCCATTCGGGTCGTCTGCAAATAAGCTTCATACC
GTTTTATTTCAACTCCACAATTTCGACGGGCGTACCAGATACGACGCGCGCTCAACGTAT
TATTGTTGATTTGCGCACAGCTACAGAGGTTTCTTTCACAGTGCCTTATGTATCTTCGCG
ACCCTGGATGTTTTGCGCTAGAACCGAAAGTGAGGTTTTAGGAACCGTTGGTACAGACAT
GTACAATGCAGTTTTAGGCATCATACGTGTAGAGGTACTCAATCAACTTGTTGCCTCTAA
CAGTGTCACTCAATCCATTGACGTTTTGGTTGAAGTTAATGGAGGACCTGAT
>gi|798547304|gb|AKA63266.1|_structural_polyprotein,_partial__Cricket_paralysis_virus--Locus_17_Transcript_5/12_Confidence_0.154_Length_696_hit1_IdMatch=55.6,AligLength=232,E-val=4e-86
GCGTTAAGCTTCAAGTTAATTCGCAACCATTCCAACAAGGTAGACTGCTCATGCACTATA
TACCTTACGCTCAATATATGCCTAACAAAGTTTCAATGATTAATTATTCACTTCACGGCA
AAACTGGATGTCCTAGGGTAGATTTAGATTTAAGCGTAGGTACTGAGATTGAAATGTTGA
TACCTTATGTGTCGCCACACGCCTACTACAACCTTGTAACAGGGCAAGGTTCTTTTGGTG
CGATCTACTTGACGGTATATTCGCAACTAAGAGATCCTGCAGCTGCTAACGGGTCGGTTG
AATACACAATCTGGGCATACTTAGAAGATGTGGACATCCAATACCCAACTGGAGCAAATG
TTTACACTGGAAGTGCTCCCAATCGTGCAACTCTCGCTAAAGAAATTGAGCAAGGGTTGG
ACTATAGGACTCTTCGGAAAGCGCTTGTCGCGAACACATATGGTAACAACATTGAAGAAG
CGTTCGCTCAAATGGGTCCGGAAATCAAGGAGATTAAGGAACAGGGTACTATAAGCAAAG
GTTTGGGTCAGTTGGGAACAACCCTATCAACCTTTTCCAGTTTACCCATCCTGGGACCTT
ACTTGCGAGCGCCAGCTTGGTTGTCCAAGGCTGCCTCCAACGTAGCAATGCACTTGGGGT
TTTCAAAACCCTCAGTTCAGGGTATAGTTGAAGAA
>gi|798547304|gb|AKA63266.1|_structural_polyprotein,_partial__Cricket_paralysis_virus--Locus_17_Transcript_1/12_Confidence_0.154_Length_882_hit1_IdMatch=59.25,AligLength=265,E-val=9e-109
CTCAGTTCAGGGTATAGTTGAAGAAACCAAGTTGAGAACAGCTGCACGAATGGCTAATTT
CAATGGTGTTGATTCCTCCTACCAATTGGGGTTGTCTGCGTCCAATGAAATTCAGACAGT
TCCTGGTTTGTCAGGTTCTAAAGTGGATGAGATGGATCTTAATGTTATCGCATCCATTCC
CAATTATTGGTCGCAATTTTCATGGTCGGTGACTGATTCCACAAATAAAGTTTTATGGGA
TAATTACGTCACACCTTACAAGATCAAGCAGGAACCTGGAATAACACCTCCACGTTTTGT
CTGTACCTTTTTGGGTTTTCTAGCCAATATGTTCGCATATTGGCGTGGTTCGCTGGTTTA
CACTTTCAAATTTGTTAAAACCAATTTCCATTCGGGTCGTCTGCAAATAAGCTTCATACC
GTTTTATTTCAACTCCACAATTTCGACGGGCGTACCAGATACGACGCGCGCTCAACGTAT
TATTGTTGATTTGCGCACAGCTACAGAGGTTTCTTTCACAGTGCCTTATGTATCTTCGCG
ACCCTGGATGTTTTGCGCTAGAACCGAAAGTGAGGTTTTAGGAACCGTTGGTACAGACAT
GTACAATGCAGTTTTAGGCATCATACGTGTAGAGGTACTCAATCAACTTGTTGCCTCTAA
CAGTGTCACTCAATCCATTGACGTTTTGGTTGAAGTTAATGGAGGACCTGATCTCACATT
TGCAGGCCCAGGAGGTCCCTCTTATAGGGCTTATTCTGGTTCGACAATAGTGGCGGACGA
GTCGAAA
>gi|798547304|gb|AKA63266.1|_structural_polyprotein,_partial__Cricket_paralysis_virus--Locus_17_Transcript_6/12_Confidence_0.385_Length_1953_hit1_IdMatch=52.69,AligLength=670,E-val=0.0
GCGTTAAGCTTCAAGTTAATTCGCAACCATTCCAACAAGGTAGACTGCTCATGCACTATA
TACCTTACGCTCAATATATGCCTAACAAAGTTTCAATGATTAATTATTCACTTCACGGCA
AAACTGGATGTCCTAGGGTAGATTTAGATTTAAGCGTAGGTACTGAGATTGAAATGTTGA
TACCTTATGTGTCGCCACACGCCTACTACAACCTTGTAACAGGGCAAGGTTCTTTTGGTG
CGATCTACTTGACGGTATATTCGCAACTAAGAGATCCTGCAGCTGCTAACGGGTCGGTTG
AATACACAATCTGGGCATACTTAGAAGATGTGGACATCCAATACCCAACTGGAGCAAATG
TTTACACTGGAAGTGCTCCCAATCGTGCAACTCTCGCTAAAGAAATTGAGCAAGGGTTGG
ACTATAGGACTCTTCGGAAAGCGCTTGTCGCGAACACATATGGTAACAACATTGAAGAAG
CGTTCGCTCAAATGGGTCCGGAAATCAAGGAGATTAAGGAACAGGGTACTATAAGCAAAG
GTTTGGGTCAGTTGGGAACAACCCTATCAACCTTTTCCAGTTTACCCATCCTGGGACCTT
ACTTGCGAGCGCCAGCTTGGTTGTCCAAGGCTGCCTCCAACGTAGCAATGCACTTGGGGT
TTTCAAAACCCTCAGTTCAGGGTATAGTTGAAGAAACCAAGTTGAGAACAGCTGCACGAA
TGGCTAATTTCAATGGTGTTGATTCCTCCTACCAATTGGGGTTGTCTGCGTCCAATGAAA
TTCAGACAGTTCCTGGTTTGTCAGGTTCTAAAGTGGATGAGATGGATCTTAATGTTATCG
CATCCATTCCCAATTATTGGTCGCAATTTTCATGGTCGGTGACTGATTCCACAAATAAAG
TTTTATGGGATAATTACGTCACACCTTACAAGATCAAGCAGGAACCTGGAATAACACCTC
CACGTTTTGTCTGTACCTTTTTGGGTTTTCTAGCCAATATGTTCGCATATTGGCGTGGTT
CGCTGGTTTACACTTTCAAATTTGTTAAAACCAATTTCCATTCGGGTCGTCTGCAAATAA
GCTTCATACCGTTTTATTTCAACTCCACAATTTCGACGGGCGTACCAGATACGACGCGCG
CTCAACGTATTATTGTTGATTTGCGCACAGCTACAGAGGTTTCTTTCACAGTGCCTTATG
TATCTTCGCGACCCTGGATGTTTTGCGCTAGAACCGAAAGTGAGGTTTTAGGAACCGTTG
GTACAGACATGTACAATGCAGTTTTAGGCATCATACGTGTAGAGGTACTCAATCAACTTG
TTGCCTCTAACAGTGTCACTCAATCCATTGACGTTTTGGTTGAAGTTAATGGAGGACCTG
ATCTCACATTTGCAGGCCCAGGAGGTCCCTCTTATAGGGCTTATTCTGGTTCGACAATAG
TGGCGGACGAGTCGAAAGCTTTGTCTTGGGATGGTCAACTTCTTATAAAACCAATCGAAA
CTGAGCAAGCTAAGACGAATGAAGTCAAGAAAGAAGAAGCGTCGGCACAGATGATGGGTG
ATAACGAACAAACACCAAGAAATGAAGCTCAGTTGGGTGCACACTCGGAATCAATAGATA
CTCATCCTATACAGAGCAACTGGTCACCAGAAGCTTTGTGCATAGGGGAGAAAATCACCA
GTGTGCGTCAACTCATCAAGCGACATGGTTTACTTGCACGTAAAATCACTCTAAATCAGG
CCAATCCTACTTTGTTCTTGGCACCATTTGCGTTTCGCAATCCGCCATCGGCTACACTAG
CCACGTCGTCTCCGACGTCGTTGTTAGAGTACTTCCACGATATATACGCTTTCTATCGTG
GTGGGATACGCCACAAAATTGTAGCAGAAGGGGCACCAAATTTCTTGGTTTCTATGGTCA
ATACTCTTCAAGAAGGTATGATTCAATTGCTG
>gi|798547304|gb|AKA63266.1|_structural_polyprotein,_partial__Cricket_paralysis_virus--Locus_116_Transcript_1/1_Confidence_0.000_Length_355_hit1_IdMatch=39.22,AligLength=102,E-val=6e-11
CAACGTTCCCCGCAAATTTGATTCAATCTCCAATTTCGAACACCTTCATATCAACACCCA
TTGAAGGAGCGATGGAGATACAAGTCCCCTACTACAACTCATCACATATTTCACCTTGCG
TTGGGTTTTCCGCTGGTACGACGTCACCTATTTCGCGACGTTCTGCATTGCTAGGTTTTA
CCCCTCCAGTTATTGTTGGGGTGACACCTATGTTTCCGCCAGGCGAAACCGATGAAATCA
ACTGTGCTGTATCTCGAGCAGCGGCGGACGATTTCTCGTTTTCTTACATATTGGGACCAC
CGCCTTTG
>gi|21321710|ref|NP_647482.1|_structural_polyprotein,_partial__Cricket_paralysis_virus--Locus_116_Transcript_1/1_Confidence_0.000_Length_355_hit1_IdMatch=38.24,AligLength=102,E-val=6e-10
CAACGTTCCCCGCAAATTTGATTCAATCTCCAATTTCGAACACCTTCATATCAACACCCA
TTGAAGGAGCGATGGAGATACAAGTCCCCTACTACAACTCATCACATATTTCACCTTGCG
TTGGGTTTTCCGCTGGTACGACGTCACCTATTTCGCGACGTTCTGCATTGCTAGGTTTTA
CCCCTCCAGTTATTGTTGGGGTGACACCTATGTTTCCGCCAGGCGAAACCGATGAAATCA
ACTGTGCTGTATCTCGAGCAGCGGCGGACGATTTCTCGTTTTCTTACATATTGGGACCAC
CGCCTTTG
>gi|21321710|ref|NP_647482.1|_structural_polyprotein,_partial__Cricket_paralysis_virus--Locus_17_Transcript_3/12_Confidence_0.154_Length_728_hit1_IdMatch=60.0,AligLength=240,E-val=1e-99
TTCACTCAGTTCAGGGTATAGTTGAAGAAACCAAGTTGAGAACAGCTGCACGAATGGCTA
ATTTCAATGGTGTTGATTCCTCCTACCAATTGGGGTTGTCTGCGTCCAATGAAATTCAGA
CAGTTCCTGGTTTGTCAGGTTCTAAAGTGGATGAGATGGATCTTAATGTTATCGCATCCA
TTCCCAATTATTGGTCGCAATTTTCATGGTCGGTGACTGATTCCACAAATAAAGTTTTAT
GGGATAATTACGTCACACCTTACAAGATCAAGCAGGAACCTGGAATAACACCTCCACGTT
TTGTCTGTACCTTTTTGGGTTTTCTAGCCAATATGTTCGCATATTGGCGTGGTTCGCTGG
TTTACACTTTCAAATTTGTTAAAACCAATTTCCATTCGGGTCGTCTGCAAATAAGCTTCA
TACCGTTTTATTTCAACTCCACAATTTCGACGGGCGTACCAGATACGACGCGCGCTCAAC
GTATTATTGTTGATTTGCGCACAGCTACAGAGGTTTCTTTCACAGTGCCTTATGTATCTT
CGCGACCCTGGATGTTTTGCGCTAGAACCGAAAGTGAGGTTTTAGGAACCGTTGGTACAG
ACATGTACAATGCAGTTTTAGGCATCATACGTGTAGAGGTACTCAATCAACTTGTTGCCT
CTAACAGTGTCACTCAATCCATTGACGTTTTGGTTGAAGTTAATGGAGGACCTGAT
>gi|21321710|ref|NP_647482.1|_structural_polyprotein,_partial__Cricket_paralysis_virus--Locus_17_Transcript_4/12_Confidence_0.154_Length_1373_hit1_IdMatch=57.7,AligLength=461,E-val=0.0
TCAAGTTAATTCGCAACCATTCCAACAAGGTAGACTGCTCATGCACTATATACCTTACGC
TCAATATATGCCTAACAAAGTTTCAATGATTAATTATTCACTTCACGGCAAAACTGGATG
TCCTAGGGTAGATTTAGATTTAAGCGTAGGTACTGAGATTGAAATGTTGATACCTTATGT
GTCGCCACACGCCTACTACAACCTTGTAACAGGGCAAGGTTCTTTTGGTGCGATCTACTT
GACGGTATATTCGCAACTAAGAGATCCTGCAGCTGCTAACGGGTCGGTTGAATACACAAT
CTGGGCATACTTAGAAGATGTGGACATCCAATACCCAACTGGAGCAAATGTTTACACTGG
AAGTGCTCCCAATCGTGCAACTCTCGCTAAAGAAATTGAGCAAGGGTTGGACTATAGGAC
TCTTCGGAAAGCGCTTGTCGCGAACACATATGGTAACAACATTGAAGAAGCGTTCGCTCA
AATGGGTCCGGAAATCAAGGAGATTAAGGAACAGGGTACTATAAGCAAAGGTTTGGGTCA
GTTGGGAACAACCCTATCAACCTTTTCCAGTTTACCCATCCTGGGACCTTACTTGCGAGC
GCCAGCTTGGTTGTCCAAGGCTGCCTCCAACGTAGCAATGCACTTGGGGTTTTCAAAACC
CTCAGTTCAGGGTATAGTTGAAGAAACCAAGTTGAGAACAGCTGCACGAATGGCTAATTT
CAATGGTGTTGATTCCTCCTACCAATTGGGGTTGTCTGCGTCCAATGAAATTCAGACAGT
TCCTGGTTTGTCAGGTTCTAAAGTGGATGAGATGGATCTTAATGTTATCGCATCCATTCC
CAATTATTGGTCGCAATTTTCATGGTCGGTGACTGATTCCACAAATAAAGTTTTATGGGA
TAATTACGTCACACCTTACAAGATCAAGCAGGAACCTGGAATAACACCTCCACGTTTTGT
CTGTACCTTTTTGGGTTTTCTAGCCAATATGTTCGCATATTGGCGTGGTTCGCTGGTTTA
CACTTTCAAATTTGTTAAAACCAATTTCCATTCGGGTCGTCTGCAAATAAGCTTCATACC
GTTTTATTTCAACTCCACAATTTCGACGGGCGTACCAGATACGACGCGCGCTCAACGTAT
TATTGTTGATTTGCGCACAGCTACAGAGGTTTCTTTCACAGTGCCTTATGTATCTTCGCG
ACCCTGGATGTTTTGCGCTAGAACCGAAAGTGAGGTTTTAGGAACCGTTGGTACAGACAT
GTACAATGCAGTTTTAGGCATCATACGTGTAGAGGTACTCAATCAACTTGTTGCCTCTAA
CAGTGTCACTCAATCCATTGACGTTTTGGTTGAAGTTAATGGAGGACCTGAT
>gi|21321710|ref|NP_647482.1|_structural_polyprotein,_partial__Cricket_paralysis_virus--Locus_17_Transcript_6/12_Confidence_0.385_Length_1953_hit1_IdMatch=52.54,AligLength=670,E-val=0.0
GCGTTAAGCTTCAAGTTAATTCGCAACCATTCCAACAAGGTAGACTGCTCATGCACTATA
TACCTTACGCTCAATATATGCCTAACAAAGTTTCAATGATTAATTATTCACTTCACGGCA
AAACTGGATGTCCTAGGGTAGATTTAGATTTAAGCGTAGGTACTGAGATTGAAATGTTGA
TACCTTATGTGTCGCCACACGCCTACTACAACCTTGTAACAGGGCAAGGTTCTTTTGGTG
CGATCTACTTGACGGTATATTCGCAACTAAGAGATCCTGCAGCTGCTAACGGGTCGGTTG
AATACACAATCTGGGCATACTTAGAAGATGTGGACATCCAATACCCAACTGGAGCAAATG
TTTACACTGGAAGTGCTCCCAATCGTGCAACTCTCGCTAAAGAAATTGAGCAAGGGTTGG
ACTATAGGACTCTTCGGAAAGCGCTTGTCGCGAACACATATGGTAACAACATTGAAGAAG
CGTTCGCTCAAATGGGTCCGGAAATCAAGGAGATTAAGGAACAGGGTACTATAAGCAAAG
GTTTGGGTCAGTTGGGAACAACCCTATCAACCTTTTCCAGTTTACCCATCCTGGGACCTT
ACTTGCGAGCGCCAGCTTGGTTGTCCAAGGCTGCCTCCAACGTAGCAATGCACTTGGGGT
TTTCAAAACCCTCAGTTCAGGGTATAGTTGAAGAAACCAAGTTGAGAACAGCTGCACGAA
TGGCTAATTTCAATGGTGTTGATTCCTCCTACCAATTGGGGTTGTCTGCGTCCAATGAAA
TTCAGACAGTTCCTGGTTTGTCAGGTTCTAAAGTGGATGAGATGGATCTTAATGTTATCG
CATCCATTCCCAATTATTGGTCGCAATTTTCATGGTCGGTGACTGATTCCACAAATAAAG
TTTTATGGGATAATTACGTCACACCTTACAAGATCAAGCAGGAACCTGGAATAACACCTC
CACGTTTTGTCTGTACCTTTTTGGGTTTTCTAGCCAATATGTTCGCATATTGGCGTGGTT
CGCTGGTTTACACTTTCAAATTTGTTAAAACCAATTTCCATTCGGGTCGTCTGCAAATAA
GCTTCATACCGTTTTATTTCAACTCCACAATTTCGACGGGCGTACCAGATACGACGCGCG
CTCAACGTATTATTGTTGATTTGCGCACAGCTACAGAGGTTTCTTTCACAGTGCCTTATG
TATCTTCGCGACCCTGGATGTTTTGCGCTAGAACCGAAAGTGAGGTTTTAGGAACCGTTG
GTACAGACATGTACAATGCAGTTTTAGGCATCATACGTGTAGAGGTACTCAATCAACTTG
TTGCCTCTAACAGTGTCACTCAATCCATTGACGTTTTGGTTGAAGTTAATGGAGGACCTG
ATCTCACATTTGCAGGCCCAGGAGGTCCCTCTTATAGGGCTTATTCTGGTTCGACAATAG
TGGCGGACGAGTCGAAAGCTTTGTCTTGGGATGGTCAACTTCTTATAAAACCAATCGAAA
CTGAGCAAGCTAAGACGAATGAAGTCAAGAAAGAAGAAGCGTCGGCACAGATGATGGGTG
ATAACGAACAAACACCAAGAAATGAAGCTCAGTTGGGTGCACACTCGGAATCAATAGATA
CTCATCCTATACAGAGCAACTGGTCACCAGAAGCTTTGTGCATAGGGGAGAAAATCACCA
GTGTGCGTCAACTCATCAAGCGACATGGTTTACTTGCACGTAAAATCACTCTAAATCAGG
CCAATCCTACTTTGTTCTTGGCACCATTTGCGTTTCGCAATCCGCCATCGGCTACACTAG
CCACGTCGTCTCCGACGTCGTTGTTAGAGTACTTCCACGATATATACGCTTTCTATCGTG
GTGGGATACGCCACAAAATTGTAGCAGAAGGGGCACCAAATTTCTTGGTTTCTATGGTCA
ATACTCTTCAAGAAGGTATGATTCAATTGCTG
>gi|21321710|ref|NP_647482.1|_structural_polyprotein,_partial__Cricket_paralysis_virus--Locus_12_Transcript_1/2_Confidence_0.667_Length_341_hit1_IdMatch=54.05,AligLength=111,E-val=3e-34
AAGAAAAAGAACAAGAACAAGAAATTTCAACACATCAACAAGAAATAGTCAAGTTTATAA
GCGACGGAGTGACTCCTCATTCTGAAGCTTTGCCCCTTATCACACCTTTAGATCAAGCAT
ATTTGGCAATGACCACACGAGAAGAAAGAATTCATACCATTAAAGACTTTCTCTCCCGCC
CCATCAGGATCACTTCAAACCTTTGGTCGGAAACTAACACACAAGGTCAACAGTTGTTTT
CAGCTAACTTTCCTGAAGTGCTGATTGCTAATCCGATGTTCCGATCAAAAGTTGAAGGTT
TCGTTGGGTTGAGAGCAAACATGCGCGTTAAGCTTCAA
>gi|21321710|ref|NP_647482.1|_structural_polyprotein,_partial__Cricket_paralysis_virus--Locus_17_Transcript_9/12_Confidence_0.077_Length_588_hit1_IdMatch=44.22,AligLength=147,E-val=3e-28
CGTCGGCACAGATGATGGGTGATAACGAACAAACACCAAGAAATGAAGCTCAGTTGGGTG
CACACTCGGAATCAATAGATACTCATCCTATACAGAGCAACTGGTCACCAGAAGCTTTGT
GCATAGGGGAGAAAATCACCAGTGTGCGTCAACTCATCAAGCGACATGGTTTACTTGCAC
GTAAAATCACTCTAAATCAGGCCAATCCTACTTTGTTCTTGGCACCATTTGCGTTTCGCA
ATCCGCCATCGGCTACACTAGCCACGTCGTCTCCGACGTCGTTGTTAGAGTACTTCCACG
ATATATACGCTTTCTATCGTGGTGGGATACGCCACAAAATTGTAGCAGAAGGGGCACCAA
ATTTCTTGGTTTCTATGGTCAATACTCTTCAAGAAGGTATGATTCAATTGCTG
>gi|21321710|ref|NP_647482.1|_structural_polyprotein,_partial__Cricket_paralysis_virus--Locus_17_Transcript_1/12_Confidence_0.154_Length_882_hit1_IdMatch=59.25,AligLength=265,E-val=5e-109
CTCAGTTCAGGGTATAGTTGAAGAAACCAAGTTGAGAACAGCTGCACGAATGGCTAATTT
CAATGGTGTTGATTCCTCCTACCAATTGGGGTTGTCTGCGTCCAATGAAATTCAGACAGT
TCCTGGTTTGTCAGGTTCTAAAGTGGATGAGATGGATCTTAATGTTATCGCATCCATTCC
CAATTATTGGTCGCAATTTTCATGGTCGGTGACTGATTCCACAAATAAAGTTTTATGGGA
TAATTACGTCACACCTTACAAGATCAAGCAGGAACCTGGAATAACACCTCCACGTTTTGT
CTGTACCTTTTTGGGTTTTCTAGCCAATATGTTCGCATATTGGCGTGGTTCGCTGGTTTA
CACTTTCAAATTTGTTAAAACCAATTTCCATTCGGGTCGTCTGCAAATAAGCTTCATACC
GTTTTATTTCAACTCCACAATTTCGACGGGCGTACCAGATACGACGCGCGCTCAACGTAT
TATTGTTGATTTGCGCACAGCTACAGAGGTTTCTTTCACAGTGCCTTATGTATCTTCGCG
ACCCTGGATGTTTTGCGCTAGAACCGAAAGTGAGGTTTTAGGAACCGTTGGTACAGACAT
GTACAATGCAGTTTTAGGCATCATACGTGTAGAGGTACTCAATCAACTTGTTGCCTCTAA
CAGTGTCACTCAATCCATTGACGTTTTGGTTGAAGTTAATGGAGGACCTGATCTCACATT
TGCAGGCCCAGGAGGTCCCTCTTATAGGGCTTATTCTGGTTCGACAATAGTGGCGGACGA
GTCGAAA
>gi|21321710|ref|NP_647482.1|_structural_polyprotein,_partial__Cricket_paralysis_virus--Locus_17_Transcript_8/12_Confidence_0.000_Length_1426_hit1_IdMatch=57.7,AligLength=461,E-val=0.0
ATAATCAAGTTAATTCGCAACCATTCCAACAAGGTAGACTGCTCATGCACTATATACCTT
ACGCTCAATATATGCCTAACAAAGTTTCAATGATTAATTATTCACTTCACGGCAAAACTG
GATGTCCTAGGGTAGATTTAGATTTAAGCGTAGGTACTGAGATTGAAATGTTGATACCTT
ATGTGTCGCCACACGCCTACTACAACCTTGTAACAGGGCAAGGTTCTTTTGGTGCGATCT
ACTTGACGGTATATTCGCAACTAAGAGATCCTGCAGCTGCTAACGGGTCGGTTGAATACA
CAATCTGGGCATACTTAGAAGATGTGGACATCCAATACCCAACTGGAGCAAATGTTTACA
CTGGAAGTGCTCCCAATCGTGCAACTCTCGCTAAAGAAATTGAGCAAGGGTTGGACTATA
GGACTCTTCGGAAAGCGCTTGTCGCGAACACATATGGTAACAACATTGAAGAAGCGTTCG
CTCAAATGGGTCCGGAAATCAAGGAGATTAAGGAACAGGGTACTATAAGCAAAGGTTTGG
GTCAGTTGGGAACAACCCTATCAACCTTTTCCAGTTTACCCATCCTGGGACCTTACTTGC
GAGCGCCAGCTTGGTTGTCCAAGGCTGCCTCCAACGTAGCAATGCACTTGGGGTTTTCAA
AACCCTCAGTTCAGGGTATAGTTGAAGAAACCAAGTTGAGAACAGCTGCACGAATGGCTA
ATTTCAATGGTGTTGATTCCTCCTACCAATTGGGGTTGTCTGCGTCCAATGAAATTCAGA
CAGTTCCTGGTTTGTCAGGTTCTAAAGTGGATGAGATGGATCTTAATGTTATCGCATCCA
TTCCCAATTATTGGTCGCAATTTTCATGGTCGGTGACTGATTCCACAAATAAAGTTTTAT
GGGATAATTACGTCACACCTTACAAGATCAAGCAGGAACCTGGAATAACACCTCCACGTT
TTGTCTGTACCTTTTTGGGTTTTCTAGCCAATATGTTCGCATATTGGCGTGGTTCGCTGG
TTTACACTTTCAAATTTGTTAAAACCAATTTCCATTCGGGTCGTCTGCAAATAAGCTTCA
TACCGTTTTATTTCAACTCCACAATTTCGACGGGCGTACCAGATACGACGCGCGCTCAAC
GTATTATTGTTGATTTGCGCACAGCTACAGAGGTTTCTTTCACAGTGCCTTATGTATCTT
CGCGACCCTGGATGTTTTGCGCTAGAACCGAAAGTGAGGTTTTAGGAACCGTTGGTACAG
ACATGTACAATGCAGTTTTAGGCATCATACGTGTAGAGGTACTCAATCAACTTGTTGCCT
CTAACAGTGTCACTCAATCCATTGACGTTTTGGTTGAAGTTAATGGAGGACCTGAT
>gi|21321710|ref|NP_647482.1|_structural_polyprotein,_partial__Cricket_paralysis_virus--Locus_17_Transcript_5/12_Confidence_0.154_Length_696_hit1_IdMatch=55.17,AligLength=232,E-val=1e-85
GCGTTAAGCTTCAAGTTAATTCGCAACCATTCCAACAAGGTAGACTGCTCATGCACTATA
TACCTTACGCTCAATATATGCCTAACAAAGTTTCAATGATTAATTATTCACTTCACGGCA
AAACTGGATGTCCTAGGGTAGATTTAGATTTAAGCGTAGGTACTGAGATTGAAATGTTGA
TACCTTATGTGTCGCCACACGCCTACTACAACCTTGTAACAGGGCAAGGTTCTTTTGGTG
CGATCTACTTGACGGTATATTCGCAACTAAGAGATCCTGCAGCTGCTAACGGGTCGGTTG
AATACACAATCTGGGCATACTTAGAAGATGTGGACATCCAATACCCAACTGGAGCAAATG
TTTACACTGGAAGTGCTCCCAATCGTGCAACTCTCGCTAAAGAAATTGAGCAAGGGTTGG
ACTATAGGACTCTTCGGAAAGCGCTTGTCGCGAACACATATGGTAACAACATTGAAGAAG
CGTTCGCTCAAATGGGTCCGGAAATCAAGGAGATTAAGGAACAGGGTACTATAAGCAAAG
GTTTGGGTCAGTTGGGAACAACCCTATCAACCTTTTCCAGTTTACCCATCCTGGGACCTT
ACTTGCGAGCGCCAGCTTGGTTGTCCAAGGCTGCCTCCAACGTAGCAATGCACTTGGGGT
TTTCAAAACCCTCAGTTCAGGGTATAGTTGAAGAA
>gi|21321710|ref|NP_647482.1|_structural_polyprotein,_partial__Cricket_paralysis_virus--Locus_12_Transcript_2/2_Confidence_0.000_Length_447_hit1_IdMatch=53.57,AligLength=112,E-val=9e-34
CACCACTTGCCGAACAAGAACAAGAAATTTCAACACATCAACAAGAAATAGTCAAGTTTA
TAAGCGACGGAGTGACTCCTCATTCTGAAGCTTTGCCCCTTATCACACCTTTAGATCAAG
CATATTTGGCAATGACCACACGAGAAGAAAGAATTCATACCATTAAAGACTTTCTCTCCC
GCCCCATCAGGATCACTTCAAACCTTTGGTCGGAAACTAACACACAAGGTCAACAGTTGT
TTTCAGCTAACTTTCCTGAAGTGCTGATTGCTAATCCGATGTTCCGATCAAAAGTTGAAG
GTTTCGTTGGGTTGAGAGCAAACATGCGCGTTAAGCTTCAA
>gi|21321710|ref|NP_647482.1|_structural_polyprotein,_partial__Cricket_paralysis_virus--Locus_17_Transcript_7/12_Confidence_0.308_Length_1996_hit1_IdMatch=52.47,AligLength=667,E-val=0.0
ATAATCAAGTTAATTCGCAACCATTCCAACAAGGTAGACTGCTCATGCACTATATACCTT
ACGCTCAATATATGCCTAACAAAGTTTCAATGATTAATTATTCACTTCACGGCAAAACTG
GATGTCCTAGGGTAGATTTAGATTTAAGCGTAGGTACTGAGATTGAAATGTTGATACCTT
ATGTGTCGCCACACGCCTACTACAACCTTGTAACAGGGCAAGGTTCTTTTGGTGCGATCT
ACTTGACGGTATATTCGCAACTAAGAGATCCTGCAGCTGCTAACGGGTCGGTTGAATACA
CAATCTGGGCATACTTAGAAGATGTGGACATCCAATACCCAACTGGAGCAAATGTTTACA
CTGGAAGTGCTCCCAATCGTGCAACTCTCGCTAAAGAAATTGAGCAAGGGTTGGACTATA
GGACTCTTCGGAAAGCGCTTGTCGCGAACACATATGGTAACAACATTGAAGAAGCGTTCG
CTCAAATGGGTCCGGAAATCAAGGAGATTAAGGAACAGGGTACTATAAGCAAAGGTTTGG
GTCAGTTGGGAACAACCCTATCAACCTTTTCCAGTTTACCCATCCTGGGACCTTACTTGC
GAGCGCCAGCTTGGTTGTCCAAGGCTGCCTCCAACGTAGCAATGCACTTGGGGTTTTCAA
AACCCTCAGTTCAGGGTATAGTTGAAGAAACCAAGTTGAGAACAGCTGCACGAATGGCTA
ATTTCAATGGTGTTGATTCCTCCTACCAATTGGGGTTGTCTGCGTCCAATGAAATTCAGA
CAGTTCCTGGTTTGTCAGGTTCTAAAGTGGATGAGATGGATCTTAATGTTATCGCATCCA
TTCCCAATTATTGGTCGCAATTTTCATGGTCGGTGACTGATTCCACAAATAAAGTTTTAT
GGGATAATTACGTCACACCTTACAAGATCAAGCAGGAACCTGGAATAACACCTCCACGTT
TTGTCTGTACCTTTTTGGGTTTTCTAGCCAATATGTTCGCATATTGGCGTGGTTCGCTGG
TTTACACTTTCAAATTTGTTAAAACCAATTTCCATTCGGGTCGTCTGCAAATAAGCTTCA
TACCGTTTTATTTCAACTCCACAATTTCGACGGGCGTACCAGATACGACGCGCGCTCAAC
GTATTATTGTTGATTTGCGCACAGCTACAGAGGTTTCTTTCACAGTGCCTTATGTATCTT
CGCGACCCTGGATGTTTTGCGCTAGAACCGAAAGTGAGGTTTTAGGAACCGTTGGTACAG
ACATGTACAATGCAGTTTTAGGCATCATACGTGTAGAGGTACTCAATCAACTTGTTGCCT
CTAACAGTGTCACTCAATCCATTGACGTTTTGGTTGAAGTTAATGGAGGACCTGATCTCA
CATTTGCAGGCCCAGGAGGTCCCTCTTATAGGGCTTATTCTGGTTCGACAATAGTGGCGG
ACGAGTCGAAAGCTTTGTCTTGGGATGGTCAACTTCTTATAAAACCAATCGAAACTGAGC
AAGCTAAGACGAATGAAGTCAAGAAAGAAGAAGCGTCGGCACAGATGATGGGTGATAACG
AACAAACACCAAGAAATGAAGCTCAGTTGGGTGCACACTCGGAATCAATAGATACTCATC
CTATACAGAGCAACTGGTCACCAGAAGCTTTGTGCATAGGGGAGAAAATCACCAGTGTGC
GTCAACTCATCAAGCGACATGGTTTACTTGCACGTAAAATCACTCTAAATCAGGCCAATC
CTACTTTGTTCTTGGCACCATTTGCGTTTCGCAATCCGCCATCGGCTACACTAGCCACGT
CGTCTCCGACGTCGTTGTTAGAGTACTTCCACGATATATACGCTTTCTATCGTGGTGGGA
TACGCCACAAAATTGTAGCAGAAGGGGCACCAAATTTCTTGGTTTCTATGGTCAATACTC
TTCAAGAAGGTATGATTCAATTGCTG
>gi|21321710|ref|NP_647482.1|_structural_polyprotein,_partial__Cricket_paralysis_virus--Locus_17_Transcript_2/12_Confidence_0.154_Length_728_hit1_IdMatch=60.0,AligLength=240,E-val=1e-99
CTCAGTTCAGGGTATAGTTGAAGAAACCAAGTTGAGAACAGCTGCACGAATGGCTAATTT
CAATGGTGTTGATTCCTCCTACCAATTGGGGTTGTCTGCGTCCAATGAAATTCAGACAGT
TCCTGGTTTGTCAGGTTCTAAAGTGGATGAGATGGATCTTAATGTTATCGCATCCATTCC
CAATTATTGGTCGCAATTTTCATGGTCGGTGACTGATTCCACAAATAAAGTTTTATGGGA
TAATTACGTCACACCTTACAAGATCAAGCAGGAACCTGGAATAACACCTCCACGTTTTGT
CTGTACCTTTTTGGGTTTTCTAGCCAATATGTTCGCATATTGGCGTGGTTCGCTGGTTTA
CACTTTCAAATTTGTTAAAACCAATTTCCATTCGGGTCGTCTGCAAATAAGCTTCATACC
GTTTTATTTCAACTCCACAATTTCGACGGGCGTACCAGATACGACGCGCGCTCAACGTAT
TATTGTTGATTTGCGCACAGCTACAGAGGTTTCTTTCACAGTGCCTTATGTATCTTCGCG
ACCCTGGATGTTTTGCGCTAGAACCGAAAGTGAGGTTTTAGGAACCGTTGGTACAGACAT
GTACAATGCAGTTTTAGGCATCATACGTGTAGAGGTACTCAATCAACTTGTTGCCTCTAA
CAGTGTCACTCAATCCATTGACGTTTTGGTTGAAGTTAATGGAGGACCTGAT
>gi|8895508|gb|AAF80999.1|_structural_polyprotein,_partial__Cricket_paralysis_virus--Locus_12_Transcript_2/2_Confidence_0.000_Length_447_hit1_IdMatch=53.57,AligLength=112,E-val=9e-34
CACCACTTGCCGAACAAGAACAAGAAATTTCAACACATCAACAAGAAATAGTCAAGTTTA
TAAGCGACGGAGTGACTCCTCATTCTGAAGCTTTGCCCCTTATCACACCTTTAGATCAAG
CATATTTGGCAATGACCACACGAGAAGAAAGAATTCATACCATTAAAGACTTTCTCTCCC
GCCCCATCAGGATCACTTCAAACCTTTGGTCGGAAACTAACACACAAGGTCAACAGTTGT
TTTCAGCTAACTTTCCTGAAGTGCTGATTGCTAATCCGATGTTCCGATCAAAAGTTGAAG
GTTTCGTTGGGTTGAGAGCAAACATGCGCGTTAAGCTTCAA
>gi|8895508|gb|AAF80999.1|_structural_polyprotein,_partial__Cricket_paralysis_virus--Locus_17_Transcript_2/12_Confidence_0.154_Length_728_hit1_IdMatch=60.0,AligLength=240,E-val=1e-99
CTCAGTTCAGGGTATAGTTGAAGAAACCAAGTTGAGAACAGCTGCACGAATGGCTAATTT
CAATGGTGTTGATTCCTCCTACCAATTGGGGTTGTCTGCGTCCAATGAAATTCAGACAGT
TCCTGGTTTGTCAGGTTCTAAAGTGGATGAGATGGATCTTAATGTTATCGCATCCATTCC
CAATTATTGGTCGCAATTTTCATGGTCGGTGACTGATTCCACAAATAAAGTTTTATGGGA
TAATTACGTCACACCTTACAAGATCAAGCAGGAACCTGGAATAACACCTCCACGTTTTGT
CTGTACCTTTTTGGGTTTTCTAGCCAATATGTTCGCATATTGGCGTGGTTCGCTGGTTTA
CACTTTCAAATTTGTTAAAACCAATTTCCATTCGGGTCGTCTGCAAATAAGCTTCATACC
GTTTTATTTCAACTCCACAATTTCGACGGGCGTACCAGATACGACGCGCGCTCAACGTAT
TATTGTTGATTTGCGCACAGCTACAGAGGTTTCTTTCACAGTGCCTTATGTATCTTCGCG
ACCCTGGATGTTTTGCGCTAGAACCGAAAGTGAGGTTTTAGGAACCGTTGGTACAGACAT
GTACAATGCAGTTTTAGGCATCATACGTGTAGAGGTACTCAATCAACTTGTTGCCTCTAA
CAGTGTCACTCAATCCATTGACGTTTTGGTTGAAGTTAATGGAGGACCTGAT
>gi|8895508|gb|AAF80999.1|_structural_polyprotein,_partial__Cricket_paralysis_virus--Locus_17_Transcript_3/12_Confidence_0.154_Length_728_hit1_IdMatch=60.0,AligLength=240,E-val=1e-99
TTCACTCAGTTCAGGGTATAGTTGAAGAAACCAAGTTGAGAACAGCTGCACGAATGGCTA
ATTTCAATGGTGTTGATTCCTCCTACCAATTGGGGTTGTCTGCGTCCAATGAAATTCAGA
CAGTTCCTGGTTTGTCAGGTTCTAAAGTGGATGAGATGGATCTTAATGTTATCGCATCCA
TTCCCAATTATTGGTCGCAATTTTCATGGTCGGTGACTGATTCCACAAATAAAGTTTTAT
GGGATAATTACGTCACACCTTACAAGATCAAGCAGGAACCTGGAATAACACCTCCACGTT
TTGTCTGTACCTTTTTGGGTTTTCTAGCCAATATGTTCGCATATTGGCGTGGTTCGCTGG
TTTACACTTTCAAATTTGTTAAAACCAATTTCCATTCGGGTCGTCTGCAAATAAGCTTCA
TACCGTTTTATTTCAACTCCACAATTTCGACGGGCGTACCAGATACGACGCGCGCTCAAC
GTATTATTGTTGATTTGCGCACAGCTACAGAGGTTTCTTTCACAGTGCCTTATGTATCTT
CGCGACCCTGGATGTTTTGCGCTAGAACCGAAAGTGAGGTTTTAGGAACCGTTGGTACAG
ACATGTACAATGCAGTTTTAGGCATCATACGTGTAGAGGTACTCAATCAACTTGTTGCCT
CTAACAGTGTCACTCAATCCATTGACGTTTTGGTTGAAGTTAATGGAGGACCTGAT
>gi|8895508|gb|AAF80999.1|_structural_polyprotein,_partial__Cricket_paralysis_virus--Locus_17_Transcript_1/12_Confidence_0.154_Length_882_hit1_IdMatch=59.25,AligLength=265,E-val=5e-109
CTCAGTTCAGGGTATAGTTGAAGAAACCAAGTTGAGAACAGCTGCACGAATGGCTAATTT
CAATGGTGTTGATTCCTCCTACCAATTGGGGTTGTCTGCGTCCAATGAAATTCAGACAGT
TCCTGGTTTGTCAGGTTCTAAAGTGGATGAGATGGATCTTAATGTTATCGCATCCATTCC
CAATTATTGGTCGCAATTTTCATGGTCGGTGACTGATTCCACAAATAAAGTTTTATGGGA
TAATTACGTCACACCTTACAAGATCAAGCAGGAACCTGGAATAACACCTCCACGTTTTGT
CTGTACCTTTTTGGGTTTTCTAGCCAATATGTTCGCATATTGGCGTGGTTCGCTGGTTTA
CACTTTCAAATTTGTTAAAACCAATTTCCATTCGGGTCGTCTGCAAATAAGCTTCATACC
GTTTTATTTCAACTCCACAATTTCGACGGGCGTACCAGATACGACGCGCGCTCAACGTAT
TATTGTTGATTTGCGCACAGCTACAGAGGTTTCTTTCACAGTGCCTTATGTATCTTCGCG
ACCCTGGATGTTTTGCGCTAGAACCGAAAGTGAGGTTTTAGGAACCGTTGGTACAGACAT
GTACAATGCAGTTTTAGGCATCATACGTGTAGAGGTACTCAATCAACTTGTTGCCTCTAA
CAGTGTCACTCAATCCATTGACGTTTTGGTTGAAGTTAATGGAGGACCTGATCTCACATT
TGCAGGCCCAGGAGGTCCCTCTTATAGGGCTTATTCTGGTTCGACAATAGTGGCGGACGA
GTCGAAA
>gi|8895508|gb|AAF80999.1|_structural_polyprotein,_partial__Cricket_paralysis_virus--Locus_17_Transcript_4/12_Confidence_0.154_Length_1373_hit1_IdMatch=57.7,AligLength=461,E-val=0.0
TCAAGTTAATTCGCAACCATTCCAACAAGGTAGACTGCTCATGCACTATATACCTTACGC
TCAATATATGCCTAACAAAGTTTCAATGATTAATTATTCACTTCACGGCAAAACTGGATG
TCCTAGGGTAGATTTAGATTTAAGCGTAGGTACTGAGATTGAAATGTTGATACCTTATGT
GTCGCCACACGCCTACTACAACCTTGTAACAGGGCAAGGTTCTTTTGGTGCGATCTACTT
GACGGTATATTCGCAACTAAGAGATCCTGCAGCTGCTAACGGGTCGGTTGAATACACAAT
CTGGGCATACTTAGAAGATGTGGACATCCAATACCCAACTGGAGCAAATGTTTACACTGG
AAGTGCTCCCAATCGTGCAACTCTCGCTAAAGAAATTGAGCAAGGGTTGGACTATAGGAC
TCTTCGGAAAGCGCTTGTCGCGAACACATATGGTAACAACATTGAAGAAGCGTTCGCTCA
AATGGGTCCGGAAATCAAGGAGATTAAGGAACAGGGTACTATAAGCAAAGGTTTGGGTCA
GTTGGGAACAACCCTATCAACCTTTTCCAGTTTACCCATCCTGGGACCTTACTTGCGAGC
GCCAGCTTGGTTGTCCAAGGCTGCCTCCAACGTAGCAATGCACTTGGGGTTTTCAAAACC
CTCAGTTCAGGGTATAGTTGAAGAAACCAAGTTGAGAACAGCTGCACGAATGGCTAATTT
CAATGGTGTTGATTCCTCCTACCAATTGGGGTTGTCTGCGTCCAATGAAATTCAGACAGT
TCCTGGTTTGTCAGGTTCTAAAGTGGATGAGATGGATCTTAATGTTATCGCATCCATTCC
CAATTATTGGTCGCAATTTTCATGGTCGGTGACTGATTCCACAAATAAAGTTTTATGGGA
TAATTACGTCACACCTTACAAGATCAAGCAGGAACCTGGAATAACACCTCCACGTTTTGT
CTGTACCTTTTTGGGTTTTCTAGCCAATATGTTCGCATATTGGCGTGGTTCGCTGGTTTA
CACTTTCAAATTTGTTAAAACCAATTTCCATTCGGGTCGTCTGCAAATAAGCTTCATACC
GTTTTATTTCAACTCCACAATTTCGACGGGCGTACCAGATACGACGCGCGCTCAACGTAT
TATTGTTGATTTGCGCACAGCTACAGAGGTTTCTTTCACAGTGCCTTATGTATCTTCGCG
ACCCTGGATGTTTTGCGCTAGAACCGAAAGTGAGGTTTTAGGAACCGTTGGTACAGACAT
GTACAATGCAGTTTTAGGCATCATACGTGTAGAGGTACTCAATCAACTTGTTGCCTCTAA
CAGTGTCACTCAATCCATTGACGTTTTGGTTGAAGTTAATGGAGGACCTGAT
>gi|8895508|gb|AAF80999.1|_structural_polyprotein,_partial__Cricket_paralysis_virus--Locus_116_Transcript_1/1_Confidence_0.000_Length_355_hit1_IdMatch=38.24,AligLength=102,E-val=6e-10
CAACGTTCCCCGCAAATTTGATTCAATCTCCAATTTCGAACACCTTCATATCAACACCCA
TTGAAGGAGCGATGGAGATACAAGTCCCCTACTACAACTCATCACATATTTCACCTTGCG
TTGGGTTTTCCGCTGGTACGACGTCACCTATTTCGCGACGTTCTGCATTGCTAGGTTTTA
CCCCTCCAGTTATTGTTGGGGTGACACCTATGTTTCCGCCAGGCGAAACCGATGAAATCA
ACTGTGCTGTATCTCGAGCAGCGGCGGACGATTTCTCGTTTTCTTACATATTGGGACCAC
CGCCTTTG
>gi|8895508|gb|AAF80999.1|_structural_polyprotein,_partial__Cricket_paralysis_virus--Locus_12_Transcript_1/2_Confidence_0.667_Length_341_hit1_IdMatch=54.05,AligLength=111,E-val=3e-34
AAGAAAAAGAACAAGAACAAGAAATTTCAACACATCAACAAGAAATAGTCAAGTTTATAA
GCGACGGAGTGACTCCTCATTCTGAAGCTTTGCCCCTTATCACACCTTTAGATCAAGCAT
ATTTGGCAATGACCACACGAGAAGAAAGAATTCATACCATTAAAGACTTTCTCTCCCGCC
CCATCAGGATCACTTCAAACCTTTGGTCGGAAACTAACACACAAGGTCAACAGTTGTTTT
CAGCTAACTTTCCTGAAGTGCTGATTGCTAATCCGATGTTCCGATCAAAAGTTGAAGGTT
TCGTTGGGTTGAGAGCAAACATGCGCGTTAAGCTTCAA
>gi|8895508|gb|AAF80999.1|_structural_polyprotein,_partial__Cricket_paralysis_virus--Locus_17_Transcript_6/12_Confidence_0.385_Length_1953_hit1_IdMatch=52.54,AligLength=670,E-val=0.0
GCGTTAAGCTTCAAGTTAATTCGCAACCATTCCAACAAGGTAGACTGCTCATGCACTATA
TACCTTACGCTCAATATATGCCTAACAAAGTTTCAATGATTAATTATTCACTTCACGGCA
AAACTGGATGTCCTAGGGTAGATTTAGATTTAAGCGTAGGTACTGAGATTGAAATGTTGA
TACCTTATGTGTCGCCACACGCCTACTACAACCTTGTAACAGGGCAAGGTTCTTTTGGTG
CGATCTACTTGACGGTATATTCGCAACTAAGAGATCCTGCAGCTGCTAACGGGTCGGTTG
AATACACAATCTGGGCATACTTAGAAGATGTGGACATCCAATACCCAACTGGAGCAAATG
TTTACACTGGAAGTGCTCCCAATCGTGCAACTCTCGCTAAAGAAATTGAGCAAGGGTTGG
ACTATAGGACTCTTCGGAAAGCGCTTGTCGCGAACACATATGGTAACAACATTGAAGAAG
CGTTCGCTCAAATGGGTCCGGAAATCAAGGAGATTAAGGAACAGGGTACTATAAGCAAAG
GTTTGGGTCAGTTGGGAACAACCCTATCAACCTTTTCCAGTTTACCCATCCTGGGACCTT
ACTTGCGAGCGCCAGCTTGGTTGTCCAAGGCTGCCTCCAACGTAGCAATGCACTTGGGGT
TTTCAAAACCCTCAGTTCAGGGTATAGTTGAAGAAACCAAGTTGAGAACAGCTGCACGAA
TGGCTAATTTCAATGGTGTTGATTCCTCCTACCAATTGGGGTTGTCTGCGTCCAATGAAA
TTCAGACAGTTCCTGGTTTGTCAGGTTCTAAAGTGGATGAGATGGATCTTAATGTTATCG
CATCCATTCCCAATTATTGGTCGCAATTTTCATGGTCGGTGACTGATTCCACAAATAAAG
TTTTATGGGATAATTACGTCACACCTTACAAGATCAAGCAGGAACCTGGAATAACACCTC
CACGTTTTGTCTGTACCTTTTTGGGTTTTCTAGCCAATATGTTCGCATATTGGCGTGGTT
CGCTGGTTTACACTTTCAAATTTGTTAAAACCAATTTCCATTCGGGTCGTCTGCAAATAA
GCTTCATACCGTTTTATTTCAACTCCACAATTTCGACGGGCGTACCAGATACGACGCGCG
CTCAACGTATTATTGTTGATTTGCGCACAGCTACAGAGGTTTCTTTCACAGTGCCTTATG
TATCTTCGCGACCCTGGATGTTTTGCGCTAGAACCGAAAGTGAGGTTTTAGGAACCGTTG
GTACAGACATGTACAATGCAGTTTTAGGCATCATACGTGTAGAGGTACTCAATCAACTTG
TTGCCTCTAACAGTGTCACTCAATCCATTGACGTTTTGGTTGAAGTTAATGGAGGACCTG
ATCTCACATTTGCAGGCCCAGGAGGTCCCTCTTATAGGGCTTATTCTGGTTCGACAATAG
TGGCGGACGAGTCGAAAGCTTTGTCTTGGGATGGTCAACTTCTTATAAAACCAATCGAAA
CTGAGCAAGCTAAGACGAATGAAGTCAAGAAAGAAGAAGCGTCGGCACAGATGATGGGTG
ATAACGAACAAACACCAAGAAATGAAGCTCAGTTGGGTGCACACTCGGAATCAATAGATA
CTCATCCTATACAGAGCAACTGGTCACCAGAAGCTTTGTGCATAGGGGAGAAAATCACCA
GTGTGCGTCAACTCATCAAGCGACATGGTTTACTTGCACGTAAAATCACTCTAAATCAGG
CCAATCCTACTTTGTTCTTGGCACCATTTGCGTTTCGCAATCCGCCATCGGCTACACTAG
CCACGTCGTCTCCGACGTCGTTGTTAGAGTACTTCCACGATATATACGCTTTCTATCGTG
GTGGGATACGCCACAAAATTGTAGCAGAAGGGGCACCAAATTTCTTGGTTTCTATGGTCA
ATACTCTTCAAGAAGGTATGATTCAATTGCTG
>gi|8895508|gb|AAF80999.1|_structural_polyprotein,_partial__Cricket_paralysis_virus--Locus_17_Transcript_5/12_Confidence_0.154_Length_696_hit1_IdMatch=55.17,AligLength=232,E-val=1e-85
GCGTTAAGCTTCAAGTTAATTCGCAACCATTCCAACAAGGTAGACTGCTCATGCACTATA
TACCTTACGCTCAATATATGCCTAACAAAGTTTCAATGATTAATTATTCACTTCACGGCA
AAACTGGATGTCCTAGGGTAGATTTAGATTTAAGCGTAGGTACTGAGATTGAAATGTTGA
TACCTTATGTGTCGCCACACGCCTACTACAACCTTGTAACAGGGCAAGGTTCTTTTGGTG
CGATCTACTTGACGGTATATTCGCAACTAAGAGATCCTGCAGCTGCTAACGGGTCGGTTG
AATACACAATCTGGGCATACTTAGAAGATGTGGACATCCAATACCCAACTGGAGCAAATG
TTTACACTGGAAGTGCTCCCAATCGTGCAACTCTCGCTAAAGAAATTGAGCAAGGGTTGG
ACTATAGGACTCTTCGGAAAGCGCTTGTCGCGAACACATATGGTAACAACATTGAAGAAG
CGTTCGCTCAAATGGGTCCGGAAATCAAGGAGATTAAGGAACAGGGTACTATAAGCAAAG
GTTTGGGTCAGTTGGGAACAACCCTATCAACCTTTTCCAGTTTACCCATCCTGGGACCTT
ACTTGCGAGCGCCAGCTTGGTTGTCCAAGGCTGCCTCCAACGTAGCAATGCACTTGGGGT
TTTCAAAACCCTCAGTTCAGGGTATAGTTGAAGAA
>gi|8895508|gb|AAF80999.1|_structural_polyprotein,_partial__Cricket_paralysis_virus--Locus_17_Transcript_9/12_Confidence_0.077_Length_588_hit1_IdMatch=44.22,AligLength=147,E-val=3e-28
CGTCGGCACAGATGATGGGTGATAACGAACAAACACCAAGAAATGAAGCTCAGTTGGGTG
CACACTCGGAATCAATAGATACTCATCCTATACAGAGCAACTGGTCACCAGAAGCTTTGT
GCATAGGGGAGAAAATCACCAGTGTGCGTCAACTCATCAAGCGACATGGTTTACTTGCAC
GTAAAATCACTCTAAATCAGGCCAATCCTACTTTGTTCTTGGCACCATTTGCGTTTCGCA
ATCCGCCATCGGCTACACTAGCCACGTCGTCTCCGACGTCGTTGTTAGAGTACTTCCACG
ATATATACGCTTTCTATCGTGGTGGGATACGCCACAAAATTGTAGCAGAAGGGGCACCAA
ATTTCTTGGTTTCTATGGTCAATACTCTTCAAGAAGGTATGATTCAATTGCTG
>gi|8895508|gb|AAF80999.1|_structural_polyprotein,_partial__Cricket_paralysis_virus--Locus_17_Transcript_7/12_Confidence_0.308_Length_1996_hit1_IdMatch=52.47,AligLength=667,E-val=0.0
ATAATCAAGTTAATTCGCAACCATTCCAACAAGGTAGACTGCTCATGCACTATATACCTT
ACGCTCAATATATGCCTAACAAAGTTTCAATGATTAATTATTCACTTCACGGCAAAACTG
GATGTCCTAGGGTAGATTTAGATTTAAGCGTAGGTACTGAGATTGAAATGTTGATACCTT
ATGTGTCGCCACACGCCTACTACAACCTTGTAACAGGGCAAGGTTCTTTTGGTGCGATCT
ACTTGACGGTATATTCGCAACTAAGAGATCCTGCAGCTGCTAACGGGTCGGTTGAATACA
CAATCTGGGCATACTTAGAAGATGTGGACATCCAATACCCAACTGGAGCAAATGTTTACA
CTGGAAGTGCTCCCAATCGTGCAACTCTCGCTAAAGAAATTGAGCAAGGGTTGGACTATA
GGACTCTTCGGAAAGCGCTTGTCGCGAACACATATGGTAACAACATTGAAGAAGCGTTCG
CTCAAATGGGTCCGGAAATCAAGGAGATTAAGGAACAGGGTACTATAAGCAAAGGTTTGG
GTCAGTTGGGAACAACCCTATCAACCTTTTCCAGTTTACCCATCCTGGGACCTTACTTGC
GAGCGCCAGCTTGGTTGTCCAAGGCTGCCTCCAACGTAGCAATGCACTTGGGGTTTTCAA
AACCCTCAGTTCAGGGTATAGTTGAAGAAACCAAGTTGAGAACAGCTGCACGAATGGCTA
ATTTCAATGGTGTTGATTCCTCCTACCAATTGGGGTTGTCTGCGTCCAATGAAATTCAGA
CAGTTCCTGGTTTGTCAGGTTCTAAAGTGGATGAGATGGATCTTAATGTTATCGCATCCA
TTCCCAATTATTGGTCGCAATTTTCATGGTCGGTGACTGATTCCACAAATAAAGTTTTAT
GGGATAATTACGTCACACCTTACAAGATCAAGCAGGAACCTGGAATAACACCTCCACGTT
TTGTCTGTACCTTTTTGGGTTTTCTAGCCAATATGTTCGCATATTGGCGTGGTTCGCTGG
TTTACACTTTCAAATTTGTTAAAACCAATTTCCATTCGGGTCGTCTGCAAATAAGCTTCA
TACCGTTTTATTTCAACTCCACAATTTCGACGGGCGTACCAGATACGACGCGCGCTCAAC
GTATTATTGTTGATTTGCGCACAGCTACAGAGGTTTCTTTCACAGTGCCTTATGTATCTT
CGCGACCCTGGATGTTTTGCGCTAGAACCGAAAGTGAGGTTTTAGGAACCGTTGGTACAG
ACATGTACAATGCAGTTTTAGGCATCATACGTGTAGAGGTACTCAATCAACTTGTTGCCT
CTAACAGTGTCACTCAATCCATTGACGTTTTGGTTGAAGTTAATGGAGGACCTGATCTCA
CATTTGCAGGCCCAGGAGGTCCCTCTTATAGGGCTTATTCTGGTTCGACAATAGTGGCGG
ACGAGTCGAAAGCTTTGTCTTGGGATGGTCAACTTCTTATAAAACCAATCGAAACTGAGC
AAGCTAAGACGAATGAAGTCAAGAAAGAAGAAGCGTCGGCACAGATGATGGGTGATAACG
AACAAACACCAAGAAATGAAGCTCAGTTGGGTGCACACTCGGAATCAATAGATACTCATC
CTATACAGAGCAACTGGTCACCAGAAGCTTTGTGCATAGGGGAGAAAATCACCAGTGTGC
GTCAACTCATCAAGCGACATGGTTTACTTGCACGTAAAATCACTCTAAATCAGGCCAATC
CTACTTTGTTCTTGGCACCATTTGCGTTTCGCAATCCGCCATCGGCTACACTAGCCACGT
CGTCTCCGACGTCGTTGTTAGAGTACTTCCACGATATATACGCTTTCTATCGTGGTGGGA
TACGCCACAAAATTGTAGCAGAAGGGGCACCAAATTTCTTGGTTTCTATGGTCAATACTC
TTCAAGAAGGTATGATTCAATTGCTG
>gi|8895508|gb|AAF80999.1|_structural_polyprotein,_partial__Cricket_paralysis_virus--Locus_17_Transcript_8/12_Confidence_0.000_Length_1426_hit1_IdMatch=57.7,AligLength=461,E-val=0.0
ATAATCAAGTTAATTCGCAACCATTCCAACAAGGTAGACTGCTCATGCACTATATACCTT
ACGCTCAATATATGCCTAACAAAGTTTCAATGATTAATTATTCACTTCACGGCAAAACTG
GATGTCCTAGGGTAGATTTAGATTTAAGCGTAGGTACTGAGATTGAAATGTTGATACCTT
ATGTGTCGCCACACGCCTACTACAACCTTGTAACAGGGCAAGGTTCTTTTGGTGCGATCT
ACTTGACGGTATATTCGCAACTAAGAGATCCTGCAGCTGCTAACGGGTCGGTTGAATACA
CAATCTGGGCATACTTAGAAGATGTGGACATCCAATACCCAACTGGAGCAAATGTTTACA
CTGGAAGTGCTCCCAATCGTGCAACTCTCGCTAAAGAAATTGAGCAAGGGTTGGACTATA
GGACTCTTCGGAAAGCGCTTGTCGCGAACACATATGGTAACAACATTGAAGAAGCGTTCG
CTCAAATGGGTCCGGAAATCAAGGAGATTAAGGAACAGGGTACTATAAGCAAAGGTTTGG
GTCAGTTGGGAACAACCCTATCAACCTTTTCCAGTTTACCCATCCTGGGACCTTACTTGC
GAGCGCCAGCTTGGTTGTCCAAGGCTGCCTCCAACGTAGCAATGCACTTGGGGTTTTCAA
AACCCTCAGTTCAGGGTATAGTTGAAGAAACCAAGTTGAGAACAGCTGCACGAATGGCTA
ATTTCAATGGTGTTGATTCCTCCTACCAATTGGGGTTGTCTGCGTCCAATGAAATTCAGA
CAGTTCCTGGTTTGTCAGGTTCTAAAGTGGATGAGATGGATCTTAATGTTATCGCATCCA
TTCCCAATTATTGGTCGCAATTTTCATGGTCGGTGACTGATTCCACAAATAAAGTTTTAT
GGGATAATTACGTCACACCTTACAAGATCAAGCAGGAACCTGGAATAACACCTCCACGTT
TTGTCTGTACCTTTTTGGGTTTTCTAGCCAATATGTTCGCATATTGGCGTGGTTCGCTGG
TTTACACTTTCAAATTTGTTAAAACCAATTTCCATTCGGGTCGTCTGCAAATAAGCTTCA
TACCGTTTTATTTCAACTCCACAATTTCGACGGGCGTACCAGATACGACGCGCGCTCAAC
GTATTATTGTTGATTTGCGCACAGCTACAGAGGTTTCTTTCACAGTGCCTTATGTATCTT
CGCGACCCTGGATGTTTTGCGCTAGAACCGAAAGTGAGGTTTTAGGAACCGTTGGTACAG
ACATGTACAATGCAGTTTTAGGCATCATACGTGTAGAGGTACTCAATCAACTTGTTGCCT
CTAACAGTGTCACTCAATCCATTGACGTTTTGGTTGAAGTTAATGGAGGACCTGAT
>gi|798547303|gb|AKA63265.1|_nonstructural_polyprotein__Cricket_paralysis_virus--Locus_11_Transcript_6/23_Confidence_0.071_Length_224_hit1_IdMatch=63.77,AligLength=69,E-val=1e-24
ACCCAAAAGGAGGGAGTCGTAAGATGAGACCCTTGATGATTTGGCTAGCTGGCCAGTCAG
GAATTGGGAAAACCTCTATGGTGGATCCTCTATGTATCGATTTGCTTCGAGCAATGGGTT
ATGTGGGACCTGAACATCTCCACTCGTTGGTGTATGGCCGCCAAGTTGAGACGGAGTACT
GGGATGGTTACAAAGCCCACAAGATAGTGATC
>gi|798547303|gb|AKA63265.1|_nonstructural_polyprotein__Cricket_paralysis_virus--Locus_11_Transcript_12/23_Confidence_0.107_Length_811_hit1_IdMatch=28.35,AligLength=261,E-val=2e-26
AGTGTACATCTACACTACCAACGAAATGAATGTCAAACTTGAGTCGCTGACTCATGAACA
AGCATTCTACAACCGCATGAGTGAAAACGCGTTCACTGTGCGTCCAAAAGAGGCTTATCG
TCTAGTCGAAGAAGGATCAACCGGCAATAAGCAGTATCGTTTGGACAAAACGAAAACCAA
AGGAGCTATCGATCTCGATGTGTACGAATTCGTGCGCATGCAAAGAATAAATGACCACCC
TTCGGGTTGGAAAGCTACGGATGAAGTATATGGCTATGCAGAGTTCTCGAAACTAATGTG
TGCTGAATGGAAGAGAAGGAAGACAGAACATCAGAATACTGTTGACTTCCTTAAGAAGTA
TGCAGAGCGACCCTTCGAGACCAACCCCGGACCAGTGGAGGATATCCCAATAAGACACGA
TGATGTCGAGCAGGGGGTAGAAGCGCAGATGGGTCGAGATGCAGATTGGTTTAACAATGA
CATAGCGGAACGTATAGCGCGTGGACAGGATATTACTGATATCTTGTATGAGTATGCTGA
AGATGACGAGTTGCATGAGGATTACATGGCTTACAAGAAACAGCAGGCCCAGCCTAGTAA
GTGGGACAAATACGCGCGCCGTCTCGAAAGTGCAATTACGGAAGGAAAGAATTTCCTTGC
CCGTGTGGTTTCAAAAATAGCCAGCGTCATTCGGGAGAACCCATATTTGACCATGATGGC
AACTGTGGGGAGCGTTCTCGCTCTGTATGGAGCTATGCGTTGGTTTTCGAAAGGAGTG
>gi|798547303|gb|AKA63265.1|_nonstructural_polyprotein__Cricket_paralysis_virus--Locus_11_Transcript_16/23_Confidence_0.429_Length_5398_hit1_IdMatch=40.12,AligLength=1640,E-val=0.0
ATATTCGTTTCCTGCTAGAATTGTGCGGAGACGTTGAACTGAACCCAGGACCCGTCCAAT
CCAACATTTACAACGCTCGCTTTCTCGACAACAGAGGCTGTGAATTGGTGGAAAAGAAAT
CCCGGAAGAATCGCAAACCACGAGAGACCAAAAAGAGTGGATGCGAGATCGACCAAGATG
AACTTAGACGGGAATTGCGAGAAAGAATACGGAAATTGGCTCGCGAAATTAAAGCTGAAG
CGTATGCCCAAGGAGGCTTTTTGAGTGCTCCTGCGAAAGCTGTAACGATAGGACAAGATT
TGAACGCGAACCTAGATAAGGTTTGCTCATTTCTTGAGGATGCTTTACCAGGTATGGTCG
AGCACGTTACGCTCGTAGCACAAAATACATCCGCGTCAGCCAAGGTGTTATCTGACGAGT
TGATCAAATCAATGCTTTGCATTGTTTTGATTTGCTTGTTGATTGAAACCAAGTTCTATA
AGACCGCTTTCGCGGTACTTATAGTGGTTGCTCTACGTGTTTTCGGGTACAGTGAGCAAA
TAATTGAGACAGCTATGGACATGTATCGCGTAATTAGGGCTCCAAAGGCTCAAGGTAATA
TGGAAGATGTCGTTTTCCATCCGTGGTTGAACACGTGTGGAAAGTTGATTTTCCTACTTA
TCGCTGTCCTGTGTCTCAAGAAATTACCAGGAAAGAACGACGTAGACACTTTCATGCGCA
GGCTCGACAGCTTACCCAAAGCTGTTAAGGGTGCGACACAACTACATGAATGGGTGTCAA
AATACTTCGATCTCTCTTTGGATCACGTCAAGGCGATGATTGTTGGTAAATCTTGTGCCG
AAATGAAGAAGGCTGAATCATCAAGCGCCAAAGTTTTGGCTTGGGCCGCTAGAGTTCAAG
ATTTCGTCAGATTGGAACAACGAAGTAAAATCGATAGTGATATCGCTGTCGCCAACGAGG
CTGAAGCCTTGTATCACACTGGATTGCAATTTGCAGGAGACACTCTGTTACCTCCAGAAT
TGCACAAGGTCGTGAACAGTGCGCTAAGACCAGCCCGCGATATATATGAGTACGTCACCC
GCTCCCCAATAAAAGGAGGGAGTCGTAAGATGAGACCCTTGATGATTTGGCTAGCTGGCC
AGTCAGGAATTGGGAAAACCTCTATGGTGGATCCTCTATGTATCGATTTGCTTCGAGCAA
TGGGTTATGTGGGACCTGAACATCTCCACTCGTTGGTGTATGGCCGCCAAGTTGAGACGG
AGTACTGGGATGGTTACAAAGCCCACAAGATAGTGATCTATGATGATGCTTTTCAGCTGA
AAGATGATGCTGTGAACAGGAATTTGGAGGTATTTGAGGTTATACGTTCTTGCAACACGT
ATCCTCAACACCTTCATATGGCTTGTCTCTCGGATAAAAACACTTTTTCAGTAGCGGAAG
TGTACATCTACACTACCAACGAAATGAATGTCAAACTTGAGTCGCTGACTCATGAACAAG
CATTCTACAACCGCATGAGTGAAAACGCGTTCACTGTGCGTCCAAAAGAGGCTTATCGTC
TAGTCGAAGAAGGATCAACCGGCAATAAGCAGTATCGTTTGGACAAAACGAAAACCAAAG
GAGCTATCGATCTCGATGTGTACGAATTCGTGCGCATGCAAAGAATAAATGACCACCCTT
CGGGTTGGAAAGCTACGGATGAAGTATATGGCTATGCAGAGTTCTCGAAACTAATGTGTG
CTGAATGGAAGAGAAGGAAGACAGAACATCAGAATACTGTTGACTTCCTTAAGAAGTATG
CAGAGCGACCCTTCGAGACCAACCCCGGACCAGTGGAGGATATCCCAATAAGACACGATG
ATGTCGAGCAGGGGGTAGAAGCGCAGATGGGTCGAGATGCAGATTGGTTTAACAATGACA
TAGCGGAACGTATAGCGCGTGGACAGGATATTACTGATATCTTGTATGAGTATGCTGAAG
ATGACGAGTTGCATGAGGATTACATGGCTTACAAGAAACAGCAGGCCCAGCCTAGTAAGT
GGGACAAATACGCGCGCCGTCTCGAAAGTGCAATTACGGAAGGAAAGAATTTCCTTGCCC
GTGTGGTTTCAAAAATAGCCAGCGTCATTCGGGAGAACCCATATTTGACCATGATGGCAA
CTGTGGGGAGCGTTCTCGCTCTGTATGGAGCTATGCGTTGGTTTTCGAAAGGAGTAACGG
AGACTTTTGACGCTGAAGAAGTTACTATTCCCAACGAAACCAAGGTAGAGAACGTTGTGC
GTACGGAGGGTTTTGAATCTTACGACCATCGGACTCCGCGCGCTCATCGAGCCAACAGGC
AATATGTGCGAGCTGAGGCGATGATAGATGAAACAGGGTACCTGGTAGCCAACAACAAAG
TCACTGGCAACACGTATCGAATGTGTATCAAGAGGGATCCTGATGATTTGGTCGTTGGAA
ACGCTGTGTTTATCACAGGGTGGACGCTCCTCATACCGTACCACTTCGTTTGTGGACTGG
CGGGACGGAGAATAGCTGCTGATTCCATCGTGACTTTGTCAAAGCCAGGCTTGGATAAGA
TTATTGAATTCCCGTTGTCACGAATCTTCCGATACGATACCTCACCAGATGGTTTTACCA
CTAGTGAGTATTGTGCTCGAATGGAACATGAAGATGGAGAATTGGTTGATGCCATCCTGG
TAAACCTGCATGGTTTGGGAGTGCGAATCCATCCTGACCTCCGGGGAAAAATTGTGACGG
TACGAGACCAAGCGCACCTGAGTACGACATTTCATGCGATTCTCACAACGATGTCCAGGA
AGCCACCACTAACAACGTCACAACAAGTGGTAAAAGGGGTCAAGCCAATGGATAAAATCC
TGCACATCAATTTACCAGTTGGGGACAAAACAACGCAATACACCCAACGTGACTGTTACA
AGTATTATTCCGTAACGGTCGTTGGAGATTGTGGTGCCTTGCTGGTAGCACAAAATCATG
CAATTGTGAGGAAAATATTTGCAATGCATATAGCAGGTGCGGAAGAAAATGGCTATGCTT
GTCCAATCAATCAGGAAATGTTAGCGCGTGGCTTCAAAAAGTTCGCTCTTTTGGAGGCTA
GAATCACAGCTCAGATGAGTTTTGAGGCACCGAAGGACGCAATTGAAGGACCGTGTCAAA
CCCCGGAAGGATTGTTCGCCCCTATTGGCAAAGCGCCGATAGGCGTAGGGATGTCCACCA
AGACGGCTATACGACCTTCACGCTTGTATGGAAGAATAACTAAACCGACAACTGCACCAT
CATACTTGGGTAAAGACGCGCTTTATCGTGGATTGACCAAGTGTGGTGTTCGCACAGTTA
ATATTCAACCAGAATACATAGACGCAGCGGCGAATGACGTCGCACGCTATGTGTTAAACC
AGCATGTTGGTCACGTGGATAGGGAACGATACACACGTATATTGTCGTACGAGGAGGCTG
TTAAGGGCGTGCCGTACGATGATTTCATGAAGTCAGTGACTCGAGTCACTTCCCCTGGTT
ACCCCTATTGCTTGGATACTGGAAACATGCCAGGGAAAAGCAAATGGATGGGGCTCGAAC
AAGATTTCGATATGACAAGTCCAGCTGCTTTGGCTTTGAGGAAAGATGTTGAAAGTTTGT
TGGAAGATTGCAAAAATGGCTTAGTCCGTGATGTGGTGTTTGTCGACACTCTCAAGGATG
AAAGGCGCGAGCTGATAAAGGTGGAAGCAAAGAAGACTCGAGTCTTTTCTGCTGGACCAC
AGCATTTTGTAATAGCTTTCCGGCAATACTTTCTTCCATTCTCTGCCTGGGTCATGCATA
ACAGAATCGAAAACGAAGTAGCCGTTGGAACAAACCCCTTCTCAATGGATTGGCACAACA
TTGCTGTGCGTATGCGTAGTAAAGGGAGACACATTATTGCTGGAGATTTTAGCAATTTTG
ATGGATCCCTCAACGCCCAAGTTCTCTGGACAATATTTTGGAAGATATTTGTCCCGTGGC
TTAATGATATTGAACCACTTGGTACACCCAAGAATGAGGAGAATCTGCGGGTCTGCACGA
GTCTATGGACGCACTTGGTGCACTCCGTGCACATTTGTGGAGATAACTTGTACATGTGGA
CACATTCTCAACCATCGGGCAATCCCTTCACGGTGATAATCAATAGTTTGTATAACTCAG
TTATCATGCGTGTCGTGTGGCAATACATAATGGCGAAAGAAGAACCTAAGTTACGCACAA
TGAACCATTTCAATCAACATGTTGCTATGGTTTCATATGGTGATGACAATCTACTTAACA
TCTCGGAAGGGGTAATTGATATCTTCAACCAACTTACCATCTCGGAAGCCATGCGTTGGA
TAGGACACGAATACACAGATGAAACGAAAACAGGCGAGGCTGCGCCCTATCGGACATTGG
AAGAAGTCCGTTTCCTTAAAAGAGGGTTCAGAATGGATCACCTCTTGTGTCGGTGGGTAG
CTCCTTTGAAGAAGGATGTCATCTACGAAATGCTTAATTGGACGCGCAAAGGGATTAACC
CAGATGATGTGACGATGATGATCATTGATACAGCATTTAGGGAGATCTCTTATCACGGAA
GGGAAGCTTTCGAGAAGCTGCGAGGGCAGATACTTGAGCAGCGGGATGTGTTGGTTGAAT
ATCCTCAA
>gi|798547303|gb|AKA63265.1|_nonstructural_polyprotein__Cricket_paralysis_virus--Locus_11_Transcript_13/23_Confidence_0.214_Length_1834_hit1_IdMatch=30.94,AligLength=669,E-val=3e-93
TCGTTACAAAGCCCACAAGATAGTGATCTATGATGATGCTTTTCAGCTGAAAGATGATGC
TGTGAACAGGAATTTGGAGGTATTTGAGGTTATACGTTCTTGCAACACGTATCCTCAACA
CCTTCATATGGCTTGTCTCTCGGATAAAAACACTTTTTCAGTAGCGGAAGTGTACATCTA
CACTACCAACGAAATGAATGTCAAACTTGAGTCGCTGACTCATGAACAAGCATTCTACAA
CCGCATGAGTGAAAACGCGTTCACTGTGCGTCCAAAAGAGGCTTATCGTCTAGTCGAAGA
AGGATCAACCGGCAATAAGCAGTATCGTTTGGACAAAACGAAAACCAAAGGAGCTATCGA
TCTCGATGTGTACGAATTCGTGCGCATGCAAAGAATAAATGACCACCCTTCGGGTTGGAA
AGCTACGGATGAAGTATATGGCTATGCAGAGTTCTCGAAACTAATGTGTGCTGAATGGAA
GAGAAGGAAGACAGAACATCAGAATACTGTTGACTTCCTTAAGAAGTATGCAGAGCGACC
CTTCGAGACCAACCCCGGACCAGTGGAGGATATCCCAATAAGACACGATGATGTCGAGCA
GGGGGTAGAAGCGCAGATGGGTCGAGATGCAGATTGGTTTAACAATGACATAGCGGAACG
TATAGCGCGTGGACAGGATATTACTGATATCTTGTATGAGTATGCTGAAGATGACGAGTT
GCATGAGGATTACATGGCTTACAAGAAACAGCAGGCCCAGCCTAGTAAGTGGGACAAATA
CGCGCGCCGTCTCGAAAGTGCAATTACGGAAGGAAAGAATTTCCTTGCCCGTGTGGTTTC
AAAAATAGCCAGCGTCATTCGGGAGAACCCATATTTGACCATGATGGCAACTGTGGGGAG
CGTTCTCGCTCTGTATGGAGCTATGCGTTGGTTTTCGAAAGGAGTAACGGAGACTTTTGA
CGCTGAAGAAGTTACTATTCCCAACGAAACCAAGGTAGAGAACGTTGTGCGTACGGAGGG
TTTTGAATCTTACGACCATCGGACTCCGCGCGCTCATCGAGCCAACAGGCAATATGTGCG
AGCTGAGGCGATGATAGATGAAACAGGGTACCTGGTAGCCAACAACAAAGTCACTGGCAA
CACGTATCGAATGTGTATCAAGAGGGATCCTGATGATTTGGTCGTTGGAAACGCTGTGTT
TATCACAGGGTGGACGCTCCTCATACCGTACCACTTCGTTTGTGGACTGGCGGGACGGAG
AATAGCTGCTGATTCCATCGTGACTTTGTCAAAGCCAGGCTTGGATAAGATTATTGAATT
CCCGTTGTCACGAATCTTCCGATACGATACCTCACCAGATGGTTTTACCACTAGTGAGTA
TTGTGCTCGAATGGAACATGAAGATGGAGAATTGGTTGATGCCATCCTGGTAAACCTGCA
TGGTTTGGGAGTGCGAATCCATCCTGACCTCCGGGGAAAAATTGTGACGGTACGAGACCA
AGCGCACCTGAGTACGACATTTCATGCGATTCTCACAACGATGTCCAGGAAGCCACCACT
AACAACGTCACAACAAGTGGTAAAAGGGGTCAAGCCAATGGATAAAATCCTGCACATCAA
TTTACCAGTTGGGGACAAAACAACGCAATACACCCAACGTGACTGTTACAAGTATTATTC
CGTAACGGTCGTTGGAGATTGTGGTGCCTTGCTGGTAGCACAAAATCATGCAATTGTGAG
GAAAATATTTGCAATGCATATAGCAGGTGCGGAAGAAAATGGCTATGCTTGTCCAATCAA
TCAGGAAATGTTAGCGCGTGGCTTCAAAAAGTTC
>gi|798547303|gb|AKA63265.1|_nonstructural_polyprotein__Cricket_paralysis_virus--Locus_11_Transcript_23/23_Confidence_0.143_Length_5008_hit1_IdMatch=36.78,AligLength=1384,E-val=0.0
ATATTCGTTTCCTGCTAGAATTGTGCGGAGACGTTGAACTGAACCCAGGACCCGTCCAAT
CCAACATTTACAACGCTCGCTTTCTCGACAACAGAGGCTGTGAATTGGTGGAAAAGAAAT
CCCGGAAGAATCGCAAACCACGAGAGACCAAAAAGAGTGGATGCGAGATCGACCAAGATG
AACTTAGACGGGAATTGCGAGAAAGAATACGGAAATTGGCTCGCGAAATTAAAGCTGAAG
CGTATGCCCAAGGAGGCTTTTTGAGTGCTCCTGCGAAAGCTGTAACGATAGGACAAGATT
TGAACGCGAACCTAGATAAGGTTTGCTCATTTCTTGAGGATGCTTTACCAGGTATGGTCG
AGCACGTTACGCTCGTAGCACAAAATACATCCGCGTCAGCCAAGGTGTTATCTGACGAGT
TGATCAAATCAATGCTTTGCATTGTTTTGATTTGCTTGTTGATTGAAACCAAGTTCTATA
AGACCGCTTTCGCGGTACTTATAGTGGTTGCTCTACGTGTTTTCGGGTACAGTGAGCAAA
TAATTGAGACAGCTATGGACATGTATCGCGTAATTAGGGCTCCAAAGGCTCAAGGTAATA
TGGAAGATGTCGTTTTCCATCCGTGGTTGAACACGTGTGGAAAGTTGATTTTCCTACTTA
TCGCTGTCCTGTGTCTCAAGAAATTACCAGGAAAGAACGACGTAGACACTTTCATGCGCA
GGCTCGACAGCTTACCCAAAGCTGTTAAGGGTGCGACACAACTACATGAATGGGTGTCAA
AATACTTCGATCTCTCTTTGGATCACGTCAAGGCGATGATTGTTGGTAAATCTTGTGCCG
AAATGAAGAAGGCTGAATCATCAAGCGCCAAAGTTTTGGCTTGGGCCGCTAGAGTTCAAG
ATTTCGTCAGATTGGAACAACGAAGTAAAATCGATAGTGATATCGCTGTCGCCAACGAGG
CTGAAGCCTTGTATCACACTGGATTGCAATTTGCAGGAGACACTCTGTTACCTCCAGAAT
TGCACAAGGTCGTGAACAGTGCGCTAAGACCAGCCCGCGATATATATGAGTACGTCACCC
GCTCCCCAATAAAAGGAGGGAGTCGTAAGATGAGACCCTTGATGATTTGGCTAGCTGGCC
AGTCAGGAATTGGGAAAACCTCTATGGTGGATCCTCTATGTATCGATTTGCTTCGAGCAA
TGGGTTATGTGGGACCTGAACATCTCCACTCGTTGGTGTATGGCCGCCAAGTTGAGACGG
AGTACTGGGATGGTTACAAAGCCCACAAGATAGTGATCTATGATGATGCTTTTCAGCTGA
AAGATGATGCTGTGAACAGGAATTTGGAGGTATTTGAGGTTATACGTTCTTGCAACACGT
ATCCTCAACACCTTCATATGGCTTGTCTCTCGGATAAAAACACTTTTTCAGTAGCGGAAG
TGTACATCTACACTACCAACGAAATGAATGTCAAACTTGAGTCGCTGACTCATGAACAAG
CATTCTACAACCGCATGAGTGAAAACGCGTTCACTGTGCGTCCAAAAGAGGCTTATCGTC
TAGTCGAAGAAGGATCAACCGGCAATAAGCAGTATCGTTTGGACAAAACGAAAACCAAAG
GAGCTATCGATCTCGATGTGTACGAATTCGTGCGCATGCAAAGAATAAATGACCACCCTT
CGGGTTGGAAAGCTACGGATGAAGTATATGGCTATGCAGAGTTCTCGAAACTAATGTGTG
CTGAATGGAAGAGAAGGAAGACAGAACATCAGAATACTGTTGACTTCCTTAAGAAGTATG
CAGAGCGACCCTTCGAGACCAACCCCGGACCAGTGGAGGATATCCCAATAAGACACGATG
ATGTCGAGCAGGGGGTAGAAGCGCAGATGGGTCGAGATGCAGATTGGTTTAACAATGACA
TAGCGGAACGTATAGCGCGTGGACAGGATATTACTGATATCTTGTATGAGTATGCTGAAG
ATGACGAGTTGCATGAGGATTACATGGCTTACAAGAAACAGCAGGCCCAGCCTAGTAAGT
GGGACAAATACGCGCGCCGTCTCGAAAGTGCAATTACGGAAGGAAAGAATTTCCTTGCCC
GTGTGGTTTCAAAAATAGCCAGCGTCATTCGGGAGAACCCATATTTGACCATGATGGCAA
CTGTGGGGAGCGTTCTCGCTCTGTATGGAGCTATGCGTTGGTTTTCGAAAGGAGTAACGG
AGACTTTTGACGCTGAAGAAGTTACTATTCCCAACGAAACCAAGGTAGAGAACGTTGTGC
GTACGGAGGGTTTTGAATCTTACGACCATCGGACTCCGCGCGCTCATCGAGCCAACAGGC
AATATGTGCGAGCTGAGGCGATGATAGATGAAACAGGGTACCTGGTAGCCAACAACAAAG
TCACTGGCAACACGTATCGAATGTGTATCAAGAGGGATCCTGATGATTTGGTCGTTGGAA
ACGCTGTGTTTATCACAGGGTGGACGCTCCTCATACCGTACCACTTCGTTTGTGGACTGG
CGGGACGGAGAATAGCTGCTGATTCCATCGTGACTTTGTCAAAGCCAGGCTTGGATAAGA
TTATTGAATTCCCGTTGTCACGAATCTTCCGATACGATACCTCACCAGATGGTTTTACCA
CTAGTGAGTATTGTGCTCGAATGGAACATGAAGATGGAGAATTGGTTGATGCCATCCTGG
TAAACCTGCATGGTTTGGGAGTGCGAATCCATCCTGACCTCCGGGGAAAAATTGTGACGG
TACGAGACCAAGCGCACCTGAGTACGACATTTCATGCGATTCTCACAACGATGTCCAGGA
AGCCACCACTAACAACGTCACAACAAGTGGTAAAAGGGGTCAAGCCAATGGATAAAATCC
TGCACATCAATTTACCAGTTGGGGACAAAACAACGCAATACACCCAACGTGACTGTTACA
AGTATTATTCCGTAACGGTCGTTGGAGATTGTGGTGCCTTGCTGGTAGCACAAAATCATG
CAATTGTGAGGAAAATATTTGCAATGCATATAGCAGGTGCGGAAGAAAATGGCTATGCTT
GTCCAATCAATCAGGAAATGTTAGCGCGTGGCTTCAAAAAGTTCGCTCTTTTGGAGGCTA
GAATCACAGCTCAGATGAGTTTTGAGGCACCGAAGGACGCAATTGAAGGACCGTGTCAAA
CCCCGGAAGGATTGTTCGCCCCTATTGGCAAAGCGCCGATAGGCGTAGGGATGTCCACCA
AGACGGCTATACGACCTTCACGCTTGTATGGAAGAATAACTAAACCGACAACTGCACCAT
CATACTTGGGTAAAGACGCGCTTTATCGTGGATTGACCAAGTGTGGTGTTCGCACAGTTA
ATATTCAACCAGAATACATAGACGCAGCGGCGAATGACGTCGCACGCTATGTGTTAAACC
AGCATGTTGGTCACGTGGATAGGGAACGATACACACGTATATTGTCGTACGAGGAGGCTG
TTAAGGGCGTGCCGTACGATGATTTCATGAAGTCAGTGACTCGAGTCACTTCCCCTGGTT
ACCCCTATTGCTTGGATACTGGAAACATGCCAGGGAAAAGCAAATGGATGGGGCTCGAAC
AAGATTTCGATATGACAAGTCCAGCTGCTTTGGCTTTGAGGAAAGATGTTGAAAGTTTGT
TGGAAGATTGCAAAAATGGCTTAGTCCGTGATGTGGTGTTTGTCGACACTCTCAAGGATG
AAAGGCGCGAGCTGATAAAGGTGGAAGCAAAGAAGACTCGAGTCTTTTCTGCTGGACCAC
AGCATTTTGTAATAGCTTTCCGGCAATACTTTCTTCCATTCTCTGCCTGGGTCATGCATA
ACAGAATCGAAAACGAAGTAGCCGTTGGAACAAACCCCTTCTCAATGGATTGGCACAACA
TTGCTGTGCGTATGCGTAGTAAAGGG
>gi|798547303|gb|AKA63265.1|_nonstructural_polyprotein__Cricket_paralysis_virus--Locus_11_Transcript_14/23_Confidence_0.071_Length_1429_hit1_IdMatch=25.38,AligLength=532,E-val=1e-48
CCCTTCGGGTTGGAAAGCTACGGATGAAGTATATGGCTATGCAGAGTTCTCGAAACTAAT
GTGTGCTGAATGGAAGAGAAGGAAGACAGAACATCAGAATACTGTTGACTTCCTTAAGAA
GTATGCAGAGCGACCCTTCGAGACCAACCCCGGACCAGTGGAGGATATCCCAATAAGACA
CGATGATGTCGAGCAGGGGGTAGAAGCGCAGATGGGTCGAGATGCAGATTGGTTTAACAA
TGACATAGCGGAACGTATAGCGCGTGGACAGGATATTACTGATATCTTGTATGAGTATGC
TGAAGATGACGAGTTGCATGAGGATTACATGGCTTACAAGAAACAGCAGGCCCAGCCTAG
TAAGTGGGACAAATACGCGCGCCGTCTCGAAAGTGCAATTACGGAAGGAAAGAATTTCCT
TGCCCGTGTGGTTTCAAAAATAGCCAGCGTCATTCGGGAGAACCCATATTTGACCATGAT
GGCAACTGTGGGGAGCGTTCTCGCTCTGTATGGAGCTATGCGTTGGTTTTCGAAAGGAGT
AACGGAGACTTTTGACGCTGAAGAAGTTACTATTCCCAACGAAACCAAGGTAGAGAACGT
TGTGCGTACGGAGGGTTTTGAATCTTACGACCATCGGACTCCGCGCGCTCATCGAGCCAA
CAGGCAATATGTGCGAGCTGAGGCGATGATAGATGAAACAGGGTACCTGGTAGCCAACAA
CAAAGTCACTGGCAACACGTATCGAATGTGTATCAAGAGGGATCCTGATGATTTGGTCGT
TGGAAACGCTGTGTTTATCACAGGGTGGACGCTCCTCATACCGTACCACTTCGTTTGTGG
ACTGGCGGGACGGAGAATAGCTGCTGATTCCATCGTGACTTTGTCAAAGCCAGGCTTGGA
TAAGATTATTGAATTCCCGTTGTCACGAATCTTCCGATACGATACCTCACCAGATGGTTT
TACCACTAGTGAGTATTGTGCTCGAATGGAACATGAAGATGGAGAATTGGTTGATGCCAT
CCTGGTAAACCTGCATGGTTTGGGAGTGCGAATCCATCCTGACCTCCGGGGAAAAATTGT
GACGGTACGAGACCAAGCGCACCTGAGTACGACATTTCATGCGATTCTCACAACGATGTC
CAGGAAGCCACCACTAACAACGTCACAACAAGTGGTAAAAGGGGTCAAGCCAATGGATAA
AATCCTGCACATCAATTTACCAGTTGGGGACAAAACAACGCAATACACCCAACGTGACTG
TTACAAGTATTATTCCGTAACGGTCGTTGGAGATTGTGGTGCCTTGCTGGTAGCACAAAA
TCATGCAATTGTGAGGAAAATATTTGCAATGCATATAGCAGGTGCGGAAGAAAATGGCTA
TGCTTGTCCAATCAATCAGGAAATGTTAGCGCGTGGCTTCAAAAAGTTC
>gi|798547303|gb|AKA63265.1|_nonstructural_polyprotein__Cricket_paralysis_virus--Locus_11_Transcript_18/23_Confidence_0.071_Length_1011_hit1_IdMatch=32.49,AligLength=237,E-val=1e-33
ACACGTATCGAATGTGTATCAAGAGGGATCCTGATGATTTGGTCGTTGGAAACGCTGTGT
TTATCACAGGGTGGACGCTCCTCATACCGTACCACTTCGTTTGTGGACTGGCGGGACGGA
GAATAGCTGCTGATTCCATCGTGACTTTGTCAAAGCCAGGCTTGGATAAGATTATTGAAT
TCCCGTTGTCACGAATCTTCCGATACGATACCTCACCAGATGGTTTTACCACTAGTGAGT
ATTGTGCTCGAATGGAACATGAAGATGGAGAATTGGTTGATGCCATCCTGGTAAACCTGC
ATGGTTTGGGAGTGCGAATCCATCCTGACCTCCGGGGAAAAATTGTGACGGTACGAGACC
AAGCGCACCTGAGTACGACATTTCATGCGATTCTCACAACGATGTCCAGGAAGCCACCAC
TAACAACGTCACAACAAGTGGTAAAAGGGGTCAAGCCAATGGATAAAATCCTGCACATCA
ATTTACCAGTTGGGGACAAAACAACGCAATACACCCAACGTGACTGTTACAAGTATTATT
CCGTAACGGTCGTTGGAGATTGTGGTGCCTTGCTGGTAGCACAAAATCATGCAATTGTGA
GGAAAATATTTGCAATGCATATAGCAGGTGCGGAAGAAAATGGCTATGCTTGTCCAATCA
ATCAGGAAATGTTAGCGCGTGGCTTCAAAAAGTTC
>gi|798547303|gb|AKA63265.1|_nonstructural_polyprotein__Cricket_paralysis_virus--Locus_11_Transcript_10/23_Confidence_0.214_Length_1642_hit1_IdMatch=39.63,AligLength=540,E-val=6e-131
AAGGTAATATGGAAGATGTCGTTTTCCATCCGTGGTTGAACACGTGTGGAAAGTTGATTT
TCCTACTTATCGCTGTCCTGTGTCTCAAGAAATTACCAGGAAAGAACGACGTAGACACTT
TCATGCGCAGGCTCGACAGCTTACCCAAAGCTGTTAAGGGTGCGACACAACTACATGAAT
GGGTGTCAAAATACTTCGATCTCTCTTTGGATCACGTCAAGGCGATGATTGTTGGTAAAT
CTTGTGCCGAAATGAAGAAGGCTGAATCATCAAGCGCCAAAGTTTTGGCTTGGGCCGCTA
GAGTTCAAGATTTCGTCAGATTGGAACAACGAAGTAAAATCGATAGTGATATCGCTGTCG
CCAACGAGGCTGAAGCCTTGTATCACACTGGATTGCAATTTGCAGGAGACACTCTGTTAC
CTCCAGAATTGCACAAGGTCGTGAACAGTGCGCTAAGACCAGCCCGCGATATATATGAGT
ACGTCACCCGCTCCCCAATAAAAGGAGGGAGTCGTAAGATGAGACCCTTGATGATTTGGC
TAGCTGGCCAGTCAGGAATTGGGAAAACCTCTATGGTGGATCCTCTATGTATCGATTTGC
TTCGAGCAATGGGTTATGTGGGACCTGAACATCTCCACTCGTTGGTGTATGGCCGCCAAG
TTGAGACGGAGTACTGGGATGGTTACAAAGCCCACAAGATAGTGATCTATGATGATGCTT
TTCAGCTGAAAGATGATGCTGTGAACAGGAATTTGGAGGTATTTGAGGTTATACGTTCTT
GCAACACGTATCCTCAACACCTTCATATGGCTTGTCTCTCGGATAAAAACACTTTTTCAG
TAGCGGAAGTGTACATCTACACTACCAACGAAATGAATGTCAAACTTGAGTCGCTGACTC
ATGAACAAGCATTCTACAACCGCATGAGTGAAAACGCGTTCACTGTGCGTCCAAAAGAGG
CTTATCGTCTAGTCGAAGAAGGATCAACCGGCAATAAGCAGTATCGTTTGGACAAAACGA
AAACCAAAGGAGCTATCGATCTCGATGTGTACGAATTCGTGCGCATGCAAAGAATAAATG
ACCACCCTTCGGGTTGGAAAGCTACGGATGAAGTATATGGCTATGCAGAGTTCTCGAAAC
TAATGTGTGCTGAATGGAAGAGAAGGAAGACAGAACATCAGAATACTGTTGACTTCCTTA
AGAAGTATGCAGAGCGACCCTTCGAGACCAACCCCGGACCAGTGGAGGATATCCCAATAA
GACACGATGATGTCGAGCAGGGGGTAGAAGCGCAGATGGGTCGAGATGCAGATTGGTTTA
ACAATGACATAGCGGAACGTATAGCGCGTGGACAGGATATTACTGATATCTTGTATGAGT
ATGCTGAAGATGACGAGTTGCATGAGGATTACATGGCTTACAAGAAACAGCAGGCCCAGC
CTAGTAAGTGGGACAAATACGCGCGCCGTCTCGAAAGTGCAATTACGGAAGGAAAGAATT
TCCTTGCCCGTGTGGTTTCAAAAATAGCCAGCGTCATTCGGGAGAACCCATATTTGACCA
TGATGGCAACTGTGGGGAGCGTTCTCGCTCTGTATGGAGCTATGCGTTGGTTTTCGAAA
>gi|798547303|gb|AKA63265.1|_nonstructural_polyprotein__Cricket_paralysis_virus--Locus_11_Transcript_4/23_Confidence_0.107_Length_613_hit1_IdMatch=36.27,AligLength=204,E-val=3e-43
ATGCTCTAGCCGTTTTCGGGTACAGTGAGCAAATAATTGAGACAGCTATGGACATGTATC
GCGTAATTAGGGCTCCAAAGGCTCAAGGTAATATGGAAGATGTCGTTTTCCATCCGTGGT
TGAACACGTGTGGAAAGTTGATTTTCCTACTTATCGCTGTCCTGTGTCTCAAGAAATTAC
CAGGAAAGAACGACGTAGACACTTTCATGCGCAGGCTCGACAGCTTACCCAAAGCTGTTA
AGGGTGCGACACAACTACATGAATGGGTGTCAAAATACTTCGATCTCTCTTTGGATCACG
TCAAGGCGATGATTGTTGGTAAATCTTGTGCCGAAATGAAGAAGGCTGAATCATCAAGCG
CCAAAGTTTTGGCTTGGGCCGCTAGAGTTCAAGATTTCGTCAGATTGGAACAACGAAGTA
AAATCGATAGTGATATCGCTGTCGCCAACGAGGCTGAAGCCTTGTATCACACTGGATTGC
AATTTGCAGGAGACACTCTGTTACCTCCAGAATTGCACAAGGTCGTGAACAGTGCGCTAA
GACCAGCCCGCGATATATATGAGTACGTCACCCGCTCCCCAATAAAAGGAGGGAGTCGTA
AGATGAGA
>gi|798547303|gb|AKA63265.1|_nonstructural_polyprotein__Cricket_paralysis_virus--Locus_11_Transcript_17/23_Confidence_0.036_Length_1611_hit1_IdMatch=54.29,AligLength=536,E-val=0.0
CTAGAATCACAGCTCAGATGAGTTTTGAGGCACCGAAGGACGCAATTGAAGGACCGTGTC
AAACCCCGGAAGGATTGTTCGCCCCTATTGGCAAAGCGCCGATAGGCGTAGGGATGTCCA
CCAAGACGGCTATACGACCTTCACGCTTGTATGGAAGAATAACTAAACCGACAACTGCAC
CATCATACTTGGGTAAAGACGCGCTTTATCGTGGATTGACCAAGTGTGGTGTTCGCACAG
TTAATATTCAACCAGAATACATAGACGCAGCGGCGAATGACGTCGCACGCTATGTGTTAA
ACCAGCATGTTGGTCACGTGGATAGGGAACGATACACACGTATATTGTCGTACGAGGAGG
CTGTTAAGGGCGTGCCGTACGATGATTTCATGAAGTCAGTGACTCGAGTCACTTCCCCTG
GTTACCCCTATTGCTTGGATACTGGAAACATGCCAGGGAAAAGCAAATGGATGGGGCTCG
AACAAGATTTCGATATGACAAGTCCAGCTGCTTTGGCTTTGAGGAAAGATGTTGAAAGTT
TGTTGGAAGATTGCAAAAATGGCTTAGTCCGTGATGTGGTGTTTGTCGACACTCTCAAGG
ATGAAAGGCGCGAGCTGATAAAGGTGGAAGCAAAGAAGACTCGAGTCTTTTCTGCTGGAC
CACAGCATTTTGTAATAGCTTTCCGGCAATACTTTCTTCCATTCTCTGCCTGGGTCATGC
ATAACAGAATCGAAAACGAAGTAGCCGTTGGAACAAACCCCTTCTCAATGGATTGGCACA
ACATTGCTGTGCGTATGCGTAGTAAAGGGAGACACATTATTGCTGGAGATTTTAGCAATT
TTGATGGATCCCTCAACGCCCAAGTTCTCTGGACAATATTTTGGAAGATATTTGTCCCGT
GGCTTAATGATATTGAACCACTTGGTACACCCAAGAATGAGGAGAATCTGCGGGTCTGCA
CGAGTCTATGGACGCACTTGGTGCACTCCGTGCACATTTGTGGAGATAACTTGTACATGT
GGACACATTCTCAACCATCGGGCAATCCCTTCACGGTGATAATCAATAGTTTGTATAACT
CAGTTATCATGCGTGTCGTGTGGCAATACATAATGGCGAAAGAAGAACCTAAGTTACGCA
CAATGAACCATTTCAATCAACATGTTGCTATGGTTTCATATGGTGATGACAATCTACTTA
ACATCTCGGAAGGGGTAATTGATATCTTCAACCAACTTACCATCTCGGAAGCCATGCGTT
GGATAGGACACGAATACACAGATGAAACGAAAACAGGCGAGGCTGCGCCCTATCGGACAT
TGGAAGAAGTCCGTTTCCTTAAAAGAGGGTTCAGAATGGATCACCTCTTGTGTCGGTGGG
TAGCTCCTTTGAAGAAGGATGTCATCTACGAAATGCTTAATTGGACGCGCAAAGGGATTA
ACCCAGATGATGTGACGATGATGATCATTGATACAGCATTTAGGGAGATCTCTTATCACG
GAAGGGAAGCTTTCGAGAAGCTGCGAGGGCAGATACTTGAGCAGCGGGATGTGTTGGTTG
AATATCCTCAA
>gi|798547303|gb|AKA63265.1|_nonstructural_polyprotein__Cricket_paralysis_virus--Locus_11_Transcript_22/23_Confidence_0.393_Length_2525_hit1_IdMatch=41.43,AligLength=490,E-val=2e-112
ATATTCGTTTCCTGCTAGAATTGTGCGGAGACGTTGAACTGAACCCAGGACCCGTCCAAT
CCAACATTTACAACGCTCGCTTTCTCGACAACAGAGGCTGTGAATTGGTGGAAAAGAAAT
CCCGGAAGAATCGCAAACCACGAGAGACCAAAAAGAGTGGATGCGAGATCGACCAAGATG
AACTTAGACGGGAATTGCGAGAAAGAATACGGAAATTGGCTCGCGAAATTAAAGCTGAAG
CGTATGCCCAAGGAGGCTTTTTGAGTGCTCCTGCGAAAGCTGTAACGATAGGACAAGATT
TGAACGCGAACCTAGATAAGGTTTGCTCATTTCTTGAGGATGCTTTACCAGGTATGGTCG
AGCACGTTACGCTCGTAGCACAAAATACATCCGCGTCAGCCAAGGTGTTATCTGACGAGT
TGATCAAATCAATGCTTTGCATTGTTTTGATTTGCTTGTTGATTGAAACCAAGTTCTATA
AGACCGCTTTCGCGGTACTTATAGTGGTTGCTCTACGTGTTTTCGGGTACAGTGAGCAAA
TAATTGAGACAGCTATGGACATGTATCGCGTAATTAGGGCTCCAAAGGCTCAAGGTAATA
TGGAAGATGTCGTTTTCCATCCGTGGTTGAACACGTGTGGAAAGTTGATTTTCCTACTTA
TCGCTGTCCTGTGTCTCAAGAAATTACCAGGAAAGAACGACGTAGACACTTTCATGCGCA
GGCTCGACAGCTTACCCAAAGCTGTTAAGGGTGCGACACAACTACATGAATGGGTGTCAA
AATACTTCGATCTCTCTTTGGATCACGTCAAGGCGATGATTGTTGGTAAATCTTGTGCCG
AAATGAAGAAGGCTGAATCATCAAGCGCCAAAGTTTTGGCTTGGGCCGCTAGAGTTCAAG
ATTTCGTCAGATTGGAACAACGAAGTAAAATCGATAGTGATATCGCTGTCGCCAACGAGG
CTGAAGCCTTGTATCACACTGGATTGCAATTTGCAGGAGACACTCTGTTACCTCCAGAAT
TGCACAAGGTCGTGAACAGTGCGCTAAGACCAGCCCGCGATATATATGAGTACGTCACCC
GCTCCCCAATAAAAGGAGGGAGTCGTAAGATGAGACCCTTGATGATTTGGCTAGCTGGCC
AGTCAGGAATTGGGAAAACCTCTATGGTGGATCCTCTATGTATCGATTTGCTTCGAGCAA
TGGGTTATGTGGGACCTGAACATCTCCACTCGTTGGTGTATGGCCGCCAAGTTGAGACGG
AGTACTGGGATGGTTACAAAGCCCACAAGATAGTGATCTATGATGATGCTTTTCAGCTGA
AAGATGATGCTGTGAACAGGAATTTGGAGGTATTTGAGGTTATACGTTCTTGCAACACGT
ATCCTCAACACCTTCATATGGCTTGTCTCTCGGATAAAAACACTTTTTCAGTAGCGGAAG
TGTACATCTACACTACCAACGAA
>gi|798547303|gb|AKA63265.1|_nonstructural_polyprotein__Cricket_paralysis_virus--Locus_11_Transcript_1/23_Confidence_0.143_Length_1315_hit1_IdMatch=29.95,AligLength=187,E-val=2e-10
ATATTCGTTTCCTGCTAGAATTGTGCGGAGACGTTGAACTGAACCCAGGACCCGTCCAAT
CCAACATTTACAACGCTCGCTTTCTCGACAACAGAGGCTGTGAATTGGTGGAAAAGAAAT
CCCGGAAGAATCGCAAACCACGAGAGACCAAAAAGAGTGGATGCGAGATCGACCAAGATG
AACTTAGACGGGAATTGCGAGAAAGAATACGGAAATTGGCTCGCGAAATTAAAGCTGAAG
CGTATGCCCAAGGAGGCTTTTTGAGTGCTCCTGCGAAAGCTGTAACGATAGGACAAGATT
TGAACGCGAACCTAGATAAGGTTTGCTCATTTCTTGAGGATGCTTTACCAGGTATGGTCG
AGCACGTTACGCTCGTAGCACAAAATACATCCGCGTCAGCCAAGGTGTTATCTGACGAGT
TGATCAAATCAATGCTTTGCATTGTTTTGATTTGCTTGTTGATTGAAACCAAGTTCTATA
AGACCGCTTTCGCGGTACTTATAGTGGTTGCTCTACGTGTTTTCGGGTACAGTGAGCAAA
TAATTGAGACAGCTATGGACATG
>gi|798547303|gb|AKA63265.1|_nonstructural_polyprotein__Cricket_paralysis_virus--Locus_11_Transcript_5/23_Confidence_0.071_Length_725_hit1_IdMatch=45.49,AligLength=233,E-val=3e-69
GTAATATGGAAGATGTCGTTTTCCATCCGTGGTTGAACACGTGTGGAAAGTTGATTTTCC
TACTTATCGCTGTCCTGTGTCTCAAGAAATTACCAGGAAAGAACGACGTAGACACTTTCA
TGCGCAGGCTCGACAGCTTACCCAAAGCTGTTAAGGGTGCGACACAACTACATGAATGGG
TGTCAAAATACTTCGATCTCTCTTTGGATCACGTCAAGGCGATGATTGTTGGTAAATCTT
GTGCCGAAATGAAGAAGGCTGAATCATCAAGCGCCAAAGTTTTGGCTTGGGCCGCTAGAG
TTCAAGATTTCGTCAGATTGGAACAACGAAGTAAAATCGATAGTGATATCGCTGTCGCCA
ACGAGGCTGAAGCCTTGTATCACACTGGATTGCAATTTGCAGGAGACACTCTGTTACCTC
CAGAATTGCACAAGGTCGTGAACAGTGCGCTAAGACCAGCCCGCGATATATATGAGTACG
TCACCCGCTCCCCAATAAAAGGAGGGAGTCGTAAGATGAGACCCTTGATGATTTGGCTAG
CTGGCCAGTCAGGAATTGGGAAAACCTCTATGGTGGATCCTCTATGTATCGATTTGCTTC
GAGCAATGGGTTATGTGGGACCTGAACATCTCCACTCGTTGGTGTATGGCCGCCAAGTTG
AGACGGAGTACTGGGATGGTTACAAAGCCCACAAGATAGTGATC
>gi|798547303|gb|AKA63265.1|_nonstructural_polyprotein__Cricket_paralysis_virus--Locus_11_Transcript_11/23_Confidence_0.214_Length_979_hit1_IdMatch=35.99,AligLength=314,E-val=2e-54
TCGTTACAAAGCCCACAAGATAGTGATCTATGATGATGCTTTTCAGCTGAAAGATGATGC
TGTGAACAGGAATTTGGAGGTATTTGAGGTTATACGTTCTTGCAACACGTATCCTCAACA
CCTTCATATGGCTTGTCTCTCGGATAAAAACACTTTTTCAGTAGCGGAAGTGTACATCTA
CACTACCAACGAAATGAATGTCAAACTTGAGTCGCTGACTCATGAACAAGCATTCTACAA
CCGCATGAGTGAAAACGCGTTCACTGTGCGTCCAAAAGAGGCTTATCGTCTAGTCGAAGA
AGGATCAACCGGCAATAAGCAGTATCGTTTGGACAAAACGAAAACCAAAGGAGCTATCGA
TCTCGATGTGTACGAATTCGTGCGCATGCAAAGAATAAATGACCACCCTTCGGGTTGGAA
AGCTACGGATGAAGTATATGGCTATGCAGAGTTCTCGAAACTAATGTGTGCTGAATGGAA
GAGAAGGAAGACAGAACATCAGAATACTGTTGACTTCCTTAAGAAGTATGCAGAGCGACC
CTTCGAGACCAACCCCGGACCAGTGGAGGATATCCCAATAAGACACGATGATGTCGAGCA
GGGGGTAGAAGCGCAGATGGGTCGAGATGCAGATTGGTTTAACAATGACATAGCGGAACG
TATAGCGCGTGGACAGGATATTACTGATATCTTGTATGAGTATGCTGAAGATGACGAGTT
GCATGAGGATTACATGGCTTACAAGAAACAGCAGGCCCAGCCTAGTAAGTGGGACAAATA
CGCGCGCCGTCTCGAAAGTGCAATTACGGAAGGAAAGAATTTCCTTGCCCGTGTGGTTTC
AAAAATAGCCAGCGTCATTCGGGAGAACCCATATTTGACCATGATGGCAACTGTGGGGAG
CGTTCTCGCTCTGTATGGAGCTATGCGTTGGTTTTCGAAA
>gi|798547303|gb|AKA63265.1|_nonstructural_polyprotein__Cricket_paralysis_virus--Locus_11_Transcript_9/23_Confidence_0.179_Length_458_hit1_IdMatch=52.14,AligLength=140,E-val=4e-37
TCGTTACAAAGCCCACAAGATAGTGATCTATGATGATGCTTTTCAGCTGAAAGATGATGC
TGTGAACAGGAATTTGGAGGTATTTGAGGTTATACGTTCTTGCAACACGTATCCTCAACA
CCTTCATATGGCTTGTCTCTCGGATAAAAACACTTTTTCAGTAGCGGAAGTGTACATCTA
CACTACCAACGAAATGAATGTCAAACTTGAGTCGCTGACTCATGAACAAGCATTCTACAA
CCGCATGAGTGAAAACGCGTTCACTGTGCGTCCAAAAGAGGCTTATCGTCTAGTCGAAGA
AGGATCAACCGGCAATAAGCAGTATCGTTTGGACAAAACGAAAACCAAAGGAGCTATCGA
TCTCGATGTGTACGAATTCGTGCGCATGCAAAGAATAAATGACCACCCTTCGGGTTGG
>gi|798547303|gb|AKA63265.1|_nonstructural_polyprotein__Cricket_paralysis_virus--Locus_11_Transcript_15/23_Confidence_0.107_Length_1760_hit1_IdMatch=41.9,AligLength=525,E-val=9e-127
ACACGTATCGAATGTGTATCAAGAGGGATCCTGATGATTTGGTCGTTGGAAACGCTGTGT
TTATCACAGGGTGGACGCTCCTCATACCGTACCACTTCGTTTGTGGACTGGCGGGACGGA
GAATAGCTGCTGATTCCATCGTGACTTTGTCAAAGCCAGGCTTGGATAAGATTATTGAAT
TCCCGTTGTCACGAATCTTCCGATACGATACCTCACCAGATGGTTTTACCACTAGTGAGT
ATTGTGCTCGAATGGAACATGAAGATGGAGAATTGGTTGATGCCATCCTGGTAAACCTGC
ATGGTTTGGGAGTGCGAATCCATCCTGACCTCCGGGGAAAAATTGTGACGGTACGAGACC
AAGCGCACCTGAGTACGACATTTCATGCGATTCTCACAACGATGTCCAGGAAGCCACCAC
TAACAACGTCACAACAAGTGGTAAAAGGGGTCAAGCCAATGGATAAAATCCTGCACATCA
ATTTACCAGTTGGGGACAAAACAACGCAATACACCCAACGTGACTGTTACAAGTATTATT
CCGTAACGGTCGTTGGAGATTGTGGTGCCTTGCTGGTAGCACAAAATCATGCAATTGTGA
GGAAAATATTTGCAATGCATATAGCAGGTGCGGAAGAAAATGGCTATGCTTGTCCAATCA
ATCAGGAAATGTTAGCGCGTGGCTTCAAAAAGTTCGCTCTTTTGGAGGCTAGAATCACAG
CTCAGATGAGTTTTGAGGCACCGAAGGACGCAATTGAAGGACCGTGTCAAACCCCGGAAG
GATTGTTCGCCCCTATTGGCAAAGCGCCGATAGGCGTAGGGATGTCCACCAAGACGGCTA
TACGACCTTCACGCTTGTATGGAAGAATAACTAAACCGACAACTGCACCATCATACTTGG
GTAAAGACGCGCTTTATCGTGGATTGACCAAGTGTGGTGTTCGCACAGTTAATATTCAAC
CAGAATACATAGACGCAGCGGCGAATGACGTCGCACGCTATGTGTTAAACCAGCATGTTG
GTCACGTGGATAGGGAACGATACACACGTATATTGTCGTACGAGGAGGCTGTTAAGGGCG
TGCCGTACGATGATTTCATGAAGTCAGTGACTCGAGTCACTTCCCCTGGTTACCCCTATT
GCTTGGATACTGGAAACATGCCAGGGAAAAGCAAATGGATGGGGCTCGAACAAGATTTCG
ATATGACAAGTCCAGCTGCTTTGGCTTTGAGGAAAGATGTTGAAAGTTTGTTGGAAGATT
GCAAAAATGGCTTAGTCCGTGATGTGGTGTTTGTCGACACTCTCAAGGATGAAAGGCGCG
AGCTGATAAAGGTGGAAGCAAAGAAGACTCGAGTCTTTTCTGCTGGACCACAGCATTTTG
TAATAGCTTTCCGGCAATACTTTCTTCCATTCTCTGCCTGGGTCATGCATAACAGAATCG
AAAACGAAGTAGCCGTTGGAACAAACCCCTTCTCAATGGATTGGCACAACATTGCTGTGC
GTATGCGTAGTAAAGGG
>gi|798547303|gb|AKA63265.1|_nonstructural_polyprotein__Cricket_paralysis_virus--Locus_11_Transcript_20/23_Confidence_0.107_Length_1351_hit1_IdMatch=30.11,AligLength=176,E-val=7e-08
ATATTCGTTTCCTGCTAGAATTGTGCGGAGACGTTGAACTGAACCCAGGACCCGTCCAAT
CCAACATTTACAACGCTCGCTTTCTCGACAACAGAGGCTGTGAATTGGTGGAAAAGAAAT
CCCGGAAGAATCGCAAACCACGAGAGACCAAAAAGAGTGGATGCGAGATCGACCAAGATG
AACTTAGACGGGAATTGCGAGAAAGAATACGGAAATTGGCTCGCGAAATTAAAGCTGAAG
CGTATGCCCAAGGAGGCTTTTTGAGTGCTCCTGCGAAAGCTGTAACGATAGGACAAGATT
TGAACGCGAACCTAGATAAGGTTTGCTCATTTCTTGAGGATGCTTTACCAGGTATGGTCG
AGCACGTTACGCTCGTAGCACAAAATACATCCGCGTCAGCCAAGGTGTTATCTGACGAGT
TGATCAAATCAATGCTTTGCATTGTTTTGATTTGCTTGTTGATTGAAACCAAGTTCTATA
AGACCGCTTTCGCGGTACTTATAGTGGTTGCTCTACGTGTTTTCGGGTAC
>gi|798547303|gb|AKA63265.1|_nonstructural_polyprotein__Cricket_paralysis_virus--Locus_11_Transcript_7/23_Confidence_0.107_Length_203_hit1_IdMatch=66.67,AligLength=63,E-val=1e-21
TCGTTACAAAGCCCACAAGATAGTGATCTATGATGATGCTTTTCAGCTGAAAGATGATGC
TGTGAACAGGAATTTGGAGGTATTTGAGGTTATACGTTCTTGCAACACGTATCCTCAACA
CCTTCATATGGCTTGTCTCTCGGATAAAAACACTTTTTCAGTAGCGGAAGTGTACATCTA
CACTTCAACCGAA
>gi|798547303|gb|AKA63265.1|_nonstructural_polyprotein__Cricket_paralysis_virus--Locus_11_Transcript_8/23_Confidence_0.107_Length_383_hit1_IdMatch=65.32,AligLength=124,E-val=2e-51
AAAAGGAGGGAGTCGTAAGATGAGACCCTTGATGATTTGGCTAGCTGGCCAGTCAGGAAT
TGGGAAAACCTCTATGGTGGATCCTCTATGTATCGATTTGCTTCGAGCAATGGGTTATGT
GGGACCTGAACATCTCCACTCGTTGGTGTATGGCCGCCAAGTTGAGACGGAGTACTGGGA
TGGTTACAAAGCCCACAAGATAGTGATCTATGATGATGCTTTTCAGCTGAAAGATGATGC
TGTGAACAGGAATTTGGAGGTATTTGAGGTTATACGTTCTTGCAACACGTATCCTCAACA
CCTTCATATGGCTTGTCTCTCGGATAAAAACACTTTTTCAGTAGCGGAAGTGTACATCTA
CACTTCAACCGAA
>gi|798547250|gb|AKA63263.1|_nonstructural_polyprotein__Cricket_paralysis_virus--Locus_11_Transcript_4/23_Confidence_0.107_Length_613_hit1_IdMatch=36.27,AligLength=204,E-val=3e-43
ATGCTCTAGCCGTTTTCGGGTACAGTGAGCAAATAATTGAGACAGCTATGGACATGTATC
GCGTAATTAGGGCTCCAAAGGCTCAAGGTAATATGGAAGATGTCGTTTTCCATCCGTGGT
TGAACACGTGTGGAAAGTTGATTTTCCTACTTATCGCTGTCCTGTGTCTCAAGAAATTAC
CAGGAAAGAACGACGTAGACACTTTCATGCGCAGGCTCGACAGCTTACCCAAAGCTGTTA
AGGGTGCGACACAACTACATGAATGGGTGTCAAAATACTTCGATCTCTCTTTGGATCACG
TCAAGGCGATGATTGTTGGTAAATCTTGTGCCGAAATGAAGAAGGCTGAATCATCAAGCG
CCAAAGTTTTGGCTTGGGCCGCTAGAGTTCAAGATTTCGTCAGATTGGAACAACGAAGTA
AAATCGATAGTGATATCGCTGTCGCCAACGAGGCTGAAGCCTTGTATCACACTGGATTGC
AATTTGCAGGAGACACTCTGTTACCTCCAGAATTGCACAAGGTCGTGAACAGTGCGCTAA
GACCAGCCCGCGATATATATGAGTACGTCACCCGCTCCCCAATAAAAGGAGGGAGTCGTA
AGATGAGA
>gi|798547250|gb|AKA63263.1|_nonstructural_polyprotein__Cricket_paralysis_virus--Locus_11_Transcript_5/23_Confidence_0.071_Length_725_hit1_IdMatch=45.49,AligLength=233,E-val=3e-69
GTAATATGGAAGATGTCGTTTTCCATCCGTGGTTGAACACGTGTGGAAAGTTGATTTTCC
TACTTATCGCTGTCCTGTGTCTCAAGAAATTACCAGGAAAGAACGACGTAGACACTTTCA
TGCGCAGGCTCGACAGCTTACCCAAAGCTGTTAAGGGTGCGACACAACTACATGAATGGG
TGTCAAAATACTTCGATCTCTCTTTGGATCACGTCAAGGCGATGATTGTTGGTAAATCTT
GTGCCGAAATGAAGAAGGCTGAATCATCAAGCGCCAAAGTTTTGGCTTGGGCCGCTAGAG
TTCAAGATTTCGTCAGATTGGAACAACGAAGTAAAATCGATAGTGATATCGCTGTCGCCA
ACGAGGCTGAAGCCTTGTATCACACTGGATTGCAATTTGCAGGAGACACTCTGTTACCTC
CAGAATTGCACAAGGTCGTGAACAGTGCGCTAAGACCAGCCCGCGATATATATGAGTACG
TCACCCGCTCCCCAATAAAAGGAGGGAGTCGTAAGATGAGACCCTTGATGATTTGGCTAG
CTGGCCAGTCAGGAATTGGGAAAACCTCTATGGTGGATCCTCTATGTATCGATTTGCTTC
GAGCAATGGGTTATGTGGGACCTGAACATCTCCACTCGTTGGTGTATGGCCGCCAAGTTG
AGACGGAGTACTGGGATGGTTACAAAGCCCACAAGATAGTGATC
>gi|798547250|gb|AKA63263.1|_nonstructural_polyprotein__Cricket_paralysis_virus--Locus_11_Transcript_18/23_Confidence_0.071_Length_1011_hit1_IdMatch=32.49,AligLength=237,E-val=1e-33
ACACGTATCGAATGTGTATCAAGAGGGATCCTGATGATTTGGTCGTTGGAAACGCTGTGT
TTATCACAGGGTGGACGCTCCTCATACCGTACCACTTCGTTTGTGGACTGGCGGGACGGA
GAATAGCTGCTGATTCCATCGTGACTTTGTCAAAGCCAGGCTTGGATAAGATTATTGAAT
TCCCGTTGTCACGAATCTTCCGATACGATACCTCACCAGATGGTTTTACCACTAGTGAGT
ATTGTGCTCGAATGGAACATGAAGATGGAGAATTGGTTGATGCCATCCTGGTAAACCTGC
ATGGTTTGGGAGTGCGAATCCATCCTGACCTCCGGGGAAAAATTGTGACGGTACGAGACC
AAGCGCACCTGAGTACGACATTTCATGCGATTCTCACAACGATGTCCAGGAAGCCACCAC
TAACAACGTCACAACAAGTGGTAAAAGGGGTCAAGCCAATGGATAAAATCCTGCACATCA
ATTTACCAGTTGGGGACAAAACAACGCAATACACCCAACGTGACTGTTACAAGTATTATT
CCGTAACGGTCGTTGGAGATTGTGGTGCCTTGCTGGTAGCACAAAATCATGCAATTGTGA
GGAAAATATTTGCAATGCATATAGCAGGTGCGGAAGAAAATGGCTATGCTTGTCCAATCA
ATCAGGAAATGTTAGCGCGTGGCTTCAAAAAGTTC
>gi|798547250|gb|AKA63263.1|_nonstructural_polyprotein__Cricket_paralysis_virus--Locus_11_Transcript_6/23_Confidence_0.071_Length_224_hit1_IdMatch=63.77,AligLength=69,E-val=1e-24
ACCCAAAAGGAGGGAGTCGTAAGATGAGACCCTTGATGATTTGGCTAGCTGGCCAGTCAG
GAATTGGGAAAACCTCTATGGTGGATCCTCTATGTATCGATTTGCTTCGAGCAATGGGTT
ATGTGGGACCTGAACATCTCCACTCGTTGGTGTATGGCCGCCAAGTTGAGACGGAGTACT
GGGATGGTTACAAAGCCCACAAGATAGTGATC
>gi|798547250|gb|AKA63263.1|_nonstructural_polyprotein__Cricket_paralysis_virus--Locus_11_Transcript_11/23_Confidence_0.214_Length_979_hit1_IdMatch=35.99,AligLength=314,E-val=2e-54
TCGTTACAAAGCCCACAAGATAGTGATCTATGATGATGCTTTTCAGCTGAAAGATGATGC
TGTGAACAGGAATTTGGAGGTATTTGAGGTTATACGTTCTTGCAACACGTATCCTCAACA
CCTTCATATGGCTTGTCTCTCGGATAAAAACACTTTTTCAGTAGCGGAAGTGTACATCTA
CACTACCAACGAAATGAATGTCAAACTTGAGTCGCTGACTCATGAACAAGCATTCTACAA
CCGCATGAGTGAAAACGCGTTCACTGTGCGTCCAAAAGAGGCTTATCGTCTAGTCGAAGA
AGGATCAACCGGCAATAAGCAGTATCGTTTGGACAAAACGAAAACCAAAGGAGCTATCGA
TCTCGATGTGTACGAATTCGTGCGCATGCAAAGAATAAATGACCACCCTTCGGGTTGGAA
AGCTACGGATGAAGTATATGGCTATGCAGAGTTCTCGAAACTAATGTGTGCTGAATGGAA
GAGAAGGAAGACAGAACATCAGAATACTGTTGACTTCCTTAAGAAGTATGCAGAGCGACC
CTTCGAGACCAACCCCGGACCAGTGGAGGATATCCCAATAAGACACGATGATGTCGAGCA
GGGGGTAGAAGCGCAGATGGGTCGAGATGCAGATTGGTTTAACAATGACATAGCGGAACG
TATAGCGCGTGGACAGGATATTACTGATATCTTGTATGAGTATGCTGAAGATGACGAGTT
GCATGAGGATTACATGGCTTACAAGAAACAGCAGGCCCAGCCTAGTAAGTGGGACAAATA
CGCGCGCCGTCTCGAAAGTGCAATTACGGAAGGAAAGAATTTCCTTGCCCGTGTGGTTTC
AAAAATAGCCAGCGTCATTCGGGAGAACCCATATTTGACCATGATGGCAACTGTGGGGAG
CGTTCTCGCTCTGTATGGAGCTATGCGTTGGTTTTCGAAA
>gi|798547250|gb|AKA63263.1|_nonstructural_polyprotein__Cricket_paralysis_virus--Locus_11_Transcript_23/23_Confidence_0.143_Length_5008_hit1_IdMatch=36.78,AligLength=1384,E-val=0.0
ATATTCGTTTCCTGCTAGAATTGTGCGGAGACGTTGAACTGAACCCAGGACCCGTCCAAT
CCAACATTTACAACGCTCGCTTTCTCGACAACAGAGGCTGTGAATTGGTGGAAAAGAAAT
CCCGGAAGAATCGCAAACCACGAGAGACCAAAAAGAGTGGATGCGAGATCGACCAAGATG
AACTTAGACGGGAATTGCGAGAAAGAATACGGAAATTGGCTCGCGAAATTAAAGCTGAAG
CGTATGCCCAAGGAGGCTTTTTGAGTGCTCCTGCGAAAGCTGTAACGATAGGACAAGATT
TGAACGCGAACCTAGATAAGGTTTGCTCATTTCTTGAGGATGCTTTACCAGGTATGGTCG
AGCACGTTACGCTCGTAGCACAAAATACATCCGCGTCAGCCAAGGTGTTATCTGACGAGT
TGATCAAATCAATGCTTTGCATTGTTTTGATTTGCTTGTTGATTGAAACCAAGTTCTATA
AGACCGCTTTCGCGGTACTTATAGTGGTTGCTCTACGTGTTTTCGGGTACAGTGAGCAAA
TAATTGAGACAGCTATGGACATGTATCGCGTAATTAGGGCTCCAAAGGCTCAAGGTAATA
TGGAAGATGTCGTTTTCCATCCGTGGTTGAACACGTGTGGAAAGTTGATTTTCCTACTTA
TCGCTGTCCTGTGTCTCAAGAAATTACCAGGAAAGAACGACGTAGACACTTTCATGCGCA
GGCTCGACAGCTTACCCAAAGCTGTTAAGGGTGCGACACAACTACATGAATGGGTGTCAA
AATACTTCGATCTCTCTTTGGATCACGTCAAGGCGATGATTGTTGGTAAATCTTGTGCCG
AAATGAAGAAGGCTGAATCATCAAGCGCCAAAGTTTTGGCTTGGGCCGCTAGAGTTCAAG
ATTTCGTCAGATTGGAACAACGAAGTAAAATCGATAGTGATATCGCTGTCGCCAACGAGG
CTGAAGCCTTGTATCACACTGGATTGCAATTTGCAGGAGACACTCTGTTACCTCCAGAAT
TGCACAAGGTCGTGAACAGTGCGCTAAGACCAGCCCGCGATATATATGAGTACGTCACCC
GCTCCCCAATAAAAGGAGGGAGTCGTAAGATGAGACCCTTGATGATTTGGCTAGCTGGCC
AGTCAGGAATTGGGAAAACCTCTATGGTGGATCCTCTATGTATCGATTTGCTTCGAGCAA
TGGGTTATGTGGGACCTGAACATCTCCACTCGTTGGTGTATGGCCGCCAAGTTGAGACGG
AGTACTGGGATGGTTACAAAGCCCACAAGATAGTGATCTATGATGATGCTTTTCAGCTGA
AAGATGATGCTGTGAACAGGAATTTGGAGGTATTTGAGGTTATACGTTCTTGCAACACGT
ATCCTCAACACCTTCATATGGCTTGTCTCTCGGATAAAAACACTTTTTCAGTAGCGGAAG
TGTACATCTACACTACCAACGAAATGAATGTCAAACTTGAGTCGCTGACTCATGAACAAG
CATTCTACAACCGCATGAGTGAAAACGCGTTCACTGTGCGTCCAAAAGAGGCTTATCGTC
TAGTCGAAGAAGGATCAACCGGCAATAAGCAGTATCGTTTGGACAAAACGAAAACCAAAG
GAGCTATCGATCTCGATGTGTACGAATTCGTGCGCATGCAAAGAATAAATGACCACCCTT
CGGGTTGGAAAGCTACGGATGAAGTATATGGCTATGCAGAGTTCTCGAAACTAATGTGTG
CTGAATGGAAGAGAAGGAAGACAGAACATCAGAATACTGTTGACTTCCTTAAGAAGTATG
CAGAGCGACCCTTCGAGACCAACCCCGGACCAGTGGAGGATATCCCAATAAGACACGATG
ATGTCGAGCAGGGGGTAGAAGCGCAGATGGGTCGAGATGCAGATTGGTTTAACAATGACA
TAGCGGAACGTATAGCGCGTGGACAGGATATTACTGATATCTTGTATGAGTATGCTGAAG
ATGACGAGTTGCATGAGGATTACATGGCTTACAAGAAACAGCAGGCCCAGCCTAGTAAGT
GGGACAAATACGCGCGCCGTCTCGAAAGTGCAATTACGGAAGGAAAGAATTTCCTTGCCC
GTGTGGTTTCAAAAATAGCCAGCGTCATTCGGGAGAACCCATATTTGACCATGATGGCAA
CTGTGGGGAGCGTTCTCGCTCTGTATGGAGCTATGCGTTGGTTTTCGAAAGGAGTAACGG
AGACTTTTGACGCTGAAGAAGTTACTATTCCCAACGAAACCAAGGTAGAGAACGTTGTGC
GTACGGAGGGTTTTGAATCTTACGACCATCGGACTCCGCGCGCTCATCGAGCCAACAGGC
AATATGTGCGAGCTGAGGCGATGATAGATGAAACAGGGTACCTGGTAGCCAACAACAAAG
TCACTGGCAACACGTATCGAATGTGTATCAAGAGGGATCCTGATGATTTGGTCGTTGGAA
ACGCTGTGTTTATCACAGGGTGGACGCTCCTCATACCGTACCACTTCGTTTGTGGACTGG
CGGGACGGAGAATAGCTGCTGATTCCATCGTGACTTTGTCAAAGCCAGGCTTGGATAAGA
TTATTGAATTCCCGTTGTCACGAATCTTCCGATACGATACCTCACCAGATGGTTTTACCA
CTAGTGAGTATTGTGCTCGAATGGAACATGAAGATGGAGAATTGGTTGATGCCATCCTGG
TAAACCTGCATGGTTTGGGAGTGCGAATCCATCCTGACCTCCGGGGAAAAATTGTGACGG
TACGAGACCAAGCGCACCTGAGTACGACATTTCATGCGATTCTCACAACGATGTCCAGGA
AGCCACCACTAACAACGTCACAACAAGTGGTAAAAGGGGTCAAGCCAATGGATAAAATCC
TGCACATCAATTTACCAGTTGGGGACAAAACAACGCAATACACCCAACGTGACTGTTACA
AGTATTATTCCGTAACGGTCGTTGGAGATTGTGGTGCCTTGCTGGTAGCACAAAATCATG
CAATTGTGAGGAAAATATTTGCAATGCATATAGCAGGTGCGGAAGAAAATGGCTATGCTT
GTCCAATCAATCAGGAAATGTTAGCGCGTGGCTTCAAAAAGTTCGCTCTTTTGGAGGCTA
GAATCACAGCTCAGATGAGTTTTGAGGCACCGAAGGACGCAATTGAAGGACCGTGTCAAA
CCCCGGAAGGATTGTTCGCCCCTATTGGCAAAGCGCCGATAGGCGTAGGGATGTCCACCA
AGACGGCTATACGACCTTCACGCTTGTATGGAAGAATAACTAAACCGACAACTGCACCAT
CATACTTGGGTAAAGACGCGCTTTATCGTGGATTGACCAAGTGTGGTGTTCGCACAGTTA
ATATTCAACCAGAATACATAGACGCAGCGGCGAATGACGTCGCACGCTATGTGTTAAACC
AGCATGTTGGTCACGTGGATAGGGAACGATACACACGTATATTGTCGTACGAGGAGGCTG
TTAAGGGCGTGCCGTACGATGATTTCATGAAGTCAGTGACTCGAGTCACTTCCCCTGGTT
ACCCCTATTGCTTGGATACTGGAAACATGCCAGGGAAAAGCAAATGGATGGGGCTCGAAC
AAGATTTCGATATGACAAGTCCAGCTGCTTTGGCTTTGAGGAAAGATGTTGAAAGTTTGT
TGGAAGATTGCAAAAATGGCTTAGTCCGTGATGTGGTGTTTGTCGACACTCTCAAGGATG
AAAGGCGCGAGCTGATAAAGGTGGAAGCAAAGAAGACTCGAGTCTTTTCTGCTGGACCAC
AGCATTTTGTAATAGCTTTCCGGCAATACTTTCTTCCATTCTCTGCCTGGGTCATGCATA
ACAGAATCGAAAACGAAGTAGCCGTTGGAACAAACCCCTTCTCAATGGATTGGCACAACA
TTGCTGTGCGTATGCGTAGTAAAGGG
>gi|798547250|gb|AKA63263.1|_nonstructural_polyprotein__Cricket_paralysis_virus--Locus_11_Transcript_22/23_Confidence_0.393_Length_2525_hit1_IdMatch=41.43,AligLength=490,E-val=2e-112
ATATTCGTTTCCTGCTAGAATTGTGCGGAGACGTTGAACTGAACCCAGGACCCGTCCAAT
CCAACATTTACAACGCTCGCTTTCTCGACAACAGAGGCTGTGAATTGGTGGAAAAGAAAT
CCCGGAAGAATCGCAAACCACGAGAGACCAAAAAGAGTGGATGCGAGATCGACCAAGATG
AACTTAGACGGGAATTGCGAGAAAGAATACGGAAATTGGCTCGCGAAATTAAAGCTGAAG
CGTATGCCCAAGGAGGCTTTTTGAGTGCTCCTGCGAAAGCTGTAACGATAGGACAAGATT
TGAACGCGAACCTAGATAAGGTTTGCTCATTTCTTGAGGATGCTTTACCAGGTATGGTCG
AGCACGTTACGCTCGTAGCACAAAATACATCCGCGTCAGCCAAGGTGTTATCTGACGAGT
TGATCAAATCAATGCTTTGCATTGTTTTGATTTGCTTGTTGATTGAAACCAAGTTCTATA
AGACCGCTTTCGCGGTACTTATAGTGGTTGCTCTACGTGTTTTCGGGTACAGTGAGCAAA
TAATTGAGACAGCTATGGACATGTATCGCGTAATTAGGGCTCCAAAGGCTCAAGGTAATA
TGGAAGATGTCGTTTTCCATCCGTGGTTGAACACGTGTGGAAAGTTGATTTTCCTACTTA
TCGCTGTCCTGTGTCTCAAGAAATTACCAGGAAAGAACGACGTAGACACTTTCATGCGCA
GGCTCGACAGCTTACCCAAAGCTGTTAAGGGTGCGACACAACTACATGAATGGGTGTCAA
AATACTTCGATCTCTCTTTGGATCACGTCAAGGCGATGATTGTTGGTAAATCTTGTGCCG
AAATGAAGAAGGCTGAATCATCAAGCGCCAAAGTTTTGGCTTGGGCCGCTAGAGTTCAAG
ATTTCGTCAGATTGGAACAACGAAGTAAAATCGATAGTGATATCGCTGTCGCCAACGAGG
CTGAAGCCTTGTATCACACTGGATTGCAATTTGCAGGAGACACTCTGTTACCTCCAGAAT
TGCACAAGGTCGTGAACAGTGCGCTAAGACCAGCCCGCGATATATATGAGTACGTCACCC
GCTCCCCAATAAAAGGAGGGAGTCGTAAGATGAGACCCTTGATGATTTGGCTAGCTGGCC
AGTCAGGAATTGGGAAAACCTCTATGGTGGATCCTCTATGTATCGATTTGCTTCGAGCAA
TGGGTTATGTGGGACCTGAACATCTCCACTCGTTGGTGTATGGCCGCCAAGTTGAGACGG
AGTACTGGGATGGTTACAAAGCCCACAAGATAGTGATCTATGATGATGCTTTTCAGCTGA
AAGATGATGCTGTGAACAGGAATTTGGAGGTATTTGAGGTTATACGTTCTTGCAACACGT
ATCCTCAACACCTTCATATGGCTTGTCTCTCGGATAAAAACACTTTTTCAGTAGCGGAAG
TGTACATCTACACTACCAACGAA
>gi|798547250|gb|AKA63263.1|_nonstructural_polyprotein__Cricket_paralysis_virus--Locus_11_Transcript_1/23_Confidence_0.143_Length_1315_hit1_IdMatch=29.95,AligLength=187,E-val=2e-10
ATATTCGTTTCCTGCTAGAATTGTGCGGAGACGTTGAACTGAACCCAGGACCCGTCCAAT
CCAACATTTACAACGCTCGCTTTCTCGACAACAGAGGCTGTGAATTGGTGGAAAAGAAAT
CCCGGAAGAATCGCAAACCACGAGAGACCAAAAAGAGTGGATGCGAGATCGACCAAGATG
AACTTAGACGGGAATTGCGAGAAAGAATACGGAAATTGGCTCGCGAAATTAAAGCTGAAG
CGTATGCCCAAGGAGGCTTTTTGAGTGCTCCTGCGAAAGCTGTAACGATAGGACAAGATT
TGAACGCGAACCTAGATAAGGTTTGCTCATTTCTTGAGGATGCTTTACCAGGTATGGTCG
AGCACGTTACGCTCGTAGCACAAAATACATCCGCGTCAGCCAAGGTGTTATCTGACGAGT
TGATCAAATCAATGCTTTGCATTGTTTTGATTTGCTTGTTGATTGAAACCAAGTTCTATA
AGACCGCTTTCGCGGTACTTATAGTGGTTGCTCTACGTGTTTTCGGGTACAGTGAGCAAA
TAATTGAGACAGCTATGGACATG
>gi|798547250|gb|AKA63263.1|_nonstructural_polyprotein__Cricket_paralysis_virus--Locus_11_Transcript_15/23_Confidence_0.107_Length_1760_hit1_IdMatch=41.9,AligLength=525,E-val=9e-127
ACACGTATCGAATGTGTATCAAGAGGGATCCTGATGATTTGGTCGTTGGAAACGCTGTGT
TTATCACAGGGTGGACGCTCCTCATACCGTACCACTTCGTTTGTGGACTGGCGGGACGGA
GAATAGCTGCTGATTCCATCGTGACTTTGTCAAAGCCAGGCTTGGATAAGATTATTGAAT
TCCCGTTGTCACGAATCTTCCGATACGATACCTCACCAGATGGTTTTACCACTAGTGAGT
ATTGTGCTCGAATGGAACATGAAGATGGAGAATTGGTTGATGCCATCCTGGTAAACCTGC
ATGGTTTGGGAGTGCGAATCCATCCTGACCTCCGGGGAAAAATTGTGACGGTACGAGACC
AAGCGCACCTGAGTACGACATTTCATGCGATTCTCACAACGATGTCCAGGAAGCCACCAC
TAACAACGTCACAACAAGTGGTAAAAGGGGTCAAGCCAATGGATAAAATCCTGCACATCA
ATTTACCAGTTGGGGACAAAACAACGCAATACACCCAACGTGACTGTTACAAGTATTATT
CCGTAACGGTCGTTGGAGATTGTGGTGCCTTGCTGGTAGCACAAAATCATGCAATTGTGA
GGAAAATATTTGCAATGCATATAGCAGGTGCGGAAGAAAATGGCTATGCTTGTCCAATCA
ATCAGGAAATGTTAGCGCGTGGCTTCAAAAAGTTCGCTCTTTTGGAGGCTAGAATCACAG
CTCAGATGAGTTTTGAGGCACCGAAGGACGCAATTGAAGGACCGTGTCAAACCCCGGAAG
GATTGTTCGCCCCTATTGGCAAAGCGCCGATAGGCGTAGGGATGTCCACCAAGACGGCTA
TACGACCTTCACGCTTGTATGGAAGAATAACTAAACCGACAACTGCACCATCATACTTGG
GTAAAGACGCGCTTTATCGTGGATTGACCAAGTGTGGTGTTCGCACAGTTAATATTCAAC
CAGAATACATAGACGCAGCGGCGAATGACGTCGCACGCTATGTGTTAAACCAGCATGTTG
GTCACGTGGATAGGGAACGATACACACGTATATTGTCGTACGAGGAGGCTGTTAAGGGCG
TGCCGTACGATGATTTCATGAAGTCAGTGACTCGAGTCACTTCCCCTGGTTACCCCTATT
GCTTGGATACTGGAAACATGCCAGGGAAAAGCAAATGGATGGGGCTCGAACAAGATTTCG
ATATGACAAGTCCAGCTGCTTTGGCTTTGAGGAAAGATGTTGAAAGTTTGTTGGAAGATT
GCAAAAATGGCTTAGTCCGTGATGTGGTGTTTGTCGACACTCTCAAGGATGAAAGGCGCG
AGCTGATAAAGGTGGAAGCAAAGAAGACTCGAGTCTTTTCTGCTGGACCACAGCATTTTG
TAATAGCTTTCCGGCAATACTTTCTTCCATTCTCTGCCTGGGTCATGCATAACAGAATCG
AAAACGAAGTAGCCGTTGGAACAAACCCCTTCTCAATGGATTGGCACAACATTGCTGTGC
GTATGCGTAGTAAAGGG
>gi|798547250|gb|AKA63263.1|_nonstructural_polyprotein__Cricket_paralysis_virus--Locus_11_Transcript_17/23_Confidence_0.036_Length_1611_hit1_IdMatch=54.29,AligLength=536,E-val=0.0
CTAGAATCACAGCTCAGATGAGTTTTGAGGCACCGAAGGACGCAATTGAAGGACCGTGTC
AAACCCCGGAAGGATTGTTCGCCCCTATTGGCAAAGCGCCGATAGGCGTAGGGATGTCCA
CCAAGACGGCTATACGACCTTCACGCTTGTATGGAAGAATAACTAAACCGACAACTGCAC
CATCATACTTGGGTAAAGACGCGCTTTATCGTGGATTGACCAAGTGTGGTGTTCGCACAG
TTAATATTCAACCAGAATACATAGACGCAGCGGCGAATGACGTCGCACGCTATGTGTTAA
ACCAGCATGTTGGTCACGTGGATAGGGAACGATACACACGTATATTGTCGTACGAGGAGG
CTGTTAAGGGCGTGCCGTACGATGATTTCATGAAGTCAGTGACTCGAGTCACTTCCCCTG
GTTACCCCTATTGCTTGGATACTGGAAACATGCCAGGGAAAAGCAAATGGATGGGGCTCG
AACAAGATTTCGATATGACAAGTCCAGCTGCTTTGGCTTTGAGGAAAGATGTTGAAAGTT
TGTTGGAAGATTGCAAAAATGGCTTAGTCCGTGATGTGGTGTTTGTCGACACTCTCAAGG
ATGAAAGGCGCGAGCTGATAAAGGTGGAAGCAAAGAAGACTCGAGTCTTTTCTGCTGGAC
CACAGCATTTTGTAATAGCTTTCCGGCAATACTTTCTTCCATTCTCTGCCTGGGTCATGC
ATAACAGAATCGAAAACGAAGTAGCCGTTGGAACAAACCCCTTCTCAATGGATTGGCACA
ACATTGCTGTGCGTATGCGTAGTAAAGGGAGACACATTATTGCTGGAGATTTTAGCAATT
TTGATGGATCCCTCAACGCCCAAGTTCTCTGGACAATATTTTGGAAGATATTTGTCCCGT
GGCTTAATGATATTGAACCACTTGGTACACCCAAGAATGAGGAGAATCTGCGGGTCTGCA
CGAGTCTATGGACGCACTTGGTGCACTCCGTGCACATTTGTGGAGATAACTTGTACATGT
GGACACATTCTCAACCATCGGGCAATCCCTTCACGGTGATAATCAATAGTTTGTATAACT
CAGTTATCATGCGTGTCGTGTGGCAATACATAATGGCGAAAGAAGAACCTAAGTTACGCA
CAATGAACCATTTCAATCAACATGTTGCTATGGTTTCATATGGTGATGACAATCTACTTA
ACATCTCGGAAGGGGTAATTGATATCTTCAACCAACTTACCATCTCGGAAGCCATGCGTT
GGATAGGACACGAATACACAGATGAAACGAAAACAGGCGAGGCTGCGCCCTATCGGACAT
TGGAAGAAGTCCGTTTCCTTAAAAGAGGGTTCAGAATGGATCACCTCTTGTGTCGGTGGG
TAGCTCCTTTGAAGAAGGATGTCATCTACGAAATGCTTAATTGGACGCGCAAAGGGATTA
ACCCAGATGATGTGACGATGATGATCATTGATACAGCATTTAGGGAGATCTCTTATCACG
GAAGGGAAGCTTTCGAGAAGCTGCGAGGGCAGATACTTGAGCAGCGGGATGTGTTGGTTG
AATATCCTCAA
>gi|798547250|gb|AKA63263.1|_nonstructural_polyprotein__Cricket_paralysis_virus--Locus_11_Transcript_12/23_Confidence_0.107_Length_811_hit1_IdMatch=28.35,AligLength=261,E-val=2e-26
AGTGTACATCTACACTACCAACGAAATGAATGTCAAACTTGAGTCGCTGACTCATGAACA
AGCATTCTACAACCGCATGAGTGAAAACGCGTTCACTGTGCGTCCAAAAGAGGCTTATCG
TCTAGTCGAAGAAGGATCAACCGGCAATAAGCAGTATCGTTTGGACAAAACGAAAACCAA
AGGAGCTATCGATCTCGATGTGTACGAATTCGTGCGCATGCAAAGAATAAATGACCACCC
TTCGGGTTGGAAAGCTACGGATGAAGTATATGGCTATGCAGAGTTCTCGAAACTAATGTG
TGCTGAATGGAAGAGAAGGAAGACAGAACATCAGAATACTGTTGACTTCCTTAAGAAGTA
TGCAGAGCGACCCTTCGAGACCAACCCCGGACCAGTGGAGGATATCCCAATAAGACACGA
TGATGTCGAGCAGGGGGTAGAAGCGCAGATGGGTCGAGATGCAGATTGGTTTAACAATGA
CATAGCGGAACGTATAGCGCGTGGACAGGATATTACTGATATCTTGTATGAGTATGCTGA
AGATGACGAGTTGCATGAGGATTACATGGCTTACAAGAAACAGCAGGCCCAGCCTAGTAA
GTGGGACAAATACGCGCGCCGTCTCGAAAGTGCAATTACGGAAGGAAAGAATTTCCTTGC
CCGTGTGGTTTCAAAAATAGCCAGCGTCATTCGGGAGAACCCATATTTGACCATGATGGC
AACTGTGGGGAGCGTTCTCGCTCTGTATGGAGCTATGCGTTGGTTTTCGAAAGGAGTG
>gi|798547250|gb|AKA63263.1|_nonstructural_polyprotein__Cricket_paralysis_virus--Locus_11_Transcript_20/23_Confidence_0.107_Length_1351_hit1_IdMatch=30.11,AligLength=176,E-val=7e-08
ATATTCGTTTCCTGCTAGAATTGTGCGGAGACGTTGAACTGAACCCAGGACCCGTCCAAT
CCAACATTTACAACGCTCGCTTTCTCGACAACAGAGGCTGTGAATTGGTGGAAAAGAAAT
CCCGGAAGAATCGCAAACCACGAGAGACCAAAAAGAGTGGATGCGAGATCGACCAAGATG
AACTTAGACGGGAATTGCGAGAAAGAATACGGAAATTGGCTCGCGAAATTAAAGCTGAAG
CGTATGCCCAAGGAGGCTTTTTGAGTGCTCCTGCGAAAGCTGTAACGATAGGACAAGATT
TGAACGCGAACCTAGATAAGGTTTGCTCATTTCTTGAGGATGCTTTACCAGGTATGGTCG
AGCACGTTACGCTCGTAGCACAAAATACATCCGCGTCAGCCAAGGTGTTATCTGACGAGT
TGATCAAATCAATGCTTTGCATTGTTTTGATTTGCTTGTTGATTGAAACCAAGTTCTATA
AGACCGCTTTCGCGGTACTTATAGTGGTTGCTCTACGTGTTTTCGGGTAC
>gi|798547250|gb|AKA63263.1|_nonstructural_polyprotein__Cricket_paralysis_virus--Locus_11_Transcript_7/23_Confidence_0.107_Length_203_hit1_IdMatch=66.67,AligLength=63,E-val=1e-21
TCGTTACAAAGCCCACAAGATAGTGATCTATGATGATGCTTTTCAGCTGAAAGATGATGC
TGTGAACAGGAATTTGGAGGTATTTGAGGTTATACGTTCTTGCAACACGTATCCTCAACA
CCTTCATATGGCTTGTCTCTCGGATAAAAACACTTTTTCAGTAGCGGAAGTGTACATCTA
CACTTCAACCGAA
>gi|798547250|gb|AKA63263.1|_nonstructural_polyprotein__Cricket_paralysis_virus--Locus_11_Transcript_9/23_Confidence_0.179_Length_458_hit1_IdMatch=52.14,AligLength=140,E-val=4e-37
TCGTTACAAAGCCCACAAGATAGTGATCTATGATGATGCTTTTCAGCTGAAAGATGATGC
TGTGAACAGGAATTTGGAGGTATTTGAGGTTATACGTTCTTGCAACACGTATCCTCAACA
CCTTCATATGGCTTGTCTCTCGGATAAAAACACTTTTTCAGTAGCGGAAGTGTACATCTA
CACTACCAACGAAATGAATGTCAAACTTGAGTCGCTGACTCATGAACAAGCATTCTACAA
CCGCATGAGTGAAAACGCGTTCACTGTGCGTCCAAAAGAGGCTTATCGTCTAGTCGAAGA
AGGATCAACCGGCAATAAGCAGTATCGTTTGGACAAAACGAAAACCAAAGGAGCTATCGA
TCTCGATGTGTACGAATTCGTGCGCATGCAAAGAATAAATGACCACCCTTCGGGTTGG
>gi|798547250|gb|AKA63263.1|_nonstructural_polyprotein__Cricket_paralysis_virus--Locus_11_Transcript_10/23_Confidence_0.214_Length_1642_hit1_IdMatch=39.63,AligLength=540,E-val=6e-131
AAGGTAATATGGAAGATGTCGTTTTCCATCCGTGGTTGAACACGTGTGGAAAGTTGATTT
TCCTACTTATCGCTGTCCTGTGTCTCAAGAAATTACCAGGAAAGAACGACGTAGACACTT
TCATGCGCAGGCTCGACAGCTTACCCAAAGCTGTTAAGGGTGCGACACAACTACATGAAT
GGGTGTCAAAATACTTCGATCTCTCTTTGGATCACGTCAAGGCGATGATTGTTGGTAAAT
CTTGTGCCGAAATGAAGAAGGCTGAATCATCAAGCGCCAAAGTTTTGGCTTGGGCCGCTA
GAGTTCAAGATTTCGTCAGATTGGAACAACGAAGTAAAATCGATAGTGATATCGCTGTCG
CCAACGAGGCTGAAGCCTTGTATCACACTGGATTGCAATTTGCAGGAGACACTCTGTTAC
CTCCAGAATTGCACAAGGTCGTGAACAGTGCGCTAAGACCAGCCCGCGATATATATGAGT
ACGTCACCCGCTCCCCAATAAAAGGAGGGAGTCGTAAGATGAGACCCTTGATGATTTGGC
TAGCTGGCCAGTCAGGAATTGGGAAAACCTCTATGGTGGATCCTCTATGTATCGATTTGC
TTCGAGCAATGGGTTATGTGGGACCTGAACATCTCCACTCGTTGGTGTATGGCCGCCAAG
TTGAGACGGAGTACTGGGATGGTTACAAAGCCCACAAGATAGTGATCTATGATGATGCTT
TTCAGCTGAAAGATGATGCTGTGAACAGGAATTTGGAGGTATTTGAGGTTATACGTTCTT
GCAACACGTATCCTCAACACCTTCATATGGCTTGTCTCTCGGATAAAAACACTTTTTCAG
TAGCGGAAGTGTACATCTACACTACCAACGAAATGAATGTCAAACTTGAGTCGCTGACTC
ATGAACAAGCATTCTACAACCGCATGAGTGAAAACGCGTTCACTGTGCGTCCAAAAGAGG
CTTATCGTCTAGTCGAAGAAGGATCAACCGGCAATAAGCAGTATCGTTTGGACAAAACGA
AAACCAAAGGAGCTATCGATCTCGATGTGTACGAATTCGTGCGCATGCAAAGAATAAATG
ACCACCCTTCGGGTTGGAAAGCTACGGATGAAGTATATGGCTATGCAGAGTTCTCGAAAC
TAATGTGTGCTGAATGGAAGAGAAGGAAGACAGAACATCAGAATACTGTTGACTTCCTTA
AGAAGTATGCAGAGCGACCCTTCGAGACCAACCCCGGACCAGTGGAGGATATCCCAATAA
GACACGATGATGTCGAGCAGGGGGTAGAAGCGCAGATGGGTCGAGATGCAGATTGGTTTA
ACAATGACATAGCGGAACGTATAGCGCGTGGACAGGATATTACTGATATCTTGTATGAGT
ATGCTGAAGATGACGAGTTGCATGAGGATTACATGGCTTACAAGAAACAGCAGGCCCAGC
CTAGTAAGTGGGACAAATACGCGCGCCGTCTCGAAAGTGCAATTACGGAAGGAAAGAATT
TCCTTGCCCGTGTGGTTTCAAAAATAGCCAGCGTCATTCGGGAGAACCCATATTTGACCA
TGATGGCAACTGTGGGGAGCGTTCTCGCTCTGTATGGAGCTATGCGTTGGTTTTCGAAA
>gi|798547250|gb|AKA63263.1|_nonstructural_polyprotein__Cricket_paralysis_virus--Locus_11_Transcript_13/23_Confidence_0.214_Length_1834_hit1_IdMatch=30.94,AligLength=669,E-val=3e-93
TCGTTACAAAGCCCACAAGATAGTGATCTATGATGATGCTTTTCAGCTGAAAGATGATGC
TGTGAACAGGAATTTGGAGGTATTTGAGGTTATACGTTCTTGCAACACGTATCCTCAACA
CCTTCATATGGCTTGTCTCTCGGATAAAAACACTTTTTCAGTAGCGGAAGTGTACATCTA
CACTACCAACGAAATGAATGTCAAACTTGAGTCGCTGACTCATGAACAAGCATTCTACAA
CCGCATGAGTGAAAACGCGTTCACTGTGCGTCCAAAAGAGGCTTATCGTCTAGTCGAAGA
AGGATCAACCGGCAATAAGCAGTATCGTTTGGACAAAACGAAAACCAAAGGAGCTATCGA
TCTCGATGTGTACGAATTCGTGCGCATGCAAAGAATAAATGACCACCCTTCGGGTTGGAA
AGCTACGGATGAAGTATATGGCTATGCAGAGTTCTCGAAACTAATGTGTGCTGAATGGAA
GAGAAGGAAGACAGAACATCAGAATACTGTTGACTTCCTTAAGAAGTATGCAGAGCGACC
CTTCGAGACCAACCCCGGACCAGTGGAGGATATCCCAATAAGACACGATGATGTCGAGCA
GGGGGTAGAAGCGCAGATGGGTCGAGATGCAGATTGGTTTAACAATGACATAGCGGAACG
TATAGCGCGTGGACAGGATATTACTGATATCTTGTATGAGTATGCTGAAGATGACGAGTT
GCATGAGGATTACATGGCTTACAAGAAACAGCAGGCCCAGCCTAGTAAGTGGGACAAATA
CGCGCGCCGTCTCGAAAGTGCAATTACGGAAGGAAAGAATTTCCTTGCCCGTGTGGTTTC
AAAAATAGCCAGCGTCATTCGGGAGAACCCATATTTGACCATGATGGCAACTGTGGGGAG
CGTTCTCGCTCTGTATGGAGCTATGCGTTGGTTTTCGAAAGGAGTAACGGAGACTTTTGA
CGCTGAAGAAGTTACTATTCCCAACGAAACCAAGGTAGAGAACGTTGTGCGTACGGAGGG
TTTTGAATCTTACGACCATCGGACTCCGCGCGCTCATCGAGCCAACAGGCAATATGTGCG
AGCTGAGGCGATGATAGATGAAACAGGGTACCTGGTAGCCAACAACAAAGTCACTGGCAA
CACGTATCGAATGTGTATCAAGAGGGATCCTGATGATTTGGTCGTTGGAAACGCTGTGTT
TATCACAGGGTGGACGCTCCTCATACCGTACCACTTCGTTTGTGGACTGGCGGGACGGAG
AATAGCTGCTGATTCCATCGTGACTTTGTCAAAGCCAGGCTTGGATAAGATTATTGAATT
CCCGTTGTCACGAATCTTCCGATACGATACCTCACCAGATGGTTTTACCACTAGTGAGTA
TTGTGCTCGAATGGAACATGAAGATGGAGAATTGGTTGATGCCATCCTGGTAAACCTGCA
TGGTTTGGGAGTGCGAATCCATCCTGACCTCCGGGGAAAAATTGTGACGGTACGAGACCA
AGCGCACCTGAGTACGACATTTCATGCGATTCTCACAACGATGTCCAGGAAGCCACCACT
AACAACGTCACAACAAGTGGTAAAAGGGGTCAAGCCAATGGATAAAATCCTGCACATCAA
TTTACCAGTTGGGGACAAAACAACGCAATACACCCAACGTGACTGTTACAAGTATTATTC
CGTAACGGTCGTTGGAGATTGTGGTGCCTTGCTGGTAGCACAAAATCATGCAATTGTGAG
GAAAATATTTGCAATGCATATAGCAGGTGCGGAAGAAAATGGCTATGCTTGTCCAATCAA
TCAGGAAATGTTAGCGCGTGGCTTCAAAAAGTTC
>gi|798547250|gb|AKA63263.1|_nonstructural_polyprotein__Cricket_paralysis_virus--Locus_11_Transcript_8/23_Confidence_0.107_Length_383_hit1_IdMatch=65.32,AligLength=124,E-val=2e-51
AAAAGGAGGGAGTCGTAAGATGAGACCCTTGATGATTTGGCTAGCTGGCCAGTCAGGAAT
TGGGAAAACCTCTATGGTGGATCCTCTATGTATCGATTTGCTTCGAGCAATGGGTTATGT
GGGACCTGAACATCTCCACTCGTTGGTGTATGGCCGCCAAGTTGAGACGGAGTACTGGGA
TGGTTACAAAGCCCACAAGATAGTGATCTATGATGATGCTTTTCAGCTGAAAGATGATGC
TGTGAACAGGAATTTGGAGGTATTTGAGGTTATACGTTCTTGCAACACGTATCCTCAACA
CCTTCATATGGCTTGTCTCTCGGATAAAAACACTTTTTCAGTAGCGGAAGTGTACATCTA
CACTTCAACCGAA
>gi|798547250|gb|AKA63263.1|_nonstructural_polyprotein__Cricket_paralysis_virus--Locus_11_Transcript_14/23_Confidence_0.071_Length_1429_hit1_IdMatch=25.38,AligLength=532,E-val=1e-48
CCCTTCGGGTTGGAAAGCTACGGATGAAGTATATGGCTATGCAGAGTTCTCGAAACTAAT
GTGTGCTGAATGGAAGAGAAGGAAGACAGAACATCAGAATACTGTTGACTTCCTTAAGAA
GTATGCAGAGCGACCCTTCGAGACCAACCCCGGACCAGTGGAGGATATCCCAATAAGACA
CGATGATGTCGAGCAGGGGGTAGAAGCGCAGATGGGTCGAGATGCAGATTGGTTTAACAA
TGACATAGCGGAACGTATAGCGCGTGGACAGGATATTACTGATATCTTGTATGAGTATGC
TGAAGATGACGAGTTGCATGAGGATTACATGGCTTACAAGAAACAGCAGGCCCAGCCTAG
TAAGTGGGACAAATACGCGCGCCGTCTCGAAAGTGCAATTACGGAAGGAAAGAATTTCCT
TGCCCGTGTGGTTTCAAAAATAGCCAGCGTCATTCGGGAGAACCCATATTTGACCATGAT
GGCAACTGTGGGGAGCGTTCTCGCTCTGTATGGAGCTATGCGTTGGTTTTCGAAAGGAGT
AACGGAGACTTTTGACGCTGAAGAAGTTACTATTCCCAACGAAACCAAGGTAGAGAACGT
TGTGCGTACGGAGGGTTTTGAATCTTACGACCATCGGACTCCGCGCGCTCATCGAGCCAA
CAGGCAATATGTGCGAGCTGAGGCGATGATAGATGAAACAGGGTACCTGGTAGCCAACAA
CAAAGTCACTGGCAACACGTATCGAATGTGTATCAAGAGGGATCCTGATGATTTGGTCGT
TGGAAACGCTGTGTTTATCACAGGGTGGACGCTCCTCATACCGTACCACTTCGTTTGTGG
ACTGGCGGGACGGAGAATAGCTGCTGATTCCATCGTGACTTTGTCAAAGCCAGGCTTGGA
TAAGATTATTGAATTCCCGTTGTCACGAATCTTCCGATACGATACCTCACCAGATGGTTT
TACCACTAGTGAGTATTGTGCTCGAATGGAACATGAAGATGGAGAATTGGTTGATGCCAT
CCTGGTAAACCTGCATGGTTTGGGAGTGCGAATCCATCCTGACCTCCGGGGAAAAATTGT
GACGGTACGAGACCAAGCGCACCTGAGTACGACATTTCATGCGATTCTCACAACGATGTC
CAGGAAGCCACCACTAACAACGTCACAACAAGTGGTAAAAGGGGTCAAGCCAATGGATAA
AATCCTGCACATCAATTTACCAGTTGGGGACAAAACAACGCAATACACCCAACGTGACTG
TTACAAGTATTATTCCGTAACGGTCGTTGGAGATTGTGGTGCCTTGCTGGTAGCACAAAA
TCATGCAATTGTGAGGAAAATATTTGCAATGCATATAGCAGGTGCGGAAGAAAATGGCTA
TGCTTGTCCAATCAATCAGGAAATGTTAGCGCGTGGCTTCAAAAAGTTC
>gi|798547250|gb|AKA63263.1|_nonstructural_polyprotein__Cricket_paralysis_virus--Locus_11_Transcript_16/23_Confidence_0.429_Length_5398_hit1_IdMatch=40.12,AligLength=1640,E-val=0.0
ATATTCGTTTCCTGCTAGAATTGTGCGGAGACGTTGAACTGAACCCAGGACCCGTCCAAT
CCAACATTTACAACGCTCGCTTTCTCGACAACAGAGGCTGTGAATTGGTGGAAAAGAAAT
CCCGGAAGAATCGCAAACCACGAGAGACCAAAAAGAGTGGATGCGAGATCGACCAAGATG
AACTTAGACGGGAATTGCGAGAAAGAATACGGAAATTGGCTCGCGAAATTAAAGCTGAAG
CGTATGCCCAAGGAGGCTTTTTGAGTGCTCCTGCGAAAGCTGTAACGATAGGACAAGATT
TGAACGCGAACCTAGATAAGGTTTGCTCATTTCTTGAGGATGCTTTACCAGGTATGGTCG
AGCACGTTACGCTCGTAGCACAAAATACATCCGCGTCAGCCAAGGTGTTATCTGACGAGT
TGATCAAATCAATGCTTTGCATTGTTTTGATTTGCTTGTTGATTGAAACCAAGTTCTATA
AGACCGCTTTCGCGGTACTTATAGTGGTTGCTCTACGTGTTTTCGGGTACAGTGAGCAAA
TAATTGAGACAGCTATGGACATGTATCGCGTAATTAGGGCTCCAAAGGCTCAAGGTAATA
TGGAAGATGTCGTTTTCCATCCGTGGTTGAACACGTGTGGAAAGTTGATTTTCCTACTTA
TCGCTGTCCTGTGTCTCAAGAAATTACCAGGAAAGAACGACGTAGACACTTTCATGCGCA
GGCTCGACAGCTTACCCAAAGCTGTTAAGGGTGCGACACAACTACATGAATGGGTGTCAA
AATACTTCGATCTCTCTTTGGATCACGTCAAGGCGATGATTGTTGGTAAATCTTGTGCCG
AAATGAAGAAGGCTGAATCATCAAGCGCCAAAGTTTTGGCTTGGGCCGCTAGAGTTCAAG
ATTTCGTCAGATTGGAACAACGAAGTAAAATCGATAGTGATATCGCTGTCGCCAACGAGG
CTGAAGCCTTGTATCACACTGGATTGCAATTTGCAGGAGACACTCTGTTACCTCCAGAAT
TGCACAAGGTCGTGAACAGTGCGCTAAGACCAGCCCGCGATATATATGAGTACGTCACCC
GCTCCCCAATAAAAGGAGGGAGTCGTAAGATGAGACCCTTGATGATTTGGCTAGCTGGCC
AGTCAGGAATTGGGAAAACCTCTATGGTGGATCCTCTATGTATCGATTTGCTTCGAGCAA
TGGGTTATGTGGGACCTGAACATCTCCACTCGTTGGTGTATGGCCGCCAAGTTGAGACGG
AGTACTGGGATGGTTACAAAGCCCACAAGATAGTGATCTATGATGATGCTTTTCAGCTGA
AAGATGATGCTGTGAACAGGAATTTGGAGGTATTTGAGGTTATACGTTCTTGCAACACGT
ATCCTCAACACCTTCATATGGCTTGTCTCTCGGATAAAAACACTTTTTCAGTAGCGGAAG
TGTACATCTACACTACCAACGAAATGAATGTCAAACTTGAGTCGCTGACTCATGAACAAG
CATTCTACAACCGCATGAGTGAAAACGCGTTCACTGTGCGTCCAAAAGAGGCTTATCGTC
TAGTCGAAGAAGGATCAACCGGCAATAAGCAGTATCGTTTGGACAAAACGAAAACCAAAG
GAGCTATCGATCTCGATGTGTACGAATTCGTGCGCATGCAAAGAATAAATGACCACCCTT
CGGGTTGGAAAGCTACGGATGAAGTATATGGCTATGCAGAGTTCTCGAAACTAATGTGTG
CTGAATGGAAGAGAAGGAAGACAGAACATCAGAATACTGTTGACTTCCTTAAGAAGTATG
CAGAGCGACCCTTCGAGACCAACCCCGGACCAGTGGAGGATATCCCAATAAGACACGATG
ATGTCGAGCAGGGGGTAGAAGCGCAGATGGGTCGAGATGCAGATTGGTTTAACAATGACA
TAGCGGAACGTATAGCGCGTGGACAGGATATTACTGATATCTTGTATGAGTATGCTGAAG
ATGACGAGTTGCATGAGGATTACATGGCTTACAAGAAACAGCAGGCCCAGCCTAGTAAGT
GGGACAAATACGCGCGCCGTCTCGAAAGTGCAATTACGGAAGGAAAGAATTTCCTTGCCC
GTGTGGTTTCAAAAATAGCCAGCGTCATTCGGGAGAACCCATATTTGACCATGATGGCAA
CTGTGGGGAGCGTTCTCGCTCTGTATGGAGCTATGCGTTGGTTTTCGAAAGGAGTAACGG
AGACTTTTGACGCTGAAGAAGTTACTATTCCCAACGAAACCAAGGTAGAGAACGTTGTGC
GTACGGAGGGTTTTGAATCTTACGACCATCGGACTCCGCGCGCTCATCGAGCCAACAGGC
AATATGTGCGAGCTGAGGCGATGATAGATGAAACAGGGTACCTGGTAGCCAACAACAAAG
TCACTGGCAACACGTATCGAATGTGTATCAAGAGGGATCCTGATGATTTGGTCGTTGGAA
ACGCTGTGTTTATCACAGGGTGGACGCTCCTCATACCGTACCACTTCGTTTGTGGACTGG
CGGGACGGAGAATAGCTGCTGATTCCATCGTGACTTTGTCAAAGCCAGGCTTGGATAAGA
TTATTGAATTCCCGTTGTCACGAATCTTCCGATACGATACCTCACCAGATGGTTTTACCA
CTAGTGAGTATTGTGCTCGAATGGAACATGAAGATGGAGAATTGGTTGATGCCATCCTGG
TAAACCTGCATGGTTTGGGAGTGCGAATCCATCCTGACCTCCGGGGAAAAATTGTGACGG
TACGAGACCAAGCGCACCTGAGTACGACATTTCATGCGATTCTCACAACGATGTCCAGGA
AGCCACCACTAACAACGTCACAACAAGTGGTAAAAGGGGTCAAGCCAATGGATAAAATCC
TGCACATCAATTTACCAGTTGGGGACAAAACAACGCAATACACCCAACGTGACTGTTACA
AGTATTATTCCGTAACGGTCGTTGGAGATTGTGGTGCCTTGCTGGTAGCACAAAATCATG
CAATTGTGAGGAAAATATTTGCAATGCATATAGCAGGTGCGGAAGAAAATGGCTATGCTT
GTCCAATCAATCAGGAAATGTTAGCGCGTGGCTTCAAAAAGTTCGCTCTTTTGGAGGCTA
GAATCACAGCTCAGATGAGTTTTGAGGCACCGAAGGACGCAATTGAAGGACCGTGTCAAA
CCCCGGAAGGATTGTTCGCCCCTATTGGCAAAGCGCCGATAGGCGTAGGGATGTCCACCA
AGACGGCTATACGACCTTCACGCTTGTATGGAAGAATAACTAAACCGACAACTGCACCAT
CATACTTGGGTAAAGACGCGCTTTATCGTGGATTGACCAAGTGTGGTGTTCGCACAGTTA
ATATTCAACCAGAATACATAGACGCAGCGGCGAATGACGTCGCACGCTATGTGTTAAACC
AGCATGTTGGTCACGTGGATAGGGAACGATACACACGTATATTGTCGTACGAGGAGGCTG
TTAAGGGCGTGCCGTACGATGATTTCATGAAGTCAGTGACTCGAGTCACTTCCCCTGGTT
ACCCCTATTGCTTGGATACTGGAAACATGCCAGGGAAAAGCAAATGGATGGGGCTCGAAC
AAGATTTCGATATGACAAGTCCAGCTGCTTTGGCTTTGAGGAAAGATGTTGAAAGTTTGT
TGGAAGATTGCAAAAATGGCTTAGTCCGTGATGTGGTGTTTGTCGACACTCTCAAGGATG
AAAGGCGCGAGCTGATAAAGGTGGAAGCAAAGAAGACTCGAGTCTTTTCTGCTGGACCAC
AGCATTTTGTAATAGCTTTCCGGCAATACTTTCTTCCATTCTCTGCCTGGGTCATGCATA
ACAGAATCGAAAACGAAGTAGCCGTTGGAACAAACCCCTTCTCAATGGATTGGCACAACA
TTGCTGTGCGTATGCGTAGTAAAGGGAGACACATTATTGCTGGAGATTTTAGCAATTTTG
ATGGATCCCTCAACGCCCAAGTTCTCTGGACAATATTTTGGAAGATATTTGTCCCGTGGC
TTAATGATATTGAACCACTTGGTACACCCAAGAATGAGGAGAATCTGCGGGTCTGCACGA
GTCTATGGACGCACTTGGTGCACTCCGTGCACATTTGTGGAGATAACTTGTACATGTGGA
CACATTCTCAACCATCGGGCAATCCCTTCACGGTGATAATCAATAGTTTGTATAACTCAG
TTATCATGCGTGTCGTGTGGCAATACATAATGGCGAAAGAAGAACCTAAGTTACGCACAA
TGAACCATTTCAATCAACATGTTGCTATGGTTTCATATGGTGATGACAATCTACTTAACA
TCTCGGAAGGGGTAATTGATATCTTCAACCAACTTACCATCTCGGAAGCCATGCGTTGGA
TAGGACACGAATACACAGATGAAACGAAAACAGGCGAGGCTGCGCCCTATCGGACATTGG
AAGAAGTCCGTTTCCTTAAAAGAGGGTTCAGAATGGATCACCTCTTGTGTCGGTGGGTAG
CTCCTTTGAAGAAGGATGTCATCTACGAAATGCTTAATTGGACGCGCAAAGGGATTAACC
CAGATGATGTGACGATGATGATCATTGATACAGCATTTAGGGAGATCTCTTATCACGGAA
GGGAAGCTTTCGAGAAGCTGCGAGGGCAGATACTTGAGCAGCGGGATGTGTTGGTTGAAT
ATCCTCAA
>gi|8895507|gb|AAF80998.1|_nonstructural_polyprotein__Cricket_paralysis_virus--Locus_11_Transcript_22/23_Confidence_0.393_Length_2525_hit1_IdMatch=41.22,AligLength=490,E-val=1e-111
ATATTCGTTTCCTGCTAGAATTGTGCGGAGACGTTGAACTGAACCCAGGACCCGTCCAAT
CCAACATTTACAACGCTCGCTTTCTCGACAACAGAGGCTGTGAATTGGTGGAAAAGAAAT
CCCGGAAGAATCGCAAACCACGAGAGACCAAAAAGAGTGGATGCGAGATCGACCAAGATG
AACTTAGACGGGAATTGCGAGAAAGAATACGGAAATTGGCTCGCGAAATTAAAGCTGAAG
CGTATGCCCAAGGAGGCTTTTTGAGTGCTCCTGCGAAAGCTGTAACGATAGGACAAGATT
TGAACGCGAACCTAGATAAGGTTTGCTCATTTCTTGAGGATGCTTTACCAGGTATGGTCG
AGCACGTTACGCTCGTAGCACAAAATACATCCGCGTCAGCCAAGGTGTTATCTGACGAGT
TGATCAAATCAATGCTTTGCATTGTTTTGATTTGCTTGTTGATTGAAACCAAGTTCTATA
AGACCGCTTTCGCGGTACTTATAGTGGTTGCTCTACGTGTTTTCGGGTACAGTGAGCAAA
TAATTGAGACAGCTATGGACATGTATCGCGTAATTAGGGCTCCAAAGGCTCAAGGTAATA
TGGAAGATGTCGTTTTCCATCCGTGGTTGAACACGTGTGGAAAGTTGATTTTCCTACTTA
TCGCTGTCCTGTGTCTCAAGAAATTACCAGGAAAGAACGACGTAGACACTTTCATGCGCA
GGCTCGACAGCTTACCCAAAGCTGTTAAGGGTGCGACACAACTACATGAATGGGTGTCAA
AATACTTCGATCTCTCTTTGGATCACGTCAAGGCGATGATTGTTGGTAAATCTTGTGCCG
AAATGAAGAAGGCTGAATCATCAAGCGCCAAAGTTTTGGCTTGGGCCGCTAGAGTTCAAG
ATTTCGTCAGATTGGAACAACGAAGTAAAATCGATAGTGATATCGCTGTCGCCAACGAGG
CTGAAGCCTTGTATCACACTGGATTGCAATTTGCAGGAGACACTCTGTTACCTCCAGAAT
TGCACAAGGTCGTGAACAGTGCGCTAAGACCAGCCCGCGATATATATGAGTACGTCACCC
GCTCCCCAATAAAAGGAGGGAGTCGTAAGATGAGACCCTTGATGATTTGGCTAGCTGGCC
AGTCAGGAATTGGGAAAACCTCTATGGTGGATCCTCTATGTATCGATTTGCTTCGAGCAA
TGGGTTATGTGGGACCTGAACATCTCCACTCGTTGGTGTATGGCCGCCAAGTTGAGACGG
AGTACTGGGATGGTTACAAAGCCCACAAGATAGTGATCTATGATGATGCTTTTCAGCTGA
AAGATGATGCTGTGAACAGGAATTTGGAGGTATTTGAGGTTATACGTTCTTGCAACACGT
ATCCTCAACACCTTCATATGGCTTGTCTCTCGGATAAAAACACTTTTTCAGTAGCGGAAG
TGTACATCTACACTACCAACGAA
>gi|8895507|gb|AAF80998.1|_nonstructural_polyprotein__Cricket_paralysis_virus--Locus_11_Transcript_4/23_Confidence_0.107_Length_613_hit1_IdMatch=35.78,AligLength=204,E-val=2e-42
ATGCTCTAGCCGTTTTCGGGTACAGTGAGCAAATAATTGAGACAGCTATGGACATGTATC
GCGTAATTAGGGCTCCAAAGGCTCAAGGTAATATGGAAGATGTCGTTTTCCATCCGTGGT
TGAACACGTGTGGAAAGTTGATTTTCCTACTTATCGCTGTCCTGTGTCTCAAGAAATTAC
CAGGAAAGAACGACGTAGACACTTTCATGCGCAGGCTCGACAGCTTACCCAAAGCTGTTA
AGGGTGCGACACAACTACATGAATGGGTGTCAAAATACTTCGATCTCTCTTTGGATCACG
TCAAGGCGATGATTGTTGGTAAATCTTGTGCCGAAATGAAGAAGGCTGAATCATCAAGCG
CCAAAGTTTTGGCTTGGGCCGCTAGAGTTCAAGATTTCGTCAGATTGGAACAACGAAGTA
AAATCGATAGTGATATCGCTGTCGCCAACGAGGCTGAAGCCTTGTATCACACTGGATTGC
AATTTGCAGGAGACACTCTGTTACCTCCAGAATTGCACAAGGTCGTGAACAGTGCGCTAA
GACCAGCCCGCGATATATATGAGTACGTCACCCGCTCCCCAATAAAAGGAGGGAGTCGTA
AGATGAGA
>gi|8895507|gb|AAF80998.1|_nonstructural_polyprotein__Cricket_paralysis_virus--Locus_11_Transcript_13/23_Confidence_0.214_Length_1834_hit1_IdMatch=30.49,AligLength=669,E-val=2e-90
TCGTTACAAAGCCCACAAGATAGTGATCTATGATGATGCTTTTCAGCTGAAAGATGATGC
TGTGAACAGGAATTTGGAGGTATTTGAGGTTATACGTTCTTGCAACACGTATCCTCAACA
CCTTCATATGGCTTGTCTCTCGGATAAAAACACTTTTTCAGTAGCGGAAGTGTACATCTA
CACTACCAACGAAATGAATGTCAAACTTGAGTCGCTGACTCATGAACAAGCATTCTACAA
CCGCATGAGTGAAAACGCGTTCACTGTGCGTCCAAAAGAGGCTTATCGTCTAGTCGAAGA
AGGATCAACCGGCAATAAGCAGTATCGTTTGGACAAAACGAAAACCAAAGGAGCTATCGA
TCTCGATGTGTACGAATTCGTGCGCATGCAAAGAATAAATGACCACCCTTCGGGTTGGAA
AGCTACGGATGAAGTATATGGCTATGCAGAGTTCTCGAAACTAATGTGTGCTGAATGGAA
GAGAAGGAAGACAGAACATCAGAATACTGTTGACTTCCTTAAGAAGTATGCAGAGCGACC
CTTCGAGACCAACCCCGGACCAGTGGAGGATATCCCAATAAGACACGATGATGTCGAGCA
GGGGGTAGAAGCGCAGATGGGTCGAGATGCAGATTGGTTTAACAATGACATAGCGGAACG
TATAGCGCGTGGACAGGATATTACTGATATCTTGTATGAGTATGCTGAAGATGACGAGTT
GCATGAGGATTACATGGCTTACAAGAAACAGCAGGCCCAGCCTAGTAAGTGGGACAAATA
CGCGCGCCGTCTCGAAAGTGCAATTACGGAAGGAAAGAATTTCCTTGCCCGTGTGGTTTC
AAAAATAGCCAGCGTCATTCGGGAGAACCCATATTTGACCATGATGGCAACTGTGGGGAG
CGTTCTCGCTCTGTATGGAGCTATGCGTTGGTTTTCGAAAGGAGTAACGGAGACTTTTGA
CGCTGAAGAAGTTACTATTCCCAACGAAACCAAGGTAGAGAACGTTGTGCGTACGGAGGG
TTTTGAATCTTACGACCATCGGACTCCGCGCGCTCATCGAGCCAACAGGCAATATGTGCG
AGCTGAGGCGATGATAGATGAAACAGGGTACCTGGTAGCCAACAACAAAGTCACTGGCAA
CACGTATCGAATGTGTATCAAGAGGGATCCTGATGATTTGGTCGTTGGAAACGCTGTGTT
TATCACAGGGTGGACGCTCCTCATACCGTACCACTTCGTTTGTGGACTGGCGGGACGGAG
AATAGCTGCTGATTCCATCGTGACTTTGTCAAAGCCAGGCTTGGATAAGATTATTGAATT
CCCGTTGTCACGAATCTTCCGATACGATACCTCACCAGATGGTTTTACCACTAGTGAGTA
TTGTGCTCGAATGGAACATGAAGATGGAGAATTGGTTGATGCCATCCTGGTAAACCTGCA
TGGTTTGGGAGTGCGAATCCATCCTGACCTCCGGGGAAAAATTGTGACGGTACGAGACCA
AGCGCACCTGAGTACGACATTTCATGCGATTCTCACAACGATGTCCAGGAAGCCACCACT
AACAACGTCACAACAAGTGGTAAAAGGGGTCAAGCCAATGGATAAAATCCTGCACATCAA
TTTACCAGTTGGGGACAAAACAACGCAATACACCCAACGTGACTGTTACAAGTATTATTC
CGTAACGGTCGTTGGAGATTGTGGTGCCTTGCTGGTAGCACAAAATCATGCAATTGTGAG
GAAAATATTTGCAATGCATATAGCAGGTGCGGAAGAAAATGGCTATGCTTGTCCAATCAA
TCAGGAAATGTTAGCGCGTGGCTTCAAAAAGTTC
>gi|8895507|gb|AAF80998.1|_nonstructural_polyprotein__Cricket_paralysis_virus--Locus_11_Transcript_17/23_Confidence_0.036_Length_1611_hit1_IdMatch=52.99,AligLength=536,E-val=0.0
CTAGAATCACAGCTCAGATGAGTTTTGAGGCACCGAAGGACGCAATTGAAGGACCGTGTC
AAACCCCGGAAGGATTGTTCGCCCCTATTGGCAAAGCGCCGATAGGCGTAGGGATGTCCA
CCAAGACGGCTATACGACCTTCACGCTTGTATGGAAGAATAACTAAACCGACAACTGCAC
CATCATACTTGGGTAAAGACGCGCTTTATCGTGGATTGACCAAGTGTGGTGTTCGCACAG
TTAATATTCAACCAGAATACATAGACGCAGCGGCGAATGACGTCGCACGCTATGTGTTAA
ACCAGCATGTTGGTCACGTGGATAGGGAACGATACACACGTATATTGTCGTACGAGGAGG
CTGTTAAGGGCGTGCCGTACGATGATTTCATGAAGTCAGTGACTCGAGTCACTTCCCCTG
GTTACCCCTATTGCTTGGATACTGGAAACATGCCAGGGAAAAGCAAATGGATGGGGCTCG
AACAAGATTTCGATATGACAAGTCCAGCTGCTTTGGCTTTGAGGAAAGATGTTGAAAGTT
TGTTGGAAGATTGCAAAAATGGCTTAGTCCGTGATGTGGTGTTTGTCGACACTCTCAAGG
ATGAAAGGCGCGAGCTGATAAAGGTGGAAGCAAAGAAGACTCGAGTCTTTTCTGCTGGAC
CACAGCATTTTGTAATAGCTTTCCGGCAATACTTTCTTCCATTCTCTGCCTGGGTCATGC
ATAACAGAATCGAAAACGAAGTAGCCGTTGGAACAAACCCCTTCTCAATGGATTGGCACA
ACATTGCTGTGCGTATGCGTAGTAAAGGGAGACACATTATTGCTGGAGATTTTAGCAATT
TTGATGGATCCCTCAACGCCCAAGTTCTCTGGACAATATTTTGGAAGATATTTGTCCCGT
GGCTTAATGATATTGAACCACTTGGTACACCCAAGAATGAGGAGAATCTGCGGGTCTGCA
CGAGTCTATGGACGCACTTGGTGCACTCCGTGCACATTTGTGGAGATAACTTGTACATGT
GGACACATTCTCAACCATCGGGCAATCCCTTCACGGTGATAATCAATAGTTTGTATAACT
CAGTTATCATGCGTGTCGTGTGGCAATACATAATGGCGAAAGAAGAACCTAAGTTACGCA
CAATGAACCATTTCAATCAACATGTTGCTATGGTTTCATATGGTGATGACAATCTACTTA
ACATCTCGGAAGGGGTAATTGATATCTTCAACCAACTTACCATCTCGGAAGCCATGCGTT
GGATAGGACACGAATACACAGATGAAACGAAAACAGGCGAGGCTGCGCCCTATCGGACAT
TGGAAGAAGTCCGTTTCCTTAAAAGAGGGTTCAGAATGGATCACCTCTTGTGTCGGTGGG
TAGCTCCTTTGAAGAAGGATGTCATCTACGAAATGCTTAATTGGACGCGCAAAGGGATTA
ACCCAGATGATGTGACGATGATGATCATTGATACAGCATTTAGGGAGATCTCTTATCACG
GAAGGGAAGCTTTCGAGAAGCTGCGAGGGCAGATACTTGAGCAGCGGGATGTGTTGGTTG
AATATCCTCAA
>gi|8895507|gb|AAF80998.1|_nonstructural_polyprotein__Cricket_paralysis_virus--Locus_11_Transcript_7/23_Confidence_0.107_Length_203_hit1_IdMatch=66.67,AligLength=63,E-val=3e-22
TCGTTACAAAGCCCACAAGATAGTGATCTATGATGATGCTTTTCAGCTGAAAGATGATGC
TGTGAACAGGAATTTGGAGGTATTTGAGGTTATACGTTCTTGCAACACGTATCCTCAACA
CCTTCATATGGCTTGTCTCTCGGATAAAAACACTTTTTCAGTAGCGGAAGTGTACATCTA
CACTTCAACCGAA
>gi|8895507|gb|AAF80998.1|_nonstructural_polyprotein__Cricket_paralysis_virus--Locus_11_Transcript_6/23_Confidence_0.071_Length_224_hit1_IdMatch=63.77,AligLength=69,E-val=1e-24
ACCCAAAAGGAGGGAGTCGTAAGATGAGACCCTTGATGATTTGGCTAGCTGGCCAGTCAG
GAATTGGGAAAACCTCTATGGTGGATCCTCTATGTATCGATTTGCTTCGAGCAATGGGTT
ATGTGGGACCTGAACATCTCCACTCGTTGGTGTATGGCCGCCAAGTTGAGACGGAGTACT
GGGATGGTTACAAAGCCCACAAGATAGTGATC
>gi|8895507|gb|AAF80998.1|_nonstructural_polyprotein__Cricket_paralysis_virus--Locus_11_Transcript_20/23_Confidence_0.107_Length_1351_hit1_IdMatch=30.11,AligLength=176,E-val=9e-08
ATATTCGTTTCCTGCTAGAATTGTGCGGAGACGTTGAACTGAACCCAGGACCCGTCCAAT
CCAACATTTACAACGCTCGCTTTCTCGACAACAGAGGCTGTGAATTGGTGGAAAAGAAAT
CCCGGAAGAATCGCAAACCACGAGAGACCAAAAAGAGTGGATGCGAGATCGACCAAGATG
AACTTAGACGGGAATTGCGAGAAAGAATACGGAAATTGGCTCGCGAAATTAAAGCTGAAG
CGTATGCCCAAGGAGGCTTTTTGAGTGCTCCTGCGAAAGCTGTAACGATAGGACAAGATT
TGAACGCGAACCTAGATAAGGTTTGCTCATTTCTTGAGGATGCTTTACCAGGTATGGTCG
AGCACGTTACGCTCGTAGCACAAAATACATCCGCGTCAGCCAAGGTGTTATCTGACGAGT
TGATCAAATCAATGCTTTGCATTGTTTTGATTTGCTTGTTGATTGAAACCAAGTTCTATA
AGACCGCTTTCGCGGTACTTATAGTGGTTGCTCTACGTGTTTTCGGGTAC
>gi|8895507|gb|AAF80998.1|_nonstructural_polyprotein__Cricket_paralysis_virus--Locus_11_Transcript_14/23_Confidence_0.071_Length_1429_hit1_IdMatch=24.81,AligLength=532,E-val=7e-46
CCCTTCGGGTTGGAAAGCTACGGATGAAGTATATGGCTATGCAGAGTTCTCGAAACTAAT
GTGTGCTGAATGGAAGAGAAGGAAGACAGAACATCAGAATACTGTTGACTTCCTTAAGAA
GTATGCAGAGCGACCCTTCGAGACCAACCCCGGACCAGTGGAGGATATCCCAATAAGACA
CGATGATGTCGAGCAGGGGGTAGAAGCGCAGATGGGTCGAGATGCAGATTGGTTTAACAA
TGACATAGCGGAACGTATAGCGCGTGGACAGGATATTACTGATATCTTGTATGAGTATGC
TGAAGATGACGAGTTGCATGAGGATTACATGGCTTACAAGAAACAGCAGGCCCAGCCTAG
TAAGTGGGACAAATACGCGCGCCGTCTCGAAAGTGCAATTACGGAAGGAAAGAATTTCCT
TGCCCGTGTGGTTTCAAAAATAGCCAGCGTCATTCGGGAGAACCCATATTTGACCATGAT
GGCAACTGTGGGGAGCGTTCTCGCTCTGTATGGAGCTATGCGTTGGTTTTCGAAAGGAGT
AACGGAGACTTTTGACGCTGAAGAAGTTACTATTCCCAACGAAACCAAGGTAGAGAACGT
TGTGCGTACGGAGGGTTTTGAATCTTACGACCATCGGACTCCGCGCGCTCATCGAGCCAA
CAGGCAATATGTGCGAGCTGAGGCGATGATAGATGAAACAGGGTACCTGGTAGCCAACAA
CAAAGTCACTGGCAACACGTATCGAATGTGTATCAAGAGGGATCCTGATGATTTGGTCGT
TGGAAACGCTGTGTTTATCACAGGGTGGACGCTCCTCATACCGTACCACTTCGTTTGTGG
ACTGGCGGGACGGAGAATAGCTGCTGATTCCATCGTGACTTTGTCAAAGCCAGGCTTGGA
TAAGATTATTGAATTCCCGTTGTCACGAATCTTCCGATACGATACCTCACCAGATGGTTT
TACCACTAGTGAGTATTGTGCTCGAATGGAACATGAAGATGGAGAATTGGTTGATGCCAT
CCTGGTAAACCTGCATGGTTTGGGAGTGCGAATCCATCCTGACCTCCGGGGAAAAATTGT
GACGGTACGAGACCAAGCGCACCTGAGTACGACATTTCATGCGATTCTCACAACGATGTC
CAGGAAGCCACCACTAACAACGTCACAACAAGTGGTAAAAGGGGTCAAGCCAATGGATAA
AATCCTGCACATCAATTTACCAGTTGGGGACAAAACAACGCAATACACCCAACGTGACTG
TTACAAGTATTATTCCGTAACGGTCGTTGGAGATTGTGGTGCCTTGCTGGTAGCACAAAA
TCATGCAATTGTGAGGAAAATATTTGCAATGCATATAGCAGGTGCGGAAGAAAATGGCTA
TGCTTGTCCAATCAATCAGGAAATGTTAGCGCGTGGCTTCAAAAAGTTC
>gi|8895507|gb|AAF80998.1|_nonstructural_polyprotein__Cricket_paralysis_virus--Locus_11_Transcript_9/23_Confidence_0.179_Length_458_hit1_IdMatch=52.14,AligLength=140,E-val=5e-37
TCGTTACAAAGCCCACAAGATAGTGATCTATGATGATGCTTTTCAGCTGAAAGATGATGC
TGTGAACAGGAATTTGGAGGTATTTGAGGTTATACGTTCTTGCAACACGTATCCTCAACA
CCTTCATATGGCTTGTCTCTCGGATAAAAACACTTTTTCAGTAGCGGAAGTGTACATCTA
CACTACCAACGAAATGAATGTCAAACTTGAGTCGCTGACTCATGAACAAGCATTCTACAA
CCGCATGAGTGAAAACGCGTTCACTGTGCGTCCAAAAGAGGCTTATCGTCTAGTCGAAGA
AGGATCAACCGGCAATAAGCAGTATCGTTTGGACAAAACGAAAACCAAAGGAGCTATCGA
TCTCGATGTGTACGAATTCGTGCGCATGCAAAGAATAAATGACCACCCTTCGGGTTGG
>gi|8895507|gb|AAF80998.1|_nonstructural_polyprotein__Cricket_paralysis_virus--Locus_11_Transcript_23/23_Confidence_0.143_Length_5008_hit1_IdMatch=36.49,AligLength=1384,E-val=0.0
ATATTCGTTTCCTGCTAGAATTGTGCGGAGACGTTGAACTGAACCCAGGACCCGTCCAAT
CCAACATTTACAACGCTCGCTTTCTCGACAACAGAGGCTGTGAATTGGTGGAAAAGAAAT
CCCGGAAGAATCGCAAACCACGAGAGACCAAAAAGAGTGGATGCGAGATCGACCAAGATG
AACTTAGACGGGAATTGCGAGAAAGAATACGGAAATTGGCTCGCGAAATTAAAGCTGAAG
CGTATGCCCAAGGAGGCTTTTTGAGTGCTCCTGCGAAAGCTGTAACGATAGGACAAGATT
TGAACGCGAACCTAGATAAGGTTTGCTCATTTCTTGAGGATGCTTTACCAGGTATGGTCG
AGCACGTTACGCTCGTAGCACAAAATACATCCGCGTCAGCCAAGGTGTTATCTGACGAGT
TGATCAAATCAATGCTTTGCATTGTTTTGATTTGCTTGTTGATTGAAACCAAGTTCTATA
AGACCGCTTTCGCGGTACTTATAGTGGTTGCTCTACGTGTTTTCGGGTACAGTGAGCAAA
TAATTGAGACAGCTATGGACATGTATCGCGTAATTAGGGCTCCAAAGGCTCAAGGTAATA
TGGAAGATGTCGTTTTCCATCCGTGGTTGAACACGTGTGGAAAGTTGATTTTCCTACTTA
TCGCTGTCCTGTGTCTCAAGAAATTACCAGGAAAGAACGACGTAGACACTTTCATGCGCA
GGCTCGACAGCTTACCCAAAGCTGTTAAGGGTGCGACACAACTACATGAATGGGTGTCAA
AATACTTCGATCTCTCTTTGGATCACGTCAAGGCGATGATTGTTGGTAAATCTTGTGCCG
AAATGAAGAAGGCTGAATCATCAAGCGCCAAAGTTTTGGCTTGGGCCGCTAGAGTTCAAG
ATTTCGTCAGATTGGAACAACGAAGTAAAATCGATAGTGATATCGCTGTCGCCAACGAGG
CTGAAGCCTTGTATCACACTGGATTGCAATTTGCAGGAGACACTCTGTTACCTCCAGAAT
TGCACAAGGTCGTGAACAGTGCGCTAAGACCAGCCCGCGATATATATGAGTACGTCACCC
GCTCCCCAATAAAAGGAGGGAGTCGTAAGATGAGACCCTTGATGATTTGGCTAGCTGGCC
AGTCAGGAATTGGGAAAACCTCTATGGTGGATCCTCTATGTATCGATTTGCTTCGAGCAA
TGGGTTATGTGGGACCTGAACATCTCCACTCGTTGGTGTATGGCCGCCAAGTTGAGACGG
AGTACTGGGATGGTTACAAAGCCCACAAGATAGTGATCTATGATGATGCTTTTCAGCTGA
AAGATGATGCTGTGAACAGGAATTTGGAGGTATTTGAGGTTATACGTTCTTGCAACACGT
ATCCTCAACACCTTCATATGGCTTGTCTCTCGGATAAAAACACTTTTTCAGTAGCGGAAG
TGTACATCTACACTACCAACGAAATGAATGTCAAACTTGAGTCGCTGACTCATGAACAAG
CATTCTACAACCGCATGAGTGAAAACGCGTTCACTGTGCGTCCAAAAGAGGCTTATCGTC
TAGTCGAAGAAGGATCAACCGGCAATAAGCAGTATCGTTTGGACAAAACGAAAACCAAAG
GAGCTATCGATCTCGATGTGTACGAATTCGTGCGCATGCAAAGAATAAATGACCACCCTT
CGGGTTGGAAAGCTACGGATGAAGTATATGGCTATGCAGAGTTCTCGAAACTAATGTGTG
CTGAATGGAAGAGAAGGAAGACAGAACATCAGAATACTGTTGACTTCCTTAAGAAGTATG
CAGAGCGACCCTTCGAGACCAACCCCGGACCAGTGGAGGATATCCCAATAAGACACGATG
ATGTCGAGCAGGGGGTAGAAGCGCAGATGGGTCGAGATGCAGATTGGTTTAACAATGACA
TAGCGGAACGTATAGCGCGTGGACAGGATATTACTGATATCTTGTATGAGTATGCTGAAG
ATGACGAGTTGCATGAGGATTACATGGCTTACAAGAAACAGCAGGCCCAGCCTAGTAAGT
GGGACAAATACGCGCGCCGTCTCGAAAGTGCAATTACGGAAGGAAAGAATTTCCTTGCCC
GTGTGGTTTCAAAAATAGCCAGCGTCATTCGGGAGAACCCATATTTGACCATGATGGCAA
CTGTGGGGAGCGTTCTCGCTCTGTATGGAGCTATGCGTTGGTTTTCGAAAGGAGTAACGG
AGACTTTTGACGCTGAAGAAGTTACTATTCCCAACGAAACCAAGGTAGAGAACGTTGTGC
GTACGGAGGGTTTTGAATCTTACGACCATCGGACTCCGCGCGCTCATCGAGCCAACAGGC
AATATGTGCGAGCTGAGGCGATGATAGATGAAACAGGGTACCTGGTAGCCAACAACAAAG
TCACTGGCAACACGTATCGAATGTGTATCAAGAGGGATCCTGATGATTTGGTCGTTGGAA
ACGCTGTGTTTATCACAGGGTGGACGCTCCTCATACCGTACCACTTCGTTTGTGGACTGG
CGGGACGGAGAATAGCTGCTGATTCCATCGTGACTTTGTCAAAGCCAGGCTTGGATAAGA
TTATTGAATTCCCGTTGTCACGAATCTTCCGATACGATACCTCACCAGATGGTTTTACCA
CTAGTGAGTATTGTGCTCGAATGGAACATGAAGATGGAGAATTGGTTGATGCCATCCTGG
TAAACCTGCATGGTTTGGGAGTGCGAATCCATCCTGACCTCCGGGGAAAAATTGTGACGG
TACGAGACCAAGCGCACCTGAGTACGACATTTCATGCGATTCTCACAACGATGTCCAGGA
AGCCACCACTAACAACGTCACAACAAGTGGTAAAAGGGGTCAAGCCAATGGATAAAATCC
TGCACATCAATTTACCAGTTGGGGACAAAACAACGCAATACACCCAACGTGACTGTTACA
AGTATTATTCCGTAACGGTCGTTGGAGATTGTGGTGCCTTGCTGGTAGCACAAAATCATG
CAATTGTGAGGAAAATATTTGCAATGCATATAGCAGGTGCGGAAGAAAATGGCTATGCTT
GTCCAATCAATCAGGAAATGTTAGCGCGTGGCTTCAAAAAGTTCGCTCTTTTGGAGGCTA
GAATCACAGCTCAGATGAGTTTTGAGGCACCGAAGGACGCAATTGAAGGACCGTGTCAAA
CCCCGGAAGGATTGTTCGCCCCTATTGGCAAAGCGCCGATAGGCGTAGGGATGTCCACCA
AGACGGCTATACGACCTTCACGCTTGTATGGAAGAATAACTAAACCGACAACTGCACCAT
CATACTTGGGTAAAGACGCGCTTTATCGTGGATTGACCAAGTGTGGTGTTCGCACAGTTA
ATATTCAACCAGAATACATAGACGCAGCGGCGAATGACGTCGCACGCTATGTGTTAAACC
AGCATGTTGGTCACGTGGATAGGGAACGATACACACGTATATTGTCGTACGAGGAGGCTG
TTAAGGGCGTGCCGTACGATGATTTCATGAAGTCAGTGACTCGAGTCACTTCCCCTGGTT
ACCCCTATTGCTTGGATACTGGAAACATGCCAGGGAAAAGCAAATGGATGGGGCTCGAAC
AAGATTTCGATATGACAAGTCCAGCTGCTTTGGCTTTGAGGAAAGATGTTGAAAGTTTGT
TGGAAGATTGCAAAAATGGCTTAGTCCGTGATGTGGTGTTTGTCGACACTCTCAAGGATG
AAAGGCGCGAGCTGATAAAGGTGGAAGCAAAGAAGACTCGAGTCTTTTCTGCTGGACCAC
AGCATTTTGTAATAGCTTTCCGGCAATACTTTCTTCCATTCTCTGCCTGGGTCATGCATA
ACAGAATCGAAAACGAAGTAGCCGTTGGAACAAACCCCTTCTCAATGGATTGGCACAACA
TTGCTGTGCGTATGCGTAGTAAAGGG
>gi|8895507|gb|AAF80998.1|_nonstructural_polyprotein__Cricket_paralysis_virus--Locus_11_Transcript_11/23_Confidence_0.214_Length_979_hit1_IdMatch=35.99,AligLength=314,E-val=5e-54
TCGTTACAAAGCCCACAAGATAGTGATCTATGATGATGCTTTTCAGCTGAAAGATGATGC
TGTGAACAGGAATTTGGAGGTATTTGAGGTTATACGTTCTTGCAACACGTATCCTCAACA
CCTTCATATGGCTTGTCTCTCGGATAAAAACACTTTTTCAGTAGCGGAAGTGTACATCTA
CACTACCAACGAAATGAATGTCAAACTTGAGTCGCTGACTCATGAACAAGCATTCTACAA
CCGCATGAGTGAAAACGCGTTCACTGTGCGTCCAAAAGAGGCTTATCGTCTAGTCGAAGA
AGGATCAACCGGCAATAAGCAGTATCGTTTGGACAAAACGAAAACCAAAGGAGCTATCGA
TCTCGATGTGTACGAATTCGTGCGCATGCAAAGAATAAATGACCACCCTTCGGGTTGGAA
AGCTACGGATGAAGTATATGGCTATGCAGAGTTCTCGAAACTAATGTGTGCTGAATGGAA
GAGAAGGAAGACAGAACATCAGAATACTGTTGACTTCCTTAAGAAGTATGCAGAGCGACC
CTTCGAGACCAACCCCGGACCAGTGGAGGATATCCCAATAAGACACGATGATGTCGAGCA
GGGGGTAGAAGCGCAGATGGGTCGAGATGCAGATTGGTTTAACAATGACATAGCGGAACG
TATAGCGCGTGGACAGGATATTACTGATATCTTGTATGAGTATGCTGAAGATGACGAGTT
GCATGAGGATTACATGGCTTACAAGAAACAGCAGGCCCAGCCTAGTAAGTGGGACAAATA
CGCGCGCCGTCTCGAAAGTGCAATTACGGAAGGAAAGAATTTCCTTGCCCGTGTGGTTTC
AAAAATAGCCAGCGTCATTCGGGAGAACCCATATTTGACCATGATGGCAACTGTGGGGAG
CGTTCTCGCTCTGTATGGAGCTATGCGTTGGTTTTCGAAA
>gi|8895507|gb|AAF80998.1|_nonstructural_polyprotein__Cricket_paralysis_virus--Locus_11_Transcript_16/23_Confidence_0.429_Length_5398_hit1_IdMatch=39.45,AligLength=1640,E-val=0.0
ATATTCGTTTCCTGCTAGAATTGTGCGGAGACGTTGAACTGAACCCAGGACCCGTCCAAT
CCAACATTTACAACGCTCGCTTTCTCGACAACAGAGGCTGTGAATTGGTGGAAAAGAAAT
CCCGGAAGAATCGCAAACCACGAGAGACCAAAAAGAGTGGATGCGAGATCGACCAAGATG
AACTTAGACGGGAATTGCGAGAAAGAATACGGAAATTGGCTCGCGAAATTAAAGCTGAAG
CGTATGCCCAAGGAGGCTTTTTGAGTGCTCCTGCGAAAGCTGTAACGATAGGACAAGATT
TGAACGCGAACCTAGATAAGGTTTGCTCATTTCTTGAGGATGCTTTACCAGGTATGGTCG
AGCACGTTACGCTCGTAGCACAAAATACATCCGCGTCAGCCAAGGTGTTATCTGACGAGT
TGATCAAATCAATGCTTTGCATTGTTTTGATTTGCTTGTTGATTGAAACCAAGTTCTATA
AGACCGCTTTCGCGGTACTTATAGTGGTTGCTCTACGTGTTTTCGGGTACAGTGAGCAAA
TAATTGAGACAGCTATGGACATGTATCGCGTAATTAGGGCTCCAAAGGCTCAAGGTAATA
TGGAAGATGTCGTTTTCCATCCGTGGTTGAACACGTGTGGAAAGTTGATTTTCCTACTTA
TCGCTGTCCTGTGTCTCAAGAAATTACCAGGAAAGAACGACGTAGACACTTTCATGCGCA
GGCTCGACAGCTTACCCAAAGCTGTTAAGGGTGCGACACAACTACATGAATGGGTGTCAA
AATACTTCGATCTCTCTTTGGATCACGTCAAGGCGATGATTGTTGGTAAATCTTGTGCCG
AAATGAAGAAGGCTGAATCATCAAGCGCCAAAGTTTTGGCTTGGGCCGCTAGAGTTCAAG
ATTTCGTCAGATTGGAACAACGAAGTAAAATCGATAGTGATATCGCTGTCGCCAACGAGG
CTGAAGCCTTGTATCACACTGGATTGCAATTTGCAGGAGACACTCTGTTACCTCCAGAAT
TGCACAAGGTCGTGAACAGTGCGCTAAGACCAGCCCGCGATATATATGAGTACGTCACCC
GCTCCCCAATAAAAGGAGGGAGTCGTAAGATGAGACCCTTGATGATTTGGCTAGCTGGCC
AGTCAGGAATTGGGAAAACCTCTATGGTGGATCCTCTATGTATCGATTTGCTTCGAGCAA
TGGGTTATGTGGGACCTGAACATCTCCACTCGTTGGTGTATGGCCGCCAAGTTGAGACGG
AGTACTGGGATGGTTACAAAGCCCACAAGATAGTGATCTATGATGATGCTTTTCAGCTGA
AAGATGATGCTGTGAACAGGAATTTGGAGGTATTTGAGGTTATACGTTCTTGCAACACGT
ATCCTCAACACCTTCATATGGCTTGTCTCTCGGATAAAAACACTTTTTCAGTAGCGGAAG
TGTACATCTACACTACCAACGAAATGAATGTCAAACTTGAGTCGCTGACTCATGAACAAG
CATTCTACAACCGCATGAGTGAAAACGCGTTCACTGTGCGTCCAAAAGAGGCTTATCGTC
TAGTCGAAGAAGGATCAACCGGCAATAAGCAGTATCGTTTGGACAAAACGAAAACCAAAG
GAGCTATCGATCTCGATGTGTACGAATTCGTGCGCATGCAAAGAATAAATGACCACCCTT
CGGGTTGGAAAGCTACGGATGAAGTATATGGCTATGCAGAGTTCTCGAAACTAATGTGTG
CTGAATGGAAGAGAAGGAAGACAGAACATCAGAATACTGTTGACTTCCTTAAGAAGTATG
CAGAGCGACCCTTCGAGACCAACCCCGGACCAGTGGAGGATATCCCAATAAGACACGATG
ATGTCGAGCAGGGGGTAGAAGCGCAGATGGGTCGAGATGCAGATTGGTTTAACAATGACA
TAGCGGAACGTATAGCGCGTGGACAGGATATTACTGATATCTTGTATGAGTATGCTGAAG
ATGACGAGTTGCATGAGGATTACATGGCTTACAAGAAACAGCAGGCCCAGCCTAGTAAGT
GGGACAAATACGCGCGCCGTCTCGAAAGTGCAATTACGGAAGGAAAGAATTTCCTTGCCC
GTGTGGTTTCAAAAATAGCCAGCGTCATTCGGGAGAACCCATATTTGACCATGATGGCAA
CTGTGGGGAGCGTTCTCGCTCTGTATGGAGCTATGCGTTGGTTTTCGAAAGGAGTAACGG
AGACTTTTGACGCTGAAGAAGTTACTATTCCCAACGAAACCAAGGTAGAGAACGTTGTGC
GTACGGAGGGTTTTGAATCTTACGACCATCGGACTCCGCGCGCTCATCGAGCCAACAGGC
AATATGTGCGAGCTGAGGCGATGATAGATGAAACAGGGTACCTGGTAGCCAACAACAAAG
TCACTGGCAACACGTATCGAATGTGTATCAAGAGGGATCCTGATGATTTGGTCGTTGGAA
ACGCTGTGTTTATCACAGGGTGGACGCTCCTCATACCGTACCACTTCGTTTGTGGACTGG
CGGGACGGAGAATAGCTGCTGATTCCATCGTGACTTTGTCAAAGCCAGGCTTGGATAAGA
TTATTGAATTCCCGTTGTCACGAATCTTCCGATACGATACCTCACCAGATGGTTTTACCA
CTAGTGAGTATTGTGCTCGAATGGAACATGAAGATGGAGAATTGGTTGATGCCATCCTGG
TAAACCTGCATGGTTTGGGAGTGCGAATCCATCCTGACCTCCGGGGAAAAATTGTGACGG
TACGAGACCAAGCGCACCTGAGTACGACATTTCATGCGATTCTCACAACGATGTCCAGGA
AGCCACCACTAACAACGTCACAACAAGTGGTAAAAGGGGTCAAGCCAATGGATAAAATCC
TGCACATCAATTTACCAGTTGGGGACAAAACAACGCAATACACCCAACGTGACTGTTACA
AGTATTATTCCGTAACGGTCGTTGGAGATTGTGGTGCCTTGCTGGTAGCACAAAATCATG
CAATTGTGAGGAAAATATTTGCAATGCATATAGCAGGTGCGGAAGAAAATGGCTATGCTT
GTCCAATCAATCAGGAAATGTTAGCGCGTGGCTTCAAAAAGTTCGCTCTTTTGGAGGCTA
GAATCACAGCTCAGATGAGTTTTGAGGCACCGAAGGACGCAATTGAAGGACCGTGTCAAA
CCCCGGAAGGATTGTTCGCCCCTATTGGCAAAGCGCCGATAGGCGTAGGGATGTCCACCA
AGACGGCTATACGACCTTCACGCTTGTATGGAAGAATAACTAAACCGACAACTGCACCAT
CATACTTGGGTAAAGACGCGCTTTATCGTGGATTGACCAAGTGTGGTGTTCGCACAGTTA
ATATTCAACCAGAATACATAGACGCAGCGGCGAATGACGTCGCACGCTATGTGTTAAACC
AGCATGTTGGTCACGTGGATAGGGAACGATACACACGTATATTGTCGTACGAGGAGGCTG
TTAAGGGCGTGCCGTACGATGATTTCATGAAGTCAGTGACTCGAGTCACTTCCCCTGGTT
ACCCCTATTGCTTGGATACTGGAAACATGCCAGGGAAAAGCAAATGGATGGGGCTCGAAC
AAGATTTCGATATGACAAGTCCAGCTGCTTTGGCTTTGAGGAAAGATGTTGAAAGTTTGT
TGGAAGATTGCAAAAATGGCTTAGTCCGTGATGTGGTGTTTGTCGACACTCTCAAGGATG
AAAGGCGCGAGCTGATAAAGGTGGAAGCAAAGAAGACTCGAGTCTTTTCTGCTGGACCAC
AGCATTTTGTAATAGCTTTCCGGCAATACTTTCTTCCATTCTCTGCCTGGGTCATGCATA
ACAGAATCGAAAACGAAGTAGCCGTTGGAACAAACCCCTTCTCAATGGATTGGCACAACA
TTGCTGTGCGTATGCGTAGTAAAGGGAGACACATTATTGCTGGAGATTTTAGCAATTTTG
ATGGATCCCTCAACGCCCAAGTTCTCTGGACAATATTTTGGAAGATATTTGTCCCGTGGC
TTAATGATATTGAACCACTTGGTACACCCAAGAATGAGGAGAATCTGCGGGTCTGCACGA
GTCTATGGACGCACTTGGTGCACTCCGTGCACATTTGTGGAGATAACTTGTACATGTGGA
CACATTCTCAACCATCGGGCAATCCCTTCACGGTGATAATCAATAGTTTGTATAACTCAG
TTATCATGCGTGTCGTGTGGCAATACATAATGGCGAAAGAAGAACCTAAGTTACGCACAA
TGAACCATTTCAATCAACATGTTGCTATGGTTTCATATGGTGATGACAATCTACTTAACA
TCTCGGAAGGGGTAATTGATATCTTCAACCAACTTACCATCTCGGAAGCCATGCGTTGGA
TAGGACACGAATACACAGATGAAACGAAAACAGGCGAGGCTGCGCCCTATCGGACATTGG
AAGAAGTCCGTTTCCTTAAAAGAGGGTTCAGAATGGATCACCTCTTGTGTCGGTGGGTAG
CTCCTTTGAAGAAGGATGTCATCTACGAAATGCTTAATTGGACGCGCAAAGGGATTAACC
CAGATGATGTGACGATGATGATCATTGATACAGCATTTAGGGAGATCTCTTATCACGGAA
GGGAAGCTTTCGAGAAGCTGCGAGGGCAGATACTTGAGCAGCGGGATGTGTTGGTTGAAT
ATCCTCAA
>gi|8895507|gb|AAF80998.1|_nonstructural_polyprotein__Cricket_paralysis_virus--Locus_11_Transcript_8/23_Confidence_0.107_Length_383_hit1_IdMatch=65.32,AligLength=124,E-val=2e-51
AAAAGGAGGGAGTCGTAAGATGAGACCCTTGATGATTTGGCTAGCTGGCCAGTCAGGAAT
TGGGAAAACCTCTATGGTGGATCCTCTATGTATCGATTTGCTTCGAGCAATGGGTTATGT
GGGACCTGAACATCTCCACTCGTTGGTGTATGGCCGCCAAGTTGAGACGGAGTACTGGGA
TGGTTACAAAGCCCACAAGATAGTGATCTATGATGATGCTTTTCAGCTGAAAGATGATGC
TGTGAACAGGAATTTGGAGGTATTTGAGGTTATACGTTCTTGCAACACGTATCCTCAACA
CCTTCATATGGCTTGTCTCTCGGATAAAAACACTTTTTCAGTAGCGGAAGTGTACATCTA
CACTTCAACCGAA
>gi|8895507|gb|AAF80998.1|_nonstructural_polyprotein__Cricket_paralysis_virus--Locus_11_Transcript_1/23_Confidence_0.143_Length_1315_hit1_IdMatch=29.95,AligLength=187,E-val=2e-10
ATATTCGTTTCCTGCTAGAATTGTGCGGAGACGTTGAACTGAACCCAGGACCCGTCCAAT
CCAACATTTACAACGCTCGCTTTCTCGACAACAGAGGCTGTGAATTGGTGGAAAAGAAAT
CCCGGAAGAATCGCAAACCACGAGAGACCAAAAAGAGTGGATGCGAGATCGACCAAGATG
AACTTAGACGGGAATTGCGAGAAAGAATACGGAAATTGGCTCGCGAAATTAAAGCTGAAG
CGTATGCCCAAGGAGGCTTTTTGAGTGCTCCTGCGAAAGCTGTAACGATAGGACAAGATT
TGAACGCGAACCTAGATAAGGTTTGCTCATTTCTTGAGGATGCTTTACCAGGTATGGTCG
AGCACGTTACGCTCGTAGCACAAAATACATCCGCGTCAGCCAAGGTGTTATCTGACGAGT
TGATCAAATCAATGCTTTGCATTGTTTTGATTTGCTTGTTGATTGAAACCAAGTTCTATA
AGACCGCTTTCGCGGTACTTATAGTGGTTGCTCTACGTGTTTTCGGGTACAGTGAGCAAA
TAATTGAGACAGCTATGGACATG
>gi|8895507|gb|AAF80998.1|_nonstructural_polyprotein__Cricket_paralysis_virus--Locus_11_Transcript_5/23_Confidence_0.071_Length_725_hit1_IdMatch=45.06,AligLength=233,E-val=1e-68
GTAATATGGAAGATGTCGTTTTCCATCCGTGGTTGAACACGTGTGGAAAGTTGATTTTCC
TACTTATCGCTGTCCTGTGTCTCAAGAAATTACCAGGAAAGAACGACGTAGACACTTTCA
TGCGCAGGCTCGACAGCTTACCCAAAGCTGTTAAGGGTGCGACACAACTACATGAATGGG
TGTCAAAATACTTCGATCTCTCTTTGGATCACGTCAAGGCGATGATTGTTGGTAAATCTT
GTGCCGAAATGAAGAAGGCTGAATCATCAAGCGCCAAAGTTTTGGCTTGGGCCGCTAGAG
TTCAAGATTTCGTCAGATTGGAACAACGAAGTAAAATCGATAGTGATATCGCTGTCGCCA
ACGAGGCTGAAGCCTTGTATCACACTGGATTGCAATTTGCAGGAGACACTCTGTTACCTC
CAGAATTGCACAAGGTCGTGAACAGTGCGCTAAGACCAGCCCGCGATATATATGAGTACG
TCACCCGCTCCCCAATAAAAGGAGGGAGTCGTAAGATGAGACCCTTGATGATTTGGCTAG
CTGGCCAGTCAGGAATTGGGAAAACCTCTATGGTGGATCCTCTATGTATCGATTTGCTTC
GAGCAATGGGTTATGTGGGACCTGAACATCTCCACTCGTTGGTGTATGGCCGCCAAGTTG
AGACGGAGTACTGGGATGGTTACAAAGCCCACAAGATAGTGATC
>gi|8895507|gb|AAF80998.1|_nonstructural_polyprotein__Cricket_paralysis_virus--Locus_11_Transcript_15/23_Confidence_0.107_Length_1760_hit1_IdMatch=41.33,AligLength=525,E-val=2e-123
ACACGTATCGAATGTGTATCAAGAGGGATCCTGATGATTTGGTCGTTGGAAACGCTGTGT
TTATCACAGGGTGGACGCTCCTCATACCGTACCACTTCGTTTGTGGACTGGCGGGACGGA
GAATAGCTGCTGATTCCATCGTGACTTTGTCAAAGCCAGGCTTGGATAAGATTATTGAAT
TCCCGTTGTCACGAATCTTCCGATACGATACCTCACCAGATGGTTTTACCACTAGTGAGT
ATTGTGCTCGAATGGAACATGAAGATGGAGAATTGGTTGATGCCATCCTGGTAAACCTGC
ATGGTTTGGGAGTGCGAATCCATCCTGACCTCCGGGGAAAAATTGTGACGGTACGAGACC
AAGCGCACCTGAGTACGACATTTCATGCGATTCTCACAACGATGTCCAGGAAGCCACCAC
TAACAACGTCACAACAAGTGGTAAAAGGGGTCAAGCCAATGGATAAAATCCTGCACATCA
ATTTACCAGTTGGGGACAAAACAACGCAATACACCCAACGTGACTGTTACAAGTATTATT
CCGTAACGGTCGTTGGAGATTGTGGTGCCTTGCTGGTAGCACAAAATCATGCAATTGTGA
GGAAAATATTTGCAATGCATATAGCAGGTGCGGAAGAAAATGGCTATGCTTGTCCAATCA
ATCAGGAAATGTTAGCGCGTGGCTTCAAAAAGTTCGCTCTTTTGGAGGCTAGAATCACAG
CTCAGATGAGTTTTGAGGCACCGAAGGACGCAATTGAAGGACCGTGTCAAACCCCGGAAG
GATTGTTCGCCCCTATTGGCAAAGCGCCGATAGGCGTAGGGATGTCCACCAAGACGGCTA
TACGACCTTCACGCTTGTATGGAAGAATAACTAAACCGACAACTGCACCATCATACTTGG
GTAAAGACGCGCTTTATCGTGGATTGACCAAGTGTGGTGTTCGCACAGTTAATATTCAAC
CAGAATACATAGACGCAGCGGCGAATGACGTCGCACGCTATGTGTTAAACCAGCATGTTG
GTCACGTGGATAGGGAACGATACACACGTATATTGTCGTACGAGGAGGCTGTTAAGGGCG
TGCCGTACGATGATTTCATGAAGTCAGTGACTCGAGTCACTTCCCCTGGTTACCCCTATT
GCTTGGATACTGGAAACATGCCAGGGAAAAGCAAATGGATGGGGCTCGAACAAGATTTCG
ATATGACAAGTCCAGCTGCTTTGGCTTTGAGGAAAGATGTTGAAAGTTTGTTGGAAGATT
GCAAAAATGGCTTAGTCCGTGATGTGGTGTTTGTCGACACTCTCAAGGATGAAAGGCGCG
AGCTGATAAAGGTGGAAGCAAAGAAGACTCGAGTCTTTTCTGCTGGACCACAGCATTTTG
TAATAGCTTTCCGGCAATACTTTCTTCCATTCTCTGCCTGGGTCATGCATAACAGAATCG
AAAACGAAGTAGCCGTTGGAACAAACCCCTTCTCAATGGATTGGCACAACATTGCTGTGC
GTATGCGTAGTAAAGGG
>gi|8895507|gb|AAF80998.1|_nonstructural_polyprotein__Cricket_paralysis_virus--Locus_11_Transcript_18/23_Confidence_0.071_Length_1011_hit1_IdMatch=31.22,AligLength=237,E-val=3e-31
ACACGTATCGAATGTGTATCAAGAGGGATCCTGATGATTTGGTCGTTGGAAACGCTGTGT
TTATCACAGGGTGGACGCTCCTCATACCGTACCACTTCGTTTGTGGACTGGCGGGACGGA
GAATAGCTGCTGATTCCATCGTGACTTTGTCAAAGCCAGGCTTGGATAAGATTATTGAAT
TCCCGTTGTCACGAATCTTCCGATACGATACCTCACCAGATGGTTTTACCACTAGTGAGT
ATTGTGCTCGAATGGAACATGAAGATGGAGAATTGGTTGATGCCATCCTGGTAAACCTGC
ATGGTTTGGGAGTGCGAATCCATCCTGACCTCCGGGGAAAAATTGTGACGGTACGAGACC
AAGCGCACCTGAGTACGACATTTCATGCGATTCTCACAACGATGTCCAGGAAGCCACCAC
TAACAACGTCACAACAAGTGGTAAAAGGGGTCAAGCCAATGGATAAAATCCTGCACATCA
ATTTACCAGTTGGGGACAAAACAACGCAATACACCCAACGTGACTGTTACAAGTATTATT
CCGTAACGGTCGTTGGAGATTGTGGTGCCTTGCTGGTAGCACAAAATCATGCAATTGTGA
GGAAAATATTTGCAATGCATATAGCAGGTGCGGAAGAAAATGGCTATGCTTGTCCAATCA
ATCAGGAAATGTTAGCGCGTGGCTTCAAAAAGTTC
>gi|8895507|gb|AAF80998.1|_nonstructural_polyprotein__Cricket_paralysis_virus--Locus_11_Transcript_10/23_Confidence_0.214_Length_1642_hit1_IdMatch=39.44,AligLength=540,E-val=9e-130
AAGGTAATATGGAAGATGTCGTTTTCCATCCGTGGTTGAACACGTGTGGAAAGTTGATTT
TCCTACTTATCGCTGTCCTGTGTCTCAAGAAATTACCAGGAAAGAACGACGTAGACACTT
TCATGCGCAGGCTCGACAGCTTACCCAAAGCTGTTAAGGGTGCGACACAACTACATGAAT
GGGTGTCAAAATACTTCGATCTCTCTTTGGATCACGTCAAGGCGATGATTGTTGGTAAAT
CTTGTGCCGAAATGAAGAAGGCTGAATCATCAAGCGCCAAAGTTTTGGCTTGGGCCGCTA
GAGTTCAAGATTTCGTCAGATTGGAACAACGAAGTAAAATCGATAGTGATATCGCTGTCG
CCAACGAGGCTGAAGCCTTGTATCACACTGGATTGCAATTTGCAGGAGACACTCTGTTAC
CTCCAGAATTGCACAAGGTCGTGAACAGTGCGCTAAGACCAGCCCGCGATATATATGAGT
ACGTCACCCGCTCCCCAATAAAAGGAGGGAGTCGTAAGATGAGACCCTTGATGATTTGGC
TAGCTGGCCAGTCAGGAATTGGGAAAACCTCTATGGTGGATCCTCTATGTATCGATTTGC
TTCGAGCAATGGGTTATGTGGGACCTGAACATCTCCACTCGTTGGTGTATGGCCGCCAAG
TTGAGACGGAGTACTGGGATGGTTACAAAGCCCACAAGATAGTGATCTATGATGATGCTT
TTCAGCTGAAAGATGATGCTGTGAACAGGAATTTGGAGGTATTTGAGGTTATACGTTCTT
GCAACACGTATCCTCAACACCTTCATATGGCTTGTCTCTCGGATAAAAACACTTTTTCAG
TAGCGGAAGTGTACATCTACACTACCAACGAAATGAATGTCAAACTTGAGTCGCTGACTC
ATGAACAAGCATTCTACAACCGCATGAGTGAAAACGCGTTCACTGTGCGTCCAAAAGAGG
CTTATCGTCTAGTCGAAGAAGGATCAACCGGCAATAAGCAGTATCGTTTGGACAAAACGA
AAACCAAAGGAGCTATCGATCTCGATGTGTACGAATTCGTGCGCATGCAAAGAATAAATG
ACCACCCTTCGGGTTGGAAAGCTACGGATGAAGTATATGGCTATGCAGAGTTCTCGAAAC
TAATGTGTGCTGAATGGAAGAGAAGGAAGACAGAACATCAGAATACTGTTGACTTCCTTA
AGAAGTATGCAGAGCGACCCTTCGAGACCAACCCCGGACCAGTGGAGGATATCCCAATAA
GACACGATGATGTCGAGCAGGGGGTAGAAGCGCAGATGGGTCGAGATGCAGATTGGTTTA
ACAATGACATAGCGGAACGTATAGCGCGTGGACAGGATATTACTGATATCTTGTATGAGT
ATGCTGAAGATGACGAGTTGCATGAGGATTACATGGCTTACAAGAAACAGCAGGCCCAGC
CTAGTAAGTGGGACAAATACGCGCGCCGTCTCGAAAGTGCAATTACGGAAGGAAAGAATT
TCCTTGCCCGTGTGGTTTCAAAAATAGCCAGCGTCATTCGGGAGAACCCATATTTGACCA
TGATGGCAACTGTGGGGAGCGTTCTCGCTCTGTATGGAGCTATGCGTTGGTTTTCGAAA
>gi|8895507|gb|AAF80998.1|_nonstructural_polyprotein__Cricket_paralysis_virus--Locus_11_Transcript_12/23_Confidence_0.107_Length_811_hit1_IdMatch=28.35,AligLength=261,E-val=5e-26
AGTGTACATCTACACTACCAACGAAATGAATGTCAAACTTGAGTCGCTGACTCATGAACA
AGCATTCTACAACCGCATGAGTGAAAACGCGTTCACTGTGCGTCCAAAAGAGGCTTATCG
TCTAGTCGAAGAAGGATCAACCGGCAATAAGCAGTATCGTTTGGACAAAACGAAAACCAA
AGGAGCTATCGATCTCGATGTGTACGAATTCGTGCGCATGCAAAGAATAAATGACCACCC
TTCGGGTTGGAAAGCTACGGATGAAGTATATGGCTATGCAGAGTTCTCGAAACTAATGTG
TGCTGAATGGAAGAGAAGGAAGACAGAACATCAGAATACTGTTGACTTCCTTAAGAAGTA
TGCAGAGCGACCCTTCGAGACCAACCCCGGACCAGTGGAGGATATCCCAATAAGACACGA
TGATGTCGAGCAGGGGGTAGAAGCGCAGATGGGTCGAGATGCAGATTGGTTTAACAATGA
CATAGCGGAACGTATAGCGCGTGGACAGGATATTACTGATATCTTGTATGAGTATGCTGA
AGATGACGAGTTGCATGAGGATTACATGGCTTACAAGAAACAGCAGGCCCAGCCTAGTAA
GTGGGACAAATACGCGCGCCGTCTCGAAAGTGCAATTACGGAAGGAAAGAATTTCCTTGC
CCGTGTGGTTTCAAAAATAGCCAGCGTCATTCGGGAGAACCCATATTTGACCATGATGGC
AACTGTGGGGAGCGTTCTCGCTCTGTATGGAGCTATGCGTTGGTTTTCGAAAGGAGTG
>gi|21321709|ref|NP_647481.1|_nonstructural_polyprotein__Cricket_paralysis_virus--Locus_11_Transcript_5/23_Confidence_0.071_Length_725_hit1_IdMatch=45.06,AligLength=233,E-val=1e-68
GTAATATGGAAGATGTCGTTTTCCATCCGTGGTTGAACACGTGTGGAAAGTTGATTTTCC
TACTTATCGCTGTCCTGTGTCTCAAGAAATTACCAGGAAAGAACGACGTAGACACTTTCA
TGCGCAGGCTCGACAGCTTACCCAAAGCTGTTAAGGGTGCGACACAACTACATGAATGGG
TGTCAAAATACTTCGATCTCTCTTTGGATCACGTCAAGGCGATGATTGTTGGTAAATCTT
GTGCCGAAATGAAGAAGGCTGAATCATCAAGCGCCAAAGTTTTGGCTTGGGCCGCTAGAG
TTCAAGATTTCGTCAGATTGGAACAACGAAGTAAAATCGATAGTGATATCGCTGTCGCCA
ACGAGGCTGAAGCCTTGTATCACACTGGATTGCAATTTGCAGGAGACACTCTGTTACCTC
CAGAATTGCACAAGGTCGTGAACAGTGCGCTAAGACCAGCCCGCGATATATATGAGTACG
TCACCCGCTCCCCAATAAAAGGAGGGAGTCGTAAGATGAGACCCTTGATGATTTGGCTAG
CTGGCCAGTCAGGAATTGGGAAAACCTCTATGGTGGATCCTCTATGTATCGATTTGCTTC
GAGCAATGGGTTATGTGGGACCTGAACATCTCCACTCGTTGGTGTATGGCCGCCAAGTTG
AGACGGAGTACTGGGATGGTTACAAAGCCCACAAGATAGTGATC
>gi|21321709|ref|NP_647481.1|_nonstructural_polyprotein__Cricket_paralysis_virus--Locus_11_Transcript_8/23_Confidence_0.107_Length_383_hit1_IdMatch=65.32,AligLength=124,E-val=2e-51
AAAAGGAGGGAGTCGTAAGATGAGACCCTTGATGATTTGGCTAGCTGGCCAGTCAGGAAT
TGGGAAAACCTCTATGGTGGATCCTCTATGTATCGATTTGCTTCGAGCAATGGGTTATGT
GGGACCTGAACATCTCCACTCGTTGGTGTATGGCCGCCAAGTTGAGACGGAGTACTGGGA
TGGTTACAAAGCCCACAAGATAGTGATCTATGATGATGCTTTTCAGCTGAAAGATGATGC
TGTGAACAGGAATTTGGAGGTATTTGAGGTTATACGTTCTTGCAACACGTATCCTCAACA
CCTTCATATGGCTTGTCTCTCGGATAAAAACACTTTTTCAGTAGCGGAAGTGTACATCTA
CACTTCAACCGAA
>gi|21321709|ref|NP_647481.1|_nonstructural_polyprotein__Cricket_paralysis_virus--Locus_11_Transcript_20/23_Confidence_0.107_Length_1351_hit1_IdMatch=30.11,AligLength=176,E-val=9e-08
ATATTCGTTTCCTGCTAGAATTGTGCGGAGACGTTGAACTGAACCCAGGACCCGTCCAAT
CCAACATTTACAACGCTCGCTTTCTCGACAACAGAGGCTGTGAATTGGTGGAAAAGAAAT
CCCGGAAGAATCGCAAACCACGAGAGACCAAAAAGAGTGGATGCGAGATCGACCAAGATG
AACTTAGACGGGAATTGCGAGAAAGAATACGGAAATTGGCTCGCGAAATTAAAGCTGAAG
CGTATGCCCAAGGAGGCTTTTTGAGTGCTCCTGCGAAAGCTGTAACGATAGGACAAGATT
TGAACGCGAACCTAGATAAGGTTTGCTCATTTCTTGAGGATGCTTTACCAGGTATGGTCG
AGCACGTTACGCTCGTAGCACAAAATACATCCGCGTCAGCCAAGGTGTTATCTGACGAGT
TGATCAAATCAATGCTTTGCATTGTTTTGATTTGCTTGTTGATTGAAACCAAGTTCTATA
AGACCGCTTTCGCGGTACTTATAGTGGTTGCTCTACGTGTTTTCGGGTAC
>gi|21321709|ref|NP_647481.1|_nonstructural_polyprotein__Cricket_paralysis_virus--Locus_11_Transcript_4/23_Confidence_0.107_Length_613_hit1_IdMatch=35.78,AligLength=204,E-val=2e-42
ATGCTCTAGCCGTTTTCGGGTACAGTGAGCAAATAATTGAGACAGCTATGGACATGTATC
GCGTAATTAGGGCTCCAAAGGCTCAAGGTAATATGGAAGATGTCGTTTTCCATCCGTGGT
TGAACACGTGTGGAAAGTTGATTTTCCTACTTATCGCTGTCCTGTGTCTCAAGAAATTAC
CAGGAAAGAACGACGTAGACACTTTCATGCGCAGGCTCGACAGCTTACCCAAAGCTGTTA
AGGGTGCGACACAACTACATGAATGGGTGTCAAAATACTTCGATCTCTCTTTGGATCACG
TCAAGGCGATGATTGTTGGTAAATCTTGTGCCGAAATGAAGAAGGCTGAATCATCAAGCG
CCAAAGTTTTGGCTTGGGCCGCTAGAGTTCAAGATTTCGTCAGATTGGAACAACGAAGTA
AAATCGATAGTGATATCGCTGTCGCCAACGAGGCTGAAGCCTTGTATCACACTGGATTGC
AATTTGCAGGAGACACTCTGTTACCTCCAGAATTGCACAAGGTCGTGAACAGTGCGCTAA
GACCAGCCCGCGATATATATGAGTACGTCACCCGCTCCCCAATAAAAGGAGGGAGTCGTA
AGATGAGA
>gi|21321709|ref|NP_647481.1|_nonstructural_polyprotein__Cricket_paralysis_virus--Locus_11_Transcript_18/23_Confidence_0.071_Length_1011_hit1_IdMatch=31.22,AligLength=237,E-val=3e-31
ACACGTATCGAATGTGTATCAAGAGGGATCCTGATGATTTGGTCGTTGGAAACGCTGTGT
TTATCACAGGGTGGACGCTCCTCATACCGTACCACTTCGTTTGTGGACTGGCGGGACGGA
GAATAGCTGCTGATTCCATCGTGACTTTGTCAAAGCCAGGCTTGGATAAGATTATTGAAT
TCCCGTTGTCACGAATCTTCCGATACGATACCTCACCAGATGGTTTTACCACTAGTGAGT
ATTGTGCTCGAATGGAACATGAAGATGGAGAATTGGTTGATGCCATCCTGGTAAACCTGC
ATGGTTTGGGAGTGCGAATCCATCCTGACCTCCGGGGAAAAATTGTGACGGTACGAGACC
AAGCGCACCTGAGTACGACATTTCATGCGATTCTCACAACGATGTCCAGGAAGCCACCAC
TAACAACGTCACAACAAGTGGTAAAAGGGGTCAAGCCAATGGATAAAATCCTGCACATCA
ATTTACCAGTTGGGGACAAAACAACGCAATACACCCAACGTGACTGTTACAAGTATTATT
CCGTAACGGTCGTTGGAGATTGTGGTGCCTTGCTGGTAGCACAAAATCATGCAATTGTGA
GGAAAATATTTGCAATGCATATAGCAGGTGCGGAAGAAAATGGCTATGCTTGTCCAATCA
ATCAGGAAATGTTAGCGCGTGGCTTCAAAAAGTTC
>gi|21321709|ref|NP_647481.1|_nonstructural_polyprotein__Cricket_paralysis_virus--Locus_11_Transcript_23/23_Confidence_0.143_Length_5008_hit1_IdMatch=36.49,AligLength=1384,E-val=0.0
ATATTCGTTTCCTGCTAGAATTGTGCGGAGACGTTGAACTGAACCCAGGACCCGTCCAAT
CCAACATTTACAACGCTCGCTTTCTCGACAACAGAGGCTGTGAATTGGTGGAAAAGAAAT
CCCGGAAGAATCGCAAACCACGAGAGACCAAAAAGAGTGGATGCGAGATCGACCAAGATG
AACTTAGACGGGAATTGCGAGAAAGAATACGGAAATTGGCTCGCGAAATTAAAGCTGAAG
CGTATGCCCAAGGAGGCTTTTTGAGTGCTCCTGCGAAAGCTGTAACGATAGGACAAGATT
TGAACGCGAACCTAGATAAGGTTTGCTCATTTCTTGAGGATGCTTTACCAGGTATGGTCG
AGCACGTTACGCTCGTAGCACAAAATACATCCGCGTCAGCCAAGGTGTTATCTGACGAGT
TGATCAAATCAATGCTTTGCATTGTTTTGATTTGCTTGTTGATTGAAACCAAGTTCTATA
AGACCGCTTTCGCGGTACTTATAGTGGTTGCTCTACGTGTTTTCGGGTACAGTGAGCAAA
TAATTGAGACAGCTATGGACATGTATCGCGTAATTAGGGCTCCAAAGGCTCAAGGTAATA
TGGAAGATGTCGTTTTCCATCCGTGGTTGAACACGTGTGGAAAGTTGATTTTCCTACTTA
TCGCTGTCCTGTGTCTCAAGAAATTACCAGGAAAGAACGACGTAGACACTTTCATGCGCA
GGCTCGACAGCTTACCCAAAGCTGTTAAGGGTGCGACACAACTACATGAATGGGTGTCAA
AATACTTCGATCTCTCTTTGGATCACGTCAAGGCGATGATTGTTGGTAAATCTTGTGCCG
AAATGAAGAAGGCTGAATCATCAAGCGCCAAAGTTTTGGCTTGGGCCGCTAGAGTTCAAG
ATTTCGTCAGATTGGAACAACGAAGTAAAATCGATAGTGATATCGCTGTCGCCAACGAGG
CTGAAGCCTTGTATCACACTGGATTGCAATTTGCAGGAGACACTCTGTTACCTCCAGAAT
TGCACAAGGTCGTGAACAGTGCGCTAAGACCAGCCCGCGATATATATGAGTACGTCACCC
GCTCCCCAATAAAAGGAGGGAGTCGTAAGATGAGACCCTTGATGATTTGGCTAGCTGGCC
AGTCAGGAATTGGGAAAACCTCTATGGTGGATCCTCTATGTATCGATTTGCTTCGAGCAA
TGGGTTATGTGGGACCTGAACATCTCCACTCGTTGGTGTATGGCCGCCAAGTTGAGACGG
AGTACTGGGATGGTTACAAAGCCCACAAGATAGTGATCTATGATGATGCTTTTCAGCTGA
AAGATGATGCTGTGAACAGGAATTTGGAGGTATTTGAGGTTATACGTTCTTGCAACACGT
ATCCTCAACACCTTCATATGGCTTGTCTCTCGGATAAAAACACTTTTTCAGTAGCGGAAG
TGTACATCTACACTACCAACGAAATGAATGTCAAACTTGAGTCGCTGACTCATGAACAAG
CATTCTACAACCGCATGAGTGAAAACGCGTTCACTGTGCGTCCAAAAGAGGCTTATCGTC
TAGTCGAAGAAGGATCAACCGGCAATAAGCAGTATCGTTTGGACAAAACGAAAACCAAAG
GAGCTATCGATCTCGATGTGTACGAATTCGTGCGCATGCAAAGAATAAATGACCACCCTT
CGGGTTGGAAAGCTACGGATGAAGTATATGGCTATGCAGAGTTCTCGAAACTAATGTGTG
CTGAATGGAAGAGAAGGAAGACAGAACATCAGAATACTGTTGACTTCCTTAAGAAGTATG
CAGAGCGACCCTTCGAGACCAACCCCGGACCAGTGGAGGATATCCCAATAAGACACGATG
ATGTCGAGCAGGGGGTAGAAGCGCAGATGGGTCGAGATGCAGATTGGTTTAACAATGACA
TAGCGGAACGTATAGCGCGTGGACAGGATATTACTGATATCTTGTATGAGTATGCTGAAG
ATGACGAGTTGCATGAGGATTACATGGCTTACAAGAAACAGCAGGCCCAGCCTAGTAAGT
GGGACAAATACGCGCGCCGTCTCGAAAGTGCAATTACGGAAGGAAAGAATTTCCTTGCCC
GTGTGGTTTCAAAAATAGCCAGCGTCATTCGGGAGAACCCATATTTGACCATGATGGCAA
CTGTGGGGAGCGTTCTCGCTCTGTATGGAGCTATGCGTTGGTTTTCGAAAGGAGTAACGG
AGACTTTTGACGCTGAAGAAGTTACTATTCCCAACGAAACCAAGGTAGAGAACGTTGTGC
GTACGGAGGGTTTTGAATCTTACGACCATCGGACTCCGCGCGCTCATCGAGCCAACAGGC
AATATGTGCGAGCTGAGGCGATGATAGATGAAACAGGGTACCTGGTAGCCAACAACAAAG
TCACTGGCAACACGTATCGAATGTGTATCAAGAGGGATCCTGATGATTTGGTCGTTGGAA
ACGCTGTGTTTATCACAGGGTGGACGCTCCTCATACCGTACCACTTCGTTTGTGGACTGG
CGGGACGGAGAATAGCTGCTGATTCCATCGTGACTTTGTCAAAGCCAGGCTTGGATAAGA
TTATTGAATTCCCGTTGTCACGAATCTTCCGATACGATACCTCACCAGATGGTTTTACCA
CTAGTGAGTATTGTGCTCGAATGGAACATGAAGATGGAGAATTGGTTGATGCCATCCTGG
TAAACCTGCATGGTTTGGGAGTGCGAATCCATCCTGACCTCCGGGGAAAAATTGTGACGG
TACGAGACCAAGCGCACCTGAGTACGACATTTCATGCGATTCTCACAACGATGTCCAGGA
AGCCACCACTAACAACGTCACAACAAGTGGTAAAAGGGGTCAAGCCAATGGATAAAATCC
TGCACATCAATTTACCAGTTGGGGACAAAACAACGCAATACACCCAACGTGACTGTTACA
AGTATTATTCCGTAACGGTCGTTGGAGATTGTGGTGCCTTGCTGGTAGCACAAAATCATG
CAATTGTGAGGAAAATATTTGCAATGCATATAGCAGGTGCGGAAGAAAATGGCTATGCTT
GTCCAATCAATCAGGAAATGTTAGCGCGTGGCTTCAAAAAGTTCGCTCTTTTGGAGGCTA
GAATCACAGCTCAGATGAGTTTTGAGGCACCGAAGGACGCAATTGAAGGACCGTGTCAAA
CCCCGGAAGGATTGTTCGCCCCTATTGGCAAAGCGCCGATAGGCGTAGGGATGTCCACCA
AGACGGCTATACGACCTTCACGCTTGTATGGAAGAATAACTAAACCGACAACTGCACCAT
CATACTTGGGTAAAGACGCGCTTTATCGTGGATTGACCAAGTGTGGTGTTCGCACAGTTA
ATATTCAACCAGAATACATAGACGCAGCGGCGAATGACGTCGCACGCTATGTGTTAAACC
AGCATGTTGGTCACGTGGATAGGGAACGATACACACGTATATTGTCGTACGAGGAGGCTG
TTAAGGGCGTGCCGTACGATGATTTCATGAAGTCAGTGACTCGAGTCACTTCCCCTGGTT
ACCCCTATTGCTTGGATACTGGAAACATGCCAGGGAAAAGCAAATGGATGGGGCTCGAAC
AAGATTTCGATATGACAAGTCCAGCTGCTTTGGCTTTGAGGAAAGATGTTGAAAGTTTGT
TGGAAGATTGCAAAAATGGCTTAGTCCGTGATGTGGTGTTTGTCGACACTCTCAAGGATG
AAAGGCGCGAGCTGATAAAGGTGGAAGCAAAGAAGACTCGAGTCTTTTCTGCTGGACCAC
AGCATTTTGTAATAGCTTTCCGGCAATACTTTCTTCCATTCTCTGCCTGGGTCATGCATA
ACAGAATCGAAAACGAAGTAGCCGTTGGAACAAACCCCTTCTCAATGGATTGGCACAACA
TTGCTGTGCGTATGCGTAGTAAAGGG
>gi|21321709|ref|NP_647481.1|_nonstructural_polyprotein__Cricket_paralysis_virus--Locus_11_Transcript_16/23_Confidence_0.429_Length_5398_hit1_IdMatch=39.45,AligLength=1640,E-val=0.0
ATATTCGTTTCCTGCTAGAATTGTGCGGAGACGTTGAACTGAACCCAGGACCCGTCCAAT
CCAACATTTACAACGCTCGCTTTCTCGACAACAGAGGCTGTGAATTGGTGGAAAAGAAAT
CCCGGAAGAATCGCAAACCACGAGAGACCAAAAAGAGTGGATGCGAGATCGACCAAGATG
AACTTAGACGGGAATTGCGAGAAAGAATACGGAAATTGGCTCGCGAAATTAAAGCTGAAG
CGTATGCCCAAGGAGGCTTTTTGAGTGCTCCTGCGAAAGCTGTAACGATAGGACAAGATT
TGAACGCGAACCTAGATAAGGTTTGCTCATTTCTTGAGGATGCTTTACCAGGTATGGTCG
AGCACGTTACGCTCGTAGCACAAAATACATCCGCGTCAGCCAAGGTGTTATCTGACGAGT
TGATCAAATCAATGCTTTGCATTGTTTTGATTTGCTTGTTGATTGAAACCAAGTTCTATA
AGACCGCTTTCGCGGTACTTATAGTGGTTGCTCTACGTGTTTTCGGGTACAGTGAGCAAA
TAATTGAGACAGCTATGGACATGTATCGCGTAATTAGGGCTCCAAAGGCTCAAGGTAATA
TGGAAGATGTCGTTTTCCATCCGTGGTTGAACACGTGTGGAAAGTTGATTTTCCTACTTA
TCGCTGTCCTGTGTCTCAAGAAATTACCAGGAAAGAACGACGTAGACACTTTCATGCGCA
GGCTCGACAGCTTACCCAAAGCTGTTAAGGGTGCGACACAACTACATGAATGGGTGTCAA
AATACTTCGATCTCTCTTTGGATCACGTCAAGGCGATGATTGTTGGTAAATCTTGTGCCG
AAATGAAGAAGGCTGAATCATCAAGCGCCAAAGTTTTGGCTTGGGCCGCTAGAGTTCAAG
ATTTCGTCAGATTGGAACAACGAAGTAAAATCGATAGTGATATCGCTGTCGCCAACGAGG
CTGAAGCCTTGTATCACACTGGATTGCAATTTGCAGGAGACACTCTGTTACCTCCAGAAT
TGCACAAGGTCGTGAACAGTGCGCTAAGACCAGCCCGCGATATATATGAGTACGTCACCC
GCTCCCCAATAAAAGGAGGGAGTCGTAAGATGAGACCCTTGATGATTTGGCTAGCTGGCC
AGTCAGGAATTGGGAAAACCTCTATGGTGGATCCTCTATGTATCGATTTGCTTCGAGCAA
TGGGTTATGTGGGACCTGAACATCTCCACTCGTTGGTGTATGGCCGCCAAGTTGAGACGG
AGTACTGGGATGGTTACAAAGCCCACAAGATAGTGATCTATGATGATGCTTTTCAGCTGA
AAGATGATGCTGTGAACAGGAATTTGGAGGTATTTGAGGTTATACGTTCTTGCAACACGT
ATCCTCAACACCTTCATATGGCTTGTCTCTCGGATAAAAACACTTTTTCAGTAGCGGAAG
TGTACATCTACACTACCAACGAAATGAATGTCAAACTTGAGTCGCTGACTCATGAACAAG
CATTCTACAACCGCATGAGTGAAAACGCGTTCACTGTGCGTCCAAAAGAGGCTTATCGTC
TAGTCGAAGAAGGATCAACCGGCAATAAGCAGTATCGTTTGGACAAAACGAAAACCAAAG
GAGCTATCGATCTCGATGTGTACGAATTCGTGCGCATGCAAAGAATAAATGACCACCCTT
CGGGTTGGAAAGCTACGGATGAAGTATATGGCTATGCAGAGTTCTCGAAACTAATGTGTG
CTGAATGGAAGAGAAGGAAGACAGAACATCAGAATACTGTTGACTTCCTTAAGAAGTATG
CAGAGCGACCCTTCGAGACCAACCCCGGACCAGTGGAGGATATCCCAATAAGACACGATG
ATGTCGAGCAGGGGGTAGAAGCGCAGATGGGTCGAGATGCAGATTGGTTTAACAATGACA
TAGCGGAACGTATAGCGCGTGGACAGGATATTACTGATATCTTGTATGAGTATGCTGAAG
ATGACGAGTTGCATGAGGATTACATGGCTTACAAGAAACAGCAGGCCCAGCCTAGTAAGT
GGGACAAATACGCGCGCCGTCTCGAAAGTGCAATTACGGAAGGAAAGAATTTCCTTGCCC
GTGTGGTTTCAAAAATAGCCAGCGTCATTCGGGAGAACCCATATTTGACCATGATGGCAA
CTGTGGGGAGCGTTCTCGCTCTGTATGGAGCTATGCGTTGGTTTTCGAAAGGAGTAACGG
AGACTTTTGACGCTGAAGAAGTTACTATTCCCAACGAAACCAAGGTAGAGAACGTTGTGC
GTACGGAGGGTTTTGAATCTTACGACCATCGGACTCCGCGCGCTCATCGAGCCAACAGGC
AATATGTGCGAGCTGAGGCGATGATAGATGAAACAGGGTACCTGGTAGCCAACAACAAAG
TCACTGGCAACACGTATCGAATGTGTATCAAGAGGGATCCTGATGATTTGGTCGTTGGAA
ACGCTGTGTTTATCACAGGGTGGACGCTCCTCATACCGTACCACTTCGTTTGTGGACTGG
CGGGACGGAGAATAGCTGCTGATTCCATCGTGACTTTGTCAAAGCCAGGCTTGGATAAGA
TTATTGAATTCCCGTTGTCACGAATCTTCCGATACGATACCTCACCAGATGGTTTTACCA
CTAGTGAGTATTGTGCTCGAATGGAACATGAAGATGGAGAATTGGTTGATGCCATCCTGG
TAAACCTGCATGGTTTGGGAGTGCGAATCCATCCTGACCTCCGGGGAAAAATTGTGACGG
TACGAGACCAAGCGCACCTGAGTACGACATTTCATGCGATTCTCACAACGATGTCCAGGA
AGCCACCACTAACAACGTCACAACAAGTGGTAAAAGGGGTCAAGCCAATGGATAAAATCC
TGCACATCAATTTACCAGTTGGGGACAAAACAACGCAATACACCCAACGTGACTGTTACA
AGTATTATTCCGTAACGGTCGTTGGAGATTGTGGTGCCTTGCTGGTAGCACAAAATCATG
CAATTGTGAGGAAAATATTTGCAATGCATATAGCAGGTGCGGAAGAAAATGGCTATGCTT
GTCCAATCAATCAGGAAATGTTAGCGCGTGGCTTCAAAAAGTTCGCTCTTTTGGAGGCTA
GAATCACAGCTCAGATGAGTTTTGAGGCACCGAAGGACGCAATTGAAGGACCGTGTCAAA
CCCCGGAAGGATTGTTCGCCCCTATTGGCAAAGCGCCGATAGGCGTAGGGATGTCCACCA
AGACGGCTATACGACCTTCACGCTTGTATGGAAGAATAACTAAACCGACAACTGCACCAT
CATACTTGGGTAAAGACGCGCTTTATCGTGGATTGACCAAGTGTGGTGTTCGCACAGTTA
ATATTCAACCAGAATACATAGACGCAGCGGCGAATGACGTCGCACGCTATGTGTTAAACC
AGCATGTTGGTCACGTGGATAGGGAACGATACACACGTATATTGTCGTACGAGGAGGCTG
TTAAGGGCGTGCCGTACGATGATTTCATGAAGTCAGTGACTCGAGTCACTTCCCCTGGTT
ACCCCTATTGCTTGGATACTGGAAACATGCCAGGGAAAAGCAAATGGATGGGGCTCGAAC
AAGATTTCGATATGACAAGTCCAGCTGCTTTGGCTTTGAGGAAAGATGTTGAAAGTTTGT
TGGAAGATTGCAAAAATGGCTTAGTCCGTGATGTGGTGTTTGTCGACACTCTCAAGGATG
AAAGGCGCGAGCTGATAAAGGTGGAAGCAAAGAAGACTCGAGTCTTTTCTGCTGGACCAC
AGCATTTTGTAATAGCTTTCCGGCAATACTTTCTTCCATTCTCTGCCTGGGTCATGCATA
ACAGAATCGAAAACGAAGTAGCCGTTGGAACAAACCCCTTCTCAATGGATTGGCACAACA
TTGCTGTGCGTATGCGTAGTAAAGGGAGACACATTATTGCTGGAGATTTTAGCAATTTTG
ATGGATCCCTCAACGCCCAAGTTCTCTGGACAATATTTTGGAAGATATTTGTCCCGTGGC
TTAATGATATTGAACCACTTGGTACACCCAAGAATGAGGAGAATCTGCGGGTCTGCACGA
GTCTATGGACGCACTTGGTGCACTCCGTGCACATTTGTGGAGATAACTTGTACATGTGGA
CACATTCTCAACCATCGGGCAATCCCTTCACGGTGATAATCAATAGTTTGTATAACTCAG
TTATCATGCGTGTCGTGTGGCAATACATAATGGCGAAAGAAGAACCTAAGTTACGCACAA
TGAACCATTTCAATCAACATGTTGCTATGGTTTCATATGGTGATGACAATCTACTTAACA
TCTCGGAAGGGGTAATTGATATCTTCAACCAACTTACCATCTCGGAAGCCATGCGTTGGA
TAGGACACGAATACACAGATGAAACGAAAACAGGCGAGGCTGCGCCCTATCGGACATTGG
AAGAAGTCCGTTTCCTTAAAAGAGGGTTCAGAATGGATCACCTCTTGTGTCGGTGGGTAG
CTCCTTTGAAGAAGGATGTCATCTACGAAATGCTTAATTGGACGCGCAAAGGGATTAACC
CAGATGATGTGACGATGATGATCATTGATACAGCATTTAGGGAGATCTCTTATCACGGAA
GGGAAGCTTTCGAGAAGCTGCGAGGGCAGATACTTGAGCAGCGGGATGTGTTGGTTGAAT
ATCCTCAA
>gi|21321709|ref|NP_647481.1|_nonstructural_polyprotein__Cricket_paralysis_virus--Locus_11_Transcript_12/23_Confidence_0.107_Length_811_hit1_IdMatch=28.35,AligLength=261,E-val=5e-26
AGTGTACATCTACACTACCAACGAAATGAATGTCAAACTTGAGTCGCTGACTCATGAACA
AGCATTCTACAACCGCATGAGTGAAAACGCGTTCACTGTGCGTCCAAAAGAGGCTTATCG
TCTAGTCGAAGAAGGATCAACCGGCAATAAGCAGTATCGTTTGGACAAAACGAAAACCAA
AGGAGCTATCGATCTCGATGTGTACGAATTCGTGCGCATGCAAAGAATAAATGACCACCC
TTCGGGTTGGAAAGCTACGGATGAAGTATATGGCTATGCAGAGTTCTCGAAACTAATGTG
TGCTGAATGGAAGAGAAGGAAGACAGAACATCAGAATACTGTTGACTTCCTTAAGAAGTA
TGCAGAGCGACCCTTCGAGACCAACCCCGGACCAGTGGAGGATATCCCAATAAGACACGA
TGATGTCGAGCAGGGGGTAGAAGCGCAGATGGGTCGAGATGCAGATTGGTTTAACAATGA
CATAGCGGAACGTATAGCGCGTGGACAGGATATTACTGATATCTTGTATGAGTATGCTGA
AGATGACGAGTTGCATGAGGATTACATGGCTTACAAGAAACAGCAGGCCCAGCCTAGTAA
GTGGGACAAATACGCGCGCCGTCTCGAAAGTGCAATTACGGAAGGAAAGAATTTCCTTGC
CCGTGTGGTTTCAAAAATAGCCAGCGTCATTCGGGAGAACCCATATTTGACCATGATGGC
AACTGTGGGGAGCGTTCTCGCTCTGTATGGAGCTATGCGTTGGTTTTCGAAAGGAGTG
>gi|21321709|ref|NP_647481.1|_nonstructural_polyprotein__Cricket_paralysis_virus--Locus_11_Transcript_14/23_Confidence_0.071_Length_1429_hit1_IdMatch=24.81,AligLength=532,E-val=7e-46
CCCTTCGGGTTGGAAAGCTACGGATGAAGTATATGGCTATGCAGAGTTCTCGAAACTAAT
GTGTGCTGAATGGAAGAGAAGGAAGACAGAACATCAGAATACTGTTGACTTCCTTAAGAA
GTATGCAGAGCGACCCTTCGAGACCAACCCCGGACCAGTGGAGGATATCCCAATAAGACA
CGATGATGTCGAGCAGGGGGTAGAAGCGCAGATGGGTCGAGATGCAGATTGGTTTAACAA
TGACATAGCGGAACGTATAGCGCGTGGACAGGATATTACTGATATCTTGTATGAGTATGC
TGAAGATGACGAGTTGCATGAGGATTACATGGCTTACAAGAAACAGCAGGCCCAGCCTAG
TAAGTGGGACAAATACGCGCGCCGTCTCGAAAGTGCAATTACGGAAGGAAAGAATTTCCT
TGCCCGTGTGGTTTCAAAAATAGCCAGCGTCATTCGGGAGAACCCATATTTGACCATGAT
GGCAACTGTGGGGAGCGTTCTCGCTCTGTATGGAGCTATGCGTTGGTTTTCGAAAGGAGT
AACGGAGACTTTTGACGCTGAAGAAGTTACTATTCCCAACGAAACCAAGGTAGAGAACGT
TGTGCGTACGGAGGGTTTTGAATCTTACGACCATCGGACTCCGCGCGCTCATCGAGCCAA
CAGGCAATATGTGCGAGCTGAGGCGATGATAGATGAAACAGGGTACCTGGTAGCCAACAA
CAAAGTCACTGGCAACACGTATCGAATGTGTATCAAGAGGGATCCTGATGATTTGGTCGT
TGGAAACGCTGTGTTTATCACAGGGTGGACGCTCCTCATACCGTACCACTTCGTTTGTGG
ACTGGCGGGACGGAGAATAGCTGCTGATTCCATCGTGACTTTGTCAAAGCCAGGCTTGGA
TAAGATTATTGAATTCCCGTTGTCACGAATCTTCCGATACGATACCTCACCAGATGGTTT
TACCACTAGTGAGTATTGTGCTCGAATGGAACATGAAGATGGAGAATTGGTTGATGCCAT
CCTGGTAAACCTGCATGGTTTGGGAGTGCGAATCCATCCTGACCTCCGGGGAAAAATTGT
GACGGTACGAGACCAAGCGCACCTGAGTACGACATTTCATGCGATTCTCACAACGATGTC
CAGGAAGCCACCACTAACAACGTCACAACAAGTGGTAAAAGGGGTCAAGCCAATGGATAA
AATCCTGCACATCAATTTACCAGTTGGGGACAAAACAACGCAATACACCCAACGTGACTG
TTACAAGTATTATTCCGTAACGGTCGTTGGAGATTGTGGTGCCTTGCTGGTAGCACAAAA
TCATGCAATTGTGAGGAAAATATTTGCAATGCATATAGCAGGTGCGGAAGAAAATGGCTA
TGCTTGTCCAATCAATCAGGAAATGTTAGCGCGTGGCTTCAAAAAGTTC
>gi|21321709|ref|NP_647481.1|_nonstructural_polyprotein__Cricket_paralysis_virus--Locus_11_Transcript_15/23_Confidence_0.107_Length_1760_hit1_IdMatch=41.33,AligLength=525,E-val=2e-123
ACACGTATCGAATGTGTATCAAGAGGGATCCTGATGATTTGGTCGTTGGAAACGCTGTGT
TTATCACAGGGTGGACGCTCCTCATACCGTACCACTTCGTTTGTGGACTGGCGGGACGGA
GAATAGCTGCTGATTCCATCGTGACTTTGTCAAAGCCAGGCTTGGATAAGATTATTGAAT
TCCCGTTGTCACGAATCTTCCGATACGATACCTCACCAGATGGTTTTACCACTAGTGAGT
ATTGTGCTCGAATGGAACATGAAGATGGAGAATTGGTTGATGCCATCCTGGTAAACCTGC
ATGGTTTGGGAGTGCGAATCCATCCTGACCTCCGGGGAAAAATTGTGACGGTACGAGACC
AAGCGCACCTGAGTACGACATTTCATGCGATTCTCACAACGATGTCCAGGAAGCCACCAC
TAACAACGTCACAACAAGTGGTAAAAGGGGTCAAGCCAATGGATAAAATCCTGCACATCA
ATTTACCAGTTGGGGACAAAACAACGCAATACACCCAACGTGACTGTTACAAGTATTATT
CCGTAACGGTCGTTGGAGATTGTGGTGCCTTGCTGGTAGCACAAAATCATGCAATTGTGA
GGAAAATATTTGCAATGCATATAGCAGGTGCGGAAGAAAATGGCTATGCTTGTCCAATCA
ATCAGGAAATGTTAGCGCGTGGCTTCAAAAAGTTCGCTCTTTTGGAGGCTAGAATCACAG
CTCAGATGAGTTTTGAGGCACCGAAGGACGCAATTGAAGGACCGTGTCAAACCCCGGAAG
GATTGTTCGCCCCTATTGGCAAAGCGCCGATAGGCGTAGGGATGTCCACCAAGACGGCTA
TACGACCTTCACGCTTGTATGGAAGAATAACTAAACCGACAACTGCACCATCATACTTGG
GTAAAGACGCGCTTTATCGTGGATTGACCAAGTGTGGTGTTCGCACAGTTAATATTCAAC
CAGAATACATAGACGCAGCGGCGAATGACGTCGCACGCTATGTGTTAAACCAGCATGTTG
GTCACGTGGATAGGGAACGATACACACGTATATTGTCGTACGAGGAGGCTGTTAAGGGCG
TGCCGTACGATGATTTCATGAAGTCAGTGACTCGAGTCACTTCCCCTGGTTACCCCTATT
GCTTGGATACTGGAAACATGCCAGGGAAAAGCAAATGGATGGGGCTCGAACAAGATTTCG
ATATGACAAGTCCAGCTGCTTTGGCTTTGAGGAAAGATGTTGAAAGTTTGTTGGAAGATT
GCAAAAATGGCTTAGTCCGTGATGTGGTGTTTGTCGACACTCTCAAGGATGAAAGGCGCG
AGCTGATAAAGGTGGAAGCAAAGAAGACTCGAGTCTTTTCTGCTGGACCACAGCATTTTG
TAATAGCTTTCCGGCAATACTTTCTTCCATTCTCTGCCTGGGTCATGCATAACAGAATCG
AAAACGAAGTAGCCGTTGGAACAAACCCCTTCTCAATGGATTGGCACAACATTGCTGTGC
GTATGCGTAGTAAAGGG
>gi|21321709|ref|NP_647481.1|_nonstructural_polyprotein__Cricket_paralysis_virus--Locus_11_Transcript_9/23_Confidence_0.179_Length_458_hit1_IdMatch=52.14,AligLength=140,E-val=5e-37
TCGTTACAAAGCCCACAAGATAGTGATCTATGATGATGCTTTTCAGCTGAAAGATGATGC
TGTGAACAGGAATTTGGAGGTATTTGAGGTTATACGTTCTTGCAACACGTATCCTCAACA
CCTTCATATGGCTTGTCTCTCGGATAAAAACACTTTTTCAGTAGCGGAAGTGTACATCTA
CACTACCAACGAAATGAATGTCAAACTTGAGTCGCTGACTCATGAACAAGCATTCTACAA
CCGCATGAGTGAAAACGCGTTCACTGTGCGTCCAAAAGAGGCTTATCGTCTAGTCGAAGA
AGGATCAACCGGCAATAAGCAGTATCGTTTGGACAAAACGAAAACCAAAGGAGCTATCGA
TCTCGATGTGTACGAATTCGTGCGCATGCAAAGAATAAATGACCACCCTTCGGGTTGG
>gi|21321709|ref|NP_647481.1|_nonstructural_polyprotein__Cricket_paralysis_virus--Locus_11_Transcript_10/23_Confidence_0.214_Length_1642_hit1_IdMatch=39.44,AligLength=540,E-val=9e-130
AAGGTAATATGGAAGATGTCGTTTTCCATCCGTGGTTGAACACGTGTGGAAAGTTGATTT
TCCTACTTATCGCTGTCCTGTGTCTCAAGAAATTACCAGGAAAGAACGACGTAGACACTT
TCATGCGCAGGCTCGACAGCTTACCCAAAGCTGTTAAGGGTGCGACACAACTACATGAAT
GGGTGTCAAAATACTTCGATCTCTCTTTGGATCACGTCAAGGCGATGATTGTTGGTAAAT
CTTGTGCCGAAATGAAGAAGGCTGAATCATCAAGCGCCAAAGTTTTGGCTTGGGCCGCTA
GAGTTCAAGATTTCGTCAGATTGGAACAACGAAGTAAAATCGATAGTGATATCGCTGTCG
CCAACGAGGCTGAAGCCTTGTATCACACTGGATTGCAATTTGCAGGAGACACTCTGTTAC
CTCCAGAATTGCACAAGGTCGTGAACAGTGCGCTAAGACCAGCCCGCGATATATATGAGT
ACGTCACCCGCTCCCCAATAAAAGGAGGGAGTCGTAAGATGAGACCCTTGATGATTTGGC
TAGCTGGCCAGTCAGGAATTGGGAAAACCTCTATGGTGGATCCTCTATGTATCGATTTGC
TTCGAGCAATGGGTTATGTGGGACCTGAACATCTCCACTCGTTGGTGTATGGCCGCCAAG
TTGAGACGGAGTACTGGGATGGTTACAAAGCCCACAAGATAGTGATCTATGATGATGCTT
TTCAGCTGAAAGATGATGCTGTGAACAGGAATTTGGAGGTATTTGAGGTTATACGTTCTT
GCAACACGTATCCTCAACACCTTCATATGGCTTGTCTCTCGGATAAAAACACTTTTTCAG
TAGCGGAAGTGTACATCTACACTACCAACGAAATGAATGTCAAACTTGAGTCGCTGACTC
ATGAACAAGCATTCTACAACCGCATGAGTGAAAACGCGTTCACTGTGCGTCCAAAAGAGG
CTTATCGTCTAGTCGAAGAAGGATCAACCGGCAATAAGCAGTATCGTTTGGACAAAACGA
AAACCAAAGGAGCTATCGATCTCGATGTGTACGAATTCGTGCGCATGCAAAGAATAAATG
ACCACCCTTCGGGTTGGAAAGCTACGGATGAAGTATATGGCTATGCAGAGTTCTCGAAAC
TAATGTGTGCTGAATGGAAGAGAAGGAAGACAGAACATCAGAATACTGTTGACTTCCTTA
AGAAGTATGCAGAGCGACCCTTCGAGACCAACCCCGGACCAGTGGAGGATATCCCAATAA
GACACGATGATGTCGAGCAGGGGGTAGAAGCGCAGATGGGTCGAGATGCAGATTGGTTTA
ACAATGACATAGCGGAACGTATAGCGCGTGGACAGGATATTACTGATATCTTGTATGAGT
ATGCTGAAGATGACGAGTTGCATGAGGATTACATGGCTTACAAGAAACAGCAGGCCCAGC
CTAGTAAGTGGGACAAATACGCGCGCCGTCTCGAAAGTGCAATTACGGAAGGAAAGAATT
TCCTTGCCCGTGTGGTTTCAAAAATAGCCAGCGTCATTCGGGAGAACCCATATTTGACCA
TGATGGCAACTGTGGGGAGCGTTCTCGCTCTGTATGGAGCTATGCGTTGGTTTTCGAAA
>gi|21321709|ref|NP_647481.1|_nonstructural_polyprotein__Cricket_paralysis_virus--Locus_11_Transcript_22/23_Confidence_0.393_Length_2525_hit1_IdMatch=41.22,AligLength=490,E-val=1e-111
ATATTCGTTTCCTGCTAGAATTGTGCGGAGACGTTGAACTGAACCCAGGACCCGTCCAAT
CCAACATTTACAACGCTCGCTTTCTCGACAACAGAGGCTGTGAATTGGTGGAAAAGAAAT
CCCGGAAGAATCGCAAACCACGAGAGACCAAAAAGAGTGGATGCGAGATCGACCAAGATG
AACTTAGACGGGAATTGCGAGAAAGAATACGGAAATTGGCTCGCGAAATTAAAGCTGAAG
CGTATGCCCAAGGAGGCTTTTTGAGTGCTCCTGCGAAAGCTGTAACGATAGGACAAGATT
TGAACGCGAACCTAGATAAGGTTTGCTCATTTCTTGAGGATGCTTTACCAGGTATGGTCG
AGCACGTTACGCTCGTAGCACAAAATACATCCGCGTCAGCCAAGGTGTTATCTGACGAGT
TGATCAAATCAATGCTTTGCATTGTTTTGATTTGCTTGTTGATTGAAACCAAGTTCTATA
AGACCGCTTTCGCGGTACTTATAGTGGTTGCTCTACGTGTTTTCGGGTACAGTGAGCAAA
TAATTGAGACAGCTATGGACATGTATCGCGTAATTAGGGCTCCAAAGGCTCAAGGTAATA
TGGAAGATGTCGTTTTCCATCCGTGGTTGAACACGTGTGGAAAGTTGATTTTCCTACTTA
TCGCTGTCCTGTGTCTCAAGAAATTACCAGGAAAGAACGACGTAGACACTTTCATGCGCA
GGCTCGACAGCTTACCCAAAGCTGTTAAGGGTGCGACACAACTACATGAATGGGTGTCAA
AATACTTCGATCTCTCTTTGGATCACGTCAAGGCGATGATTGTTGGTAAATCTTGTGCCG
AAATGAAGAAGGCTGAATCATCAAGCGCCAAAGTTTTGGCTTGGGCCGCTAGAGTTCAAG
ATTTCGTCAGATTGGAACAACGAAGTAAAATCGATAGTGATATCGCTGTCGCCAACGAGG
CTGAAGCCTTGTATCACACTGGATTGCAATTTGCAGGAGACACTCTGTTACCTCCAGAAT
TGCACAAGGTCGTGAACAGTGCGCTAAGACCAGCCCGCGATATATATGAGTACGTCACCC
GCTCCCCAATAAAAGGAGGGAGTCGTAAGATGAGACCCTTGATGATTTGGCTAGCTGGCC
AGTCAGGAATTGGGAAAACCTCTATGGTGGATCCTCTATGTATCGATTTGCTTCGAGCAA
TGGGTTATGTGGGACCTGAACATCTCCACTCGTTGGTGTATGGCCGCCAAGTTGAGACGG
AGTACTGGGATGGTTACAAAGCCCACAAGATAGTGATCTATGATGATGCTTTTCAGCTGA
AAGATGATGCTGTGAACAGGAATTTGGAGGTATTTGAGGTTATACGTTCTTGCAACACGT
ATCCTCAACACCTTCATATGGCTTGTCTCTCGGATAAAAACACTTTTTCAGTAGCGGAAG
TGTACATCTACACTACCAACGAA
>gi|21321709|ref|NP_647481.1|_nonstructural_polyprotein__Cricket_paralysis_virus--Locus_11_Transcript_7/23_Confidence_0.107_Length_203_hit1_IdMatch=66.67,AligLength=63,E-val=3e-22
TCGTTACAAAGCCCACAAGATAGTGATCTATGATGATGCTTTTCAGCTGAAAGATGATGC
TGTGAACAGGAATTTGGAGGTATTTGAGGTTATACGTTCTTGCAACACGTATCCTCAACA
CCTTCATATGGCTTGTCTCTCGGATAAAAACACTTTTTCAGTAGCGGAAGTGTACATCTA
CACTTCAACCGAA
>gi|21321709|ref|NP_647481.1|_nonstructural_polyprotein__Cricket_paralysis_virus--Locus_11_Transcript_13/23_Confidence_0.214_Length_1834_hit1_IdMatch=30.49,AligLength=669,E-val=2e-90
TCGTTACAAAGCCCACAAGATAGTGATCTATGATGATGCTTTTCAGCTGAAAGATGATGC
TGTGAACAGGAATTTGGAGGTATTTGAGGTTATACGTTCTTGCAACACGTATCCTCAACA
CCTTCATATGGCTTGTCTCTCGGATAAAAACACTTTTTCAGTAGCGGAAGTGTACATCTA
CACTACCAACGAAATGAATGTCAAACTTGAGTCGCTGACTCATGAACAAGCATTCTACAA
CCGCATGAGTGAAAACGCGTTCACTGTGCGTCCAAAAGAGGCTTATCGTCTAGTCGAAGA
AGGATCAACCGGCAATAAGCAGTATCGTTTGGACAAAACGAAAACCAAAGGAGCTATCGA
TCTCGATGTGTACGAATTCGTGCGCATGCAAAGAATAAATGACCACCCTTCGGGTTGGAA
AGCTACGGATGAAGTATATGGCTATGCAGAGTTCTCGAAACTAATGTGTGCTGAATGGAA
GAGAAGGAAGACAGAACATCAGAATACTGTTGACTTCCTTAAGAAGTATGCAGAGCGACC
CTTCGAGACCAACCCCGGACCAGTGGAGGATATCCCAATAAGACACGATGATGTCGAGCA
GGGGGTAGAAGCGCAGATGGGTCGAGATGCAGATTGGTTTAACAATGACATAGCGGAACG
TATAGCGCGTGGACAGGATATTACTGATATCTTGTATGAGTATGCTGAAGATGACGAGTT
GCATGAGGATTACATGGCTTACAAGAAACAGCAGGCCCAGCCTAGTAAGTGGGACAAATA
CGCGCGCCGTCTCGAAAGTGCAATTACGGAAGGAAAGAATTTCCTTGCCCGTGTGGTTTC
AAAAATAGCCAGCGTCATTCGGGAGAACCCATATTTGACCATGATGGCAACTGTGGGGAG
CGTTCTCGCTCTGTATGGAGCTATGCGTTGGTTTTCGAAAGGAGTAACGGAGACTTTTGA
CGCTGAAGAAGTTACTATTCCCAACGAAACCAAGGTAGAGAACGTTGTGCGTACGGAGGG
TTTTGAATCTTACGACCATCGGACTCCGCGCGCTCATCGAGCCAACAGGCAATATGTGCG
AGCTGAGGCGATGATAGATGAAACAGGGTACCTGGTAGCCAACAACAAAGTCACTGGCAA
CACGTATCGAATGTGTATCAAGAGGGATCCTGATGATTTGGTCGTTGGAAACGCTGTGTT
TATCACAGGGTGGACGCTCCTCATACCGTACCACTTCGTTTGTGGACTGGCGGGACGGAG
AATAGCTGCTGATTCCATCGTGACTTTGTCAAAGCCAGGCTTGGATAAGATTATTGAATT
CCCGTTGTCACGAATCTTCCGATACGATACCTCACCAGATGGTTTTACCACTAGTGAGTA
TTGTGCTCGAATGGAACATGAAGATGGAGAATTGGTTGATGCCATCCTGGTAAACCTGCA
TGGTTTGGGAGTGCGAATCCATCCTGACCTCCGGGGAAAAATTGTGACGGTACGAGACCA
AGCGCACCTGAGTACGACATTTCATGCGATTCTCACAACGATGTCCAGGAAGCCACCACT
AACAACGTCACAACAAGTGGTAAAAGGGGTCAAGCCAATGGATAAAATCCTGCACATCAA
TTTACCAGTTGGGGACAAAACAACGCAATACACCCAACGTGACTGTTACAAGTATTATTC
CGTAACGGTCGTTGGAGATTGTGGTGCCTTGCTGGTAGCACAAAATCATGCAATTGTGAG
GAAAATATTTGCAATGCATATAGCAGGTGCGGAAGAAAATGGCTATGCTTGTCCAATCAA
TCAGGAAATGTTAGCGCGTGGCTTCAAAAAGTTC
>gi|21321709|ref|NP_647481.1|_nonstructural_polyprotein__Cricket_paralysis_virus--Locus_11_Transcript_1/23_Confidence_0.143_Length_1315_hit1_IdMatch=29.95,AligLength=187,E-val=2e-10
ATATTCGTTTCCTGCTAGAATTGTGCGGAGACGTTGAACTGAACCCAGGACCCGTCCAAT
CCAACATTTACAACGCTCGCTTTCTCGACAACAGAGGCTGTGAATTGGTGGAAAAGAAAT
CCCGGAAGAATCGCAAACCACGAGAGACCAAAAAGAGTGGATGCGAGATCGACCAAGATG
AACTTAGACGGGAATTGCGAGAAAGAATACGGAAATTGGCTCGCGAAATTAAAGCTGAAG
CGTATGCCCAAGGAGGCTTTTTGAGTGCTCCTGCGAAAGCTGTAACGATAGGACAAGATT
TGAACGCGAACCTAGATAAGGTTTGCTCATTTCTTGAGGATGCTTTACCAGGTATGGTCG
AGCACGTTACGCTCGTAGCACAAAATACATCCGCGTCAGCCAAGGTGTTATCTGACGAGT
TGATCAAATCAATGCTTTGCATTGTTTTGATTTGCTTGTTGATTGAAACCAAGTTCTATA
AGACCGCTTTCGCGGTACTTATAGTGGTTGCTCTACGTGTTTTCGGGTACAGTGAGCAAA
TAATTGAGACAGCTATGGACATG
>gi|21321709|ref|NP_647481.1|_nonstructural_polyprotein__Cricket_paralysis_virus--Locus_11_Transcript_17/23_Confidence_0.036_Length_1611_hit1_IdMatch=52.99,AligLength=536,E-val=0.0
CTAGAATCACAGCTCAGATGAGTTTTGAGGCACCGAAGGACGCAATTGAAGGACCGTGTC
AAACCCCGGAAGGATTGTTCGCCCCTATTGGCAAAGCGCCGATAGGCGTAGGGATGTCCA
CCAAGACGGCTATACGACCTTCACGCTTGTATGGAAGAATAACTAAACCGACAACTGCAC
CATCATACTTGGGTAAAGACGCGCTTTATCGTGGATTGACCAAGTGTGGTGTTCGCACAG
TTAATATTCAACCAGAATACATAGACGCAGCGGCGAATGACGTCGCACGCTATGTGTTAA
ACCAGCATGTTGGTCACGTGGATAGGGAACGATACACACGTATATTGTCGTACGAGGAGG
CTGTTAAGGGCGTGCCGTACGATGATTTCATGAAGTCAGTGACTCGAGTCACTTCCCCTG
GTTACCCCTATTGCTTGGATACTGGAAACATGCCAGGGAAAAGCAAATGGATGGGGCTCG
AACAAGATTTCGATATGACAAGTCCAGCTGCTTTGGCTTTGAGGAAAGATGTTGAAAGTT
TGTTGGAAGATTGCAAAAATGGCTTAGTCCGTGATGTGGTGTTTGTCGACACTCTCAAGG
ATGAAAGGCGCGAGCTGATAAAGGTGGAAGCAAAGAAGACTCGAGTCTTTTCTGCTGGAC
CACAGCATTTTGTAATAGCTTTCCGGCAATACTTTCTTCCATTCTCTGCCTGGGTCATGC
ATAACAGAATCGAAAACGAAGTAGCCGTTGGAACAAACCCCTTCTCAATGGATTGGCACA
ACATTGCTGTGCGTATGCGTAGTAAAGGGAGACACATTATTGCTGGAGATTTTAGCAATT
TTGATGGATCCCTCAACGCCCAAGTTCTCTGGACAATATTTTGGAAGATATTTGTCCCGT
GGCTTAATGATATTGAACCACTTGGTACACCCAAGAATGAGGAGAATCTGCGGGTCTGCA
CGAGTCTATGGACGCACTTGGTGCACTCCGTGCACATTTGTGGAGATAACTTGTACATGT
GGACACATTCTCAACCATCGGGCAATCCCTTCACGGTGATAATCAATAGTTTGTATAACT
CAGTTATCATGCGTGTCGTGTGGCAATACATAATGGCGAAAGAAGAACCTAAGTTACGCA
CAATGAACCATTTCAATCAACATGTTGCTATGGTTTCATATGGTGATGACAATCTACTTA
ACATCTCGGAAGGGGTAATTGATATCTTCAACCAACTTACCATCTCGGAAGCCATGCGTT
GGATAGGACACGAATACACAGATGAAACGAAAACAGGCGAGGCTGCGCCCTATCGGACAT
TGGAAGAAGTCCGTTTCCTTAAAAGAGGGTTCAGAATGGATCACCTCTTGTGTCGGTGGG
TAGCTCCTTTGAAGAAGGATGTCATCTACGAAATGCTTAATTGGACGCGCAAAGGGATTA
ACCCAGATGATGTGACGATGATGATCATTGATACAGCATTTAGGGAGATCTCTTATCACG
GAAGGGAAGCTTTCGAGAAGCTGCGAGGGCAGATACTTGAGCAGCGGGATGTGTTGGTTG
AATATCCTCAA
>gi|21321709|ref|NP_647481.1|_nonstructural_polyprotein__Cricket_paralysis_virus--Locus_11_Transcript_6/23_Confidence_0.071_Length_224_hit1_IdMatch=63.77,AligLength=69,E-val=1e-24
ACCCAAAAGGAGGGAGTCGTAAGATGAGACCCTTGATGATTTGGCTAGCTGGCCAGTCAG
GAATTGGGAAAACCTCTATGGTGGATCCTCTATGTATCGATTTGCTTCGAGCAATGGGTT
ATGTGGGACCTGAACATCTCCACTCGTTGGTGTATGGCCGCCAAGTTGAGACGGAGTACT
GGGATGGTTACAAAGCCCACAAGATAGTGATC
>gi|21321709|ref|NP_647481.1|_nonstructural_polyprotein__Cricket_paralysis_virus--Locus_11_Transcript_11/23_Confidence_0.214_Length_979_hit1_IdMatch=35.99,AligLength=314,E-val=5e-54
TCGTTACAAAGCCCACAAGATAGTGATCTATGATGATGCTTTTCAGCTGAAAGATGATGC
TGTGAACAGGAATTTGGAGGTATTTGAGGTTATACGTTCTTGCAACACGTATCCTCAACA
CCTTCATATGGCTTGTCTCTCGGATAAAAACACTTTTTCAGTAGCGGAAGTGTACATCTA
CACTACCAACGAAATGAATGTCAAACTTGAGTCGCTGACTCATGAACAAGCATTCTACAA
CCGCATGAGTGAAAACGCGTTCACTGTGCGTCCAAAAGAGGCTTATCGTCTAGTCGAAGA
AGGATCAACCGGCAATAAGCAGTATCGTTTGGACAAAACGAAAACCAAAGGAGCTATCGA
TCTCGATGTGTACGAATTCGTGCGCATGCAAAGAATAAATGACCACCCTTCGGGTTGGAA
AGCTACGGATGAAGTATATGGCTATGCAGAGTTCTCGAAACTAATGTGTGCTGAATGGAA
GAGAAGGAAGACAGAACATCAGAATACTGTTGACTTCCTTAAGAAGTATGCAGAGCGACC
CTTCGAGACCAACCCCGGACCAGTGGAGGATATCCCAATAAGACACGATGATGTCGAGCA
GGGGGTAGAAGCGCAGATGGGTCGAGATGCAGATTGGTTTAACAATGACATAGCGGAACG
TATAGCGCGTGGACAGGATATTACTGATATCTTGTATGAGTATGCTGAAGATGACGAGTT
GCATGAGGATTACATGGCTTACAAGAAACAGCAGGCCCAGCCTAGTAAGTGGGACAAATA
CGCGCGCCGTCTCGAAAGTGCAATTACGGAAGGAAAGAATTTCCTTGCCCGTGTGGTTTC
AAAAATAGCCAGCGTCATTCGGGAGAACCCATATTTGACCATGATGGCAACTGTGGGGAG
CGTTCTCGCTCTGTATGGAGCTATGCGTTGGTTTTCGAAA
>gi|323281|gb|AAA42889.1|_polymerase,_partial__Cricket_paralysis_virus--Locus_17_Transcript_4/12_Confidence_0.154_Length_1373_hit1_IdMatch=65.44,AligLength=136,E-val=5e-55
TTTTGGGTTTTCTAGCCAATATGTTCGCATATTGGCGTGGTTCGCTGGTTTACACTTTCA
AATTTGTTAAAACCAATTTCCATTCGGGTCGTCTGCAAATAAGCTTCATACCGTTTTATT
TCAACTCCACAATTTCGACGGGCGTACCAGATACGACGCGCGCTCAACGTATTATTGTTG
ATTTGCGCACAGCTACAGAGGTTTCTTTCACAGTGCCTTATGTATCTTCGCGACCCTGGA
TGTTTTGCGCTAGAACCGAAAGTGAGGTTTTAGGAACCGTTGGTACAGACATGTACAATG
CAGTTTTAGGCATCATACGTGTAGAGGTACTCAATCAACTTGTTGCCTCTAACAGTGTCA
CTCAATCCATTGACGTTTTGGTTGAAGTTAATGGAGGACCTGAT
>gi|323281|gb|AAA42889.1|_polymerase,_partial__Cricket_paralysis_virus--Locus_17_Transcript_8/12_Confidence_0.000_Length_1426_hit1_IdMatch=65.44,AligLength=136,E-val=8e-55
TTTTGGGTTTTCTAGCCAATATGTTCGCATATTGGCGTGGTTCGCTGGTTTACACTTTCA
AATTTGTTAAAACCAATTTCCATTCGGGTCGTCTGCAAATAAGCTTCATACCGTTTTATT
TCAACTCCACAATTTCGACGGGCGTACCAGATACGACGCGCGCTCAACGTATTATTGTTG
ATTTGCGCACAGCTACAGAGGTTTCTTTCACAGTGCCTTATGTATCTTCGCGACCCTGGA
TGTTTTGCGCTAGAACCGAAAGTGAGGTTTTAGGAACCGTTGGTACAGACATGTACAATG
CAGTTTTAGGCATCATACGTGTAGAGGTACTCAATCAACTTGTTGCCTCTAACAGTGTCA
CTCAATCCATTGACGTTTTGGTTGAAGTTAATGGAGGACCTGAT
>gi|323281|gb|AAA42889.1|_polymerase,_partial__Cricket_paralysis_virus--Locus_17_Transcript_6/12_Confidence_0.385_Length_1953_hit1_IdMatch=48.25,AligLength=342,E-val=8e-94
TTTTGGGTTTTCTAGCCAATATGTTCGCATATTGGCGTGGTTCGCTGGTTTACACTTTCA
AATTTGTTAAAACCAATTTCCATTCGGGTCGTCTGCAAATAAGCTTCATACCGTTTTATT
TCAACTCCACAATTTCGACGGGCGTACCAGATACGACGCGCGCTCAACGTATTATTGTTG
ATTTGCGCACAGCTACAGAGGTTTCTTTCACAGTGCCTTATGTATCTTCGCGACCCTGGA
TGTTTTGCGCTAGAACCGAAAGTGAGGTTTTAGGAACCGTTGGTACAGACATGTACAATG
CAGTTTTAGGCATCATACGTGTAGAGGTACTCAATCAACTTGTTGCCTCTAACAGTGTCA
CTCAATCCATTGACGTTTTGGTTGAAGTTAATGGAGGACCTGATCTCACATTTGCAGGCC
CAGGAGGTCCCTCTTATAGGGCTTATTCTGGTTCGACAATAGTGGCGGACGAGTCGAAAG
CTTTGTCTTGGGATGGTCAACTTCTTATAAAACCAATCGAAACTGAGCAAGCTAAGACGA
ATGAAGTCAAGAAAGAAGAAGCGTCGGCACAGATGATGGGTGATAACGAACAAACACCAA
GAAATGAAGCTCAGTTGGGTGCACACTCGGAATCAATAGATACTCATCCTATACAGAGCA
ACTGGTCACCAGAAGCTTTGTGCATAGGGGAGAAAATCACCAGTGTGCGTCAACTCATCA
AGCGACATGGTTTACTTGCACGTAAAATCACTCTAAATCAGGCCAATCCTACTTTGTTCT
TGGCACCATTTGCGTTTCGCAATCCGCCATCGGCTACACTAGCCACGTCGTCTCCGACGT
CGTTGTTAGAGTACTTCCACGATATATACGCTTTCTATCGTGGTGGGATACGCCACAAAA
TTGTAGCAGAAGGGGCACCAAATTTCTTGGTTTCTATGGTCAATACTCTTCAAGAAGGTA
TGATTCAATTGCTG
>gi|323281|gb|AAA42889.1|_polymerase,_partial__Cricket_paralysis_virus--Locus_17_Transcript_2/12_Confidence_0.154_Length_728_hit1_IdMatch=65.44,AligLength=136,E-val=8e-57
TTTTGGGTTTTCTAGCCAATATGTTCGCATATTGGCGTGGTTCGCTGGTTTACACTTTCA
AATTTGTTAAAACCAATTTCCATTCGGGTCGTCTGCAAATAAGCTTCATACCGTTTTATT
TCAACTCCACAATTTCGACGGGCGTACCAGATACGACGCGCGCTCAACGTATTATTGTTG
ATTTGCGCACAGCTACAGAGGTTTCTTTCACAGTGCCTTATGTATCTTCGCGACCCTGGA
TGTTTTGCGCTAGAACCGAAAGTGAGGTTTTAGGAACCGTTGGTACAGACATGTACAATG
CAGTTTTAGGCATCATACGTGTAGAGGTACTCAATCAACTTGTTGCCTCTAACAGTGTCA
CTCAATCCATTGACGTTTTGGTTGAAGTTAATGGAGGACCTGAT
>gi|323281|gb|AAA42889.1|_polymerase,_partial__Cricket_paralysis_virus--Locus_17_Transcript_1/12_Confidence_0.154_Length_882_hit1_IdMatch=62.73,AligLength=161,E-val=4e-65
TTTTGGGTTTTCTAGCCAATATGTTCGCATATTGGCGTGGTTCGCTGGTTTACACTTTCA
AATTTGTTAAAACCAATTTCCATTCGGGTCGTCTGCAAATAAGCTTCATACCGTTTTATT
TCAACTCCACAATTTCGACGGGCGTACCAGATACGACGCGCGCTCAACGTATTATTGTTG
ATTTGCGCACAGCTACAGAGGTTTCTTTCACAGTGCCTTATGTATCTTCGCGACCCTGGA
TGTTTTGCGCTAGAACCGAAAGTGAGGTTTTAGGAACCGTTGGTACAGACATGTACAATG
CAGTTTTAGGCATCATACGTGTAGAGGTACTCAATCAACTTGTTGCCTCTAACAGTGTCA
CTCAATCCATTGACGTTTTGGTTGAAGTTAATGGAGGACCTGATCTCACATTTGCAGGCC
CAGGAGGTCCCTCTTATAGGGCTTATTCTGGTTCGACAATAGTGGCGGACGAGTCGAAA
>gi|323281|gb|AAA42889.1|_polymerase,_partial__Cricket_paralysis_virus--Locus_17_Transcript_3/12_Confidence_0.154_Length_728_hit1_IdMatch=65.44,AligLength=136,E-val=8e-57
TTTTGGGTTTTCTAGCCAATATGTTCGCATATTGGCGTGGTTCGCTGGTTTACACTTTCA
AATTTGTTAAAACCAATTTCCATTCGGGTCGTCTGCAAATAAGCTTCATACCGTTTTATT
TCAACTCCACAATTTCGACGGGCGTACCAGATACGACGCGCGCTCAACGTATTATTGTTG
ATTTGCGCACAGCTACAGAGGTTTCTTTCACAGTGCCTTATGTATCTTCGCGACCCTGGA
TGTTTTGCGCTAGAACCGAAAGTGAGGTTTTAGGAACCGTTGGTACAGACATGTACAATG
CAGTTTTAGGCATCATACGTGTAGAGGTACTCAATCAACTTGTTGCCTCTAACAGTGTCA
CTCAATCCATTGACGTTTTGGTTGAAGTTAATGGAGGACCTGAT
>gi|323281|gb|AAA42889.1|_polymerase,_partial__Cricket_paralysis_virus--Locus_17_Transcript_7/12_Confidence_0.308_Length_1996_hit1_IdMatch=48.25,AligLength=342,E-val=1e-93
TTTTGGGTTTTCTAGCCAATATGTTCGCATATTGGCGTGGTTCGCTGGTTTACACTTTCA
AATTTGTTAAAACCAATTTCCATTCGGGTCGTCTGCAAATAAGCTTCATACCGTTTTATT
TCAACTCCACAATTTCGACGGGCGTACCAGATACGACGCGCGCTCAACGTATTATTGTTG
ATTTGCGCACAGCTACAGAGGTTTCTTTCACAGTGCCTTATGTATCTTCGCGACCCTGGA
TGTTTTGCGCTAGAACCGAAAGTGAGGTTTTAGGAACCGTTGGTACAGACATGTACAATG
CAGTTTTAGGCATCATACGTGTAGAGGTACTCAATCAACTTGTTGCCTCTAACAGTGTCA
CTCAATCCATTGACGTTTTGGTTGAAGTTAATGGAGGACCTGATCTCACATTTGCAGGCC
CAGGAGGTCCCTCTTATAGGGCTTATTCTGGTTCGACAATAGTGGCGGACGAGTCGAAAG
CTTTGTCTTGGGATGGTCAACTTCTTATAAAACCAATCGAAACTGAGCAAGCTAAGACGA
ATGAAGTCAAGAAAGAAGAAGCGTCGGCACAGATGATGGGTGATAACGAACAAACACCAA
GAAATGAAGCTCAGTTGGGTGCACACTCGGAATCAATAGATACTCATCCTATACAGAGCA
ACTGGTCACCAGAAGCTTTGTGCATAGGGGAGAAAATCACCAGTGTGCGTCAACTCATCA
AGCGACATGGTTTACTTGCACGTAAAATCACTCTAAATCAGGCCAATCCTACTTTGTTCT
TGGCACCATTTGCGTTTCGCAATCCGCCATCGGCTACACTAGCCACGTCGTCTCCGACGT
CGTTGTTAGAGTACTTCCACGATATATACGCTTTCTATCGTGGTGGGATACGCCACAAAA
TTGTAGCAGAAGGGGCACCAAATTTCTTGGTTTCTATGGTCAATACTCTTCAAGAAGGTA
TGATTCAATTGCTG
>gi|323281|gb|AAA42889.1|_polymerase,_partial__Cricket_paralysis_virus--Locus_17_Transcript_9/12_Confidence_0.077_Length_588_hit1_IdMatch=39.46,AligLength=147,E-val=3e-22
CGTCGGCACAGATGATGGGTGATAACGAACAAACACCAAGAAATGAAGCTCAGTTGGGTG
CACACTCGGAATCAATAGATACTCATCCTATACAGAGCAACTGGTCACCAGAAGCTTTGT
GCATAGGGGAGAAAATCACCAGTGTGCGTCAACTCATCAAGCGACATGGTTTACTTGCAC
GTAAAATCACTCTAAATCAGGCCAATCCTACTTTGTTCTTGGCACCATTTGCGTTTCGCA
ATCCGCCATCGGCTACACTAGCCACGTCGTCTCCGACGTCGTTGTTAGAGTACTTCCACG
ATATATACGCTTTCTATCGTGGTGGGATACGCCACAAAATTGTAGCAGAAGGGGCACCAA
ATTTCTTGGTTTCTATGGTCAATACTCTTCAAGAAGGTATGATTCAATTGCTG
