# Supplementary material for: Metavisitor, a Suite of Galaxy Tools for Simple and Rapid Detection and Discovery of Viruses in Deep Sequence Data
Source: PLoS One. 2017 Jan 3;12(1):e0168397. doi: 10.1371/journal.pone.0168397 (PMC5207757; doi:10.1371/journal.pone.0168397)
Supplement: S8 File — (TXT) [file pone.0168397.s025.txt]

>Contig1
GCGTTAAGAATCAAGTTAATTCGCAACCATTCCAACAAGGTAGACTGCTCATGCACTATA
TACCTTACGCTCAATATATGCCTAACAAAGTTTCAATGATTAATTATTCACTTCACGGCA
AAACTGGATGTCCTAGGGTAGATTTAGATTTAAGCGTAGGTACTGAGATTGAAATGTTGA
TACCTTATGTGTCGCCACACGCCTACTACAACCTTGTAACAGGGCAAGGTTCTTTTGGTG
CGATCTACTTGACGGTATATTCGCAACTAAGAGATCCTGCAGCTGCTAACGGGTCGGTTG
AATACACAATCTGGGCATACTTAGAAGATGTGGACATCCAATACCCAACTGGAGCAAATG
TTTACACTGGAAGTGCTCCCAATCGTGCAACTCTCGCTAAAGAAATTGAGCAAGGGTTGG
ACTATAGGACTCTTCGGAAAGCGCTTGTCGCGAACACATATGGTAACAACATTGAAGAAG
CGTTCGCTCAAATGGGTCCGGAAATCAAGGAGATTAAGGAACAGGGTACTATAAGCAAAG
GTTTGGGTCAGTTGGGAACAACCCTATCAACCTTTTCCAGTTTACCCATCCTGGGACCTT
ACTTGCGAGCGCCAGCTTGGTTGTCCAAGGCTGCCTCCAACGTAGCAATGCACTTGGGGT
TTTCAAAACCCTCAGTTCAGGGTATAGTTGAAGAAACCAAGTTGAGAACAGCTGCACGAA
TGGCTAATTTCAATGGTGTTGATTCCTCCTACCAATTGGGGTTGTCTGCGTCCAATGAAA
TTCAGACAGTTCCTGGTTTGTCAGGTTCTAAAGTGGATGAGATGGATCTTAATGTTATCG
CATCCATTCCCAATTATTGGTCGCAATTTTCATGGTCGGTGACTGATTCCACAAATAAAG
TTTTATGGGATAATTACGTCACACCTTACAAGATCAAGCAGGAACCTGGAATAACACCTC
CACGTTTTGTCTGTACCTTTTTGGGTTTTCTAGCCAATATGTTCGCATATTGGCGTGGTT
CGCTGGTTTACACTTTCAAATTTGTTAAAACCAATTTCCATTCGGGTCGTCTGCAAATAA
GCTTCATACCGTTTTATTTCAACTCCACAATTTCGACGGGCGTACCAGATACGACGCGCG
CTCAACGTATTATTGTTGATTTGCGCACAGCTACAGAGGTTTCTTTCACAGTGCCTTATG
TATCTTCGCGACCCTGGATGTTTTGCGCTAGAACCGAAAGTGAGGTTTTAGGAACCGTTG
GTACAGACATGTACAATGCAGTTTTAGGCATCATACGTGTAGAGGTACTCAATCAACTTG
TTGCCTCTAACAGTGTCACTCAATCCATTGACGTTTTGGTTGAAGTTAATGGAGGACCTG
ATCTCACATTTGCAGGCCCAGGAGGTCCCTCTTATAGGGCTTATTCTGGTTCGACAATAG
TGGCGGACGAGTCGAAAGCTTTGTCTTGGGATGGTCAACTTCTTATAAAACCAATCGAAA
CTGAGCAAGCTAAGACGAATGAAGTCAAGAAAGAAGAAGCGTCGGCACAGATGATGGGTG
ATAACGAACAAACACCAAGAAATGAAGCTCAGTTGGGTGCACACTCGGAATCAATAGATA
CTCATCCTATACAGAGCAACTGGTCACCAGAAGCTTTGTGCATAGGGGAGAAAATCACCA
GTGTGCGTCAACTCATCAAGCGACATGGTTTACTTGCACGTAAAATCACTCTAAATCAGG
CCAATCCTACTTTGTTCTTGGCACCATTTGCGTTTCGCAATCCGCCATCGGCTACACTAG
CCACGTCGTCTCCGACGTCGTTGTTAGAGTACTTCCACGATATATACGCTTTCTATCGTG
GTGGGATACGCCACAAAATTGTAGCAGAAGGGGCACCAAATTTCTTGGTTTCTATGGTCA
ATACTCTTCAAGAAGGTATGATTCAATTGCTG
>Contig2
CACAACAAAAAGAACAAGAACAAGAAATTTCAACACATCAACAAGAAATAGTCAAGTTTA
TAAGCGACGGAGTGACTCCTCATTCTGAAGCTTTGCCCCTTATCACACCTTTAGATCAAG
CATATTTGGCAATGACCACACGAGAAGAAAGAATTCATACCATTAAAGACTTTCTCTCCC
GCCCCATCAGGATCACTTCAAACCTTTGGTCGGAAACTAACACACAAGGTCAACAGTTGT
TTTCAGCTAACTTTCCTGAAGTGCTGATTGCTAATCCGATGTTCCGATCAAAAGTTGAAG
GTTTCGTTGGGTTGAGAGCAAACATGCGCGTTAAGCTTCAA
>Contig3
ATATTCGTTTCCTGCTAGAATTGTGCGGAGACGTTGAACTGAACCCAGGACCCGTCCAAT
CCAACATTTACAACGCTCGCTTTCTCGACAACAGAGGCTGTGAATTGGTGGAAAAGAAAT
CCCGGAAGAATCGCAAACCACGAGAGACCAAAAAGAGTGGATGCGAGATCGACCAAGATG
AACTTAGACGGGAATTGCGAGAAAGAATACGGAAATTGGCTCGCGAAATTAAAGCTGAAG
CGTATGCCCAAGGAGGCTTTTTGAGTGCTCCTGCGAAAGCTGTAACGATAGGACAAGATT
TGAACGCGAACCTAGATAAGGTTTGCTCATTTCTTGAGGATGCTTTACCAGGTATGGTCG
AGCACGTTACGCTCGTAGCACAAAATACATCCGCGTCAGCCAAGGTGTTATCTGACGAGT
TGATCAAATCAATGCTTTGCATTGTTTTGATTTGCTTGTTGATTGAAACCAAGTTCTATA
AGACCGCTTTCGCGGTACTTATAGTGGTTGCTCTACGTGTTTTCGGGTACAGTGAGCAAA
TAATTGAGACAGCTATGGACATGTATCGCGTAATTAGGGCTCCAAAGGCTCAAGGTAATA
TGGAAGATGTCGTTTTCCATCCGTGGTTGAACACGTGTGGAAAGTTGATTTTCCTACTTA
TCGCTGTCCTGTGTCTCAAGAAATTACCAGGAAAGAACGACGTAGACACTTTCATGCGCA
GGCTCGACAGCTTACCCAAAGCTGTTAAGGGTGCGACACAACTACATGAATGGGTGTCAA
AATACTTCGATCTCTCTTTGGATCACGTCAAGGCGATGATTGTTGGTAAATCTTGTGCCG
AAATGAAGAAGGCTGAATCATCAAGCGCCAAAGTTTTGGCTTGGGCCGCTAGAGTTCAAG
ATTTCGTCAGATTGGAACAACGAAGTAAAATCGATAGTGATATCGCTGTCGCCAACGAGG
CTGAAGCCTTGTATCACACTGGATTGCAATTTGCAGGAGACACTCTGTTACCTCCAGAAT
TGCACAAGGTCGTGAACAGTGCGCTAAGACCAGCCCGCGATATATATGAGTACGTCACCC
GCTCCCCAATAAAAGGAGGGAGTCGTAAGATGAGACCCTTGATGATTTGGCTAGCTGGCC
AGTCAGGAATTGGGAAAACCTCTATGGTGGATCCTCTATGTATCGATTTGCTTCGAGCAA
TGGGTTATGTGGGACCTGAACATCTCCACTCGTTGGTGTATGGCCGCCAAGTTGAGACGG
AGTACTGGGATGGTTACAAAGCCCACAAGATAGTGATCTATGATGATGCTTTTCAGCTGA
AAGATGATGCTGTGAACAGGAATTTGGAGGTATTTGAGGTTATACGTTCTTGCAACACGT
ATCCTCAACACCTTCATATGGCTTGTCTCTCGGATAAAAACACTTTTTCAGTAGCGGAAG
TGTACATCTACACTACCAACGAAATGAATGTCAAACTTGAGTCGCTGACTCATGAACAAG
CATTCTACAACCGCATGAGTGAAAACGCGTTCACTGTGCGTCCAAAAGAGGCTTATCGTC
TAGTCGAAGAAGGATCAACCGGCAATAAGCAGTATCGTTTGGACAAAACGAAAACCAAAG
GAGCTATCGATCTCGATGTGTACGAATTCGTGCGCATGCAAAGAATAAATGACCACCCTT
CGGGTTGGAAAGCTACGGATGAAGTATATGGCTATGCAGAGTTCTCGAAACTAATGTGTG
CTGAATGGAAGAGAAGGAAGACAGAACATCAGAATACTGTTGACTTCCTTAAGAAGTATG
CAGAGCGACCCTTCGAGACCAACCCCGGACCAGTGGAGGATATCCCAATAAGACACGATG
ATGTCGAGCAGGGGGTAGAAGCGCAGATGGGTCGAGATGCAGATTGGTTTAACAATGACA
TAGCGGAACGTATAGCGCGTGGACAGGATATTACTGATATCTTGTATGAGTATGCTGAAG
ATGACGAGTTGCATGAGGATTACATGGCTTACAAGAAACAGCAGGCCCAGCCTAGTAAGT
GGGACAAATACGCGCGCCGTCTCGAAAGTGCAATTACGGAAGGAAAGAATTTCCTTGCCC
GTGTGGTTTCAAAAATAGCCAGCGTCATTCGGGAGAACCCATATTTGACCATGATGGCAA
CTGTGGGGAGCGTTCTCGCTCTGTATGGAGCTATGCGTTGGTTTTCGAAAGGAGTAACGG
AGACTTTTGACGCTGAAGAAGTTACTATTCCCAACGAAACCAAGGTAGAGAACGTTGTGC
GTACGGAGGGTTTTGAATCTTACGACCATCGGACTCCGCGCGCTCATCGAGCCAACAGGC
AATATGTGCGAGCTGAGGCGATGATAGATGAAACAGGGTACCTGGTAGCCAACAACAAAG
TCACTGGCAACACGTATCGAATGTGTATCAAGAGGGATCCTGATGATTTGGTCGTTGGAA
ACGCTGTGTTTATCACAGGGTGGACGCTCCTCATACCGTACCACTTCGTTTGTGGACTGG
CGGGACGGAGAATAGCTGCTGATTCCATCGTGACTTTGTCAAAGCCAGGCTTGGATAAGA
TTATTGAATTCCCGTTGTCACGAATCTTCCGATACGATACCTCACCAGATGGTTTTACCA
CTAGTGAGTATTGTGCTCGAATGGAACATGAAGATGGAGAATTGGTTGATGCCATCCTGG
TAAACCTGCATGGTTTGGGAGTGCGAATCCATCCTGACCTCCGGGGAAAAATTGTGACGG
TACGAGACCAAGCGCACCTGAGTACGACATTTCATGCGATTCTCACAACGATGTCCAGGA
AGCCACCACTAACAACGTCACAACAAGTGGTAAAAGGGGTCAAGCCAATGGATAAAATCC
TGCACATCAATTTACCAGTTGGGGACAAAACAACGCAATACACCCAACGTGACTGTTACA
AGTATTATTCCGTAACGGTCGTTGGAGATTGTGGTGCCTTGCTGGTAGCACAAAATCATG
CAATTGTGAGGAAAATATTTGCAATGCATATAGCAGGTGCGGAAGAAAATGGCTATGCTT
GTCCAATCAATCAGGAAATGTTAGCGCGTGGCTTCAAAAAGTTCGCTCTTTTGGAGGCTA
GAATCACAGCTCAGATGAGTTTTGAGGCACCGAAGGACGCAATTGAAGGACCGTGTCAAA
CCCCGGAAGGATTGTTCGCCCCTATTGGCAAAGCGCCGATAGGCGTAGGGATGTCCACCA
AGACGGCTATACGACCTTCACGCTTGTATGGAAGAATAACTAAACCGACAACTGCACCAT
CATACTTGGGTAAAGACGCGCTTTATCGTGGATTGACCAAGTGTGGTGTTCGCACAGTTA
ATATTCAACCAGAATACATAGACGCAGCGGCGAATGACGTCGCACGCTATGTGTTAAACC
AGCATGTTGGTCACGTGGATAGGGAACGATACACACGTATATTGTCGTACGAGGAGGCTG
TTAAGGGCGTGCCGTACGATGATTTCATGAAGTCAGTGACTCGAGTCACTTCCCCTGGTT
ACCCCTATTGCTTGGATACTGGAAACATGCCAGGGAAAAGCAAATGGATGGGGCTCGAAC
AAGATTTCGATATGACAAGTCCAGCTGCTTTGGCTTTGAGGAAAGATGTTGAAAGTTTGT
TGGAAGATTGCAAAAATGGCTTAGTCCGTGATGTGGTGTTTGTCGACACTCTCAAGGATG
AAAGGCGCGAGCTGATAAAGGTGGAAGCAAAGAAGACTCGAGTCTTTTCTGCTGGACCAC
AGCATTTTGTAATAGCTTTCCGGCAATACTTTCTTCCATTCTCTGCCTGGGTCATGCATA
ACAGAATCGAAAACGAAGTAGCCGTTGGAACAAACCCCTTCTCAATGGATTGGCACAACA
TTGCTGTGCGTATGCGTAGTAAAGGGAGACACATTATTGCTGGAGATTTTAGCAATTTTG
ATGGATCCCTCAACGCCCAAGTTCTCTGGACAATATTTTGGAAGATATTTGTCCCGTGGC
TTAATGATATTGAACCACTTGGTACACCCAAGAATGAGGAGAATCTGCGGGTCTGCACGA
GTCTATGGACGCACTTGGTGCACTCCGTGCACATTTGTGGAGATAACTTGTACATGTGGA
CACATTCTCAACCATCGGGCAATCCCTTCACGGTGATAATCAATAGTTTGTATAACTCAG
TTATCATGCGTGTCGTGTGGCAATACATAATGGCGAAAGAAGAACCTAAGTTACGCACAA
TGAACCATTTCAATCAACATGTTGCTATGGTTTCATATGGTGATGACAATCTACTTAACA
TCTCGGAAGGGGTAATTGATATCTTCAACCAACTTACCATCTCGGAAGCCATGCGTTGGA
TAGGACACGAATACACAGATGAAACGAAAACAGGCGAGGCTGCGCCCTATCGGACATTGG
AAGAAGTCCGTTTCCTTAAAAGAGGGTTCAGAATGGATCACCTCTTGTGTCGGTGGGTAG
CTCCTTTGAAGAAGGATGTCATCTACGAAATGCTTAATTGGACGCGCAAAGGGATTAACC
CAGATGATGTGACGATGATGATCATTGATACAGCATTTAGGGAGATCTCTTATCACGGAA
GGGAAGCTTTCGAGAAGCTGCGAGGGCAGATACTTGAGCAGCGGGATGTGTTGGTTGAAT
ATCCTCAA
>Contig4
CAACGTTCCCCGCAAATTTGATTCAATCTCCAATTTCGAACACCTTCATATCAACACCCA
TTGAAGGAGCGATGGAGATACAAGTCCCCTACTACAACTCATCACATATTTCACCTTGCG
TTGGGTTTTCCGCTGGTACGACGTCACCTATTTCGCGACGTTCTGCATTGCTAGGTTTTA
CCCCTCCAGTTATTGTTGGGGTGACACCTATGTTTCCGCCAGGCGAAACCGATGAAATCA
ACTGTGCTGTATCTCGAGCAGCGGCGGACGATTTCTCGTTTTCTTACATATTGGGACCAC
CGCCTTTG
