# Supplementary material for: Metavisitor, a Suite of Galaxy Tools for Simple and Rapid Detection and Discovery of Viruses in Deep Sequence Data
Source: PLoS One. 2017 Jan 3;12(1):e0168397. doi: 10.1371/journal.pone.0168397 (PMC5207757; doi:10.1371/journal.pone.0168397)
Supplement: S9 File — Lowercase correspond to NC_001834.1 sequences while uppercase correspond to contig sequences. (TXT) [file pone.0168397.s026.txt]

>Scaffold
tttatatcgtgtgtacatataaatatgtacacacggcttttaggtagaatattgttttca
atgttgattttaaaggtaactttggttattatgctttacggttttcattgttgatggtat
ttgtggcctgcggtccctaattgttgaattatttattctgatacgttgttttcattgttg
atggtaaggattcttattttgaagtggtttttcagaagataactctaaatatgaattatg
ccttattgttttcaatgttgatggccttcgtttaaatactctttgttaatgacggtaatc
aaagattacatctcaaacttagattaatatttttaagtagggtatactgagttagtcctc
tctctttactgattttgatatctggtaattgacttcgaagaaagatgcgtcttttggatt
tgtaatgactgggccttaagttcataggtgttattacatggaggaacacattactttggt
tgatgatgatgttttgatgatgactttcaatgtatgtgcttatgttaagcctgacataag
aacttactagtttgcataatgcaaagggttagtatatgatttttagtatgtggattttga
cactgcctttgattaggatgtgtgaatgattttgaaacatattaagatgtttatacgagc
gtgttgtttactattttcaggatatgtggaagcggttgtgtatgatctatacgcacattt
agttcccagagggcgttgtcgtctccccctaagcaagggagaaacacgtggcacatgatc
ttgcgcttaacgataaaaatggaatctgataaaagtatggcctgtttaaatagaattttg
atgaataagatgatgtttgtggaagataagatctctacccttaagatggttgctgattat
tatcaaaaagaagtaaagtatgattttgatgcagttgaatctccccgtgaggcacctgta
tttagatgtacttgtcgattccttggttataccattatgactcaaggcatcggtaagaag
aatccgaaacaggaagctgcacgtCGTTTCCTGCTAGAATTGTGCGGAGACGTTGAACTG
AACCCAGGACCCGTCCAATCCAACATTTACAACGCTCGCTTTCTCGACAACAGAGGCTGT
GAATTGGTGGAAAAGAAATCCCGGAAGAATCGCAAAattaaaacattaattaaagagttg
cgtcgacaaatcaaaaataggaaaatttattcccaaggaatgtttgataaattaactaaa
caaatttctgatgggataaaagatggtgttggctctCAAGATTTGAACGCGAACCTAGAT
AAGGTTTGCTCATTTCTTGAGGATGCTTTACCAGGTATGGTCGAGCACGTTACGCTCGTA
GCACAAAATACATCCGCGTCAGCCAAGGTGTTATCTGACGAGTTGATCAAATCAATGCTT
TGCATTGTTTTGATTTGCTTGTTGATTGAAACCAAGTTCTATAAGACCGCTTTCGCGGTA
CTTATAGTGGTTGCTCTACGTGTTTTCGGGTACAGTGAGCAAATAATTGAGACAGCTATG
GACATGaagaataaaatattttcacagggtgcattgCAAGGTAATATGGAAGATGTCGTT
TTCCATCCGTGGTTGAACACGTGTGGAAAGTTGATTTTCCTACTTATCGCTGTCCTGTGT
CTCAAGAAATTACCAGGAAAGAACGACGTAGACACTTTCATGCGCAGGCTCGACAGCTTA
CCCAAAGCTGTTAAGGGTGCGACACAACTACATGAATGGGTGTCAAAATACTTCGATCTC
TCTTTGGATCACGTCAAGGCGATGATTGTTGGTAAATCTTGTGCCGAAATGAAGAAGGCT
GAATCATCAAGCGCCAAAGTTTTGGCTTGGGCCGCTAGAGTTCAAGATTTCGTCAGATTG
GAACAACGAAGTAAAATCGATAGTGATATCGCTGTCGCCAACGAGGCTGAAGCCTTGTAT
CACACTGGATTGCAATTTGCAGGAGACACTCTGTTACCTCCAGAATTGCACAAGGTCGTG
AACAGTGCGCTAAGACCAGCCCGCGATATATATGAGTACGTCACCCGCTCCCCAATAAAA
GGAGGGAGTCGTAAGATGAGACCCTTGATGATTTGGCTAGCTGGCCAGTCAGGAATTGGG
AAAACCTCTATGGTGGATCCTCTATGTATCGATTTGCTTCGAGCAATGGGTTATGTGGGA
CCTGAACATCTCCACTCGTTGGTGTATGGCCGCCAAGTTGAGACGGAGTACTGGGATGGT
TACAAAGCCCACAAGATAGTGATCTATGATGATGCTTTTCAGCTGAAAGATGATGCTGTG
AACAGGAATTTGGAGGTATTTGAGGTTATACGTTCTTGCAACACGTATCCTCAACACCTT
CATATGGCTTGTCTCTCGGATAAAAACACTTTTTCAGTAGCGGAAGTGTACATCTACACT
ACCAACGAAATGAATGTCAAACTTGAGTCGCTGACTCATGAACAAGCATTCTACAACCGC
ATGAGTGAAAACGCGTTCACTGTGCGTCCAAAAGAGGCTTATCGTCTAGTCGAAGAAGGA
TCAACCGGCAATAAGCAGTATttaaaattggataagagtaaattggacaaaacaaaaGCT
ATCGATCTCGATGTGTACGAATTCGTGCGCATGCAAAGAATAAATGACCACCCTTCGGGT
TGGAAAGCTACGGATGAAGTATATGGCTATGCAGAGTTCTCGAAACTAATGTGTGCTGAA
TGGAAGAGAAGGAAGACAGAACATCAGAATACTGTTGACTTCCTTAAGAAGTATGCAGAG
CGAgctcaggttggatcagaagaaaattctgaatatggtgattgtatagatTTTAACAAT
GACATAGCGGAACGTATAGCGCGTGGACAGGATATTACTGATATCTTGTATGAGTATGCT
GAAGATGACGAGTTGCATGAGGATTACATGGCTTACAAGAAACAGCAGGCCCAGCCTAGT
AAGTGGGACAAATACGCGCGCCGTCTCGAAAGTGCAATTACGGAAGGAAAGAATTTCCTT
GCCCGTGTGGTTTCAAAAATAGCCAGCGTCATTCGGGAGAACCCATATTTGACCATGATG
GCAACTGTGGGGAGCGTTCTCGCTCTGTATGGAGCTATGCGTTGGTTTTCGAAAGGAGTA
gatcctgtagaagccgaggttgctccttctggtgacgctaaaacagtgcgcttaccaagg
aaactcgttgagattggtgcttctggagatgttaaaacacagaagattgtgaaacccgtt
gtagagaccgaatggcatcgtaacaataaaggagagattgaaatttcttgtgatgaatgt
ggtatgcataggatgtctgcatttaacaatatgacagatgaagaatttgataactgtaca
tatgaagatttgaataaggaccagaaacgtgaacttgcccagtggtctactaaagattct
tggttaggtcgattctttttgagtcgagatcgcaagaataaggttggaatttgggccgaa
gtgggacaatcaggtgatgttaaaacaaataaagctcagattaaacgtgttgaagctgga
gccgaagaattagttactgttgctttaactcaaggttgttctgatgatgctgcacacaat
ttgatgattgacgttttccaaaaaAACACGTATCGAATGTGTATCAAGAGGGATCCTGAT
GATTTGGTCGTTGGAAACGCTGTGTTTATCACAGGGTGGACGCTCCTCATACCGTACCAC
TTCGTTTGTGGACTGGCGGGACGGAGAATAGCTGCTGATTCCATCGTGACTTTGTCAAAG
CCAGGCTTGGATAAGATTATTGAATTCCCGTTGTCACGAATCTTCGATACCTCACCAGAT
GGTTTTACCACTAGTGAGTATTGTGCTCGAATGGAACATGAAGATGGAGAATTGGTTGAT
GCCATCCTGGTAAACCTGCATGGTTTGGGAGTGCGAATCCATCCTGACCTCCGGGGAAAA
ATTGTGACGGTACGAGACCAAGCGCACCTGAGTACGACATTTCATGCGATTCTCACAACG
ttccatgttaacaatatgggtttatatcgtgtttataattggctaaatgcagttcgtcct
tgcgataaaaagatagaaattttccaccctgaagatggttttgagtatcccgaagaatcT
ACACCCAACGTGACTGTTACAAGTATTATTCCGTAACGGTCGTTGGAGATTGTGGTGCCT
TGCTGGTAGCACAAAATCATGCAATTGTGAGGAAAATATTTGCAATGCATATAGCAGGTa
atgatGCGGAAGAAAATGGCTATGCTTGTCCAATCAATCAGGAAATGTTAGCGCGTGGCT
TCagaagaatatttcctcacaattttattatgaaatacccaatatggttgatccGGACCG
TGTCAAACCCCGGAAGGATTGTTCGCCCCTATTGGCAAAGCGCCGATAGGCGTAGGGATG
TCCACCAAGACGGCTATACGACCTTCACGCTTGTATGGAAGAATAACTAAACCGACAACT
GCACCATCATACTTGaagccaacgattctgaataacaaagtacataatcctCTTTATCGT
GGATTGACCAAGTGTGGTGTTCGCACAGTTAATATTCAACCAGAATACATAGACGCAGCG
GCGAATGACGTCGCACGCTATGTGTTAAACCAGCATGTTGGTCACGTGGATAGGGAACGA
TACACACGTATATTGTCGTACGAGGAGGCTGTTAAGGGCGTGCCGTACGATGATTTCATG
AAGTCAGTGACTCGAGTCACTTCCCCTGGTTACCCCTATTGCTTGGATACTGGAAACATG
CCAGGGAAAAGCAAATGGATGGGGCTCGAACAAGATTTCGATATGACAAGTCCAGCTGCT
TTGGCTTTGAGGAAAGATGTTGAAAGTTTGTTGGAAGATTGCAAAAATGGCTTAGTCCGT
GATGTGGTGTTTGTCGACACTCTCAAGGATGAAAGGCGCGAGCTGATAAAGGTGGAAGCA
AAGAAGACTCGAGTCTTTTCTGCTGGACCACAGCATTTTGTAATAGCTTTCCGGCAATAC
TTTCTTCCATTCTCTGCCTGGGTCATGCATAACAGAATCGAAAACGAAGTAGCCGTTGGA
ACAAACCCCTTCTCAATGGATTGGCACAACATTGCTGTGCGTATGCGTAGTAAAGGGAGA
CACATTATTGCTGGAGATTTTAGCAATTTTGATGGATCCCTCAACGCCCAAGTTCTCTGG
ACAATATTTTGGAAGATATTTGTCCCGTGGCTTAATGATATTGAACCACTTGGTACACCC
AAGAATGAGGAGAATCTGCGGGTCTGCACGAGTCTATGGACGCACTTGGTGCACTCCGTG
CACATTTGTGGAGATAACTTGTACATGTGGACACATTCTCAACCATCGGGCAATCCCTTC
ACGGTGATAATCAATAGTTTGTATAACTCAGTTATCATGCGTGTCGTGTGGCAATACATA
ATGGCGAAAGAAGAACCTAAGTTACGCACAATGAACCATTTCAATCAACATGTTGCTATG
GTTTCATATGGTGATGACAATCTACTTAACATCTCGGAAGGGGTAATTGATATCTTCAAC
CAACTTACCATCTCGGAAGCCATGCGTTGGATAGGACACGAATACACAGATGAAACGAAA
ACAGGCGAGGCTGCGCCCTATCGGACATTGGAAGAAGTCCGTTTCCTTAAAAGAGGGTTC
AGAATGGATCACCTCTTGTGTCGGTGGGTAGCTCCTTTGAAGAAGGATGTCATCTACGAA
ATGCTTAATTGGACGCGCAAAGGGATTAACCCAGATGATGTGACGATGATGATCATTGAT
ACAGCATTTAGGGAGATCTCTTATCACGGAAGGGAAGCTTTCGAGAAGCTGCGAGGGCAG
ATACTTgcgttgaaggtaccccaggaacttcctgaaaaccctcagattttgacgtacaac
caatatttgcacgatattgaatatcttgcggaccctttgtacgacttttagttaagatgt
gatcttgcttccttatacaattttgagaggttaataagaaggaagtagtgctatcttaat
aattaggttaactatttagttttactgttcaggatgcctattggcagccccataatatcc
aggacaccctctctgcttcttatatgattaggttgtcatttagaataagaaaataacctg
ctaactttcaaacaaataataataacattAAAGAACAAGAACAAGAAATTTCAACACATC
AACAAGAAATAGTCAAGTTTATAAGCGACGGAGTGACTCCTCATTCTGAAGCTTTGCCCC
TTATCACACCTTTAGATCAAGCATATTTGGCAATGACCACACGAGAAGAAAGAATTCATA
CCATTAAAGACTTTCTCTCCCGCCCCATCAGGATCACTTCAAACCTTTGGTCGGAAACTA
ACACACAAGGTCAACAGTTGTTTTCAGCTAACTTTCCTGAAGTGCTGATTGCTAATCCGA
TGTTCCGATCAAAAGTTGAAGGTTTCGTTGGGTTGAGAGCAAACATGCGCGTTAAGCTTC
AAGTTAATTCGCAACCATTCCAACAAGGTAGACTGCTCATGCACTATATACCTTACGCTC
AATATATGCCTAACAAAGTTTCAATGATTAATTATTCACTTCACGGCAAAACTGGATGTC
CTAGGGTAGATTTAGATTTAAGCGTAGGTACTGAGATTGAAATGTTGATACCTTATGTGT
CGCCACACGCCTACTACAACCTTGTAACAGGGCAAGGTTCTTTTGGTGCGATCTACTTGA
CGGTATATTCGCAACTAAGAGATCCTGCAGCTGCTAACGGGTCGGTTGAATACACAATCT
GGGCATACTTAGAAGATGTGGACATCCAATACCCAACTGGAGCAAATGTTTACACTGGAA
GTGCTCCCAATCGTGCAACTCTCGCTAAAGAAATTGAGCAAGGGaaattcactgaaAGGA
CTCTTCGGAAAGCGCTTGTCGCGAACACATATGGTAACAACATTGAAGAAGCGTTCGCTC
AAATGGGTCCGGAAATCAAGGAGATTAAGGAACAGGGTACTATAAGCAAAGGTTTGGGTC
AGTTGGGAACAACCCTATCAACCTTTTCCAGTTTACCCATCCTGGGACCTTACTTGCGAG
CGCCAGCTTGGTTGTCCAAGGCTGCCTCCAACGTAGCAATGCACTTGGGGTTTTCAAAAC
CCTCAGTTCAGGGTATAGTTGAAGAAACCAAGTTGAGAACAGCTGCACGAATGGCTAATT
TCAATGGTGTTGATTCCTCCTACCAATTGGGGTTGTCTGCGTCCAATGAAATTCAGACAG
TTCCTGGTTTGTCAGGTTCTAAAGTGGATGAGATGGATCTTAATGTTATCGCATCCATTC
CCAATTATTGGTCGCAATTTTCATGGTCGGTGACTGATTCCACAAATAAAGTTTTATGGG
ATAATTACGTCACACCTTACAAGATCAAGCAGGAACCTGGAATAACACCTCCACGTTTTG
TCTGTACCTTTTTGGGTTTTCTAGCCAATATGTTCGCATATTGGCGTGGTTCGCTGGTTT
ACACTTTCAAATTTGTTAAAACCAATTTCCATTCGGGTCGTCTGCAAATAAGCTTCATAC
CGTTTTATTTCAACTCCACAATTTCGACGGGCGTACCAGATACGACGCGCGCTCAACGTA
TTATTGTTGATTTGCGCACAGCTACAGAGGTTTCTTTCACAGTGCCTTATGTATCTTCGC
GACCCTGGATGTTTTGCGCTAGAACCGAAAGTGAGGTTTTAGGAACCGTTGGTACAGACA
TGTACAATGCAGTTTTAGGCATCATACGTGTAGAGGTACTCAATCAACTTGTTGCCTCTA
ACAGTGTCACTCAATCCATTGACGTTTTGGTTGAAGTTAATGGAGGACCTGATCTCACAT
TTGCAGGCCCAGGAGGTCCCTCTTATAGGGCTTATTCTGGTTCGACAATAGTGGCGGACG
AGTCGAAAGCTaagaaacagcgtgaggaggagtatgacaacaacatacctcaaactattt
ctaatcgtggaaaacgGAAGTCAAGAAAGAAGAAGCGTCGGCACAGATGATGGGTGATAA
CGAACAAACACCAAGAAATGAAGCTCAGTTGGGTGCACACTCGGAATCAATAGATACTCA
TCCTATACAGAGCAACTGGTCACCAGAAGCTTTGTGCATAGGGGAGAAAATCACCAGTGT
GCGTCAACTCATCAAGCGACATGGTTTACTTGCACGTAAAATCACTCTAAATCAGGCCAA
TCCTACTTTGTTCTTGGCACCATTTGCGTTTCGCAATGAACCTGGAATAACACCTCCACG
TTTTGTCTGTACCTTTTTGGGTTTTCTAGCCAATATGTTCGCATATTGGCGTGGTTCGCT
GGTTTACACTTTCAAATTTGTTAAAACCAATtcagcagaaacatcagttaaaaccgacac
aacttggactgtaaatttgtggaattctgtacaagattcttttaattctctaattaatgt
atttagtactactgattaccctataaaatccacaggagcacttccagccggaacaagcgg
ttttggTCGAACACCTTCATATCAACACCCATTGAAGGAGCGATGGAGATACAAGTCCCC
TACTACAACTCATCACATATTTCACCTTGCGTTGGGTTTTCCGCTGGTACGACGTCACCT
ATTTCGCGACGTTCTGCATTGCTAGGTTTTACCCCTCCAGTTATTGTTGGGGTGACACCT
ATGTTTCCGCCAGGCGAAACCGATGAAATCAACTGTGCTGTATCTCGAGCAGCGGCGGAC
GATTTCTCGTTTTCTTACATATTGGGACCACCGCCTTTGaccaacgtcgctcgtccctaa
ctcccttactattctggatcctttaaaatttattaggatagacaaaaattaactctatat
tagatagtattagattaagtttctttttggttttgggttttattcagtaactatctgccc
tgcttacacgggtattatttttaattcttgtcccttctggactcttttattttgtatttt
caaaatttttactaatttttagtcagagtccttaggggctaccaggtttttcgcaatttt
cctgcttactgacagtaattgcaatttcgaattaaaataatagttgttttct
