# Supplementary material for: Metavisitor, a Suite of Galaxy Tools for Simple and Rapid Detection and Discovery of Viruses in Deep Sequence Data
Source: PLoS One. 2017 Jan 3;12(1):e0168397. doi: 10.1371/journal.pone.0168397 (PMC5207757; doi:10.1371/journal.pone.0168397)
Supplement: S11 File — (TXT) [file pone.0168397.s028.txt]

--- blastx Filter sequences by length on data 21 vs vir1 protein BLAST database__cn__ ---
# SeqId	%Identity	AlignLength	StartSubject	EndSubject	%QueryHitCov	E-value	BitScore
 
# gi|726973361|gb|AIY53985.1|_RNA-dependent_RNA_polymerase__Nilaparvata_lugens_C_virus
# Suject Length: 1770
# Total Subject Coverage: 1610
# Relative Subject Coverage: 0.909604519774
# Best Bit Score: 1238.0
# Mean Bit Score: 1238.0
Locus_69_Transcript_1/1_Confidence_0.000_Length_8919	40.4	1651	152	1761	52.9	0.0	1238.0
 
# gi|798547303|gb|AKA63265.1|_nonstructural_polyprotein__Cricket_paralysis_virus
# Suject Length: 1771
# Total Subject Coverage: 1611
# Relative Subject Coverage: 0.909655561829
# Best Bit Score: 1228.0
# Mean Bit Score: 1228.0
Locus_69_Transcript_1/1_Confidence_0.000_Length_8919	40.31	1652	152	1762	52.9	0.0	1228.0
 
# gi|798547250|gb|AKA63263.1|_nonstructural_polyprotein__Cricket_paralysis_virus
# Suject Length: 1771
# Total Subject Coverage: 1611
# Relative Subject Coverage: 0.909655561829
# Best Bit Score: 1228.0
# Mean Bit Score: 1228.0
Locus_69_Transcript_1/1_Confidence_0.000_Length_8919	40.31	1652	152	1762	52.9	0.0	1228.0
 
# gi|8895507|gb|AAF80998.1|_nonstructural_polyprotein__Cricket_paralysis_virus
# Suject Length: 1771
# Total Subject Coverage: 1611
# Relative Subject Coverage: 0.909655561829
# Best Bit Score: 1186.0
# Mean Bit Score: 1186.0
Locus_69_Transcript_1/1_Confidence_0.000_Length_8919	39.59	1652	152	1762	52.9	0.0	1186.0
 
# gi|81971654|sp|Q9IJX4.1|POLN_CRPVC_RecName:_Full_Replicase_polyprotein;_Contains:_RecName:_Full_Pro
# Suject Length: 1771
# Total Subject Coverage: 1611
# Relative Subject Coverage: 0.909655561829
# Best Bit Score: 1186.0
# Mean Bit Score: 1186.0
Locus_69_Transcript_1/1_Confidence_0.000_Length_8919	39.59	1652	152	1762	52.9	0.0	1186.0
 
# gi|21321709|ref|NP_647481.1|_nonstructural_polyprotein__Cricket_paralysis_virus
# Suject Length: 1771
# Total Subject Coverage: 1611
# Relative Subject Coverage: 0.909655561829
# Best Bit Score: 1186.0
# Mean Bit Score: 1186.0
Locus_69_Transcript_1/1_Confidence_0.000_Length_8919	39.59	1652	152	1762	52.9	0.0	1186.0
 
# gi|9629652|ref|NP_044946.1|_capsid_polyprotein,_partial__Drosophila_C_virus
# Suject Length: 901
# Total Subject Coverage: 890
# Relative Subject Coverage: 0.987791342952
# Best Bit Score: 953.0
# Mean Bit Score: 953.0
Locus_69_Transcript_1/1_Confidence_0.000_Length_8919	53.52	895	10	899	29.5	0.0	953.0
 
# gi|2388674|gb|AAC58808.1|_capsid_polyprotein,_partial__Drosophila_C_virus
# Suject Length: 901
# Total Subject Coverage: 890
# Relative Subject Coverage: 0.987791342952
# Best Bit Score: 953.0
# Mean Bit Score: 953.0
Locus_69_Transcript_1/1_Confidence_0.000_Length_8919	53.52	895	10	899	29.5	0.0	953.0
 
# gi|798547304|gb|AKA63266.1|_structural_polyprotein,_partial__Cricket_paralysis_virus
# Suject Length: 895
# Total Subject Coverage: 887
# Relative Subject Coverage: 0.991061452514
# Best Bit Score: 905.0
# Mean Bit Score: 905.0
Locus_69_Transcript_1/1_Confidence_0.000_Length_8919	50.39	903	7	893	29.7	0.0	905.0
 
# gi|798547251|gb|AKA63264.1|_structural_polyprotein,_partial__Cricket_paralysis_virus
# Suject Length: 895
# Total Subject Coverage: 887
# Relative Subject Coverage: 0.991061452514
# Best Bit Score: 905.0
# Mean Bit Score: 905.0
Locus_69_Transcript_1/1_Confidence_0.000_Length_8919	50.39	903	7	893	29.7	0.0	905.0
 
# gi|726973362|gb|AIY53986.1|_capsid_protein,_partial__Nilaparvata_lugens_C_virus
# Suject Length: 896
# Total Subject Coverage: 888
# Relative Subject Coverage: 0.991071428571
# Best Bit Score: 902.0
# Mean Bit Score: 902.0
Locus_69_Transcript_1/1_Confidence_0.000_Length_8919	50.0	898	7	894	29.7	0.0	902.0
 
# gi|21321710|ref|NP_647482.1|_structural_polyprotein,_partial__Cricket_paralysis_virus
# Suject Length: 895
# Total Subject Coverage: 887
# Relative Subject Coverage: 0.991061452514
# Best Bit Score: 897.0
# Mean Bit Score: 897.0
Locus_69_Transcript_1/1_Confidence_0.000_Length_8919	49.94	903	7	893	29.7	0.0	897.0
 
# gi|8895508|gb|AAF80999.1|_structural_polyprotein,_partial__Cricket_paralysis_virus
# Suject Length: 895
# Total Subject Coverage: 887
# Relative Subject Coverage: 0.991061452514
# Best Bit Score: 897.0
# Mean Bit Score: 897.0
Locus_69_Transcript_1/1_Confidence_0.000_Length_8919	49.94	903	7	893	29.7	0.0	897.0
 
# gi|54041577|sp|P13418.2|POLS_CRPVC_RecName:_Full_Structural_polyprotein;_Contains:_RecName:_Full_Ca
# Suject Length: 895
# Total Subject Coverage: 887
# Relative Subject Coverage: 0.991061452514
# Best Bit Score: 897.0
# Mean Bit Score: 897.0
Locus_69_Transcript_1/1_Confidence_0.000_Length_8919	49.94	903	7	893	29.7	0.0	897.0
 
# gi|9629651|ref|NP_044945.1|_replicase_polyprotein__Drosophila_C_virus
# Suject Length: 1759
# Total Subject Coverage: 1582
# Relative Subject Coverage: 0.899374644684
# Best Bit Score: 763.0
# Mean Bit Score: 659.5
Locus_69_Transcript_1/1_Confidence_0.000_Length_8919	47.72	790	963	1749	25.9	0.0	763.0
Locus_69_Transcript_1/1_Confidence_0.000_Length_8919	37.58	833	83	877	27.3	3e-161	556.0
 
# gi|81920773|sp|O36966.1|POLN_DCVEB_RecName:_Full_Replicase_polyprotein;_Contains:_RecName:_Full_Pro
# Suject Length: 1759
# Total Subject Coverage: 1582
# Relative Subject Coverage: 0.899374644684
# Best Bit Score: 763.0
# Mean Bit Score: 659.5
Locus_69_Transcript_1/1_Confidence_0.000_Length_8919	47.72	790	963	1749	25.9	0.0	763.0
Locus_69_Transcript_1/1_Confidence_0.000_Length_8919	37.58	833	83	877	27.3	3e-161	556.0
 
# gi|2388673|gb|AAC58807.1|_replicase_polyprotein__Drosophila_C_virus
# Suject Length: 1759
# Total Subject Coverage: 1582
# Relative Subject Coverage: 0.899374644684
# Best Bit Score: 763.0
# Mean Bit Score: 659.5
Locus_69_Transcript_1/1_Confidence_0.000_Length_8919	47.72	790	963	1749	25.9	0.0	763.0
Locus_69_Transcript_1/1_Confidence_0.000_Length_8919	37.58	833	83	877	27.3	3e-161	556.0
 
# gi|24943169|ref|NP_733846.1|_capsid_protein_precursor,_partial__Aphid_lethal_paralysis_virus
# Suject Length: 807
# Total Subject Coverage: 797
# Relative Subject Coverage: 0.98760842627
# Best Bit Score: 352.0
# Mean Bit Score: 352.0
Locus_69_Transcript_1/1_Confidence_0.000_Length_8919	30.86	891	1	797	29.3	3e-100	352.0
 
# gi|24431320|gb|AAN61471.1|_capsid_protein_precursor,_partial__Aphid_lethal_paralysis_virus
# Suject Length: 807
# Total Subject Coverage: 797
# Relative Subject Coverage: 0.98760842627
# Best Bit Score: 352.0
# Mean Bit Score: 352.0
Locus_69_Transcript_1/1_Confidence_0.000_Length_8919	30.86	891	1	797	29.3	3e-100	352.0
 
# gi|408690202|gb|AFU81561.1|_ORF2,_partial__Aphid_lethal_paralysis_virus
# Suject Length: 808
# Total Subject Coverage: 798
# Relative Subject Coverage: 0.987623762376
# Best Bit Score: 350.0
# Mean Bit Score: 350.0
Locus_69_Transcript_1/1_Confidence_0.000_Length_8919	30.47	886	1	798	29.3	1e-99	350.0
 
# gi|671777420|gb|AIJ00044.1|_capsid_protein,_partial__Aphid_lethal_paralysis_virus
# Suject Length: 809
# Total Subject Coverage: 799
# Relative Subject Coverage: 0.987639060569
# Best Bit Score: 347.0
# Mean Bit Score: 347.0
Locus_69_Transcript_1/1_Confidence_0.000_Length_8919	29.83	895	1	799	29.3	1e-98	347.0
 
# gi|451926883|gb|AGF84787.1|_capsid_protein_precursor,_partial__Aphid_lethal_paralysis_virus
# Suject Length: 809
# Total Subject Coverage: 799
# Relative Subject Coverage: 0.987639060569
# Best Bit Score: 343.0
# Mean Bit Score: 343.0
Locus_69_Transcript_1/1_Confidence_0.000_Length_8919	29.93	892	1	799	29.3	3e-97	343.0
 
# gi|5821785|pdb|1B35|C_Chain_C,_Cricket_Paralysis_Virus_(crpv)
# Suject Length: 282
# Total Subject Coverage: 268
# Relative Subject Coverage: 0.950354609929
# Best Bit Score: 343.0
# Mean Bit Score: 343.0
Locus_69_Transcript_1/1_Confidence_0.000_Length_8919	59.33	268	1	268	8.9	1e-103	343.0
 
# gi|378941789|gb|AFC75856.1|_capsid_protein_precursor,_partial__Aphid_lethal_paralysis_virus
# Suject Length: 808
# Total Subject Coverage: 623
# Relative Subject Coverage: 0.77103960396
# Best Bit Score: 338.0
# Mean Bit Score: 338.0
Locus_69_Transcript_1/1_Confidence_0.000_Length_8919	32.85	694	1	623	22.9	1e-95	338.0
 
# gi|323281|gb|AAA42889.1|_polymerase,_partial__Cricket_paralysis_virus
# Suject Length: 426
# Total Subject Coverage: 403
# Relative Subject Coverage: 0.946009389671
# Best Bit Score: 337.0
# Mean Bit Score: 337.0
Locus_69_Transcript_1/1_Confidence_0.000_Length_8919	45.48	420	4	406	13.5	3e-99	337.0
 
# gi|5821784|pdb|1B35|B_Chain_B,_Cricket_Paralysis_Virus_(crpv)
# Suject Length: 255
# Total Subject Coverage: 232
# Relative Subject Coverage: 0.909803921569
# Best Bit Score: 334.0
# Mean Bit Score: 334.0
Locus_69_Transcript_1/1_Confidence_0.000_Length_8919	63.36	232	5	236	7.8	7e-101	334.0
 
# gi|20451013|ref|NP_620555.1|_nonstructural_polyprotein__Plautia_stali_intestine_virus
# Suject Length: 1811
# Total Subject Coverage: 1362
# Relative Subject Coverage: 0.752070679183
# Best Bit Score: 332.0
# Mean Bit Score: 332.0
Locus_69_Transcript_1/1_Confidence_0.000_Length_8919	26.03	1429	418	1779	45.0	2e-89	332.0
 
# gi|2344757|dbj|BAA21898.1|_nonstructural_polyprotein__Plautia_stali_intestine_virus
# Suject Length: 1811
# Total Subject Coverage: 1362
# Relative Subject Coverage: 0.752070679183
# Best Bit Score: 332.0
# Mean Bit Score: 332.0
Locus_69_Transcript_1/1_Confidence_0.000_Length_8919	26.03	1429	418	1779	45.0	2e-89	332.0
 
# gi|2911300|gb|AAC95510.1|_structural_polyprotein__Rhopalosiphum_padi_virus
# Suject Length: 818
# Total Subject Coverage: 739
# Relative Subject Coverage: 0.903422982885
# Best Bit Score: 330.0
# Mean Bit Score: 330.0
Locus_69_Transcript_1/1_Confidence_0.000_Length_8919	30.51	839	47	785	27.9	9e-93	330.0
 
# gi|9629937|ref|NP_046156.1|_structural_polyprotein__Rhopalosiphum_padi_virus
# Suject Length: 818
# Total Subject Coverage: 739
# Relative Subject Coverage: 0.903422982885
# Best Bit Score: 330.0
# Mean Bit Score: 330.0
Locus_69_Transcript_1/1_Confidence_0.000_Length_8919	30.51	839	47	785	27.9	9e-93	330.0
 
# gi|161598238|gb|ABX74940.1|_structural_polyprotein,_partial__Rhopalosiphum_padi_virus
# Suject Length: 816
# Total Subject Coverage: 739
# Relative Subject Coverage: 0.905637254902
# Best Bit Score: 328.0
# Mean Bit Score: 328.0
Locus_69_Transcript_1/1_Confidence_0.000_Length_8919	30.95	840	45	783	27.9	5e-92	328.0
 
# gi|335057595|gb|AEH26191.1|_non-structural_polyprotein,_partial__Aphid_lethal_paralysis_virus
# Suject Length: 1156
# Total Subject Coverage: 617
# Relative Subject Coverage: 0.533737024221
# Best Bit Score: 310.0
# Mean Bit Score: 310.0
Locus_69_Transcript_1/1_Confidence_0.000_Length_8919	32.49	631	501	1117	20.1	4e-84	310.0
 
# gi|564112413|gb|AHB63951.1|_capsid_P1_polyprotein,_partial__Triatoma_virus
# Suject Length: 868
# Total Subject Coverage: 758
# Relative Subject Coverage: 0.873271889401
# Best Bit Score: 293.0
# Mean Bit Score: 293.0
Locus_69_Transcript_1/1_Confidence_0.000_Length_8919	29.32	863	74	831	27.7	6e-80	293.0
 
# gi|564112403|gb|AHB63946.1|_capsid_P1_polyprotein,_partial__Triatoma_virus
# Suject Length: 868
# Total Subject Coverage: 758
# Relative Subject Coverage: 0.873271889401
# Best Bit Score: 293.0
# Mean Bit Score: 293.0
Locus_69_Transcript_1/1_Confidence_0.000_Length_8919	29.32	863	74	831	27.7	8e-80	293.0
 
# gi|564112407|gb|AHB63948.1|_capsid_P1_polyprotein,_partial__Triatoma_virus
# Suject Length: 868
# Total Subject Coverage: 758
# Relative Subject Coverage: 0.873271889401
# Best Bit Score: 292.0
# Mean Bit Score: 292.0
Locus_69_Transcript_1/1_Confidence_0.000_Length_8919	29.2	863	74	831	27.7	9e-80	292.0
 
# gi|564112405|gb|AHB63947.1|_capsid_P1_polyprotein,_partial__Triatoma_virus
# Suject Length: 868
# Total Subject Coverage: 758
# Relative Subject Coverage: 0.873271889401
# Best Bit Score: 292.0
# Mean Bit Score: 292.0
Locus_69_Transcript_1/1_Confidence_0.000_Length_8919	29.2	863	74	831	27.7	1e-79	292.0
 
# gi|564112409|gb|AHB63949.1|_capsid_P1_polyprotein,_partial__Triatoma_virus
# Suject Length: 868
# Total Subject Coverage: 758
# Relative Subject Coverage: 0.873271889401
# Best Bit Score: 292.0
# Mean Bit Score: 292.0
Locus_69_Transcript_1/1_Confidence_0.000_Length_8919	29.32	863	74	831	27.7	9e-80	292.0
 
# gi|564112411|gb|AHB63950.1|_capsid_P1_polyprotein,_partial__Triatoma_virus
# Suject Length: 868
# Total Subject Coverage: 758
# Relative Subject Coverage: 0.873271889401
# Best Bit Score: 291.0
# Mean Bit Score: 291.0
Locus_69_Transcript_1/1_Confidence_0.000_Length_8919	29.2	863	74	831	27.7	2e-79	291.0
 
# gi|6003486|gb|AAF00473.1|_capsid_protein_precursor,_partial__Triatoma_virus
# Suject Length: 868
# Total Subject Coverage: 758
# Relative Subject Coverage: 0.873271889401
# Best Bit Score: 290.0
# Mean Bit Score: 290.0
Locus_69_Transcript_1/1_Confidence_0.000_Length_8919	29.2	863	74	831	27.7	5e-79	290.0
 
# gi|20451030|ref|NP_620563.1|_capsid_protein_precursor,_partial__Triatoma_virus
# Suject Length: 868
# Total Subject Coverage: 758
# Relative Subject Coverage: 0.873271889401
# Best Bit Score: 290.0
# Mean Bit Score: 290.0
Locus_69_Transcript_1/1_Confidence_0.000_Length_8919	29.2	863	74	831	27.7	5e-79	290.0
 
# gi|33415005|gb|AAN63803.2|_replicase_polyprotein__Acute_bee_paralysis_virus
# Suject Length: 1904
# Total Subject Coverage: 1552
# Relative Subject Coverage: 0.81512605042
# Best Bit Score: 368.0
# Mean Bit Score: 273.5
Locus_69_Transcript_1/1_Confidence_0.000_Length_8919	32.61	828	1090	1869	26.4	1e-100	368.0
Locus_69_Transcript_1/1_Confidence_0.000_Length_8919	25.0	808	154	925	24.7	1e-42	179.0
 
# gi|33415009|gb|AAN63804.2|AF486073_1_replicase_polyprotein__Acute_bee_paralysis_virus
# Suject Length: 1904
# Total Subject Coverage: 1552
# Relative Subject Coverage: 0.81512605042
# Best Bit Score: 369.0
# Mean Bit Score: 273.0
Locus_69_Transcript_1/1_Confidence_0.000_Length_8919	32.49	828	1090	1869	26.4	1e-100	369.0
Locus_69_Transcript_1/1_Confidence_0.000_Length_8919	25.25	812	154	925	24.7	3e-42	177.0
 
# gi|563616039|gb|AHB62420.1|_non-structural_polyprotein__Formica_exsecta_virus_1
# Suject Length: 1938
# Total Subject Coverage: 1523
# Relative Subject Coverage: 0.785861713106
# Best Bit Score: 366.0
# Mean Bit Score: 269.0
Locus_69_Transcript_1/1_Confidence_0.000_Length_8919	33.29	790	1162	1901	25.4	8e-100	366.0
Locus_69_Transcript_1/1_Confidence_0.000_Length_8919	24.84	805	161	943	24.7	1e-40	172.0
 
# gi|571026782|ref|YP_008888535.1|_non-structural_polyprotein__Formica_exsecta_virus_1
# Suject Length: 1938
# Total Subject Coverage: 1523
# Relative Subject Coverage: 0.785861713106
# Best Bit Score: 366.0
# Mean Bit Score: 269.0
Locus_69_Transcript_1/1_Confidence_0.000_Length_8919	33.29	790	1162	1901	25.4	8e-100	366.0
Locus_69_Transcript_1/1_Confidence_0.000_Length_8919	24.84	805	161	943	24.7	1e-40	172.0
 
# gi|30793780|ref|NP_851403.1|_non-structural_polyprotein__Kashmir_bee_virus
# Suject Length: 1933
# Total Subject Coverage: 1517
# Relative Subject Coverage: 0.784790481117
# Best Bit Score: 365.0
# Mean Bit Score: 269.0
Locus_69_Transcript_1/1_Confidence_0.000_Length_8919	33.29	793	1157	1898	25.5	2e-99	365.0
Locus_69_Transcript_1/1_Confidence_0.000_Length_8919	25.19	802	166	940	24.6	5e-41	173.0
 
# gi|30526318|gb|AAP32283.1|_non-structural_polyprotein__Kashmir_bee_virus
# Suject Length: 1933
# Total Subject Coverage: 1517
# Relative Subject Coverage: 0.784790481117
# Best Bit Score: 365.0
# Mean Bit Score: 269.0
Locus_69_Transcript_1/1_Confidence_0.000_Length_8919	33.29	793	1157	1898	25.5	2e-99	365.0
Locus_69_Transcript_1/1_Confidence_0.000_Length_8919	25.19	802	166	940	24.6	5e-41	173.0
 
# gi|10314010|ref|NP_066241.1|_replicase_polyprotein__Acute_bee_paralysis_virus
# Suject Length: 1906
# Total Subject Coverage: 1554
# Relative Subject Coverage: 0.815320041973
# Best Bit Score: 366.0
# Mean Bit Score: 264.5
Locus_69_Transcript_1/1_Confidence_0.000_Length_8919	32.49	828	1092	1871	26.4	5e-100	366.0
Locus_69_Transcript_1/1_Confidence_0.000_Length_8919	25.8	814	154	927	24.7	7e-38	163.0
 
# gi|81968429|sp|Q9DSN9.1|POLN_ABPVR_RecName:_Full_Replicase_polyprotein
# Suject Length: 1906
# Total Subject Coverage: 1554
# Relative Subject Coverage: 0.815320041973
# Best Bit Score: 366.0
# Mean Bit Score: 264.5
Locus_69_Transcript_1/1_Confidence_0.000_Length_8919	32.49	828	1092	1871	26.4	5e-100	366.0
Locus_69_Transcript_1/1_Confidence_0.000_Length_8919	25.8	814	154	927	24.7	7e-38	163.0
 
# gi|10121212|gb|AAG13118.1|AF150629_1_replicase_polyprotein__Acute_bee_paralysis_virus
# Suject Length: 1906
# Total Subject Coverage: 1554
# Relative Subject Coverage: 0.815320041973
# Best Bit Score: 366.0
# Mean Bit Score: 264.5
Locus_69_Transcript_1/1_Confidence_0.000_Length_8919	32.49	828	1092	1871	26.4	5e-100	366.0
Locus_69_Transcript_1/1_Confidence_0.000_Length_8919	25.8	814	154	927	24.7	7e-38	163.0
 
# gi|594139283|gb|AHL83499.1|_non-structural_polyprotein__Kashmir_bee_virus
# Suject Length: 1933
# Total Subject Coverage: 1523
# Relative Subject Coverage: 0.787894464563
# Best Bit Score: 353.0
# Mean Bit Score: 262.5
Locus_69_Transcript_1/1_Confidence_0.000_Length_8919	32.25	800	1149	1896	25.7	5e-96	353.0
Locus_69_Transcript_1/1_Confidence_0.000_Length_8919	24.84	797	166	940	24.6	1e-40	172.0
 
# gi|568599692|gb|AHE13857.1|_capsid_protein,_partial__Triatoma_virus
# Suject Length: 716
# Total Subject Coverage: 642
# Relative Subject Coverage: 0.896648044693
# Best Bit Score: 260.0
# Mean Bit Score: 260.0
Locus_69_Transcript_1/1_Confidence_0.000_Length_8919	29.89	716	74	715	23.0	3e-70	260.0
 
# gi|451311627|gb|ADZ55653.2|_capsid_protein,_partial__Triatoma_virus
# Suject Length: 716
# Total Subject Coverage: 642
# Relative Subject Coverage: 0.896648044693
# Best Bit Score: 259.0
# Mean Bit Score: 259.0
Locus_69_Transcript_1/1_Confidence_0.000_Length_8919	29.75	716	74	715	23.0	6e-70	259.0
 
# gi|568599698|gb|AHE13860.1|_capsid_protein,_partial__Triatoma_virus
# Suject Length: 716
# Total Subject Coverage: 642
# Relative Subject Coverage: 0.896648044693
# Best Bit Score: 259.0
# Mean Bit Score: 259.0
Locus_69_Transcript_1/1_Confidence_0.000_Length_8919	29.89	716	74	715	23.0	6e-70	259.0
 
# gi|568599696|gb|AHE13859.1|_capsid_protein,_partial__Triatoma_virus
# Suject Length: 711
# Total Subject Coverage: 581
# Relative Subject Coverage: 0.817158931083
# Best Bit Score: 258.0
# Mean Bit Score: 258.0
Locus_69_Transcript_1/1_Confidence_0.000_Length_8919	30.15	650	74	654	21.2	2e-69	258.0
 
# gi|20451020|ref|NP_620561.1|_capsid_protein_precursor,_partial__Himetobi_P_virus
# Suject Length: 874
# Total Subject Coverage: 676
# Relative Subject Coverage: 0.773455377574
# Best Bit Score: 257.0
# Mean Bit Score: 257.0
Locus_69_Transcript_1/1_Confidence_0.000_Length_8919	29.01	717	67	742	23.5	4e-68	257.0
 
# gi|3493359|dbj|BAA32554.1|_capsid_protein_precursor,_partial__Himetobi_P_virus
# Suject Length: 874
# Total Subject Coverage: 676
# Relative Subject Coverage: 0.773455377574
# Best Bit Score: 257.0
# Mean Bit Score: 257.0
Locus_69_Transcript_1/1_Confidence_0.000_Length_8919	29.01	717	67	742	23.5	4e-68	257.0
 
# gi|726973359|gb|AIY53984.1|_capsid_protein,_partial__Himetobi_P_virus
# Suject Length: 874
# Total Subject Coverage: 676
# Relative Subject Coverage: 0.773455377574
# Best Bit Score: 256.0
# Mean Bit Score: 256.0
Locus_69_Transcript_1/1_Confidence_0.000_Length_8919	29.13	738	67	742	23.5	7e-68	256.0
 
# gi|568261364|gb|AHD25456.1|_capsid_protein,_partial__Himetobi_P_virus
# Suject Length: 874
# Total Subject Coverage: 676
# Relative Subject Coverage: 0.773455377574
# Best Bit Score: 255.0
# Mean Bit Score: 255.0
Locus_69_Transcript_1/1_Confidence_0.000_Length_8919	28.85	721	67	742	23.5	2e-67	255.0
 
# gi|378941788|gb|AFC75855.1|_nonstructural_polyprotein__Aphid_lethal_paralysis_virus
# Suject Length: 2035
# Total Subject Coverage: 1062
# Relative Subject Coverage: 0.521867321867
# Best Bit Score: 317.0
# Mean Bit Score: 254.0
Locus_69_Transcript_1/1_Confidence_0.000_Length_8919	32.27	629	1380	1996	20.1	2e-84	317.0
Locus_69_Transcript_1/1_Confidence_0.000_Length_8919	28.38	458	405	849	14.8	3e-46	191.0
 
# gi|2361038|dbj|BAA22088.1|_capsid_protein_precursor,_partial__Plautia_stali_intestine_virus
# Suject Length: 811
# Total Subject Coverage: 787
# Relative Subject Coverage: 0.970406905055
# Best Bit Score: 252.0
# Mean Bit Score: 252.0
Locus_69_Transcript_1/1_Confidence_0.000_Length_8919	26.4	909	16	802	29.5	8e-67	252.0
 
# gi|671777419|gb|AIJ00043.1|_RNA-dependent_RNA_polymerase__Aphid_lethal_paralysis_virus
# Suject Length: 2037
# Total Subject Coverage: 1023
# Relative Subject Coverage: 0.502209131075
# Best Bit Score: 314.0
# Mean Bit Score: 252.0
Locus_69_Transcript_1/1_Confidence_0.000_Length_8919	32.59	629	1382	1998	20.1	8e-84	314.0
Locus_69_Transcript_1/1_Confidence_0.000_Length_8919	29.83	419	405	810	13.5	4e-46	190.0
 
# gi|20451014|ref|NP_620556.1|_capsid_protein_precursor,_partial__Plautia_stali_intestine_virus
# Suject Length: 811
# Total Subject Coverage: 787
# Relative Subject Coverage: 0.970406905055
# Best Bit Score: 252.0
# Mean Bit Score: 252.0
Locus_69_Transcript_1/1_Confidence_0.000_Length_8919	26.4	909	16	802	29.5	8e-67	252.0
 
# gi|451926882|gb|AGF84786.1|_nonstructural_polyprotein__Aphid_lethal_paralysis_virus
# Suject Length: 2037
# Total Subject Coverage: 1024
# Relative Subject Coverage: 0.502700049092
# Best Bit Score: 315.0
# Mean Bit Score: 252.0
Locus_69_Transcript_1/1_Confidence_0.000_Length_8919	32.75	629	1382	1998	20.1	5e-84	315.0
Locus_69_Transcript_1/1_Confidence_0.000_Length_8919	29.05	420	405	811	13.6	8e-46	189.0
 
# gi|24943168|ref|NP_733845.1|_nonstructural_polyprotein__Aphid_lethal_paralysis_virus
# Suject Length: 2035
# Total Subject Coverage: 1032
# Relative Subject Coverage: 0.507125307125
# Best Bit Score: 313.0
# Mean Bit Score: 251.0
Locus_69_Transcript_1/1_Confidence_0.000_Length_8919	31.96	632	1380	1996	20.1	2e-83	313.0
Locus_69_Transcript_1/1_Confidence_0.000_Length_8919	30.52	439	405	819	14.1	1e-45	189.0
 
# gi|24431319|gb|AAN61470.1|_nonstructural_polyprotein__Aphid_lethal_paralysis_virus
# Suject Length: 2035
# Total Subject Coverage: 1032
# Relative Subject Coverage: 0.507125307125
# Best Bit Score: 313.0
# Mean Bit Score: 251.0
Locus_69_Transcript_1/1_Confidence_0.000_Length_8919	31.96	632	1380	1996	20.1	2e-83	313.0
Locus_69_Transcript_1/1_Confidence_0.000_Length_8919	30.52	439	405	819	14.1	1e-45	189.0
 
# gi|187234325|gb|ACD01401.1|_polymerase_polyprotein__Israeli_acute_paralysis_virus
# Suject Length: 1950
# Total Subject Coverage: 1297
# Relative Subject Coverage: 0.665128205128
# Best Bit Score: 360.0
# Mean Bit Score: 250.0
Locus_69_Transcript_1/1_Confidence_0.000_Length_8919	32.96	795	1174	1913	25.4	6e-98	360.0
Locus_69_Transcript_1/1_Confidence_0.000_Length_8919	26.12	582	262	818	18.0	8e-31	140.0
 
# gi|50251150|dbj|BAD27585.1|_capsid_protein_precursor,_partial__Himetobi_P_virus
# Suject Length: 874
# Total Subject Coverage: 676
# Relative Subject Coverage: 0.773455377574
# Best Bit Score: 249.0
# Mean Bit Score: 249.0
Locus_69_Transcript_1/1_Confidence_0.000_Length_8919	29.08	736	67	742	23.5	2e-65	249.0
 
# gi|187234328|gb|ACD01403.1|_polymerase_polyprotein__Israeli_acute_paralysis_virus
# Suject Length: 1950
# Total Subject Coverage: 1297
# Relative Subject Coverage: 0.665128205128
# Best Bit Score: 359.0
# Mean Bit Score: 248.5
Locus_69_Transcript_1/1_Confidence_0.000_Length_8919	32.74	788	1174	1913	25.4	9e-98	359.0
Locus_69_Transcript_1/1_Confidence_0.000_Length_8919	25.94	586	262	818	18.0	3e-30	138.0
 
# gi|164459708|gb|ABY57949.1|_non-structural_polyprotein__Israeli_acute_paralysis_virus
# Suject Length: 1950
# Total Subject Coverage: 1297
# Relative Subject Coverage: 0.665128205128
# Best Bit Score: 360.0
# Mean Bit Score: 248.5
Locus_69_Transcript_1/1_Confidence_0.000_Length_8919	32.87	788	1174	1913	25.4	6e-98	360.0
Locus_69_Transcript_1/1_Confidence_0.000_Length_8919	25.13	577	262	818	18.0	6e-30	137.0
 
# gi|491846104|gb|AGL33499.1|_polymerase_polyprotein__Israeli_acute_paralysis_virus
# Suject Length: 1950
# Total Subject Coverage: 1297
# Relative Subject Coverage: 0.665128205128
# Best Bit Score: 358.0
# Mean Bit Score: 248.5
Locus_69_Transcript_1/1_Confidence_0.000_Length_8919	32.87	788	1174	1913	25.4	2e-97	358.0
Locus_69_Transcript_1/1_Confidence_0.000_Length_8919	26.11	586	262	818	18.0	1e-30	139.0
 
# gi|491846147|gb|AGL33501.1|_polymerase_polyprotein__Israeli_acute_paralysis_virus
# Suject Length: 1950
# Total Subject Coverage: 1171
# Relative Subject Coverage: 0.600512820513
# Best Bit Score: 359.0
# Mean Bit Score: 248.0
Locus_69_Transcript_1/1_Confidence_0.000_Length_8919	32.61	788	1174	1913	25.4	1e-97	359.0
Locus_69_Transcript_1/1_Confidence_0.000_Length_8919	28.44	450	388	818	14.1	5e-30	137.0
 
# gi|408690201|gb|AFU81560.1|_ORF1__Aphid_lethal_paralysis_virus
# Suject Length: 2038
# Total Subject Coverage: 1033
# Relative Subject Coverage: 0.506869479882
# Best Bit Score: 308.0
# Mean Bit Score: 248.0
Locus_69_Transcript_1/1_Confidence_0.000_Length_8919	31.96	629	1383	1999	20.1	6e-82	308.0
Locus_69_Transcript_1/1_Confidence_0.000_Length_8919	29.59	436	407	822	14.1	2e-45	188.0
 
# gi|126010926|ref|YP_001040002.1|_polymerase_polyprotein__Israeli_acute_paralysis_virus
# Suject Length: 1900
# Total Subject Coverage: 1297
# Relative Subject Coverage: 0.682631578947
# Best Bit Score: 358.0
# Mean Bit Score: 247.5
Locus_69_Transcript_1/1_Confidence_0.000_Length_8919	32.7	795	1124	1863	25.4	2e-97	358.0
Locus_69_Transcript_1/1_Confidence_0.000_Length_8919	26.11	586	212	768	18.0	4e-30	137.0
 
# gi|491846190|gb|AGL33503.1|_polymerase_polyprotein__Israeli_acute_paralysis_virus
# Suject Length: 1950
# Total Subject Coverage: 1297
# Relative Subject Coverage: 0.665128205128
# Best Bit Score: 358.0
# Mean Bit Score: 247.5
Locus_69_Transcript_1/1_Confidence_0.000_Length_8919	32.61	788	1174	1913	25.4	2e-97	358.0
Locus_69_Transcript_1/1_Confidence_0.000_Length_8919	25.94	586	262	818	18.0	4e-30	137.0
 
# gi|125630292|gb|AAV64179.2|_polymerase_polyprotein__Israeli_acute_paralysis_virus
# Suject Length: 1900
# Total Subject Coverage: 1297
# Relative Subject Coverage: 0.682631578947
# Best Bit Score: 358.0
# Mean Bit Score: 247.5
Locus_69_Transcript_1/1_Confidence_0.000_Length_8919	32.7	795	1124	1863	25.4	2e-97	358.0
Locus_69_Transcript_1/1_Confidence_0.000_Length_8919	26.11	586	212	768	18.0	4e-30	137.0
 
# gi|341942388|gb|AEL12438.1|_polymerase_polyprotein__Israeli_acute_paralysis_virus
# Suject Length: 1950
# Total Subject Coverage: 1297
# Relative Subject Coverage: 0.665128205128
# Best Bit Score: 357.0
# Mean Bit Score: 247.0
Locus_69_Transcript_1/1_Confidence_0.000_Length_8919	32.61	788	1174	1913	25.4	3e-97	357.0
Locus_69_Transcript_1/1_Confidence_0.000_Length_8919	25.94	586	262	818	18.0	6e-30	137.0
 
# gi|165906127|gb|ABY71756.1|_non-structural_polyprotein__Israeli_acute_paralysis_virus
# Suject Length: 1950
# Total Subject Coverage: 1171
# Relative Subject Coverage: 0.600512820513
# Best Bit Score: 359.0
# Mean Bit Score: 245.5
Locus_69_Transcript_1/1_Confidence_0.000_Length_8919	32.99	788	1174	1913	25.4	8e-98	359.0
Locus_69_Transcript_1/1_Confidence_0.000_Length_8919	27.39	449	388	818	14.1	2e-28	132.0
 
# gi|187234322|gb|ACD01399.1|_polymerase_polyprotein__Israeli_acute_paralysis_virus
# Suject Length: 1950
# Total Subject Coverage: 1297
# Relative Subject Coverage: 0.665128205128
# Best Bit Score: 357.0
# Mean Bit Score: 245.5
Locus_69_Transcript_1/1_Confidence_0.000_Length_8919	32.74	788	1174	1913	25.4	5e-97	357.0
Locus_69_Transcript_1/1_Confidence_0.000_Length_8919	25.3	589	262	818	18.0	5e-29	134.0
 
# gi|8100532|gb|AAF72338.1|AF183905_2_structural_polyprotein__Black_queen_cell_virus
# Suject Length: 853
# Total Subject Coverage: 789
# Relative Subject Coverage: 0.924970691676
# Best Bit Score: 245.0
# Mean Bit Score: 245.0
Locus_69_Transcript_1/1_Confidence_0.000_Length_8919	26.26	910	17	805	29.3	2e-64	245.0
 
# gi|20451023|ref|NP_620565.1|_structural_polyprotein__Black_queen_cell_virus
# Suject Length: 853
# Total Subject Coverage: 789
# Relative Subject Coverage: 0.924970691676
# Best Bit Score: 245.0
# Mean Bit Score: 245.0
Locus_69_Transcript_1/1_Confidence_0.000_Length_8919	26.26	910	17	805	29.3	2e-64	245.0
 
# gi|451926879|gb|AGF84784.1|_nonstructural_polyprotein__Israeli_acute_paralysis_virus
# Suject Length: 1950
# Total Subject Coverage: 1171
# Relative Subject Coverage: 0.600512820513
# Best Bit Score: 353.0
# Mean Bit Score: 244.5
Locus_69_Transcript_1/1_Confidence_0.000_Length_8919	32.49	788	1174	1913	25.4	1e-95	353.0
Locus_69_Transcript_1/1_Confidence_0.000_Length_8919	27.89	441	388	818	14.1	1e-29	136.0
 
# gi|165906124|gb|ABY71754.1|_non-structural_polyprotein__Israeli_acute_paralysis_virus
# Suject Length: 1950
# Total Subject Coverage: 1297
# Relative Subject Coverage: 0.665128205128
# Best Bit Score: 352.0
# Mean Bit Score: 244.0
Locus_69_Transcript_1/1_Confidence_0.000_Length_8919	32.61	788	1174	1913	25.4	1e-95	352.0
Locus_69_Transcript_1/1_Confidence_0.000_Length_8919	25.59	590	262	818	18.0	1e-29	136.0
 
# gi|154434663|gb|ABS82428.1|_structural_polyprotein__Black_queen_cell_virus
# Suject Length: 817
# Total Subject Coverage: 755
# Relative Subject Coverage: 0.924112607099
# Best Bit Score: 244.0
# Mean Bit Score: 244.0
Locus_69_Transcript_1/1_Confidence_0.000_Length_8919	26.58	869	15	769	27.8	5e-64	244.0
 
# gi|154434675|gb|ABS82436.1|_structural_polyprotein__Black_queen_cell_virus
# Suject Length: 817
# Total Subject Coverage: 766
# Relative Subject Coverage: 0.937576499388
# Best Bit Score: 241.0
# Mean Bit Score: 241.0
Locus_69_Transcript_1/1_Confidence_0.000_Length_8919	26.28	879	4	769	28.2	2e-63	241.0
 
# gi|401668678|gb|AFP97032.1|_structural_polyprotein__Black_queen_cell_virus
# Suject Length: 817
# Total Subject Coverage: 766
# Relative Subject Coverage: 0.937576499388
# Best Bit Score: 241.0
# Mean Bit Score: 241.0
Locus_69_Transcript_1/1_Confidence_0.000_Length_8919	26.51	879	4	769	28.2	3e-63	241.0
 
# gi|154434678|gb|ABS82438.1|_structural_polyprotein__Black_queen_cell_virus
# Suject Length: 817
# Total Subject Coverage: 755
# Relative Subject Coverage: 0.924112607099
# Best Bit Score: 239.0
# Mean Bit Score: 239.0
Locus_69_Transcript_1/1_Confidence_0.000_Length_8919	26.07	867	15	769	27.8	1e-62	239.0
 
# gi|732449833|gb|AIZ68324.1|_structural_polyprotein__Black_queen_cell_virus
# Suject Length: 817
# Total Subject Coverage: 766
# Relative Subject Coverage: 0.937576499388
# Best Bit Score: 239.0
# Mean Bit Score: 239.0
Locus_69_Transcript_1/1_Confidence_0.000_Length_8919	26.51	879	4	769	28.2	9e-63	239.0
 
# gi|52631963|gb|AAU85375.1|_nonstructural_polyprotein__Solenopsis_invicta_virus-1
# Suject Length: 1396
# Total Subject Coverage: 992
# Relative Subject Coverage: 0.710601719198
# Best Bit Score: 363.0
# Mean Bit Score: 236.0
Locus_69_Transcript_1/1_Confidence_0.000_Length_8919	33.12	797	626	1366	25.4	6e-100	363.0
Locus_69_Transcript_1/1_Confidence_0.000_Length_8919	30.56	252	8	258	8.4	1e-21	109.0
 
# gi|56693046|ref|YP_164440.1|_nonstructural_polyprotein__Solenopsis_invicta_virus-1
# Suject Length: 1396
# Total Subject Coverage: 992
# Relative Subject Coverage: 0.710601719198
# Best Bit Score: 363.0
# Mean Bit Score: 236.0
Locus_69_Transcript_1/1_Confidence_0.000_Length_8919	33.12	797	626	1366	25.4	6e-100	363.0
Locus_69_Transcript_1/1_Confidence_0.000_Length_8919	30.56	252	8	258	8.4	1e-21	109.0
 
# gi|154434681|gb|ABS82440.1|_structural_polyprotein__Black_queen_cell_virus
# Suject Length: 817
# Total Subject Coverage: 755
# Relative Subject Coverage: 0.924112607099
# Best Bit Score: 235.0
# Mean Bit Score: 235.0
Locus_69_Transcript_1/1_Confidence_0.000_Length_8919	25.72	867	15	769	27.8	2e-61	235.0
 
# gi|2911299|gb|AAC95509.1|_nonstructural_polyprotein__Rhopalosiphum_padi_virus
# Suject Length: 1998
# Total Subject Coverage: 1154
# Relative Subject Coverage: 0.577577577578
# Best Bit Score: 313.0
# Mean Bit Score: 233.0
Locus_69_Transcript_1/1_Confidence_0.000_Length_8919	29.74	807	1193	1958	25.9	1e-83	313.0
Locus_69_Transcript_1/1_Confidence_0.000_Length_8919	27.16	394	403	790	13.1	1e-34	153.0
 
# gi|9629936|ref|NP_046155.1|_nonstructural_polyprotein__Rhopalosiphum_padi_virus
# Suject Length: 1998
# Total Subject Coverage: 1154
# Relative Subject Coverage: 0.577577577578
# Best Bit Score: 313.0
# Mean Bit Score: 233.0
Locus_69_Transcript_1/1_Confidence_0.000_Length_8919	29.74	807	1193	1958	25.9	1e-83	313.0
Locus_69_Transcript_1/1_Confidence_0.000_Length_8919	27.16	394	403	790	13.1	1e-34	153.0
 
# gi|161598237|gb|ABX74939.1|_nonstructural_polyprotein__Rhopalosiphum_padi_virus
# Suject Length: 1998
# Total Subject Coverage: 1154
# Relative Subject Coverage: 0.577577577578
# Best Bit Score: 313.0
# Mean Bit Score: 232.5
Locus_69_Transcript_1/1_Confidence_0.000_Length_8919	29.74	807	1193	1958	25.9	1e-83	313.0
Locus_69_Transcript_1/1_Confidence_0.000_Length_8919	27.16	394	403	790	13.1	2e-34	152.0
 
# gi|694515025|gb|AIS73139.1|_non-structural_polyprotein,_partial__Arivirus_2
# Suject Length: 1706
# Total Subject Coverage: 671
# Relative Subject Coverage: 0.393317702227
# Best Bit Score: 230.0
# Mean Bit Score: 230.0
Locus_69_Transcript_1/1_Confidence_0.000_Length_8919	27.05	706	1002	1672	22.4	3e-58	230.0
 
# gi|511343059|gb|AGN73377.1|_nonstructural_protein,_partial__Bat_dicistrovirus
# Suject Length: 605
# Total Subject Coverage: 585
# Relative Subject Coverage: 0.96694214876
# Best Bit Score: 229.0
# Mean Bit Score: 229.0
Locus_69_Transcript_1/1_Confidence_0.000_Length_8919	28.23	620	20	604	19.9	2e-60	229.0
 
# gi|667668456|gb|AIG59960.1|_structural_polyprotein__Black_queen_cell_virus
# Suject Length: 813
# Total Subject Coverage: 762
# Relative Subject Coverage: 0.937269372694
# Best Bit Score: 229.0
# Mean Bit Score: 229.0
Locus_69_Transcript_1/1_Confidence_0.000_Length_8919	25.99	881	4	765	28.2	2e-59	229.0
 
# gi|694515010|gb|AIS73137.1|_non-structural_polyprotein__Arivirus_1
# Suject Length: 2208
# Total Subject Coverage: 671
# Relative Subject Coverage: 0.303894927536
# Best Bit Score: 224.0
# Mean Bit Score: 224.0
Locus_69_Transcript_1/1_Confidence_0.000_Length_8919	27.04	710	1504	2174	22.4	2e-56	224.0
 
# gi|38224698|gb|AAR14150.1|_polyprotein__Maize_chlorotic_dwarf_virus
# Suject Length: 3457
# Total Subject Coverage: 610
# Relative Subject Coverage: 0.176453572462
# Best Bit Score: 222.0
# Mean Bit Score: 222.0
Locus_69_Transcript_1/1_Confidence_0.000_Length_8919	28.37	631	2779	3388	19.9	1e-55	222.0
 
# gi|1495784|emb|CAA67042.1|_ORF1,_partial__Rice_tungro_spherical_virus
# Suject Length: 1619
# Total Subject Coverage: 601
# Relative Subject Coverage: 0.371216800494
# Best Bit Score: 221.0
# Mean Bit Score: 221.0
Locus_69_Transcript_1/1_Confidence_0.000_Length_8919	29.03	627	954	1554	19.5	2e-55	221.0
 
# gi|84316422|gb|ABC55704.1|_capsid_protein_precursor,_partial__Homalodisca_coagulata_virus-1
# Suject Length: 916
# Total Subject Coverage: 861
# Relative Subject Coverage: 0.939956331878
# Best Bit Score: 221.0
# Mean Bit Score: 221.0
Locus_69_Transcript_1/1_Confidence_0.000_Length_8919	26.27	925	32	892	29.4	2e-56	221.0
 
# gi|96980779|ref|YP_610951.1|_capsid_protein_precursor,_partial__Homalodisca_coagulata_virus-1
# Suject Length: 916
# Total Subject Coverage: 861
# Relative Subject Coverage: 0.939956331878
# Best Bit Score: 221.0
# Mean Bit Score: 221.0
Locus_69_Transcript_1/1_Confidence_0.000_Length_8919	26.27	925	32	892	29.4	2e-56	221.0
 
# gi|83596309|gb|ABC25489.1|_capsid_polyprotein__Homalodisca_coagulata_virus-1
# Suject Length: 907
# Total Subject Coverage: 861
# Relative Subject Coverage: 0.949283351709
# Best Bit Score: 221.0
# Mean Bit Score: 221.0
Locus_69_Transcript_1/1_Confidence_0.000_Length_8919	26.27	925	23	883	29.4	1e-56	221.0
 
# gi|679604886|gb|AIM55450.1|_NS,_partial__Ancient_Northwest_Territories_cripavirus
# Suject Length: 369
# Total Subject Coverage: 312
# Relative Subject Coverage: 0.845528455285
# Best Bit Score: 217.0
# Mean Bit Score: 217.0
Locus_69_Transcript_1/1_Confidence_0.000_Length_8919	37.65	324	28	339	10.8	7e-59	217.0
 
# gi|195970378|gb|ACG60668.1|_capsid_protein_precursor__Pteromalus_puparum_small_RNA-containing_virus
# Suject Length: 872
# Total Subject Coverage: 572
# Relative Subject Coverage: 0.655963302752
# Best Bit Score: 214.0
# Mean Bit Score: 214.0
Locus_69_Transcript_1/1_Confidence_0.000_Length_8919	28.6	598	25	596	19.2	2e-54	214.0
 
# gi|96980778|ref|YP_610950.1|_nonstructural_protein_precursor__Homalodisca_coagulata_virus-1
# Suject Length: 1795
# Total Subject Coverage: 1073
# Relative Subject Coverage: 0.597771587744
# Best Bit Score: 303.0
# Mean Bit Score: 212.5
Locus_69_Transcript_1/1_Confidence_0.000_Length_8919	30.29	799	1006	1755	24.8	2e-80	303.0
Locus_69_Transcript_1/1_Confidence_0.000_Length_8919	27.63	333	449	771	10.6	2e-25	122.0
 
# gi|84316421|gb|ABC55703.1|_nonstructural_protein_precursor__Homalodisca_coagulata_virus-1
# Suject Length: 1795
# Total Subject Coverage: 1073
# Relative Subject Coverage: 0.597771587744
# Best Bit Score: 303.0
# Mean Bit Score: 212.5
Locus_69_Transcript_1/1_Confidence_0.000_Length_8919	30.29	799	1006	1755	24.8	2e-80	303.0
Locus_69_Transcript_1/1_Confidence_0.000_Length_8919	27.63	333	449	771	10.6	2e-25	122.0
 
# gi|119372481|gb|AAT81157.2|_non-structural_polyprotein__Taura_syndrome_virus
# Suject Length: 2107
# Total Subject Coverage: 1158
# Relative Subject Coverage: 0.549596582819
# Best Bit Score: 314.0
# Mean Bit Score: 208.0
Locus_69_Transcript_1/1_Confidence_0.000_Length_8919	31.35	788	1338	2055	25.6	1e-83	314.0
Locus_69_Transcript_1/1_Confidence_0.000_Length_8919	23.16	449	696	1135	13.1	4e-19	102.0
 
# gi|25013848|ref|NP_734463.1|_RNA-dependent_RNA_polymerase__Rice_tungro_spherical_virus
# Suject Length: 621
# Total Subject Coverage: 499
# Relative Subject Coverage: 0.803542673108
# Best Bit Score: 207.0
# Mean Bit Score: 207.0
Locus_69_Transcript_1/1_Confidence_0.000_Length_8919	30.06	519	59	557	16.5	4e-53	207.0
 
# gi|297578477|gb|ADI46716.1|_RNA-dependent_RNA_polymerase,_partial__Solenopsis_invicta_virus-1
# Suject Length: 254
# Total Subject Coverage: 249
# Relative Subject Coverage: 0.98031496063
# Best Bit Score: 206.0
# Mean Bit Score: 206.0
Locus_69_Transcript_1/1_Confidence_0.000_Length_8919	45.59	261	6	254	8.3	2e-56	206.0
 
# gi|56387339|gb|AAV86083.1|_polyprotein__Maize_chlorotic_dwarf_virus
# Suject Length: 3481
# Total Subject Coverage: 604
# Relative Subject Coverage: 0.17351335823
# Best Bit Score: 206.0
# Mean Bit Score: 206.0
Locus_69_Transcript_1/1_Confidence_0.000_Length_8919	28.94	622	2813	3416	19.8	1e-50	206.0
 
# gi|297578449|gb|ADI46702.1|_RNA-dependent_RNA_polymerase,_partial__Solenopsis_invicta_virus-1
# Suject Length: 254
# Total Subject Coverage: 249
# Relative Subject Coverage: 0.98031496063
# Best Bit Score: 205.0
# Mean Bit Score: 205.0
Locus_69_Transcript_1/1_Confidence_0.000_Length_8919	45.21	261	6	254	8.3	3e-56	205.0
 
# gi|297578445|gb|ADI46700.1|_RNA-dependent_RNA_polymerase,_partial__Solenopsis_invicta_virus-1
# Suject Length: 254
# Total Subject Coverage: 249
# Relative Subject Coverage: 0.98031496063
# Best Bit Score: 205.0
# Mean Bit Score: 205.0
Locus_69_Transcript_1/1_Confidence_0.000_Length_8919	45.21	261	6	254	8.3	3e-56	205.0
 
# gi|297578475|gb|ADI46715.1|_RNA-dependent_RNA_polymerase,_partial__Solenopsis_invicta_virus-1
# Suject Length: 254
# Total Subject Coverage: 249
# Relative Subject Coverage: 0.98031496063
# Best Bit Score: 205.0
# Mean Bit Score: 205.0
Locus_69_Transcript_1/1_Confidence_0.000_Length_8919	45.21	261	6	254	8.3	5e-56	205.0
 
# gi|297578425|gb|ADI46690.1|_RNA-dependent_RNA_polymerase,_partial__Solenopsis_invicta_virus-1
# Suject Length: 254
# Total Subject Coverage: 249
# Relative Subject Coverage: 0.98031496063
# Best Bit Score: 205.0
# Mean Bit Score: 205.0
Locus_69_Transcript_1/1_Confidence_0.000_Length_8919	45.21	261	6	254	8.3	3e-56	205.0
 
# gi|297578457|gb|ADI46706.1|_RNA-dependent_RNA_polymerase,_partial__Solenopsis_invicta_virus-1
# Suject Length: 254
# Total Subject Coverage: 249
# Relative Subject Coverage: 0.98031496063
# Best Bit Score: 205.0
# Mean Bit Score: 205.0
Locus_69_Transcript_1/1_Confidence_0.000_Length_8919	45.21	261	6	254	8.3	3e-56	205.0
 
# gi|297578443|gb|ADI46699.1|_RNA-dependent_RNA_polymerase,_partial__Solenopsis_invicta_virus-1
# Suject Length: 254
# Total Subject Coverage: 249
# Relative Subject Coverage: 0.98031496063
# Best Bit Score: 205.0
# Mean Bit Score: 205.0
Locus_69_Transcript_1/1_Confidence_0.000_Length_8919	45.21	261	6	254	8.3	5e-56	205.0
 
# gi|297578509|gb|ADI46732.1|_RNA-dependent_RNA_polymerase,_partial__Solenopsis_invicta_virus-1
# Suject Length: 254
# Total Subject Coverage: 249
# Relative Subject Coverage: 0.98031496063
# Best Bit Score: 205.0
# Mean Bit Score: 205.0
Locus_69_Transcript_1/1_Confidence_0.000_Length_8919	45.21	261	6	254	8.3	3e-56	205.0
 
# gi|297578455|gb|ADI46705.1|_RNA-dependent_RNA_polymerase,_partial__Solenopsis_invicta_virus-1
# Suject Length: 254
# Total Subject Coverage: 249
# Relative Subject Coverage: 0.98031496063
# Best Bit Score: 205.0
# Mean Bit Score: 205.0
Locus_69_Transcript_1/1_Confidence_0.000_Length_8919	45.21	261	6	254	8.3	3e-56	205.0
 
# gi|297578437|gb|ADI46696.1|_RNA-dependent_RNA_polymerase,_partial__Solenopsis_invicta_virus-1
# Suject Length: 254
# Total Subject Coverage: 249
# Relative Subject Coverage: 0.98031496063
# Best Bit Score: 205.0
# Mean Bit Score: 205.0
Locus_69_Transcript_1/1_Confidence_0.000_Length_8919	45.21	261	6	254	8.3	5e-56	205.0
 
# gi|297578435|gb|ADI46695.1|_RNA-dependent_RNA_polymerase,_partial__Solenopsis_invicta_virus-1
# Suject Length: 254
# Total Subject Coverage: 249
# Relative Subject Coverage: 0.98031496063
# Best Bit Score: 205.0
# Mean Bit Score: 205.0
Locus_69_Transcript_1/1_Confidence_0.000_Length_8919	45.21	261	6	254	8.3	3e-56	205.0
 
# gi|297578507|gb|ADI46731.1|_RNA-dependent_RNA_polymerase,_partial__Solenopsis_invicta_virus-1
# Suject Length: 254
# Total Subject Coverage: 249
# Relative Subject Coverage: 0.98031496063
# Best Bit Score: 205.0
# Mean Bit Score: 205.0
Locus_69_Transcript_1/1_Confidence_0.000_Length_8919	45.21	261	6	254	8.3	3e-56	205.0
 
# gi|297578493|gb|ADI46724.1|_RNA-dependent_RNA_polymerase,_partial__Solenopsis_invicta_virus-1
# Suject Length: 254
# Total Subject Coverage: 249
# Relative Subject Coverage: 0.98031496063
# Best Bit Score: 205.0
# Mean Bit Score: 205.0
Locus_69_Transcript_1/1_Confidence_0.000_Length_8919	45.21	261	6	254	8.3	3e-56	205.0
 
# gi|297578483|gb|ADI46719.1|_RNA-dependent_RNA_polymerase,_partial__Solenopsis_invicta_virus-1
# Suject Length: 254
# Total Subject Coverage: 249
# Relative Subject Coverage: 0.98031496063
# Best Bit Score: 205.0
# Mean Bit Score: 205.0
Locus_69_Transcript_1/1_Confidence_0.000_Length_8919	45.21	261	6	254	8.3	4e-56	205.0
 
# gi|297578429|gb|ADI46692.1|_RNA-dependent_RNA_polymerase,_partial__Solenopsis_invicta_virus-1
# Suject Length: 254
# Total Subject Coverage: 249
# Relative Subject Coverage: 0.98031496063
# Best Bit Score: 205.0
# Mean Bit Score: 205.0
Locus_69_Transcript_1/1_Confidence_0.000_Length_8919	45.21	261	6	254	8.3	3e-56	205.0
 
# gi|297578463|gb|ADI46709.1|_RNA-dependent_RNA_polymerase,_partial__Solenopsis_invicta_virus-1
# Suject Length: 254
# Total Subject Coverage: 249
# Relative Subject Coverage: 0.98031496063
# Best Bit Score: 205.0
# Mean Bit Score: 205.0
Locus_69_Transcript_1/1_Confidence_0.000_Length_8919	45.21	261	6	254	8.3	5e-56	205.0
 
# gi|297578459|gb|ADI46707.1|_RNA-dependent_RNA_polymerase,_partial__Solenopsis_invicta_virus-1
# Suject Length: 254
# Total Subject Coverage: 249
# Relative Subject Coverage: 0.98031496063
# Best Bit Score: 205.0
# Mean Bit Score: 205.0
Locus_69_Transcript_1/1_Confidence_0.000_Length_8919	45.21	261	6	254	8.3	3e-56	205.0
 
# gi|297578439|gb|ADI46697.1|_RNA-dependent_RNA_polymerase,_partial__Solenopsis_invicta_virus-1
# Suject Length: 254
# Total Subject Coverage: 249
# Relative Subject Coverage: 0.98031496063
# Best Bit Score: 205.0
# Mean Bit Score: 205.0
Locus_69_Transcript_1/1_Confidence_0.000_Length_8919	45.21	261	6	254	8.3	3e-56	205.0
 
# gi|297578501|gb|ADI46728.1|_RNA-dependent_RNA_polymerase,_partial__Solenopsis_invicta_virus-1
# Suject Length: 254
# Total Subject Coverage: 249
# Relative Subject Coverage: 0.98031496063
# Best Bit Score: 205.0
# Mean Bit Score: 205.0
Locus_69_Transcript_1/1_Confidence_0.000_Length_8919	45.21	261	6	254	8.3	3e-56	205.0
 
# gi|297578473|gb|ADI46714.1|_RNA-dependent_RNA_polymerase,_partial__Solenopsis_invicta_virus-1
# Suject Length: 254
# Total Subject Coverage: 249
# Relative Subject Coverage: 0.98031496063
# Best Bit Score: 205.0
# Mean Bit Score: 205.0
Locus_69_Transcript_1/1_Confidence_0.000_Length_8919	45.21	261	6	254	8.3	4e-56	205.0
 
# gi|297578499|gb|ADI46727.1|_RNA-dependent_RNA_polymerase,_partial__Solenopsis_invicta_virus-1
# Suject Length: 254
# Total Subject Coverage: 249
# Relative Subject Coverage: 0.98031496063
# Best Bit Score: 205.0
# Mean Bit Score: 205.0
Locus_69_Transcript_1/1_Confidence_0.000_Length_8919	45.21	261	6	254	8.3	3e-56	205.0
 
# gi|297578471|gb|ADI46713.1|_RNA-dependent_RNA_polymerase,_partial__Solenopsis_invicta_virus-1
# Suject Length: 254
# Total Subject Coverage: 249
# Relative Subject Coverage: 0.98031496063
# Best Bit Score: 205.0
# Mean Bit Score: 205.0
Locus_69_Transcript_1/1_Confidence_0.000_Length_8919	45.21	261	6	254	8.3	3e-56	205.0
 
# gi|297578513|gb|ADI46734.1|_RNA-dependent_RNA_polymerase,_partial__Solenopsis_invicta_virus-1
# Suject Length: 254
# Total Subject Coverage: 249
# Relative Subject Coverage: 0.98031496063
# Best Bit Score: 205.0
# Mean Bit Score: 205.0
Locus_69_Transcript_1/1_Confidence_0.000_Length_8919	45.21	261	6	254	8.3	3e-56	205.0
 
# gi|297578479|gb|ADI46717.1|_RNA-dependent_RNA_polymerase,_partial__Solenopsis_invicta_virus-1
# Suject Length: 254
# Total Subject Coverage: 249
# Relative Subject Coverage: 0.98031496063
# Best Bit Score: 205.0
# Mean Bit Score: 205.0
Locus_69_Transcript_1/1_Confidence_0.000_Length_8919	45.21	261	6	254	8.3	4e-56	205.0
 
# gi|297578505|gb|ADI46730.1|_RNA-dependent_RNA_polymerase,_partial__Solenopsis_invicta_virus-1
# Suject Length: 254
# Total Subject Coverage: 249
# Relative Subject Coverage: 0.98031496063
# Best Bit Score: 205.0
# Mean Bit Score: 205.0
Locus_69_Transcript_1/1_Confidence_0.000_Length_8919	45.21	261	6	254	8.3	3e-56	205.0
 
# gi|297578441|gb|ADI46698.1|_RNA-dependent_RNA_polymerase,_partial__Solenopsis_invicta_virus-1
# Suject Length: 254
# Total Subject Coverage: 249
# Relative Subject Coverage: 0.98031496063
# Best Bit Score: 205.0
# Mean Bit Score: 205.0
Locus_69_Transcript_1/1_Confidence_0.000_Length_8919	45.21	261	6	254	8.3	3e-56	205.0
 
# gi|297578503|gb|ADI46729.1|_RNA-dependent_RNA_polymerase,_partial__Solenopsis_invicta_virus-1
# Suject Length: 254
# Total Subject Coverage: 249
# Relative Subject Coverage: 0.98031496063
# Best Bit Score: 205.0
# Mean Bit Score: 205.0
Locus_69_Transcript_1/1_Confidence_0.000_Length_8919	45.21	261	6	254	8.3	3e-56	205.0
 
# gi|297578447|gb|ADI46701.1|_RNA-dependent_RNA_polymerase,_partial__Solenopsis_invicta_virus-1
# Suject Length: 254
# Total Subject Coverage: 249
# Relative Subject Coverage: 0.98031496063
# Best Bit Score: 205.0
# Mean Bit Score: 205.0
Locus_69_Transcript_1/1_Confidence_0.000_Length_8919	45.21	261	6	254	8.3	3e-56	205.0
 
# gi|343886974|gb|AEM65163.1|_polyprotein,_partial__Tomato_matilda_virus
# Suject Length: 2493
# Total Subject Coverage: 572
# Relative Subject Coverage: 0.229442438829
# Best Bit Score: 204.0
# Mean Bit Score: 204.0
Locus_69_Transcript_1/1_Confidence_0.000_Length_8919	31.14	594	1875	2446	19.1	4e-50	204.0
 
# gi|297578495|gb|ADI46725.1|_RNA-dependent_RNA_polymerase,_partial__Solenopsis_invicta_virus-1
# Suject Length: 254
# Total Subject Coverage: 249
# Relative Subject Coverage: 0.98031496063
# Best Bit Score: 204.0
# Mean Bit Score: 204.0
Locus_69_Transcript_1/1_Confidence_0.000_Length_8919	44.83	261	6	254	8.3	1e-55	204.0
 
# gi|297578491|gb|ADI46723.1|_RNA-dependent_RNA_polymerase,_partial__Solenopsis_invicta_virus-1
# Suject Length: 254
# Total Subject Coverage: 249
# Relative Subject Coverage: 0.98031496063
# Best Bit Score: 204.0
# Mean Bit Score: 204.0
Locus_69_Transcript_1/1_Confidence_0.000_Length_8919	44.83	261	6	254	8.3	1e-55	204.0
 
# gi|297578465|gb|ADI46710.1|_RNA-dependent_RNA_polymerase,_partial__Solenopsis_invicta_virus-1
# Suject Length: 254
# Total Subject Coverage: 249
# Relative Subject Coverage: 0.98031496063
# Best Bit Score: 204.0
# Mean Bit Score: 204.0
Locus_69_Transcript_1/1_Confidence_0.000_Length_8919	44.83	261	6	254	8.3	1e-55	204.0
 
# gi|297578431|gb|ADI46693.1|_RNA-dependent_RNA_polymerase,_partial__Solenopsis_invicta_virus-1
# Suject Length: 254
# Total Subject Coverage: 249
# Relative Subject Coverage: 0.98031496063
# Best Bit Score: 204.0
# Mean Bit Score: 204.0
Locus_69_Transcript_1/1_Confidence_0.000_Length_8919	44.83	261	6	254	8.3	1e-55	204.0
 
# gi|297578433|gb|ADI46694.1|_RNA-dependent_RNA_polymerase,_partial__Solenopsis_invicta_virus-1
# Suject Length: 254
# Total Subject Coverage: 249
# Relative Subject Coverage: 0.98031496063
# Best Bit Score: 204.0
# Mean Bit Score: 204.0
Locus_69_Transcript_1/1_Confidence_0.000_Length_8919	44.83	261	6	254	8.3	1e-55	204.0
 
# gi|297578497|gb|ADI46726.1|_RNA-dependent_RNA_polymerase,_partial__Solenopsis_invicta_virus-1
# Suject Length: 254
# Total Subject Coverage: 249
# Relative Subject Coverage: 0.98031496063
# Best Bit Score: 204.0
# Mean Bit Score: 204.0
Locus_69_Transcript_1/1_Confidence_0.000_Length_8919	44.83	261	6	254	8.3	1e-55	204.0
 
# gi|297578487|gb|ADI46721.1|_RNA-dependent_RNA_polymerase,_partial__Solenopsis_invicta_virus-1
# Suject Length: 254
# Total Subject Coverage: 249
# Relative Subject Coverage: 0.98031496063
# Best Bit Score: 204.0
# Mean Bit Score: 204.0
Locus_69_Transcript_1/1_Confidence_0.000_Length_8919	44.83	261	6	254	8.3	1e-55	204.0
 
# gi|297578489|gb|ADI46722.1|_RNA-dependent_RNA_polymerase,_partial__Solenopsis_invicta_virus-1
# Suject Length: 254
# Total Subject Coverage: 249
# Relative Subject Coverage: 0.98031496063
# Best Bit Score: 204.0
# Mean Bit Score: 204.0
Locus_69_Transcript_1/1_Confidence_0.000_Length_8919	44.83	261	6	254	8.3	1e-55	204.0
 
# gi|297578515|gb|ADI46735.1|_RNA-dependent_RNA_polymerase,_partial__Solenopsis_invicta_virus-1
# Suject Length: 254
# Total Subject Coverage: 249
# Relative Subject Coverage: 0.98031496063
# Best Bit Score: 204.0
# Mean Bit Score: 204.0
Locus_69_Transcript_1/1_Confidence_0.000_Length_8919	44.83	261	6	254	8.3	1e-55	204.0
 
# gi|297578451|gb|ADI46703.1|_RNA-dependent_RNA_polymerase,_partial__Solenopsis_invicta_virus-1
# Suject Length: 254
# Total Subject Coverage: 249
# Relative Subject Coverage: 0.98031496063
# Best Bit Score: 204.0
# Mean Bit Score: 204.0
Locus_69_Transcript_1/1_Confidence_0.000_Length_8919	44.83	261	6	254	8.3	1e-55	204.0
 
# gi|297578453|gb|ADI46704.1|_RNA-dependent_RNA_polymerase,_partial__Solenopsis_invicta_virus-1
# Suject Length: 254
# Total Subject Coverage: 249
# Relative Subject Coverage: 0.98031496063
# Best Bit Score: 204.0
# Mean Bit Score: 204.0
Locus_69_Transcript_1/1_Confidence_0.000_Length_8919	44.83	261	6	254	8.3	1e-55	204.0
 
# gi|297578461|gb|ADI46708.1|_RNA-dependent_RNA_polymerase,_partial__Solenopsis_invicta_virus-1
# Suject Length: 254
# Total Subject Coverage: 249
# Relative Subject Coverage: 0.98031496063
# Best Bit Score: 204.0
# Mean Bit Score: 204.0
Locus_69_Transcript_1/1_Confidence_0.000_Length_8919	44.83	261	6	254	8.3	1e-55	204.0
 
# gi|297578469|gb|ADI46712.1|_RNA-dependent_RNA_polymerase,_partial__Solenopsis_invicta_virus-1
# Suject Length: 254
# Total Subject Coverage: 249
# Relative Subject Coverage: 0.98031496063
# Best Bit Score: 204.0
# Mean Bit Score: 204.0
Locus_69_Transcript_1/1_Confidence_0.000_Length_8919	44.83	261	6	254	8.3	1e-55	204.0
 
# gi|297578467|gb|ADI46711.1|_RNA-dependent_RNA_polymerase,_partial__Solenopsis_invicta_virus-1
# Suject Length: 254
# Total Subject Coverage: 249
# Relative Subject Coverage: 0.98031496063
# Best Bit Score: 204.0
# Mean Bit Score: 204.0
Locus_69_Transcript_1/1_Confidence_0.000_Length_8919	44.83	261	6	254	8.3	1e-55	204.0
 
# gi|297578481|gb|ADI46718.1|_RNA-dependent_RNA_polymerase,_partial__Solenopsis_invicta_virus-1
# Suject Length: 254
# Total Subject Coverage: 249
# Relative Subject Coverage: 0.98031496063
# Best Bit Score: 204.0
# Mean Bit Score: 204.0
Locus_69_Transcript_1/1_Confidence_0.000_Length_8919	44.83	261	6	254	8.3	1e-55	204.0
 
# gi|297578427|gb|ADI46691.1|_RNA-dependent_RNA_polymerase,_partial__Solenopsis_invicta_virus-1
# Suject Length: 254
# Total Subject Coverage: 249
# Relative Subject Coverage: 0.98031496063
# Best Bit Score: 204.0
# Mean Bit Score: 204.0
Locus_69_Transcript_1/1_Confidence_0.000_Length_8919	44.83	261	6	254	8.3	1e-55	204.0
 
# gi|297578485|gb|ADI46720.1|_RNA-dependent_RNA_polymerase,_partial__Solenopsis_invicta_virus-1
# Suject Length: 254
# Total Subject Coverage: 249
# Relative Subject Coverage: 0.98031496063
# Best Bit Score: 204.0
# Mean Bit Score: 204.0
Locus_69_Transcript_1/1_Confidence_0.000_Length_8919	44.83	261	6	254	8.3	1e-55	204.0
 
# gi|68271207|gb|AAY89096.1|_non-structural_polyprotein__Taura_syndrome_virus
# Suject Length: 2107
# Total Subject Coverage: 1158
# Relative Subject Coverage: 0.549596582819
# Best Bit Score: 309.0
# Mean Bit Score: 203.2
Locus_69_Transcript_1/1_Confidence_0.000_Length_8919	30.99	784	1338	2055	25.6	4e-82	309.0
Locus_69_Transcript_1/1_Confidence_0.000_Length_8919	22.89	450	696	1135	13.1	1e-17	97.4
 
# gi|297578511|gb|ADI46733.1|_RNA-dependent_RNA_polymerase,_partial__Solenopsis_invicta_virus-1
# Suject Length: 254
# Total Subject Coverage: 249
# Relative Subject Coverage: 0.98031496063
# Best Bit Score: 203.0
# Mean Bit Score: 203.0
Locus_69_Transcript_1/1_Confidence_0.000_Length_8919	44.83	261	6	254	8.3	2e-55	203.0
 
# gi|66775618|gb|AAY56363.1|_non-structural_polyprotein__Taura_syndrome_virus
# Suject Length: 2107
# Total Subject Coverage: 1158
# Relative Subject Coverage: 0.549596582819
# Best Bit Score: 309.0
# Mean Bit Score: 202.05
Locus_69_Transcript_1/1_Confidence_0.000_Length_8919	31.38	784	1338	2055	25.6	2e-82	309.0
Locus_69_Transcript_1/1_Confidence_0.000_Length_8919	22.49	449	696	1135	13.1	4e-17	95.1
 
# gi|37903960|gb|AAP49008.1|_polyprotein,_partial__Deformed_wing_virus
# Suject Length: 1566
# Total Subject Coverage: 577
# Relative Subject Coverage: 0.368454661558
# Best Bit Score: 202.0
# Mean Bit Score: 202.0
Locus_69_Transcript_1/1_Confidence_0.000_Length_8919	28.6	598	990	1566	19.4	1e-49	202.0
 
# gi|20162544|ref|NP_619716.1|_polyprotein__Maize_chlorotic_dwarf_virus
# Suject Length: 3443
# Total Subject Coverage: 604
# Relative Subject Coverage: 0.17542840546
# Best Bit Score: 201.0
# Mean Bit Score: 201.0
Locus_69_Transcript_1/1_Confidence_0.000_Length_8919	29.19	627	2775	3378	19.8	4e-49	201.0
 
# gi|2160664|gb|AAB58882.1|_polyprotein__Maize_chlorotic_dwarf_virus
# Suject Length: 3443
# Total Subject Coverage: 604
# Relative Subject Coverage: 0.17542840546
# Best Bit Score: 201.0
# Mean Bit Score: 201.0
Locus_69_Transcript_1/1_Confidence_0.000_Length_8919	29.19	627	2775	3378	19.8	4e-49	201.0
 
# gi|283979151|gb|ADB56659.1|_non-structural_polyprotein__Taura_syndrome_virus
# Suject Length: 2107
# Total Subject Coverage: 1158
# Relative Subject Coverage: 0.549596582819
# Best Bit Score: 307.0
# Mean Bit Score: 200.3
Locus_69_Transcript_1/1_Confidence_0.000_Length_8919	31.38	784	1338	2055	25.6	1e-81	307.0
Locus_69_Transcript_1/1_Confidence_0.000_Length_8919	22.72	449	696	1135	13.1	1e-16	93.6
 
# gi|119372482|gb|ABB17263.2|_nonstructural_polyprotein__Taura_syndrome_virus
# Suject Length: 2107
# Total Subject Coverage: 914
# Relative Subject Coverage: 0.4337921215
# Best Bit Score: 310.0
# Mean Bit Score: 199.5
Locus_69_Transcript_1/1_Confidence_0.000_Length_8919	31.01	790	1338	2055	25.6	2e-82	310.0
Locus_69_Transcript_1/1_Confidence_0.000_Length_8919	29.0	200	696	891	6.4	3e-15	89.0
 
# gi|352144841|gb|AEQ61915.1|_nonstructural_polyprotein__Taura_syndrome_virus
# Suject Length: 2107
# Total Subject Coverage: 1158
# Relative Subject Coverage: 0.549596582819
# Best Bit Score: 305.0
# Mean Bit Score: 199.3
Locus_69_Transcript_1/1_Confidence_0.000_Length_8919	30.33	788	1338	2055	25.6	4e-81	305.0
Locus_69_Transcript_1/1_Confidence_0.000_Length_8919	22.72	449	696	1135	13.1	1e-16	93.6
 
# gi|14780877|ref|NP_149057.1|_non-structural_polyprotein__Taura_syndrome_virus
# Suject Length: 2107
# Total Subject Coverage: 1158
# Relative Subject Coverage: 0.549596582819
# Best Bit Score: 305.0
# Mean Bit Score: 199.1
Locus_69_Transcript_1/1_Confidence_0.000_Length_8919	30.87	784	1338	2055	25.6	5e-81	305.0
Locus_69_Transcript_1/1_Confidence_0.000_Length_8919	22.27	449	696	1135	13.1	2e-16	93.2
 
# gi|14701765|gb|AAK72220.1|AF277675_1_non-structural_polyprotein__Taura_syndrome_virus
# Suject Length: 2107
# Total Subject Coverage: 1158
# Relative Subject Coverage: 0.549596582819
# Best Bit Score: 305.0
# Mean Bit Score: 199.1
Locus_69_Transcript_1/1_Confidence_0.000_Length_8919	30.87	784	1338	2055	25.6	5e-81	305.0
Locus_69_Transcript_1/1_Confidence_0.000_Length_8919	22.27	449	696	1135	13.1	2e-16	93.2
 
# gi|812545107|gb|AHA86926.2|_gp2__Laverivirus_UC1
# Suject Length: 1867
# Total Subject Coverage: 992
# Relative Subject Coverage: 0.531333690412
# Best Bit Score: 293.0
# Mean Bit Score: 197.5
Locus_69_Transcript_1/1_Confidence_0.000_Length_8919	32.12	576	1279	1820	18.7	2e-77	293.0
Locus_69_Transcript_1/1_Confidence_0.000_Length_8919	24.28	486	375	824	15.0	2e-19	102.0
 
# gi|397530168|gb|AFO53688.1|_non-structural_polyprotein__Taura_syndrome_virus
# Suject Length: 2106
# Total Subject Coverage: 744
# Relative Subject Coverage: 0.353276353276
# Best Bit Score: 309.0
# Mean Bit Score: 197.45
Locus_69_Transcript_1/1_Confidence_0.000_Length_8919	35.78	587	1507	2054	19.2	3e-82	309.0
Locus_69_Transcript_1/1_Confidence_0.000_Length_8919	28.0	200	695	890	6.4	3e-14	85.9
 
# gi|50251149|dbj|BAD27584.1|_nonstructural_protein_precursor__Himetobi_P_virus
# Suject Length: 1777
# Total Subject Coverage: 1018
# Relative Subject Coverage: 0.572875633089
# Best Bit Score: 286.0
# Mean Bit Score: 197.0
Locus_69_Transcript_1/1_Confidence_0.000_Length_8919	29.07	781	994	1743	25.7	2e-75	286.0
Locus_69_Transcript_1/1_Confidence_0.000_Length_8919	27.6	279	436	703	9.0	4e-21	108.0
 
# gi|545793773|gb|AGW80519.1|_nonstructural_protein_precursor__Himetobi_P_virus
# Suject Length: 1777
# Total Subject Coverage: 1018
# Relative Subject Coverage: 0.572875633089
# Best Bit Score: 286.0
# Mean Bit Score: 196.5
Locus_69_Transcript_1/1_Confidence_0.000_Length_8919	29.07	781	994	1743	25.7	3e-75	286.0
Locus_69_Transcript_1/1_Confidence_0.000_Length_8919	27.6	279	436	703	9.0	6e-21	107.0
 
# gi|20451019|ref|NP_620560.1|_nonstructural_protein_precursor__Himetobi_P_virus
# Suject Length: 1777
# Total Subject Coverage: 1018
# Relative Subject Coverage: 0.572875633089
# Best Bit Score: 286.0
# Mean Bit Score: 196.5
Locus_69_Transcript_1/1_Confidence_0.000_Length_8919	29.07	781	994	1743	25.7	2e-75	286.0
Locus_69_Transcript_1/1_Confidence_0.000_Length_8919	27.6	279	436	703	9.0	7e-21	107.0
 
# gi|3493358|dbj|BAA32553.1|_nonstructural_protein_precursor__Himetobi_P_virus
# Suject Length: 1777
# Total Subject Coverage: 1018
# Relative Subject Coverage: 0.572875633089
# Best Bit Score: 286.0
# Mean Bit Score: 196.5
Locus_69_Transcript_1/1_Confidence_0.000_Length_8919	29.07	781	994	1743	25.7	2e-75	286.0
Locus_69_Transcript_1/1_Confidence_0.000_Length_8919	27.6	279	436	703	9.0	7e-21	107.0
 
# gi|568261363|gb|AHD25455.1|_replicase__Himetobi_P_virus
# Suject Length: 1777
# Total Subject Coverage: 1018
# Relative Subject Coverage: 0.572875633089
# Best Bit Score: 284.0
# Mean Bit Score: 196.0
Locus_69_Transcript_1/1_Confidence_0.000_Length_8919	28.94	781	994	1743	25.7	1e-74	284.0
Locus_69_Transcript_1/1_Confidence_0.000_Length_8919	27.6	279	436	703	9.0	4e-21	108.0
 
# gi|937407794|ref|YP_009167337.1|_RNA-dependent_RNA_polymerase__Bellflower_vein_chlorosis_virus
# Suject Length: 614
# Total Subject Coverage: 481
# Relative Subject Coverage: 0.78338762215
# Best Bit Score: 196.0
# Mean Bit Score: 196.0
Locus_69_Transcript_1/1_Confidence_0.000_Length_8919	29.66	499	51	531	15.9	8e-50	196.0
 
# gi|726973358|gb|AIY53983.1|_RNA-dependent_RNA_polymerase__Himetobi_P_virus
# Suject Length: 1777
# Total Subject Coverage: 1018
# Relative Subject Coverage: 0.572875633089
# Best Bit Score: 284.0
# Mean Bit Score: 196.0
Locus_69_Transcript_1/1_Confidence_0.000_Length_8919	29.07	781	994	1743	25.7	9e-75	284.0
Locus_69_Transcript_1/1_Confidence_0.000_Length_8919	27.6	279	436	703	9.0	5e-21	108.0
 
# gi|9957269|gb|AAG09297.1|_RNA_polymerase,_partial__Kashmir_bee_virus
# Suject Length: 228
# Total Subject Coverage: 221
# Relative Subject Coverage: 0.969298245614
# Best Bit Score: 192.0
# Mean Bit Score: 192.0
Locus_69_Transcript_1/1_Confidence_0.000_Length_8919	45.45	231	1	221	7.8	6e-52	192.0
 
# gi|404184115|ref|YP_006666503.1|_non-structural_polyprotein__Macrobrachium_rosenbergii_Taihu_virus
# Suject Length: 2065
# Total Subject Coverage: 677
# Relative Subject Coverage: 0.32784503632
# Best Bit Score: 305.0
# Mean Bit Score: 191.2
Locus_69_Transcript_1/1_Confidence_0.000_Length_8919	35.71	588	1463	2015	19.4	6e-81	305.0
Locus_69_Transcript_1/1_Confidence_0.000_Length_8919	35.43	127	671	794	4.2	1e-11	77.4
 
# gi|402793859|gb|AEE02024.2|_non-structural_polyprotein__Macrobrachium_rosenbergii_Taihu_virus
# Suject Length: 2065
# Total Subject Coverage: 677
# Relative Subject Coverage: 0.32784503632
# Best Bit Score: 305.0
# Mean Bit Score: 191.2
Locus_69_Transcript_1/1_Confidence_0.000_Length_8919	35.71	588	1463	2015	19.4	6e-81	305.0
Locus_69_Transcript_1/1_Confidence_0.000_Length_8919	35.43	127	671	794	4.2	1e-11	77.4
 
# gi|568599694|gb|AHE13858.1|_capsid_protein,_partial__Triatoma_virus
# Suject Length: 651
# Total Subject Coverage: 612
# Relative Subject Coverage: 0.940092165899
# Best Bit Score: 190.0
# Mean Bit Score: 190.0
Locus_69_Transcript_1/1_Confidence_0.000_Length_8919	27.79	716	3	614	22.8	2e-47	190.0
 
# gi|401668677|gb|AFP97031.1|_non-structural_polyprotein__Black_queen_cell_virus
# Suject Length: 1629
# Total Subject Coverage: 973
# Relative Subject Coverage: 0.597298956415
# Best Bit Score: 257.0
# Mean Bit Score: 188.0
Locus_69_Transcript_1/1_Confidence_0.000_Length_8919	29.28	625	1018	1622	20.1	2e-66	257.0
Locus_69_Transcript_1/1_Confidence_0.000_Length_8919	26.19	378	196	563	11.8	1e-24	119.0
 
# gi|20451022|ref|NP_620564.1|_nonstructural_polyprotein__Black_queen_cell_virus
# Suject Length: 1655
# Total Subject Coverage: 973
# Relative Subject Coverage: 0.587915407855
# Best Bit Score: 257.0
# Mean Bit Score: 187.5
Locus_69_Transcript_1/1_Confidence_0.000_Length_8919	29.28	625	1044	1648	20.1	2e-66	257.0
Locus_69_Transcript_1/1_Confidence_0.000_Length_8919	25.93	378	223	590	11.8	3e-24	118.0
 
# gi|8100531|gb|AAF72337.1|AF183905_1_nonstructural_polyprotein__Black_queen_cell_virus
# Suject Length: 1655
# Total Subject Coverage: 973
# Relative Subject Coverage: 0.587915407855
# Best Bit Score: 257.0
# Mean Bit Score: 187.5
Locus_69_Transcript_1/1_Confidence_0.000_Length_8919	29.28	625	1044	1648	20.1	2e-66	257.0
Locus_69_Transcript_1/1_Confidence_0.000_Length_8919	25.93	378	223	590	11.8	3e-24	118.0
 
# gi|154434662|gb|ABS82427.1|_non-structural_polyprotein__Black_queen_cell_virus
# Suject Length: 1628
# Total Subject Coverage: 973
# Relative Subject Coverage: 0.597665847666
# Best Bit Score: 256.0
# Mean Bit Score: 187.5
Locus_69_Transcript_1/1_Confidence_0.000_Length_8919	29.44	625	1017	1621	20.1	2e-66	256.0
Locus_69_Transcript_1/1_Confidence_0.000_Length_8919	26.19	378	196	563	11.8	1e-24	119.0
 
# gi|154434677|gb|ABS82437.1|_non-structural_polyprotein__Black_queen_cell_virus
# Suject Length: 1628
# Total Subject Coverage: 973
# Relative Subject Coverage: 0.597665847666
# Best Bit Score: 252.0
# Mean Bit Score: 187.0
Locus_69_Transcript_1/1_Confidence_0.000_Length_8919	29.12	625	1017	1621	20.1	4e-65	252.0
Locus_69_Transcript_1/1_Confidence_0.000_Length_8919	26.19	378	196	563	11.8	2e-25	122.0
 
# gi|25013934|ref|NP_734456.1|_RNA-dependent_RNA_polymerase__Maize_chlorotic_dwarf_virus
# Suject Length: 612
# Total Subject Coverage: 502
# Relative Subject Coverage: 0.820261437908
# Best Bit Score: 186.0
# Mean Bit Score: 186.0
Locus_69_Transcript_1/1_Confidence_0.000_Length_8919	29.23	520	46	547	16.5	2e-46	186.0
 
# gi|403044782|gb|AFR11849.1|_nonstructural_polyprotein,_partial__Nedicistrovirus_TFN-2012
# Suject Length: 443
# Total Subject Coverage: 419
# Relative Subject Coverage: 0.945823927765
# Best Bit Score: 186.0
# Mean Bit Score: 186.0
Locus_69_Transcript_1/1_Confidence_0.000_Length_8919	31.19	436	19	437	14.3	1e-47	186.0
 
# gi|154434674|gb|ABS82435.1|_non-structural_polyprotein__Black_queen_cell_virus
# Suject Length: 1628
# Total Subject Coverage: 973
# Relative Subject Coverage: 0.597665847666
# Best Bit Score: 254.0
# Mean Bit Score: 185.5
Locus_69_Transcript_1/1_Confidence_0.000_Length_8919	29.12	625	1017	1621	20.1	9e-66	254.0
Locus_69_Transcript_1/1_Confidence_0.000_Length_8919	25.93	378	196	563	11.8	5e-24	117.0
 
# gi|154434680|gb|ABS82439.1|_non-structural_polyprotein__Black_queen_cell_virus
# Suject Length: 1628
# Total Subject Coverage: 973
# Relative Subject Coverage: 0.597665847666
# Best Bit Score: 252.0
# Mean Bit Score: 185.5
Locus_69_Transcript_1/1_Confidence_0.000_Length_8919	29.12	625	1017	1621	20.1	4e-65	252.0
Locus_69_Transcript_1/1_Confidence_0.000_Length_8919	25.93	378	196	563	11.8	3e-24	119.0
 
# gi|313666842|gb|ADR72923.1|_non-structural_polyprotein__Mud_crab_dicistrovirus
# Suject Length: 2179
# Total Subject Coverage: 740
# Relative Subject Coverage: 0.339605323543
# Best Bit Score: 301.0
# Mean Bit Score: 185.35
Locus_69_Transcript_1/1_Confidence_0.000_Length_8919	33.86	635	1540	2135	20.9	6e-80	301.0
Locus_69_Transcript_1/1_Confidence_0.000_Length_8919	29.8	151	778	921	4.8	2e-09	69.7
 
# gi|314953945|ref|YP_004063985.1|_non-structural_polyprotein__Mud_crab_dicistrovirus
# Suject Length: 2179
# Total Subject Coverage: 740
# Relative Subject Coverage: 0.339605323543
# Best Bit Score: 301.0
# Mean Bit Score: 185.35
Locus_69_Transcript_1/1_Confidence_0.000_Length_8919	33.86	635	1540	2135	20.9	6e-80	301.0
Locus_69_Transcript_1/1_Confidence_0.000_Length_8919	29.8	151	778	921	4.8	2e-09	69.7
 
# gi|138362|sp|P03600.1|POL1_CPMVS_RecName:_Full_RNA1_polyprotein;_AltName:_Full_Genome_polyprotein_B
# Suject Length: 1866
# Total Subject Coverage: 581
# Relative Subject Coverage: 0.311361200429
# Best Bit Score: 184.0
# Mean Bit Score: 184.0
Locus_69_Transcript_1/1_Confidence_0.000_Length_8919	27.11	605	1103	1683	19.8	2e-44	184.0
 
# gi|20095238|ref|NP_613283.1|_polyprotein__Cowpea_mosaic_virus
# Suject Length: 1866
# Total Subject Coverage: 581
# Relative Subject Coverage: 0.311361200429
# Best Bit Score: 184.0
# Mean Bit Score: 184.0
Locus_69_Transcript_1/1_Confidence_0.000_Length_8919	27.11	605	1103	1683	19.8	2e-44	184.0
 
# gi|58909|emb|CAA25029.1|_unnamed_protein_product__Cowpea_mosaic_virus
# Suject Length: 1866
# Total Subject Coverage: 581
# Relative Subject Coverage: 0.311361200429
# Best Bit Score: 184.0
# Mean Bit Score: 184.0
Locus_69_Transcript_1/1_Confidence_0.000_Length_8919	27.11	605	1103	1683	19.8	2e-44	184.0
 
# gi|365824263|ref|YP_004935381.1|_unnamed_protein_product__Halastavi_arva_RNA_virus
# Suject Length: 1816
# Total Subject Coverage: 676
# Relative Subject Coverage: 0.372246696035
# Best Bit Score: 180.0
# Mean Bit Score: 180.0
Locus_69_Transcript_1/1_Confidence_0.000_Length_8919	26.09	732	1103	1778	24.1	7e-43	180.0
 
# gi|347602591|gb|AEP16502.1|_replicase_protein__Halastavi_arva_RNA_virus
# Suject Length: 1816
# Total Subject Coverage: 676
# Relative Subject Coverage: 0.372246696035
# Best Bit Score: 180.0
# Mean Bit Score: 180.0
Locus_69_Transcript_1/1_Confidence_0.000_Length_8919	26.09	732	1103	1778	24.1	7e-43	180.0
 
# gi|514361127|ref|YP_008130310.1|_polyprotein__Nilaparvata_lugens_honeydew_virus-3
# Suject Length: 3175
# Total Subject Coverage: 568
# Relative Subject Coverage: 0.178897637795
# Best Bit Score: 179.0
# Mean Bit Score: 179.0
Locus_69_Transcript_1/1_Confidence_0.000_Length_8919	27.23	606	2570	3137	19.3	2e-42	179.0
 
# gi|512749292|dbj|BAN57353.1|_polyprotein__Nilaparvata_lugens_honeydew_virus-3
# Suject Length: 3175
# Total Subject Coverage: 568
# Relative Subject Coverage: 0.178897637795
# Best Bit Score: 179.0
# Mean Bit Score: 179.0
Locus_69_Transcript_1/1_Confidence_0.000_Length_8919	27.23	606	2570	3137	19.3	2e-42	179.0
 
# gi|821369848|gb|AKH40289.1|_orf2,_partial__Twyford_virus
# Suject Length: 573
# Total Subject Coverage: 519
# Relative Subject Coverage: 0.905759162304
# Best Bit Score: 175.0
# Mean Bit Score: 175.0
Locus_69_Transcript_1/1_Confidence_0.000_Length_8919	29.07	547	52	570	17.3	7e-43	175.0
 
# gi|25013711|ref|NP_734057.1|_RNA-dependent_RNA_polymerase__Cowpea_mosaic_virus
# Suject Length: 711
# Total Subject Coverage: 449
# Relative Subject Coverage: 0.631504922644
# Best Bit Score: 174.0
# Mean Bit Score: 174.0
Locus_69_Transcript_1/1_Confidence_0.000_Length_8919	27.31	465	62	510	15.5	2e-42	174.0
 
# gi|20451029|ref|NP_620562.1|_nonstructural_protein_precursor,_partial__Triatoma_virus
# Suject Length: 1795
# Total Subject Coverage: 1015
# Relative Subject Coverage: 0.565459610028
# Best Bit Score: 237.0
# Mean Bit Score: 172.5
Locus_69_Transcript_1/1_Confidence_0.000_Length_8919	25.39	776	1018	1758	24.7	2e-60	237.0
Locus_69_Transcript_1/1_Confidence_0.000_Length_8919	28.47	288	502	775	9.2	4e-21	108.0
 
# gi|6003485|gb|AAF00472.1|_nonstructural_protein_precursor,_partial__Triatoma_virus
# Suject Length: 1795
# Total Subject Coverage: 1015
# Relative Subject Coverage: 0.565459610028
# Best Bit Score: 237.0
# Mean Bit Score: 172.5
Locus_69_Transcript_1/1_Confidence_0.000_Length_8919	25.39	776	1018	1758	24.7	2e-60	237.0
Locus_69_Transcript_1/1_Confidence_0.000_Length_8919	28.47	288	502	775	9.2	4e-21	108.0
 
# gi|696004425|gb|AIT39628.1|_polyprotein__Tomato_ringspot_virus
# Suject Length: 2194
# Total Subject Coverage: 563
# Relative Subject Coverage: 0.256608933455
# Best Bit Score: 172.0
# Mean Bit Score: 172.0
Locus_69_Transcript_1/1_Confidence_0.000_Length_8919	28.5	593	1429	1991	19.0	2e-40	172.0
 
# gi|335354123|gb|AEH42814.1|_nonstructural_polyprotein,_partial__Big_Sioux_River_virus
# Suject Length: 282
# Total Subject Coverage: 278
# Relative Subject Coverage: 0.985815602837
# Best Bit Score: 172.0
# Mean Bit Score: 172.0
Locus_69_Transcript_1/1_Confidence_0.000_Length_8919	36.3	281	1	278	8.9	3e-44	172.0
 
# gi|291293719|gb|ADD92354.1|_polyprotein_1__Bean_pod_mottle_virus
# Suject Length: 1851
# Total Subject Coverage: 582
# Relative Subject Coverage: 0.314424635332
# Best Bit Score: 172.0
# Mean Bit Score: 172.0
Locus_69_Transcript_1/1_Confidence_0.000_Length_8919	26.82	619	1088	1669	19.8	2e-40	172.0
 
# gi|291293721|gb|ADD92355.1|_polyprotein_1__Bean_pod_mottle_virus
# Suject Length: 1851
# Total Subject Coverage: 582
# Relative Subject Coverage: 0.314424635332
# Best Bit Score: 172.0
# Mean Bit Score: 172.0
Locus_69_Transcript_1/1_Confidence_0.000_Length_8919	26.7	618	1088	1669	19.8	2e-40	172.0
 
# gi|735009189|gb|AJA37613.1|_polyprotein_1__Squash_mosaic_virus
# Suject Length: 1858
# Total Subject Coverage: 585
# Relative Subject Coverage: 0.314854682454
# Best Bit Score: 171.0
# Mean Bit Score: 171.0
Locus_69_Transcript_1/1_Confidence_0.000_Length_8919	26.25	621	1093	1677	19.9	2e-40	171.0
 
# gi|19068036|gb|AAL05914.1|_capsid_protein__Acute_bee_paralysis_virus
# Suject Length: 914
# Total Subject Coverage: 643
# Relative Subject Coverage: 0.703501094092
# Best Bit Score: 171.0
# Mean Bit Score: 171.0
Locus_69_Transcript_1/1_Confidence_0.000_Length_8919	25.94	667	23	665	18.9	1e-40	171.0
 
# gi|14971002|dbj|BAB62139.1|_polyprotein__Squash_mosaic_virus
# Suject Length: 1858
# Total Subject Coverage: 585
# Relative Subject Coverage: 0.314854682454
# Best Bit Score: 171.0
# Mean Bit Score: 171.0
Locus_69_Transcript_1/1_Confidence_0.000_Length_8919	25.93	621	1093	1677	19.9	4e-40	171.0
 
# gi|20522114|ref|NP_620657.1|_polyprotein__Squash_mosaic_virus
# Suject Length: 1858
# Total Subject Coverage: 585
# Relative Subject Coverage: 0.314854682454
# Best Bit Score: 171.0
# Mean Bit Score: 171.0
Locus_69_Transcript_1/1_Confidence_0.000_Length_8919	25.93	621	1093	1677	19.9	4e-40	171.0
 
# gi|291293717|gb|ADD92353.1|_polyprotein_1__Bean_pod_mottle_virus
# Suject Length: 1851
# Total Subject Coverage: 582
# Relative Subject Coverage: 0.314424635332
# Best Bit Score: 171.0
# Mean Bit Score: 171.0
Locus_69_Transcript_1/1_Confidence_0.000_Length_8919	26.7	618	1088	1669	19.8	3e-40	171.0
 
# gi|291293715|gb|ADD92352.1|_polyprotein_1__Bean_pod_mottle_virus
# Suject Length: 1851
# Total Subject Coverage: 582
# Relative Subject Coverage: 0.314424635332
# Best Bit Score: 171.0
# Mean Bit Score: 171.0
Locus_69_Transcript_1/1_Confidence_0.000_Length_8919	26.7	618	1088	1669	19.8	3e-40	171.0
 
# gi|21666452|gb|AAM73715.1|AF394606_1_polyprotein_1__Bean_pod_mottle_virus
# Suject Length: 1851
# Total Subject Coverage: 582
# Relative Subject Coverage: 0.314424635332
# Best Bit Score: 171.0
# Mean Bit Score: 171.0
Locus_69_Transcript_1/1_Confidence_0.000_Length_8919	26.7	618	1088	1669	19.8	3e-40	171.0
 
# gi|291165326|gb|ADD81209.1|_polyprotein__Bean_pod_mottle_virus
# Suject Length: 1851
# Total Subject Coverage: 582
# Relative Subject Coverage: 0.314424635332
# Best Bit Score: 171.0
# Mean Bit Score: 171.0
Locus_69_Transcript_1/1_Confidence_0.000_Length_8919	26.82	619	1088	1669	19.8	3e-40	171.0
 
# gi|19068038|gb|AAL05915.1|_capsid_polyprotein__Acute_bee_paralysis_virus
# Suject Length: 914
# Total Subject Coverage: 643
# Relative Subject Coverage: 0.703501094092
# Best Bit Score: 171.0
# Mean Bit Score: 171.0
Locus_69_Transcript_1/1_Confidence_0.000_Length_8919	25.83	666	23	665	18.9	1e-40	171.0
 
# gi|19068034|gb|AAL05913.1|_capsid_protein__Acute_bee_paralysis_virus
# Suject Length: 914
# Total Subject Coverage: 643
# Relative Subject Coverage: 0.703501094092
# Best Bit Score: 170.0
# Mean Bit Score: 170.0
Locus_69_Transcript_1/1_Confidence_0.000_Length_8919	25.94	667	23	665	18.9	1e-40	170.0
 
# gi|19068042|gb|AAL05917.1|_capsid_protein__Acute_bee_paralysis_virus
# Suject Length: 914
# Total Subject Coverage: 832
# Relative Subject Coverage: 0.910284463895
# Best Bit Score: 170.0
# Mean Bit Score: 170.0
Locus_69_Transcript_1/1_Confidence_0.000_Length_8919	23.85	914	23	854	27.0	2e-40	170.0
 
# gi|58272239|gb|AAW69769.1|_polyprotein_1__Bean_pod_mottle_virus
# Suject Length: 1851
# Total Subject Coverage: 582
# Relative Subject Coverage: 0.314424635332
# Best Bit Score: 170.0
# Mean Bit Score: 170.0
Locus_69_Transcript_1/1_Confidence_0.000_Length_8919	26.54	618	1088	1669	19.8	6e-40	170.0
 
# gi|225580674|gb|ACN94442.1|_protease/RNA-dependent_RNA_polymerase,_partial__Nasonia_vitripennis_vir
# Suject Length: 787
# Total Subject Coverage: 601
# Relative Subject Coverage: 0.763659466328
# Best Bit Score: 170.0
# Mean Bit Score: 170.0
Locus_69_Transcript_1/1_Confidence_0.000_Length_8919	26.48	627	164	764	20.1	8e-41	170.0
 
# gi|5758057|gb|AAD50652.1|AF135410_1_polyprotein,_partial__Tomato_ringspot_virus
# Suject Length: 985
# Total Subject Coverage: 563
# Relative Subject Coverage: 0.571573604061
# Best Bit Score: 170.0
# Mean Bit Score: 170.0
Locus_69_Transcript_1/1_Confidence_0.000_Length_8919	28.4	595	220	782	19.0	2e-40	170.0
 
# gi|21666457|gb|AAM73718.1|AF394608_1_polyprotein_1__Bean_pod_mottle_virus
# Suject Length: 1851
# Total Subject Coverage: 582
# Relative Subject Coverage: 0.314424635332
# Best Bit Score: 170.0
# Mean Bit Score: 170.0
Locus_69_Transcript_1/1_Confidence_0.000_Length_8919	26.82	619	1088	1669	19.8	8e-40	170.0
 
# gi|19068032|gb|AAL05912.1|_capsid_protein__Acute_bee_paralysis_virus
# Suject Length: 914
# Total Subject Coverage: 643
# Relative Subject Coverage: 0.703501094092
# Best Bit Score: 169.0
# Mean Bit Score: 169.0
Locus_69_Transcript_1/1_Confidence_0.000_Length_8919	25.94	667	23	665	18.9	3e-40	169.0
 
# gi|167613903|gb|ABZ89551.1|_polyprotein_1__Squash_mosaic_virus
# Suject Length: 1858
# Total Subject Coverage: 585
# Relative Subject Coverage: 0.314854682454
# Best Bit Score: 169.0
# Mean Bit Score: 169.0
Locus_69_Transcript_1/1_Confidence_0.000_Length_8919	25.6	621	1093	1677	19.9	9e-40	169.0
 
# gi|58272237|gb|AAW69768.1|_polyprotein_1__Bean_pod_mottle_virus
# Suject Length: 1851
# Total Subject Coverage: 582
# Relative Subject Coverage: 0.314424635332
# Best Bit Score: 169.0
# Mean Bit Score: 169.0
Locus_69_Transcript_1/1_Confidence_0.000_Length_8919	26.66	619	1088	1669	19.8	1e-39	169.0
 
# gi|19068040|gb|AAL05916.1|_capsid_protein__Acute_bee_paralysis_virus
# Suject Length: 914
# Total Subject Coverage: 643
# Relative Subject Coverage: 0.703501094092
# Best Bit Score: 169.0
# Mean Bit Score: 169.0
Locus_69_Transcript_1/1_Confidence_0.000_Length_8919	25.79	667	23	665	18.9	5e-40	169.0
 
# gi|696004419|gb|AIT39626.1|_polyprotein__Tomato_ringspot_virus
# Suject Length: 2196
# Total Subject Coverage: 563
# Relative Subject Coverage: 0.256375227687
# Best Bit Score: 168.0
# Mean Bit Score: 168.0
Locus_69_Transcript_1/1_Confidence_0.000_Length_8919	28.24	595	1431	1993	19.0	3e-39	168.0
 
# gi|68314545|gb|AAP32284.2|_structural_polyprotein,_partial__Kashmir_bee_virus
# Suject Length: 888
# Total Subject Coverage: 762
# Relative Subject Coverage: 0.858108108108
# Best Bit Score: 168.0
# Mean Bit Score: 168.0
Locus_69_Transcript_1/1_Confidence_0.000_Length_8919	25.31	818	14	775	24.7	6e-40	168.0
 
# gi|5758053|gb|AAD50650.1|AF135408_1_polyprotein,_partial__Tomato_ringspot_virus
# Suject Length: 985
# Total Subject Coverage: 563
# Relative Subject Coverage: 0.571573604061
# Best Bit Score: 168.0
# Mean Bit Score: 168.0
Locus_69_Transcript_1/1_Confidence_0.000_Length_8919	28.24	595	220	782	19.0	8e-40	168.0
 
# gi|326365178|gb|ADZ54704.1|_polyprotein__Turnip_ringspot_virus
# Suject Length: 1860
# Total Subject Coverage: 524
# Relative Subject Coverage: 0.281720430108
# Best Bit Score: 168.0
# Mean Bit Score: 168.0
Locus_69_Transcript_1/1_Confidence_0.000_Length_8919	27.78	558	1096	1619	18.0	2e-39	168.0
 
# gi|5821783|pdb|1B35|A_Chain_A,_Cricket_Paralysis_Virus_(crpv)
# Suject Length: 260
# Total Subject Coverage: 258
# Relative Subject Coverage: 0.992307692308
# Best Bit Score: 168.0
# Mean Bit Score: 168.0
Locus_69_Transcript_1/1_Confidence_0.000_Length_8919	40.0	265	1	258	8.5	3e-43	168.0
 
# gi|347602592|gb|AEP16503.1|_capsid_polyprotein__Halastavi_arva_RNA_virus
# Suject Length: 1009
# Total Subject Coverage: 663
# Relative Subject Coverage: 0.657086223984
# Best Bit Score: 168.0
# Mean Bit Score: 168.0
Locus_69_Transcript_1/1_Confidence_0.000_Length_8919	25.36	698	49	711	22.4	1e-39	168.0
 
# gi|365824264|ref|YP_004935382.1|_unnamed_protein_product__Halastavi_arva_RNA_virus
# Suject Length: 1009
# Total Subject Coverage: 663
# Relative Subject Coverage: 0.657086223984
# Best Bit Score: 168.0
# Mean Bit Score: 168.0
Locus_69_Transcript_1/1_Confidence_0.000_Length_8919	25.36	698	49	711	22.4	1e-39	168.0
 
# gi|764153282|gb|AJR21496.1|_RNA-dependent_RNA_polymerase,_partial__Black_queen_cell_virus
# Suject Length: 297
# Total Subject Coverage: 297
# Relative Subject Coverage: 1.0
# Best Bit Score: 168.0
# Mean Bit Score: 168.0
Locus_69_Transcript_1/1_Confidence_0.000_Length_8919	33.33	306	1	297	10.2	7e-43	168.0
 
# gi|73747918|ref|NP_851404.2|_structural_polyprotein,_partial__Kashmir_bee_virus
# Suject Length: 888
# Total Subject Coverage: 762
# Relative Subject Coverage: 0.858108108108
# Best Bit Score: 168.0
# Mean Bit Score: 168.0
Locus_69_Transcript_1/1_Confidence_0.000_Length_8919	25.31	818	14	775	24.7	6e-40	168.0
 
# gi|19068046|gb|AAL05919.1|_capsid_polyprotein__Acute_bee_paralysis_virus
# Suject Length: 914
# Total Subject Coverage: 643
# Relative Subject Coverage: 0.703501094092
# Best Bit Score: 167.0
# Mean Bit Score: 167.0
Locus_69_Transcript_1/1_Confidence_0.000_Length_8919	25.53	666	23	665	18.9	2e-39	167.0
 
# gi|19068044|gb|AAL05918.1|_capsid_protein__Acute_bee_paralysis_virus
# Suject Length: 914
# Total Subject Coverage: 643
# Relative Subject Coverage: 0.703501094092
# Best Bit Score: 167.0
# Mean Bit Score: 167.0
Locus_69_Transcript_1/1_Confidence_0.000_Length_8919	25.53	666	23	665	18.9	1e-39	167.0
 
# gi|19068050|gb|AAL05921.1|_capsid_protein__Acute_bee_paralysis_virus
# Suject Length: 914
# Total Subject Coverage: 643
# Relative Subject Coverage: 0.703501094092
# Best Bit Score: 167.0
# Mean Bit Score: 167.0
Locus_69_Transcript_1/1_Confidence_0.000_Length_8919	25.53	666	23	665	18.9	1e-39	167.0
 
# gi|19068048|gb|AAL05920.1|_capsid_protein__Acute_bee_paralysis_virus
# Suject Length: 914
# Total Subject Coverage: 643
# Relative Subject Coverage: 0.703501094092
# Best Bit Score: 167.0
# Mean Bit Score: 167.0
Locus_69_Transcript_1/1_Confidence_0.000_Length_8919	25.53	666	23	665	18.9	1e-39	167.0
 
# gi|5758055|gb|AAD50651.1|AF135409_1_polyprotein,_partial__Tomato_ringspot_virus
# Suject Length: 985
# Total Subject Coverage: 563
# Relative Subject Coverage: 0.571573604061
# Best Bit Score: 167.0
# Mean Bit Score: 167.0
Locus_69_Transcript_1/1_Confidence_0.000_Length_8919	28.24	595	220	782	19.0	3e-39	167.0
 
# gi|371485871|gb|AEX30905.1|_polyprotein_1,_partial__uncultured_virus
# Suject Length: 535
# Total Subject Coverage: 382
# Relative Subject Coverage: 0.714018691589
# Best Bit Score: 166.0
# Mean Bit Score: 166.0
Locus_69_Transcript_1/1_Confidence_0.000_Length_8919	30.3	396	3	384	13.1	3e-40	166.0
 
# gi|188543137|ref|YP_001911126.1|_polyprotein__Radish_mosaic_virus
# Suject Length: 1853
# Total Subject Coverage: 563
# Relative Subject Coverage: 0.303831624393
# Best Bit Score: 165.0
# Mean Bit Score: 165.0
Locus_69_Transcript_1/1_Confidence_0.000_Length_8919	25.96	601	1094	1656	19.3	2e-38	165.0
 
# gi|20564156|ref|NP_620765.1|_polyprotein__Tomato_ringspot_virus
# Suject Length: 2197
# Total Subject Coverage: 563
# Relative Subject Coverage: 0.256258534365
# Best Bit Score: 165.0
# Mean Bit Score: 165.0
Locus_69_Transcript_1/1_Confidence_0.000_Length_8919	28.24	595	1432	1994	19.0	2e-38	165.0
 
# gi|491846191|gb|AGL33504.1|_structural_polyprotein__Israeli_acute_paralysis_virus
# Suject Length: 908
# Total Subject Coverage: 633
# Relative Subject Coverage: 0.697136563877
# Best Bit Score: 165.0
# Mean Bit Score: 165.0
Locus_69_Transcript_1/1_Confidence_0.000_Length_8919	25.5	647	27	659	18.9	5e-39	165.0
 
# gi|50403733|sp|P29150.2|POL1_TORVR_RecName:_Full_RNA1_polyprotein;_AltName:_Full_P1;_Contains:_RecN
# Suject Length: 2197
# Total Subject Coverage: 563
# Relative Subject Coverage: 0.256258534365
# Best Bit Score: 165.0
# Mean Bit Score: 165.0
Locus_69_Transcript_1/1_Confidence_0.000_Length_8919	28.24	595	1432	1994	19.0	2e-38	165.0
 
# gi|999418|gb|AAA78254.1|_ORF__Tomato_ringspot_virus
# Suject Length: 2197
# Total Subject Coverage: 563
# Relative Subject Coverage: 0.256258534365
# Best Bit Score: 165.0
# Mean Bit Score: 165.0
Locus_69_Transcript_1/1_Confidence_0.000_Length_8919	28.24	595	1432	1994	19.0	2e-38	165.0
 
# gi|156119266|dbj|BAF75830.1|_polyprotein__Radish_mosaic_virus
# Suject Length: 1853
# Total Subject Coverage: 563
# Relative Subject Coverage: 0.303831624393
# Best Bit Score: 165.0
# Mean Bit Score: 165.0
Locus_69_Transcript_1/1_Confidence_0.000_Length_8919	25.96	601	1094	1656	19.3	2e-38	165.0
 
# gi|25013985|ref|NP_734022.1|_RNA-dependent_RNA_polymerase__Apple_latent_spherical_virus
# Suject Length: 709
# Total Subject Coverage: 401
# Relative Subject Coverage: 0.565585331453
# Best Bit Score: 164.0
# Mean Bit Score: 164.0
Locus_69_Transcript_1/1_Confidence_0.000_Length_8919	31.2	407	115	515	13.3	5e-39	164.0
 
# gi|10121213|gb|AAG13119.1|AF150629_2_capsid_protein__Acute_bee_paralysis_virus
# Suject Length: 914
# Total Subject Coverage: 779
# Relative Subject Coverage: 0.852297592998
# Best Bit Score: 164.0
# Mean Bit Score: 164.0
Locus_69_Transcript_1/1_Confidence_0.000_Length_8919	23.93	844	23	801	24.7	1e-38	164.0
 
# gi|10314011|ref|NP_066242.1|_capsid_protein__Acute_bee_paralysis_virus
# Suject Length: 914
# Total Subject Coverage: 779
# Relative Subject Coverage: 0.852297592998
# Best Bit Score: 164.0
# Mean Bit Score: 164.0
Locus_69_Transcript_1/1_Confidence_0.000_Length_8919	23.93	844	23	801	24.7	1e-38	164.0
 
# gi|528050054|sp|Q9DSN8.2|POLS_ABPVR_RecName:_Full_Structural_polyprotein;_Contains:_RecName:_Full_P
# Suject Length: 904
# Total Subject Coverage: 779
# Relative Subject Coverage: 0.861725663717
# Best Bit Score: 164.0
# Mean Bit Score: 164.0
Locus_69_Transcript_1/1_Confidence_0.000_Length_8919	23.93	844	13	791	24.7	1e-38	164.0
 
# gi|491846148|gb|AGL33502.1|_structural_polyprotein__Israeli_acute_paralysis_virus
# Suject Length: 908
# Total Subject Coverage: 633
# Relative Subject Coverage: 0.697136563877
# Best Bit Score: 163.0
# Mean Bit Score: 163.0
Locus_69_Transcript_1/1_Confidence_0.000_Length_8919	25.66	647	27	659	18.9	2e-38	163.0
 
# gi|7007468|dbj|BAA90870.1|_235K_polyprotein__Apple_latent_spherical_virus
# Suject Length: 2079
# Total Subject Coverage: 401
# Relative Subject Coverage: 0.192881192881
# Best Bit Score: 163.0
# Mean Bit Score: 163.0
Locus_69_Transcript_1/1_Confidence_0.000_Length_8919	31.2	407	1485	1885	13.3	9e-38	163.0
 
# gi|25013685|ref|NP_734062.1|_RNA-dependent_RNA_polymerase__Cowpea_severe_mosaic_virus
# Suject Length: 712
# Total Subject Coverage: 398
# Relative Subject Coverage: 0.558988764045
# Best Bit Score: 163.0
# Mean Bit Score: 163.0
Locus_69_Transcript_1/1_Confidence_0.000_Length_8919	28.22	411	123	520	13.6	5e-39	163.0
 
# gi|530323599|ref|YP_008400143.1|_RNA-dependent_RNA_polymerase__Broad_bean_true_mosaic_virus
# Suject Length: 715
# Total Subject Coverage: 415
# Relative Subject Coverage: 0.58041958042
# Best Bit Score: 163.0
# Mean Bit Score: 163.0
Locus_69_Transcript_1/1_Confidence_0.000_Length_8919	27.27	429	97	511	14.2	5e-39	163.0
 
# gi|491846105|gb|AGL33500.1|_structural_polyprotein__Israeli_acute_paralysis_virus
# Suject Length: 908
# Total Subject Coverage: 633
# Relative Subject Coverage: 0.697136563877
# Best Bit Score: 163.0
# Mean Bit Score: 163.0
Locus_69_Transcript_1/1_Confidence_0.000_Length_8919	25.12	645	27	659	18.9	3e-38	163.0
 
# gi|20451025|ref|NP_620568.1|_235K_polyprotein__Apple_latent_spherical_virus
# Suject Length: 2079
# Total Subject Coverage: 401
# Relative Subject Coverage: 0.192881192881
# Best Bit Score: 163.0
# Mean Bit Score: 163.0
Locus_69_Transcript_1/1_Confidence_0.000_Length_8919	31.2	407	1485	1885	13.3	9e-38	163.0
 
# gi|341942389|gb|AEL12439.1|_structural_polyprotein__Israeli_acute_paralysis_virus
# Suject Length: 908
# Total Subject Coverage: 633
# Relative Subject Coverage: 0.697136563877
# Best Bit Score: 163.0
# Mean Bit Score: 163.0
Locus_69_Transcript_1/1_Confidence_0.000_Length_8919	25.66	647	27	659	18.9	3e-38	163.0
 
# gi|61660287|gb|AAW92113.2|_polyprotein__Cherry_rasp_leaf_virus
# Suject Length: 2235
# Total Subject Coverage: 608
# Relative Subject Coverage: 0.272035794183
# Best Bit Score: 162.0
# Mean Bit Score: 162.0
Locus_69_Transcript_1/1_Confidence_0.000_Length_8919	27.1	642	1468	2075	20.3	2e-37	162.0
 
# gi|73920451|sp|Q9YJU5.1|POL1_BPMV_RecName:_Full_RNA1_polyprotein;_AltName:_Full_Genome_polyprotein
# Suject Length: 1850
# Total Subject Coverage: 581
# Relative Subject Coverage: 0.314054054054
# Best Bit Score: 162.0
# Mean Bit Score: 162.0
Locus_69_Transcript_1/1_Confidence_0.000_Length_8919	26.37	622	1088	1668	19.8	2e-37	162.0
 
# gi|343130244|gb|AEJ84506.1|_polyprotein,_partial__Turnip_ringspot_virus
# Suject Length: 500
# Total Subject Coverage: 493
# Relative Subject Coverage: 0.986
# Best Bit Score: 162.0
# Mean Bit Score: 162.0
Locus_69_Transcript_1/1_Confidence_0.000_Length_8919	27.64	521	1	493	16.9	5e-39	162.0
 
# gi|19881399|ref|NP_612349.1|_polyprotein__Bean_pod_mottle_virus
# Suject Length: 1850
# Total Subject Coverage: 581
# Relative Subject Coverage: 0.314054054054
# Best Bit Score: 162.0
# Mean Bit Score: 162.0
Locus_69_Transcript_1/1_Confidence_0.000_Length_8919	26.37	622	1088	1668	19.8	2e-37	162.0
 
# gi|4097880|gb|AAD09629.1|_polyprotein__Bean_pod_mottle_virus
# Suject Length: 1850
# Total Subject Coverage: 581
# Relative Subject Coverage: 0.314054054054
# Best Bit Score: 162.0
# Mean Bit Score: 162.0
Locus_69_Transcript_1/1_Confidence_0.000_Length_8919	26.37	622	1088	1668	19.8	2e-37	162.0
 
# gi|451926880|gb|AGF84785.1|_structural_polyprotein,_partial__Israeli_acute_paralysis_virus
# Suject Length: 759
# Total Subject Coverage: 633
# Relative Subject Coverage: 0.833992094862
# Best Bit Score: 161.0
# Mean Bit Score: 161.0
Locus_69_Transcript_1/1_Confidence_0.000_Length_8919	25.0	644	27	659	18.9	3e-38	161.0
 
# gi|658159325|gb|AID58097.1|_RNA-dependent_RNA_polymerase,_partial__Sacbrood_virus
# Suject Length: 515
# Total Subject Coverage: 476
# Relative Subject Coverage: 0.92427184466
# Best Bit Score: 160.0
# Mean Bit Score: 160.0
Locus_69_Transcript_1/1_Confidence_0.000_Length_8919	27.7	491	22	497	15.9	2e-38	160.0
 
# gi|165906128|gb|ABY71757.1|_structural_polyprotein__Israeli_acute_paralysis_virus
# Suject Length: 908
# Total Subject Coverage: 633
# Relative Subject Coverage: 0.697136563877
# Best Bit Score: 160.0
# Mean Bit Score: 160.0
Locus_69_Transcript_1/1_Confidence_0.000_Length_8919	24.88	643	27	659	18.9	2e-37	160.0
 
# gi|63099712|gb|AAY32935.1|_RNA-dependent_RNA_polymerase,_partial__Radish_mosaic_virus
# Suject Length: 709
# Total Subject Coverage: 396
# Relative Subject Coverage: 0.558533145275
# Best Bit Score: 160.0
# Mean Bit Score: 160.0
Locus_69_Transcript_1/1_Confidence_0.000_Length_8919	28.88	412	122	517	13.6	5e-38	160.0
 
# gi|815937351|gb|AKE50879.1|_RNA-dependent_RNA_polymerase,_partial__Deformed_wing_virus
# Suject Length: 287
# Total Subject Coverage: 283
# Relative Subject Coverage: 0.98606271777
# Best Bit Score: 160.0
# Mean Bit Score: 160.0
Locus_69_Transcript_1/1_Confidence_0.000_Length_8919	32.88	292	5	287	9.8	3e-40	160.0
 
# gi|187234323|gb|ACD01400.1|_structural_polyprotein__Israeli_acute_paralysis_virus
# Suject Length: 908
# Total Subject Coverage: 633
# Relative Subject Coverage: 0.697136563877
# Best Bit Score: 160.0
# Mean Bit Score: 160.0
Locus_69_Transcript_1/1_Confidence_0.000_Length_8919	24.88	643	27	659	18.9	2e-37	160.0
 
# gi|155049576|gb|ABS90367.1|_RNA-dependent_RNA_polymerase,_partial__Turnip_ringspot_virus
# Suject Length: 712
# Total Subject Coverage: 352
# Relative Subject Coverage: 0.494382022472
# Best Bit Score: 160.0
# Mean Bit Score: 160.0
Locus_69_Transcript_1/1_Confidence_0.000_Length_8919	31.15	366	120	471	12.1	6e-38	160.0
 
# gi|38373607|gb|AAR19088.1|_structural_polyprotein,_partial__Kashmir_bee_virus
# Suject Length: 765
# Total Subject Coverage: 651
# Relative Subject Coverage: 0.850980392157
# Best Bit Score: 160.0
# Mean Bit Score: 160.0
Locus_69_Transcript_1/1_Confidence_0.000_Length_8919	24.54	709	2	652	21.3	9e-38	160.0
 
# gi|475195701|ref|YP_007697622.1|_polyprotein__Arracacha_virus_B
# Suject Length: 2314
# Total Subject Coverage: 442
# Relative Subject Coverage: 0.191011235955
# Best Bit Score: 160.0
# Mean Bit Score: 160.0
Locus_69_Transcript_1/1_Confidence_0.000_Length_8919	27.81	453	1554	1995	14.8	8e-37	160.0
 
# gi|385724523|gb|AFI74271.1|_polyprotein__Arracacha_virus_B
# Suject Length: 2314
# Total Subject Coverage: 442
# Relative Subject Coverage: 0.191011235955
# Best Bit Score: 160.0
# Mean Bit Score: 160.0
Locus_69_Transcript_1/1_Confidence_0.000_Length_8919	27.81	453	1554	1995	14.8	8e-37	160.0
 
# gi|187234326|gb|ACD01402.1|_structural_polyprotein__Israeli_acute_paralysis_virus
# Suject Length: 908
# Total Subject Coverage: 633
# Relative Subject Coverage: 0.697136563877
# Best Bit Score: 159.0
# Mean Bit Score: 159.0
Locus_69_Transcript_1/1_Confidence_0.000_Length_8919	25.04	651	27	659	18.9	3e-37	159.0
 
# gi|563616040|gb|AHB62421.1|_structural_protein__Formica_exsecta_virus_1
# Suject Length: 838
# Total Subject Coverage: 590
# Relative Subject Coverage: 0.704057279236
# Best Bit Score: 159.0
# Mean Bit Score: 159.0
Locus_69_Transcript_1/1_Confidence_0.000_Length_8919	24.79	605	2	591	17.3	3e-37	159.0
 
# gi|114842211|dbj|BAF32590.1|_polyprotein,_partial__Kakugo_virus
# Suject Length: 297
# Total Subject Coverage: 275
# Relative Subject Coverage: 0.925925925926
# Best Bit Score: 159.0
# Mean Bit Score: 159.0
Locus_69_Transcript_1/1_Confidence_0.000_Length_8919	33.1	284	2	276	9.5	8e-40	159.0
 
# gi|187234329|gb|ACD01404.1|_structural_polyprotein__Israeli_acute_paralysis_virus
# Suject Length: 908
# Total Subject Coverage: 633
# Relative Subject Coverage: 0.697136563877
# Best Bit Score: 159.0
# Mean Bit Score: 159.0
Locus_69_Transcript_1/1_Confidence_0.000_Length_8919	25.0	644	27	659	18.9	5e-37	159.0
 
# gi|571026783|ref|YP_008888536.1|_structural_protein__Formica_exsecta_virus_1
# Suject Length: 838
# Total Subject Coverage: 590
# Relative Subject Coverage: 0.704057279236
# Best Bit Score: 159.0
# Mean Bit Score: 159.0
Locus_69_Transcript_1/1_Confidence_0.000_Length_8919	24.79	605	2	591	17.3	3e-37	159.0
 
# gi|197725715|ref|YP_002158831.1|_unnamed_protein_product__Mikania_micrantha_mosaic_virus
# Suject Length: 474
# Total Subject Coverage: 382
# Relative Subject Coverage: 0.805907172996
# Best Bit Score: 159.0
# Mean Bit Score: 159.0
Locus_69_Transcript_1/1_Confidence_0.000_Length_8919	29.75	400	84	465	13.2	3e-38	159.0
 
# gi|658159323|gb|AID58096.1|_RNA-dependent_RNA_polymerase,_partial__Sacbrood_virus
# Suject Length: 508
# Total Subject Coverage: 476
# Relative Subject Coverage: 0.937007874016
# Best Bit Score: 159.0
# Mean Bit Score: 159.0
Locus_69_Transcript_1/1_Confidence_0.000_Length_8919	27.7	491	22	497	15.9	4e-38	159.0
 
# gi|164459709|gb|ABY57950.1|_structural_polyprotein__Israeli_acute_paralysis_virus
# Suject Length: 898
# Total Subject Coverage: 633
# Relative Subject Coverage: 0.704899777283
# Best Bit Score: 159.0
# Mean Bit Score: 159.0
Locus_69_Transcript_1/1_Confidence_0.000_Length_8919	24.57	643	17	649	18.9	4e-37	159.0
 
# gi|696004422|gb|AIT39627.1|_polyprotein__Tomato_ringspot_virus
# Suject Length: 2200
# Total Subject Coverage: 563
# Relative Subject Coverage: 0.255909090909
# Best Bit Score: 159.0
# Mean Bit Score: 159.0
Locus_69_Transcript_1/1_Confidence_0.000_Length_8919	27.06	595	1435	1997	19.0	2e-36	159.0
 
# gi|82002707|sp|Q6EWG9.1|POL1_CRLVP_RecName:_Full_RNA1_polyprotein;_AltName:_Full_Genome_polyprotein
# Suject Length: 2250
# Total Subject Coverage: 608
# Relative Subject Coverage: 0.270222222222
# Best Bit Score: 159.0
# Mean Bit Score: 159.0
Locus_69_Transcript_1/1_Confidence_0.000_Length_8919	27.47	637	1483	2090	20.3	1e-36	159.0
 
# gi|50399319|emb|CAF21713.1|_polyprotein__Cherry_rasp_leaf_virus
# Suject Length: 2250
# Total Subject Coverage: 608
# Relative Subject Coverage: 0.270222222222
# Best Bit Score: 159.0
# Mean Bit Score: 159.0
Locus_69_Transcript_1/1_Confidence_0.000_Length_8919	27.47	637	1483	2090	20.3	1e-36	159.0
 
# gi|52093350|ref|YP_081444.1|_polyprotein__Cherry_rasp_leaf_virus
# Suject Length: 2250
# Total Subject Coverage: 608
# Relative Subject Coverage: 0.270222222222
# Best Bit Score: 159.0
# Mean Bit Score: 159.0
Locus_69_Transcript_1/1_Confidence_0.000_Length_8919	27.47	637	1483	2090	20.3	1e-36	159.0
 
# gi|114842219|dbj|BAF32594.1|_polyprotein,_partial__Kakugo_virus
# Suject Length: 297
# Total Subject Coverage: 275
# Relative Subject Coverage: 0.925925925926
# Best Bit Score: 158.0
# Mean Bit Score: 158.0
Locus_69_Transcript_1/1_Confidence_0.000_Length_8919	33.1	284	2	276	9.5	2e-39	158.0
 
# gi|114842191|dbj|BAF32580.1|_polyprotein,_partial__Kakugo_virus
# Suject Length: 297
# Total Subject Coverage: 275
# Relative Subject Coverage: 0.925925925926
# Best Bit Score: 158.0
# Mean Bit Score: 158.0
Locus_69_Transcript_1/1_Confidence_0.000_Length_8919	33.1	284	2	276	9.5	2e-39	158.0
 
# gi|118341891|dbj|BAF37120.1|_polyprotein,_partial__Kakugo_virus
# Suject Length: 297
# Total Subject Coverage: 275
# Relative Subject Coverage: 0.925925925926
# Best Bit Score: 158.0
# Mean Bit Score: 158.0
Locus_69_Transcript_1/1_Confidence_0.000_Length_8919	33.1	284	2	276	9.5	2e-39	158.0
 
# gi|2384748|gb|AAB69867.1|_RNA1_polyprotein__Peach_rosette_mosaic_virus
# Suject Length: 2150
# Total Subject Coverage: 396
# Relative Subject Coverage: 0.184186046512
# Best Bit Score: 158.0
# Mean Bit Score: 158.0
Locus_69_Transcript_1/1_Confidence_0.000_Length_8919	30.4	421	1499	1894	13.7	3e-36	158.0
 
# gi|114842237|dbj|BAF32603.1|_polyprotein,_partial__Kakugo_virus
# Suject Length: 297
# Total Subject Coverage: 275
# Relative Subject Coverage: 0.925925925926
# Best Bit Score: 158.0
# Mean Bit Score: 158.0
Locus_69_Transcript_1/1_Confidence_0.000_Length_8919	33.1	284	2	276	9.5	2e-39	158.0
 
# gi|114842231|dbj|BAF32600.1|_polyprotein,_partial__Kakugo_virus
# Suject Length: 297
# Total Subject Coverage: 275
# Relative Subject Coverage: 0.925925925926
# Best Bit Score: 158.0
# Mean Bit Score: 158.0
Locus_69_Transcript_1/1_Confidence_0.000_Length_8919	33.1	284	2	276	9.5	2e-39	158.0
 
# gi|114842223|dbj|BAF32596.1|_polyprotein,_partial__Kakugo_virus
# Suject Length: 297
# Total Subject Coverage: 275
# Relative Subject Coverage: 0.925925925926
# Best Bit Score: 158.0
# Mean Bit Score: 158.0
Locus_69_Transcript_1/1_Confidence_0.000_Length_8919	33.1	284	2	276	9.5	2e-39	158.0
 
# gi|114842235|dbj|BAF32602.1|_polyprotein,_partial__Kakugo_virus
# Suject Length: 297
# Total Subject Coverage: 275
# Relative Subject Coverage: 0.925925925926
# Best Bit Score: 158.0
# Mean Bit Score: 158.0
Locus_69_Transcript_1/1_Confidence_0.000_Length_8919	32.75	284	2	276	9.5	2e-39	158.0
 
# gi|114842229|dbj|BAF32599.1|_polyprotein,_partial__Kakugo_virus
# Suject Length: 297
# Total Subject Coverage: 275
# Relative Subject Coverage: 0.925925925926
# Best Bit Score: 158.0
# Mean Bit Score: 158.0
Locus_69_Transcript_1/1_Confidence_0.000_Length_8919	33.1	284	2	276	9.5	2e-39	158.0
 
# gi|114842195|dbj|BAF32582.1|_polyprotein,_partial__Kakugo_virus
# Suject Length: 297
# Total Subject Coverage: 275
# Relative Subject Coverage: 0.925925925926
# Best Bit Score: 158.0
# Mean Bit Score: 158.0
Locus_69_Transcript_1/1_Confidence_0.000_Length_8919	33.1	284	2	276	9.5	2e-39	158.0
 
# gi|114842193|dbj|BAF32581.1|_polyprotein,_partial__Kakugo_virus
# Suject Length: 297
# Total Subject Coverage: 275
# Relative Subject Coverage: 0.925925925926
# Best Bit Score: 158.0
# Mean Bit Score: 158.0
Locus_69_Transcript_1/1_Confidence_0.000_Length_8919	33.1	284	2	276	9.5	2e-39	158.0
 
# gi|118341887|dbj|BAF37118.1|_polyprotein,_partial__Kakugo_virus
# Suject Length: 297
# Total Subject Coverage: 275
# Relative Subject Coverage: 0.925925925926
# Best Bit Score: 158.0
# Mean Bit Score: 158.0
Locus_69_Transcript_1/1_Confidence_0.000_Length_8919	33.1	284	2	276	9.5	2e-39	158.0
 
# gi|114842199|dbj|BAF32584.1|_polyprotein,_partial__Kakugo_virus
# Suject Length: 297
# Total Subject Coverage: 275
# Relative Subject Coverage: 0.925925925926
# Best Bit Score: 158.0
# Mean Bit Score: 158.0
Locus_69_Transcript_1/1_Confidence_0.000_Length_8919	33.1	284	2	276	9.5	2e-39	158.0
 
# gi|118341889|dbj|BAF37119.1|_polyprotein,_partial__Kakugo_virus
# Suject Length: 297
# Total Subject Coverage: 275
# Relative Subject Coverage: 0.925925925926
# Best Bit Score: 158.0
# Mean Bit Score: 158.0
Locus_69_Transcript_1/1_Confidence_0.000_Length_8919	33.1	284	2	276	9.5	2e-39	158.0
 
# gi|114842207|dbj|BAF32588.1|_polyprotein,_partial__Kakugo_virus
# Suject Length: 297
# Total Subject Coverage: 275
# Relative Subject Coverage: 0.925925925926
# Best Bit Score: 158.0
# Mean Bit Score: 158.0
Locus_69_Transcript_1/1_Confidence_0.000_Length_8919	33.1	284	2	276	9.5	2e-39	158.0
 
# gi|118341893|dbj|BAF37121.1|_polyprotein,_partial__Kakugo_virus
# Suject Length: 297
# Total Subject Coverage: 275
# Relative Subject Coverage: 0.925925925926
# Best Bit Score: 158.0
# Mean Bit Score: 158.0
Locus_69_Transcript_1/1_Confidence_0.000_Length_8919	33.1	284	2	276	9.5	2e-39	158.0
 
# gi|114842205|dbj|BAF32587.1|_polyprotein,_partial__Kakugo_virus
# Suject Length: 297
# Total Subject Coverage: 275
# Relative Subject Coverage: 0.925925925926
# Best Bit Score: 158.0
# Mean Bit Score: 158.0
Locus_69_Transcript_1/1_Confidence_0.000_Length_8919	33.1	284	2	276	9.5	2e-39	158.0
 
# gi|114842227|dbj|BAF32598.1|_polyprotein,_partial__Kakugo_virus
# Suject Length: 297
# Total Subject Coverage: 275
# Relative Subject Coverage: 0.925925925926
# Best Bit Score: 158.0
# Mean Bit Score: 158.0
Locus_69_Transcript_1/1_Confidence_0.000_Length_8919	33.1	284	2	276	9.5	2e-39	158.0
 
# gi|114842187|dbj|BAF32578.1|_polyprotein,_partial__Kakugo_virus
# Suject Length: 297
# Total Subject Coverage: 275
# Relative Subject Coverage: 0.925925925926
# Best Bit Score: 157.0
# Mean Bit Score: 157.0
Locus_69_Transcript_1/1_Confidence_0.000_Length_8919	32.75	284	2	276	9.5	3e-39	157.0
 
# gi|165906125|gb|ABY71755.1|_structural_polyprotein__Israeli_acute_paralysis_virus
# Suject Length: 908
# Total Subject Coverage: 633
# Relative Subject Coverage: 0.697136563877
# Best Bit Score: 157.0
# Mean Bit Score: 157.0
Locus_69_Transcript_1/1_Confidence_0.000_Length_8919	24.81	645	27	659	18.9	1e-36	157.0
 
# gi|124494153|gb|ABN13120.1|_structural_polyprotein__Israeli_acute_paralysis_virus
# Suject Length: 908
# Total Subject Coverage: 633
# Relative Subject Coverage: 0.697136563877
# Best Bit Score: 157.0
# Mean Bit Score: 157.0
Locus_69_Transcript_1/1_Confidence_0.000_Length_8919	25.08	654	27	659	18.9	2e-36	157.0
 
# gi|25013974|ref|NP_733962.1|_RNA-dependent_RNA_polymerase__Broad_bean_wilt_virus_2
# Suject Length: 697
# Total Subject Coverage: 383
# Relative Subject Coverage: 0.54949784792
# Best Bit Score: 157.0
# Mean Bit Score: 157.0
Locus_69_Transcript_1/1_Confidence_0.000_Length_8919	29.5	400	121	503	13.3	5e-37	157.0
 
# gi|209977947|gb|ACJ04421.1|_polyprotein__Carrot_necrotic_dieback_virus
# Suject Length: 3015
# Total Subject Coverage: 601
# Relative Subject Coverage: 0.199336650083
# Best Bit Score: 157.0
# Mean Bit Score: 157.0
Locus_69_Transcript_1/1_Confidence_0.000_Length_8919	26.26	617	2144	2744	19.0	8e-36	157.0
 
# gi|343130248|gb|AEJ84508.1|_polyprotein,_partial__Turnip_ringspot_virus
# Suject Length: 500
# Total Subject Coverage: 493
# Relative Subject Coverage: 0.986
# Best Bit Score: 157.0
# Mean Bit Score: 157.0
Locus_69_Transcript_1/1_Confidence_0.000_Length_8919	28.43	517	1	493	16.9	1e-37	157.0
 
# gi|389604314|ref|YP_001040003.2|_ORF2__Israeli_acute_paralysis_virus
# Suject Length: 896
# Total Subject Coverage: 633
# Relative Subject Coverage: 0.706473214286
# Best Bit Score: 156.0
# Mean Bit Score: 156.0
Locus_69_Transcript_1/1_Confidence_0.000_Length_8919	25.08	654	15	647	18.9	3e-36	156.0
 
# gi|378406130|gb|AFB82733.1|_polyprotein__Cherry_leaf_roll_virus
# Suject Length: 2113
# Total Subject Coverage: 578
# Relative Subject Coverage: 0.273544723142
# Best Bit Score: 156.0
# Mean Bit Score: 156.0
Locus_69_Transcript_1/1_Confidence_0.000_Length_8919	26.79	616	1343	1920	19.3	1e-35	156.0
 
# gi|114842189|dbj|BAF32579.1|_polyprotein,_partial__Kakugo_virus
# Suject Length: 297
# Total Subject Coverage: 275
# Relative Subject Coverage: 0.925925925926
# Best Bit Score: 156.0
# Mean Bit Score: 156.0
Locus_69_Transcript_1/1_Confidence_0.000_Length_8919	32.75	284	2	276	9.5	1e-38	156.0
 
# gi|343130246|gb|AEJ84507.1|_polyprotein,_partial__Turnip_ringspot_virus
# Suject Length: 500
# Total Subject Coverage: 493
# Relative Subject Coverage: 0.986
# Best Bit Score: 156.0
# Mean Bit Score: 156.0
Locus_69_Transcript_1/1_Confidence_0.000_Length_8919	28.24	517	1	493	16.9	4e-37	156.0
 
# gi|114842213|dbj|BAF32591.1|_polyprotein,_partial__Kakugo_virus
# Suject Length: 297
# Total Subject Coverage: 275
# Relative Subject Coverage: 0.925925925926
# Best Bit Score: 155.0
# Mean Bit Score: 155.0
Locus_69_Transcript_1/1_Confidence_0.000_Length_8919	32.75	284	2	276	9.5	2e-38	155.0
 
# gi|332290635|ref|YP_004429248.1|_polyprotein_segment_1__Grapevine_Bulgarian_latent_virus
# Suject Length: 2095
# Total Subject Coverage: 565
# Relative Subject Coverage: 0.26968973747
# Best Bit Score: 155.0
# Mean Bit Score: 155.0
Locus_69_Transcript_1/1_Confidence_0.000_Length_8919	27.76	598	1320	1884	18.9	3e-35	155.0
 
# gi|114842233|dbj|BAF32601.1|_polyprotein,_partial__Kakugo_virus
# Suject Length: 297
# Total Subject Coverage: 275
# Relative Subject Coverage: 0.925925925926
# Best Bit Score: 155.0
# Mean Bit Score: 155.0
Locus_69_Transcript_1/1_Confidence_0.000_Length_8919	32.75	284	2	276	9.5	1e-38	155.0
 
# gi|114842225|dbj|BAF32597.1|_polyprotein,_partial__Kakugo_virus
# Suject Length: 297
# Total Subject Coverage: 275
# Relative Subject Coverage: 0.925925925926
# Best Bit Score: 155.0
# Mean Bit Score: 155.0
Locus_69_Transcript_1/1_Confidence_0.000_Length_8919	32.75	284	2	276	9.5	2e-38	155.0
 
# gi|209741|gb|AAA42422.1|_RNA_polymerase,_partial__Andean_potato_mottle_virus
# Suject Length: 729
# Total Subject Coverage: 387
# Relative Subject Coverage: 0.530864197531
# Best Bit Score: 155.0
# Mean Bit Score: 155.0
Locus_69_Transcript_1/1_Confidence_0.000_Length_8919	29.35	402	147	533	13.3	4e-36	155.0
 
# gi|114842197|dbj|BAF32583.1|_polyprotein,_partial__Kakugo_virus
# Suject Length: 297
# Total Subject Coverage: 275
# Relative Subject Coverage: 0.925925925926
# Best Bit Score: 155.0
# Mean Bit Score: 155.0
Locus_69_Transcript_1/1_Confidence_0.000_Length_8919	33.1	284	2	276	9.5	2e-38	155.0
 
# gi|114842201|dbj|BAF32585.1|_polyprotein,_partial__Kakugo_virus
# Suject Length: 297
# Total Subject Coverage: 275
# Relative Subject Coverage: 0.925925925926
# Best Bit Score: 155.0
# Mean Bit Score: 155.0
Locus_69_Transcript_1/1_Confidence_0.000_Length_8919	32.75	284	2	276	9.5	2e-38	155.0
 
# gi|114842203|dbj|BAF32586.1|_polyprotein,_partial__Kakugo_virus
# Suject Length: 297
# Total Subject Coverage: 275
# Relative Subject Coverage: 0.925925925926
# Best Bit Score: 155.0
# Mean Bit Score: 155.0
Locus_69_Transcript_1/1_Confidence_0.000_Length_8919	32.75	284	2	276	9.5	1e-38	155.0
 
# gi|343130250|gb|AEJ84509.1|_polyprotein,_partial__Turnip_ringspot_virus
# Suject Length: 500
# Total Subject Coverage: 493
# Relative Subject Coverage: 0.986
# Best Bit Score: 155.0
# Mean Bit Score: 155.0
Locus_69_Transcript_1/1_Confidence_0.000_Length_8919	28.63	517	1	493	16.9	9e-37	155.0
 
# gi|114842209|dbj|BAF32589.1|_polyprotein,_partial__Kakugo_virus
# Suject Length: 297
# Total Subject Coverage: 275
# Relative Subject Coverage: 0.925925925926
# Best Bit Score: 155.0
# Mean Bit Score: 155.0
Locus_69_Transcript_1/1_Confidence_0.000_Length_8919	32.75	284	2	276	9.5	2e-38	155.0
 
# gi|586232|sp|Q02941.1|POL1_APMV_RecName:_Full_RNA1_polyprotein;_AltName:_Full_Genome_polyprotein_B
# Suject Length: 729
# Total Subject Coverage: 387
# Relative Subject Coverage: 0.530864197531
# Best Bit Score: 155.0
# Mean Bit Score: 155.0
Locus_69_Transcript_1/1_Confidence_0.000_Length_8919	29.35	402	147	533	13.3	4e-36	155.0
 
# gi|327198783|emb|CBL43395.1|_polyprotein_segment_1__Grapevine_Bulgarian_latent_virus
# Suject Length: 2095
# Total Subject Coverage: 565
# Relative Subject Coverage: 0.26968973747
# Best Bit Score: 155.0
# Mean Bit Score: 155.0
Locus_69_Transcript_1/1_Confidence_0.000_Length_8919	27.76	598	1320	1884	18.9	3e-35	155.0
 
# gi|52137007|ref|YP_081454.1|_RNA-dependent_RNA_polymerase__Cherry_rasp_leaf_virus
# Suject Length: 707
# Total Subject Coverage: 433
# Relative Subject Coverage: 0.612446958982
# Best Bit Score: 155.0
# Mean Bit Score: 155.0
Locus_69_Transcript_1/1_Confidence_0.000_Length_8919	29.41	442	115	547	14.4	2e-36	155.0
 
# gi|118341895|dbj|BAF37122.1|_polyprotein,_partial__Kakugo_virus
# Suject Length: 297
# Total Subject Coverage: 275
# Relative Subject Coverage: 0.925925925926
# Best Bit Score: 154.0
# Mean Bit Score: 154.0
Locus_69_Transcript_1/1_Confidence_0.000_Length_8919	32.75	284	2	276	9.5	4e-38	154.0
 
# gi|114842215|dbj|BAF32592.1|_polyprotein,_partial__Kakugo_virus
# Suject Length: 297
# Total Subject Coverage: 275
# Relative Subject Coverage: 0.925925925926
# Best Bit Score: 154.0
# Mean Bit Score: 154.0
Locus_69_Transcript_1/1_Confidence_0.000_Length_8919	32.75	284	2	276	9.5	4e-38	154.0
 
# gi|812544959|gb|AGZ83339.2|_gp1__Marine_RNA_virus_SF-2
# Suject Length: 1725
# Total Subject Coverage: 557
# Relative Subject Coverage: 0.322898550725
# Best Bit Score: 154.0
# Mean Bit Score: 154.0
Locus_69_Transcript_1/1_Confidence_0.000_Length_8919	27.27	594	1116	1672	18.9	5e-35	154.0
 
# gi|5758051|gb|AAD50649.1|AF135407_1_polyprotein,_partial__Tomato_ringspot_virus
# Suject Length: 985
# Total Subject Coverage: 563
# Relative Subject Coverage: 0.571573604061
# Best Bit Score: 154.0
# Mean Bit Score: 154.0
Locus_69_Transcript_1/1_Confidence_0.000_Length_8919	26.55	595	220	782	19.0	1e-35	154.0
 
# gi|598096285|gb|AHN52254.1|_polyprotein,_partial__Currant_latent_virus
# Suject Length: 721
# Total Subject Coverage: 421
# Relative Subject Coverage: 0.583911234397
# Best Bit Score: 154.0
# Mean Bit Score: 154.0
Locus_69_Transcript_1/1_Confidence_0.000_Length_8919	28.5	428	137	557	14.0	4e-36	154.0
 
# gi|360040890|ref|YP_004936170.1|_unnamed_protein_product__Chocolate_lily_virus_A
# Suject Length: 1886
# Total Subject Coverage: 573
# Relative Subject Coverage: 0.303817603393
# Best Bit Score: 153.0
# Mean Bit Score: 153.0
Locus_69_Transcript_1/1_Confidence_0.000_Length_8919	25.73	618	1129	1701	19.5	7e-35	153.0
 
# gi|343130252|gb|AEJ84510.1|_polyprotein,_partial__Turnip_ringspot_virus
# Suject Length: 500
# Total Subject Coverage: 493
# Relative Subject Coverage: 0.986
# Best Bit Score: 153.0
# Mean Bit Score: 153.0
Locus_69_Transcript_1/1_Confidence_0.000_Length_8919	28.05	517	1	493	16.9	2e-36	153.0
 
# gi|359392828|gb|AEV45821.1|_polyprotein__Chocolate_lily_virus_A
# Suject Length: 1886
# Total Subject Coverage: 573
# Relative Subject Coverage: 0.303817603393
# Best Bit Score: 153.0
# Mean Bit Score: 153.0
Locus_69_Transcript_1/1_Confidence_0.000_Length_8919	25.73	618	1129	1701	19.5	7e-35	153.0
 
# gi|61464|emb|CAA46104.1|_unnamed_protein_product__Red_clover_mottle_virus
# Suject Length: 1864
# Total Subject Coverage: 571
# Relative Subject Coverage: 0.306330472103
# Best Bit Score: 152.0
# Mean Bit Score: 152.0
Locus_69_Transcript_1/1_Confidence_0.000_Length_8919	26.04	603	1077	1647	19.5	2e-34	152.0
 
# gi|525569156|gb|AGR55590.1|_polyprotein__Lettuce_necrotic_leaf_curl_virus
# Suject Length: 2223
# Total Subject Coverage: 584
# Relative Subject Coverage: 0.262708052182
# Best Bit Score: 152.0
# Mean Bit Score: 152.0
Locus_69_Transcript_1/1_Confidence_0.000_Length_8919	25.7	603	1063	1646	19.0	1e-34	152.0
 
# gi|20387442|ref|NP_620468.1|_polyprotein__Red_clover_mottle_virus
# Suject Length: 1864
# Total Subject Coverage: 571
# Relative Subject Coverage: 0.306330472103
# Best Bit Score: 152.0
# Mean Bit Score: 152.0
Locus_69_Transcript_1/1_Confidence_0.000_Length_8919	26.04	603	1077	1647	19.5	2e-34	152.0
 
# gi|298882982|emb|CBM42548.1|_viral_polyprotein__Black_raspberry_necrosis_virus
# Suject Length: 2163
# Total Subject Coverage: 406
# Relative Subject Coverage: 0.187702265372
# Best Bit Score: 152.0
# Mean Bit Score: 152.0
Locus_69_Transcript_1/1_Confidence_0.000_Length_8919	28.64	426	1404	1809	14.0	2e-34	152.0
 
# gi|114842221|dbj|BAF32595.1|_polyprotein,_partial__Kakugo_virus
# Suject Length: 297
# Total Subject Coverage: 275
# Relative Subject Coverage: 0.925925925926
# Best Bit Score: 152.0
# Mean Bit Score: 152.0
Locus_69_Transcript_1/1_Confidence_0.000_Length_8919	32.39	284	2	276	9.5	2e-37	152.0
 
# gi|114842217|dbj|BAF32593.1|_polyprotein,_partial__Kakugo_virus
# Suject Length: 297
# Total Subject Coverage: 275
# Relative Subject Coverage: 0.925925925926
# Best Bit Score: 152.0
# Mean Bit Score: 152.0
Locus_69_Transcript_1/1_Confidence_0.000_Length_8919	32.39	284	2	276	9.5	2e-37	152.0
 
# gi|313760825|gb|ADR79389.1|_polyprotein,_partial__Picorna-like_virus_Eptesicus_fuscus/P1/InV1/IT/US
# Suject Length: 1347
# Total Subject Coverage: 536
# Relative Subject Coverage: 0.397921306607
# Best Bit Score: 152.0
# Mean Bit Score: 152.0
Locus_69_Transcript_1/1_Confidence_0.000_Length_8919	26.81	567	782	1317	17.6	1e-34	152.0
 
# gi|25013698|ref|NP_734012.1|_RNA-dependent_RNA_polymerase__Squash_mosaic_virus
# Suject Length: 711
# Total Subject Coverage: 458
# Relative Subject Coverage: 0.644163150492
# Best Bit Score: 152.0
# Mean Bit Score: 152.0
Locus_69_Transcript_1/1_Confidence_0.000_Length_8919	26.04	480	73	530	15.7	2e-35	152.0
 
# gi|25013677|ref|NP_734070.1|_putative_RNA_dependent_RNA_polymerase__Bean_pod_mottle_virus
# Suject Length: 710
# Total Subject Coverage: 431
# Relative Subject Coverage: 0.607042253521
# Best Bit Score: 152.0
# Mean Bit Score: 152.0
Locus_69_Transcript_1/1_Confidence_0.000_Length_8919	27.29	447	98	528	14.7	2e-35	152.0
 
# gi|108946680|gb|ABG23688.1|_RNA-dependent_RNA_polymerase,_partial__Tomato_ringspot_virus
# Suject Length: 711
# Total Subject Coverage: 452
# Relative Subject Coverage: 0.635724331927
# Best Bit Score: 152.0
# Mean Bit Score: 152.0
Locus_69_Transcript_1/1_Confidence_0.000_Length_8919	29.0	469	57	508	15.3	3e-35	152.0
 
# gi|731180366|dbj|BAP99823.1|_predicted_structural_protein__Chaetoceros_tenuissimus_RNA_virus_type-I
# Suject Length: 869
# Total Subject Coverage: 520
# Relative Subject Coverage: 0.598388952819
# Best Bit Score: 151.0
# Mean Bit Score: 151.0
Locus_69_Transcript_1/1_Confidence_0.000_Length_8919	25.14	541	55	574	17.6	1e-34	151.0
 
# gi|820832373|gb|AKG93963.1|_structural_protein__Antarctic_picorna-like_virus_2
# Suject Length: 793
# Total Subject Coverage: 768
# Relative Subject Coverage: 0.968474148802
# Best Bit Score: 151.0
# Mean Bit Score: 151.0
Locus_69_Transcript_1/1_Confidence_0.000_Length_8919	23.67	862	15	782	27.8	1e-34	151.0
 
# gi|50557453|ref|NP_734007.2|_RNA-dependent_RNA_polymerase__Tomato_ringspot_virus
# Suject Length: 711
# Total Subject Coverage: 452
# Relative Subject Coverage: 0.635724331927
# Best Bit Score: 151.0
# Mean Bit Score: 151.0
Locus_69_Transcript_1/1_Confidence_0.000_Length_8919	29.3	471	57	508	15.3	4e-35	151.0
 
# gi|731180363|dbj|BAP99821.1|_predicted_structural_protein__Chaetoceros_tenuissimus_RNA_virus_type-I
# Suject Length: 869
# Total Subject Coverage: 520
# Relative Subject Coverage: 0.598388952819
# Best Bit Score: 151.0
# Mean Bit Score: 151.0
Locus_69_Transcript_1/1_Confidence_0.000_Length_8919	25.05	543	55	574	17.6	1e-34	151.0
 
# gi|218527131|gb|ACK86674.1|_RNA-dependent_RNA_polymerase,_partial__Broad_bean_wilt_virus_2
# Suject Length: 594
# Total Subject Coverage: 383
# Relative Subject Coverage: 0.644781144781
# Best Bit Score: 150.0
# Mean Bit Score: 150.0
Locus_69_Transcript_1/1_Confidence_0.000_Length_8919	27.75	400	18	400	13.3	3e-35	150.0
 
# gi|39979443|ref|NP_951030.1|_RNA-dependent_RNA_polymerase__Broad_bean_wilt_virus_1
# Suject Length: 699
# Total Subject Coverage: 490
# Relative Subject Coverage: 0.701001430615
# Best Bit Score: 150.0
# Mean Bit Score: 150.0
Locus_69_Transcript_1/1_Confidence_0.000_Length_8919	26.97	519	32	521	16.6	1e-34	150.0
 
# gi|332290640|ref|YP_004429254.1|_RNA-dependent_RNA-polymerase_(RdRp)__Grapevine_Bulgarian_latent_vi
# Suject Length: 690
# Total Subject Coverage: 383
# Relative Subject Coverage: 0.555072463768
# Best Bit Score: 149.0
# Mean Bit Score: 149.0
Locus_69_Transcript_1/1_Confidence_0.000_Length_8919	30.71	407	99	481	13.3	2e-34	149.0
 
# gi|110226505|gb|ABG56388.1|_polymerase,_partial__Turnip_ringspot_virus
# Suject Length: 396
# Total Subject Coverage: 328
# Relative Subject Coverage: 0.828282828283
# Best Bit Score: 149.0
# Mean Bit Score: 149.0
Locus_69_Transcript_1/1_Confidence_0.000_Length_8919	31.76	340	4	331	11.2	2e-35	149.0
 
# gi|820832369|gb|AKG93960.1|_nonstructural_protein__Antarctic_picorna-like_virus_1
# Suject Length: 1553
# Total Subject Coverage: 1013
# Relative Subject Coverage: 0.652285898261
# Best Bit Score: 226.0
# Mean Bit Score: 146.9
Locus_69_Transcript_1/1_Confidence_0.000_Length_8919	29.49	624	941	1536	19.9	4e-57	226.0
Locus_69_Transcript_1/1_Confidence_0.000_Length_8919	24.72	441	188	604	13.5	9e-09	67.8
 
# gi|430007851|gb|AGA20423.1|_polyprotein__Deformed_wing_virus
# Suject Length: 2893
# Total Subject Coverage: 822
# Relative Subject Coverage: 0.284134116834
# Best Bit Score: 207.0
# Mean Bit Score: 140.45
Locus_69_Transcript_1/1_Confidence_0.000_Length_8919	28.95	601	2305	2884	19.5	3e-51	207.0
Locus_69_Transcript_1/1_Confidence_0.000_Length_8919	25.0	264	510	751	8.8	1e-10	73.9
 
# gi|14626086|dbj|BAB61927.1|_polyprotein__Rice_tungro_spherical_virus
# Suject Length: 3471
# Total Subject Coverage: 762
# Relative Subject Coverage: 0.219533275713
# Best Bit Score: 223.0
# Mean Bit Score: 140.2
Locus_69_Transcript_1/1_Confidence_0.000_Length_8919	29.19	627	2806	3406	19.5	6e-56	223.0
Locus_69_Transcript_1/1_Confidence_0.000_Length_8919	29.17	168	899	1059	5.5	1e-05	57.4
 
# gi|913375207|dbj|BAS18834.1|_polyprotein__Bombyx_mori_iflavirus
# Suject Length: 3004
# Total Subject Coverage: 774
# Relative Subject Coverage: 0.257656458056
# Best Bit Score: 181.0
# Mean Bit Score: 140.2
Locus_69_Transcript_1/1_Confidence_0.000_Length_8919	27.41	613	2401	2974	19.7	5e-43	181.0
Locus_69_Transcript_1/1_Confidence_0.000_Length_8919	31.88	207	615	814	6.7	3e-18	99.4
 
# gi|918020156|ref|YP_009162630.1|_polyprotein__Bombyx_mori_iflavirus
# Suject Length: 3004
# Total Subject Coverage: 774
# Relative Subject Coverage: 0.257656458056
# Best Bit Score: 181.0
# Mean Bit Score: 140.2
Locus_69_Transcript_1/1_Confidence_0.000_Length_8919	27.41	613	2401	2974	19.7	5e-43	181.0
Locus_69_Transcript_1/1_Confidence_0.000_Length_8919	31.88	207	615	814	6.7	3e-18	99.4
 
# gi|73921759|sp|Q91PP5.1|POLG_RTSVT_RecName:_Full_Genome_polyprotein;_Contains:_RecName:_Full_Putati
# Suject Length: 3471
# Total Subject Coverage: 762
# Relative Subject Coverage: 0.219533275713
# Best Bit Score: 223.0
# Mean Bit Score: 140.2
Locus_69_Transcript_1/1_Confidence_0.000_Length_8919	29.19	627	2806	3406	19.5	6e-56	223.0
Locus_69_Transcript_1/1_Confidence_0.000_Length_8919	29.17	168	899	1059	5.5	1e-05	57.4
 
# gi|302749279|gb|ADL66818.1|_polyprotein,_partial__Deformed_wing_virus
# Suject Length: 2797
# Total Subject Coverage: 822
# Relative Subject Coverage: 0.293886306757
# Best Bit Score: 206.0
# Mean Bit Score: 140.15
Locus_69_Transcript_1/1_Confidence_0.000_Length_8919	28.79	601	2209	2788	19.5	9e-51	206.0
Locus_69_Transcript_1/1_Confidence_0.000_Length_8919	24.62	264	414	655	8.8	1e-10	74.3
 
# gi|301070170|gb|ADK55526.1|_polyprotein__Deformed_wing_virus
# Suject Length: 2893
# Total Subject Coverage: 821
# Relative Subject Coverage: 0.283788454891
# Best Bit Score: 206.0
# Mean Bit Score: 139.8
Locus_69_Transcript_1/1_Confidence_0.000_Length_8919	28.79	601	2305	2884	19.5	1e-50	206.0
Locus_69_Transcript_1/1_Confidence_0.000_Length_8919	25.1	263	510	750	8.8	2e-10	73.6
 
# gi|94480729|emb|CAJ81002.1|_polyprotein__Rice_tungro_spherical_virus
# Suject Length: 3471
# Total Subject Coverage: 762
# Relative Subject Coverage: 0.219533275713
# Best Bit Score: 222.0
# Mean Bit Score: 138.9
Locus_69_Transcript_1/1_Confidence_0.000_Length_8919	29.21	630	2806	3406	19.5	1e-55	222.0
Locus_69_Transcript_1/1_Confidence_0.000_Length_8919	28.57	168	899	1059	5.5	4e-05	55.8
 
# gi|516317330|gb|AGO86045.1|_polyprotein__Varroa_destructor_virus-1
# Suject Length: 2895
# Total Subject Coverage: 821
# Relative Subject Coverage: 0.283592400691
# Best Bit Score: 204.0
# Mean Bit Score: 138.8
Locus_69_Transcript_1/1_Confidence_0.000_Length_8919	29.07	602	2305	2884	19.5	4e-50	204.0
Locus_69_Transcript_1/1_Confidence_0.000_Length_8919	25.1	263	510	750	8.8	1e-10	73.6
 
# gi|55925813|gb|AAP51418.2|_polyprotein__Varroa_destructor_virus-1
# Suject Length: 2893
# Total Subject Coverage: 821
# Relative Subject Coverage: 0.283788454891
# Best Bit Score: 204.0
# Mean Bit Score: 138.8
Locus_69_Transcript_1/1_Confidence_0.000_Length_8919	29.07	602	2305	2884	19.5	4e-50	204.0
Locus_69_Transcript_1/1_Confidence_0.000_Length_8919	25.1	263	510	750	8.8	2e-10	73.6
 
# gi|56121876|ref|YP_145791.1|_polyprotein__Varroa_destructor_virus-1
# Suject Length: 2893
# Total Subject Coverage: 821
# Relative Subject Coverage: 0.283788454891
# Best Bit Score: 204.0
# Mean Bit Score: 138.8
Locus_69_Transcript_1/1_Confidence_0.000_Length_8919	29.07	602	2305	2884	19.5	4e-50	204.0
Locus_69_Transcript_1/1_Confidence_0.000_Length_8919	25.1	263	510	750	8.8	2e-10	73.6
 
# gi|94480731|emb|CAJ81003.1|_polyprotein__Rice_tungro_spherical_virus
# Suject Length: 3471
# Total Subject Coverage: 762
# Relative Subject Coverage: 0.219533275713
# Best Bit Score: 222.0
# Mean Bit Score: 138.75
Locus_69_Transcript_1/1_Confidence_0.000_Length_8919	29.21	630	2806	3406	19.5	2e-55	222.0
Locus_69_Transcript_1/1_Confidence_0.000_Length_8919	28.57	168	899	1059	5.5	5e-05	55.5
 
# gi|262233283|gb|ACY38662.1|_polyprotein__Deformed_wing_virus
# Suject Length: 2893
# Total Subject Coverage: 822
# Relative Subject Coverage: 0.284134116834
# Best Bit Score: 203.0
# Mean Bit Score: 138.65
Locus_69_Transcript_1/1_Confidence_0.000_Length_8919	28.45	601	2305	2884	19.5	8e-50	203.0
Locus_69_Transcript_1/1_Confidence_0.000_Length_8919	24.62	264	510	751	8.8	1e-10	74.3
 
# gi|430007849|gb|AGA20422.1|_polyprotein__Deformed_wing_virus
# Suject Length: 2893
# Total Subject Coverage: 822
# Relative Subject Coverage: 0.284134116834
# Best Bit Score: 201.0
# Mean Bit Score: 138.45
Locus_69_Transcript_1/1_Confidence_0.000_Length_8919	28.62	608	2305	2884	19.5	3e-49	201.0
Locus_69_Transcript_1/1_Confidence_0.000_Length_8919	25.0	264	510	751	8.8	3e-11	75.9
 
# gi|9627951|ref|NP_042507.1|_polyprotein__Rice_tungro_spherical_virus
# Suject Length: 3473
# Total Subject Coverage: 732
# Relative Subject Coverage: 0.210768787792
# Best Bit Score: 221.0
# Mean Bit Score: 137.85
Locus_69_Transcript_1/1_Confidence_0.000_Length_8919	28.87	627	2809	3409	19.5	4e-55	221.0
Locus_69_Transcript_1/1_Confidence_0.000_Length_8919	31.29	147	902	1032	4.8	8e-05	54.7
 
# gi|73921758|sp|Q83034.1|POLG_RTSVA_RecName:_Full_Genome_polyprotein;_Contains:_RecName:_Full_Putati
# Suject Length: 3473
# Total Subject Coverage: 732
# Relative Subject Coverage: 0.210768787792
# Best Bit Score: 221.0
# Mean Bit Score: 137.85
Locus_69_Transcript_1/1_Confidence_0.000_Length_8919	28.87	627	2809	3409	19.5	4e-55	221.0
Locus_69_Transcript_1/1_Confidence_0.000_Length_8919	31.29	147	902	1032	4.8	8e-05	54.7
 
# gi|333970|gb|AAA66056.1|_polyprotein__Rice_tungro_spherical_virus
# Suject Length: 3473
# Total Subject Coverage: 732
# Relative Subject Coverage: 0.210768787792
# Best Bit Score: 221.0
# Mean Bit Score: 137.85
Locus_69_Transcript_1/1_Confidence_0.000_Length_8919	28.87	627	2809	3409	19.5	4e-55	221.0
Locus_69_Transcript_1/1_Confidence_0.000_Length_8919	31.29	147	902	1032	4.8	8e-05	54.7
 
# gi|301070168|gb|ADK55525.1|_polyprotein__Deformed_wing_virus
# Suject Length: 2893
# Total Subject Coverage: 821
# Relative Subject Coverage: 0.283788454891
# Best Bit Score: 202.0
# Mean Bit Score: 137.8
Locus_69_Transcript_1/1_Confidence_0.000_Length_8919	28.45	601	2305	2884	19.5	9e-50	202.0
Locus_69_Transcript_1/1_Confidence_0.000_Length_8919	25.1	263	510	750	8.8	2e-10	73.6
 
# gi|592965311|gb|AHL46850.1|_polyprotein__Deformed_wing_virus
# Suject Length: 2893
# Total Subject Coverage: 821
# Relative Subject Coverage: 0.283788454891
# Best Bit Score: 202.0
# Mean Bit Score: 137.8
Locus_69_Transcript_1/1_Confidence_0.000_Length_8919	28.45	601	2305	2884	19.5	9e-50	202.0
Locus_69_Transcript_1/1_Confidence_0.000_Length_8919	25.1	263	510	750	8.8	2e-10	73.6
 
# gi|31540604|gb|AAP49283.1|_polyprotein__Deformed_wing_virus
# Suject Length: 2893
# Total Subject Coverage: 822
# Relative Subject Coverage: 0.284134116834
# Best Bit Score: 201.0
# Mean Bit Score: 137.65
Locus_69_Transcript_1/1_Confidence_0.000_Length_8919	28.62	601	2305	2884	19.5	3e-49	201.0
Locus_69_Transcript_1/1_Confidence_0.000_Length_8919	24.62	264	510	751	8.8	1e-10	74.3
 
# gi|40714034|dbj|BAD06930.1|_polyprotein__Kakugo_virus
# Suject Length: 2893
# Total Subject Coverage: 822
# Relative Subject Coverage: 0.284134116834
# Best Bit Score: 200.0
# Mean Bit Score: 137.15
Locus_69_Transcript_1/1_Confidence_0.000_Length_8919	28.45	601	2305	2884	19.5	5e-49	200.0
Locus_69_Transcript_1/1_Confidence_0.000_Length_8919	25.0	264	510	751	8.8	9e-11	74.3
 
# gi|47177089|ref|YP_015696.1|_polyprotein__Kakugo_virus
# Suject Length: 2893
# Total Subject Coverage: 822
# Relative Subject Coverage: 0.284134116834
# Best Bit Score: 200.0
# Mean Bit Score: 137.15
Locus_69_Transcript_1/1_Confidence_0.000_Length_8919	28.45	601	2305	2884	19.5	5e-49	200.0
Locus_69_Transcript_1/1_Confidence_0.000_Length_8919	25.0	264	510	751	8.8	9e-11	74.3
 
# gi|667699607|ref|YP_009047245.1|_polyprotein__Lymantria_dispar_iflavirus_1
# Suject Length: 2980
# Total Subject Coverage: 777
# Relative Subject Coverage: 0.260738255034
# Best Bit Score: 167.0
# Mean Bit Score: 137.0
Locus_69_Transcript_1/1_Confidence_0.000_Length_8919	27.69	614	2374	2950	19.8	8e-39	167.0
Locus_69_Transcript_1/1_Confidence_0.000_Length_8919	34.3	207	615	814	6.7	7e-21	107.0
 
# gi|665512770|gb|AIF75200.1|_polyprotein__Lymantria_dispar_iflavirus_1
# Suject Length: 2980
# Total Subject Coverage: 777
# Relative Subject Coverage: 0.260738255034
# Best Bit Score: 167.0
# Mean Bit Score: 137.0
Locus_69_Transcript_1/1_Confidence_0.000_Length_8919	27.69	614	2374	2950	19.8	8e-39	167.0
Locus_69_Transcript_1/1_Confidence_0.000_Length_8919	34.3	207	615	814	6.7	7e-21	107.0
 
# gi|71480056|ref|NP_853560.2|_polyprotein__Deformed_wing_virus
# Suject Length: 2893
# Total Subject Coverage: 822
# Relative Subject Coverage: 0.284134116834
# Best Bit Score: 199.0
# Mean Bit Score: 136.65
Locus_69_Transcript_1/1_Confidence_0.000_Length_8919	28.45	601	2305	2884	19.5	9e-49	199.0
Locus_69_Transcript_1/1_Confidence_0.000_Length_8919	24.62	264	510	751	8.8	1e-10	74.3
 
# gi|71273716|emb|CAD34006.2|_polyprotein__Deformed_wing_virus
# Suject Length: 2893
# Total Subject Coverage: 822
# Relative Subject Coverage: 0.284134116834
# Best Bit Score: 199.0
# Mean Bit Score: 136.65
Locus_69_Transcript_1/1_Confidence_0.000_Length_8919	28.45	601	2305	2884	19.5	9e-49	199.0
Locus_69_Transcript_1/1_Confidence_0.000_Length_8919	24.62	264	510	751	8.8	1e-10	74.3
 
# gi|390190254|gb|AFL65634.1|_polyprotein__Deformed_wing_virus
# Suject Length: 2893
# Total Subject Coverage: 822
# Relative Subject Coverage: 0.284134116834
# Best Bit Score: 199.0
# Mean Bit Score: 136.65
Locus_69_Transcript_1/1_Confidence_0.000_Length_8919	28.45	601	2305	2884	19.5	2e-48	199.0
Locus_69_Transcript_1/1_Confidence_0.000_Length_8919	24.62	264	510	751	8.8	9e-11	74.3
 
# gi|732449832|gb|AIZ68323.1|_non-structural_polyprotein__Black_queen_cell_virus
# Suject Length: 1376
# Total Subject Coverage: 646
# Relative Subject Coverage: 0.469476744186
# Best Bit Score: 155.0
# Mean Bit Score: 136.5
Locus_69_Transcript_1/1_Confidence_0.000_Length_8919	30.25	367	1017	1370	11.6	2e-35	155.0
Locus_69_Transcript_1/1_Confidence_0.000_Length_8919	27.42	299	272	563	9.5	3e-24	118.0
 
# gi|586929325|ref|YP_009002581.1|_polyprotein__Antheraea_pernyi_iflavirus
# Suject Length: 3036
# Total Subject Coverage: 784
# Relative Subject Coverage: 0.258234519104
# Best Bit Score: 165.0
# Mean Bit Score: 133.5
Locus_69_Transcript_1/1_Confidence_0.000_Length_8919	28.07	602	2447	3011	19.4	3e-38	165.0
Locus_69_Transcript_1/1_Confidence_0.000_Length_8919	33.04	227	650	868	7.2	3e-19	102.0
 
# gi|584297606|gb|AHI87751.1|_polyprotein__Antheraea_pernyi_iflavirus
# Suject Length: 3036
# Total Subject Coverage: 784
# Relative Subject Coverage: 0.258234519104
# Best Bit Score: 165.0
# Mean Bit Score: 133.5
Locus_69_Transcript_1/1_Confidence_0.000_Length_8919	28.07	602	2447	3011	19.4	3e-38	165.0
Locus_69_Transcript_1/1_Confidence_0.000_Length_8919	33.04	227	650	868	7.2	3e-19	102.0
 
# gi|612400723|ref|YP_009026409.1|_polyprotein__Heliconius_erato_iflavirus
# Suject Length: 2965
# Total Subject Coverage: 748
# Relative Subject Coverage: 0.252276559865
# Best Bit Score: 169.0
# Mean Bit Score: 133.05
Locus_69_Transcript_1/1_Confidence_0.000_Length_8919	27.74	584	2359	2906	18.8	2e-39	169.0
Locus_69_Transcript_1/1_Confidence_0.000_Length_8919	30.33	211	610	809	6.7	1e-17	97.1
 
# gi|612163990|gb|AHW98099.1|_polyprotein__Heliconius_erato_iflavirus
# Suject Length: 2965
# Total Subject Coverage: 748
# Relative Subject Coverage: 0.252276559865
# Best Bit Score: 169.0
# Mean Bit Score: 133.05
Locus_69_Transcript_1/1_Confidence_0.000_Length_8919	27.74	584	2359	2906	18.8	2e-39	169.0
Locus_69_Transcript_1/1_Confidence_0.000_Length_8919	30.33	211	610	809	6.7	1e-17	97.1
 
# gi|937407787|ref|YP_009165498.1|_polyprotein__Bellflower_vein_chlorosis_virus
# Suject Length: 3425
# Total Subject Coverage: 772
# Relative Subject Coverage: 0.225401459854
# Best Bit Score: 212.0
# Mean Bit Score: 131.8
Locus_69_Transcript_1/1_Confidence_0.000_Length_8919	28.07	602	2768	3342	18.9	2e-52	212.0
Locus_69_Transcript_1/1_Confidence_0.000_Length_8919	25.84	209	877	1073	6.9	8e-04	51.6
 
# gi|929985288|gb|ALF36838.1|_polyprotein__Bellflower_vein_chlorosis_virus
# Suject Length: 3425
# Total Subject Coverage: 772
# Relative Subject Coverage: 0.225401459854
# Best Bit Score: 212.0
# Mean Bit Score: 131.8
Locus_69_Transcript_1/1_Confidence_0.000_Length_8919	28.07	602	2768	3342	18.9	2e-52	212.0
Locus_69_Transcript_1/1_Confidence_0.000_Length_8919	25.84	209	877	1073	6.9	8e-04	51.6
 
# gi|744516704|gb|AJC98140.1|_polyprotein__Thaumetopoea_pityocampa_iflavirus_1
# Suject Length: 2957
# Total Subject Coverage: 782
# Relative Subject Coverage: 0.264457220156
# Best Bit Score: 163.0
# Mean Bit Score: 131.4
Locus_69_Transcript_1/1_Confidence_0.000_Length_8919	26.16	604	2368	2933	19.4	1e-37	163.0
Locus_69_Transcript_1/1_Confidence_0.000_Length_8919	31.56	225	545	760	7.3	2e-18	99.8
 
# gi|750974574|ref|YP_009116875.1|_polyprotein__Thaumetopoea_pityocampa_iflavirus_1
# Suject Length: 2957
# Total Subject Coverage: 782
# Relative Subject Coverage: 0.264457220156
# Best Bit Score: 163.0
# Mean Bit Score: 131.4
Locus_69_Transcript_1/1_Confidence_0.000_Length_8919	26.16	604	2368	2933	19.4	1e-37	163.0
Locus_69_Transcript_1/1_Confidence_0.000_Length_8919	31.56	225	545	760	7.3	2e-18	99.8
 
# gi|571026785|ref|YP_008888537.1|_polyprotein__Formica_exsecta_virus_2
# Suject Length: 2910
# Total Subject Coverage: 813
# Relative Subject Coverage: 0.279381443299
# Best Bit Score: 172.0
# Mean Bit Score: 130.7
Locus_69_Transcript_1/1_Confidence_0.000_Length_8919	26.71	659	2268	2896	20.7	2e-40	172.0
Locus_69_Transcript_1/1_Confidence_0.000_Length_8919	30.89	191	499	682	6.2	3e-15	89.4
 
# gi|563616051|gb|AHB62422.1|_polyprotein__Formica_exsecta_virus_2
# Suject Length: 2910
# Total Subject Coverage: 813
# Relative Subject Coverage: 0.279381443299
# Best Bit Score: 172.0
# Mean Bit Score: 130.7
Locus_69_Transcript_1/1_Confidence_0.000_Length_8919	26.71	659	2268	2896	20.7	2e-40	172.0
Locus_69_Transcript_1/1_Confidence_0.000_Length_8919	30.89	191	499	682	6.2	3e-15	89.4
 
# gi|555948654|gb|AGZ20318.1|_polyprotein__Rice_tungro_spherical_virus
# Suject Length: 3471
# Total Subject Coverage: 660
# Relative Subject Coverage: 0.19014693172
# Best Bit Score: 204.0
# Mean Bit Score: 130.3
Locus_69_Transcript_1/1_Confidence_0.000_Length_8919	30.06	519	2908	3406	16.5	3e-50	204.0
Locus_69_Transcript_1/1_Confidence_0.000_Length_8919	28.57	168	899	1059	5.5	2e-05	56.6
 
# gi|343796726|gb|AEM63700.1|_polyprotein__Varroa_destructor_virus-1
# Suject Length: 2893
# Total Subject Coverage: 821
# Relative Subject Coverage: 0.283788454891
# Best Bit Score: 186.0
# Mean Bit Score: 129.8
Locus_69_Transcript_1/1_Confidence_0.000_Length_8919	28.41	602	2305	2884	19.5	8e-45	186.0
Locus_69_Transcript_1/1_Confidence_0.000_Length_8919	25.1	263	510	750	8.8	2e-10	73.6
 
# gi|514361125|ref|YP_008130309.1|_polyprotein__Nilaparvata_lugens_honeydew_virus-2
# Suject Length: 3245
# Total Subject Coverage: 854
# Relative Subject Coverage: 0.263174114022
# Best Bit Score: 195.0
# Mean Bit Score: 129.45
Locus_69_Transcript_1/1_Confidence_0.000_Length_8919	27.73	631	2541	3151	20.0	2e-47	195.0
Locus_69_Transcript_1/1_Confidence_0.000_Length_8919	26.12	268	555	797	8.4	1e-07	63.9
 
# gi|512749290|dbj|BAN57352.1|_polyprotein__Nilaparvata_lugens_honeydew_virus-2
# Suject Length: 3245
# Total Subject Coverage: 854
# Relative Subject Coverage: 0.263174114022
# Best Bit Score: 195.0
# Mean Bit Score: 129.45
Locus_69_Transcript_1/1_Confidence_0.000_Length_8919	27.73	631	2541	3151	20.0	2e-47	195.0
Locus_69_Transcript_1/1_Confidence_0.000_Length_8919	26.12	268	555	797	8.4	1e-07	63.9
 
# gi|343796728|gb|AEM63701.1|_polyprotein__VDV-1/DWV_recombinant_4
# Suject Length: 2893
# Total Subject Coverage: 655
# Relative Subject Coverage: 0.226408572416
# Best Bit Score: 183.0
# Mean Bit Score: 128.1
Locus_69_Transcript_1/1_Confidence_0.000_Length_8919	31.06	425	2471	2884	14.0	1e-43	183.0
Locus_69_Transcript_1/1_Confidence_0.000_Length_8919	25.76	264	510	750	8.8	2e-10	73.2
 
# gi|162280657|gb|ABX83032.1|_polyprotein__Mikania_micrantha_mosaic_virus
# Suject Length: 1853
# Total Subject Coverage: 745
# Relative Subject Coverage: 0.402050728548
# Best Bit Score: 168.0
# Mean Bit Score: 119.6
Locus_69_Transcript_1/1_Confidence_0.000_Length_8919	26.98	593	1096	1650	19.1	2e-39	168.0
Locus_69_Transcript_1/1_Confidence_0.000_Length_8919	25.25	202	453	642	6.7	8e-10	71.2
 
# gi|197725711|ref|YP_002158824.1|_unnamed_protein_product__Mikania_micrantha_mosaic_virus
# Suject Length: 1853
# Total Subject Coverage: 745
# Relative Subject Coverage: 0.402050728548
# Best Bit Score: 168.0
# Mean Bit Score: 119.6
Locus_69_Transcript_1/1_Confidence_0.000_Length_8919	26.98	593	1096	1650	19.1	2e-39	168.0
Locus_69_Transcript_1/1_Confidence_0.000_Length_8919	25.25	202	453	642	6.7	8e-10	71.2
 
# gi|208022756|gb|ACI22650.1|_polyprotein_1__Mikania_micrantha_mosaic_virus
# Suject Length: 1710
# Total Subject Coverage: 745
# Relative Subject Coverage: 0.43567251462
# Best Bit Score: 167.0
# Mean Bit Score: 119.5
Locus_69_Transcript_1/1_Confidence_0.000_Length_8919	26.98	593	953	1507	19.1	5e-39	167.0
Locus_69_Transcript_1/1_Confidence_0.000_Length_8919	25.74	202	310	499	6.7	4e-10	72.0
 
# gi|75555028|sp|Q76L40.1|POL1_BBWVS_RecName:_Full_RNA1_polyprotein;_AltName:_Full_Genome_polyprotein
# Suject Length: 1842
# Total Subject Coverage: 768
# Relative Subject Coverage: 0.416938110749
# Best Bit Score: 167.0
# Mean Bit Score: 118.75
Locus_69_Transcript_1/1_Confidence_0.000_Length_8919	26.95	616	1091	1664	19.8	5e-39	167.0
Locus_69_Transcript_1/1_Confidence_0.000_Length_8919	27.67	206	447	640	6.9	1e-09	70.5
 
# gi|38044071|dbj|BAD00183.1|_polyprotein__Broad_bean_wilt_virus_1
# Suject Length: 1842
# Total Subject Coverage: 768
# Relative Subject Coverage: 0.416938110749
# Best Bit Score: 167.0
# Mean Bit Score: 118.75
Locus_69_Transcript_1/1_Confidence_0.000_Length_8919	26.95	616	1091	1664	19.8	5e-39	167.0
Locus_69_Transcript_1/1_Confidence_0.000_Length_8919	27.67	206	447	640	6.9	1e-09	70.5
 
# gi|39163641|ref|NP_945134.1|_polyprotein__Broad_bean_wilt_virus_1
# Suject Length: 1842
# Total Subject Coverage: 768
# Relative Subject Coverage: 0.416938110749
# Best Bit Score: 167.0
# Mean Bit Score: 118.75
Locus_69_Transcript_1/1_Confidence_0.000_Length_8919	26.95	616	1091	1664	19.8	5e-39	167.0
Locus_69_Transcript_1/1_Confidence_0.000_Length_8919	27.67	206	447	640	6.9	1e-09	70.5
 
# gi|723440467|gb|AIX94679.1|_polyprotein__Laodelphax_striatellus_picorna-like_virus_2
# Suject Length: 3125
# Total Subject Coverage: 699
# Relative Subject Coverage: 0.22368
# Best Bit Score: 183.0
# Mean Bit Score: 117.9
Locus_69_Transcript_1/1_Confidence_0.000_Length_8919	27.03	592	2535	3100	19.0	7e-44	183.0
Locus_69_Transcript_1/1_Confidence_0.000_Length_8919	23.97	146	628	760	4.7	3e-04	52.8
 
# gi|727361098|ref|YP_009110667.1|_polyprotein__Laodelphax_striatellus_picorna-like_virus_2
# Suject Length: 3125
# Total Subject Coverage: 699
# Relative Subject Coverage: 0.22368
# Best Bit Score: 183.0
# Mean Bit Score: 117.9
Locus_69_Transcript_1/1_Confidence_0.000_Length_8919	27.03	592	2535	3100	19.0	7e-44	183.0
Locus_69_Transcript_1/1_Confidence_0.000_Length_8919	23.97	146	628	760	4.7	3e-04	52.8
 
# gi|589875218|ref|YP_009010941.1|_polyprotein__Laodelphax_striatella_honeydew_virus_1
# Suject Length: 3125
# Total Subject Coverage: 699
# Relative Subject Coverage: 0.22368
# Best Bit Score: 181.0
# Mean Bit Score: 116.9
Locus_69_Transcript_1/1_Confidence_0.000_Length_8919	26.86	592	2535	3100	19.0	3e-43	181.0
Locus_69_Transcript_1/1_Confidence_0.000_Length_8919	23.97	146	628	760	4.7	3e-04	52.8
 
# gi|586962968|gb|AHK05791.1|_polyprotein__Laodelphax_striatella_honeydew_virus_1
# Suject Length: 3125
# Total Subject Coverage: 699
# Relative Subject Coverage: 0.22368
# Best Bit Score: 181.0
# Mean Bit Score: 116.9
Locus_69_Transcript_1/1_Confidence_0.000_Length_8919	26.86	592	2535	3100	19.0	3e-43	181.0
Locus_69_Transcript_1/1_Confidence_0.000_Length_8919	23.97	146	628	760	4.7	3e-04	52.8
 
# gi|66730854|dbj|BAD99001.1|_polyprotein__Gentian_mosaic_virus
# Suject Length: 1853
# Total Subject Coverage: 749
# Relative Subject Coverage: 0.404209390178
# Best Bit Score: 159.0
# Mean Bit Score: 115.9
Locus_69_Transcript_1/1_Confidence_0.000_Length_8919	26.25	598	1096	1654	19.2	1e-36	159.0
Locus_69_Transcript_1/1_Confidence_0.000_Length_8919	26.24	202	453	642	6.7	3e-10	72.8
 
# gi|767851445|gb|AJT58559.1|_polyprotein__Graminella_nigrifrons_virus_1
# Suject Length: 3032
# Total Subject Coverage: 735
# Relative Subject Coverage: 0.242414248021
# Best Bit Score: 158.0
# Mean Bit Score: 114.6
Locus_69_Transcript_1/1_Confidence_0.000_Length_8919	26.11	628	2406	3005	20.2	3e-36	158.0
Locus_69_Transcript_1/1_Confidence_0.000_Length_8919	29.79	141	529	663	4.7	9e-10	71.2
 
# gi|776195612|ref|YP_009129265.1|_polyprotein__Graminella_nigrifrons_virus_1
# Suject Length: 3032
# Total Subject Coverage: 735
# Relative Subject Coverage: 0.242414248021
# Best Bit Score: 158.0
# Mean Bit Score: 114.6
Locus_69_Transcript_1/1_Confidence_0.000_Length_8919	26.11	628	2406	3005	20.2	3e-36	158.0
Locus_69_Transcript_1/1_Confidence_0.000_Length_8919	29.79	141	529	663	4.7	9e-10	71.2
 
# gi|549316|sp|P36312.1|POL1_CPSMV_RecName:_Full_RNA1_polyprotein;_AltName:_Full_Genome_polyprotein_B
# Suject Length: 1858
# Total Subject Coverage: 736
# Relative Subject Coverage: 0.396124865447
# Best Bit Score: 174.0
# Mean Bit Score: 114.55
Locus_69_Transcript_1/1_Confidence_0.000_Length_8919	27.74	602	1094	1666	19.7	4e-41	174.0
Locus_69_Transcript_1/1_Confidence_0.000_Length_8919	26.7	176	437	599	5.8	6e-05	55.1
 
# gi|20095246|ref|NP_619518.1|_polyprotein__Cowpea_severe_mosaic_virus
# Suject Length: 1858
# Total Subject Coverage: 736
# Relative Subject Coverage: 0.396124865447
# Best Bit Score: 174.0
# Mean Bit Score: 114.55
Locus_69_Transcript_1/1_Confidence_0.000_Length_8919	27.74	602	1094	1666	19.7	4e-41	174.0
Locus_69_Transcript_1/1_Confidence_0.000_Length_8919	26.7	176	437	599	5.8	6e-05	55.1
 
# gi|411107719|gb|AFW04233.1|_polyprotein__Broad_bean_wilt_virus_2
# Suject Length: 1870
# Total Subject Coverage: 786
# Relative Subject Coverage: 0.420320855615
# Best Bit Score: 163.0
# Mean Bit Score: 114.45
Locus_69_Transcript_1/1_Confidence_0.000_Length_8919	25.76	660	1062	1676	21.2	7e-38	163.0
Locus_69_Transcript_1/1_Confidence_0.000_Length_8919	27.62	181	495	665	6.0	3e-08	65.9
 
# gi|402123150|gb|AFQ32565.1|_precursor_polyprotein__Broad_bean_wilt_virus_2
# Suject Length: 1869
# Total Subject Coverage: 757
# Relative Subject Coverage: 0.405029427501
# Best Bit Score: 160.0
# Mean Bit Score: 114.3
Locus_69_Transcript_1/1_Confidence_0.000_Length_8919	25.8	597	1118	1675	19.2	8e-37	160.0
Locus_69_Transcript_1/1_Confidence_0.000_Length_8919	26.79	209	466	664	6.6	5e-09	68.6
 
# gi|14717379|ref|NP_149012.1|_polyprotein__Broad_bean_wilt_virus_2
# Suject Length: 1869
# Total Subject Coverage: 757
# Relative Subject Coverage: 0.405029427501
# Best Bit Score: 159.0
# Mean Bit Score: 114.15
Locus_69_Transcript_1/1_Confidence_0.000_Length_8919	26.67	600	1118	1675	19.2	1e-36	159.0
Locus_69_Transcript_1/1_Confidence_0.000_Length_8919	27.27	209	466	664	6.6	3e-09	69.3
 
# gi|13491127|gb|AAK27841.1|AF225953_1_polyprotein__Broad_bean_wilt_virus_2
# Suject Length: 1869
# Total Subject Coverage: 757
# Relative Subject Coverage: 0.405029427501
# Best Bit Score: 159.0
# Mean Bit Score: 114.15
Locus_69_Transcript_1/1_Confidence_0.000_Length_8919	26.67	600	1118	1675	19.2	1e-36	159.0
Locus_69_Transcript_1/1_Confidence_0.000_Length_8919	27.27	209	466	664	6.6	3e-09	69.3
 
# gi|745788246|gb|AJD23393.1|_polyprotein__Broad_bean_wilt_virus_2
# Suject Length: 1870
# Total Subject Coverage: 729
# Relative Subject Coverage: 0.389839572193
# Best Bit Score: 162.0
# Mean Bit Score: 114.1
Locus_69_Transcript_1/1_Confidence_0.000_Length_8919	26.13	597	1119	1676	19.2	2e-37	162.0
Locus_69_Transcript_1/1_Confidence_0.000_Length_8919	27.62	181	495	665	6.0	2e-08	66.2
 
# gi|719762959|gb|AIX02803.1|_polyprotein_precursor__Broad_bean_wilt_virus_2
# Suject Length: 1869
# Total Subject Coverage: 757
# Relative Subject Coverage: 0.405029427501
# Best Bit Score: 158.0
# Mean Bit Score: 114.05
Locus_69_Transcript_1/1_Confidence_0.000_Length_8919	26.09	598	1118	1675	19.2	2e-36	158.0
Locus_69_Transcript_1/1_Confidence_0.000_Length_8919	27.27	209	466	664	6.6	2e-09	70.1
 
# gi|402123142|gb|AFQ32561.1|_precursor_polyprotein__Broad_bean_wilt_virus_2
# Suject Length: 1869
# Total Subject Coverage: 757
# Relative Subject Coverage: 0.405029427501
# Best Bit Score: 159.0
# Mean Bit Score: 113.8
Locus_69_Transcript_1/1_Confidence_0.000_Length_8919	25.91	602	1118	1675	19.2	1e-36	159.0
Locus_69_Transcript_1/1_Confidence_0.000_Length_8919	26.79	209	466	664	6.6	6e-09	68.6
 
# gi|507144882|gb|AGM38171.1|_polyprotein__Broad_bean_wilt_virus_2
# Suject Length: 1869
# Total Subject Coverage: 757
# Relative Subject Coverage: 0.405029427501
# Best Bit Score: 158.0
# Mean Bit Score: 113.65
Locus_69_Transcript_1/1_Confidence_0.000_Length_8919	26.0	600	1118	1675	19.2	3e-36	158.0
Locus_69_Transcript_1/1_Confidence_0.000_Length_8919	27.75	209	466	664	6.6	3e-09	69.3
 
# gi|507144880|gb|AGM38170.1|_polyprotein__Broad_bean_wilt_virus_2
# Suject Length: 1869
# Total Subject Coverage: 757
# Relative Subject Coverage: 0.405029427501
# Best Bit Score: 158.0
# Mean Bit Score: 113.65
Locus_69_Transcript_1/1_Confidence_0.000_Length_8919	26.0	600	1118	1675	19.2	3e-36	158.0
Locus_69_Transcript_1/1_Confidence_0.000_Length_8919	27.75	209	466	664	6.6	3e-09	69.3
 
# gi|507144862|gb|AGM38161.1|_polyprotein__Broad_bean_wilt_virus_2
# Suject Length: 1869
# Total Subject Coverage: 757
# Relative Subject Coverage: 0.405029427501
# Best Bit Score: 158.0
# Mean Bit Score: 113.65
Locus_69_Transcript_1/1_Confidence_0.000_Length_8919	25.7	603	1118	1675	19.2	2e-36	158.0
Locus_69_Transcript_1/1_Confidence_0.000_Length_8919	27.75	209	466	664	6.6	3e-09	69.3
 
# gi|402123154|gb|AFQ32567.1|_precursor_polyprotein__Broad_bean_wilt_virus_2
# Suject Length: 1869
# Total Subject Coverage: 757
# Relative Subject Coverage: 0.405029427501
# Best Bit Score: 159.0
# Mean Bit Score: 113.6
Locus_69_Transcript_1/1_Confidence_0.000_Length_8919	26.41	602	1118	1675	19.2	1e-36	159.0
Locus_69_Transcript_1/1_Confidence_0.000_Length_8919	26.79	209	466	664	6.6	6e-09	68.2
 
# gi|6604552|gb|AAD38152.2|_polyprotein__Broad_bean_wilt_virus_2
# Suject Length: 1769
# Total Subject Coverage: 729
# Relative Subject Coverage: 0.412097230073
# Best Bit Score: 162.0
# Mean Bit Score: 113.55
Locus_69_Transcript_1/1_Confidence_0.000_Length_8919	26.3	597	1018	1575	19.2	2e-37	162.0
Locus_69_Transcript_1/1_Confidence_0.000_Length_8919	27.62	181	394	564	6.0	5e-08	65.1
 
# gi|507144884|gb|AGM38172.1|_polyprotein__Broad_bean_wilt_virus_2
# Suject Length: 1869
# Total Subject Coverage: 757
# Relative Subject Coverage: 0.405029427501
# Best Bit Score: 158.0
# Mean Bit Score: 113.3
Locus_69_Transcript_1/1_Confidence_0.000_Length_8919	25.8	597	1118	1675	19.2	2e-36	158.0
Locus_69_Transcript_1/1_Confidence_0.000_Length_8919	26.79	209	466	664	6.6	5e-09	68.6
 
# gi|3986128|dbj|BAA34928.1|_polyprotein__Broad_bean_wilt_virus_2
# Suject Length: 1870
# Total Subject Coverage: 729
# Relative Subject Coverage: 0.389839572193
# Best Bit Score: 160.0
# Mean Bit Score: 113.1
Locus_69_Transcript_1/1_Confidence_0.000_Length_8919	26.22	595	1119	1676	19.2	7e-37	160.0
Locus_69_Transcript_1/1_Confidence_0.000_Length_8919	27.62	181	495	665	6.0	2e-08	66.2
 
# gi|13516401|dbj|BAB40439.1|_polyprotein__Broad_bean_wilt_virus_2
# Suject Length: 1869
# Total Subject Coverage: 757
# Relative Subject Coverage: 0.405029427501
# Best Bit Score: 158.0
# Mean Bit Score: 113.1
Locus_69_Transcript_1/1_Confidence_0.000_Length_8919	25.91	602	1118	1675	19.2	3e-36	158.0
Locus_69_Transcript_1/1_Confidence_0.000_Length_8919	26.79	209	466	664	6.6	6e-09	68.2
 
# gi|507144874|gb|AGM38167.1|_polyprotein__Broad_bean_wilt_virus_2
# Suject Length: 1869
# Total Subject Coverage: 757
# Relative Subject Coverage: 0.405029427501
# Best Bit Score: 157.0
# Mean Bit Score: 112.8
Locus_69_Transcript_1/1_Confidence_0.000_Length_8919	25.58	602	1118	1675	19.2	4e-36	157.0
Locus_69_Transcript_1/1_Confidence_0.000_Length_8919	26.79	209	466	664	6.6	5e-09	68.6
 
# gi|937132501|gb|ALH25083.1|_polyprotein__Broad_bean_wilt_virus_2
# Suject Length: 1869
# Total Subject Coverage: 757
# Relative Subject Coverage: 0.405029427501
# Best Bit Score: 157.0
# Mean Bit Score: 112.8
Locus_69_Transcript_1/1_Confidence_0.000_Length_8919	25.58	602	1118	1675	19.2	4e-36	157.0
Locus_69_Transcript_1/1_Confidence_0.000_Length_8919	26.79	209	466	664	6.6	5e-09	68.6
 
# gi|402123134|gb|AFQ32557.1|_precursor_polyprotein__Broad_bean_wilt_virus_2
# Suject Length: 1869
# Total Subject Coverage: 757
# Relative Subject Coverage: 0.405029427501
# Best Bit Score: 158.0
# Mean Bit Score: 112.7
Locus_69_Transcript_1/1_Confidence_0.000_Length_8919	26.08	602	1118	1675	19.2	2e-36	158.0
Locus_69_Transcript_1/1_Confidence_0.000_Length_8919	26.79	209	466	664	6.6	1e-08	67.4
 
# gi|507144866|gb|AGM38163.1|_polyprotein__Broad_bean_wilt_virus_2
# Suject Length: 1869
# Total Subject Coverage: 757
# Relative Subject Coverage: 0.405029427501
# Best Bit Score: 157.0
# Mean Bit Score: 112.6
Locus_69_Transcript_1/1_Confidence_0.000_Length_8919	25.99	604	1118	1675	19.2	4e-36	157.0
Locus_69_Transcript_1/1_Confidence_0.000_Length_8919	26.79	209	466	664	6.6	6e-09	68.2
 
# gi|18147116|dbj|BAB83045.1|_polyprotein__Patchouli_mild_mosaic_virus
# Suject Length: 1870
# Total Subject Coverage: 729
# Relative Subject Coverage: 0.389839572193
# Best Bit Score: 159.0
# Mean Bit Score: 112.6
Locus_69_Transcript_1/1_Confidence_0.000_Length_8919	25.8	597	1119	1676	19.2	2e-36	159.0
Locus_69_Transcript_1/1_Confidence_0.000_Length_8919	27.62	181	495	665	6.0	3e-08	66.2
 
# gi|507144868|gb|AGM38164.1|_polyprotein__Broad_bean_wilt_virus_2
# Suject Length: 1869
# Total Subject Coverage: 757
# Relative Subject Coverage: 0.405029427501
# Best Bit Score: 157.0
# Mean Bit Score: 112.6
Locus_69_Transcript_1/1_Confidence_0.000_Length_8919	25.99	604	1118	1675	19.2	4e-36	157.0
Locus_69_Transcript_1/1_Confidence_0.000_Length_8919	26.79	209	466	664	6.6	6e-09	68.2
 
# gi|402123146|gb|AFQ32563.1|_precursor_polyprotein__Broad_bean_wilt_virus_2
# Suject Length: 1869
# Total Subject Coverage: 757
# Relative Subject Coverage: 0.405029427501
# Best Bit Score: 157.0
# Mean Bit Score: 112.6
Locus_69_Transcript_1/1_Confidence_0.000_Length_8919	25.75	602	1118	1675	19.2	7e-36	157.0
Locus_69_Transcript_1/1_Confidence_0.000_Length_8919	26.79	209	466	664	6.6	6e-09	68.2
 
# gi|507144864|gb|AGM38162.1|_polyprotein__Broad_bean_wilt_virus_2
# Suject Length: 1869
# Total Subject Coverage: 757
# Relative Subject Coverage: 0.405029427501
# Best Bit Score: 157.0
# Mean Bit Score: 112.6
Locus_69_Transcript_1/1_Confidence_0.000_Length_8919	25.99	604	1118	1675	19.2	4e-36	157.0
Locus_69_Transcript_1/1_Confidence_0.000_Length_8919	26.79	209	466	664	6.6	6e-09	68.2
 
# gi|594235745|gb|AHL96303.1|_polyprotein__Sacbrood_virus
# Suject Length: 2860
# Total Subject Coverage: 850
# Relative Subject Coverage: 0.297202797203
# Best Bit Score: 170.0
# Mean Bit Score: 112.35
Locus_69_Transcript_1/1_Confidence_0.000_Length_8919	26.05	668	2197	2831	21.5	9e-40	170.0
Locus_69_Transcript_1/1_Confidence_0.000_Length_8919	22.67	225	1254	1468	7.0	7e-05	54.7
 
# gi|507144878|gb|AGM38169.1|_polyprotein__Broad_bean_wilt_virus_2
# Suject Length: 1869
# Total Subject Coverage: 757
# Relative Subject Coverage: 0.405029427501
# Best Bit Score: 156.0
# Mean Bit Score: 112.3
Locus_69_Transcript_1/1_Confidence_0.000_Length_8919	26.41	602	1118	1675	19.2	1e-35	156.0
Locus_69_Transcript_1/1_Confidence_0.000_Length_8919	26.79	209	466	664	6.6	5e-09	68.6
 
# gi|298200313|gb|ADI60054.1|_polyprotein__Broad_bean_true_mosaic_virus
# Suject Length: 1863
# Total Subject Coverage: 748
# Relative Subject Coverage: 0.401502952228
# Best Bit Score: 171.0
# Mean Bit Score: 112.25
Locus_69_Transcript_1/1_Confidence_0.000_Length_8919	25.64	589	1097	1659	19.3	4e-40	171.0
Locus_69_Transcript_1/1_Confidence_0.000_Length_8919	25.13	195	444	628	6.5	2e-04	53.5
 
# gi|530323594|ref|YP_008400121.1|_polyprotein__Broad_bean_true_mosaic_virus
# Suject Length: 1863
# Total Subject Coverage: 748
# Relative Subject Coverage: 0.401502952228
# Best Bit Score: 171.0
# Mean Bit Score: 112.25
Locus_69_Transcript_1/1_Confidence_0.000_Length_8919	25.64	589	1097	1659	19.3	4e-40	171.0
Locus_69_Transcript_1/1_Confidence_0.000_Length_8919	25.13	195	444	628	6.5	2e-04	53.5
 
# gi|260876006|gb|ACX53644.1|_polyprotein__Turnip_ringspot_virus
# Suject Length: 1857
# Total Subject Coverage: 738
# Relative Subject Coverage: 0.397415185784
# Best Bit Score: 171.0
# Mean Bit Score: 112.05
Locus_69_Transcript_1/1_Confidence_0.000_Length_8919	27.09	609	1093	1675	19.8	3e-40	171.0
Locus_69_Transcript_1/1_Confidence_0.000_Length_8919	27.88	165	440	594	5.4	2e-04	53.1
 
# gi|404312354|dbj|BAM42888.1|_polyprotein__Broad_bean_wilt_virus_2
# Suject Length: 1870
# Total Subject Coverage: 729
# Relative Subject Coverage: 0.389839572193
# Best Bit Score: 157.0
# Mean Bit Score: 112.0
Locus_69_Transcript_1/1_Confidence_0.000_Length_8919	25.8	597	1119	1676	19.2	5e-36	157.0
Locus_69_Transcript_1/1_Confidence_0.000_Length_8919	28.18	181	495	665	6.0	2e-08	67.0
 
# gi|937132510|gb|ALH25085.1|_polyprotein__Broad_bean_wilt_virus_2
# Suject Length: 1869
# Total Subject Coverage: 757
# Relative Subject Coverage: 0.405029427501
# Best Bit Score: 157.0
# Mean Bit Score: 112.0
Locus_69_Transcript_1/1_Confidence_0.000_Length_8919	25.91	602	1118	1675	19.2	6e-36	157.0
Locus_69_Transcript_1/1_Confidence_0.000_Length_8919	26.79	209	466	664	6.6	1e-08	67.0
 
# gi|402123130|gb|AFQ32555.1|_precursor_polyprotein__Broad_bean_wilt_virus_2
# Suject Length: 1869
# Total Subject Coverage: 757
# Relative Subject Coverage: 0.405029427501
# Best Bit Score: 157.0
# Mean Bit Score: 112.0
Locus_69_Transcript_1/1_Confidence_0.000_Length_8919	25.91	602	1118	1675	19.2	6e-36	157.0
Locus_69_Transcript_1/1_Confidence_0.000_Length_8919	26.79	209	466	664	6.6	1e-08	67.0
 
# gi|507144858|gb|AGM38159.1|_polyprotein__Broad_bean_wilt_virus_2
# Suject Length: 1869
# Total Subject Coverage: 757
# Relative Subject Coverage: 0.405029427501
# Best Bit Score: 157.0
# Mean Bit Score: 112.0
Locus_69_Transcript_1/1_Confidence_0.000_Length_8919	26.0	600	1118	1675	19.2	4e-36	157.0
Locus_69_Transcript_1/1_Confidence_0.000_Length_8919	26.79	209	466	664	6.6	2e-08	67.0
 
# gi|507144860|gb|AGM38160.1|_polyprotein__Broad_bean_wilt_virus_2
# Suject Length: 1870
# Total Subject Coverage: 729
# Relative Subject Coverage: 0.389839572193
# Best Bit Score: 157.0
# Mean Bit Score: 112.0
Locus_69_Transcript_1/1_Confidence_0.000_Length_8919	26.09	598	1119	1676	19.2	5e-36	157.0
Locus_69_Transcript_1/1_Confidence_0.000_Length_8919	28.18	181	495	665	6.0	1e-08	67.0
 
# gi|257796353|ref|YP_003193665.1|_polyprotein__Turnip_ringspot_virus
# Suject Length: 1860
# Total Subject Coverage: 738
# Relative Subject Coverage: 0.396774193548
# Best Bit Score: 171.0
# Mean Bit Score: 111.9
Locus_69_Transcript_1/1_Confidence_0.000_Length_8919	27.09	609	1096	1678	19.8	4e-40	171.0
Locus_69_Transcript_1/1_Confidence_0.000_Length_8919	29.09	165	443	597	5.4	3e-04	52.8
 
# gi|257122870|gb|ACV41391.1|_polyprotein__Turnip_ringspot_virus
# Suject Length: 1860
# Total Subject Coverage: 738
# Relative Subject Coverage: 0.396774193548
# Best Bit Score: 171.0
# Mean Bit Score: 111.9
Locus_69_Transcript_1/1_Confidence_0.000_Length_8919	27.09	609	1096	1678	19.8	4e-40	171.0
Locus_69_Transcript_1/1_Confidence_0.000_Length_8919	29.09	165	443	597	5.4	3e-04	52.8
 
# gi|402123138|gb|AFQ32559.1|_precursor_polyprotein__Broad_bean_wilt_virus_2
# Suject Length: 1870
# Total Subject Coverage: 729
# Relative Subject Coverage: 0.389839572193
# Best Bit Score: 156.0
# Mean Bit Score: 111.7
Locus_69_Transcript_1/1_Confidence_0.000_Length_8919	25.75	598	1119	1676	19.2	1e-35	156.0
Locus_69_Transcript_1/1_Confidence_0.000_Length_8919	28.18	181	495	665	6.0	1e-08	67.4
 
# gi|507144876|gb|AGM38168.1|_polyprotein__Broad_bean_wilt_virus_2
# Suject Length: 1869
# Total Subject Coverage: 757
# Relative Subject Coverage: 0.405029427501
# Best Bit Score: 155.0
# Mean Bit Score: 111.6
Locus_69_Transcript_1/1_Confidence_0.000_Length_8919	25.83	600	1118	1675	19.2	2e-35	155.0
Locus_69_Transcript_1/1_Confidence_0.000_Length_8919	26.79	209	466	664	6.6	6e-09	68.2
 
# gi|189498968|gb|ACE06773.1|_polyprotein__Radish_mosaic_virus
# Suject Length: 1853
# Total Subject Coverage: 723
# Relative Subject Coverage: 0.390178089584
# Best Bit Score: 171.0
# Mean Bit Score: 111.5
Locus_69_Transcript_1/1_Confidence_0.000_Length_8919	26.62	601	1094	1661	19.5	3e-40	171.0
Locus_69_Transcript_1/1_Confidence_0.000_Length_8919	27.88	165	440	594	5.4	5e-04	52.0
 
# gi|298882993|emb|CBN73319.1|_polyprotein__Broad_bean_wilt_virus_2
# Suject Length: 1870
# Total Subject Coverage: 729
# Relative Subject Coverage: 0.389839572193
# Best Bit Score: 157.0
# Mean Bit Score: 111.45
Locus_69_Transcript_1/1_Confidence_0.000_Length_8919	25.8	597	1119	1676	19.2	5e-36	157.0
Locus_69_Transcript_1/1_Confidence_0.000_Length_8919	27.62	181	495	665	6.0	3e-08	65.9
 
# gi|5070628|gb|AAD39217.1|AF149425_1_polyprotein__Broad_bean_wilt_virus_2
# Suject Length: 1870
# Total Subject Coverage: 729
# Relative Subject Coverage: 0.389839572193
# Best Bit Score: 158.0
# Mean Bit Score: 111.35
Locus_69_Transcript_1/1_Confidence_0.000_Length_8919	25.96	597	1119	1676	19.2	2e-36	158.0
Locus_69_Transcript_1/1_Confidence_0.000_Length_8919	27.62	181	495	665	6.0	8e-08	64.7
 
# gi|59939214|gb|AAX12375.1|_polyprotein_1__Broad_bean_wilt_virus_1
# Suject Length: 1842
# Total Subject Coverage: 684
# Relative Subject Coverage: 0.371335504886
# Best Bit Score: 156.0
# Mean Bit Score: 111.1
Locus_69_Transcript_1/1_Confidence_0.000_Length_8919	29.21	541	1095	1587	17.0	1e-35	156.0
Locus_69_Transcript_1/1_Confidence_0.000_Length_8919	27.86	201	450	640	6.6	2e-08	66.2
 
# gi|514825588|gb|AGO58930.1|_polyprotein__Broad_bean_wilt_virus_2
# Suject Length: 1870
# Total Subject Coverage: 729
# Relative Subject Coverage: 0.389839572193
# Best Bit Score: 156.0
# Mean Bit Score: 111.1
Locus_69_Transcript_1/1_Confidence_0.000_Length_8919	25.63	597	1119	1676	19.2	1e-35	156.0
Locus_69_Transcript_1/1_Confidence_0.000_Length_8919	27.62	181	495	665	6.0	2e-08	66.2
 
# gi|507144872|gb|AGM38166.1|_polyprotein__Broad_bean_wilt_virus_2
# Suject Length: 1870
# Total Subject Coverage: 729
# Relative Subject Coverage: 0.389839572193
# Best Bit Score: 155.0
# Mean Bit Score: 111.0
Locus_69_Transcript_1/1_Confidence_0.000_Length_8919	25.17	592	1119	1676	19.2	2e-35	155.0
Locus_69_Transcript_1/1_Confidence_0.000_Length_8919	28.18	181	495	665	6.0	2e-08	67.0
 
# gi|507144870|gb|AGM38165.1|_polyprotein__Broad_bean_wilt_virus_2
# Suject Length: 1870
# Total Subject Coverage: 729
# Relative Subject Coverage: 0.389839572193
# Best Bit Score: 155.0
# Mean Bit Score: 111.0
Locus_69_Transcript_1/1_Confidence_0.000_Length_8919	25.63	597	1119	1676	19.2	3e-35	155.0
Locus_69_Transcript_1/1_Confidence_0.000_Length_8919	28.18	181	495	665	6.0	1e-08	67.0
 
# gi|669258212|gb|AII21843.1|_polyprotein__Broad_bean_wilt_virus_2
# Suject Length: 1870
# Total Subject Coverage: 729
# Relative Subject Coverage: 0.389839572193
# Best Bit Score: 156.0
# Mean Bit Score: 110.95
Locus_69_Transcript_1/1_Confidence_0.000_Length_8919	25.8	597	1119	1676	19.2	1e-35	156.0
Locus_69_Transcript_1/1_Confidence_0.000_Length_8919	27.62	181	495	665	6.0	4e-08	65.9
 
# gi|402749284|gb|AFQ95416.1|_polyprotein__Sacbrood_virus
# Suject Length: 2849
# Total Subject Coverage: 850
# Relative Subject Coverage: 0.29835029835
# Best Bit Score: 166.0
# Mean Bit Score: 110.75
Locus_69_Transcript_1/1_Confidence_0.000_Length_8919	25.73	793	2095	2820	25.4	1e-38	166.0
Locus_69_Transcript_1/1_Confidence_0.000_Length_8919	25.76	132	1335	1458	4.3	5e-05	55.5
 
# gi|326369562|gb|ADZ55760.1|_polyprotein__Radish_mosaic_virus
# Suject Length: 1853
# Total Subject Coverage: 718
# Relative Subject Coverage: 0.387479762547
# Best Bit Score: 169.0
# Mean Bit Score: 110.5
Locus_69_Transcript_1/1_Confidence_0.000_Length_8919	26.46	601	1094	1656	19.3	9e-40	169.0
Locus_69_Transcript_1/1_Confidence_0.000_Length_8919	27.88	165	440	594	5.4	5e-04	52.0
 
# gi|496526990|dbj|BAN19725.1|_polyprotein__Nilaparvata_lugens_honeydew_virus_1
# Suject Length: 3175
# Total Subject Coverage: 817
# Relative Subject Coverage: 0.257322834646
# Best Bit Score: 168.0
# Mean Bit Score: 110.4
Locus_69_Transcript_1/1_Confidence_0.000_Length_8919	27.27	616	2585	3167	19.6	3e-39	168.0
Locus_69_Transcript_1/1_Confidence_0.000_Length_8919	25.1	251	1557	1790	8.0	4e-04	52.8
 
# gi|530761607|gb|AGT50327.1|_polyprotein__Broad_bean_wilt_virus_2
# Suject Length: 1870
# Total Subject Coverage: 729
# Relative Subject Coverage: 0.389839572193
# Best Bit Score: 158.0
# Mean Bit Score: 110.4
Locus_69_Transcript_1/1_Confidence_0.000_Length_8919	26.3	597	1119	1676	19.2	3e-36	158.0
Locus_69_Transcript_1/1_Confidence_0.000_Length_8919	27.07	181	495	665	6.0	3e-07	62.8
 
# gi|735664951|gb|AJA38043.1|_polyprotein__Sacbrood_virus
# Suject Length: 2859
# Total Subject Coverage: 850
# Relative Subject Coverage: 0.297306750612
# Best Bit Score: 165.0
# Mean Bit Score: 110.25
Locus_69_Transcript_1/1_Confidence_0.000_Length_8919	25.89	788	2105	2830	25.4	3e-38	165.0
Locus_69_Transcript_1/1_Confidence_0.000_Length_8919	25.76	132	1345	1468	4.3	4e-05	55.5
 
# gi|705525642|gb|AIW58913.1|_polyprotein__Sacbrood_virus
# Suject Length: 2859
# Total Subject Coverage: 850
# Relative Subject Coverage: 0.297306750612
# Best Bit Score: 165.0
# Mean Bit Score: 110.25
Locus_69_Transcript_1/1_Confidence_0.000_Length_8919	25.73	785	2105	2830	25.4	2e-38	165.0
Locus_69_Transcript_1/1_Confidence_0.000_Length_8919	25.76	132	1345	1468	4.3	5e-05	55.5
 
# gi|11320816|dbj|BAB18312.1|_210kDa_protein_precursor__Broad_bean_wilt_virus_2
# Suject Length: 1870
# Total Subject Coverage: 729
# Relative Subject Coverage: 0.389839572193
# Best Bit Score: 154.0
# Mean Bit Score: 110.1
Locus_69_Transcript_1/1_Confidence_0.000_Length_8919	25.46	597	1119	1676	19.2	4e-35	154.0
Locus_69_Transcript_1/1_Confidence_0.000_Length_8919	27.62	181	495	665	6.0	2e-08	66.2
 
# gi|588480867|gb|AHK23440.1|_structural_polyprotein__Sacbrood_virus
# Suject Length: 2860
# Total Subject Coverage: 850
# Relative Subject Coverage: 0.297202797203
# Best Bit Score: 165.0
# Mean Bit Score: 110.05
Locus_69_Transcript_1/1_Confidence_0.000_Length_8919	26.53	671	2197	2831	21.5	2e-38	165.0
Locus_69_Transcript_1/1_Confidence_0.000_Length_8919	22.67	225	1254	1468	7.0	7e-05	55.1
 
# gi|213972515|dbj|BAG84602.1|_RNA1-polyprotein__Radish_mosaic_virus
# Suject Length: 1853
# Total Subject Coverage: 718
# Relative Subject Coverage: 0.387479762547
# Best Bit Score: 167.0
# Mean Bit Score: 109.5
Locus_69_Transcript_1/1_Confidence_0.000_Length_8919	25.92	598	1094	1656	19.3	5e-39	167.0
Locus_69_Transcript_1/1_Confidence_0.000_Length_8919	27.88	165	440	594	5.4	5e-04	52.0
 
# gi|821369843|gb|AKH40286.1|_putative_polyprotein,_partial__La_Jolla_virus
# Suject Length: 3034
# Total Subject Coverage: 797
# Relative Subject Coverage: 0.262689518787
# Best Bit Score: 166.0
# Mean Bit Score: 109.4
Locus_69_Transcript_1/1_Confidence_0.000_Length_8919	27.75	645	2415	3023	20.5	1e-38	166.0
Locus_69_Transcript_1/1_Confidence_0.000_Length_8919	25.25	198	490	677	6.3	3e-04	52.8
 
# gi|822477601|gb|AKH67107.1|_polyprotein,_partial__La_Jolla_virus
# Suject Length: 3021
# Total Subject Coverage: 794
# Relative Subject Coverage: 0.262826878517
# Best Bit Score: 165.0
# Mean Bit Score: 109.05
Locus_69_Transcript_1/1_Confidence_0.000_Length_8919	27.73	642	2415	3020	20.4	3e-38	165.0
Locus_69_Transcript_1/1_Confidence_0.000_Length_8919	25.25	198	490	677	6.3	3e-04	53.1
 
# gi|827047339|ref|YP_009140562.1|_putative_polyprotein__La_Jolla_virus
# Suject Length: 3057
# Total Subject Coverage: 828
# Relative Subject Coverage: 0.270853778214
# Best Bit Score: 164.0
# Mean Bit Score: 108.75
Locus_69_Transcript_1/1_Confidence_0.000_Length_8919	26.72	685	2415	3054	21.7	4e-38	164.0
Locus_69_Transcript_1/1_Confidence_0.000_Length_8919	25.5	200	490	677	6.3	2e-04	53.5
 
# gi|821369845|gb|AKH40287.1|_putative_polyprotein__La_Jolla_virus
# Suject Length: 3057
# Total Subject Coverage: 828
# Relative Subject Coverage: 0.270853778214
# Best Bit Score: 164.0
# Mean Bit Score: 108.75
Locus_69_Transcript_1/1_Confidence_0.000_Length_8919	26.72	685	2415	3054	21.7	4e-38	164.0
Locus_69_Transcript_1/1_Confidence_0.000_Length_8919	25.5	200	490	677	6.3	2e-04	53.5
 
# gi|260876010|gb|ACX53646.1|_polyprotein__Turnip_ringspot_virus
# Suject Length: 1860
# Total Subject Coverage: 679
# Relative Subject Coverage: 0.365053763441
# Best Bit Score: 164.0
# Mean Bit Score: 108.0
Locus_69_Transcript_1/1_Confidence_0.000_Length_8919	27.92	548	1096	1619	18.0	3e-38	164.0
Locus_69_Transcript_1/1_Confidence_0.000_Length_8919	29.09	165	443	597	5.4	6e-04	52.0
 
# gi|822477599|gb|AKH67106.1|_polyprotein,_partial__La_Jolla_virus
# Suject Length: 3021
# Total Subject Coverage: 794
# Relative Subject Coverage: 0.262826878517
# Best Bit Score: 162.0
# Mean Bit Score: 107.75
Locus_69_Transcript_1/1_Confidence_0.000_Length_8919	26.89	647	2415	3020	20.4	2e-37	162.0
Locus_69_Transcript_1/1_Confidence_0.000_Length_8919	25.5	200	490	677	6.3	2e-04	53.5
 
# gi|402749288|gb|AFQ95418.1|_polyprotein__Sacbrood_virus
# Suject Length: 2858
# Total Subject Coverage: 849
# Relative Subject Coverage: 0.297060881735
# Best Bit Score: 158.0
# Mean Bit Score: 106.75
Locus_69_Transcript_1/1_Confidence_0.000_Length_8919	25.7	786	2105	2829	25.4	4e-36	158.0
Locus_69_Transcript_1/1_Confidence_0.000_Length_8919	25.76	132	1345	1468	4.3	5e-05	55.5
 
# gi|735664945|gb|AJA38040.1|_polyprotein__Sacbrood_virus
# Suject Length: 2842
# Total Subject Coverage: 1494
# Relative Subject Coverage: 0.525686136524
# Best Bit Score: 172.0
# Mean Bit Score: 96.7333333333
Locus_69_Transcript_1/1_Confidence_0.000_Length_8919	25.35	864	2018	2813	28.0	2e-40	172.0
Locus_69_Transcript_1/1_Confidence_0.000_Length_8919	22.07	521	485	967	16.3	2e-07	63.5
Locus_69_Transcript_1/1_Confidence_0.000_Length_8919	22.67	225	1237	1451	7.0	9e-05	54.7
 
# gi|735664941|gb|AJA38038.1|_polyprotein__Sacbrood_virus
# Suject Length: 2842
# Total Subject Coverage: 1494
# Relative Subject Coverage: 0.525686136524
# Best Bit Score: 173.0
# Mean Bit Score: 96.6666666667
Locus_69_Transcript_1/1_Confidence_0.000_Length_8919	25.35	864	2018	2813	28.0	7e-41	173.0
Locus_69_Transcript_1/1_Confidence_0.000_Length_8919	21.77	519	485	967	16.3	8e-07	61.2
Locus_69_Transcript_1/1_Confidence_0.000_Length_8919	22.67	225	1237	1451	7.0	4e-05	55.8
 
# gi|735664943|gb|AJA38039.1|_polyprotein__Sacbrood_virus
# Suject Length: 2842
# Total Subject Coverage: 1494
# Relative Subject Coverage: 0.525686136524
# Best Bit Score: 173.0
# Mean Bit Score: 96.5333333333
Locus_69_Transcript_1/1_Confidence_0.000_Length_8919	25.35	864	2018	2813	28.0	7e-41	173.0
Locus_69_Transcript_1/1_Confidence_0.000_Length_8919	21.77	519	485	967	16.3	1e-06	60.8
Locus_69_Transcript_1/1_Confidence_0.000_Length_8919	22.67	225	1237	1451	7.0	4e-05	55.8
 
# gi|817959714|gb|AKG24960.1|_polyprotein__Sacbrood_virus
# Suject Length: 2842
# Total Subject Coverage: 1333
# Relative Subject Coverage: 0.469035890218
# Best Bit Score: 171.0
# Mean Bit Score: 95.9
Locus_69_Transcript_1/1_Confidence_0.000_Length_8919	26.11	789	2088	2813	25.4	4e-40	171.0
Locus_69_Transcript_1/1_Confidence_0.000_Length_8919	22.16	519	485	967	16.3	7e-07	61.6
Locus_69_Transcript_1/1_Confidence_0.000_Length_8919	25.76	132	1328	1451	4.3	7e-05	55.1
 
# gi|735664947|gb|AJA38041.1|_polyprotein__Sacbrood_virus
# Suject Length: 2842
# Total Subject Coverage: 1403
# Relative Subject Coverage: 0.49366643209
# Best Bit Score: 171.0
# Mean Bit Score: 95.9
Locus_69_Transcript_1/1_Confidence_0.000_Length_8919	25.2	865	2018	2813	28.0	5e-40	171.0
Locus_69_Transcript_1/1_Confidence_0.000_Length_8919	21.77	519	485	967	16.3	7e-07	61.6
Locus_69_Transcript_1/1_Confidence_0.000_Length_8919	25.76	132	1328	1451	4.3	7e-05	55.1
 
# gi|326631789|gb|ADZ98922.1|_polyprotein__Sacbrood_virus
# Suject Length: 2842
# Total Subject Coverage: 1333
# Relative Subject Coverage: 0.469035890218
# Best Bit Score: 171.0
# Mean Bit Score: 95.9
Locus_69_Transcript_1/1_Confidence_0.000_Length_8919	26.11	785	2088	2813	25.4	5e-40	171.0
Locus_69_Transcript_1/1_Confidence_0.000_Length_8919	22.16	519	485	967	16.3	7e-07	61.6
Locus_69_Transcript_1/1_Confidence_0.000_Length_8919	25.76	132	1328	1451	4.3	7e-05	55.1
 
# gi|402235581|gb|AFQ37841.1|_polyprotein__Sacbrood_virus
# Suject Length: 2849
# Total Subject Coverage: 1081
# Relative Subject Coverage: 0.379431379431
# Best Bit Score: 179.0
# Mean Bit Score: 95.6333333333
Locus_69_Transcript_1/1_Confidence_0.000_Length_8919	26.62	785	2095	2820	25.4	1e-42	179.0
Locus_69_Transcript_1/1_Confidence_0.000_Length_8919	25.76	132	1335	1458	4.3	4e-05	55.5
Locus_69_Transcript_1/1_Confidence_0.000_Length_8919	26.02	246	485	715	7.7	4e-04	52.4
 
# gi|735664949|gb|AJA38042.1|_polyprotein__Sacbrood_virus
# Suject Length: 2842
# Total Subject Coverage: 1405
# Relative Subject Coverage: 0.494370161858
# Best Bit Score: 171.0
# Mean Bit Score: 95.5333333333
Locus_69_Transcript_1/1_Confidence_0.000_Length_8919	25.4	870	2018	2815	28.1	3e-40	171.0
Locus_69_Transcript_1/1_Confidence_0.000_Length_8919	22.71	524	485	967	16.3	1e-06	60.5
Locus_69_Transcript_1/1_Confidence_0.000_Length_8919	25.76	132	1328	1451	4.3	6e-05	55.1
 
# gi|817959709|gb|AKG24959.1|_polyprotein__Sacbrood_virus
# Suject Length: 2842
# Total Subject Coverage: 1333
# Relative Subject Coverage: 0.469035890218
# Best Bit Score: 171.0
# Mean Bit Score: 95.5
Locus_69_Transcript_1/1_Confidence_0.000_Length_8919	26.24	789	2088	2813	25.4	5e-40	171.0
Locus_69_Transcript_1/1_Confidence_0.000_Length_8919	22.16	519	485	967	16.3	6e-07	61.6
Locus_69_Transcript_1/1_Confidence_0.000_Length_8919	25.76	132	1328	1451	4.3	2e-04	53.9
 
# gi|307148860|gb|ADN38255.1|_polyprotein__Sacbrood_virus_CSBV-LN/China/2009
# Suject Length: 2847
# Total Subject Coverage: 1048
# Relative Subject Coverage: 0.368106779066
# Best Bit Score: 176.0
# Mean Bit Score: 95.3666666667
Locus_69_Transcript_1/1_Confidence_0.000_Length_8919	26.65	668	2184	2818	21.5	8e-42	176.0
Locus_69_Transcript_1/1_Confidence_0.000_Length_8919	21.88	224	1241	1455	7.0	2e-05	56.6
Locus_69_Transcript_1/1_Confidence_0.000_Length_8919	26.79	209	485	682	6.5	2e-04	53.5
 
# gi|384563048|gb|AFI08278.1|_polyprotein__Sacbrood_virus
# Suject Length: 2842
# Total Subject Coverage: 1333
# Relative Subject Coverage: 0.469035890218
# Best Bit Score: 168.0
# Mean Bit Score: 95.0333333333
Locus_69_Transcript_1/1_Confidence_0.000_Length_8919	25.99	785	2088	2813	25.4	2e-39	168.0
Locus_69_Transcript_1/1_Confidence_0.000_Length_8919	22.16	519	485	967	16.3	5e-07	62.0
Locus_69_Transcript_1/1_Confidence_0.000_Length_8919	25.76	132	1328	1451	4.3	6e-05	55.1
 
# gi|384563046|gb|AFI08277.1|_polyprotein__Sacbrood_virus
# Suject Length: 2859
# Total Subject Coverage: 1069
# Relative Subject Coverage: 0.373906960476
# Best Bit Score: 176.0
# Mean Bit Score: 94.6
Locus_69_Transcript_1/1_Confidence_0.000_Length_8919	26.24	785	2105	2830	25.4	9e-42	176.0
Locus_69_Transcript_1/1_Confidence_0.000_Length_8919	25.0	132	1345	1468	4.3	1e-04	54.3
Locus_69_Transcript_1/1_Confidence_0.000_Length_8919	25.42	236	464	682	7.4	2e-04	53.5
 
# gi|9632406|ref|NP_049374.1|_polyprotein__Sacbrood_virus
# Suject Length: 2858
# Total Subject Coverage: 1048
# Relative Subject Coverage: 0.366689993002
# Best Bit Score: 175.0
# Mean Bit Score: 94.4333333333
Locus_69_Transcript_1/1_Confidence_0.000_Length_8919	26.15	784	2104	2829	25.4	2e-41	175.0
Locus_69_Transcript_1/1_Confidence_0.000_Length_8919	25.76	132	1344	1467	4.3	4e-05	55.5
Locus_69_Transcript_1/1_Confidence_0.000_Length_8919	26.79	209	485	682	6.5	3e-04	52.8
 
# gi|4416207|gb|AAD20260.1|_polyprotein__Sacbrood_virus
# Suject Length: 2858
# Total Subject Coverage: 1048
# Relative Subject Coverage: 0.366689993002
# Best Bit Score: 175.0
# Mean Bit Score: 94.4333333333
Locus_69_Transcript_1/1_Confidence_0.000_Length_8919	26.15	784	2104	2829	25.4	2e-41	175.0
Locus_69_Transcript_1/1_Confidence_0.000_Length_8919	25.76	132	1344	1467	4.3	4e-05	55.5
Locus_69_Transcript_1/1_Confidence_0.000_Length_8919	26.79	209	485	682	6.5	3e-04	52.8
 
# gi|705525644|gb|AIW58914.1|_polyprotein__Sacbrood_virus
# Suject Length: 2842
# Total Subject Coverage: 1333
# Relative Subject Coverage: 0.469035890218
# Best Bit Score: 169.0
# Mean Bit Score: 94.3333333333
Locus_69_Transcript_1/1_Confidence_0.000_Length_8919	25.98	789	2088	2813	25.4	2e-39	169.0
Locus_69_Transcript_1/1_Confidence_0.000_Length_8919	21.77	519	485	967	16.3	4e-06	58.9
Locus_69_Transcript_1/1_Confidence_0.000_Length_8919	25.76	132	1328	1451	4.3	7e-05	55.1
 
# gi|732562354|gb|AIZ75645.1|_polyprotein__Sacbrood_virus
# Suject Length: 2847
# Total Subject Coverage: 1246
# Relative Subject Coverage: 0.43765367053
# Best Bit Score: 169.0
# Mean Bit Score: 94.3333333333
Locus_69_Transcript_1/1_Confidence_0.000_Length_8919	26.2	668	2184	2818	21.5	1e-39	169.0
Locus_69_Transcript_1/1_Confidence_0.000_Length_8919	21.89	530	485	971	16.3	4e-06	58.9
Locus_69_Transcript_1/1_Confidence_0.000_Length_8919	24.43	131	1332	1455	4.3	7e-05	55.1
 
# gi|402749282|gb|AFQ95415.1|_polyprotein__Sacbrood_virus
# Suject Length: 2849
# Total Subject Coverage: 1081
# Relative Subject Coverage: 0.379431379431
# Best Bit Score: 174.0
# Mean Bit Score: 94.2
Locus_69_Transcript_1/1_Confidence_0.000_Length_8919	26.37	785	2095	2820	25.4	4e-41	174.0
Locus_69_Transcript_1/1_Confidence_0.000_Length_8919	25.76	132	1335	1458	4.3	4e-05	55.5
Locus_69_Transcript_1/1_Confidence_0.000_Length_8919	26.02	246	485	715	7.7	3e-04	53.1
 
# gi|459463219|gb|AGG68166.1|_polyprotein,_partial__Sacbrood_virus
# Suject Length: 2786
# Total Subject Coverage: 1205
# Relative Subject Coverage: 0.432519741565
# Best Bit Score: 167.0
# Mean Bit Score: 93.9333333333
Locus_69_Transcript_1/1_Confidence_0.000_Length_8919	26.94	631	2166	2763	20.2	4e-39	167.0
Locus_69_Transcript_1/1_Confidence_0.000_Length_8919	21.77	519	471	953	16.3	2e-06	60.1
Locus_69_Transcript_1/1_Confidence_0.000_Length_8919	24.43	131	1314	1437	4.3	8e-05	54.7
 
# gi|817959699|gb|AKG24957.1|_polyprotein__Sacbrood_virus
# Suject Length: 2859
# Total Subject Coverage: 1069
# Relative Subject Coverage: 0.373906960476
# Best Bit Score: 174.0
# Mean Bit Score: 93.8333333333
Locus_69_Transcript_1/1_Confidence_0.000_Length_8919	26.17	791	2105	2830	25.4	4e-41	174.0
Locus_69_Transcript_1/1_Confidence_0.000_Length_8919	25.76	132	1345	1468	4.3	5e-05	55.5
Locus_69_Transcript_1/1_Confidence_0.000_Length_8919	25.42	236	464	682	7.4	5e-04	52.0
 
# gi|649719742|gb|AIC64239.1|_polyprotein,_partial__Sacbrood_virus
# Suject Length: 2786
# Total Subject Coverage: 1011
# Relative Subject Coverage: 0.362885857861
# Best Bit Score: 174.0
# Mean Bit Score: 93.5666666667
Locus_69_Transcript_1/1_Confidence_0.000_Length_8919	27.01	748	2084	2772	24.2	4e-41	174.0
Locus_69_Transcript_1/1_Confidence_0.000_Length_8919	25.76	132	1324	1447	4.3	7e-05	55.1
Locus_69_Transcript_1/1_Confidence_0.000_Length_8919	26.32	209	464	661	6.5	6e-04	51.6
 
# gi|18766569|gb|AAL79021.1|AF469603_1_polyprotein__Sacbrood_virus
# Suject Length: 2860
# Total Subject Coverage: 957
# Relative Subject Coverage: 0.334615384615
# Best Bit Score: 173.0
# Mean Bit Score: 93.1
Locus_69_Transcript_1/1_Confidence_0.000_Length_8919	26.65	668	2197	2831	21.5	9e-41	173.0
Locus_69_Transcript_1/1_Confidence_0.000_Length_8919	25.76	132	1345	1468	4.3	7e-05	55.1
Locus_69_Transcript_1/1_Confidence_0.000_Length_8919	26.32	209	485	682	6.5	9e-04	51.2
 
# gi|148717938|ref|YP_001285409.1|_polyprotein__Brevicoryne_brassicae_picorna-like_virus
# Suject Length: 2983
# Total Subject Coverage: 873
# Relative Subject Coverage: 0.292658397586
# Best Bit Score: 165.0
# Mean Bit Score: 92.8666666667
Locus_69_Transcript_1/1_Confidence_0.000_Length_8919	28.96	556	2387	2924	18.1	2e-38	165.0
Locus_69_Transcript_1/1_Confidence_0.000_Length_8919	23.85	218	596	796	6.7	4e-06	59.3
Locus_69_Transcript_1/1_Confidence_0.000_Length_8919	26.09	138	1569	1702	4.6	1e-04	54.3
 
# gi|145307685|gb|ABP57198.1|_polyprotein__Brevicoryne_brassicae_picorna-like_virus
# Suject Length: 2983
# Total Subject Coverage: 873
# Relative Subject Coverage: 0.292658397586
# Best Bit Score: 165.0
# Mean Bit Score: 92.8666666667
Locus_69_Transcript_1/1_Confidence_0.000_Length_8919	28.96	556	2387	2924	18.1	2e-38	165.0
Locus_69_Transcript_1/1_Confidence_0.000_Length_8919	23.85	218	596	796	6.7	4e-06	59.3
Locus_69_Transcript_1/1_Confidence_0.000_Length_8919	26.09	138	1569	1702	4.6	1e-04	54.3
 
# gi|418210282|gb|AFX65180.1|_polyprotein__Sacbrood_virus
# Suject Length: 2859
# Total Subject Coverage: 1048
# Relative Subject Coverage: 0.366561734872
# Best Bit Score: 171.0
# Mean Bit Score: 92.7
Locus_69_Transcript_1/1_Confidence_0.000_Length_8919	25.89	784	2105	2830	25.4	3e-40	171.0
Locus_69_Transcript_1/1_Confidence_0.000_Length_8919	25.76	132	1345	1468	4.3	4e-05	55.5
Locus_69_Transcript_1/1_Confidence_0.000_Length_8919	26.32	209	485	682	6.5	8e-04	51.6
 
# gi|402749286|gb|AFQ95417.1|_polyprotein__Sacbrood_virus
# Suject Length: 2849
# Total Subject Coverage: 1081
# Relative Subject Coverage: 0.379431379431
# Best Bit Score: 169.0
# Mean Bit Score: 92.4333333333
Locus_69_Transcript_1/1_Confidence_0.000_Length_8919	25.95	786	2095	2820	25.4	1e-39	169.0
Locus_69_Transcript_1/1_Confidence_0.000_Length_8919	25.76	132	1335	1458	4.3	5e-05	55.5
Locus_69_Transcript_1/1_Confidence_0.000_Length_8919	26.02	246	485	715	7.7	3e-04	52.8
 
# gi|402749292|gb|AFQ95420.1|_polyprotein__Sacbrood_virus
# Suject Length: 2849
# Total Subject Coverage: 1081
# Relative Subject Coverage: 0.379431379431
# Best Bit Score: 166.0
# Mean Bit Score: 91.9333333333
Locus_69_Transcript_1/1_Confidence_0.000_Length_8919	25.99	785	2095	2820	25.4	9e-39	166.0
Locus_69_Transcript_1/1_Confidence_0.000_Length_8919	25.76	132	1335	1458	4.3	5e-05	55.5
Locus_69_Transcript_1/1_Confidence_0.000_Length_8919	26.02	246	485	715	7.7	1e-04	54.3
 
# gi|817959704|gb|AKG24958.1|_polyprotein__Sacbrood_virus
# Suject Length: 2859
# Total Subject Coverage: 1048
# Relative Subject Coverage: 0.366561734872
# Best Bit Score: 167.0
# Mean Bit Score: 91.7333333333
Locus_69_Transcript_1/1_Confidence_0.000_Length_8919	25.98	789	2105	2830	25.4	5e-39	167.0
Locus_69_Transcript_1/1_Confidence_0.000_Length_8919	25.76	132	1345	1468	4.3	7e-05	55.1
Locus_69_Transcript_1/1_Confidence_0.000_Length_8919	26.79	209	485	682	6.5	3e-04	53.1
 
# gi|154721379|gb|ABS84820.1|_polyprotein__Slow_bee_paralysis_virus
# Suject Length: 2964
# Total Subject Coverage: 1149
# Relative Subject Coverage: 0.387651821862
# Best Bit Score: 161.0
# Mean Bit Score: 91.1666666667
Locus_69_Transcript_1/1_Confidence_0.000_Length_8919	25.31	652	2303	2917	20.9	5e-37	161.0
Locus_69_Transcript_1/1_Confidence_0.000_Length_8919	22.57	381	1337	1686	12.1	8e-06	58.2
Locus_69_Transcript_1/1_Confidence_0.000_Length_8919	25.13	191	526	709	6.1	1e-04	54.3
 
# gi|296005647|ref|YP_003622540.1|_polyprotein__Slow_bee_paralysis_virus
# Suject Length: 2964
# Total Subject Coverage: 1149
# Relative Subject Coverage: 0.387651821862
# Best Bit Score: 161.0
# Mean Bit Score: 91.1666666667
Locus_69_Transcript_1/1_Confidence_0.000_Length_8919	25.31	652	2303	2917	20.9	5e-37	161.0
Locus_69_Transcript_1/1_Confidence_0.000_Length_8919	22.57	381	1337	1686	12.1	8e-06	58.2
Locus_69_Transcript_1/1_Confidence_0.000_Length_8919	25.13	191	526	709	6.1	1e-04	54.3
 
# gi|297578409|gb|ADI46683.1|_polyprotein__Slow_bee_paralysis_virus
# Suject Length: 2964
# Total Subject Coverage: 1078
# Relative Subject Coverage: 0.363697705803
# Best Bit Score: 161.0
# Mean Bit Score: 89.7333333333
Locus_69_Transcript_1/1_Confidence_0.000_Length_8919	25.47	640	2303	2905	20.5	5e-37	161.0
Locus_69_Transcript_1/1_Confidence_0.000_Length_8919	25.65	191	526	709	6.1	8e-05	54.7
Locus_69_Transcript_1/1_Confidence_0.000_Length_8919	22.88	306	1337	1627	9.6	2e-04	53.5
 
# gi|755259308|gb|AJK28266.1|_putative_minor_capsid_protein__Eel_River_basin_pequenovirus
# Suject Length: 171
# Total Subject Coverage: 107
# Relative Subject Coverage: 0.625730994152
# Best Bit Score: 72.4
# Mean Bit Score: 72.4
Locus_1259_Transcript_3/5_Confidence_0.500_Length_10717	35.51	107	41	147	2.9	2e-11	72.4
Locus_1259_Transcript_3/5_Confidence_0.500_Length_10717	35.51	107	41	147	2.9	2e-11	72.4
Locus_1259_Transcript_5/5_Confidence_0.167_Length_10718	35.51	107	41	147	2.9	2e-11	72.4
Locus_1259_Transcript_5/5_Confidence_0.167_Length_10718	35.51	107	41	147	2.9	2e-11	72.4
Locus_1259_Transcript_4/5_Confidence_0.500_Length_5493	35.51	107	41	147	5.7	1e-11	72.4
Locus_1259_Transcript_1/5_Confidence_0.667_Length_10718	35.51	107	41	147	2.9	2e-11	72.4
Locus_1259_Transcript_1/5_Confidence_0.667_Length_10718	35.51	107	41	147	2.9	2e-11	72.4
Locus_1259_Transcript_2/5_Confidence_0.500_Length_10798	35.51	107	41	147	2.9	2e-11	72.4
Locus_1259_Transcript_2/5_Confidence_0.500_Length_10798	35.51	107	41	147	2.9	2e-11	72.4
 
# gi|770386171|ref|YP_009126956.1|_putative_minor_capsid_protein__Eel_River_basin_pequenovirus
# Suject Length: 169
# Total Subject Coverage: 108
# Relative Subject Coverage: 0.639053254438
# Best Bit Score: 70.5
# Mean Bit Score: 70.5
Locus_1259_Transcript_3/5_Confidence_0.500_Length_10717	36.11	108	41	148	2.9	8e-11	70.5
Locus_1259_Transcript_3/5_Confidence_0.500_Length_10717	36.11	108	41	148	2.9	8e-11	70.5
Locus_1259_Transcript_5/5_Confidence_0.167_Length_10718	36.11	108	41	148	2.9	8e-11	70.5
Locus_1259_Transcript_5/5_Confidence_0.167_Length_10718	36.11	108	41	148	2.9	8e-11	70.5
Locus_1259_Transcript_4/5_Confidence_0.500_Length_5493	36.11	108	41	148	5.7	4e-11	70.5
Locus_1259_Transcript_1/5_Confidence_0.667_Length_10718	36.11	108	41	148	2.9	8e-11	70.5
Locus_1259_Transcript_1/5_Confidence_0.667_Length_10718	36.11	108	41	148	2.9	8e-11	70.5
Locus_1259_Transcript_2/5_Confidence_0.500_Length_10798	36.11	108	41	148	2.9	8e-11	70.5
Locus_1259_Transcript_2/5_Confidence_0.500_Length_10798	36.11	108	41	148	2.9	8e-11	70.5
 
# gi|755259248|gb|AJK28215.1|_putative_minor_capsid_protein__Eel_River_basin_pequenovirus
# Suject Length: 169
# Total Subject Coverage: 108
# Relative Subject Coverage: 0.639053254438
# Best Bit Score: 70.5
# Mean Bit Score: 70.5
Locus_1259_Transcript_3/5_Confidence_0.500_Length_10717	36.11	108	41	148	2.9	8e-11	70.5
Locus_1259_Transcript_3/5_Confidence_0.500_Length_10717	36.11	108	41	148	2.9	8e-11	70.5
Locus_1259_Transcript_5/5_Confidence_0.167_Length_10718	36.11	108	41	148	2.9	8e-11	70.5
Locus_1259_Transcript_5/5_Confidence_0.167_Length_10718	36.11	108	41	148	2.9	8e-11	70.5
Locus_1259_Transcript_4/5_Confidence_0.500_Length_5493	36.11	108	41	148	5.7	4e-11	70.5
Locus_1259_Transcript_1/5_Confidence_0.667_Length_10718	36.11	108	41	148	2.9	8e-11	70.5
Locus_1259_Transcript_1/5_Confidence_0.667_Length_10718	36.11	108	41	148	2.9	8e-11	70.5
Locus_1259_Transcript_2/5_Confidence_0.500_Length_10798	36.11	108	41	148	2.9	8e-11	70.5
Locus_1259_Transcript_2/5_Confidence_0.500_Length_10798	36.11	108	41	148	2.9	8e-11	70.5
 
# gi|755259287|gb|AJK28248.1|_putative_minor_capsid_protein__Eel_River_basin_pequenovirus
# Suject Length: 161
# Total Subject Coverage: 80
# Relative Subject Coverage: 0.496894409938
# Best Bit Score: 62.0
# Mean Bit Score: 60.8
Locus_1259_Transcript_3/5_Confidence_0.500_Length_10717	36.59	82	42	121	2.3	4e-08	62.0
Locus_1259_Transcript_3/5_Confidence_0.500_Length_10717	37.5	80	42	119	2.2	3e-07	59.3
Locus_1259_Transcript_5/5_Confidence_0.167_Length_10718	36.59	82	42	121	2.3	4e-08	62.0
Locus_1259_Transcript_5/5_Confidence_0.167_Length_10718	37.5	80	42	119	2.2	3e-07	59.3
Locus_1259_Transcript_4/5_Confidence_0.500_Length_5493	36.59	82	42	121	4.5	2e-08	62.0
Locus_1259_Transcript_1/5_Confidence_0.667_Length_10718	36.59	82	42	121	2.3	4e-08	62.0
Locus_1259_Transcript_1/5_Confidence_0.667_Length_10718	37.5	80	42	119	2.2	3e-07	59.3
Locus_1259_Transcript_2/5_Confidence_0.500_Length_10798	36.59	82	42	121	2.3	4e-08	62.0
Locus_1259_Transcript_2/5_Confidence_0.500_Length_10798	37.5	80	42	119	2.2	3e-07	59.3
 
# gi|755259385|gb|AJK28331.1|_putative_minor_capsid_protein__Eel_River_basin_pequenovirus
# Suject Length: 158
# Total Subject Coverage: 94
# Relative Subject Coverage: 0.594936708861
# Best Bit Score: 54.3
# Mean Bit Score: 54.3
Locus_1259_Transcript_3/5_Confidence_0.500_Length_10717	30.39	102	40	133	2.6	1e-05	54.3
Locus_1259_Transcript_3/5_Confidence_0.500_Length_10717	30.39	102	40	133	2.6	1e-05	54.3
Locus_1259_Transcript_5/5_Confidence_0.167_Length_10718	30.39	102	40	133	2.6	1e-05	54.3
Locus_1259_Transcript_5/5_Confidence_0.167_Length_10718	30.39	102	40	133	2.6	1e-05	54.3
Locus_1259_Transcript_4/5_Confidence_0.500_Length_5493	30.39	102	40	133	5.1	6e-06	54.3
Locus_1259_Transcript_1/5_Confidence_0.667_Length_10718	30.39	102	40	133	2.6	1e-05	54.3
Locus_1259_Transcript_1/5_Confidence_0.667_Length_10718	30.39	102	40	133	2.6	1e-05	54.3
Locus_1259_Transcript_2/5_Confidence_0.500_Length_10798	30.39	102	40	133	2.6	1e-05	54.3
Locus_1259_Transcript_2/5_Confidence_0.500_Length_10798	30.39	102	40	133	2.6	1e-05	54.3
 
# gi|755259335|gb|AJK28289.1|_putative_external_scaffolding_protein__Eel_River_basin_pequenovirus
# Suject Length: 157
# Total Subject Coverage: 144
# Relative Subject Coverage: 0.917197452229
# Best Bit Score: 52.0
# Mean Bit Score: 51.4666666667
Locus_1259_Transcript_3/5_Confidence_0.500_Length_10717	22.92	144	3	146	3.7	5e-05	52.0
Locus_1259_Transcript_3/5_Confidence_0.500_Length_10717	25.71	105	42	146	2.8	1e-04	50.8
Locus_1259_Transcript_5/5_Confidence_0.167_Length_10718	22.92	144	3	146	3.7	5e-05	52.0
Locus_1259_Transcript_5/5_Confidence_0.167_Length_10718	25.71	105	42	146	2.8	1e-04	50.8
Locus_1259_Transcript_4/5_Confidence_0.500_Length_5493	22.92	144	3	146	7.3	3e-05	52.0
Locus_1259_Transcript_1/5_Confidence_0.667_Length_10718	22.92	144	3	146	3.7	5e-05	52.0
Locus_1259_Transcript_1/5_Confidence_0.667_Length_10718	25.71	105	42	146	2.8	1e-04	50.8
Locus_1259_Transcript_2/5_Confidence_0.500_Length_10798	22.92	144	3	146	3.7	5e-05	52.0
Locus_1259_Transcript_2/5_Confidence_0.500_Length_10798	25.71	105	42	146	2.8	1e-04	50.8
