# Supplementary material for: Metavisitor, a Suite of Galaxy Tools for Simple and Rapid Detection and Discovery of Viruses in Deep Sequence Data
Source: PLoS One. 2017 Jan 3;12(1):e0168397. doi: 10.1371/journal.pone.0168397 (PMC5207757; doi:10.1371/journal.pone.0168397)
Supplement: S12 File — (TXT) [file pone.0168397.s029.txt]

>Locus_69_Transcript_1/1_Confidence_0.000_Length_8919
AATTTACACTGCGACATTCAAAACGAATTCCAAACAAAGAACCACTCTCACCTTTGTACA
ATATTTCGATGCACTTCGGTTCCGTTTGAGTACAAAGACAGAGACAATATTACGACGCAC
TTCGGTTCCGTTGAGTCTTTGAGAGAGTTTACGGGCACAGCCTATGCCTATATTTACAAT
ACTTTGATGCACTTCGGTTCCAATTGAGTAAATATAGAAGCACTGATTTTAACCCTTGCT
CTTCGTGTTCTTGGGGGACCTCAGGATAGATACAATTCAATATCAAGACGCACTTCGAGT
TCCTTTGAGAATTGTATAAATAGCCAATATTAAGACGCACTTCGGTTCCTTTGAGGCTAT
ATACTAATTATTATATAAACACCTGACGAAATGGAGGGAGACAATGGAAAGTCATCTGGA
GCGAACTGCCCATACCAGAGGTACATGCGGAATCTGTTGGATGCGTTTGGCGACATTGAG
TATGAGTATCTGAGTGATGACGAAGTTTTCACTTTGGTACACAAACGTTTAACGACGGCA
ATGCAGCTAGCAATGGAGAAGAACGACAGACTCTACAAAATCCCACCAAACTTTATGGAT
CTCAACGAATACCTCAAAGGGAGACTAGCGAGTTATCCGTTGAGTGAACTTGAAGAGAAG
TGGGATAGATTGTATTTTACTGAGCATGAGGTAGAGTCTTCGCCAAAAGATGACTCTGAT
ACCGACGAAGACGTGTTGTTCTCAGACGAAGAAACTAGGAGAATCTGGATCAAGTATCTC
TATTTTCCTAAGGAATCGTTTGACAATTACGTAGAACACTGCTTTCAAGAACTTTATGAA
AACAACGGAGTTAACTATGACACTCTGAGTTGGAAATTGTACTTGAATTATCAAATTGCC
AGGAACGCCACGCTTGAAGGTGCCGACACGATTGGAGACATTTTGATCAATGCGGCACGA
AAGGAAGCCAAAAGTCGCGACTTCGGATCAGTTCGCGATAATCTCCTGTCAGGAGAAAAG
ATTCCCGATCCGAATGATATAGATATTCGTTTCCTGCTAGAATTGTGCGGAGACGTTGAA
CTGAACCCAGGACCCGTCCAATCCAACATTTACAACGCTCGCTTTCTCGACAACAGAGGC
TGTGAATTGGTGGAAAAGAAATCCCGGAAGAATCGCAAACCACGAGAGACCAAAAAGAGT
GGATGCGAGATCGACCAAGATGAACTTAGACGGGAATTGCGAGAAAGAATACGGAAATTG
GCTCGCGAAATTAAAGCTGAAGCGTATGCCCAAGGAGGCTTTTTGAGTGCTCCTGCGAAA
GCTGTAACGATAGGACAAGATTTGAACGCGAACCTAGATAAGGTTTGCTCATTTCTTGAG
GATGCTTTACCAGGTATGGTCGAGCACGTTACGCTCGTAGCACAAAATACATCCGCGTCA
GCCAAGGTGTTATCTGACGAGTTGATCAAATCAATGCTTTGCATTGTTTTGATTTGCTTG
TTGATTGAAACCAAGTTCTATAAGACCGCTTTCGCGGTACTTATAGTGGTTGCTCTACGT
GTTTTCGGGTACAGTGAGCAAATAATTGAGACAGCTATGGACATGTATCGCGTAATTAGG
GCTCCAAAGGCTCAAGGTAATATGGAAGATGTCGTTTTCCATCCGTGGTTGAACACGTGT
GGAAAGTTGATTTTCCTACTTATCGCTGTCCTGTGTCTCAAGAAATTACCAGGAAAGAAC
GACGTAGACACTTTCATGCGCAGGCTCGACAGCTTACCCAAAGCTGTTAAGGGTGCGACA
CAACTACATGAATGGGTGTCAAAATACTTCGATCTCTCTTTGGATCACGTCAAGGCGATG
ATTGTTGGTAAATCTTGTGCCGAAATGAAGAAGGCTGAATCATCAAGCGCCAAAGTTTTG
GCTTGGGCCGCTAGAGTTCAAGATTTCGTCAGATTGGAACAACGAAGTAAAATCGATAGT
GATATCGCTGTCGCCAACGAGGCTGAAGCCTTGTATCACACTGGATTGCAATTTGCAGGA
GACACTCTGTTACCTCCAGAATTGCACAAGGTCGTGAACAGTGCGCTAAGACCAGCCCGC
GATATATATGAGTACGTCACCCGCTCCCCAATAAAAGGAGGGAGTCGTAAGATGAGACCC
TTGATGATTTGGCTAGCTGGCCAGTCAGGAATTGGGAAAACCTCTATGGTGGATCCTCTA
TGTATCGATTTGCTTCGAGCAATGGGTTATGTGGGACCTGAACATCTCCACTCGTTGGTG
TATGGCCGCCAAGTTGAGACGGAGTACTGGGATGGTTACAAAGCCCACAAGATAGTGATC
TATGATGATGCTTTTCAGCTGAAAGATGATGCTGTGAACAGGAATTTGGAGGTATTTGAG
GTTATACGTTCTTGCAACACGTATCCTCAACACCTTCATATGGCTTGTCTCTCGGATAAA
AACACTTTTTCAGTAGCGGAAGTGTACATCTACACTACCAACGAAATGAATGTCAAACTT
GAGTCGCTGACTCATGAACAAGCATTCTACAACCGCATGAGTGAAAACGCGTTCACTGTG
CGTCCAAAAGAGGCTTATCGTCTAGTCGAAGAAGGATCAACCGGCAATAAGCAGTATCGT
TTGGACAAAACGAAAACCAAAGGAGCTATCGATCTCGATGTGTACGAATTCGTGCGCATG
CAAAGAATAAATGACCACCCTTCGGGTTGGAAAGCTACGGATGAAGTATATGGCTATGCA
GAGTTCTCGAAACTAATGTGTGCTGAATGGAAGAGAAGGAAGACAGAACATCAGAATACT
GTTGACTTCCTTAAGAAGTATGCAGAGCGACCCTTCGAGACCAACCCCGGACCAGTGGAG
GATATCCCAATAAGACACGATGATGTCGAGCAGGGGGTAGAAGCGCAGATGGGTCGAGAT
GCAGATTGGTTTAACAATGACATAGCGGAACGTATAGCGCGTGGACAGGATATTACTGAT
ATCTTGTATGAGTATGCTGAAGATGACGAGTTGCATGAGGATTACATGGCTTACAAGAAA
CAGCAGGCCCAGCCTAGTAAGTGGGACAAATACGCGCGCCGTCTCGAAAGTGCAATTACG
GAAGGAAAGAATTTCCTTGCCCGTGTGGTTTCAAAAATAGCCAGCGTCATTCGGGAGAAC
CCATATTTGACCATGATGGCAACTGTGGGGAGCGTTCTCGCTCTGTATGGAGCTATGCGT
TGGTTTTCGAAAGGAGTAACGGAGACTTTTGACGCTGAAGAAGTTACTATTCCCAACGAA
ACCAAGGTAGAGAACGTTGTGCGTACGGAGGGTTTTGAATCTTACGACCATCGGACTCCG
CGCGCTCATCGAGCCAACAGGCAATATGTGCGAGCTGAGGCGATGATAGATGAAACAGGG
TACCTGGTAGCCAACAACAAAGTCACTGGCAACACGTATCGAATGTGTATCAAGAGGGAT
CCTGATGATTTGGTCGTTGGAAACGCTGTGTTTATCACAGGGTGGACGCTCCTCATACCG
TACCACTTCGTTTGTGGACTGGCGGGACGGAGAATAGCTGCTGATTCCATCGTGACTTTG
TCAAAGCCAGGCTTGGATAAGATTATTGAATTCCCGTTGTCACGAATCTTCCGATACGAT
ACCTCACCAGATGGTTTTACCACTAGTGAGTATTGTGCTCGAATGGAACATGAAGATGGA
GAATTGGTTGATGCCATCCTGGTAAACCTGCATGGTTTGGGAGTGCGAATCCATCCTGAC
CTCCGGGGAAAAATTGTGACGGTACGAGACCAAGCGCACCTGAGTACGACATTTCATGCG
ATTCTCACAACGATGTCCAGGAAGCCACCACTAACAACGTCACAACAAGTGGTAAAAGGG
GTCAAGCCAATGGATAAAATCCTGCACATCAATTTACCAGTTGGGGACAAAACAACGCAA
TACACCCAACGTGACTGTTACAAGTATTATTCCGTAACGGTCGTTGGAGATTGTGGTGCC
TTGCTGGTAGCACAAAATCATGCAATTGTGAGGAAAATATTTGCAATGCATATAGCAGGT
GCGGAAGAAAATGGCTATGCTTGTCCAATCAATCAGGAAATGTTAGCGCGTGGCTTCAAA
AAGTTCGCTCTTTTGGAGGCTAGAATCACAGCTCAGATGAGTTTTGAGGCACCGAAGGAC
GCAATTGAAGGACCGTGTCAAACCCCGGAAGGATTGTTCGCCCCTATTGGCAAAGCGCCG
ATAGGCGTAGGGATGTCCACCAAGACGGCTATACGACCTTCACGCTTGTATGGAAGAATA
ACTAAACCGACAACTGCACCATCATACTTGGGTAAAGACGCGCTTTATCGTGGATTGACC
AAGTGTGGTGTTCGCACAGTTAATATTCAACCAGAATACATAGACGCAGCGGCGAATGAC
GTCGCACGCTATGTGTTAAACCAGCATGTTGGTCACGTGGATAGGGAACGATACACACGT
ATATTGTCGTACGAGGAGGCTGTTAAGGGCGTGCCGTACGATGATTTCATGAAGTCAGTG
ACTCGAGTCACTTCCCCTGGTTACCCCTATTGCTTGGATACTGGAAACATGCCAGGGAAA
AGCAAATGGATGGGGCTCGAACAAGATTTCGATATGACAAGTCCAGCTGCTTTGGCTTTG
AGGAAAGATGTTGAAAGTTTGTTGGAAGATTGCAAAAATGGCTTAGTCCGTGATGTGGTG
TTTGTCGACACTCTCAAGGATGAAAGGCGCGAGCTGATAAAGGTGGAAGCAAAGAAGACT
CGAGTCTTTTCTGCTGGACCACAGCATTTTGTAATAGCTTTCCGGCAATACTTTCTTCCA
TTCTCTGCCTGGGTCATGCATAACAGAATCGAAAACGAAGTAGCCGTTGGAACAAACCCC
TTCTCAATGGATTGGCACAACATTGCTGTGCGTATGCGTAGTAAAGGGAGACACATTATT
GCTGGAGATTTTAGCAATTTTGATGGATCCCTCAACGCCCAAGTTCTCTGGACAATATTT
TGGAAGATATTTGTCCCGTGGCTTAATGATATTGAACCACTTGGTACACCCAAGAATGAG
GAGAATCTGCGGGTCTGCACGAGTCTATGGACGCACTTGGTGCACTCCGTGCACATTTGT
GGAGATAACTTGTACATGTGGACACATTCTCAACCATCGGGCAATCCCTTCACGGTGATA
ATCAATAGTTTGTATAACTCAGTTATCATGCGTGTCGTGTGGCAATACATAATGGCGAAA
GAAGAACCTAAGTTACGCACAATGAACCATTTCAATCAACATGTTGCTATGGTTTCATAT
GGTGATGACAATCTACTTAACATCTCGGAAGGGGTAATTGATATCTTCAACCAACTTACC
ATCTCGGAAGCCATGCGTTGGATAGGACACGAATACACAGATGAAACGAAAACAGGCGAG
GCTGCGCCCTATCGGACACTGGAAGAAGTCCGTTTCCTTAAAAGAGGGTTCAGAATGGAT
CACCTCTTGTGTCGGTGGGTAGCTCCTTTGAAGAAGGATGTCATCTACGAAATGCTTAAT
TGGACGCGCAAAGGGATTAACCCAGATGATGTGACGATGATGATCATTGATACAGCATTT
AGGGAGATCTCTTACCACGGAAGGGAAGCTTTCGAGAAGCTGCGAGGGCAGATACTTGAG
CAGCGGGATGTGTTGGTTGAATATCCTCAAATTTTGACCTTTGAGGAGTATCTTTTTGAT
ATTTCAGCCAATGAAGGAGATGGTCAAGCTTATAATTAAGATGTGATCTTACATAACTAT
ACAATTGGTGGAGGTTAATAAAAGGGATGTATTGCTATCTTAATAATTAGGTTACTTATT
TAAGTTTACTTCCAGGGTGCCTAGATGCAGCCCATCAAAAACCCAGGAATCCTCCATGCT
GCGTTAAAGATTAAGTGGTCTTAACGCAAAAGAACACCACTTGCCGAACAAGAACAAGAA
ATTTCAACACATCAACAAGAAATAGTCAAGTTTATAAGCGACGGAGTGACTCCTCATTCT
GAAGCTTTGCCCCTTATCACACCTTTAGATCAAGCATATTTGGCAATGACCACACGAGAA
GAAAGAATTCATACCATTAAAGACTTTCTCTCCCGCCCCATCAGGATCACTTCAAACCTT
TGGTCGGAAACTAACACACAAGGTCAACAGTTGTTTTCAGCTAACTTTCCTGAAGTGCTG
ATTGCTAATCCGATGTTCCGATCAAAAGTTGAAGGTTTCGTTGGGTTGAGAGCAAACATG
CGCGTTAAGCTTCAAGTTAATTCGCAACCATTCCAACAAGGTAGACTGCTCATGCACTAT
ATACCTTACGCTCAATATATGCCTAACAAAGTTTCAATGATTAATTATTCACTTCACGGC
AAAACTGGATGTCCTAGGGTAGATTTAGATTTAAGCGTAGGTACTGAGATTGAAATGTTG
ATACCTTATGTGTCGCCACACGCCTACTACAACCTTGTAACAGGGCAAGGTTCTTTTGGT
GCGATCTACTTGACGGTATATTCGCAACTAAGAGATCCTGCAGCTGCTAACGGGTCGGTT
GAATACACAATCTGGGCATACTTAGAAGATGTGGACATCCAATACCCAACTGGAGCAAAT
GTTTACACTGGAAGTGCTCCCAATCGTGCAACTCTCGCTAAAGAAATTGAGCAAGGGTTG
GACTATAGGACTCTTCGGAAAGCGCTTGTCGCGAACACATATGGTAACAACATTGAAGAA
GCGTTCGCTCAAATGGGTCCGGAAATCAAGGAGATTAAGGAACAGGGTACTATAAGCAAA
GGTTTGGGTCAGTTGGGAACAACCCTATCAACCTTTTCCAGTTTACCCATCCTGGGACCT
TACTTGCGAGCGCCAGCTTGGTTGTCCAAGGCTGCCTCCAACGTAGCAATGCACTTGGGG
TTTTCAAAACCCTCAGTTCAGGGTATAGTTGAAGAAACCAAGTTGAGAACAGCTGCACGA
ATGGCTAATTTCAATGGTGTTGATTCCTCCTACCAATTGGGGTTGTCTGCGTCCAATGAA
ATTCAGACAGTTCCTGGTTTGTCAGGTTCTAAAGTGGATGAGATGGATCTTAATGTTATC
GCATCCATTCCCAATTATTGGTCGCAATTTTCATGGTCGGTGACTGATTCCACAAATAAA
GTTTTATGGGATAATTACGTCACACCTTACAAGATCAAGCAGGAACCTGGAATAACACCT
CCACGTTTTGTCTGTACCTTTTTGGGTTTTCTAGCCAATATGTTCGCATATTGGCGTGGT
TCGCTGGTTTACACTTTCAAATTTGTTAAAACCAATTTCCATTCGGGTCGTCTGCAAATA
AGCTTCATACCGTTTTATTTCAACTCCACAATTTCGACGGGCGTACCAGATACGACGCGC
GCTCAACGTATTATTGTTGATTTGCGCACAGCTACAGAGGTTTCTTTCACAGTGCCTTAT
GTATCTTCGCGACCCTGGATGTTTTGCGCTAGAACCGAAAGTGAGGTTTTAGGAACCGTT
GGTACAGACATGTACAATGCAGTTTTAGGCATCATACGTGTAGAGGTACTCAATCAACTT
GTTGCCTCTAACAGTGTCACTCAATCCATTGACGTTTTGGTTGAAGTTAATGGAGGACCT
GATCTCACATTTGCAGGCCCAGGAGGTCCCTCTTATAGGGCTTATTCTGGTTCGACAACA
GTGGCGGACGAGTCGAAAGCTTTGTCTTGGGATGGTCAACTTCTTATAAAACCAATCGAA
ACTGAGCAAGCTAAGACGAATGAAGTCAAGAAAGAAGAAGCGTCGGCACAGATGATGGGT
GATAACGAACAAACACCAAGAAATGAAGCTCAGTTGGGTGCACACTCGGAATCAATAGAT
ACTCATCCTATACAGAGCAACTGGTCACCAGAAGCTTTGTGCATAGGGGAGAAAATCACC
AGTGTGCGTCAACTCATCAAGCGACATGGTTTACTTGCACGTAAAATCACTCTAAATCAG
GCCAATCCTACTTTGTTCTTGGCACCATTTGCGTTTCGCAATCCGCCATCGGCTACACTA
GCCACGTCGTCTCCGACGTCGTTGTTAGAGTACTTCCACGATATATACGCTTTCTATCGT
GGTGGGATACGCCACAAAATTGTAGCAGAAGGGGCACCAAATTTCTTGGTTTCTATGGTC
AATACTCTTCAAGAAGGTATGATTCAATTGCTGCTTAAATTCAATTGGTCAGCCTTTTCA
TTTTTGCGCTCAACGTTCCCCGCAAATTTGATTCAATCTCCAATTTCGAACACCTTCATA
TCAACACCCATTGAAGGAGCGATGGAGATACAAGTCCCCTACTACAACTCATCACATATT
TCACCTTGCGTTGGGTTTTCCGCTGGTACGACGTCACCTATTTCGCGACGTTCTGCATTG
CTAGGTTTTACCCCTCCAGTTATTGTTGGGGTGACACCTATGTTTCCGCCAGGCGAAACC
GATGAAATCAACTGTGCTGTATCTCGAGCAGCGGCGGACGATTTCTCGTTTTCTTACATA
TTGGGACCACCGCCTTTGGTTCCAATTTCTTTTTTGAACGTATAAAGGCACTACATAATC
ATATAATTAGAACTCGTGGTTGAGAAACCAGGAGTGGGAATTTACTTACTAATTGGTAGA
GTTAGGGTAATGGGTAAATTTAATTTCTTTTTATTTTCAGTTTTTCTATAGTCATAATTA
TAGTCATATATATCTATCAACCGCATAATTAACACGGTTTATCTCTTAATCATTAGCTAA
AGAGCTTATACAATAATCAACGTCAGAGCTCTTAACGAGCTAACAGGTTTTTCGGAATTT
TCCTGCTAACTGACAGAATTCCAATAAAATGGTGATGGG
