# Supplementary material for: Metavisitor, a Suite of Galaxy Tools for Simple and Rapid Detection and Discovery of Viruses in Deep Sequence Data
Source: PLoS One. 2017 Jan 3;12(1):e0168397. doi: 10.1371/journal.pone.0168397 (PMC5207757; doi:10.1371/journal.pone.0168397)
Supplement: S13 File — (TXT) [file pone.0168397.s030.txt]

CLUSTAL format alignment by MAFFT FFT-NS-i (v7.215)


Oases|KU169878  ----AATTTACACTGCGACATTCAAAACGAATTCCAAACAAAGAACCACTCTCACCTTTG
Trinity_2-2     ATAAAATTTACACTGCGACATTCAAAACGAATTCCAAACAAAGAACCACTCTCACCTTTG
Spades_2-2      ATAAAATTTACACTGCGACATTCAAAACGAATTCCAAACAAAGAACCACTCTCACCTTTG
                    ********************************************************

Oases|KU169878  TACAATATTTCGATGCACTTCGGTTCCGTTTGAGTACAAAGACAGAGACAATATTACGAC
Trinity_2-2     TACAATATTTCGATGCACTTCGGTTCCGTTTGAGTACAAAGACAGAGACAATATTACGAC
Spades_2-2      TACAATATTTCGATGCACTTCGGTTCCGTTTGAGTACAAAGACAGAGACAATATTACGAC
                ************************************************************

Oases|KU169878  GCACTTCGGTTCCGTTGAGTCTTTGAGAGAGTTTACGGGCACAGCCTATGCCTATATTTA
Trinity_2-2     GCACTTCGGTTCCGTTGAGTCTTTGAGAGAGTTTACGGGCACAGCCTATGCCTATATTTA
Spades_2-2      GCACTTCGGTTCCGTTGAGTCTTTGAGAGAGTTTACGGGCACAGCCTATGCCTATATTTA
                ************************************************************

Oases|KU169878  CAATACTTTGATGCACTTCGGTTCCAATTGAGTAAATATAGAAGCACTGATTTTAACCCT
Trinity_2-2     CAATACTTTGATGCACTTCGGTTCCAATTGAGTAAATATAGAAGCACTGATTTTAACCCT
Spades_2-2      CAATACTTTGATGCACTTCGGTTCCAATTGAGTAAATATAGAAGCACTGATTTTAACCCT
                ************************************************************

Oases|KU169878  TGCTCTTCGTGTTCTTGGGGGACCTCAGGATAGATACAATTCAATATCAAGACGCACTTC
Trinity_2-2     TGCTCTTCGTGTTCTTGGGGGACCTCAGGATAGATACAATTCAATATCAAGACGCACTTC
Spades_2-2      TGCTCTTCGTGTTCTTGGGGGACCTCAGGATAGATACAATTCAATATCAAGACGCACTTC
                ************************************************************

Oases|KU169878  GAGTTCCTTTGAGAATTGTATAAATAGCCAATATTAAGACGCACTTCGGTTCCTTTGAGG
Trinity_2-2     GAGTTCCTTTGAGAATTGTATAAATAGCCAATATTAAGACGCACTTCGGTTCCTTTGAGG
Spades_2-2      GAGTTCCTTTGAGAATTGTATAAATAGCCAATATTAAGACGCACTTCGGTTCCTTTGAGG
                ************************************************************

Oases|KU169878  CTATATACTAATTATTATATAAACACCTGACGAAATGGAGGGAGACAATGGAAAGTCATC
Trinity_2-2     CTATATACTAATTATTATATAAACACCTGACGAAATGGAGGGAGACAATGGAAAGTCATC
Spades_2-2      CTATATACTAATTATTATATAAACACCTGACGAAATGGAGGGAGACAATGGAAAGTCATC
                ************************************************************

Oases|KU169878  TGGAGCGAACTGCCCATACCAGAGGTACATGCGGAATCTGTTGGATGCGTTTGGCGACAT
Trinity_2-2     TGGAGCGAACTGCCCATACCAGAGGTACATGCGGAATCTGTTGGATGCGTTTGGCGACAT
Spades_2-2      TGGAGCGAACTGCCCATACCAGAGGTACATGCGGAATCTGTTGGATGCGTTTGGCGACAT
                ************************************************************

Oases|KU169878  TGAGTATGAGTATCTGAGTGATGACGAAGTTTTCACTTTGGTACACAAACGTTTAACGAC
Trinity_2-2     TGAGTATGAGTATCTGAGTGATGACGAAGTTTTCACTTTGGTACACAAACGTTTAACGAC
Spades_2-2      TGAGTATGAGTATCTGAGTGATGACGAAGTTTTCACTTTGGTACACAAACGTTTAACGAC
                ************************************************************

Oases|KU169878  GGCAATGCAGCTAGCAATGGAGAAGAACGACAGACTCTACAAAATCCCACCAAACTTTAT
Trinity_2-2     GGCAATGCAGCTAGCAATGGAGAAGAACGACAGACTCTACAAAATCCCACCAAACTTTAT
Spades_2-2      GGCAATGCAGCTAGCAATGGAGAAGAACGACAGACTCTACAAAATCCCACCAAACTTTAT
                ************************************************************

Oases|KU169878  GGATCTCAACGAATACCTCAAAGGGAGACTAGCGAGTTATCCGTTGAGTGAACTTGAAGA
Trinity_2-2     GGATCTCAACGAATACCTCAAAGGGAGACTAGCGAGTTATCCGTTGAGTGAACTTGAAGA
Spades_2-2      GGATCTCAACGAATACCTCAAAGGGAGACTAGCGAGTTATCCGTTGAGTGAACTTGAAGA
                ************************************************************

Oases|KU169878  GAAGTGGGATAGATTGTATTTTACTGAGCATGAGGTAGAGTCTTCGCCAAAAGATGACTC
Trinity_2-2     GAAGTGGGATAGATTGTATTTTACTGAGCATGAGGTAGAGTCTTCGCCAAAAGATGACTC
Spades_2-2      GAAGTGGGATAGATTGTATTTTACTGAGCATGAGGTAGAGTCTTCGCCAAAAGATGACTC
                ************************************************************

Oases|KU169878  TGATACCGACGAAGACGTGTTGTTCTCAGACGAAGAAACTAGGAGAATCTGGATCAAGTA
Trinity_2-2     TGATACCGACGAAGACGTGTTGTTCTCAGACGAAGAAACTAGGAGAATCTGGATCAAGTA
Spades_2-2      TGATACCGACGAAGACGTGTTGTTCTCAGACGAAGAAACTAGGAGAATCTGGATCAAGTA
                ************************************************************

Oases|KU169878  TCTCTATTTTCCTAAGGAATCGTTTGACAATTACGTAGAACACTGCTTTCAAGAACTTTA
Trinity_2-2     TCTCTATTTTCCTAAGGAATCGTTTGACAATTACGTAGAACACTGCTTTCAAGAACTTTA
Spades_2-2      TCTCTATTTTCCTAAGGAATCGTTTGACAATTACGTAGAACACTGCTTTCAAGAACTTTA
                ************************************************************

Oases|KU169878  TGAAAACAACGGAGTTAACTATGACACTCTGAGTTGGAAATTGTACTTGAATTATCAAAT
Trinity_2-2     TGAAAACAACGGAGTTAACTATGACACTCTGAGTTGGAAATTGTACTTGAATTATCAAAT
Spades_2-2      TGAAAACAACGGAGTTAACTATGACACTCTGAGTTGGAAATTGTACTTGAATTATCAAAT
                ************************************************************

Oases|KU169878  TGCCAGGAACGCCACGCTTGAAGGTGCCGACACGATTGGAGACATTTTGATCAATGCGGC
Trinity_2-2     TGCCAGGAACGCCACGCTTGAAGGTGCCGACACGATTGGAGACATTTTGATCAATGCGGC
Spades_2-2      TGCCAGGAACGCCACGCTTGAAGGTGCCGACACGATTGGAGACATTTTGATCAATGCGGC
                ************************************************************

Oases|KU169878  ACGAAAGGAAGCCAAAAGTCGCGACTTCGGATCAGTTCGCGATAATCTCCTGTCAGGAGA
Trinity_2-2     ACGAAAGGAAGCCAAAAGTCGCGACTTCGGATCAGTTCGCGATAATCTCCTGTCAGGAGA
Spades_2-2      ACGAAAGGAAGCCAAAAGTCGCGACTTCGGATCAGTTCGCGATAATCTCCTATCAGGAGA
                ***************************************************.********

Oases|KU169878  AAAGATTCCCGATCCGAATGATATAGATATTCGTTTCCTGCTAGAATTGTGCGGAGACGT
Trinity_2-2     AAAGATTCCCGATCCGAATGATATAGATATTCGTTTCCTGCTAGAATTGTGCGGAGACGT
Spades_2-2      AAAGATTCCCGATCCGAATGATATAGATATTCGTTTCCTGCTAGAATTGTGCGGAGACGT
                ************************************************************

Oases|KU169878  TGAACTGAACCCAGGACCCGTCCAATCCAACATTTACAACGCTCGCTTTCTCGACAACAG
Trinity_2-2     TGAACTGAACCCAGGACCCGTCCAATCCAACATTTACAACGCTCGCTTTCTCGACAACAG
Spades_2-2      TGAACTGAACCCAGGACCCGTCCAATCCAACATTTACAACGCTCGCTTTCTCGACAACAG
                ************************************************************

Oases|KU169878  AGGCTGTGAATTGGTGGAAAAGAAATCCCGGAAGAATCGCAAACCACGAGAGACCAAAAA
Trinity_2-2     AGGCTGTGAATTGGTGGAAAAGAAATCCCGGAAGAATCGCAAACCACGAGAGACCAAAAA
Spades_2-2      AGGCTGTGAATTGGTGGAAAAGAAATCCCGGAAGAATCGCAAACCACGAGAGACCAAAAA
                ************************************************************

Oases|KU169878  GAGTGGATGCGAGATCGACCAAGATGAACTTAGACGGGAATTGCGAGAAAGAATACGGAA
Trinity_2-2     GAGTGGATGCGAGATCGACCAAGATGAACTTAGACGGGAATTGCGAGAAAGAATACGGAA
Spades_2-2      GAGTGGATGCGAGATCGACCAAGATGAACTTAGACGGGAATTGCGAGAAAGAATACGGAA
                ************************************************************

Oases|KU169878  ATTGGCTCGCGAAATTAAAGCTGAAGCGTATGCCCAAGGAGGCTTTTTGAGTGCTCCTGC
Trinity_2-2     ATTGGCTCGCGAAATTAAAGCTGAAGCGTATGCCCAAGGAGGCTTTTTGAGTGCTCCTGC
Spades_2-2      ATTGGCTCGCGAAATTAAAGCTGAAGCGTATGCCCAAGGAGGCTTTTTGAGTGCTCCTGC
                ************************************************************

Oases|KU169878  GAAAGCTGTAACGATAGGACAAGATTTGAACGCGAACCTAGATAAGGTTTGCTCATTTCT
Trinity_2-2     GAAAGCTGTAACGATAGGACAAGATTTGAACGCGAACCTAGATAAGGTTTGCTCATTTCT
Spades_2-2      GAAAGCTGTAACGATAGGACAAGATTTGAACGCGAACCTAGATAAGGTTTGCTCATTTCT
                ************************************************************

Oases|KU169878  TGAGGATGCTTTACCAGGTATGGTCGAGCACGTTACGCTCGTAGCACAAAATACATCCGC
Trinity_2-2     TGAGGATGCTTTACCAGGTATGGTCGAGCACGTTACGCTCGTAGCACAAAATACATCCGC
Spades_2-2      TGAGGATGCTTTACCAGGTATGGTCGAGCACGTTACGCTCGTAGCACAAAATACATCCGC
                ************************************************************

Oases|KU169878  GTCAGCCAAGGTGTTATCTGACGAGTTGATCAAATCAATGCTTTGCATTGTTTTGATTTG
Trinity_2-2     GTCAGCCAAGGTGTTATCTGACGAGTTGATCAAATCAATGCTTTGCATTGTTTTGATTTG
Spades_2-2      GTCAGCCAAGGTGTTATCTGACGAGTTGATCAAATCAATGCTTTGCATTGTTTTGATTTG
                ************************************************************

Oases|KU169878  CTTGTTGATTGAAACCAAGTTCTATAAGACCGCTTTCGCGGTACTTATAGTGGTTGCTCT
Trinity_2-2     CTTGTTGATTGAAACCAAGTTCTATAAGACCGCTTTCGCGGTACTTATAGTGGTTGCTCT
Spades_2-2      CTTGTTGATTGAAACCAAGTTCTATAAGACCGCTTTCGCGGTACTTATAGTGGTTGCTCT
                ************************************************************

Oases|KU169878  ACGTGTTTTCGGGTACAGTGAGCAAATAATTGAGACAGCTATGGACATGTATCGCGTAAT
Trinity_2-2     ACGTGTTTTCGGGTACAGTGAGCAAATAATTGAGACAGCTATGGACATGTATCGCGTAAT
Spades_2-2      ACGTGTTTTCGGGTACAGTGAGCAAATAATTGAGACAGCTATGGACATGTATCGCGTAAT
                ************************************************************

Oases|KU169878  TAGGGCTCCAAAGGCTCAAGGTAATATGGAAGATGTCGTTTTCCATCCGTGGTTGAACAC
Trinity_2-2     TAGGGCTCCAAAGGCTCAAGGTAATATGGAAGATGTCGTTTTCCATCCGTGGTTGAACAC
Spades_2-2      TAGGGCTCCAAAGGCTCAAGGTAATATGGAAGATGTCGTTTTCCATCCGTGGTTGAACAC
                ************************************************************

Oases|KU169878  GTGTGGAAAGTTGATTTTCCTACTTATCGCTGTCCTGTGTCTCAAGAAATTACCAGGAAA
Trinity_2-2     GTGTGGAAAGTTGATTTTCCTACTTATCGCTGTCCTGTGTCTCAAGAAATTACCAGGAAA
Spades_2-2      GTGTGGAAAGTTGATTTTCCTACTTATCGCTGTCCTGTGTCTCAAGAAATTACCAGGAAA
                ************************************************************

Oases|KU169878  GAACGACGTAGACACTTTCATGCGCAGGCTCGACAGCTTACCCAAAGCTGTTAAGGGTGC
Trinity_2-2     GAACGACGTAGACACTTTCATGCGCAGGCTCGACAGCTTACCCAAAGCTGTTAAGGGTGC
Spades_2-2      GAACGACGTAGACACTTTCATGCGCAGGCTCGACAGCTTACCCAAAGCTGTTAAGGGTGC
                ************************************************************

Oases|KU169878  GACACAACTACATGAATGGGTGTCAAAATACTTCGATCTCTCTTTGGATCACGTCAAGGC
Trinity_2-2     GACACAACTACATGAATGGGTGTCAAAATACTTCGATCTCTCTTTGGATCACGTCAAGGC
Spades_2-2      GACACAACTACATGAATGGGTGTCAAAATACTTCGATCTCTCTTTGGATCACGTCAAGGC
                ************************************************************

Oases|KU169878  GATGATTGTTGGTAAATCTTGTGCCGAAATGAAGAAGGCTGAATCATCAAGCGCCAAAGT
Trinity_2-2     GATGATTGTTGGTAAATCTTGTGCCGAAATGAAGAAGGCTGAATCATCAAGCGCCAAAGT
Spades_2-2      GATGATTGTTGGTAAATCTTGTGCCGAAATGAAGAAGGCTGAATCATCAAGCGCCAAAGT
                ************************************************************

Oases|KU169878  TTTGGCTTGGGCCGCTAGAGTTCAAGATTTCGTCAGATTGGAACAACGAAGTAAAATCGA
Trinity_2-2     TTTGGCTTGGGCCGCTAGAGTTCAAGATTTCGTCAGATTGGAACAACGAAGTAAAATCGA
Spades_2-2      TTTGGCTTGGGCCGCTAGAGTTCAAGATTTCGTCAGATTGGAACAACGAAGTAAAATCGA
                ************************************************************

Oases|KU169878  TAGTGATATCGCTGTCGCCAACGAGGCTGAAGCCTTGTATCACACTGGATTGCAATTTGC
Trinity_2-2     TAGTGATATCGCTGTCGCCAACGAGGCTGAAGCCTTGTATCACACTGGATTGCAATTTGC
Spades_2-2      TAGTGATATCGCTGTCGCCAACGAGGCTGAAGCCTTGTATCACACTGGATTGCAATTTGC
                ************************************************************

Oases|KU169878  AGGAGACACTCTGTTACCTCCAGAATTGCACAAGGTCGTGAACAGTGCGCTAAGACCAGC
Trinity_2-2     AGGAGACACTCTGTTACCTCCAGAATTGCACAAGGTCGTGAACAGTGCGCTAAGACCAGC
Spades_2-2      AGGAGACACTCTGTTACCTCCAGAATTGCACAAGGTCGTGAACAGTGCGCTAAGACCAGC
                ************************************************************

Oases|KU169878  CCGCGATATATATGAGTACGTCACCCGCTCCCCAATAAAAGGAGGGAGTCGTAAGATGAG
Trinity_2-2     CCGCGATATATATGAGTACGTCACCCGCTCCCCAATAAAAGGAGGGAGTCGTAAGATGAG
Spades_2-2      CCGCGATATATATGAGTACGTCACCCGCTCCCCAATAAAAGGAGGGAGTCGTAAGATGAG
                ************************************************************

Oases|KU169878  ACCCTTGATGATTTGGCTAGCTGGCCAGTCAGGAATTGGGAAAACCTCTATGGTGGATCC
Trinity_2-2     ACCCTTGATGATTTGGCTAGCTGGCCAGTCAGGAATTGGGAAAACCTCTATGGTGGATCC
Spades_2-2      ACCCTTGATGATTTGGCTAGCTGGCCAGTCAGGAATTGGGAAAACCTCTATGGTGGATCC
                ************************************************************

Oases|KU169878  TCTATGTATCGATTTGCTTCGAGCAATGGGTTATGTGGGACCTGAACATCTCCACTCGTT
Trinity_2-2     TCTATGTATCGATTTGCTTCGAGCAATGGGTTATGTGGGACCTGAACATCTCCACTCGTT
Spades_2-2      TCTATGTATCGATTTGCTTCGAGCAATGGGTTATGTGGGACCTGAACATCTCCACTCGTT
                ************************************************************

Oases|KU169878  GGTGTATGGCCGCCAAGTTGAGACGGAGTACTGGGATGGTTACAAAGCCCACAAGATAGT
Trinity_2-2     GGTGTATGGCCGCCAAGTTGAGACGGAGTACTGGGATGGTTACAAAGCCCACAAGATAGT
Spades_2-2      GGTGTATGGCCGCCAAGTTGAGACGGAGTACTGGGATGGTTACAAAGCCCACAAGATAGT
                ************************************************************

Oases|KU169878  GATCTATGATGATGCTTTTCAGCTGAAAGATGATGCTGTGAACAGGAATTTGGAGGTATT
Trinity_2-2     GATCTATGATGATGCTTTTCAGCTGAAAGATGATGCTGTGAACAGGAATTTGGAGGTATT
Spades_2-2      GATCTATGATGATGCTTTTCAGCTGAAAGATGATGCTGTGAACAGGAATTTGGAGGTATT
                ************************************************************

Oases|KU169878  TGAGGTTATACGTTCTTGCAACACGTATCCTCAACACCTTCATATGGCTTGTCTCTCGGA
Trinity_2-2     TGAGGTTATACGTTCTTGCAACACGTATCCTCAACACCTTCATATGGCTTGTCTCTCGGA
Spades_2-2      TGAGGTTATACGTTCTTGCAACACGTATCCTCAACACCTTCATATGGCTTGTCTCTCGGA
                ************************************************************

Oases|KU169878  TAAAAACACTTTTTCAGTAGCGGAAGTGTACATCTACACTACCAACGAAATGAATGTCAA
Trinity_2-2     TAAAAACACTTTTTCAGTAGCGGAAGTGTACATCTACACTACCAACGAAATGAATGTCAA
Spades_2-2      TAAAAACACTTTTTCAGTAGCGGAAGTGTACATCTACACTACCAACGAAATGAATGTCAA
                ************************************************************

Oases|KU169878  ACTTGAGTCGCTGACTCATGAACAAGCATTCTACAACCGCATGAGTGAAAACGCGTTCAC
Trinity_2-2     ACTTGAGTCGCTGACTCATGAACAAGCATTCTACAACCGCATGAGTGAAAACGCGTTCAC
Spades_2-2      ACTTGAGTCGCTGACTCATGAACAAGCATTCTACAACCGCATGAGTGAAAACGCGTTCAC
                ************************************************************

Oases|KU169878  TGTGCGTCCAAAAGAGGCTTATCGTCTAGTCGAAGAAGGATCAACCGGCAATAAGCAGTA
Trinity_2-2     TGTGCGTCCAAAAGAGGCTTATCGTCTAGTCGAAGAAGGATCAACCGGCAATAAGCAGTA
Spades_2-2      TGTGCGTCCAAAAGAGGCTTATCGTCTAGTCGAAGAAGGATCAACCGGCAATAAGCAGTA
                ************************************************************

Oases|KU169878  TCGTTTGGACAAAACGAAAACCAAAGGAGCTATCGATCTCGATGTGTACGAATTCGTGCG
Trinity_2-2     TCGTTTGGACAAAACGAAAACCAAAGGAGCTATCGATCTCGATGTGTACGAATTCGTGCG
Spades_2-2      TCGTTTGGACAAAACGAAAACCAAAGGAGCTATCGATCTCGATGTGTACGAATTCGTGCG
                ************************************************************

Oases|KU169878  CATGCAAAGAATAAATGACCACCCTTCGGGTTGGAAAGCTACGGATGAAGTATATGGCTA
Trinity_2-2     CATGCAAAGAATAAATGACCACCCTTCGGGTTGGAAAGCTACGGATGAAGTATATGGCTA
Spades_2-2      CATGCAAAGAATAAATGACCACCCTTCGGGTTGGAAAGCTACGGATGAAGTATATGGCTA
                ************************************************************

Oases|KU169878  TGCAGAGTTCTCGAAACTAATGTGTGCTGAATGGAAGAGAAGGAAGACAGAACATCAGAA
Trinity_2-2     TGCAGAGTTCTCGAAACTAATGTGTGCTGAATGGAAGAGAAGGAAGACAGAACATCAGAA
Spades_2-2      TGCAGAGTTCTCGAAACTAATGTGTGCTGAATGGAAGAGAAGGAAGACAGAACATCAGAA
                ************************************************************

Oases|KU169878  TACTGTTGACTTCCTTAAGAAGTATGCAGAGCGACCCTTCGAGACCAACCCCGGACCAGT
Trinity_2-2     TACTGTTGACTTCCTTAAGAAGTATGCAGAGCGACCCTTCGAGACCAACCCCGGACCAGT
Spades_2-2      TACTGTTGACTTCCTTAAGAAGTATGCAGAGCGACCCTTCGAGACCAACCCCGGACCAGT
                ************************************************************

Oases|KU169878  GGAGGATATCCCAATAAGACACGATGATGTCGAGCAGGGGGTAGAAGCGCAGATGGGTCG
Trinity_2-2     GGAGGATATCCCAATAAGACACGATGATGTCGAGCAGGGGGTAGAAGCGCAGATGGGTCG
Spades_2-2      GGAGGATATCCCAATAAGACACGATGATGTCGAGCAGGGGGTAGAAGCGCAGATGGGTCG
                ************************************************************

Oases|KU169878  AGATGCAGATTGGTTTAACAATGACATAGCGGAACGTATAGCGCGTGGACAGGATATTAC
Trinity_2-2     AGATGCAGATTGGTTTAACAATGACATAGCGGAACGTATAGCGCGTGGACAGGATATTAC
Spades_2-2      AGATGCAGATTGGTTTAACAATGACATAGCGGAACGTATAGCGCGTGGACAGGATATTAC
                ************************************************************

Oases|KU169878  TGATATCTTGTATGAGTATGCTGAAGATGACGAGTTGCATGAGGATTACATGGCTTACAA
Trinity_2-2     TGATATCTTGTATGAGTATGCTGAAGATGACGAGTTGCATGAGGATTACATGGCTTACAA
Spades_2-2      TGATATCTTGTATGAGTATGCTGAAGATGACGAGTTGCATGAGGATTACATGGCTTACAA
                ************************************************************

Oases|KU169878  GAAACAGCAGGCCCAGCCTAGTAAGTGGGACAAATACGCGCGCCGTCTCGAAAGTGCAAT
Trinity_2-2     GAAACAGCAGGCCCAGCCTAGTAAGTGGGACAAATACGCGCGCCGTCTCGAAAGTGCAAT
Spades_2-2      GAAACAGCAGGCCCAGCCTAGTAAGTGGGACAAATACGCGCGCCGTCTCGAAAGTGCAAT
                ************************************************************

Oases|KU169878  TACGGAAGGAAAGAATTTCCTTGCCCGTGTGGTTTCAAAAATAGCCAGCGTCATTCGGGA
Trinity_2-2     TACGGAAGGAAAGAATTTCCTTGCCCGTGTGGTTTCAAAAATAGCCAGCGTCATTCGGGA
Spades_2-2      TACGGAAGGAAAGAATTTCCTTGCCCGTGTGGTTTCAAAAATAGCCAGCGTCATTCGGGA
                ************************************************************

Oases|KU169878  GAACCCATATTTGACCATGATGGCAACTGTGGGGAGCGTTCTCGCTCTGTATGGAGCTAT
Trinity_2-2     GAACCCATATTTGACCATGATGGCAACTGTGGGGAGCGTTCTCGCTCTGTATGGAGCTAT
Spades_2-2      GAACCCATATTTGACCATGATGGCAACTGTGGGGAGCGTTCTCGCTCTGTATGGAGCTAT
                ************************************************************

Oases|KU169878  GCGTTGGTTTTCGAAAGGAGTAACGGAGACTTTTGACGCTGAAGAAGTTACTATTCCCAA
Trinity_2-2     GCGTTGGTTTTCGAAAGGAGTAACGGAGACTTTTGACGCTGAAGAAGTTACTATTCCCAA
Spades_2-2      GCGTTGGTTTTCGAAAGGAGTAACGGAGACTTTTGACGCTGAAGAAGTTACTATTCCCAA
                ************************************************************

Oases|KU169878  CGAAACCAAGGTAGAGAACGTTGTGCGTACGGAGGGTTTTGAATCTTACGACCATCGGAC
Trinity_2-2     CGAAACCAAGGTAGAGAACGTTGTGCGTACGGAGGGTTTTGAATCTTACGACCATCGGAC
Spades_2-2      CGAAACCAAGGTAGAGAACGTTGTGCGTACGGAGGGTTTTGAATCTTACGACCATCGGAC
                ************************************************************

Oases|KU169878  TCCGCGCGCTCATCGAGCCAACAGGCAATATGTGCGAGCTGAGGCGATGATAGATGAAAC
Trinity_2-2     TCCGCGCGCTCATCGAGCCAACAGGCAATATGTGCGAGCTGAGGCGATGATAGATGAAAC
Spades_2-2      TCCGCGCGCTCATCGAGCCAACAGGCAATATGTGCGAGCTGAGGCGATGATAGATGAAAC
                ************************************************************

Oases|KU169878  AGGGTACCTGGTAGCCAACAACAAAGTCACTGGCAACACGTATCGAATGTGTATCAAGAG
Trinity_2-2     AGGGTACCTGGTAGCCAACAACAAAGTCACTGGCAACACGTATCGAATGTGTATCAAGAG
Spades_2-2      AGGGTACCTGGTAGCCAACAACAAAGTCACTGGCAACACGTATCGAATGTGTATCAAGAG
                ************************************************************

Oases|KU169878  GGATCCTGATGATTTGGTCGTTGGAAACGCTGTGTTTATCACAGGGTGGACGCTCCTCAT
Trinity_2-2     GGATCCTGATGATTTGGTCGTTGGAAACGCTGTGTTTATCACAGGGTGGACGCTCCTCAT
Spades_2-2      GGATCCTGATGATTTGGTCGTTGGAAACGCTGTGTTTATCACAGGGTGGACGCTCCTCAT
                ************************************************************

Oases|KU169878  ACCGTACCACTTCGTTTGTGGACTGGCGGGACGGAGAATAGCTGCTGATTCCATCGTGAC
Trinity_2-2     ACCGTACCACTTCGTTTGTGGACTGGCGGGACGGAGAATAGCTGCTGATTCCATCGTGAC
Spades_2-2      ACCGTACCACTTCGTTTGTGGACTGGCGGGACGGAGAATAGCTGCTGATTCCATCGTGAC
                ************************************************************

Oases|KU169878  TTTGTCAAAGCCAGGCTTGGATAAGATTATTGAATTCCCGTTGTCACGAATCTTCCGATA
Trinity_2-2     TTTGTCAAAGCCAGGCTTGGATAAGATTATTGAATTCCCGTTGTCACGAATCTTCCGATA
Spades_2-2      TTTGTCAAAGCCAGGCTTGGATAAGATTATTGAATTCCCGTTGTCACGAATCTTCCGATA
                ************************************************************

Oases|KU169878  CGATACCTCACCAGATGGTTTTACCACTAGTGAGTATTGTGCTCGAATGGAACATGAAGA
Trinity_2-2     CGATACCTCACCAGATGGTTTTACCACTAGTGAGTATTGTGCTCGAATGGAACATGAAGA
Spades_2-2      CGATACCTCACCAGATGGTTTTACCACTAGTGAGTATTGTGCTCGAATGGAACATGAAGA
                ************************************************************

Oases|KU169878  TGGAGAATTGGTTGATGCCATCCTGGTAAACCTGCATGGTTTGGGAGTGCGAATCCATCC
Trinity_2-2     TGGAGAATTGGTTGATGCCATCCTGGTAAACCTGCATGGTTTGGGAGTGCGAATCCATCC
Spades_2-2      TGGAGAATTGGTTGATGCCATCCTGGTAAACCTGCATGGTTTGGGAGTGCGAATCCATCC
                ************************************************************

Oases|KU169878  TGACCTCCGGGGAAAAATTGTGACGGTACGAGACCAAGCGCACCTGAGTACGACATTTCA
Trinity_2-2     TGACCTCCGGGGAAAAATTGTGACGGTACGAGACCAAGCGCACCTGAGTACGACATTTCA
Spades_2-2      TGACCTCCGGGGAAAAATTGTGACGGTACGAGACCAAGCGCACCTGAGTACGACATTTCA
                ************************************************************

Oases|KU169878  TGCGATTCTCACAACGATGTCCAGGAAGCCACCACTAACAACGTCACAACAAGTGGTAAA
Trinity_2-2     TGCGATTCTCACAACGATGTCCAGGAAGCCACCACTAACAACGTCACAACAAGTGGTAAA
Spades_2-2      TGCGATTCTCACAACGATGTCCAGGAAGCCACCACTAACAACGTCACAACAAGTGGTAAA
                ************************************************************

Oases|KU169878  AGGGGTCAAGCCAATGGATAAAATCCTGCACATCAATTTACCAGTTGGGGACAAAACAAC
Trinity_2-2     AGGGGTCAAGCCAATGGATAAAATCCTGCACATCAATTTACCAGTTGGGGACAAAACAAC
Spades_2-2      AGGGGTCAAGCCAATGGATAAAATCCTGCACATCAATTTACCAGTTGGGGACAAAACAAC
                ************************************************************

Oases|KU169878  GCAATACACCCAACGTGACTGTTACAAGTATTATTCCGTAACGGTCGTTGGAGATTGTGG
Trinity_2-2     GCAATACACCCAACGTGACTGTTACAAGTATTATTCCGTAACGGTCGTTGGAGATTGTGG
Spades_2-2      GCAATACACCCAACGTGACTGTTACAAGTATTATTCCGTAACGGTCGTTGGAGATTGTGG
                ************************************************************

Oases|KU169878  TGCCTTGCTGGTAGCACAAAATCATGCAATTGTGAGGAAAATATTTGCAATGCATATAGC
Trinity_2-2     TGCCTTGCTGGTAGCACAAAATCATGCAATTGTGAGGAAAATATTTGCAATGCATATAGC
Spades_2-2      TGCCTTGCTGGTAGCACAAAATCATGCAATTGTGAGGAAAATATTTGCAATGCATATAGC
                ************************************************************

Oases|KU169878  AGGTGCGGAAGAAAATGGCTATGCTTGTCCAATCAATCAGGAAATGTTAGCGCGTGGCTT
Trinity_2-2     AGGTGCGGAAGAAAATGGCTATGCTTGTCCAATCAATCAGGAAATGTTAGCGCGTGGCTT
Spades_2-2      AGGTGCGGAAGAAAATGGCTATGCTTGTCCAATCAATCAGGAAATGTTAGCGCGTGGCTT
                ************************************************************

Oases|KU169878  CAAAAAGTTCGCTCTTTTGGAGGCTAGAATCACAGCTCAGATGAGTTTTGAGGCACCGAA
Trinity_2-2     CAAAAAGTTCGCTCTTTTGGAGGCTAGAATCACAGCTCAGATGAGTTTTGAGGCACCGAA
Spades_2-2      CAAAAAGTTCGCTCTTTTGGAGGCTAGAATCACAGCTCAGATGAGTTTTGAGGCACCGAA
                ************************************************************

Oases|KU169878  GGACGCAATTGAAGGACCGTGTCAAACCCCGGAAGGATTGTTCGCCCCTATTGGCAAAGC
Trinity_2-2     GGACGCAATTGAAGGACCGTGTCAAACCCCGGAAGGATTGTTCGCCCCTATTGGCAAAGC
Spades_2-2      GGACGCAATTGAAGGACCGTGTCAAACCCCGGAAGGATTGTTCGCCCCTATTGGCAAAGC
                ************************************************************

Oases|KU169878  GCCGATAGGCGTAGGGATGTCCACCAAGACGGCTATACGACCTTCACGCTTGTATGGAAG
Trinity_2-2     GCCGATAGGCGTAGGGATGTCCACCAAGACGGCTATACGACCTTCACGCTTGTATGGAAG
Spades_2-2      GCCGATAGGCGTAGGGATGTCCACCAAGACGGCTATACGACCTTCACGCTTGTATGGAAG
                ************************************************************

Oases|KU169878  AATAACTAAACCGACAACTGCACCATCATACTTGGGTAAAGACGCGCTTTATCGTGGATT
Trinity_2-2     AATAACTAAACCGACAACTGCACCATCATACTTGGGTAAAGACGCGCTTTATCGTGGATT
Spades_2-2      AATAACTAAACCGACAACTGCACCATCATACTTGGGTAAAGACGCGCTTTATCGTGGATT
                ************************************************************

Oases|KU169878  GACCAAGTGTGGTGTTCGCACAGTTAATATTCAACCAGAATACATAGACGCAGCGGCGAA
Trinity_2-2     GACCAAGTGTGGTGTTCGCACAGTTAATATTCAACCAGAATACATAGACGCAGCGGCGAA
Spades_2-2      GACCAAGTGTGGTGTTCGCACAGTTAATATTCAACCAGAATACATAGACGCAGCGGCGAA
                ************************************************************

Oases|KU169878  TGACGTCGCACGCTATGTGTTAAACCAGCATGTTGGTCACGTGGATAGGGAACGATACAC
Trinity_2-2     TGACGTCGCACGCTATGTGTTAAACCAGCATGTTGGTCACGTGGATAGGGAACGATACAC
Spades_2-2      TGACGTCGCACGCTATGTGTTAAACCAGCATGTTGGTCACGTGGATAGGGAACGATACAC
                ************************************************************

Oases|KU169878  ACGTATATTGTCGTACGAGGAGGCTGTTAAGGGCGTGCCGTACGATGATTTCATGAAGTC
Trinity_2-2     ACGTATATTGTCGTACGAGGAGGCTGTTAAGGGCGTGCCGTACGATGATTTCATGAAGTC
Spades_2-2      ACGTATATTGTCGTACGAGGAGGCTGTTAAGGGCGTGCCGTACGATGATTTCATGAAGTC
                ************************************************************

Oases|KU169878  AGTGACTCGAGTCACTTCCCCTGGTTACCCCTATTGCTTGGATACTGGAAACATGCCAGG
Trinity_2-2     AGTGACTCGAGTCACTTCCCCTGGTTACCCCTATTGCTTGGATACTGGAAACATGCCAGG
Spades_2-2      AGTGACTCGAGTCACTTCCCCTGGTTACCCCTATTGCTTGGATACTGGAAACATGCCAGG
                ************************************************************

Oases|KU169878  GAAAAGCAAATGGATGGGGCTCGAACAAGATTTCGATATGACAAGTCCAGCTGCTTTGGC
Trinity_2-2     GAAAAGCAAATGGATGGGGCTCGAACAAGATTTCGATATGACAAGTCCAGCTGCTTTGGC
Spades_2-2      GAAAAGCAAATGGATGGGGCTCGAACAAGATTTCGATATGACAAGTCCAGCTGCTTTGGC
                ************************************************************

Oases|KU169878  TTTGAGGAAAGATGTTGAAAGTTTGTTGGAAGATTGCAAAAATGGCTTAGTCCGTGATGT
Trinity_2-2     TTTGAGGAAAGATGTTGAAAGTTTGTTGGAAGATTGCAAAAATGGCTTAGTCCGTGATGT
Spades_2-2      TTTGAGGAAAGATGTTGAAAGTTTGTTGGAAGATTGCAAAAATGGCTTAGTCCGTGATGT
                ************************************************************

Oases|KU169878  GGTGTTTGTCGACACTCTCAAGGATGAAAGGCGCGAGCTGATAAAGGTGGAAGCAAAGAA
Trinity_2-2     GGTGTTTGTCGACACTCTCAAGGATGAAAGGCGCGAGCTGATAAAGGTGGAAGCAAAGAA
Spades_2-2      GGTGTTTGTCGACACTCTCAAGGATGAAAGGCGCGAGCTGATAAAGGTGGAAGCAAAGAA
                ************************************************************

Oases|KU169878  GACTCGAGTCTTTTCTGCTGGACCACAGCATTTTGTAATAGCTTTCCGGCAATACTTTCT
Trinity_2-2     GACTCGAGTCTTTTCTGCTGGACCACAGCATTTTGTAATAGCTTTCCGGCAATACTTTCT
Spades_2-2      GACTCGAGTCTTTTCTGCTGGACCACAGCATTTTGTAATAGCTTTCCGGCAATACTTTCT
                ************************************************************

Oases|KU169878  TCCATTCTCTGCCTGGGTCATGCATAACAGAATCGAAAACGAAGTAGCCGTTGGAACAAA
Trinity_2-2     TCCATTCTCTGCCTGGGTCATGCATAACAGAATCGAAAACGAAGTAGCCGTTGGAACAAA
Spades_2-2      TCCATTCTCTGCCTGGGTCATGCATAACAGAATCGAAAACGAAGTAGCCGTTGGAACAAA
                ************************************************************

Oases|KU169878  CCCCTTCTCAATGGATTGGCACAACATTGCTGTGCGTATGCGTAGTAAAGGGAGACACAT
Trinity_2-2     CCCCTTCTCAATGGATTGGCACAACATTGCTGTGCGTATGCGTAGTAAAGGGAGACACAT
Spades_2-2      CCCCTTCTCAATGGATTGGCACAACATTGCTGTGCGTATGCGTAGTAAAGGGAGACACAT
                ************************************************************

Oases|KU169878  TATTGCTGGAGATTTTAGCAATTTTGATGGATCCCTCAACGCCCAAGTTCTCTGGACAAT
Trinity_2-2     TATTGCTGGAGATTTTAGCAATTTTGATGGATCCCTCAACGCCCAAGTTCTCTGGACAAT
Spades_2-2      TATTGCTGGAGATTTTAGCAATTTTGATGGATCCCTCAACGCCCAAGTTCTCTGGACAAT
                ************************************************************

Oases|KU169878  ATTTTGGAAGATATTTGTCCCGTGGCTTAATGATATTGAACCACTTGGTACACCCAAGAA
Trinity_2-2     ATTTTGGAAGATATTTGTCCCGTGGCTTAATGATATTGAACCACTTGGTACACCCAAGAA
Spades_2-2      ATTTTGGAAGATATTTGTCCCGTGGCTTAATGATATTGAACCACTTGGTACACCCAAGAA
                ************************************************************

Oases|KU169878  TGAGGAGAATCTGCGGGTCTGCACGAGTCTATGGACGCACTTGGTGCACTCCGTGCACAT
Trinity_2-2     TGAGGAGAATCTGCGGGTCTGCACGAGTCTATGGACGCACTTGGTGCACTCCGTGCACAT
Spades_2-2      TGAGGAGAATCTGCGGGTCTGCACGAGTCTATGGACGCACTTGGTGCACTCCGTGCACAT
                ************************************************************

Oases|KU169878  TTGTGGAGATAACTTGTACATGTGGACACATTCTCAACCATCGGGCAATCCCTTCACGGT
Trinity_2-2     TTGTGGAGATAACTTGTACATGTGGACACATTCTCAACCATCGGGCAATCCCTTCACGGT
Spades_2-2      TTGTGGAGATAACTTGTACATGTGGACACATTCTCAACCATCGGGCAATCCCTTCACGGT
                ************************************************************

Oases|KU169878  GATAATCAATAGTTTGTATAACTCAGTTATCATGCGTGTCGTGTGGCAATACATAATGGC
Trinity_2-2     GATAATCAATAGTTTGTATAACTCAGTTATCATGCGTGTCGTGTGGCAATACATAATGGC
Spades_2-2      GATAATCAATAGTTTGTATAACTCAGTTATCATGCGTGTCGTGTGGCAATACATAATGGC
                ************************************************************

Oases|KU169878  GAAAGAAGAACCTAAGTTACGCACAATGAACCATTTCAATCAACATGTTGCTATGGTTTC
Trinity_2-2     GAAAGAAGAACCTAAGTTACGCACAATGAACCATTTCAATCAACATGTTGCTATGGTTTC
Spades_2-2      GAAAGAAGAACCTAAGTTACGCACAATGAACCATTTCAATCAACATGTTGCTATGGTTTC
                ************************************************************

Oases|KU169878  ATATGGTGATGACAATCTACTTAACATCTCGGAAGGGGTAATTGATATCTTCAACCAACT
Trinity_2-2     ATATGGTGATGACAATCTACTTAACATCTCGGAAGGGGTAATTGATATCTTCAACCAACT
Spades_2-2      ATATGGTGATGACAATCTACTTAACATCTCGGAAGGGGTAATTGATATCTTCAACCAACT
                ************************************************************

Oases|KU169878  TACCATCTCGGAAGCCATGCGTTGGATAGGACACGAATACACAGATGAAACGAAAACAGG
Trinity_2-2     TACCATCTCGGAAGCCATGCGTTGGATAGGACACGAATACACAGATGAAACGAAAACAGG
Spades_2-2      TACCATCTCGGAAGCCATGCGTTGGATAGGACACGAATACACAGATGAAACGAAAACAGG
                ************************************************************

Oases|KU169878  CGAGGCTGCGCCCTATCGGACACTGGAAGAAGTCCGTTTCCTTAAAAGAGGGTTCAGAAT
Trinity_2-2     CGAGGCTGCGCCCTATCGGACACTGGAAGAAGTCCGTTTCCTTAAAAGAGGGTTCAGAAT
Spades_2-2      CGAGGCTGCGCCCTATCGGACACTGGAAGAAGTCCGTTTCCTTAAAAGAGGGTTCAGAAT
                ************************************************************

Oases|KU169878  GGATCACCTCTTGTGTCGGTGGGTAGCTCCTTTGAAGAAGGATGTCATCTACGAAATGCT
Trinity_2-2     GGATCACCTCTTGTGTCGGTGGGTAGCTCCTTTGAAGAAGGATGTCATCTACGAAATGCT
Spades_2-2      GGATCACCTCTTGTGTCGGTGGGTAGCTCCTTTGAAGAAGGATGTCATCTACGAAATGCT
                ************************************************************

Oases|KU169878  TAATTGGACGCGCAAAGGGATTAACCCAGATGATGTGACGATGATGATCATTGATACAGC
Trinity_2-2     TAATTGGACGCGCAAAGGGATTAACCCAGATGATGTGACGATGATGATCATTGATACAGC
Spades_2-2      TAATTGGACGCGCAAAGGGATTAACCCAGATGATGTGACGATGATGATCATTGATACAGC
                ************************************************************

Oases|KU169878  ATTTAGGGAGATCTCTTACCACGGAAGGGAAGCTTTCGAGAAGCTGCGAGGGCAGATACT
Trinity_2-2     ATTTAGGGAGATCTCTTACCACGGAAGGGAAGCTTTCGAGAAGCTGCGAGGGCAGATACT
Spades_2-2      ATTTAGGGAGATCTCTTACCACGGAAGGGAAGCTTTCGAGAAGCTGCGAGGGCAGATACT
                ************************************************************

Oases|KU169878  TGAGCAGCGGGATGTGTTGGTTGAATATCCTCAAATTTTGACCTTTGAGGAGTATCTTTT
Trinity_2-2     TGAGCAGCGGGATGTGTTGGTTGAATATCCTCAAATTTTGACCTTTGAGGAGTATCTTTT
Spades_2-2      TGAGCAGCGGGATGTGTTGGTTGAATATCCTCAAATTTTGACCTTTGAGGAGTATCTTTT
                ************************************************************

Oases|KU169878  TGATATTTCAGCCAATGAAGGAGATGGTCAAGCTTATAATTAAGATGTGATCTTACATAA
Trinity_2-2     TGATATTTCAGCCAATGAAGGAGATGGTCAAGCTTATAATTAAGATGTGATCTTACATAA
Spades_2-2      TGATATTTCAGCCAATGAAGGAGATGGTCAAGCTTATAATTAAGATGTGATCTTACATAA
                ************************************************************

Oases|KU169878  CTATACAATTGGTGGAGGTTAATAAAAGGGATGTATTGCTATCTTAATAATTAGGTTACT
Trinity_2-2     CTATACAATTGGTGGAGGTTAATAAAAGGGATGTATTGCTATCTTAATAATTAGGTTACT
Spades_2-2      CTATACAATTGGTGGAGGTTAATAAAAGGGATGTATTGCTATCTTAATAATTAGGTTACT
                ************************************************************

Oases|KU169878  TATTTAAGTTTACTTCCAGGGTGCCTAGATGCAGCCCATCAAAAACCCAGGAATCCTCCA
Trinity_2-2     TATTTAAGTTTACTTCCAGGGTGCCTAGATGCAGCCCATCAAAAACCCAGGAATCCTCCA
Spades_2-2      TATTTAAGTTTACTTCCAGGGTGCCTAGATGCAGCCCATCAAAAACCCAGGAATCCTCCA
                ************************************************************

Oases|KU169878  TGCTGCGTTAAAGATTAAGTGGTCTTAACGCAAAAGAACACCACTTGCCGAACAAGAACA
Trinity_2-2     TGCTGCGTTAAAGATTAAGTGGTCTTAACGCAAAAGAACACCACTTGCCGAACAAGAACA
Spades_2-2      TGCTGCGTTAAAGATTAAGTGGTCTTAACGCAAAAGAACACCACTTGCCGAACAAGAACA
                ************************************************************

Oases|KU169878  AGAAATTTCAACACATCAACAAGAAATAGTCAAGTTTATAAGCGACGGAGTGACTCCTCA
Trinity_2-2     AGAAATTTCAACACATCAACAAGAAATAGTCAAGTTTATAAGCGACGGAGTGACTCCTCA
Spades_2-2      AGAAATTTCAACACATCAACAAGAAATAGTCAAGTTTATAAGCGACGGAGTGACTCCTCA
                ************************************************************

Oases|KU169878  TTCTGAAGCTTTGCCCCTTATCACACCTTTAGATCAAGCATATTTGGCAATGACCACACG
Trinity_2-2     TTCTGAAGCTTTGCCCCTTATCACACCTTTAGATCAAGCATATTTGGCAATGACCACACG
Spades_2-2      TTCTGAAGCTTTGCCCCTTATCACACCTTTAGATCAAGCATATTTGGCAATGACCACACG
                ************************************************************

Oases|KU169878  AGAAGAAAGAATTCATACCATTAAAGACTTTCTCTCCCGCCCCATCAGGATCACTTCAAA
Trinity_2-2     AGAAGAAAGAATTCATACCATTAAAGACTTTCTCTCCCGCCCCATCAGGATCACTTCAAA
Spades_2-2      AGAAGAAAGAATTCATACCATTAAAGACTTTCTCTCCCGCCCCATCAGGATCACTTCAAA
                ************************************************************

Oases|KU169878  CCTTTGGTCGGAAACTAACACACAAGGTCAACAGTTGTTTTCAGCTAACTTTCCTGAAGT
Trinity_2-2     CCTTTGGTCGGAAACTAACACACAAGGTCAACAGTTGTTTTCAGCTAACTTTCCTGAAGT
Spades_2-2      CCTTTGGTCGGAAACTAACACACAAGGTCAACAGTTGTTTTCAGCTAACTTTCCTGAAGT
                ************************************************************

Oases|KU169878  GCTGATTGCTAATCCGATGTTCCGATCAAAAGTTGAAGGTTTCGTTGGGTTGAGAGCAAA
Trinity_2-2     GCTGATTGCTAATCCGATGTTCCGATCAAAAGTTGAAGGTTTCGTTGGGTTGAGAGCAAA
Spades_2-2      GCTGATTGCTAATCCGATGTTCCGATCAAAAGTTGAAGGTTTCGTTGGGTTGAGAGCAAA
                ************************************************************

Oases|KU169878  CATGCGCGTTAAGCTTCAAGTTAATTCGCAACCATTCCAACAAGGTAGACTGCTCATGCA
Trinity_2-2     CATGCGCGTTAAGCTTCAAGTTAATTCGCAACCATTCCAACAAGGTAGACTGCTCATGCA
Spades_2-2      CATGCGCGTTAAGCTTCAAGTTAATTCGCAACCATTCCAACAAGGTAGACTGCTCATGCA
                ************************************************************

Oases|KU169878  CTATATACCTTACGCTCAATATATGCCTAACAAAGTTTCAATGATTAATTATTCACTTCA
Trinity_2-2     CTATATACCTTACGCTCAATATATGCCTAACAAAGTTTCAATGATTAATTATTCACTTCA
Spades_2-2      CTATATACCTTACGCTCAATATATGCCTAACAAAGTTTCAATGATTAATTATTCACTTCA
                ************************************************************

Oases|KU169878  CGGCAAAACTGGATGTCCTAGGGTAGATTTAGATTTAAGCGTAGGTACTGAGATTGAAAT
Trinity_2-2     CGGCAAAACTGGATGTCCTAGGGTAGATTTAGATTTAAGCGTAGGTACTGAGATTGAAAT
Spades_2-2      CGGCAAAACTGGATGTCCTAGGGTAGATTTAGATTTAAGCGTAGGTACTGAGATTGAAAT
                ************************************************************

Oases|KU169878  GTTGATACCTTATGTGTCGCCACACGCCTACTACAACCTTGTAACAGGGCAAGGTTCTTT
Trinity_2-2     GTTGATACCTTATGTGTCGCCACACGCCTACTACAACCTTGTAACAGGGCAAGGTTCTTT
Spades_2-2      GTTGATACCTTATGTGTCGCCACACGCCTACTACAACCTTGTAACAGGGCAAGGTTCTTT
                ************************************************************

Oases|KU169878  TGGTGCGATCTACTTGACGGTATATTCGCAACTAAGAGATCCTGCAGCTGCTAACGGGTC
Trinity_2-2     TGGTGCGATCTACTTGACGGTATATTCGCAACTAAGAGATCCTGCAGCTGCTAACGGGTC
Spades_2-2      TGGTGCGATCTACTTGACGGTATATTCGCAACTAAGAGATCCTGCAGCTGCTAACGGGTC
                ************************************************************

Oases|KU169878  GGTTGAATACACAATCTGGGCATACTTAGAAGATGTGGACATCCAATACCCAACTGGAGC
Trinity_2-2     GGTTGAATACACAATCTGGGCATACTTAGAAGATGTGGACATCCAATACCCAACTGGAGC
Spades_2-2      GGTTGAATACACAATCTGGGCATACTTAGAAGATGTGGACATCCAATACCCAACTGGAGC
                ************************************************************

Oases|KU169878  AAATGTTTACACTGGAAGTGCTCCCAATCGTGCAACTCTCGCTAAAGAAATTGAGCAAGG
Trinity_2-2     AAATGTTTACACTGGAAGTGCTCCCAATCGTGCAACTCTCGCTAAAGAAATTGAGCAAGG
Spades_2-2      AAATGTTTACACTGGAAGTGCTCCCAATCGTGCAACTCTCGCTAAAGAAATTGAGCAAGG
                ************************************************************

Oases|KU169878  GTTGGACTATAGGACTCTTCGGAAAGCGCTTGTCGCGAACACATATGGTAACAACATTGA
Trinity_2-2     GTTGGACTATAGGACTCTTCGGAAAGCGCTTGTCGCGAACACATATGGTAACAACATTGA
Spades_2-2      GTTGGACTATAGGACTCTTCGGAAAGCGCTTGTCGCGAACACATATGGTAACAACATTGA
                ************************************************************

Oases|KU169878  AGAAGCGTTCGCTCAAATGGGTCCGGAAATCAAGGAGATTAAGGAACAGGGTACTATAAG
Trinity_2-2     AGAAGCGTTCGCTCAAATGGGTCCGGAAATCAAGGAGATTAAGGAACAGGGTACTATAAG
Spades_2-2      AGAAGCGTTCGCTCAAATGGGTCCGGAAATCAAGGAGATTAAGGAACAGGGTACTATAAG
                ************************************************************

Oases|KU169878  CAAAGGTTTGGGTCAGTTGGGAACAACCCTATCAACCTTTTCCAGTTTACCCATCCTGGG
Trinity_2-2     CAAAGGTTTGGGTCAGTTGGGAACAACCCTATCAACCTTTTCCAGTTTACCCATCCTGGG
Spades_2-2      CAAAGGTTTGGGTCAGTTGGGAACAACCCTATCAACCTTTTCCAGTTTACCCATCCTGGG
                ************************************************************

Oases|KU169878  ACCTTACTTGCGAGCGCCAGCTTGGTTGTCCAAGGCTGCCTCCAACGTAGCAATGCACTT
Trinity_2-2     ACCTTACTTGCGAGCGCCAGCTTGGTTGTCCAAGGCTGCCTCCAACGTAGCAATGCACTT
Spades_2-2      ACCTTACTTGCGAGCGCCAGCTTGGTTGTCCAAGGCTGCCTCCAACGTAGCAATGCACTT
                ************************************************************

Oases|KU169878  GGGGTTTTCAAAACCCTCAGTTCAGGGTATAGTTGAAGAAACCAAGTTGAGAACAGCTGC
Trinity_2-2     GGGGTTTTCAAAACCCTCAGTTCAGGGTATAGTTGAAGAAACCAAGTTGAGAACAGCTGC
Spades_2-2      GGGGTTTTCAAAACCCTCAGTTCAGGGTATAGTTGAAGAAACCAAGTTGAGAACAGCTGC
                ************************************************************

Oases|KU169878  ACGAATGGCTAATTTCAATGGTGTTGATTCCTCCTACCAATTGGGGTTGTCTGCGTCCAA
Trinity_2-2     ACGAATGGCTAATTTCAATGGTGTTGATTCCTCCTACCAATTGGGGTTGTCTGCGTCCAA
Spades_2-2      ACGAATGGCTAATTTCAATGGTGTTGATTCCTCCTACCAATTGGGGTTGTCTGCGTCCAA
                ************************************************************

Oases|KU169878  TGAAATTCAGACAGTTCCTGGTTTGTCAGGTTCTAAAGTGGATGAGATGGATCTTAATGT
Trinity_2-2     TGAAATTCAGACAGTTCCTGGTTTGTCAGGTTCTAAAGTGGATGAGATGGATCTTAATGT
Spades_2-2      TGAAATTCAGACAGTTCCTGGTTTGTCAGGTTCTAAAGTGGATGAGATGGATCTTAATGT
                ************************************************************

Oases|KU169878  TATCGCATCCATTCCCAATTATTGGTCGCAATTTTCATGGTCGGTGACTGATTCCACAAA
Trinity_2-2     TATCGCATCCATTCCCAATTATTGGTCGCAATTTTCATGGTCGGTGACTGATTCCACAAA
Spades_2-2      TATCGCATCCATTCCCAATTATTGGTCGCAATTTTCATGGTCGGTGACTGATTCCACAAA
                ************************************************************

Oases|KU169878  TAAAGTTTTATGGGATAATTACGTCACACCTTACAAGATCAAGCAGGAACCTGGAATAAC
Trinity_2-2     TAAAGTTTTATGGGATAATTACGTCACACCTTACAAGATCAAGCAGGAACCTGGAATAAC
Spades_2-2      TAAAGTTTTATGGGATAATTACGTCACACCTTACAAGATCAAGCAGGAACCTGGAATAAC
                ************************************************************

Oases|KU169878  ACCTCCACGTTTTGTCTGTACCTTTTTGGGTTTTCTAGCCAATATGTTCGCATATTGGCG
Trinity_2-2     ACCTCCACGTTTTGTCTGTACCTTTTTGGGTTTTCTAGCCAATATGTTCGCATATTGGCG
Spades_2-2      ACCTCCACGTTTTGTCTGTACCTTTTTGGGTTTTCTAGCCAATATGTTCGCATATTGGCG
                ************************************************************

Oases|KU169878  TGGTTCGCTGGTTTACACTTTCAAATTTGTTAAAACCAATTTCCATTCGGGTCGTCTGCA
Trinity_2-2     TGGTTCGCTGGTTTACACTTTCAAATTTGTTAAAACCAATTTCCATTCGGGTCGTCTGCA
Spades_2-2      TGGTTCGCTGGTTTACACTTTCAAATTTGTTAAAACCAATTTCCATTCGGGTCGTCTGCA
                ************************************************************

Oases|KU169878  AATAAGCTTCATACCGTTTTATTTCAACTCCACAATTTCGACGGGCGTACCAGATACGAC
Trinity_2-2     AATAAGCTTCATACCGTTTTATTTCAACTCCACAATTTCGACGGGCGTACCAGATACGAC
Spades_2-2      AATAAGCTTCATACCGTTTTATTTCAACTCCACAATTTCGACGGGCGTACCAGATACGAC
                ************************************************************

Oases|KU169878  GCGCGCTCAACGTATTATTGTTGATTTGCGCACAGCTACAGAGGTTTCTTTCACAGTGCC
Trinity_2-2     GCGCGCTCAACGTATTATTGTTGATTTGCGCACAGCTACAGAGGTTTCTTTCACAGTGCC
Spades_2-2      GCGCGCTCAACGTATTATTGTTGATTTGCGCACAGCTACAGAGGTTTCTTTCACAGTGCC
                ************************************************************

Oases|KU169878  TTATGTATCTTCGCGACCCTGGATGTTTTGCGCTAGAACCGAAAGTGAGGTTTTAGGAAC
Trinity_2-2     TTATGTATCTTCGCGACCCTGGATGTTTTGCGCTAGAACCGAAAGTGAGGTTTTAGGAAC
Spades_2-2      TTATGTATCTTCGCGACCCTGGATGTTTTGCGCTAGAACCGAAAGTGAGGTTTTAGGAAC
                ************************************************************

Oases|KU169878  CGTTGGTACAGACATGTACAATGCAGTTTTAGGCATCATACGTGTAGAGGTACTCAATCA
Trinity_2-2     CGTTGGTACAGACATGTACAATGCAGTTTTAGGCATCATACGTGTAGAGGTACTCAATCA
Spades_2-2      CGTTGGTACAGACATGTACAATGCAGTTTTAGGCATCATACGTGTAGAGGTACTCAATCA
                ************************************************************

Oases|KU169878  ACTTGTTGCCTCTAACAGTGTCACTCAATCCATTGACGTTTTGGTTGAAGTTAATGGAGG
Trinity_2-2     ACTTGTTGCCTCTAACAGTGTCACTCAATCCATTGACGTTTTGGTTGAAGTTAATGGAGG
Spades_2-2      ACTTGTTGCCTCTAACAGTGTCACTCAATCCATTGACGTTTTGGTTGAAGTTAATGGAGG
                ************************************************************

Oases|KU169878  ACCTGATCTCACATTTGCAGGCCCAGGAGGTCCCTCTTATAGGGCTTATTCTGGTTCGAC
Trinity_2-2     ACCTGATCTCACATTTGCAGGCCCAGGAGGTCCCTCTTATAGGGCTTATTCTGGTTCGAC
Spades_2-2      ACCTGATCTCACATTTGCAGGCCCAGGAGGTCCCTCTTATAGGGCTTATTCTGGTTCGAC
                ************************************************************

Oases|KU169878  AACAGTGGCGGACGAGTCGAAAGCTTTGTCTTGGGATGGTCAACTTCTTATAAAACCAAT
Trinity_2-2     AATAGTGGCGGACGAGTCGAAAGCTTTGTCTTGGGATGGTCAACTTCTTATAAAACCAAT
Spades_2-2      AATAGTGGCGGACGAGTCGAAAGCTTTGTCTTGGGATGGTCAACTTCTTATAAAACCAAT
                **.*********************************************************

Oases|KU169878  CGAAACTGAGCAAGCTAAGACGAATGAAGTCAAGAAAGAAGAAGCGTCGGCACAGATGAT
Trinity_2-2     CGAAACTGAGCAAGCTAAGACGAATGAAGTCAAGAAAGAAGAAGCGTCGGCACAGATGAT
Spades_2-2      CGAAACTGAGCAAGCTAAGACGAATGAAGTCAAGAAAGAAGAAGCGTCGGCACAGATGAT
                ************************************************************

Oases|KU169878  GGGTGATAACGAACAAACACCAAGAAATGAAGCTCAGTTGGGTGCACACTCGGAATCAAT
Trinity_2-2     GGGTGATAACGAACAAACACCAAGAAATGAAGCTCAGTTGGGTGCACACTCGGAATCAAT
Spades_2-2      GGGTGATAACGAACAAACACCAAGAAATGAAGCTCAGTTGGGTGCACACTCGGAATCAAT
                ************************************************************

Oases|KU169878  AGATACTCATCCTATACAGAGCAACTGGTCACCAGAAGCTTTGTGCATAGGGGAGAAAAT
Trinity_2-2     AGATACTCATCCTATACAGAGCAACTGGTCACCAGAAGCTTTGTGCATAGGGGAGAAAAT
Spades_2-2      AGATACTCATCCTATACAGAGCAACTGGTCACCAGAAGCTTTGTGCATAGGGGAGAAAAT
                ************************************************************

Oases|KU169878  CACCAGTGTGCGTCAACTCATCAAGCGACATGGTTTACTTGCACGTAAAATCACTCTAAA
Trinity_2-2     CACCAGTGTGCGTCAACTCATCAAGCGACATGGTTTACTTGCACGTAAAATCACTCTAAA
Spades_2-2      CACCAGTGTGCGTCAACTCATCAAGCGACATGGTTTACTTGCACGTAAAATCACTCTAAA
                ************************************************************

Oases|KU169878  TCAGGCCAATCCTACTTTGTTCTTGGCACCATTTGCGTTTCGCAATCCGCCATCGGCTAC
Trinity_2-2     TCAGGCCAATCCTACTTTGTTCTTGGCACCATTTGCGTTTCGCAATCCGCCATCGGCTAC
Spades_2-2      TCAGGCCAATCCTACTTTGTTCTTGGCACCATTTGCGTTTCGCAATCCGCCATCGGCTAC
                ************************************************************

Oases|KU169878  ACTAGCCACGTCGTCTCCGACGTCGTTGTTAGAGTACTTCCACGATATATACGCTTTCTA
Trinity_2-2     ACTAGCCACGTCGTCTCCGACGTCGTTGTTAGAGTACTTCCACGATATATACGCTTTCTA
Spades_2-2      ACTAGCCACGTCGTCTCCGACGTCGTTGTTAGAGTACTTCCACGATATATACGCTTTCTA
                ************************************************************

Oases|KU169878  TCGTGGTGGGATACGCCACAAAATTGTAGCAGAAGGGGCACCAAATTTCTTGGTTTCTAT
Trinity_2-2     TCGTGGTGGGATACGCCACAAAATTGTAGCAGAAGGGGCACCAAATTTCTTGGTTTCTAT
Spades_2-2      TCGTGGTGGGATACGCCACAAAATTGTAGCAGAAGGGGCACCAAATTTCTTGGTTTCTAT
                ************************************************************

Oases|KU169878  GGTCAATACTCTTCAAGAAGGTATGATTCAATTGCTGCTTAAATTCAATTGGTCAGCCTT
Trinity_2-2     GGTCAATACTCTTCAAGAAGGTATGATTCAATTGCTGCTTAAATTCAATTGGTCAGCCTT
Spades_2-2      GGTCAATACTCTTCAAGAAGGTATGATTCAATTGCTGCTTAAATTCAATTGGTCAGCCTT
                ************************************************************

Oases|KU169878  TTCATTTTTGCGCTCAACGTTCCCCGCAAATTTGATTCAATCTCCAATTTCGAACACCTT
Trinity_2-2     TTCATTTTTGCGCTCAACGTTCCCCGCAAATTTGATTCAATCTCCAATTTCGAACACCTT
Spades_2-2      TTCATTTTTGCGCTCAACGTTCCCCGCAAATTTGATTCAATCTCCAATTTCGAACACCTT
                ************************************************************

Oases|KU169878  CATATCAACACCCATTGAAGGAGCGATGGAGATACAAGTCCCCTACTACAACTCATCACA
Trinity_2-2     CATATCAACACCCATTGAAGGAGCGATGGAGATACAAGTCCCCTACTACAACTCATCACA
Spades_2-2      CATATCAACACCCATTGAAGGAGCGATGGAGATACAAGTCCCCTACTACAACTCATCACA
                ************************************************************

Oases|KU169878  TATTTCACCTTGCGTTGGGTTTTCCGCTGGTACGACGTCACCTATTTCGCGACGTTCTGC
Trinity_2-2     TATTTCACCTTGCGTTGGGTTTTCCGCTGGTACGACGTCACCTATTTCGCGACGTTCTGC
Spades_2-2      TATTTCACCTTGCGTTGGGTTTTCCGCTGGTACGACGTCACCTATTTCGCGACGTTCTGC
                ************************************************************

Oases|KU169878  ATTGCTAGGTTTTACCCCTCCAGTTATTGTTGGGGTGACACCTATGTTTCCGCCAGGCGA
Trinity_2-2     ATTGCTAGGTTTTACCCCTCCAGTTATTGTTGGGGTGACACCTATGTTTCCGCCAGGCGA
Spades_2-2      ATTGCTAGGTTTTACCCCTCCAGTTATTGTTGGGGTGACACCTATGTTTCCGCCAGGCGA
                ************************************************************

Oases|KU169878  AACCGATGAAATCAACTGTGCTGTATCTCGAGCAGCGGCGGACGATTTCTCGTTTTCTTA
Trinity_2-2     AACCGATGAAATCAACTGTGCTGTATCTCGAGCAGCGGCGGACGATTTCTCGTTTTCTTA
Spades_2-2      AACCGATGAAATCAACTGTGCTGTATCTCGAGCAGCGGCGGACGATTTCTCGTTTTCTTA
                ************************************************************

Oases|KU169878  CATATTGGGACCACCGCCTTTGGTTCCAATTTCTTTTTTGAACGTATAAAGGCACTACAT
Trinity_2-2     CATATTGGGACCACCGCCTTTGGTTCCAATTTCTTTTTTGAACGTATAAAGGCACTACAT
Spades_2-2      CATATTGGGACCACCGCCTTTGGTTCCAATTTCTTTTTTGAACGTATAAAGGCACTACAT
                ************************************************************

Oases|KU169878  AATCATATAATTAGAACTCGTGGTTGAGAAACCAGGAGTGGGAATTTACTTACTAATTGG
Trinity_2-2     AATCATATAATTAGAACTCGTGGTTGAGAAACCAGGAGTGGGAATTTACTTACTAATTGG
Spades_2-2      AATCATATAATTAGAACTCGTGGTTGAGAAACCAGGAGTGGGAATTTACTTACTAATTGG
                ************************************************************

Oases|KU169878  TAGAGTTAGGGTAATGGGTAAATTTAATTTCTTTTTATTTTCAGTTTTTCTATAGTCATA
Trinity_2-2     TAGAGTTAGGGTAATGGGTAAATTTAATTTCTTTTTATTTTCAGTTTTTCTATAGTCATA
Spades_2-2      TAGAGTTAGGGTAATGGGTAAATTTAATTTCTTTTTATTTTCAGTTTTTCTATAGTCATA
                ************************************************************

Oases|KU169878  ATTATAGTCATATATATCTATCAACCGCATAATTAACACGGTTTATCTCTTAATCATTAG
Trinity_2-2     ATTATAGTCATATATATCTATCAACCGCATAATTAACACGGTTTATCTCTTAATCATTAG
Spades_2-2      ATTATAGTCATATATATCTATCAACCGCATAATTAACACGGTTTATCTCTTAATCATTAG
                ************************************************************

Oases|KU169878  CTAAAGAGCTTATACAATAATCAACGTCAGAGCTCTTAACGAGCTAACAGGTTTTTCGGA
Trinity_2-2     CTAAAGAGCTTATACAATAATCAACGTCAGAGCTCTTAACGAGCTAACAGGTTTTTCGGA
Spades_2-2      CTAAAGAGCTTATACAATAATCAACGTCAGAGCTCTTAACGAGCTAACAGGTTTTTCGGA
                ************************************************************

Oases|KU169878  ATTTTCCTGCTAACTGACAGAATTCCAATAAAATGGTGATGGG-----------------
Trinity_2-2     ATTTTCCTGCTAACTGACAGAATTCCAATAAAATGGTGATGGGATATAAATTGTTTTTCA
Spades_2-2      ATTTTCCTGCTAACTGACAGAATTCCAATAAAATGGTGATGGGATATAAATTGTTTTTCA
                *******************************************                 

Oases|KU169878  ---
Trinity_2-2     ACA
Spades_2-2      ACA
                   
