# Supplementary material for: Metavisitor, a Suite of Galaxy Tools for Simple and Rapid Detection and Discovery of Viruses in Deep Sequence Data
Source: PLoS One. 2017 Jan 3;12(1):e0168397. doi: 10.1371/journal.pone.0168397 (PMC5207757; doi:10.1371/journal.pone.0168397)
Supplement: S14 File — (TXT) [file pone.0168397.s031.txt]

--- 0450-318 all datasets ---
# subject	subject length	Total Subject Coverage	Relative Subject Coverage	Best Bit Score	Mean Bit Score
gi|821461867|gb|KR029607.1|_Uncultured_marine_virus_isolate_Oxic3_1_genomic_sequence	43788	1334	0.030464967571	2334.0	2334.0
gi|19481591|gb|AF440570.1|_Shrimp_white_spot_syndrome_virus,_complete_genome	307287	1334	0.00434121847003	2325.0	2325.0
gi|9957025|gb|AF174647.1|_Bluetongue_virus_PSMCH1_gene,_complete_cds	1240	1228	0.990322580645	2215.0	2215.0
gi|6940537|gb|AF065756.1|AF065756_Stealth_virus_1_clone_3B43_T7	836	653	0.781100478469	1003.0	609.0
gi|6561412|gb|AF191073.1|AF191073_Stealth_virus_1_clone_3B43,_genomic_sequence	3620	2434	0.672375690608	1945.0	484.764705882
gi|45357423|gb|AY535449.1|_HIV-1_isolate_309_clone_3_from_France_envelope_glycoprotein_(env)_gene,_	2241	176	0.078536367693	304.0	304.0
gi|45357419|gb|AY535447.1|_HIV-1_isolate_309_clone_1_from_France_envelope_glycoprotein_(env)_gene,_	2241	176	0.078536367693	304.0	304.0
gi|6957471|gb|AF065755.1|AF065755_Stealth_virus_1_clone_3B43_T3	814	668	0.820638820639	866.0	288.8625
gi|163914081|dbj|AB331651.1|_Bovine_papillomavirus-10_DNA,_complete_genome	7399	115	0.0155426408974	203.0	203.0
gi|38569384|gb|AY397620.1|_Bluetongue_virus_isolate_10_5'_UTR	290	186	0.641379310345	154.0	115.5
gi|84579786|dbj|AB214978.1|_Human_picobirnavirus_pseudogene_for_RNA-dependent_RNA_polymerase	193	133	0.689119170984	102.0	93.65
gi|109255272|ref|NC_008168.1|_Choristoneura_occidentalis_granulovirus,_complete_genome	104710	43	0.000410658007831	64.4	64.4
gi|84683224|gb|DQ333351.1|_Choristoneura_occidentalis_granulovirus,_complete_genome	104710	43	0.000410658007831	64.4	64.4
gi|440496637|gb|JX997952.1|_Garlic_virus_A_isolate_WA7,_complete_genome	8677	48	0.00553186585225	51.8	50.6
gi|197270693|dbj|DL073929.1|_new_adenovirus_and_the_medicine_containing_adenovirus	32407	30	0.000925725923412	50.0	50.0
gi|207026032|dbj|DL137104.1|_new_adenovirus_and_the_medicine_containing_adenovirus	36187	30	0.000829026998646	50.0	50.0
gi|207026030|dbj|DL137102.1|_new_adenovirus_and_the_medicine_containing_adenovirus	32407	30	0.000925725923412	50.0	50.0
gi|207026031|dbj|DL137103.1|_new_adenovirus_and_the_medicine_containing_adenovirus	6663	30	0.004502476362	50.0	50.0
gi|197270695|dbj|DL073931.1|_new_adenovirus_and_the_medicine_containing_adenovirus	36187	30	0.000829026998646	50.0	50.0
gi|197270694|dbj|DL073930.1|_new_adenovirus_and_the_medicine_containing_adenovirus	6663	30	0.004502476362	50.0	50.0
gi|532138189|gb|KF198064.2|_Citrus_necrotic_spot_virus_strain_Jal-1_segment_RNA1,_complete_sequence	6495	29	0.0044649730562	48.2	48.2
--- 0387-272_all_datasets ---
# subject	subject length	Total Subject Coverage	Relative Subject Coverage	Best Bit Score	Mean Bit Score
gi|564886468|gb|AF395898.3|_Hibiscus_latent_Singapore_virus,_complete_genome	6485	124	0.0191210485736	224.0	224.0
gi|723265770|ref|NC_008310.2|_Hibiscus_latent_Singapore_virus,_complete_genome	6485	124	0.0191210485736	224.0	224.0
gi|45477532|gb|AY546636.1|_Hibiscus_chlorotic_ringspot_virus_isolate_TW-Ch_movement_protein_(MP)_ge	849	124	0.14605418139	219.0	219.0
gi|45477528|gb|AY546634.1|_Hibiscus_chlorotic_ringspot_virus_isolate_TW-Y_movement_protein_(MP)_gen	849	124	0.14605418139	219.0	219.0
--- 0629-453 all datasets ---
# subject	subject length	Total Subject Coverage	Relative Subject Coverage	Best Bit Score	Mean Bit Score
gi|28170643|emb|AJ537514.1|_Synthetic_construct_plasmid_pAC161	10828	1091	0.1007572959	1968.0	1959.0
gi|28170640|emb|AJ537513.1|_Synthetic_construct_plasmid_pAC106	10877	1089	0.10011951825	1956.0	1951.5
gi|380719094|gb|JQ281544.1|_Expression_vector_pAV-UCSF,_complete_sequence	11534	1092	0.0946766082885	1957.0	1949.0
gi|14571750|emb|Y07862.2|_Cloning_vector_pEAV030_containing_cDNA_of_Equine_arteritis_virus,_complet	15528	1092	0.0703245749614	1957.0	1949.0
gi|342169634|dbj|HV325666.1|_JP_2011507523-A/2:_Genetically_Modified_Attenuated_Vesicular_Stomatiti	15752	1089	0.0691340782123	1952.0	1946.5
gi|238041727|dbj|DM095150.1|_RECOMBNINANT_CANINE_ADENOVIRUS_(CAV)_CONTAINING_EXOGENOUS_DNA	6503	1089	0.167461171767	1952.0	1946.5
gi|238041725|dbj|DM095148.1|_RECOMBNINANT_CANINE_ADENOVIRUS_(CAV)_CONTAINING_EXOGENOUS_DNA	6578	1089	0.165551839465	1952.0	1946.5
gi|238041735|dbj|DM095158.1|_RECOMBNINANT_CANINE_ADENOVIRUS_(CAV)_CONTAINING_EXOGENOUS_DNA	6243	1089	0.174435367612	1952.0	1946.5
gi|60326819|gb|AY768816.1|_Cloning_vector_pCMH500,_complete_sequence	8964	1089	0.121485943775	1952.0	1946.5
gi|238041740|dbj|DM095163.1|_RECOMBNINANT_CANINE_ADENOVIRUS_(CAV)_CONTAINING_EXOGENOUS_DNA	5109	1089	0.213153258955	1952.0	1946.5
gi|374272142|dbj|HV542004.1|_JP_2011524863-A/1:_COMBINED_MEASLES-HUMAN_PAPILLOMA_VACCINE	19774	1089	0.0550723171842	1952.0	1946.5
gi|238041736|dbj|DM095159.1|_RECOMBNINANT_CANINE_ADENOVIRUS_(CAV)_CONTAINING_EXOGENOUS_DNA	6612	1089	0.164700544465	1952.0	1946.5
gi|238041746|dbj|DM095169.1|_RECOMBNINANT_CANINE_ADENOVIRUS_(CAV)_CONTAINING_EXOGENOUS_DNA	8792	1089	0.123862602366	1952.0	1946.5
gi|238041724|dbj|DM095147.1|_RECOMBNINANT_CANINE_ADENOVIRUS_(CAV)_CONTAINING_EXOGENOUS_DNA	7001	1089	0.155549207256	1952.0	1946.5
gi|238041734|dbj|DM095157.1|_RECOMBNINANT_CANINE_ADENOVIRUS_(CAV)_CONTAINING_EXOGENOUS_DNA	7379	1089	0.147580973032	1952.0	1946.5
gi|342169633|dbj|HV325665.1|_JP_2011507523-A/1:_Genetically_Modified_Attenuated_Vesicular_Stomatiti	15732	1089	0.0692219679634	1952.0	1946.5
gi|576569445|dbj|HW350141.1|_JP_2013534810-A/112:_FAST_RESULTS_HYBRID_CAPTURE_ASSAY_AND_ASSOCIATED_	1962	1089	0.55504587156	1952.0	1946.5
gi|930968108|dbj|HW651907.1|_JP_2014522841-A/2:_CATIONIC_OIL-IN-WATER_EMULSIONS	12436	1089	0.0875683499518	1952.0	1946.5
gi|238041738|dbj|DM095161.1|_RECOMBNINANT_CANINE_ADENOVIRUS_(CAV)_CONTAINING_EXOGENOUS_DNA	6244	1089	0.174407431134	1952.0	1946.5
gi|374272143|dbj|HV542005.1|_JP_2011524863-A/2:_COMBINED_MEASLES-HUMAN_PAPILLOMA_VACCINE	19774	1089	0.0550723171842	1952.0	1946.5
gi|238041739|dbj|DM095162.1|_RECOMBNINANT_CANINE_ADENOVIRUS_(CAV)_CONTAINING_EXOGENOUS_DNA	6045	1089	0.180148883375	1952.0	1946.5
gi|238041722|dbj|DM095145.1|_RECOMBNINANT_CANINE_ADENOVIRUS_(CAV)_CONTAINING_EXOGENOUS_DNA	6994	1089	0.155704889906	1952.0	1946.5
gi|930968107|dbj|HW651906.1|_JP_2014522841-A/1:_CATIONIC_OIL-IN-WATER_EMULSIONS	12463	1089	0.0873786407767	1952.0	1946.5
gi|238041743|dbj|DM095166.1|_RECOMBNINANT_CANINE_ADENOVIRUS_(CAV)_CONTAINING_EXOGENOUS_DNA	4965	1089	0.219335347432	1952.0	1946.5
gi|238041726|dbj|DM095149.1|_RECOMBNINANT_CANINE_ADENOVIRUS_(CAV)_CONTAINING_EXOGENOUS_DNA	6196	1089	0.175758553906	1952.0	1946.5
gi|238041742|dbj|DM095165.1|_RECOMBNINANT_CANINE_ADENOVIRUS_(CAV)_CONTAINING_EXOGENOUS_DNA	8618	1089	0.126363425389	1952.0	1946.5
gi|238041737|dbj|DM095160.1|_RECOMBNINANT_CANINE_ADENOVIRUS_(CAV)_CONTAINING_EXOGENOUS_DNA	6447	1089	0.168915774779	1952.0	1946.5
gi|238041723|dbj|DM095146.1|_RECOMBNINANT_CANINE_ADENOVIRUS_(CAV)_CONTAINING_EXOGENOUS_DNA	6958	1089	0.156510491521	1952.0	1946.5
gi|13094136|dbj|AB038600.1|_Cloning_vector_pPVLUC441_DNA,_complete_sequence	6320	1089	0.172310126582	1947.0	1942.5
gi|60326813|gb|AY768815.1|_Cloning_vector_pCMH396,_complete_sequence	9404	1089	0.115801786474	1947.0	1942.5
gi|296033826|gb|GU474419.1|_Synthetic_construct_modified_HIV-1_subtype_C_backbone,_complete_sequenc	11035	1089	0.0986859990938	1947.0	1942.5
gi|13094134|dbj|AB038599.1|_Cloning_vector_pPV2_DNA,_complete_sequence	3877	1089	0.280887283982	1947.0	1942.5
gi|117571411|gb|EF050536.1|_Transfer_vector_pAcMLF9,_complete_sequence	9366	1092	0.116591928251	1948.0	1940.0
gi|527490804|dbj|HW153887.1|_JP_2013507935-A/14:_RECOMBINANT_MODIFIED_VACCINIA_ANKARA_(MVA)_VACCINI	4903	1089	0.22210891291	1943.0	1937.5
gi|92844577|dbj|DD082375.1|_A_method_to_increase_ability_of_DNA_vaccines_to_induce_neutralizing_ant	7486	1089	0.145471546888	1943.0	1937.5
gi|92869271|dbj|DD098716.1|_A_method_to_increase_antigens_produced_from_DNA_vaccines,_a_method_for_	7486	1089	0.145471546888	1943.0	1937.5
gi|92844576|dbj|DD082374.1|_A_method_to_increase_ability_of_DNA_vaccines_to_induce_neutralizing_ant	7486	1089	0.145471546888	1943.0	1937.5
gi|213680207|dbj|DL231478.1|_Recombinant_raccoon_pox_viruses_and_their_use_as_an_effective_vaccine_	8710	1089	0.125028702641	1943.0	1937.5
gi|213680208|dbj|DL231479.1|_Recombinant_raccoon_pox_viruses_and_their_use_as_an_effective_vaccine_	9020	1089	0.120731707317	1943.0	1937.5
gi|527490803|dbj|HW153886.1|_JP_2013507935-A/13:_RECOMBINANT_MODIFIED_VACCINIA_ANKARA_(MVA)_VACCINI	4903	1089	0.22210891291	1943.0	1937.5
gi|196096050|dbj|DL071698.1|_Packaging_of_positive-strand_RNA_virus_replicon_particles	4082	1089	0.266780989711	1943.0	1937.5
gi|662644374|dbj|DI340242.1|_KR_1020130112146-A/1:_HBV_genome_comprising_a_nucleotide_sequence_enco	7086	1089	0.153683319221	1938.0	1933.5
gi|662644376|dbj|DI340244.1|_KR_1020130112151-A/1:_Transgenic_animal_expressing_variant_protein_of_	7086	1089	0.153683319221	1938.0	1933.5
gi|238041733|dbj|DM095156.1|_RECOMBNINANT_CANINE_ADENOVIRUS_(CAV)_CONTAINING_EXOGENOUS_DNA	3888	1088	0.279835390947	1930.0	1925.0
gi|238041728|dbj|DM095151.1|_RECOMBNINANT_CANINE_ADENOVIRUS_(CAV)_CONTAINING_EXOGENOUS_DNA	4503	1088	0.241616699978	1930.0	1925.0
gi|238041730|dbj|DM095153.1|_RECOMBNINANT_CANINE_ADENOVIRUS_(CAV)_CONTAINING_EXOGENOUS_DNA	4009	1088	0.271389373909	1930.0	1925.0
gi|238041745|dbj|DM095168.1|_RECOMBNINANT_CANINE_ADENOVIRUS_(CAV)_CONTAINING_EXOGENOUS_DNA	5147	1088	0.211385272975	1930.0	1925.0
gi|238041741|dbj|DM095164.1|_RECOMBNINANT_CANINE_ADENOVIRUS_(CAV)_CONTAINING_EXOGENOUS_DNA	5067	1088	0.214722715611	1930.0	1925.0
gi|238041732|dbj|DM095155.1|_RECOMBNINANT_CANINE_ADENOVIRUS_(CAV)_CONTAINING_EXOGENOUS_DNA	3861	1088	0.281792281792	1930.0	1925.0
gi|238041744|dbj|DM095167.1|_RECOMBNINANT_CANINE_ADENOVIRUS_(CAV)_CONTAINING_EXOGENOUS_DNA	5241	1088	0.207593970616	1930.0	1925.0
gi|238041729|dbj|DM095152.1|_RECOMBNINANT_CANINE_ADENOVIRUS_(CAV)_CONTAINING_EXOGENOUS_DNA	3822	1088	0.284667713239	1930.0	1925.0
gi|238041731|dbj|DM095154.1|_RECOMBNINANT_CANINE_ADENOVIRUS_(CAV)_CONTAINING_EXOGENOUS_DNA	3955	1088	0.275094816688	1930.0	1925.0
gi|168367837|dbj|DI052120.1|_Rescue_of_Canine_Distemper_Virus_from_cDNA	18826	1089	0.0578455327738	1925.0	1919.5
gi|92381340|dbj|BD432985.1|_RESCUE_OF_CANINE_DISTEMPER_VIRUS_FROM_cDNA	18826	1089	0.0578455327738	1925.0	1919.5
gi|269294806|dbj|DM461231.1|_Quantitative_HIV_phenotype_or_tropism_assay	14226	916	0.0643891466329	1653.0	1653.0
gi|269294805|dbj|DM461230.1|_Quantitative_HIV_phenotype_or_tropism_assay	15524	916	0.0590054109766	1653.0	1653.0
gi|296556482|gb|AF324493.2|_HIV-1_vector_pNL4-3,_complete_sequence	14825	914	0.061652613828	1649.0	1649.0
gi|296556485|gb|M19921.2|HIVNL43_Human_immunodeficiency_virus_type_1,_NY5/BRU_(LAV-1)_recombinant_c	14825	914	0.061652613828	1649.0	1649.0
gi|30519795|emb|Z48163.2|_Semliki_forest_virus_genomic_RNA_for_non-structural_polyprotein_and_struc	14529	913	0.0628398375662	1647.0	1647.0
gi|168427664|dbj|DI130579.1|_METHOD_AND_COMPOSITION_FOR_ALTERING_A_B_CELL_MEDIATEDPATHOLOGY	7125	913	0.128140350877	1633.0	1633.0
gi|92379385|dbj|BD442690.1|_METHOD_AND_COMPOSITION_FOR_ALTERING_A_T_CELL_MEDIATED_PATHOLOGY	7125	913	0.128140350877	1633.0	1633.0
gi|168289541|dbj|DI033711.1|_METHOD_AND_COMPOSITION_FOR_ALTERING_A_T_CELL_MEDIATEDPATHOLOGY	7125	913	0.128140350877	1633.0	1633.0
gi|92381599|dbj|BD442851.1|_METHOD_AND_COMPOSITION_FOR_ALTERING_A_B_CELL_MEDIATED_PATHOLOGY	7125	913	0.128140350877	1633.0	1633.0
gi|30026601|gb|AY243467.1|_Chimeric_Dengue_virus_vector_p4(Delta30)-D2-ME,_complete_sequence	15239	864	0.0566966336374	1553.0	1553.0
gi|392790|gb|U00220.1|_Human_immunodeficiency_virus_type_1_Nef_protein_and_neomycin_phosphotransfer	6506	864	0.132800491854	1553.0	1553.0
gi|30026599|gb|AY243466.1|_Chimeric_Dengue_virus_vector_p4-D2-ME,_complete_sequence	15270	864	0.0565815324165	1553.0	1553.0
gi|56089728|gb|AY744150.1|_Dengue_virus_type_2_vector_p4(delta30)-4995,_complete_sequence	15129	864	0.0571088637716	1553.0	1553.0
gi|50345912|gb|AY656170.1|_Dengue_virus_type_3_vector_p3(delta30),_complete_sequence	15145	864	0.0570485308683	1553.0	1553.0
gi|30026605|gb|AY243469.1|_Chimeric_Dengue_virus_vector_p4(Delta30)-D2-CME,_complete_sequence	15237	864	0.0567040756054	1553.0	1553.0
gi|56785900|gb|AY705791.1|_Borna_disease_virus_rescue_plasmid_pBRT7-HrBDVc,_complete_sequence	12833	864	0.067326424063	1553.0	1553.0
gi|50345909|gb|AY656167.1|_Chimeric_dengue_virus_vector_p4-D3L-ME,_complete_sequence	15287	864	0.0565186105842	1553.0	1553.0
gi|551413851|dbj|DI175579.1|_KR_1020100011054-A/1:_Method_for_producing_viruses_co-packaged_with_tw	6723	864	0.128514056225	1553.0	1553.0
gi|30026603|gb|AY243468.1|_Chimeric_Dengue_virus_vector_p4-D2-CME,_complete_sequence	15268	864	0.056588944197	1553.0	1553.0
gi|28916167|gb|AY204705.1|_RNA_transcription_vector_pBRDI2,_complete_sequence	13822	864	0.0625090435538	1553.0	1553.0
gi|551413820|dbj|DI175548.1|_KR_1020100011051-A/17:_Gene_constructs_comprising_two_or_more_reprogra	6723	864	0.128514056225	1553.0	1553.0
gi|56089726|gb|AY744149.1|_Dengue_virus_type_2_vector_p2(delta30),_complete_sequence	15129	864	0.0571088637716	1553.0	1553.0
gi|50345910|gb|AY656168.1|_Chimeric_dengue_virus_vector_p4(delta30)-D3L-ME,_complete_sequence	15256	864	0.0566334556896	1553.0	1553.0
gi|28916157|gb|AY204704.1|_RNA_transcription_vector_pBRDI1,_complete_sequence	14201	864	0.0608407858602	1553.0	1553.0
gi|56785901|gb|AY705792.1|_Borna_disease_virus_rescue_plasmid_pBRT7-HrBDVnc,_complete_sequence	12829	864	0.0673474160106	1553.0	1553.0
gi|36312945|gb|AY376438.1|_Dengue_virus_vector_p4(Delta30),_complete_sequence	15239	864	0.0566966336374	1553.0	1553.0
gi|50345911|gb|AY656169.1|_Dengue_virus_type_3_vector_p3,_complete_sequence	15176	864	0.0569319978914	1553.0	1553.0
gi|56089724|gb|AY744148.1|_Dengue_virus_type_2_vector_p2,_complete_sequence	15159	864	0.056995844053	1553.0	1553.0
gi|42528337|gb|AY526355.1|_Cloning_vector_pBR-XJ160,_complete_sequence	14625	864	0.0590769230769	1553.0	1553.0
gi|49781322|gb|AY648301.1|_Dengue_virus_type_4_vector_p4,_complete_sequence	15270	864	0.0565815324165	1553.0	1553.0
gi|209305|gb|M83237.1|SYNRSV5NEO_cDNA_expression_vector_RSV.5(neo)	5108	864	0.169146436962	1553.0	1553.0
gi|551413840|dbj|DI175568.1|_KR_1020100011053-A/17:_Method_for_preparing_induced_pluripotent_stem_c	6723	864	0.128514056225	1553.0	1553.0
gi|92266342|dbj|BD366421.1|_ATTENUATED_FORMS_OF_BOVINE_VIRAL_DIARRHEA_VIRUS	14078	863	0.0613013212104	1552.0	1552.0
gi|340096613|dbj|HV202174.1|_JP_2000139482-A/1:_Attenuated_bovine_viral_diarrhea_virus	14078	863	0.0613013212104	1552.0	1552.0
gi|218732438|dbj|DL475795.1|_OPTIMIZED_VACCINES_TO_PROVIDE_PROTECTION_AGAINST_EBOLA_AND_OTHER_VIRUS	6426	859	0.133675692499	1550.0	1550.0
gi|218733235|dbj|DL475797.1|_OPTIMIZED_VACCINES_TO_PROVIDE_PROTECTION_AGAINST_EBOLA_AND_OTHER_VIRUS	6414	859	0.13392578734	1550.0	1550.0
gi|218733236|dbj|DL475798.1|_OPTIMIZED_VACCINES_TO_PROVIDE_PROTECTION_AGAINST_EBOLA_AND_OTHER_VIRUS	6424	859	0.133717310087	1550.0	1550.0
gi|168313742|dbj|DI124642.1|_Use_of_EDG2_receptor_in_an_animal_model_of_heartfailure	38306	864	0.0225552132825	1544.0	1544.0
gi|297227238|dbj|FW333819.1|_HSV-1_AND_HSV-2_VACCINES_AND_METHODS_OF_USE_THEREOF	3104	864	0.278350515464	1544.0	1544.0
gi|189052915|dbj|DJ417502.1|_New_expression_tools_for_multiprotein_applications	5279	864	0.163667361243	1544.0	1544.0
gi|134124184|dbj|DD414329.1|_Use_of_EDG2_receptor_in_an_animal_model_of_heart_failure	38306	864	0.0225552132825	1544.0	1544.0
gi|931025895|dbj|HW675235.1|_JP_2014207910-A/29:_POLYVALENT_VACCINE	3325	851	0.255939849624	1535.0	1535.0
gi|931025883|dbj|HW675223.1|_JP_2014207910-A/17:_POLYVALENT_VACCINE	4836	851	0.175971877585	1535.0	1535.0
gi|385296487|dbj|HV565533.1|_JP_2011530309-A/29:_POLYVALENT_VACCINE	3325	851	0.255939849624	1535.0	1535.0
gi|385296464|dbj|HV565510.1|_JP_2011530309-A/6:_POLYVALENT_VACCINE	3918	851	0.217202654416	1535.0	1535.0
gi|931025889|dbj|HW675229.1|_JP_2014207910-A/23:_POLYVALENT_VACCINE	4824	851	0.176409618574	1535.0	1535.0
gi|931025877|dbj|HW675217.1|_JP_2014207910-A/11:_POLYVALENT_VACCINE	3950	851	0.215443037975	1535.0	1535.0
gi|931025879|dbj|HW675219.1|_JP_2014207910-A/13:_POLYVALENT_VACCINE	3953	851	0.215279534531	1535.0	1535.0
gi|385296469|dbj|HV565515.1|_JP_2011530309-A/11:_POLYVALENT_VACCINE	3950	851	0.215443037975	1535.0	1535.0
gi|931025881|dbj|HW675221.1|_JP_2014207910-A/15:_POLYVALENT_VACCINE	4823	851	0.176446195314	1535.0	1535.0
gi|931025868|dbj|HW675208.1|_JP_2014207910-A/2:_POLYVALENT_VACCINE	3953	851	0.215279534531	1535.0	1535.0
gi|931025886|dbj|HW675226.1|_JP_2014207910-A/20:_POLYVALENT_VACCINE	4816	851	0.176702657807	1535.0	1535.0
gi|931025875|dbj|HW675215.1|_JP_2014207910-A/9:_POLYVALENT_VACCINE	3950	851	0.215443037975	1535.0	1535.0
gi|931025891|dbj|HW675231.1|_JP_2014207910-A/25:_POLYVALENT_VACCINE	4831	851	0.176154005382	1535.0	1535.0
gi|931025872|dbj|HW675212.1|_JP_2014207910-A/6:_POLYVALENT_VACCINE	3918	851	0.217202654416	1535.0	1535.0
gi|385296483|dbj|HV565529.1|_JP_2011530309-A/25:_POLYVALENT_VACCINE	4831	851	0.176154005382	1535.0	1535.0
gi|385296475|dbj|HV565521.1|_JP_2011530309-A/17:_POLYVALENT_VACCINE	4836	851	0.175971877585	1535.0	1535.0
gi|385296460|dbj|HV565506.1|_JP_2011530309-A/2:_POLYVALENT_VACCINE	3953	851	0.215279534531	1535.0	1535.0
gi|385296467|dbj|HV565513.1|_JP_2011530309-A/9:_POLYVALENT_VACCINE	3950	851	0.215443037975	1535.0	1535.0
gi|385296478|dbj|HV565524.1|_JP_2011530309-A/20:_POLYVALENT_VACCINE	4816	851	0.176702657807	1535.0	1535.0
gi|385296481|dbj|HV565527.1|_JP_2011530309-A/23:_POLYVALENT_VACCINE	4824	851	0.176409618574	1535.0	1535.0
gi|385296471|dbj|HV565517.1|_JP_2011530309-A/13:_POLYVALENT_VACCINE	3953	851	0.215279534531	1535.0	1535.0
gi|385296473|dbj|HV565519.1|_JP_2011530309-A/15:_POLYVALENT_VACCINE	4823	851	0.176446195314	1535.0	1535.0
gi|261865408|gb|GQ452298.1|_HIV_whole-genome_vector_AA1305#18,_complete_sequence	11487	850	0.0739966919126	1519.0	1519.0
gi|83961430|dbj|DD160220.1|_hERG_channel-expressing_cell	5020	1497	0.298207171315	1642.0	1343.5
gi|19352319|gb|AF426288.2|_Synthetic_construct_mutated_HIV-1_DNA_vaccine_sequence	9542	739	0.0774470760847	1328.0	1328.0
gi|225889689|dbj|DM057454.1|_DEFECTIVE_SINDBIS_VIRAL_VECTORS	6711	738	0.109968708091	1326.0	1326.0
gi|225889688|dbj|DM057453.1|_DEFECTIVE_SINDBIS_VIRAL_VECTORS	6711	738	0.109968708091	1326.0	1326.0
gi|225889686|dbj|DM057451.1|_DEFECTIVE_SINDBIS_VIRAL_VECTORS	6711	738	0.109968708091	1326.0	1326.0
gi|225889687|dbj|DM057452.1|_DEFECTIVE_SINDBIS_VIRAL_VECTORS	6711	738	0.109968708091	1326.0	1326.0
gi|225889685|dbj|DM057450.1|_DEFECTIVE_SINDBIS_VIRAL_VECTORS	9928	738	0.0743352135375	1326.0	1326.0
gi|16798502|gb|AF430344.1|_Synthetic_construct_mutated_HIV-1_DNA_vaccine_sequence	9918	739	0.074510990119	1324.0	1324.0
gi|218733239|dbj|DL475801.1|_OPTIMIZED_VACCINES_TO_PROVIDE_PROTECTION_AGAINST_EBOLA_AND_OTHER_VIRUS	8128	726	0.0893208661417	1305.0	1305.0
gi|267821940|gb|FJ798195.1|_Cloning_vector_pEAVrMLV,_complete_sequence	14553	692	0.0475503332646	1243.0	1243.0
gi|619533412|dbj|AB861437.1|_Expression_vector_pSPOM_DNA,_complete_sequence	8294	692	0.0834338075717	1243.0	1243.0
gi|295831446|gb|GU732199.1|_Cloning_vector_pEAVrMLVB/rVBS56,_complete_sequence	14577	692	0.0474720450024	1243.0	1243.0
gi|295831456|gb|GU732200.1|_Cloning_vector_pEAVrMLV/VBS_S,_complete_sequence	14553	692	0.0475503332646	1243.0	1243.0
gi|114325746|gb|DQ846751.1|_Cloning_vector_pEAVrVBS,_complete_sequence	14553	692	0.0475503332646	1243.0	1243.0
gi|295831466|gb|GU732201.1|_Cloning_vector_pEAVrVBS/MLV_S,_complete_sequence	14553	692	0.0475503332646	1243.0	1243.0
gi|267821984|gb|FJ798196.1|_Cloning_vector_pEAVrMLVB,_complete_sequence	14553	692	0.0475503332646	1243.0	1243.0
gi|295831476|gb|GU732202.1|_Cloning_vector_pEAVrVBS/HK116_S,_complete_sequence	14553	692	0.0475503332646	1243.0	1243.0
gi|295831436|gb|GU732198.1|_Cloning_vector_pEAVrMLVB/rVBS234,_complete_sequence	14577	692	0.0474720450024	1243.0	1243.0
gi|84782129|gb|DQ322640.1|_VEEV_replicon_vector_YFV-C3opt-NS2mut,_complete_sequence	12840	692	0.0538940809969	1234.0	1234.0
gi|84782135|gb|DQ322642.1|_VEEV_replicon_vector_YFV-C3opt,_complete_sequence	12840	692	0.0538940809969	1234.0	1234.0
gi|84782123|gb|DQ322638.1|_VEEV_replicon_vector_YFV-C2,_complete_sequence	12840	692	0.0538940809969	1234.0	1234.0
gi|9957025|gb|AF174647.1|_Bluetongue_virus_PSMCH1_gene,_complete_cds	1240	1228	0.990322580645	2215.0	1130.83333333
gi|821461867|gb|KR029607.1|_Uncultured_marine_virus_isolate_Oxic3_1_genomic_sequence	43788	1334	0.030464967571	2334.0	1041.77142857
gi|19481591|gb|AF440570.1|_Shrimp_white_spot_syndrome_virus,_complete_genome	307287	1334	0.00434121847003	2325.0	1039.05714286
gi|1926267|emb|Z93724.1|_Murine_retrovirus_shuttle_vector_pZIPneoSV(TAg),_complete_sequence	7020	580	0.0826210826211	1025.0	1025.0
gi|207026030|dbj|DL137102.1|_new_adenovirus_and_the_medicine_containing_adenovirus	32407	1119	0.0345295769433	1956.0	1000.75
gi|207026032|dbj|DL137104.1|_new_adenovirus_and_the_medicine_containing_adenovirus	36187	1119	0.0309227070495	1956.0	1000.75
gi|197270695|dbj|DL073931.1|_new_adenovirus_and_the_medicine_containing_adenovirus	36187	1119	0.0309227070495	1956.0	1000.75
gi|197270693|dbj|DL073929.1|_new_adenovirus_and_the_medicine_containing_adenovirus	32407	1119	0.0345295769433	1956.0	1000.75
gi|197270694|dbj|DL073930.1|_new_adenovirus_and_the_medicine_containing_adenovirus	6663	943	0.141527840312	1633.0	841.5
gi|207026031|dbj|DL137103.1|_new_adenovirus_and_the_medicine_containing_adenovirus	6663	943	0.141527840312	1633.0	841.5
gi|5359485|gb|AF074852.1|_Synthetic_construct_pQE30Pro_with_grapevine_fanleaf_virus_HisTag-24K-Pro_	4174	893	0.213943459511	1535.0	794.3
gi|5359488|gb|AF074853.1|_Synthetic_construct_pVPP30_with_grapevine_fanleaf_virus_HVPgProdPol_and_V	4334	893	0.206045223812	1535.0	794.3
gi|527489447|dbj|HW153619.1|_JP_2013507918-A/13:_INFECTIOUS_CLONES_OF_TORQUE_TENO_VIRUS	10448	865	0.0827909647779	1232.0	769.75
gi|13094139|dbj|AB038601.1|_Cloning_vector_pLCPV101_DNA,_complete_sequence	2727	851	0.312064539787	1312.0	762.25
gi|13094141|dbj|AB038602.1|_Cloning_vector_pLCPVRGNR104_DNA,_complete_sequence	5590	851	0.152236135957	1312.0	762.25
gi|930968109|dbj|HW651908.1|_JP_2014522841-A/3:_CATIONIC_OIL-IN-WATER_EMULSIONS	11702	847	0.0723807896086	1301.0	722.0
gi|33036586|dbj|BD226816.1|_Alphavirus_vectors_for_paramyxovirus_vaccines	15418	799	0.0518225450772	1256.0	714.0
gi|13241967|gb|AF329446.1|_Expression_vector_pWSMV-S1RN,_complete_sequence	13103	771	0.0588414866824	526.0	526.0
gi|84782113|gb|DQ322634.1|_YFV_replicon_vector_FMDV-2A-def,_complete_sequence	14325	770	0.0537521815009	518.0	518.0
gi|84782111|gb|DQ322633.1|_YFV_replicon_vector_capsid-def,_complete_sequence	14295	770	0.053864987758	518.0	518.0
gi|84782115|gb|DQ322635.1|_YFV_replicon_vector_prME-def,_complete_sequence	12687	770	0.0606920469772	518.0	518.0
gi|330888|gb|M19966.1|HSEGLY13A_Equine_herpesvirus_type_1_(EHV-1)_gene_encoding_glycoprotein_13_(gp	2539	233	0.0917684127609	412.0	405.0
gi|6940537|gb|AF065756.1|AF065756_Stealth_virus_1_clone_3B43_T7	836	653	0.781100478469	760.0	403.8
gi|33019635|dbj|BD209865.1|_Improved_methods_and_materials_for_transformation	10240	228	0.022265625	403.0	398.5
gi|33019637|dbj|BD209867.1|_Improved_methods_and_materials_for_transformation	10166	228	0.0224277001771	403.0	398.5
gi|33019630|dbj|BD209860.1|_Improved_methods_and_materials_for_transformation	7074	228	0.0322307039864	403.0	398.5
gi|33019636|dbj|BD209866.1|_Improved_methods_and_materials_for_transformation	10272	228	0.0221962616822	403.0	398.5
gi|33019634|dbj|BD209864.1|_Improved_methods_and_materials_for_transformation	10100	228	0.0225742574257	403.0	398.5
gi|33019632|dbj|BD209862.1|_Improved_methods_and_materials_for_transformation	6426	228	0.0354808590103	403.0	398.5
gi|33019631|dbj|BD209861.1|_Improved_methods_and_materials_for_transformation	6750	228	0.0337777777778	403.0	398.5
gi|33019633|dbj|BD209863.1|_Improved_methods_and_materials_for_transformation	6500	228	0.0350769230769	403.0	398.5
gi|530527412|gb|KF493876.1|_Human_herpesvirus_5_transgenic_isolate_Towne-BAC_UL96_Mutant,_complete_	232948	229	0.000983052011608	396.0	391.5
gi|530527584|gb|KF493877.1|_Human_herpesvirus_5_transgenic_isolate_Towne-BAC-der,_complete_genome	233028	229	0.000982714523577	396.0	391.5
gi|6561412|gb|AF191073.1|AF191073_Stealth_virus_1_clone_3B43,_genomic_sequence	3620	1780	0.491712707182	841.0	378.25
gi|903579|gb|U27974.1|SVU27974_Stealth_virus_clone_C16290_T7	535	334	0.624299065421	361.0	356.5
gi|6957471|gb|AF065755.1|AF065755_Stealth_virus_1_clone_3B43_T3	814	652	0.800982800983	836.0	350.8
gi|116806974|emb|AM408910.1|_Prunus_necrotic_ringspot_virus_mRNA_for_coat_protein_(CP_gene)_from_Ku	1039	247	0.237728585178	289.0	284.5
gi|116806970|emb|AM408908.1|_Prunus_necrotic_ringspot_virus_mRNA_for_coat_protein_(CP_gene)_from_So	1030	230	0.223300970874	282.0	276.5
gi|45357419|gb|AY535447.1|_HIV-1_isolate_309_clone_1_from_France_envelope_glycoprotein_(env)_gene,_	2241	176	0.078536367693	304.0	238.72
gi|45357423|gb|AY535449.1|_HIV-1_isolate_309_clone_3_from_France_envelope_glycoprotein_(env)_gene,_	2241	176	0.078536367693	304.0	238.72
gi|33077984|dbj|BD268216.1|_Adenovirus_vector,_packaging_cell_line,_composition_and_method_for_prod	32480	130	0.00400246305419	226.0	219.0
gi|188564457|dbj|DJ388094.1|_VECTORS_FOR_OCULAR_TRANSDUCTION_AND_USE_THEREFOR_FOR_GENETIC_THERAPY	32480	130	0.00400246305419	226.0	219.0
gi|251080|gb|S39527.1|_Coxsackievirus_B3_polyprotein_3BCD_(polyprotein_3BCD)_mRNA,_complete_cds	954	105	0.110062893082	181.0	174.0
gi|80750881|dbj|AB217922.1|_Paramecium_bursaria_Chlorella_virus_CVK2_chs2,_gfat_genes_for_chitin_sy	2655	111	0.0418079096045	172.0	169.5
gi|84579786|dbj|AB214978.1|_Human_picobirnavirus_pseudogene_for_RNA-dependent_RNA_polymerase	193	146	0.756476683938	235.0	155.25
gi|163914081|dbj|AB331651.1|_Bovine_papillomavirus-10_DNA,_complete_genome	7399	115	0.0155426408974	203.0	154.32
gi|38569384|gb|AY397620.1|_Bluetongue_virus_isolate_10_5'_UTR	290	177	0.610344827586	141.0	110.22
gi|442557006|gb|KC202895.1|_Citrus_tristeza_virus_strain_Rolandia_clone_1_coat_protein-like_(p25)_g	759	222	0.292490118577	109.0	108.0
gi|526297782|gb|JX658693.1|_UNVERIFIED:_East_African_cassava_mosaic_Malawi_virus_clone_EACMMV[MA:07	2806	142	0.0506058446187	87.8	87.8
gi|3327939|gb|AF015682.1|_Rice_ragged_stunt_virus_polymerase_mRNA,_complete_cds	4233	43	0.0101582801795	69.8	69.8
gi|84683224|gb|DQ333351.1|_Choristoneura_occidentalis_granulovirus,_complete_genome	104710	40	0.000382007449145	68.0	68.0
gi|109255272|ref|NC_008168.1|_Choristoneura_occidentalis_granulovirus,_complete_genome	104710	40	0.000382007449145	68.0	68.0
gi|532138189|gb|KF198064.2|_Citrus_necrotic_spot_virus_strain_Jal-1_segment_RNA1,_complete_sequence	6495	97	0.01493456505	57.2	53.6
gi|332060240|gb|GU939751.1|_UNVERIFIED:_Uncultured_marine_virus_clone_N101P_496_photosystem_II_prot	1057	89	0.0842005676443	53.6	53.6
gi|567840469|gb|KF478765.1|_Lassa_virus_strain_Soromba-R_segment_S,_complete_sequence	3571	65	0.0182021842621	51.8	51.8
gi|523372480|gb|KF198065.1|_Citrus_necrotic_spot_virus_strain_Jal-1_segment_RNA2,_complete_sequence	6018	139	0.023097374543	55.4	50.45
gi|557307918|ref|NC_022755.1|_American_bat_vesiculovirus_TFFN-2013_isolate_liver2008,_complete_geno	10692	36	0.003367003367	50.0	50.0
gi|556528157|gb|JX569193.2|_American_bat_vesiculovirus_TFFN-2013_isolate_liver2008,_complete_genome	10692	36	0.003367003367	50.0	50.0
gi|328933916|gb|HM566162.1|_Ixcanal_virus_strain_CA_Ar_170897_segment_L,_complete_sequence	6392	26	0.0040675844806	48.2	48.2
--- 0444-312 all datasets ---
# subject	subject length	Total Subject Coverage	Relative Subject Coverage	Best Bit Score	Mean Bit Score
gi|821461867|gb|KR029607.1|_Uncultured_marine_virus_isolate_Oxic3_1_genomic_sequence	43788	1334	0.030464967571	2318.0	1254.42857143
gi|19481591|gb|AF440570.1|_Shrimp_white_spot_syndrome_virus,_complete_genome	307287	1334	0.00434121847003	2309.0	1250.57142857
gi|9957025|gb|AF174647.1|_Bluetongue_virus_PSMCH1_gene,_complete_cds	1240	1228	0.990322580645	2199.0	1218.0
gi|6940537|gb|AF065756.1|AF065756_Stealth_virus_1_clone_3B43_T7	836	606	0.724880382775	998.0	564.2
gi|6957471|gb|AF065755.1|AF065755_Stealth_virus_1_clone_3B43_T3	814	659	0.809582309582	964.0	534.888888889
gi|6561412|gb|AF191073.1|AF191073_Stealth_virus_1_clone_3B43,_genomic_sequence	3620	1850	0.511049723757	1187.0	526.142857143
gi|92825694|dbj|DD132191.1|_Method_and_Use_Thereof	1224	204	0.166666666667	325.0	319.0
gi|333034216|gb|HQ540594.1|_Porcine_endogenous_retrovirus_B_clone_742H1,_complete_genome	9404	204	0.0216928966397	320.0	319.0
gi|333494157|gb|HM131064.1|_UNVERIFIED:_Porcine_endogenous_retrovirus_clone_SNUPIG-CH-21_gag-pol_po	7455	203	0.0272300469484	304.0	301.0
gi|45357423|gb|AY535449.1|_HIV-1_isolate_309_clone_3_from_France_envelope_glycoprotein_(env)_gene,_	2241	176	0.078536367693	304.0	284.666666667
gi|45357419|gb|AY535447.1|_HIV-1_isolate_309_clone_1_from_France_envelope_glycoprotein_(env)_gene,_	2241	176	0.078536367693	304.0	284.666666667
gi|333034208|gb|HQ540592.1|_Porcine_endogenous_retrovirus_A_clone_1347C1,_complete_genome	15325	580	0.0378466557912	327.0	215.833333333
gi|18076411|emb|AJ291759.1|_Porcine_endogenous_retrovirus_5'_genomic_fragment,_isolate_PK15-PERV-B(	480	199	0.414583333333	206.0	205.5
gi|163914081|dbj|AB331651.1|_Bovine_papillomavirus-10_DNA,_complete_genome	7399	115	0.0155426408974	203.0	177.666666667
gi|38569384|gb|AY397620.1|_Bluetongue_virus_isolate_10_5'_UTR	290	197	0.679310344828	232.0	160.0
gi|92825691|dbj|DD132188.1|_Method_and_Use_Thereof	2860	126	0.0440559440559	123.0	123.0
gi|92825697|dbj|DD132194.1|_Method_and_Use_Thereof	1150	156	0.135652173913	140.0	99.0
gi|84683224|gb|DQ333351.1|_Choristoneura_occidentalis_granulovirus,_complete_genome	104710	43	0.000410658007831	64.4	64.4
gi|109255272|ref|NC_008168.1|_Choristoneura_occidentalis_granulovirus,_complete_genome	104710	43	0.000410658007831	64.4	64.4
gi|18076412|emb|AJ291760.1|_Porcine_endogenous_retrovirus_3'_genomic_fragment,_isolate_PK15-PERV-B(	183	92	0.502732240437	62.6	62.6
gi|110617785|gb|DQ675456.1|_Porcine_parvovirus_strain_SR-1,_complete_genome	4875	59	0.0121025641026	57.2	57.2
gi|197270693|dbj|DL073929.1|_new_adenovirus_and_the_medicine_containing_adenovirus	32407	30	0.000925725923412	55.4	55.4
gi|207026030|dbj|DL137102.1|_new_adenovirus_and_the_medicine_containing_adenovirus	32407	30	0.000925725923412	55.4	55.4
gi|207026032|dbj|DL137104.1|_new_adenovirus_and_the_medicine_containing_adenovirus	36187	30	0.000829026998646	55.4	55.4
gi|207026031|dbj|DL137103.1|_new_adenovirus_and_the_medicine_containing_adenovirus	6663	30	0.004502476362	55.4	55.4
gi|197270694|dbj|DL073930.1|_new_adenovirus_and_the_medicine_containing_adenovirus	6663	30	0.004502476362	55.4	55.4
gi|197270695|dbj|DL073931.1|_new_adenovirus_and_the_medicine_containing_adenovirus	36187	30	0.000829026998646	55.4	55.4
--- 0500-355neg all datasets ---
# subject	subject length	Total Subject Coverage	Relative Subject Coverage	Best Bit Score	Mean Bit Score
--- 0292-xxxneg all datasets ---
# subject	subject length	Total Subject Coverage	Relative Subject Coverage	Best Bit Score	Mean Bit Score
--- 0394-274 all datasets ---
# subject	subject length	Total Subject Coverage	Relative Subject Coverage	Best Bit Score	Mean Bit Score
--- 0218-162neg all datasets ---
# subject	subject length	Total Subject Coverage	Relative Subject Coverage	Best Bit Score	Mean Bit Score
gi|6940537|gb|AF065756.1|AF065756_Stealth_virus_1_clone_3B43_T7	836	165	0.197368421053	293.0	239.0
gi|6561412|gb|AF191073.1|AF191073_Stealth_virus_1_clone_3B43,_genomic_sequence	3620	165	0.0455801104972	293.0	239.0
gi|197270693|dbj|DL073929.1|_new_adenovirus_and_the_medicine_containing_adenovirus	32407	30	0.000925725923412	55.4	55.4
gi|207026032|dbj|DL137104.1|_new_adenovirus_and_the_medicine_containing_adenovirus	36187	30	0.000829026998646	55.4	55.4
gi|207026030|dbj|DL137102.1|_new_adenovirus_and_the_medicine_containing_adenovirus	32407	30	0.000925725923412	55.4	55.4
gi|207026031|dbj|DL137103.1|_new_adenovirus_and_the_medicine_containing_adenovirus	6663	30	0.004502476362	55.4	55.4
gi|197270694|dbj|DL073930.1|_new_adenovirus_and_the_medicine_containing_adenovirus	6663	30	0.004502476362	55.4	55.4
gi|197270695|dbj|DL073931.1|_new_adenovirus_and_the_medicine_containing_adenovirus	36187	30	0.000829026998646	55.4	55.4
--- 0311-217HIVneg all datasets ---
# subject	subject length	Total Subject Coverage	Relative Subject Coverage	Best Bit Score	Mean Bit Score
gi|6940537|gb|AF065756.1|AF065756_Stealth_virus_1_clone_3B43_T7	836	125	0.1495215311	221.0	209.0
gi|6561412|gb|AF191073.1|AF191073_Stealth_virus_1_clone_3B43,_genomic_sequence	3620	125	0.0345303867403	221.0	209.0
gi|197270693|dbj|DL073929.1|_new_adenovirus_and_the_medicine_containing_adenovirus	32407	30	0.000925725923412	50.0	50.0
gi|207026032|dbj|DL137104.1|_new_adenovirus_and_the_medicine_containing_adenovirus	36187	30	0.000829026998646	50.0	50.0
gi|207026030|dbj|DL137102.1|_new_adenovirus_and_the_medicine_containing_adenovirus	32407	30	0.000925725923412	50.0	50.0
gi|207026031|dbj|DL137103.1|_new_adenovirus_and_the_medicine_containing_adenovirus	6663	30	0.004502476362	50.0	50.0
gi|197270694|dbj|DL073930.1|_new_adenovirus_and_the_medicine_containing_adenovirus	6663	30	0.004502476362	50.0	50.0
gi|197270695|dbj|DL073931.1|_new_adenovirus_and_the_medicine_containing_adenovirus	36187	30	0.000829026998646	50.0	50.0
--- 0440-307neg all datasets ---
# subject	subject length	Total Subject Coverage	Relative Subject Coverage	Best Bit Score	Mean Bit Score
--- 0518-370neg all datasets ---
# subject	subject length	Total Subject Coverage	Relative Subject Coverage	Best Bit Score	Mean Bit Score
gi|6940537|gb|AF065756.1|AF065756_Stealth_virus_1_clone_3B43_T7	836	211	0.252392344498	376.0	361.5
gi|6561412|gb|AF191073.1|AF191073_Stealth_virus_1_clone_3B43,_genomic_sequence	3620	211	0.0582872928177	376.0	361.5
gi|197270693|dbj|DL073929.1|_new_adenovirus_and_the_medicine_containing_adenovirus	32407	30	0.000925725923412	50.0	50.0
gi|207026032|dbj|DL137104.1|_new_adenovirus_and_the_medicine_containing_adenovirus	36187	30	0.000829026998646	50.0	50.0
gi|207026030|dbj|DL137102.1|_new_adenovirus_and_the_medicine_containing_adenovirus	32407	30	0.000925725923412	50.0	50.0
gi|207026031|dbj|DL137103.1|_new_adenovirus_and_the_medicine_containing_adenovirus	6663	30	0.004502476362	50.0	50.0
gi|197270694|dbj|DL073930.1|_new_adenovirus_and_the_medicine_containing_adenovirus	6663	30	0.004502476362	50.0	50.0
gi|197270695|dbj|DL073931.1|_new_adenovirus_and_the_medicine_containing_adenovirus	36187	30	0.000829026998646	50.0	50.0
--- 0560-420neg all datasets ---
# subject	subject length	Total Subject Coverage	Relative Subject Coverage	Best Bit Score	Mean Bit Score
gi|6940537|gb|AF065756.1|AF065756_Stealth_virus_1_clone_3B43_T7	836	448	0.535885167464	414.0	294.666666667
gi|6561412|gb|AF191073.1|AF191073_Stealth_virus_1_clone_3B43,_genomic_sequence	3620	497	0.13729281768	542.0	276.325
gi|532138189|gb|KF198064.2|_Citrus_necrotic_spot_virus_strain_Jal-1_segment_RNA1,_complete_sequence	6495	93	0.0143187066975	59.0	57.2
gi|523372480|gb|KF198065.1|_Citrus_necrotic_spot_virus_strain_Jal-1_segment_RNA2,_complete_sequence	6018	95	0.0157859754071	53.6	52.4
gi|327178204|gb|HM119406.1|_Ariquemes_virus_segment_S,_complete_sequence	1888	31	0.0164194915254	51.8	51.8
gi|197270693|dbj|DL073929.1|_new_adenovirus_and_the_medicine_containing_adenovirus	32407	30	0.000925725923412	50.0	50.0
gi|207026032|dbj|DL137104.1|_new_adenovirus_and_the_medicine_containing_adenovirus	36187	30	0.000829026998646	50.0	50.0
gi|207026030|dbj|DL137102.1|_new_adenovirus_and_the_medicine_containing_adenovirus	32407	30	0.000925725923412	50.0	50.0
gi|207026031|dbj|DL137103.1|_new_adenovirus_and_the_medicine_containing_adenovirus	6663	30	0.004502476362	50.0	50.0
gi|197270694|dbj|DL073930.1|_new_adenovirus_and_the_medicine_containing_adenovirus	6663	30	0.004502476362	50.0	50.0
gi|197270695|dbj|DL073931.1|_new_adenovirus_and_the_medicine_containing_adenovirus	36187	30	0.000829026998646	50.0	50.0
gi|557307918|ref|NC_022755.1|_American_bat_vesiculovirus_TFFN-2013_isolate_liver2008,_complete_geno	10692	35	0.0032734754957	48.2	48.2
gi|328933916|gb|HM566162.1|_Ixcanal_virus_strain_CA_Ar_170897_segment_L,_complete_sequence	6392	26	0.0040675844806	48.2	48.2
gi|556528157|gb|JX569193.2|_American_bat_vesiculovirus_TFFN-2013_isolate_liver2008,_complete_genome	10692	35	0.0032734754957	48.2	48.2
--- 0575-419neg all datasets ---
# subject	subject length	Total Subject Coverage	Relative Subject Coverage	Best Bit Score	Mean Bit Score
gi|6940537|gb|AF065756.1|AF065756_Stealth_virus_1_clone_3B43_T7	836	197	0.235645933014	338.0	322.0
gi|6561412|gb|AF191073.1|AF191073_Stealth_virus_1_clone_3B43,_genomic_sequence	3620	197	0.0544198895028	338.0	322.0
gi|23235361|dbj|BD140416.1|_Hepatitis_C_virus_protease	2283	31	0.0135786246167	57.2	57.2
