# Supplementary material for: Metavisitor, a Suite of Galaxy Tools for Simple and Rapid Detection and Discovery of Viruses in Deep Sequence Data
Source: PLoS One. 2017 Jan 3;12(1):e0168397. doi: 10.1371/journal.pone.0168397 (PMC5207757; doi:10.1371/journal.pone.0168397)
Supplement: S15 File — These reports are summarized in Table 3. (TXT) [file pone.0168397.s032.txt]

--- Patient 566 ---
# subject	subject length	Total Subject Coverage	Relative Subject Coverage	Best Bit Score	Mean Bit Score
--- Patient 438 ---
# subject	subject length	Total Subject Coverage	Relative Subject Coverage	Best Bit Score	Mean Bit Score
gi|80975403|gb|DQ250643.1|_Human_herpesvirus_6_isolate_CRIPJ_glycoprotein_H_gene,_complete_cds	2085	153	0.073381294964	277.0	277.0
gi|2769711|gb|U92288.1|HHU92288_Human_herpesvirus_6_serotype_B_putative_major_immediate-early_genes	30752	138	0.00448751300728	244.0	244.0
gi|641935|dbj|D25277.1|HH6UDNAG_Human_herpesvirus_6_gene_for_uracil-DNA_glycosylase,_complete_cds	1697	138	0.081319976429	244.0	244.0
gi|27948805|gb|AY181255.1|_Human_herpesvirus_6_isolate_CN5,_genomic_sequence	4600	138	0.03	244.0	244.0
gi|165291447|dbj|DJ052726.1|_HHV-7-DERIVED_RECOMBINANT_VIRUS_VECTOR,PRODUCING_METHOD_THEREOF,METHOD	161573	580	0.00358970867657	277.0	239.333333333
gi|215553040|dbj|DL242080.1|_HHV-6-_OR_HHV-7-DERIVED_RECOMBINANT_VIRUS_VECTOR_AND_THE_USE_OF_THE_VE	161573	580	0.00358970867657	277.0	239.333333333
gi|4995977|dbj|AB021506.1|_Human_herpesvirus_6B_DNA,_complete_genome,_strain:_HST	161573	580	0.00358970867657	277.0	239.333333333
gi|92834405|dbj|DD138891.1|_HHV-6-_OR_HHV-7-DERIVED_RECOMBINANT_VIRUS_VECTOR,_PRODUCING_METHOD_THER	161573	580	0.00358970867657	277.0	239.333333333
gi|9633069|ref|NC_000898.1|_Human_herpesvirus_6B,_complete_genome	162114	578	0.00356539225483	277.0	233.666666667
gi|5733510|gb|AF157706.1|_Human_herpesvirus_6B_strain_Z29,_complete_genome	162114	578	0.00356539225483	277.0	233.666666667
gi|862477|gb|U13194.1|HHU13194_Human_herpesvirus_6_replication_origin-binding_protein_(HDRFO),_part	21191	138	0.00651219857487	217.0	217.0
gi|296190|emb|X64320.1|_Human_herpesvirus-6_genes_BHLF1,_BHLF2,_BHLF3,_BHRF1_and_BHRF2	7977	282	0.0353516359534	268.0	215.0
gi|235428|gb|S57509.1|_orf_LF3...orf_RF5_[human_herpesvirus_6,_clone_pZVB43,_Genomic,_6_genes,_7981	7981	282	0.0353339180554	268.0	209.0
gi|224020395|ref|NC_001664.2|_Human_herpesvirus_6A,_complete_genome	159322	560	0.00351489436487	268.0	200.5
gi|478735420|gb|KC465951.1|_Human_herpesvirus_6A_strain_GS,_complete_genome	156885	560	0.0035694935781	268.0	197.5
gi|587652027|gb|KJ123690.1|_Human_herpesvirus_6A_isolate_GS,_complete_genome	156864	560	0.00356997144023	268.0	197.5
gi|734986991|gb|KP257584.1|_Human_herpesvirus_6A_isolate_AJ,_complete_genome	156714	560	0.00357338846561	268.0	197.0
gi|291211484|dbj|FV537031.1|_Modified_Microbial_Nucleic_Acid	162114	567	0.00349753876901	174.0	132.15
gi|291211483|dbj|FV537030.1|_Modified_Microbial_Nucleic_Acid	162114	567	0.00349753876901	174.0	132.15
gi|291211480|dbj|FV537027.1|_Modified_Microbial_Nucleic_Acid	159321	542	0.00340193697002	159.0	114.3
gi|291211479|dbj|FV537026.1|_Modified_Microbial_Nucleic_Acid	159321	542	0.00340193697002	159.0	114.3
gi|291211485|dbj|FV537032.1|_Modified_Microbial_Nucleic_Acid	162114	546	0.00336800029609	138.0	111.0
gi|291211486|dbj|FV537033.1|_Modified_Microbial_Nucleic_Acid	162114	546	0.00336800029609	138.0	111.0
gi|291211481|dbj|FV537028.1|_Modified_Microbial_Nucleic_Acid	159321	424	0.00266129386584	120.0	108.75
gi|291211482|dbj|FV537029.1|_Modified_Microbial_Nucleic_Acid	159321	424	0.00266129386584	120.0	108.75
gi|780700|gb|U23467.1|HHU23467_Human_herpesvirus_6_gp105_mRNA,_complete_cds	2512	57	0.0226910828025	89.7	89.7
gi|226511541|gb|FJ610404.1|_Human_herpesvirus_6_strain_78M18_glycoprotein_gO_(U47)_gene,_partial_cd	207	34	0.164251207729	62.6	62.6
gi|226511539|gb|FJ610403.1|_Human_herpesvirus_6_strain_77M18_glycoprotein_gO_(U47)_gene,_partial_cd	207	34	0.164251207729	62.6	62.6
gi|226511573|gb|FJ610420.1|_Human_herpesvirus_6_strain_444M6_glycoprotein_gO_(U47)_gene,_partial_cd	207	34	0.164251207729	62.6	62.6
gi|226511545|gb|FJ610406.1|_Human_herpesvirus_6_strain_99M18_glycoprotein_gO_(U47)_gene,_partial_cd	207	34	0.164251207729	62.6	62.6
gi|226511609|gb|FJ610438.1|_Human_herpesvirus_6_strain_556M6_glycoprotein_gO_(U47)_gene,_partial_cd	207	34	0.164251207729	62.6	62.6
gi|226511581|gb|FJ610424.1|_Human_herpesvirus_6_strain_459M6_glycoprotein_gO_(U47)_gene,_partial_cd	207	34	0.164251207729	62.6	62.6
gi|226511597|gb|FJ610432.1|_Human_herpesvirus_6_strain_503M6_glycoprotein_gO_(U47)_gene,_partial_cd	207	34	0.164251207729	62.6	62.6
gi|226511559|gb|FJ610413.1|_Human_herpesvirus_6_strain_168M18_glycoprotein_gO_(U47)_gene,_partial_c	207	34	0.164251207729	62.6	62.6
gi|226511533|gb|FJ610400.1|_Human_herpesvirus_6_strain_39M18_glycoprotein_gO_(U47)_gene,_partial_cd	207	34	0.164251207729	62.6	62.6
gi|226511575|gb|FJ610421.1|_Human_herpesvirus_6_strain_449M6_glycoprotein_gO_(U47)_gene,_partial_cd	207	34	0.164251207729	62.6	62.6
gi|226511565|gb|FJ610416.1|_Human_herpesvirus_6_strain_206M18_glycoprotein_gO_(U47)_gene,_partial_c	207	34	0.164251207729	62.6	62.6
gi|226511571|gb|FJ610419.1|_Human_herpesvirus_6_strain_278M18_glycoprotein_gO_(U47)_gene,_partial_c	207	34	0.164251207729	62.6	62.6
gi|226511547|gb|FJ610407.1|_Human_herpesvirus_6_strain_109M18_glycoprotein_gO_(U47)_gene,_partial_c	207	34	0.164251207729	62.6	62.6
gi|226511521|gb|FJ610394.1|_Human_herpesvirus_6_strain_ZamB35_glycoprotein_gO_(U47)_gene,_partial_c	207	34	0.164251207729	62.6	62.6
gi|226511599|gb|FJ610433.1|_Human_herpesvirus_6_strain_504M6_glycoprotein_gO_(U47)_gene,_partial_cd	207	34	0.164251207729	62.6	62.6
gi|226511523|gb|FJ610395.1|_Human_herpesvirus_6_strain_ZamB63_glycoprotein_gO_(U47)_gene,_partial_c	207	34	0.164251207729	62.6	62.6
gi|226511525|gb|FJ610396.1|_Human_herpesvirus_6_strain_ZamB66_glycoprotein_gO_(U47)_gene,_partial_c	207	34	0.164251207729	62.6	62.6
gi|226511607|gb|FJ610437.1|_Human_herpesvirus_6_strain_540M6_glycoprotein_gO_(U47)_gene,_partial_cd	207	34	0.164251207729	62.6	62.6
gi|226511557|gb|FJ610412.1|_Human_herpesvirus_6_strain_163M18_glycoprotein_gO_(U47)_gene,_partial_c	207	34	0.164251207729	62.6	62.6
gi|226511529|gb|FJ610398.1|_Human_herpesvirus_6_strain_37M18Gi_glycoprotein_gO_(U47)_gene,_partial_	207	34	0.164251207729	62.6	62.6
gi|226511591|gb|FJ610429.1|_Human_herpesvirus_6_strain_493M6_glycoprotein_gO_(U47)_gene,_partial_cd	207	34	0.164251207729	62.6	62.6
gi|226511543|gb|FJ610405.1|_Human_herpesvirus_6_strain_82M18Gi_glycoprotein_gO_(U47)_gene,_partial_	207	34	0.164251207729	62.6	62.6
gi|226511549|gb|FJ610408.1|_Human_herpesvirus_6_strain_129M18_glycoprotein_gO_(U47)_gene,_partial_c	207	34	0.164251207729	62.6	62.6
gi|226511531|gb|FJ610399.1|_Human_herpesvirus_6_strain_37M18_glycoprotein_gO_(U47)_gene,_partial_cd	207	34	0.164251207729	62.6	62.6
gi|226511537|gb|FJ610402.1|_Human_herpesvirus_6_strain_76M18_glycoprotein_gO_(U47)_gene,_partial_cd	207	34	0.164251207729	62.6	62.6
gi|226511583|gb|FJ610425.1|_Human_herpesvirus_6_strain_462M6_glycoprotein_gO_(U47)_gene,_partial_cd	207	34	0.164251207729	62.6	62.6
gi|226511553|gb|FJ610410.1|_Human_herpesvirus_6_strain_143M18_glycoprotein_gO_(U47)_gene,_partial_c	207	34	0.164251207729	62.6	62.6
gi|226511593|gb|FJ610430.1|_Human_herpesvirus_6_strain_494M6_glycoprotein_gO_(U47)_gene,_partial_cd	207	34	0.164251207729	62.6	62.6
gi|226511577|gb|FJ610422.1|_Human_herpesvirus_6_strain_455M6_glycoprotein_gO_(U47)_gene,_partial_cd	207	34	0.164251207729	62.6	62.6
gi|226511551|gb|FJ610409.1|_Human_herpesvirus_6_strain_138M18_glycoprotein_gO_(U47)_gene,_partial_c	207	34	0.164251207729	62.6	62.6
gi|226511567|gb|FJ610417.1|_Human_herpesvirus_6_strain_219M18_glycoprotein_gO_(U47)_gene,_partial_c	207	34	0.164251207729	62.6	62.6
gi|226511561|gb|FJ610414.1|_Human_herpesvirus_6_strain_169M6_glycoprotein_gO_(U47)_gene,_partial_cd	207	34	0.164251207729	62.6	62.6
gi|226511563|gb|FJ610415.1|_Human_herpesvirus_6_strain_174M18_glycoprotein_gO_(U47)_gene,_partial_c	207	34	0.164251207729	62.6	62.6
gi|226511535|gb|FJ610401.1|_Human_herpesvirus_6_strain_39M18Gi_glycoprotein_gO_(U47)_gene,_partial_	207	34	0.164251207729	62.6	62.6
gi|226511585|gb|FJ610426.1|_Human_herpesvirus_6_strain_467M6Gi_glycoprotein_gO_(U47)_gene,_partial_	207	34	0.164251207729	62.6	62.6
gi|226511595|gb|FJ610431.1|_Human_herpesvirus_6_strain_501M6_glycoprotein_gO_(U47)_gene,_partial_cd	207	34	0.164251207729	62.6	62.6
gi|226511601|gb|FJ610434.1|_Human_herpesvirus_6_strain_507M6_glycoprotein_gO_(U47)_gene,_partial_cd	207	34	0.164251207729	62.6	62.6
gi|226511527|gb|FJ610397.1|_Human_herpesvirus_6_strain_ZamB67_glycoprotein_gO_(U47)_gene,_partial_c	207	34	0.164251207729	62.6	62.6
gi|226511579|gb|FJ610423.1|_Human_herpesvirus_6_strain_458M6Gi_glycoprotein_gO_(U47)_gene,_partial_	207	34	0.164251207729	62.6	62.6
gi|226511589|gb|FJ610428.1|_Human_herpesvirus_6_strain_470M6_glycoprotein_gO_(U47)_gene,_partial_cd	207	34	0.164251207729	62.6	62.6
gi|226511603|gb|FJ610435.1|_Human_herpesvirus_6_strain_514M6_glycoprotein_gO_(U47)_gene,_partial_cd	207	34	0.164251207729	62.6	62.6
gi|226511569|gb|FJ610418.1|_Human_herpesvirus_6_strain_225M18_glycoprotein_gO_(U47)_gene,_partial_c	207	34	0.164251207729	62.6	62.6
gi|226511587|gb|FJ610427.1|_Human_herpesvirus_6_strain_467M6_glycoprotein_gO_(U47)_gene,_partial_cd	207	34	0.164251207729	62.6	62.6
gi|226511605|gb|FJ610436.1|_Human_herpesvirus_6_strain_538M6_glycoprotein_gO_(U47)_gene,_partial_cd	207	34	0.164251207729	62.6	62.6
gi|226511555|gb|FJ610411.1|_Human_herpesvirus_6_strain_151M18_glycoprotein_gO_(U47)_gene,_partial_c	207	34	0.164251207729	62.6	62.6
gi|1236880|gb|U43400.1|HHU43400_Human_herpesvirus-7_(HHV7)_JI,_complete_virion_genome	144861	129	0.000890508832605	57.2	57.2
gi|449776896|dbj|HV987130.1|_JP_2011234726-A/11:_Recombinant_viral_vector_for_gene_transfer_into_ly	144861	129	0.000890508832605	57.2	57.2
gi|215553041|dbj|DL242081.1|_HHV-6-_OR_HHV-7-DERIVED_RECOMBINANT_VIRUS_VECTOR_AND_THE_USE_OF_THE_VE	153080	129	0.000842696629213	57.2	57.2
gi|168414588|dbj|DI115158.1|_Recombinant_viral_vector_for_gene_transfer_into_lymphoid_cells	144861	129	0.000890508832605	57.2	57.2
gi|99026200|dbj|DD250341.1|_Recombinant_viral_vector_for_gene_transfer_into_lymphocyte	144861	129	0.000890508832605	57.2	57.2
gi|168412933|dbj|DI113067.1|_Recombinant_viral_vector_for_gene_transfer_into_lymphoid_cells	144861	129	0.000890508832605	57.2	57.2
gi|541905708|gb|KF558370.1|_Human_herpesvirus_7_isolate_UCL-1,_partial_genome	153072	129	0.000842740671057	57.2	57.2
gi|92834406|dbj|DD138892.1|_HHV-6-_OR_HHV-7-DERIVED_RECOMBINANT_VIRUS_VECTOR,_PRODUCING_METHOD_THER	153080	129	0.000842696629213	57.2	57.2
gi|2746233|gb|AF037218.1|_Human_herpesvirus_7_strain_RK,_complete_genome	153080	129	0.000842696629213	57.2	57.2
gi|51874225|ref|NC_001716.2|_Human_herpesvirus_7,_complete_genome	153080	129	0.000842696629213	57.2	57.2
gi|449776886|dbj|HV987120.1|_JP_2011234726-A/1:_Recombinant_viral_vector_for_gene_transfer_into_lym	144861	129	0.000890508832605	57.2	57.2
gi|165291448|dbj|DJ052727.1|_HHV-7-DERIVED_RECOMBINANT_VIRUS_VECTOR,PRODUCING_METHOD_THEREOF,METHOD	153080	129	0.000842696629213	57.2	57.2
gi|99026190|dbj|DD250331.1|_Recombinant_viral_vector_for_gene_transfer_into_lymphocyte	144861	129	0.000890508832605	57.2	57.2
--- Patient 401 ---
# subject	subject length	Total Subject Coverage	Relative Subject Coverage	Best Bit Score	Mean Bit Score
gi|57546181|gb|AY875658.1|_Hepatitis_A_virus_strain_Tun92-03_polyprotein_gene,_partial_cds	1070	997	0.931775700935	1443.0	1031.0
gi|57546177|gb|AY875656.1|_Hepatitis_A_virus_strain_Tun159-02_polyprotein_gene,_partial_cds	1070	999	0.933644859813	1433.0	1026.0
gi|9930020|dbj|AB047659.1|_Hepatitis_A_virus_gene_for_polyprotein_(2B_region),_partial_cds,_strain:	753	528	0.701195219124	884.0	851.25
gi|283831998|gb|GU189571.1|_Hepatitis_A_virus_strain_W11_VP1_protein_gene,_partial_cds	987	935	0.947315096251	1425.0	841.8
gi|9930064|dbj|AB047681.1|_Hepatitis_A_virus_gene_for_polyprotein_(2B_region),_partial_cds,_strain:	753	528	0.701195219124	866.0	834.0
gi|9930034|dbj|AB047666.1|_Hepatitis_A_virus_gene_for_polyprotein_(2B_region),_partial_cds,_strain:	753	528	0.701195219124	866.0	833.25
gi|9930056|dbj|AB047677.1|_Hepatitis_A_virus_gene_for_polyprotein_(2B_region),_partial_cds,_strain:	753	528	0.701195219124	866.0	833.25
gi|9930060|dbj|AB047679.1|_Hepatitis_A_virus_gene_for_polyprotein_(2B_region),_partial_cds,_strain:	753	528	0.701195219124	866.0	831.75
gi|9930024|dbj|AB047661.1|_Hepatitis_A_virus_gene_for_polyprotein_(2B_region),_partial_cds,_strain:	753	528	0.701195219124	866.0	831.75
gi|9930022|dbj|AB047660.1|_Hepatitis_A_virus_gene_for_polyprotein_(2B_region),_partial_cds,_strain:	753	528	0.701195219124	863.0	829.5
gi|9930018|dbj|AB047658.1|_Hepatitis_A_virus_gene_for_polyprotein_(2B_region),_partial_cds,_strain:	753	528	0.701195219124	863.0	829.5
gi|9930032|dbj|AB047665.1|_Hepatitis_A_virus_gene_for_polyprotein_(2B_region),_partial_cds,_strain:	753	528	0.701195219124	863.0	829.5
gi|9930028|dbj|AB047663.1|_Hepatitis_A_virus_gene_for_polyprotein_(2B_region),_partial_cds,_strain:	753	528	0.701195219124	857.0	822.75
gi|9930036|dbj|AB047667.1|_Hepatitis_A_virus_gene_for_polyprotein_(2B_region),_partial_cds,_strain:	753	528	0.701195219124	857.0	822.75
gi|62310|emb|X15464.1|_Human_hepatitis_A_virus_(HAV)_strain_HAS-15_mRNA_for_viral_proteins_VP1-4,_2	4136	3512	0.84912959381	2452.0	820.928571429
gi|9930050|dbj|AB047674.1|_Hepatitis_A_virus_gene_for_polyprotein_(2B_region),_partial_cds,_strain:	753	528	0.701195219124	854.0	820.5
gi|9930030|dbj|AB047664.1|_Hepatitis_A_virus_gene_for_polyprotein_(2B_region),_partial_cds,_strain:	753	519	0.689243027888	847.0	817.5
gi|9930040|dbj|AB047669.1|_Hepatitis_A_virus_gene_for_polyprotein_(2B_region),_partial_cds,_strain:	753	528	0.701195219124	848.0	816.0
gi|9930044|dbj|AB047671.1|_Hepatitis_A_virus_gene_for_polyprotein_(2B_region),_partial_cds,_strain:	753	528	0.701195219124	848.0	816.0
gi|9930010|dbj|AB047654.1|_Hepatitis_A_virus_gene_for_polyprotein_(2B_region),_partial_cds,_strain:	753	528	0.701195219124	848.0	815.25
gi|9930038|dbj|AB047668.1|_Hepatitis_A_virus_gene_for_polyprotein_(2B_region),_partial_cds,_strain:	753	522	0.693227091633	843.0	814.5
gi|9930042|dbj|AB047670.1|_Hepatitis_A_virus_gene_for_polyprotein_(2B_region),_partial_cds,_strain:	753	528	0.701195219124	845.0	813.0
gi|87204290|gb|DQ380510.1|_Hepatitis_A_virus_isolate_Tun49-03_polyprotein_gene,_partial_cds	1070	997	0.931775700935	1552.0	812.5
gi|294622622|gb|HM011109.1|_Hepatitis_A_virus_isolate_Tun4-2006_polyprotein_gene,_partial_cds	1070	997	0.931775700935	1552.0	812.5
gi|294622644|gb|HM011120.1|_Hepatitis_A_virus_isolate_Tun15-2006_polyprotein_gene,_partial_cds	1070	997	0.931775700935	1555.0	811.0
gi|87204312|gb|DQ380521.1|_Hepatitis_A_virus_isolate_Tun80-03_polyprotein_gene,_partial_cds	1070	997	0.931775700935	1555.0	811.0
gi|294622620|gb|HM011108.1|_Hepatitis_A_virus_isolate_Tun3-2006_polyprotein_gene,_partial_cds	1070	997	0.931775700935	1550.0	809.166666667
gi|57546209|gb|AY875672.1|_Hepatitis_A_virus_strain_Tun102-01_polyprotein_gene,_partial_cds	1070	997	0.931775700935	1550.0	809.166666667
gi|294622626|gb|HM011111.1|_Hepatitis_A_virus_isolate_Tun6-2006_polyprotein_gene,_partial_cds	1070	997	0.931775700935	1550.0	809.166666667
gi|87204316|gb|DQ380523.1|_Hepatitis_A_virus_isolate_Tun77-03_polyprotein_gene,_partial_cds	1070	997	0.931775700935	1548.0	808.833333333
gi|57546171|gb|AY875653.1|_Hepatitis_A_virus_strain_Tun153-03_polyprotein_gene,_partial_cds	1070	997	0.931775700935	1546.0	808.5
gi|57546189|gb|AY875662.1|_Hepatitis_A_virus_strain_Tun147-03_polyprotein_gene,_partial_cds	1070	997	0.931775700935	1546.0	807.833333333
gi|87204298|gb|DQ380514.1|_Hepatitis_A_virus_isolate_Tun42-03_polyprotein_gene,_partial_cds	1070	997	0.931775700935	1532.0	807.166666667
gi|294622630|gb|HM011113.1|_Hepatitis_A_virus_isolate_Tun8-2006_polyprotein_gene,_partial_cds	1070	997	0.931775700935	1532.0	807.166666667
gi|57546185|gb|AY875660.1|_Hepatitis_A_virus_strain_Tun152-03_polyprotein_gene,_partial_cds	1070	997	0.931775700935	1523.0	805.666666667
gi|57546187|gb|AY875661.1|_Hepatitis_A_virus_strain_Tun116-02_polyprotein_gene,_partial_cds	1070	997	0.931775700935	1546.0	805.5
gi|9930046|dbj|AB047672.1|_Hepatitis_A_virus_gene_for_polyprotein_(2B_region),_partial_cds,_strain:	753	528	0.701195219124	839.0	805.25
gi|57546193|gb|AY875664.1|_Hepatitis_A_virus_strain_TunS4-01_polyprotein_gene,_partial_cds	1070	997	0.931775700935	1537.0	805.0
gi|9930012|dbj|AB047655.1|_Hepatitis_A_virus_gene_for_polyprotein_(2B_region),_partial_cds,_strain:	753	528	0.701195219124	839.0	804.75
gi|57546183|gb|AY875659.1|_Hepatitis_A_virus_strain_Tun143-03_polyprotein_gene,_partial_cds	1070	997	0.931775700935	1539.0	804.333333333
gi|87204304|gb|DQ380517.1|_Hepatitis_A_virus_isolate_Tun66-03_polyprotein_gene,_partial_cds	1070	997	0.931775700935	1541.0	804.166666667
gi|294622636|gb|HM011116.1|_Hepatitis_A_virus_isolate_Tun11-2006_polyprotein_gene,_partial_cds	1070	997	0.931775700935	1541.0	804.166666667
gi|9930058|dbj|AB047678.1|_Hepatitis_A_virus_gene_for_polyprotein_(2B_region),_partial_cds,_strain:	753	528	0.701195219124	836.0	804.0
gi|57546199|gb|AY875667.1|_Hepatitis_A_virus_strain_Tun27-03_polyprotein_gene,_partial_cds	1070	997	0.931775700935	1537.0	803.5
gi|57546165|gb|AY875650.1|_Hepatitis_A_virus_strain_Tun148-03_polyprotein_gene,_partial_cds	1070	997	0.931775700935	1541.0	803.166666667
gi|87204314|gb|DQ380522.1|_Hepatitis_A_virus_isolate_Tun79-03_polyprotein_gene,_partial_cds	1070	997	0.931775700935	1541.0	802.5
gi|294622640|gb|HM011118.1|_Hepatitis_A_virus_isolate_Tun13-2006_polyprotein_gene,_partial_cds	1070	997	0.931775700935	1541.0	802.5
gi|87204308|gb|DQ380519.1|_Hepatitis_A_virus_isolate_Tun36-03_polyprotein_gene,_partial_cds	1070	997	0.931775700935	1541.0	802.5
gi|57546175|gb|AY875655.1|_Hepatitis_A_virus_strain_Tun97-03_polyprotein_gene,_partial_cds	1070	997	0.931775700935	1537.0	801.833333333
gi|57546169|gb|AY875652.1|_Hepatitis_A_virus_strain_Tun113-02_polyprotein_gene,_partial_cds	1070	997	0.931775700935	1534.0	801.333333333
gi|87204292|gb|DQ380511.1|_Hepatitis_A_virus_isolate_Tun1-03_polyprotein_gene,_partial_cds	1070	997	0.931775700935	1523.0	801.166666667
gi|294622624|gb|HM011110.1|_Hepatitis_A_virus_isolate_Tun5-2006_polyprotein_gene,_partial_cds	1070	997	0.931775700935	1523.0	801.166666667
gi|57546191|gb|AY875663.1|_Hepatitis_A_virus_strain_TunS3-01_polyprotein_gene,_partial_cds	1070	997	0.931775700935	1537.0	801.0
gi|9930006|dbj|AB047652.1|_Hepatitis_A_virus_gene_for_polyprotein_(2B_region),_partial_cds,_strain:	753	526	0.698539176627	832.0	800.0
gi|294622632|gb|HM011114.1|_Hepatitis_A_virus_isolate_Tun9-2006_polyprotein_gene,_partial_cds	1070	997	0.931775700935	1528.0	799.333333333
gi|87204300|gb|DQ380515.1|_Hepatitis_A_virus_isolate_Tun62-03_polyprotein_gene,_partial_cds	1070	997	0.931775700935	1528.0	799.333333333
gi|87204310|gb|DQ380520.1|_Hepatitis_A_virus_isolate_Tun70-03_polyprotein_gene,_partial_cds	1070	997	0.931775700935	1532.0	799.0
gi|294622642|gb|HM011119.1|_Hepatitis_A_virus_isolate_Tun14-2006_polyprotein_gene,_partial_cds	1070	997	0.931775700935	1532.0	799.0
gi|57546167|gb|AY875651.1|_Hepatitis_A_virus_strain_Tun165-03_polyprotein_gene,_partial_cds	1070	997	0.931775700935	1534.0	799.0
gi|345500383|dbj|AB618530.1|_Hepatitis_A_virus_gene_for_polyprotein,_partial_cds,_isolate:_HAJTH-Fu	3996	2822	0.706206206206	2349.0	798.129032258
gi|9930014|dbj|AB047656.1|_Hepatitis_A_virus_gene_for_polyprotein_(2B_region),_partial_cds,_strain:	753	528	0.701195219124	830.0	796.25
gi|9930016|dbj|AB047657.1|_Hepatitis_A_virus_gene_for_polyprotein_(2B_region),_partial_cds,_strain:	753	528	0.701195219124	830.0	796.25
gi|294622634|gb|HM011115.1|_Hepatitis_A_virus_isolate_Tun10-2006_polyprotein_gene,_partial_cds	1070	997	0.931775700935	1528.0	794.833333333
gi|87204306|gb|DQ380518.1|_Hepatitis_A_virus_isolate_Tun28-03_polyprotein_gene,_partial_cds	1070	997	0.931775700935	1528.0	794.833333333
gi|57546195|gb|AY875665.1|_Hepatitis_A_virus_strain_Tun25-03_polyprotein_gene,_partial_cds	1070	997	0.931775700935	1528.0	794.833333333
gi|87204296|gb|DQ380513.1|_Hepatitis_A_virus_isolate_Tun19-03_polyprotein_gene,_partial_cds	1070	997	0.931775700935	1528.0	794.833333333
gi|294622628|gb|HM011112.1|_Hepatitis_A_virus_isolate_Tun7-2006_polyprotein_gene,_partial_cds	1070	997	0.931775700935	1528.0	794.833333333
gi|87204302|gb|DQ380516.1|_Hepatitis_A_virus_isolate_Tun75-03_polyprotein_gene,_partial_cds	1070	997	0.931775700935	1528.0	794.833333333
gi|57546207|gb|AY875671.1|_Hepatitis_A_virus_strain_Tun295-04_polyprotein_gene,_partial_cds	1070	997	0.931775700935	1528.0	794.833333333
gi|294622618|gb|HM011107.1|_Hepatitis_A_virus_isolate_Tun2-2006_polyprotein_gene,_partial_cds	1070	997	0.931775700935	1528.0	794.833333333
gi|57546173|gb|AY875654.1|_Hepatitis_A_virus_strain_Tun29-03_polyprotein_gene,_partial_cds	1070	997	0.931775700935	1528.0	794.833333333
gi|294622638|gb|HM011117.1|_Hepatitis_A_virus_isolate_Tun12-2006_polyprotein_gene,_partial_cds	1070	997	0.931775700935	1528.0	794.833333333
gi|57546205|gb|AY875670.1|_Hepatitis_A_virus_strain_Tun228-04_polyprotein_gene,_partial_cds	1070	997	0.931775700935	1525.0	792.833333333
gi|492918|emb|A11313.1|_Hepatitis_A_virus_RNA_for_protease	925	754	0.815135135135	1031.0	792.333333333
gi|294622616|gb|HM011106.1|_Hepatitis_A_virus_isolate_Tun1-2006_polyprotein_gene,_partial_cds	1070	997	0.931775700935	1523.0	792.166666667
gi|57546201|gb|AY875668.1|_Hepatitis_A_virus_strain_Tun216-04_polyprotein_gene,_partial_cds	1070	997	0.931775700935	1514.0	790.666666667
gi|9930048|dbj|AB047673.1|_Hepatitis_A_virus_gene_for_polyprotein_(2B_region),_partial_cds,_strain:	753	528	0.701195219124	821.0	789.0
gi|57546163|gb|AY875649.1|_Hepatitis_A_virus_strain_Tun40-03_polyprotein_gene,_partial_cds	1070	997	0.931775700935	1505.0	788.666666667
gi|57546197|gb|AY875666.1|_Hepatitis_A_virus_strain_Tun18-03_polyprotein_gene,_partial_cds	1070	999	0.933644859813	1508.0	788.666666667
gi|57546179|gb|AY875657.1|_Hepatitis_A_virus_strain_Tun105-01_polyprotein_gene,_partial_cds	1070	997	0.931775700935	1507.0	788.0
gi|9930054|dbj|AB047676.1|_Hepatitis_A_virus_gene_for_polyprotein_(2B_region),_partial_cds,_strain:	753	528	0.701195219124	818.0	787.25
gi|57546203|gb|AY875669.1|_Hepatitis_A_virus_strain_Tun225-04_polyprotein_gene,_partial_cds	1070	997	0.931775700935	1514.0	787.166666667
gi|116744011|dbj|AB279891.1|_Hepatitis_A_virus_gene_for_polyprotein_(VP1_region),_partial_cds,_isol	1030	976	0.947572815534	1517.0	786.5
gi|118147554|dbj|DD359644.1|_RECOMBINANT_HEPATITIS_A_VIRUS_ANTIGENS_PRODUCED_IN_PLANT_CELLS	1012	876	0.865612648221	1150.0	783.7375
gi|118147544|dbj|DD359634.1|_RECOMBINANT_HEPATITIS_A_VIRUS_ANTIGENS_PRODUCED_IN_PLANT_CELLS	978	876	0.895705521472	1150.0	783.7375
gi|87204294|gb|DQ380512.1|_Hepatitis_A_virus_isolate_Tun17-03_polyprotein_gene,_partial_cds	1070	997	0.931775700935	1550.0	773.0
gi|339639387|dbj|AB644338.1|_Hepatitis_A_virus_gene_for_polyprotein,_partial_cds,_isolate:_1005-134	488	488	1.0	767.0	767.0
gi|90074704|dbj|AB253603.1|_Hepatitis_A_virus_gene_for_polyprotein_(VP1_region),_partial_cds,_isola	1042	987	0.947216890595	1537.0	765.857142857
gi|90074706|dbj|AB253604.1|_Hepatitis_A_virus_gene_for_polyprotein_(VP1_region),_partial_cds,_isola	1042	987	0.947216890595	1537.0	765.857142857
gi|452114167|gb|KC182588.1|_Hepatitis_A_virus_isolate_B1,_complete_genome	7339	5228	0.712358631966	2504.0	765.82
gi|9930062|dbj|AB047680.1|_Hepatitis_A_virus_gene_for_polyprotein_(2B_region),_partial_cds,_strain:	753	528	0.701195219124	800.0	765.75
gi|116744013|dbj|AB279892.1|_Hepatitis_A_virus_gene_for_polyprotein_(VP1_region),_partial_cds,_isol	1040	986	0.948076923077	1535.0	764.428571429
gi|116744256|dbj|AB253605.2|_Hepatitis_A_virus_gene_for_polyprotein_(VP1_region),_partial_cds,_isol	1070	987	0.922429906542	1537.0	763.714285714
gi|452114165|gb|KC182587.1|_Hepatitis_A_virus_isolate_A2,_complete_genome	7339	5228	0.712358631966	2495.0	762.7
gi|452114171|gb|KC182590.1|_Hepatitis_A_virus_isolate_A1,_complete_genome	7339	5228	0.712358631966	2495.0	762.52
gi|452114169|gb|KC182589.1|_Hepatitis_A_virus_isolate_A3,_complete_genome	7339	5228	0.712358631966	2489.0	762.52
gi|116744258|dbj|AB253606.2|_Hepatitis_A_virus_gene_for_polyprotein_(VP1_region),_partial_cds,_isol	1022	987	0.965753424658	1523.0	762.428571429
gi|189021908|gb|EU526090.1|_Hepatitis_A_virus_isolate_HAV13_polyprotein_gene,_partial_cds	1019	929	0.9116781158	1472.0	755.666666667
gi|329596|gb|K02990.1|HPAACG_Human_hepatitis_A_virus,_complete_genome	7478	5223	0.698448783097	2412.0	755.28
gi|385203107|gb|JQ425480.1|_Hepatitis_A_virus_strain_HAS-15,_complete_genome	7458	5204	0.697774202199	2452.0	754.96
gi|160432054|gb|EU251188.1|_Hepatitis_A_virus_strain_MB-7/4647,_complete_genome	7487	5235	0.69921196741	2455.0	754.6
gi|9930008|dbj|AB047653.1|_Hepatitis_A_virus_gene_for_polyprotein_(2B_region),_partial_cds,_strain:	753	528	0.701195219124	785.0	753.0
gi|284507190|dbj|AB513791.1|_Hepatitis_A_virus_gene_for_polyprotein,_partial_cds,_isolate:_fulminan	716	714	0.997206703911	1229.0	750.142857143
gi|284507194|dbj|AB513793.1|_Hepatitis_A_virus_gene_for_polyprotein,_partial_cds,_isolate:_acute_he	716	714	0.997206703911	1225.0	749.428571429
gi|339639383|dbj|AB644336.1|_Hepatitis_A_virus_gene_for_polyprotein,_partial_cds,_isolate:_1005-132	473	473	1.0	749.0	749.0
gi|310947549|gb|HQ437707.1|_Hepatitis_A_virus_strain_MB-7/293,_complete_genome	7487	5235	0.69921196741	2425.0	748.86
gi|284507188|dbj|AB513790.1|_Hepatitis_A_virus_gene_for_polyprotein,_partial_cds,_isolate:_fulminan	716	714	0.997206703911	1220.0	748.857142857
gi|284507198|dbj|AB513795.1|_Hepatitis_A_virus_gene_for_polyprotein,_partial_cds,_isolate:_acute_he	716	714	0.997206703911	1216.0	745.142857143
gi|284507196|dbj|AB513794.1|_Hepatitis_A_virus_gene_for_polyprotein,_partial_cds,_isolate:_acute_he	716	714	0.997206703911	1220.0	745.0
gi|62292|emb|X04200.1|_Hepatitis_A_virus_RNA_for_capsid_VP4-VP1_and_NS-proteins_(non-structural_pro	3372	2779	0.824139976275	2452.0	744.090909091
gi|492916|emb|A11312.1|_Hepatitis_A_virus_RNA_for_capsid_VP4-VP1_and_NS-proteins	3372	2779	0.824139976275	2452.0	744.090909091
gi|328942489|gb|HQ401215.1|_Hepatitis_A_virus_isolate_BCN87_polyprotein_gene,_partial_cds	521	461	0.884836852207	742.0	742.0
gi|328942497|gb|HQ401219.1|_Hepatitis_A_virus_isolate_MSM08-09-186_polyprotein_gene,_partial_cds	521	461	0.884836852207	742.0	742.0
gi|339639401|dbj|AB644345.1|_Hepatitis_A_virus_gene_for_polyprotein,_partial_cds,_isolate:_1004-107	471	471	1.0	742.0	742.0
gi|443848|emb|X75216.1|_Hepatitis_A_virus_GBM/HFS_RNA	7446	5223	0.701450443191	2343.0	740.224489796
gi|544371643|gb|KF201589.1|_Hepatitis_A_virus_strain_Italy/BL/2013_polyprotein_gene,_partial_cds	475	475	1.0	740.0	740.0
gi|339639393|dbj|AB644341.1|_Hepatitis_A_virus_gene_for_polyprotein,_partial_cds,_isolate:_1005-120	463	463	1.0	740.0	740.0
gi|328942493|gb|HQ401217.1|_Hepatitis_A_virus_isolate_MSM08-09-StrainF_polyprotein_gene,_partial_cd	521	460	0.882917466411	740.0	740.0
gi|339639403|dbj|AB644346.1|_Hepatitis_A_virus_RNA,_polyprotein,_VP1-P2A_junction,_partial_sequence	500	494	0.988	738.0	738.0
gi|666420388|dbj|AB973591.1|_Hepatitis_A_virus_gene_for_polyprotein,_partial_cds,_strain:_1402-1127	509	509	1.0	801.0	737.0
gi|328942495|gb|HQ401218.1|_Hepatitis_A_virus_isolate_MSM08-09-144_polyprotein_gene,_partial_cds	521	461	0.884836852207	737.0	737.0
gi|530669576|dbj|AB793725.1|_Hepatitis_A_virus_gene_for_polyprotein,_complete_cds,_isolate:_HA12-07	7492	5224	0.697277095569	2340.0	736.653061224
gi|347578173|dbj|AB623053.1|_Hepatitis_A_virus_genomic_RNA,_nearly_complete_genome,_isolate:_HA286-	7459	5228	0.700898243732	2414.0	736.64
gi|530669578|dbj|AB793726.1|_Hepatitis_A_virus_gene_for_polyprotein,_complete_cds,_isolate:_HA12-09	7492	5224	0.697277095569	2340.0	736.530612245
gi|345500381|dbj|AB618529.1|_Hepatitis_A_virus_genomic_RNA,_nearly_complete_genome,_isolate:_HAJIH-	7455	5224	0.700737759893	2349.0	736.163265306
gi|4001732|dbj|AB020564.1|_Hepatitis_A_virus_genomic_RNA,_complete_sequence,_isolate_AH1	7477	5227	0.699077169988	2313.0	735.265306122
gi|931307708|dbj|HW766535.1|_JP_2014528698-A/198:_COMPOSITIONS_AND_METHOD_FOR_DETECTING_HUMAN_PARVO	7477	5227	0.699077169988	2313.0	735.265306122
gi|345500385|dbj|AB618531.1|_Hepatitis_A_virus_genomic_RNA,_complete_genome,_isolate:_HAJNS-BorSap1	7494	5226	0.697357886309	2349.0	735.204081633
gi|339515577|dbj|AB643802.1|_Hepatitis_A_virus_gene_for_polyprotein,_partial_cds,_clone:_Ch26	451	450	0.9977827051	735.0	735.0
gi|718464980|dbj|AB909123.1|_Hepatitis_A_virus_genomic_RNA,_nearly_complete_genome,_isolate:_HAJHM-	7195	5219	0.725364836692	2351.0	734.836734694
gi|283831994|gb|GU189569.1|_Hepatitis_A_virus_strain_w9_VP1_protein_gene,_partial_cds	986	934	0.947261663286	1429.0	734.333333333
gi|189021906|gb|EU526089.1|_Hepatitis_A_virus_isolate_HAV12,_complete_genome	7453	5219	0.7002549309	2354.0	734.183673469
gi|189021904|gb|EU526088.1|_Hepatitis_A_virus_isolate_HAV6,_complete_genome	7451	5222	0.700845524091	2378.0	733.530612245
gi|62301|emb|X14666.1|_Hepatitis_A_virus_VP1_gene	1023	947	0.925708699902	1546.0	733.428571429
gi|4001742|dbj|AB020569.1|_Hepatitis_A_virus_genomic_RNA,_complete_sequence,_isolate_FH3	7477	5229	0.699344656948	2360.0	733.367346939
gi|328942499|gb|HQ401220.1|_Hepatitis_A_virus_isolate_BCN112_polyprotein_gene,_partial_cds	521	461	0.884836852207	733.0	733.0
gi|443846|emb|X75215.1|_Hepatitis_A_virus_GBM/WT_RNA	7450	5223	0.701073825503	2343.0	732.306122449
gi|443844|emb|X75214.1|_Hepatitis_A_virus_GBM/FRhK_RNA	7421	5198	0.700444684005	2340.0	731.755102041
gi|33324701|gb|AF512536.1|_Hepatitis_A_virus_isolate_DL3,_complete_genome	7476	5229	0.699438202247	2361.0	731.367346939
gi|664819038|dbj|AB973401.1|_Hepatitis_A_virus_gene_for_polyprotein,_complete_cds,_strain:_1004-105	7376	5223	0.708107375271	2325.0	731.102040816
gi|148325224|gb|EF190998.2|_Hepatitis_A_virus_strain_HAV/Transdanubia/2006/HUN_polyprotein_gene,_pa	1155	1155	1.0	1362.0	730.5
gi|124378383|gb|EF207320.1|_Hepatitis_A_virus_strain_LP014,_complete_genome	7431	5228	0.70353922756	2277.0	730.081632653
gi|873155735|gb|KP177964.1|_Hepatitis_A_virus_isolate_td51,_complete_genome	7494	5228	0.69762476648	2322.0	729.469387755
gi|19919240|gb|AF357222.1|_Hepatitis_A_virus_isolate_LU38/WT_polyprotein_gene,_complete_cds	7477	5228	0.699210913468	2340.0	728.734693878
gi|125976032|gb|EF406357.1|_Hepatitis_A_virus_strain_H2W_polyprotein_gene,_complete_cds	7435	5227	0.703026227303	2376.0	728.62
gi|4001736|dbj|AB020566.1|_Hepatitis_A_virus_genomic_RNA,_complete_sequence,_isolate_AH3	7445	5189	0.696977837475	2340.0	726.591836735
gi|544591025|gb|KF234021.1|_Hepatitis_A_virus_strain_Cornedo_VI/Italy/2013_polyprotein_gene,_partia	463	461	0.995680345572	726.0	726.0
gi|116744260|dbj|AB253607.2|_Hepatitis_A_virus_gene_for_polyprotein_(VP1_region),_partial_cds,_isol	984	930	0.94512195122	1433.0	726.0
gi|558755024|dbj|AB839695.1|_Hepatitis_A_virus_genomic_RNA,_complete_genome,_isolate:_MataramA07-RS	7492	5226	0.697544046983	2304.0	725.775510204
gi|753025386|dbj|LC014790.1|_Hepatitis_A_virus_gene_for_polyprotein,_partial_cds,_isolate:_1405-Tok	499	499	1.0	787.0	725.666666667
gi|9930026|dbj|AB047662.1|_Hepatitis_A_virus_gene_for_polyprotein_(2B_region),_partial_cds,_strain:	753	528	0.701195219124	758.0	725.25
gi|558755022|dbj|AB839694.1|_Hepatitis_A_virus_genomic_RNA,_complete_genome,_isolate:_MakassarA07-R	7492	5218	0.696476241324	2333.0	724.775510204
gi|4001734|dbj|AB020565.1|_Hepatitis_A_virus_genomic_RNA,_complete_sequence,_isolate_AH2	7477	5227	0.699077169988	2342.0	724.54
gi|19550900|gb|AF485328.1|_Hepatitis_A_virus_isolate_LY6,_complete_genome	7477	5225	0.698809683028	2322.0	724.285714286
gi|558755026|dbj|AB839696.1|_Hepatitis_A_virus_genomic_RNA,_complete_genome,_isolate:_SoloA07-P15	7492	5226	0.697544046983	2340.0	724.224489796
gi|4001740|dbj|AB020568.1|_Hepatitis_A_virus_genomic_RNA,_complete_sequence,_isolate_FH2	7478	5228	0.699117411072	2313.0	723.795918367
gi|312618604|gb|HM769724.1|_Hepatitis_A_virus_isolate_HAV-Arg/06,_complete_genome	7477	5223	0.698542196068	2305.0	723.06122449
gi|4001738|dbj|AB020567.1|_Hepatitis_A_virus_genomic_RNA,_complete_sequence,_isolate_FH1	7477	5225	0.698809683028	2309.0	723.06122449
gi|160349607|gb|EU131373.1|_Hepatitis_A_virus_genomic_RNA,_complete_sequence,_isolate_HAV5	7452	5215	0.699812130972	2352.0	722.959183673
gi|873155738|gb|KP177965.1|_Hepatitis_A_virus_isolate_hd9,_complete_genome	7494	5227	0.697491326394	2295.0	722.163265306
gi|558755028|dbj|AB839697.1|_Hepatitis_A_virus_genomic_RNA,_complete_genome,_isolate:_TangerangA07-	7492	5226	0.697544046983	2325.0	721.591836735
gi|603025|emb|X83302.1|_Hepatitis_A_virus_complete_genome	7421	5187	0.698962403989	2343.0	721.367346939
gi|557785773|dbj|AB819869.1|_Hepatitis_A_virus_gene_for_polyprotein,_complete_cds,_isolate:_HAJTS-S	7442	5224	0.701961838216	2334.0	720.857142857
gi|148325222|gb|DQ163904.2|_Hepatitis_A_virus_strain_HAV/Pecs-10/2003/HUN_polyprotein_gene,_partial	1155	1155	1.0	1350.0	719.833333333
gi|393716011|dbj|AB690782.1|_Hepatitis_A_virus_gene_for_polyprotein,_partial_cds,_clone:_KCH1	451	451	1.0	719.0	719.0
gi|393716041|dbj|AB690797.1|_Hepatitis_A_virus_gene_for_polyprotein,_partial_cds,_clone:_KCH16	451	451	1.0	719.0	719.0
gi|784500766|dbj|LC036574.1|_Hepatitis_A_virus_gene_for_polyprotein,_partial_cds,_strain:_1403-1446	619	619	1.0	1012.0	719.0
gi|339515579|dbj|AB643803.1|_Hepatitis_A_virus_gene_for_polyprotein,_partial_cds,_clone:_Ch27	451	451	1.0	719.0	719.0
gi|393716027|dbj|AB690790.1|_Hepatitis_A_virus_gene_for_polyprotein,_partial_cds,_clone:_KCH9	451	451	1.0	719.0	719.0
gi|393716023|dbj|AB690788.1|_Hepatitis_A_virus_gene_for_polyprotein,_partial_cds,_clone:_KCH7	451	451	1.0	719.0	719.0
gi|393716031|dbj|AB690792.1|_Hepatitis_A_virus_gene_for_polyprotein,_partial_cds,_clone:_KCH11	451	451	1.0	719.0	719.0
gi|393716013|dbj|AB690783.1|_Hepatitis_A_virus_gene_for_polyprotein,_partial_cds,_clone:_KCH2	451	451	1.0	719.0	719.0
gi|393716033|dbj|AB690793.1|_Hepatitis_A_virus_gene_for_polyprotein,_partial_cds,_clone:_KCH12	451	451	1.0	719.0	719.0
gi|393716043|dbj|AB690798.1|_Hepatitis_A_virus_gene_for_polyprotein,_partial_cds,_clone:_KCH17	451	451	1.0	719.0	719.0
gi|339639448|dbj|AB644370.1|_Hepatitis_A_virus_gene_for_polyprotein,_partial_cds,_isolate:_1005-133	451	451	1.0	719.0	719.0
gi|393716017|dbj|AB690785.1|_Hepatitis_A_virus_gene_for_polyprotein,_partial_cds,_clone:_KCH4	451	451	1.0	719.0	719.0
gi|393716015|dbj|AB690784.1|_Hepatitis_A_virus_gene_for_polyprotein,_partial_cds,_clone:_KCH3	451	451	1.0	719.0	719.0
gi|393716021|dbj|AB690787.1|_Hepatitis_A_virus_gene_for_polyprotein,_partial_cds,_clone:_KCH6	451	451	1.0	719.0	719.0
gi|393716025|dbj|AB690789.1|_Hepatitis_A_virus_gene_for_polyprotein,_partial_cds,_clone:_KCH8	451	451	1.0	719.0	719.0
gi|393716045|dbj|AB690799.1|_Hepatitis_A_virus_gene_for_polyprotein,_partial_cds,_clone:_KCH18	451	451	1.0	719.0	719.0
gi|393716047|dbj|AB690800.1|_Hepatitis_A_virus_gene_for_polyprotein,_partial_cds,_clone:_KCH19	451	451	1.0	719.0	719.0
gi|393716035|dbj|AB690794.1|_Hepatitis_A_virus_gene_for_polyprotein,_partial_cds,_clone:_KCH13	451	451	1.0	719.0	719.0
gi|393716029|dbj|AB690791.1|_Hepatitis_A_virus_gene_for_polyprotein,_partial_cds,_clone:_KCH10	451	451	1.0	719.0	719.0
gi|339515581|dbj|AB643804.1|_Hepatitis_A_virus_gene_for_polyprotein,_partial_cds,_clone:_Ch29	451	451	1.0	719.0	719.0
gi|393716049|dbj|AB690801.1|_Hepatitis_A_virus_gene_for_polyprotein,_partial_cds,_clone:_KCH20	451	451	1.0	719.0	719.0
gi|393716019|dbj|AB690786.1|_Hepatitis_A_virus_gene_for_polyprotein,_partial_cds,_clone:_KCH5	451	451	1.0	719.0	719.0
gi|558755018|dbj|AB839692.1|_Hepatitis_A_virus_genomic_RNA,_complete_genome,_isolate:_BaliA03-H29	7492	5226	0.697544046983	2338.0	718.36
gi|558755020|dbj|AB839693.1|_Hepatitis_A_virus_genomic_RNA,_complete_genome,_isolate:_JemberA07-SBY	7492	5226	0.697544046983	2298.0	717.795918367
gi|612507320|gb|KJ427799.1|_Hepatitis_A_virus_isolate_253042/2013,_complete_genome	7393	5228	0.707155417287	2248.0	717.4
gi|575488707|gb|KF773842.1|_Hepatitis_A_virus_isolate_112572/2013_polyprotein_gene,_complete_cds	7398	5228	0.7066774804	2244.0	717.04
gi|768311570|dbj|LC033884.1|_Hepatitis_A_virus_gene_for_polyprotein,_partial_cds,_strain:_1503-0650	451	451	1.0	715.0	715.0
gi|939319945|dbj|LC090758.1|_Hepatitis_A_virus_gene_for_polyprotein,_partial_cds,_strain:_1508-2859	451	451	1.0	715.0	715.0
gi|225729723|gb|FJ445817.1|_Hepatitis_A_virus_isolate_a50_nonfunctional_polyprotein_gene,_partial_s	854	854	1.0	1362.0	714.4
gi|771839897|dbj|LC035020.1|_Hepatitis_A_virus_gene_for_polyprotein,_complete_cds,_strain:_1403-129	7407	5229	0.705953827461	2345.0	713.88
gi|656326065|dbj|AB969748.1|_Hepatitis_A_virus_gene_for_polyprotein,_complete_cds,_strain:_1403-121	7407	5229	0.705953827461	2345.0	713.68
gi|557785775|dbj|AB819870.1|_Hepatitis_A_virus_gene_for_polyprotein,_complete_cds,_isolate:_HAJFF-K	7445	5229	0.702350570853	2342.0	713.68
gi|50428518|dbj|AB183874.1|_Hepatitis_A_virus_gene_for_polyprotein,_partial_cds	716	714	0.997206703911	1171.0	712.428571429
gi|140847613|dbj|AB300206.1|_Hepatitis_A_virus_gene_for_polyprotein_(P1,_2A_region),_partial_cds,_s	3220	2883	0.895341614907	1553.0	712.19047619
gi|329592|gb|M10033.1|HPA5_Hepatitis_A_virus_5'_half_of_genome_coding_for_structural_proteins_VP-1_	3054	2778	0.909626719057	1561.0	712.136363636
gi|339639418|dbj|AB644354.1|_Hepatitis_A_virus_gene_for_polyprotein,_partial_cds,_isolate:_1005-121	451	451	1.0	710.0	710.0
gi|339639435|dbj|AB644363.1|_Hepatitis_A_virus_gene_for_polyprotein,_partial_cds,_isolate:_1006-140	451	451	1.0	710.0	710.0
gi|225729793|gb|FJ445855.1|_Hepatitis_A_virus_isolate_a1_polyprotein_gene,_partial_cds	855	855	1.0	1353.0	709.0
gi|771839893|dbj|LC035018.1|_Hepatitis_A_virus_gene_for_polyprotein,_partial_cds,_strain:_1404-2067	619	619	1.0	994.0	708.142857143
gi|666420378|dbj|AB973586.1|_Hepatitis_A_virus_gene_for_polyprotein,_partial_cds,_strain:_1405-2319	619	619	1.0	994.0	708.142857143
gi|784500762|dbj|LC036575.1|_Hepatitis_A_virus_gene_for_polyprotein,_partial_cds,_strain:_1405-2334	619	619	1.0	994.0	708.142857143
gi|339515571|dbj|AB643799.1|_Hepatitis_A_virus_gene_for_polyprotein,_partial_cds,_clone:_Ch23	451	450	0.9977827051	708.0	708.0
gi|187950154|gb|EU528595.1|_Hepatitis_A_virus_isolate_HAV14_polyprotein_gene,_partial_cds	1726	1586	0.91888760139	2104.0	707.4
gi|666420392|dbj|AB973880.1|_Hepatitis_A_virus_gene_for_polyprotein,_partial_cds,_strain:_1404-1702	619	618	0.998384491115	984.0	702.428571429
gi|225729725|gb|FJ445819.1|_Hepatitis_A_virus_isolate_a54_polyprotein_gene,_partial_cds	855	855	1.0	1344.0	702.4
gi|329608|gb|M14114.1|HPACP1_Hepatitis_A_virus,_5'_end_of_genome	3274	2898	0.885155772755	1395.0	699.842105263
gi|225729690|gb|FJ445799.1|_Hepatitis_A_virus_isolate_a26_polyprotein_gene,_partial_cds	855	855	1.0	1335.0	699.4
gi|225729688|gb|FJ445798.1|_Hepatitis_A_virus_isolate_a23_polyprotein_gene,_partial_cds	855	855	1.0	1335.0	698.0
gi|307597912|gb|GU001144.1|_Hepatitis_A_virus_strain_S53s_polyprotein_gene,_partial_cds	992	941	0.948588709677	1490.0	697.857142857
gi|225729735|gb|FJ445824.1|_Hepatitis_A_virus_isolate_a59_polyprotein_gene,_partial_cds	855	855	1.0	1330.0	696.4
gi|225729739|gb|FJ445826.1|_Hepatitis_A_virus_isolate_a61_polyprotein_gene,_partial_cds	855	855	1.0	1330.0	696.4
gi|225729745|gb|FJ445829.1|_Hepatitis_A_virus_isolate_a64_polyprotein_gene,_partial_cds	855	855	1.0	1330.0	696.4
gi|339639395|dbj|AB644342.1|_Hepatitis_A_virus_gene_for_polyprotein,_partial_cds,_isolate:_1005-124	481	481	1.0	760.0	696.333333333
gi|339639377|dbj|AB644333.1|_Hepatitis_A_virus_gene_for_polyprotein,_partial_cds,_isolate:_1005-241	481	481	1.0	760.0	696.333333333
gi|225729700|gb|FJ445804.1|_Hepatitis_A_virus_isolate_a32_polyprotein_gene,_partial_cds	855	855	1.0	1330.0	696.0
gi|225729753|gb|FJ445833.1|_Hepatitis_A_virus_isolate_a7_polyprotein_gene,_partial_cds	855	855	1.0	1330.0	696.0
gi|225729675|gb|FJ445791.1|_Hepatitis_A_virus_isolate_a16_polyprotein_gene,_partial_cds	855	855	1.0	1323.0	695.6
gi|307597906|gb|GU001141.1|_Hepatitis_A_virus_strain_S157s_polyprotein_gene,_partial_cds	1152	1141	0.990451388889	1516.0	695.375
gi|225729719|gb|FJ445814.1|_Hepatitis_A_virus_isolate_a47_polyprotein_gene,_partial_cds	855	855	1.0	1326.0	695.2
gi|225729763|gb|FJ445838.1|_Hepatitis_A_virus_isolate_a78_polyprotein_gene,_partial_cds	855	854	0.998830409357	1328.0	694.6
gi|225729755|gb|FJ445834.1|_Hepatitis_A_virus_isolate_a70_polyprotein_gene,_partial_cds	855	855	1.0	1330.0	694.0
gi|225729731|gb|FJ445822.1|_Hepatitis_A_virus_isolate_a57_polyprotein_gene,_partial_cds	855	855	1.0	1330.0	694.0
gi|225729677|gb|FJ445792.1|_Hepatitis_A_virus_isolate_a17_polyprotein_gene,_partial_cds	855	855	1.0	1326.0	693.8
gi|19069838|emb|AJ437225.1|_Hepatitis_A_virus_partial_VP1_gene_for_viral_protein_1,_strain_5F	900	810	0.9	1366.0	693.0
gi|19031286|emb|AJ437179.1|_Hepatitis_A_virus_partial_VP1_gene_for_viral_protein_1,_strain_CHAUO	900	810	0.9	1366.0	693.0
gi|19069858|emb|AJ437235.1|_Hepatitis_A_virus_partial_VP1_gene_for_viral_protein_1,_strain_5F-00	900	810	0.9	1366.0	693.0
gi|225729706|gb|FJ445807.1|_Hepatitis_A_virus_isolate_a38_polyprotein_gene,_partial_cds	855	855	1.0	1321.0	692.8
gi|225729716|gb|FJ445812.1|_Hepatitis_A_virus_isolate_a45_polyprotein_gene,_partial_cds	855	855	1.0	1326.0	692.6
gi|225729724|gb|FJ445818.1|_Hepatitis_A_virus_isolate_a52_nonfunctional_polyprotein_gene,_partial_s	854	854	1.0	1326.0	692.25
gi|225729694|gb|FJ445801.1|_Hepatitis_A_virus_isolate_a29_polyprotein_gene,_partial_cds	855	855	1.0	1326.0	692.25
gi|225729769|gb|FJ445842.1|_Hepatitis_A_virus_isolate_a82_polyprotein_gene,_partial_cds	853	853	1.0	1326.0	692.25
gi|225729778|gb|FJ445847.1|_Hepatitis_A_virus_isolate_a87_polyprotein_gene,_partial_cds	855	855	1.0	1317.0	692.2
gi|225729670|gb|FJ445788.1|_Hepatitis_A_virus_isolate_a13_polyprotein_gene,_partial_cds	855	855	1.0	1317.0	691.4
gi|225729761|gb|FJ445837.1|_Hepatitis_A_virus_isolate_a76_polyprotein_gene,_partial_cds	855	855	1.0	1321.0	691.2
gi|225729674|gb|FJ445790.1|_Hepatitis_A_virus_isolate_a15_nonfunctional_polyprotein_gene,_partial_s	854	853	0.998829039813	1330.0	691.0
gi|225729782|gb|FJ445849.1|_Hepatitis_A_virus_isolate_a89_polyprotein_gene,_partial_cds	855	855	1.0	1321.0	690.6
gi|225729771|gb|FJ445843.1|_Hepatitis_A_virus_isolate_a83_nonfunctional_polyprotein_gene,_partial_s	854	854	1.0	1323.0	690.5
gi|307597916|gb|GU001146.1|_Hepatitis_A_virus_strain_S44s_polyprotein_gene,_partial_cds	1030	925	0.898058252427	1474.0	690.285714286
gi|225729722|gb|FJ445816.1|_Hepatitis_A_virus_isolate_a49_nonfunctional_polyprotein_gene,_partial_s	854	854	1.0	1314.0	690.2
gi|225729660|gb|FJ445783.1|_Hepatitis_A_virus_isolate_a99_polyprotein_gene,_partial_cds	854	854	1.0	1319.0	689.4
gi|225729789|gb|FJ445853.1|_Hepatitis_A_virus_isolate_a93_polyprotein_gene,_partial_cds	855	855	1.0	1317.0	689.25
gi|225729718|gb|FJ445813.1|_Hepatitis_A_virus_isolate_a46_nonfunctional_polyprotein_gene,_partial_s	853	853	1.0	1324.0	689.0
gi|225729768|gb|FJ445841.1|_Hepatitis_A_virus_isolate_a80_nonfunctional_polyprotein_gene,_partial_s	854	854	1.0	1317.0	688.8
gi|225729692|gb|FJ445800.1|_Hepatitis_A_virus_isolate_a27_polyprotein_gene,_partial_cds	855	855	1.0	1317.0	687.75
gi|19069854|emb|AJ437233.1|_Hepatitis_A_virus_partial_VP1_gene_for_viral_protein_1,_strain_BOUE6	900	810	0.9	1357.0	687.25
gi|225729776|gb|FJ445846.1|_Hepatitis_A_virus_isolate_a86_polyprotein_gene,_partial_cds	855	855	1.0	1315.0	687.25
gi|225729787|gb|FJ445852.1|_Hepatitis_A_virus_isolate_a91_polyprotein_gene,_partial_cds	855	855	1.0	1312.0	687.25
gi|19069834|emb|AJ437223.1|_Hepatitis_A_virus_partial_VP1_gene_for_viral_protein_1,_strain_BOUE6-99	900	810	0.9	1357.0	687.25
gi|225729721|gb|FJ445815.1|_Hepatitis_A_virus_isolate_a48_nonfunctional_polyprotein_gene,_partial_s	851	851	1.0	1317.0	687.0
gi|225729757|gb|FJ445835.1|_Hepatitis_A_virus_isolate_a72_polyprotein_gene,_partial_cds	852	852	1.0	1312.0	686.75
gi|19069852|emb|AJ437232.1|_Hepatitis_A_virus_partial_VP1_gene_for_viral_protein_1,_strain_BOUE4	900	810	0.9	1357.0	686.5
gi|19069832|emb|AJ437222.1|_Hepatitis_A_virus_partial_VP1_gene_for_viral_protein_1,_strain_BOUE4-99	900	810	0.9	1357.0	686.5
gi|225729727|gb|FJ445820.1|_Hepatitis_A_virus_isolate_a55_polyprotein_gene,_partial_cds	855	855	1.0	1308.0	686.25
gi|225729751|gb|FJ445832.1|_Hepatitis_A_virus_isolate_a69_polyprotein_gene,_partial_cds	855	855	1.0	1308.0	686.25
gi|225729672|gb|FJ445789.1|_Hepatitis_A_virus_isolate_a14_polyprotein_gene,_partial_cds	855	855	1.0	1314.0	686.0
gi|225729774|gb|FJ445845.1|_Hepatitis_A_virus_isolate_a85_polyprotein_gene,_partial_cds	854	854	1.0	1315.0	686.0
gi|225729664|gb|FJ445785.1|_Hepatitis_A_virus_isolate_a101_polyprotein_gene,_partial_cds	855	855	1.0	1312.0	685.75
gi|9930052|dbj|AB047675.1|_Hepatitis_A_virus_gene_for_polyprotein_(2B_region),_partial_cds,_strain:	753	528	0.701195219124	728.0	685.333333333
gi|225729786|gb|FJ445851.1|_Hepatitis_A_virus_isolate_a90_nonfunctional_polyprotein_gene,_partial_s	854	854	1.0	1308.0	685.25
gi|140847619|dbj|AB300207.1|_Hepatitis_A_virus_gene_for_polyprotein_(P1,_2A_region),_partial_cds,_s	3221	2894	0.898478733313	1377.0	685.111111111
gi|797932781|dbj|LC037177.1|_Hepatitis_A_virus_gene_for_polyprotein,_partial_cds,_strain:_1402-1261	642	636	0.990654205607	1031.0	684.125
gi|225729684|gb|FJ445796.1|_Hepatitis_A_virus_isolate_a21_polyprotein_gene,_partial_cds	850	849	0.998823529412	1306.0	683.75
gi|225729714|gb|FJ445811.1|_Hepatitis_A_virus_isolate_a44_polyprotein_gene,_partial_cds	855	855	1.0	1308.0	683.6
gi|62526564|gb|AY974170.1|_Hepatitis_A_virus_strain_M2_polyprotein_mRNA,_complete_cds	6722	4606	0.685212734305	2428.0	683.204081633
gi|118147534|dbj|DD359624.1|_RECOMBINANT_HEPATITIS_A_VIRUS_ANTIGENS_PRODUCED_IN_PLANT_CELLS	6685	4606	0.689005235602	2428.0	683.204081633
gi|225729679|gb|FJ445793.1|_Hepatitis_A_virus_isolate_a19_polyprotein_gene,_partial_cds	855	855	1.0	1312.0	682.0
gi|225729791|gb|FJ445854.1|_Hepatitis_A_virus_isolate_a94_polyprotein_gene,_partial_cds	855	855	1.0	1308.0	681.75
gi|118147548|dbj|DD359638.1|_RECOMBINANT_HEPATITIS_A_VIRUS_ANTIGENS_PRODUCED_IN_PLANT_CELLS	3426	3049	0.889959136019	1546.0	679.8375
gi|225729780|gb|FJ445848.1|_Hepatitis_A_virus_isolate_a88_polyprotein_gene,_partial_cds	855	855	1.0	1308.0	679.5
gi|225729668|gb|FJ445787.1|_Hepatitis_A_virus_isolate_a105_polyprotein_gene,_partial_cds	855	855	1.0	1303.0	679.0
gi|225729666|gb|FJ445786.1|_Hepatitis_A_virus_isolate_a103_polyprotein_gene,_partial_cds	855	855	1.0	1303.0	679.0
gi|225729759|gb|FJ445836.1|_Hepatitis_A_virus_isolate_a73_polyprotein_gene,_partial_cds	842	840	0.997624703088	1299.0	678.75
gi|62387|emb|X70845.1|_Hepatitis_A_virus_gene_for_2B,_2C,_3A,_3B_and_3c_proteins	2264	1226	0.541519434629	1128.0	676.052631579
gi|510937367|gb|KC876797.1|_Hepatitis_A_virus_strain_T34213_polyprotein_gene,_partial_cds	1231	1230	0.999187652315	1467.0	673.875
gi|225729712|gb|FJ445810.1|_Hepatitis_A_virus_isolate_a43_polyprotein_gene,_partial_cds	831	831	1.0	1296.0	673.75
gi|329606|gb|M20273.1|HPACG_Human_hepatitis_virus_type_A_RNA,_complete_genome	7474	5210	0.697083221836	2058.0	673.489361702
gi|225729662|gb|FJ445784.1|_Hepatitis_A_virus_isolate_a10_polyprotein_gene,_partial_cds	855	854	0.998830409357	1292.0	673.25
gi|753025392|dbj|LC014792.1|_Hepatitis_A_virus_gene_for_polyprotein,_partial_cds,_isolate:_1405-Tok	588	587	0.998299319728	942.0	672.0
gi|225729682|gb|FJ445795.1|_Hepatitis_A_virus_isolate_a20_polyprotein_gene,_partial_cds	855	855	1.0	1290.0	671.25
gi|225729766|gb|FJ445840.1|_Hepatitis_A_virus_isolate_a8_polyprotein_gene,_partial_cds	855	855	1.0	1290.0	671.25
gi|62303|emb|X15463.1|_Human_hepatitis_A_virus_(HAV)_strain_HAS-15_mRNA_for_viral_proteins_2C,_3A-3	2676	1692	0.632286995516	1173.0	671.0
gi|307597914|gb|GU001145.1|_Hepatitis_A_virus_strain_S66s_polyprotein_gene,_partial_cds	1031	926	0.898157129001	1463.0	670.666666667
gi|797932815|dbj|LC037186.1|_Hepatitis_A_virus_gene_for_polyprotein,_partial_cds,_strain:_1402-1252	619	619	1.0	1009.0	670.625
gi|797932826|dbj|LC037189.1|_Hepatitis_A_virus_gene_for_polyprotein,_partial_cds,_strain:_1404-1650	619	619	1.0	1009.0	670.625
gi|800583132|dbj|LC038114.1|_Hepatitis_A_virus_gene_for_polyprotein,_partial_cds,_strain:_1403-1465	619	619	1.0	1009.0	670.625
gi|797932837|dbj|LC037192.1|_Hepatitis_A_virus_gene_for_polyprotein,_partial_cds,_strain:_1403-1318	619	619	1.0	1009.0	670.625
gi|797932812|dbj|LC037185.1|_Hepatitis_A_virus_gene_for_polyprotein,_partial_cds,_strain:_1403-1341	619	619	1.0	1009.0	670.625
gi|597439526|dbj|AB918709.1|_Hepatitis_A_virus_gene_for_polyprotein,_partial_cds,_strain:_1403-1180	619	619	1.0	1009.0	670.625
gi|771839887|dbj|LC035015.1|_Hepatitis_A_virus_gene_for_polyprotein,_partial_cds,_strain:_1402-1116	619	619	1.0	1009.0	670.625
gi|797932785|dbj|LC037178.1|_Hepatitis_A_virus_gene_for_polyprotein,_partial_cds,_strain:_1402-1178	619	619	1.0	1009.0	670.625
gi|797932829|dbj|LC037190.1|_Hepatitis_A_virus_gene_for_polyprotein,_partial_cds,_strain:_1403-1283	619	619	1.0	1009.0	670.625
gi|930596398|dbj|LC037395.1|_Hepatitis_A_virus_gene_for_polyprotein,_complete_cds,_strain:_1402-126	619	619	1.0	1009.0	670.625
gi|784500783|dbj|LC036569.1|_Hepatitis_A_virus_gene_for_polyprotein,_partial_cds,_strain:_1403-1313	619	619	1.0	1009.0	670.625
gi|797932792|dbj|LC037180.1|_Hepatitis_A_virus_gene_for_polyprotein,_partial_cds,_strain:_1402-1282	618	618	1.0	1007.0	669.375
gi|125976034|gb|EF406358.1|_Hepatitis_A_virus_strain_H2K5_polyprotein_gene,_complete_cds	7432	5212	0.701291711518	2049.0	669.085106383
gi|393716055|dbj|AB690804.1|_Hepatitis_A_virus_gene_for_polyprotein,_partial_cds,_clone:_KCH30	588	587	0.998299319728	942.0	668.857142857
gi|125976038|gb|EF406360.1|_Hepatitis_A_virus_strain_H2K15_polyprotein_gene,_complete_cds	7432	5212	0.701291711518	2040.0	668.021276596
gi|125976044|gb|EF406363.1|_Hepatitis_A_virus_strain_H2K30_polyprotein_gene,_complete_cds	7432	5212	0.701291711518	2040.0	668.021276596
gi|125976036|gb|EF406359.1|_Hepatitis_A_virus_strain_H2K10_polyprotein_gene,_complete_cds	7431	5211	0.701251513928	2040.0	667.893617021
gi|225729704|gb|FJ445806.1|_Hepatitis_A_virus_isolate_a36_polyprotein_gene,_partial_cds	855	855	1.0	1362.0	667.571428571
gi|125976040|gb|EF406361.1|_Hepatitis_A_virus_strain_H2K20_polyprotein_gene,_complete_cds	7432	5212	0.701291711518	2037.0	667.510638298
gi|125976042|gb|EF406362.1|_Hepatitis_A_virus_strain_H2K25_polyprotein_gene,_complete_cds	7432	5212	0.701291711518	2037.0	667.510638298
gi|797932808|dbj|LC037184.1|_Hepatitis_A_virus_gene_for_polyprotein,_partial_cds,_strain:_1403-1438	619	619	1.0	1003.0	667.0
gi|797932804|dbj|LC037183.1|_Hepatitis_A_virus_gene_for_polyprotein,_partial_cds,_strain:_1403-1195	619	619	1.0	1003.0	667.0
gi|666420376|dbj|AB973585.1|_Hepatitis_A_virus_gene_for_polyprotein,_partial_cds,_strain:_1403-1239	619	619	1.0	1000.0	666.5
gi|666420390|dbj|AB973879.1|_Hepatitis_A_virus_gene_for_polyprotein,_partial_cds,_strain:_1404-1653	619	619	1.0	1000.0	666.5
gi|797932822|dbj|LC037188.1|_Hepatitis_A_virus_gene_for_polyprotein,_partial_cds,_strain:_1403-1396	626	626	1.0	1003.0	666.0
gi|9626732|ref|NC_001489.1|_Hepatitis_A_virus,_complete_genome	7478	5210	0.696710350361	2055.0	665.744680851
gi|329582|gb|M14707.1|HPA_Hepatitis_A_virus_(wild-type)_RNA,_complete_genome	7478	5210	0.696710350361	2055.0	665.744680851
gi|340214086|dbj|HV192265.1|_JP_2000512841-A/1:_Simian-human_HAV_having_a_chimeric_2C_protein	7493	5210	0.695315627919	2055.0	665.744680851
gi|822675760|gb|KP879217.1|_Hepatitis_A_virus_isolate_p16,_complete_genome	7476	5209	0.696762974853	2046.0	665.282608696
gi|329594|gb|M16632.1|HPAA_Hepatitis_A_virus_(attenuated)_RNA,_complete_genome	7473	5211	0.697310317142	2046.0	665.217391304
gi|771839889|dbj|LC035016.1|_Hepatitis_A_virus_gene_for_polyprotein,_partial_cds,_strain:_1404-1882	619	619	1.0	1000.0	665.0
gi|12018152|gb|AF314208.1|_Hepatitis_A_virus_polyprotein_gene,_complete_cds	7420	5212	0.702425876011	2049.0	664.893617021
gi|8810242|gb|AF268396.1|_Hepatitis_A_virus_polyprotein_precursor,_gene,_complete_cds	7468	5211	0.697777182646	2031.0	663.304347826
gi|666420382|dbj|AB973588.1|_Hepatitis_A_virus_gene_for_polyprotein,_partial_cds,_strain:_1402-1241	584	584	1.0	928.0	660.857142857
gi|148325220|gb|AY956357.2|_Hepatitis_A_virus_strain_HAV/Hajduboszormeny-1/2004/HUN_polyprotein_gen	1155	1153	0.998268398268	1526.0	660.125
gi|345450781|gb|HQ246217.1|_Hepatitis_A_virus_strain_CFH-HAV,_complete_genome	7420	5212	0.702425876011	2055.0	660.021276596
gi|666420384|dbj|AB973589.1|_Hepatitis_A_virus_gene_for_polyprotein,_partial_cds,_strain:_1402-1242	590	590	1.0	928.0	659.285714286
gi|557469230|gb|KF569906.1|_Hepatitis_A_virus_strain_DH01,_complete_genome	7388	5211	0.705332972388	2046.0	659.282608696
gi|800583130|dbj|LC038113.1|_Hepatitis_A_virus_gene_for_polyprotein,_partial_cds,_strain:_1406-2605	619	619	1.0	991.0	658.25
gi|797932800|dbj|LC037182.1|_Hepatitis_A_virus_gene_for_polyprotein,_partial_cds,_strain:_1406-NESI	619	619	1.0	991.0	658.25
gi|329585|gb|M59808.1|HPA18F_Hepatitis_A_virus_polyprotein_RNA,_complete_cds	7423	5192	0.69944766267	2040.0	658.0
gi|784500781|dbj|LC036570.1|_Hepatitis_A_virus_gene_for_polyprotein,_partial_cds,_strain:_1401-0739	568	567	0.99823943662	919.0	657.985714286
gi|822675734|gb|KP879216.1|_Hepatitis_A_virus_isolate_18f,_complete_genome	7487	5192	0.693468679044	2037.0	657.97826087
gi|329587|gb|M59810.1|HPA24A_Hepatitis_A_virus_polyprotein_RNA,_complete_cds	7436	5190	0.697955890264	2028.0	657.608695652
gi|666669517|dbj|AB974363.1|_Hepatitis_A_virus_gene_for_polyprotein,_partial_cds,_strain:_1402-1096	572	572	1.0	924.0	657.557142857
gi|589388031|gb|KF724017.1|_Hepatitis_A_virus_isolate_L0_polyprotein_gene,_complete_cds	7419	5192	0.699824774228	2037.0	657.02173913
gi|339639412|dbj|AB644351.1|_Hepatitis_A_virus_gene_for_polyprotein,_partial_cds,_isolate:_1003-080	632	632	1.0	982.0	656.685714286
gi|339639408|dbj|AB644349.1|_Hepatitis_A_virus_gene_for_polyprotein,_partial_cds,_isolate:_1004-105	632	632	1.0	982.0	656.685714286
gi|339639471|dbj|AB644382.1|_Hepatitis_A_virus_gene_for_polyprotein,_partial_cds,_isolate:_1005-126	632	632	1.0	982.0	656.685714286
gi|339639406|dbj|AB644348.1|_Hepatitis_A_virus_gene_for_polyprotein,_partial_cds,_isolate:_1004-105	632	632	1.0	982.0	656.685714286
gi|339639410|dbj|AB644350.1|_Hepatitis_A_virus_gene_for_polyprotein,_partial_cds,_isolate:_1004-092	632	632	1.0	982.0	656.685714286
gi|329590|gb|M59809.1|HPA43C_Hepatitis_A_virus_polyprotein_RNA,_complete_cds	7419	5192	0.699824774228	2031.0	656.565217391
gi|589388033|gb|KF724018.1|_Hepatitis_A_virus_isolate_F0.05A_polyprotein_gene,_complete_cds	7419	5192	0.699824774228	2031.0	656.391304348
gi|307597878|gb|GU001127.1|_Hepatitis_A_virus_strain_S155s_polyprotein_gene,_partial_cds	1152	1141	0.990451388889	1555.0	655.666666667
gi|589388037|gb|KF724020.1|_Hepatitis_A_virus_isolate_F0.2A_polyprotein_gene,_complete_cds	7419	5195	0.700229141394	2022.0	654.804347826
gi|589388039|gb|KF724021.1|_Hepatitis_A_virus_isolate_F0.2LA_polyprotein_gene,_complete_cds	7419	5195	0.700229141394	2013.0	654.760869565
gi|797932796|dbj|LC037181.1|_Hepatitis_A_virus_gene_for_polyprotein,_partial_cds,_strain:_1405-2325	568	567	0.99823943662	919.0	654.214285714
gi|589388041|gb|KF724022.1|_Hepatitis_A_virus_isolate_R0.05A_polyprotein_gene,_complete_cds	7419	5195	0.700229141394	2013.0	654.130434783
gi|109390447|gb|DQ646426.1|_Hepatitis_A_virus_strain_IVA,_complete_genome	7489	5191	0.693149953265	2031.0	654.063829787
gi|283831992|gb|GU189568.1|_Hepatitis_A_virus_strain_W12_VP1_protein_gene,_partial_cds	913	897	0.982475355969	1429.0	654.0
gi|589388035|gb|KF724019.1|_Hepatitis_A_virus_isolate_F0.05LA_polyprotein_gene,_complete_cds	7419	5195	0.700229141394	2022.0	653.260869565
gi|589388043|gb|KF724023.1|_Hepatitis_A_virus_isolate_R0A_polyprotein_gene,_complete_cds	7419	5192	0.699824774228	2019.0	653.108695652
gi|225729743|gb|FJ445828.1|_Hepatitis_A_virus_isolate_a63_polyprotein_gene,_partial_cds	855	855	1.0	1357.0	652.333333333
gi|753025358|dbj|LC014781.1|_Hepatitis_A_virus_gene_for_polyprotein,_partial_cds,_isolate:_1402-Tok	506	506	1.0	733.0	652.0
gi|734850866|gb|KM657825.1|_Hepatitis_A_virus_strain_HAV/Budapest/HUN-A357/2012/HUN_VP1_gene,_parti	1122	1121	0.999108734403	1532.0	651.875
gi|225729702|gb|FJ445805.1|_Hepatitis_A_virus_isolate_a34_polyprotein_gene,_partial_cds	855	855	1.0	1362.0	651.5
gi|225729741|gb|FJ445827.1|_Hepatitis_A_virus_isolate_a62_polyprotein_gene,_partial_cds	855	855	1.0	1366.0	649.833333333
gi|225729733|gb|FJ445823.1|_Hepatitis_A_virus_isolate_a58_polyprotein_gene,_partial_cds	855	855	1.0	1366.0	649.833333333
gi|118147545|dbj|DD359635.1|_RECOMBINANT_HEPATITIS_A_VIRUS_ANTIGENS_PRODUCED_IN_PLANT_CELLS	3489	3118	0.893665806821	1546.0	649.751351351
gi|225729686|gb|FJ445797.1|_Hepatitis_A_virus_isolate_a22_polyprotein_gene,_partial_cds	855	854	0.998830409357	1361.0	649.333333333
gi|225729772|gb|FJ445844.1|_Hepatitis_A_virus_isolate_a84_polyprotein_gene,_partial_cds	855	855	1.0	1357.0	649.166666667
gi|225729737|gb|FJ445825.1|_Hepatitis_A_virus_isolate_a6_polyprotein_gene,_partial_cds	855	855	1.0	1353.0	649.0
gi|225729749|gb|FJ445831.1|_Hepatitis_A_virus_isolate_a67_polyprotein_gene,_partial_cds	854	854	1.0	1364.0	648.833333333
gi|225729747|gb|FJ445830.1|_Hepatitis_A_virus_isolate_a65_polyprotein_gene,_partial_cds	855	854	0.998830409357	1364.0	648.833333333
gi|784500775|dbj|LC036572.1|_Hepatitis_A_virus_gene_for_polyprotein,_partial_cds,_strain:_1403-1477	568	567	0.99823943662	906.0	647.557142857
gi|784500778|dbj|LC036571.1|_Hepatitis_A_virus_gene_for_polyprotein,_partial_cds,_strain:_1402-1155	568	567	0.99823943662	906.0	647.557142857
gi|307597898|gb|GU001137.1|_Hepatitis_A_virus_strain_S79s_polyprotein_gene,_partial_cds	1152	1141	0.990451388889	1534.0	647.555555556
gi|753025379|dbj|LC014788.1|_Hepatitis_A_virus_gene_for_polyprotein,_partial_cds,_isolate:_1404-Tok	593	593	1.0	975.0	647.125
gi|667751551|dbj|AB978543.1|_Hepatitis_A_virus_gene_for_polyprotein,_partial_cds,_strain:_1404-1786	564	564	1.0	904.0	646.928571429
gi|753025369|dbj|LC014785.1|_Hepatitis_A_virus_gene_for_polyprotein,_partial_cds,_isolate:_1403-Tok	591	591	1.0	971.0	646.25
gi|225729710|gb|FJ445809.1|_Hepatitis_A_virus_isolate_a42_polyprotein_gene,_partial_cds	855	855	1.0	1344.0	646.166666667
gi|225729765|gb|FJ445839.1|_Hepatitis_A_virus_isolate_a79_nonfunctional_polyprotein_gene,_partial_s	854	854	1.0	1359.0	645.666666667
gi|667751555|dbj|AB978545.1|_Hepatitis_A_virus_gene_for_polyprotein,_partial_cds,_strain:_1405-2212	557	557	1.0	901.0	645.542857143
gi|753025376|dbj|LC014787.1|_Hepatitis_A_virus_gene_for_polyprotein,_partial_cds,_isolate:_1403-Tok	590	590	1.0	969.0	645.0
gi|339333378|dbj|AB643806.1|_Hepatitis_A_virus_gene_for_polyprotein,_partial_cds,_strain:_1005-1221	568	566	0.996478873239	899.0	644.642857143
gi|339333380|dbj|AB643807.1|_Hepatitis_A_virus_gene_for_polyprotein,_partial_cds,_strain:_1005-1223	568	566	0.996478873239	899.0	644.642857143
gi|339333382|dbj|AB643808.1|_Hepatitis_A_virus_gene_for_polyprotein,_partial_cds,_strain:_1005-1222	568	566	0.996478873239	899.0	644.642857143
gi|339333386|dbj|AB643810.1|_Hepatitis_A_virus_gene_for_polyprotein,_partial_cds,_strain:_1005-1432	568	566	0.996478873239	899.0	644.642857143
gi|307597900|gb|GU001138.1|_Hepatitis_A_virus_strain_S208s_polyprotein_gene,_partial_cds	1152	1141	0.990451388889	1528.0	644.333333333
gi|667751557|dbj|AB978546.1|_Hepatitis_A_virus_gene_for_polyprotein,_partial_cds,_strain:_1405-2241	556	556	1.0	899.0	644.285714286
gi|667751553|dbj|AB978544.1|_Hepatitis_A_virus_gene_for_polyprotein,_partial_cds,_strain:_1405-2202	556	556	1.0	899.0	644.285714286
gi|225729729|gb|FJ445821.1|_Hepatitis_A_virus_isolate_a56_polyprotein_gene,_partial_cds	855	855	1.0	1348.0	643.833333333
gi|784500752|dbj|LC036577.1|_Hepatitis_A_virus_gene_for_polyprotein,_partial_cds,_strain:_1404-1763	568	567	0.99823943662	897.0	643.7
gi|753025364|dbj|LC014783.1|_Hepatitis_A_virus_gene_for_polyprotein,_partial_cds,_isolate:_1403-Tok	585	585	1.0	966.0	642.75
gi|13345999|gb|AF333097.1|_Hepatitis_A_virus_strain_L-A-1_polyprotein_gene,_partial_cds	774	774	1.0	1072.0	641.514285714
gi|753025373|dbj|LC014786.1|_Hepatitis_A_virus_gene_for_polyprotein,_partial_cds,_isolate:_1403-Tok	584	584	1.0	964.0	641.5
gi|753025382|dbj|LC014789.1|_Hepatitis_A_virus_gene_for_polyprotein,_partial_cds,_isolate:_1404-Tok	514	514	1.0	868.0	641.5
gi|797932818|dbj|LC037187.1|_Hepatitis_A_virus_gene_for_polyprotein,_partial_cds,_strain:_1402-1186	1216	1215	0.999177631579	1763.0	640.769230769
gi|800583136|dbj|LC038116.1|_Hepatitis_A_virus_gene_for_polyprotein,_partial_cds,_strain:_1409-3859	601	601	1.0	971.0	640.625
gi|753025395|dbj|LC014793.1|_Hepatitis_A_virus_gene_for_polyprotein,_partial_cds,_isolate:_1406-Tok	525	525	1.0	794.0	639.6
gi|225729698|gb|FJ445803.1|_Hepatitis_A_virus_isolate_a30_polyprotein_gene,_partial_cds	855	855	1.0	1339.0	639.5
gi|225729696|gb|FJ445802.1|_Hepatitis_A_virus_isolate_a3_polyprotein_gene,_partial_cds	855	855	1.0	1335.0	636.833333333
gi|225729784|gb|FJ445850.1|_Hepatitis_A_virus_isolate_a9_polyprotein_gene,_partial_cds	855	855	1.0	1335.0	636.333333333
gi|225729708|gb|FJ445808.1|_Hepatitis_A_virus_isolate_a4_polyprotein_gene,_partial_cds	855	855	1.0	1330.0	635.333333333
gi|800583134|dbj|LC038115.1|_Hepatitis_A_virus_gene_for_polyprotein,_partial_cds,_strain:_1406-2494	579	577	0.996545768566	951.0	635.0
gi|225729681|gb|FJ445794.1|_Hepatitis_A_virus_isolate_a2_nonfunctional_polyprotein_gene,_partial_se	854	853	0.998829039813	1330.0	633.5
gi|753025406|dbj|LC014796.1|_Hepatitis_A_virus_gene_for_polyprotein,_partial_cds,_isolate:_1409-Tok	543	542	0.998158379374	883.0	633.166666667
gi|87204318|gb|DQ380524.1|_Hepatitis_A_virus_isolate_Tun31-03_polyprotein_gene,_partial_cds	959	676	0.704900938478	845.0	632.666666667
gi|307597886|gb|GU001131.1|_Hepatitis_A_virus_strain_O13f_polyprotein_gene,_partial_cds	1152	1140	0.989583333333	1608.0	631.6
gi|307597884|gb|GU001130.1|_Hepatitis_A_virus_strain_O19s_polyprotein_gene,_partial_cds	1152	1140	0.989583333333	1608.0	631.6
gi|307597882|gb|GU001129.1|_Hepatitis_A_virus_strain_O40f_polyprotein_gene,_partial_cds	1152	1140	0.989583333333	1608.0	631.6
gi|307597888|gb|GU001132.1|_Hepatitis_A_virus_strain_O19f_polyprotein_gene,_partial_cds	1152	1140	0.989583333333	1608.0	631.6
gi|307597894|gb|GU001135.1|_Hepatitis_A_virus_strain_O15f_polyprotein_gene,_partial_cds	1152	1140	0.989583333333	1608.0	631.6
gi|307597892|gb|GU001134.1|_Hepatitis_A_virus_strain_O15s_polyprotein_gene,_partial_cds	1152	1140	0.989583333333	1608.0	631.6
gi|307597890|gb|GU001133.1|_Hepatitis_A_virus_strain_O13s_polyprotein_gene,_partial_cds	1152	1140	0.989583333333	1608.0	631.6
gi|307597896|gb|GU001136.1|_Hepatitis_A_virus_strain_O14f_polyprotein_gene,_partial_cds	1152	1140	0.989583333333	1608.0	631.6
gi|307597904|gb|GU001140.1|_Hepatitis_A_virus_strain_O24s_polyprotein_gene,_partial_cds	1152	1140	0.989583333333	1608.0	631.6
gi|667751545|dbj|AB978540.1|_Hepatitis_A_virus_gene_for_polyprotein,_partial_cds,_strain:_1403-1313	570	570	1.0	939.0	630.875
gi|288886287|gb|GU390564.1|_Hepatitis_A_virus_clone_FR-2008-IIA-4-IRES_5'_UTR	559	557	0.996422182469	917.0	627.4
gi|667751543|dbj|AB978539.1|_Hepatitis_A_virus_gene_for_polyprotein,_partial_cds,_strain:_1402-1194	564	564	1.0	928.0	626.25
gi|684133567|gb|KM261590.1|_Hepatitis_A_virus_isolate_HAV_NL_2008001227_polyprotein_gene,_partial_c	410	385	0.939024390244	627.0	626.0
gi|797932833|dbj|LC037191.1|_Hepatitis_A_virus_gene_for_polyprotein,_partial_cds,_strain:_1402-1201	568	567	0.99823943662	937.0	625.9375
gi|800583126|dbj|LC038111.1|_Hepatitis_A_virus_gene_for_polyprotein,_partial_cds,_strain:_1406-2479	568	567	0.99823943662	937.0	625.9375
gi|784500758|dbj|LC036576.1|_Hepatitis_A_virus_gene_for_polyprotein,_partial_cds,_strain:_1403-1312	568	567	0.99823943662	937.0	625.9375
gi|307597876|gb|GU001126.1|_Hepatitis_A_virus_strain_S164s_polyprotein_gene,_partial_cds	1152	1140	0.989583333333	1553.0	623.0
gi|684133557|gb|KM261585.1|_Hepatitis_A_virus_isolate_HAV_NL_2009006322_polyprotein_gene,_partial_c	410	383	0.934146341463	623.0	622.0
gi|800583128|dbj|LC038112.1|_Hepatitis_A_virus_gene_for_polyprotein,_partial_cds,_strain:_1405-2167	579	579	1.0	931.0	621.5
gi|307597902|gb|GU001139.1|_Hepatitis_A_virus_strain_S124s_polyprotein_gene,_partial_cds	1152	1141	0.990451388889	1537.0	620.5
gi|666420394|dbj|AB973881.1|_Hepatitis_A_virus_gene_for_polyprotein,_partial_cds,_strain:_1404-1985	574	574	1.0	928.0	619.375
gi|374093185|dbj|AB646242.1|_Human_hepatitis_A_virus_gene_for_polyprotein,_partial_cds,_strain:_100	568	567	0.99823943662	924.0	619.1875
gi|667751547|dbj|AB978541.1|_Hepatitis_A_virus_gene_for_polyprotein,_partial_cds,_strain:_1403-1380	557	557	1.0	919.0	618.7125
gi|667751549|dbj|AB978542.1|_Hepatitis_A_virus_gene_for_polyprotein,_partial_cds,_strain:_1403-1347	557	557	1.0	919.0	618.7125
gi|307597908|gb|GU001142.1|_Hepatitis_A_virus_strain_S12s_polyprotein_gene,_partial_cds	1140	1139	0.999122807018	1559.0	617.888888889
gi|104530449|gb|DQ504424.1|_Hepatitis_A_virus_isolate_BCN04.09_polyprotein_gene,_partial_cds	1057	1055	0.998107852412	1463.0	614.0
gi|187950157|gb|EU528597.1|_Hepatitis_A_virus_isolate_HAV15_polyprotein_gene,_partial_cds	2195	1923	0.876082004556	1665.0	610.3125
gi|307597880|gb|GU001128.1|_Hepatitis_A_virus_strain_S149s_polyprotein_gene,_partial_cds	1152	1140	0.989583333333	1544.0	606.1
gi|667751541|dbj|AB978538.1|_Hepatitis_A_virus_gene_for_polyprotein,_partial_cds,_strain:_1401-0668	549	549	1.0	892.0	605.45
gi|224924143|gb|FJ687511.1|_Hepatitis_A_virus_isolate_14_polyprotein_gene,_partial_cds	427	416	0.974238875878	612.0	605.0
gi|224924141|gb|FJ687510.1|_Hepatitis_A_virus_isolate_13_polyprotein_gene,_partial_cds	427	416	0.974238875878	612.0	605.0
gi|224924139|gb|FJ687509.1|_Hepatitis_A_virus_isolate_16_polyprotein_gene,_partial_cds	427	416	0.974238875878	612.0	605.0
gi|224924137|gb|FJ687508.1|_Hepatitis_A_virus_isolate_15_polyprotein_gene,_partial_cds	427	416	0.974238875878	612.0	605.0
gi|242128987|gb|FJ829480.1|_Hepatitis_A_virus_isolate_G1F1-IRES_5'_UTR	674	622	0.922848664688	1070.0	605.0
gi|339639429|dbj|AB644360.1|_Hepatitis_A_virus_gene_for_polyprotein,_partial_cds,_isolate:_1012-378	475	475	1.0	767.0	604.25
gi|753025403|dbj|LC014795.1|_Hepatitis_A_virus_gene_for_polyprotein,_partial_cds,_isolate:_1408-Tok	558	558	1.0	902.0	602.575
gi|242128982|gb|FJ829475.1|_Hepatitis_A_virus_isolate_G1B3-IRES_5'_UTR	675	622	0.921481481481	1065.0	602.142857143
gi|19069836|emb|AJ437224.1|_Hepatitis_A_virus_partial_VP1_gene_for_viral_protein_1,_strain_BOUE9-99	900	810	0.9	1330.0	601.333333333
gi|19069856|emb|AJ437234.1|_Hepatitis_A_virus_partial_VP1_gene_for_viral_protein_1,_strain_BOUE9	900	810	0.9	1330.0	601.333333333
gi|242128981|gb|FJ829474.1|_Hepatitis_A_virus_isolate_G1B2-IRES_5'_UTR	675	622	0.921481481481	1061.0	600.714285714
gi|374088301|gb|HQ822116.1|_Hepatitis_A_virus_isolate_HAV_2002_54_polyprotein_gene,_partial_cds	2691	2416	0.897807506503	1792.0	600.714285714
gi|684133561|gb|KM261587.1|_Hepatitis_A_virus_isolate_HAV_NL_2009013920_polyprotein_gene,_partial_c	410	385	0.939024390244	600.0	600.0
gi|374088258|gb|HQ822094.1|_Hepatitis_A_virus_isolate_HAV_1995_76_polyprotein_gene,_partial_cds	2691	2416	0.897807506503	1770.0	599.571428571
gi|374088246|gb|HQ822087.1|_Hepatitis_A_virus_isolate_HAV_1993_44_polyprotein_gene,_partial_cds	2691	2418	0.898550724638	1759.0	598.80952381
gi|374088252|gb|HQ822090.1|_UNVERIFIED:_Hepatitis_A_virus_isolate_HAV_1994_32_polyprotein-like_gene	2691	2417	0.89817911557	1763.0	598.238095238
gi|374088283|gb|HQ822107.1|_Hepatitis_A_virus_isolate_HAV_2000_61_polyprotein_gene,_partial_cds	2687	2413	0.898027540007	1773.0	598.047619048
gi|242128983|gb|FJ829476.1|_Hepatitis_A_virus_isolate_G1B4-IRES_5'_UTR	675	622	0.921481481481	1056.0	597.714285714
gi|288886267|gb|GU390554.1|_Hepatitis_A_virus_clone_FR-2008-IIA-5-IRES_5'_UTR;_and_polyprotein_gene	639	639	1.0	1034.0	597.285714286
gi|307597910|gb|GU001143.1|_Hepatitis_A_virus_strain_S88s_polyprotein_gene,_partial_cds	1128	1127	0.999113475177	1526.0	596.4
gi|374088279|gb|HQ822105.1|_Hepatitis_A_virus_isolate_HAV_2000_59_polyprotein_gene,_partial_cds	2681	2407	0.897799328609	1763.0	596.19047619
gi|242128980|gb|FJ829473.1|_Hepatitis_A_virus_isolate_G1B1-IRES_5'_UTR	675	623	0.922962962963	1056.0	596.142857143
gi|374088297|gb|HQ822114.1|_Hepatitis_A_virus_isolate_HAV_2001_63_polyprotein_gene,_partial_cds	2691	2416	0.897807506503	1808.0	594.909090909
gi|374088285|gb|HQ822108.1|_Hepatitis_A_virus_isolate_HAV_2000_62_polyprotein_gene,_partial_cds	2691	2418	0.898550724638	1811.0	594.090909091
gi|374088287|gb|HQ822109.1|_Hepatitis_A_virus_isolate_HAV_2000_65_polyprotein_gene,_partial_cds	2691	2418	0.898550724638	1811.0	594.090909091
gi|339639447|dbj|AB644369.1|_Hepatitis_A_virus_RNA,_polyprotein,_VP1-P2A_junction,_partial_sequence	1110	1102	0.992792792793	1420.0	594.0
gi|374088262|gb|HQ822096.1|_Hepatitis_A_virus_isolate_HAV_1995_105_polyprotein_gene,_partial_cds	2690	2416	0.898141263941	1752.0	593.80952381
gi|329610|gb|AH002352.1|SEG_HPACP_Hepatitis_A_virus,_5'_end_of_genome	4864	3597	0.739514802632	1395.0	593.72
gi|374088281|gb|HQ822106.1|_Hepatitis_A_virus_isolate_HAV_2000_60_polyprotein_gene,_partial_cds	2691	2417	0.89817911557	1810.0	593.590909091
gi|374088273|gb|HQ822102.1|_Hepatitis_A_virus_isolate_HAV_1999_79_polyprotein_gene,_partial_cds	2690	2417	0.898513011152	1810.0	593.590909091
gi|374088277|gb|HQ822104.1|_Hepatitis_A_virus_isolate_HAV_2000_58_polyprotein_gene,_partial_cds	2689	2416	0.898475269617	1808.0	593.045454545
gi|374088260|gb|HQ822095.1|_Hepatitis_A_virus_isolate_HAV_1995_103_polyprotein_gene,_partial_cds	2687	2413	0.898027540007	1741.0	592.0
gi|255033764|gb|FJ010829.2|_Hepatitis_A_virus_isolate_bcn_sw220600_polyprotein_gene,_partial_cds	376	376	1.0	592.0	592.0
gi|288886275|gb|GU390558.1|_Hepatitis_A_virus_clone_FR-2007-IIA-2-IRES_5'_UTR;_and_polyprotein_gene	642	640	0.996884735202	1027.0	591.857142857
gi|667751559|dbj|AB978547.1|_Hepatitis_A_virus_gene_for_polyprotein,_partial_cds,_strain:_1406-2568	564	564	1.0	892.0	590.333333333
gi|224924135|gb|FJ687507.1|_Hepatitis_A_virus_isolate_2_polyprotein_gene,_partial_cds	427	404	0.946135831382	589.0	589.0
gi|328942557|gb|HQ401249.1|_Hepatitis_A_virus_isolate_BCN83_polyprotein_gene,_partial_cds	1057	1056	0.999053926206	1434.0	588.714285714
gi|751245609|emb|HG798857.1|_Hepatitis_A_virus_partial_gene_for_polyprotein,_isolate_HAV44_2013	1057	1054	0.997161778619	1442.0	588.428571429
gi|751245541|emb|HG798823.1|_Hepatitis_A_virus_partial_gene_for_polyprotein,_isolate_HAV03_2012	1057	1055	0.998107852412	1433.0	587.714285714
gi|751245539|emb|HG798822.1|_Hepatitis_A_virus_partial_gene_for_polyprotein,_isolate_HAV02_2012	1057	1055	0.998107852412	1433.0	587.714285714
gi|751245545|emb|HG798825.1|_Hepatitis_A_virus_partial_gene_for_polyprotein,_isolate_HAV06_2012	1057	1055	0.998107852412	1424.0	587.285714286
gi|751245573|emb|HG798839.1|_Hepatitis_A_virus_partial_gene_for_polyprotein,_isolate_HAV25_2013	1057	1055	0.998107852412	1424.0	587.285714286
gi|751245575|emb|HG798840.1|_Hepatitis_A_virus_partial_gene_for_polyprotein,_isolate_HAV26_2013	1057	1055	0.998107852412	1424.0	587.285714286
gi|751245579|emb|HG798842.1|_Hepatitis_A_virus_partial_gene_for_polyprotein,_isolate_HAV28_2013	1057	1055	0.998107852412	1424.0	587.285714286
gi|751245593|emb|HG798849.1|_Hepatitis_A_virus_partial_gene_for_polyprotein,_isolate_HAV35_2013	1057	1055	0.998107852412	1424.0	587.285714286
gi|751245553|emb|HG798829.1|_Hepatitis_A_virus_partial_gene_for_polyprotein,_isolate_HAV12_2012	1057	1055	0.998107852412	1424.0	587.285714286
gi|120660571|gb|EF125201.1|_Hepatitis_A_virus_strain_Arg_31.4_5'_UTR	498	498	1.0	890.0	586.8
gi|23304213|emb|AJ505561.1|_Hepatitis_A_virus_partial_polyprotein_gene,_VP1-P2A_junction,_isolate_I	466	466	1.0	708.0	586.5
gi|328942535|gb|HQ401238.1|_Hepatitis_A_virus_isolate_BCN62_polyprotein_gene,_partial_cds	1057	1055	0.998107852412	1433.0	586.428571429
gi|328942529|gb|HQ401235.1|_Hepatitis_A_virus_isolate_BCN58_polyprotein_gene,_partial_cds	1057	1055	0.998107852412	1433.0	586.428571429
gi|328942511|gb|HQ401226.1|_Hepatitis_A_virus_isolate_BCN13_polyprotein_gene,_partial_cds	1057	1055	0.998107852412	1442.0	586.428571429
gi|328942581|gb|HQ401261.1|_Hepatitis_A_virus_isolate_BCN118_polyprotein_gene,_partial_cds	1057	1055	0.998107852412	1436.0	586.428571429
gi|120660568|gb|EF125198.1|_Hepatitis_A_virus_strain_Arg_30.2_5'_UTR	499	499	1.0	886.0	586.4
gi|328942571|gb|HQ401256.1|_Hepatitis_A_virus_isolate_MSM08-09-StrainC_polyprotein_gene,_partial_cd	1057	1056	0.999053926206	1434.0	586.285714286
gi|328942573|gb|HQ401257.1|_Hepatitis_A_virus_isolate_MSM08-09-StrainD_polyprotein_gene,_partial_cd	1057	1056	0.999053926206	1434.0	586.285714286
gi|288886279|gb|GU390560.1|_Hepatitis_A_virus_clone_FR-2007-IIA-4-IRES_5'_UTR;_and_polyprotein_gene	623	623	1.0	996.0	585.714285714
gi|328942593|gb|HQ401267.1|_Hepatitis_A_virus_isolate_BCN226_polyprotein_gene,_partial_cds	1057	1054	0.997161778619	1436.0	585.285714286
gi|328942527|gb|HQ401234.1|_Hepatitis_A_virus_isolate_BCN57_polyprotein_gene,_partial_cds	1057	1055	0.998107852412	1427.0	585.285714286
gi|328942563|gb|HQ401252.1|_Hepatitis_A_virus_isolate_Granollers08_polyprotein_gene,_partial_cds	1057	1054	0.997161778619	1436.0	585.285714286
gi|328942523|gb|HQ401232.1|_Hepatitis_A_virus_isolate_Seu06_polyprotein_gene,_partial_cds	1057	1055	0.998107852412	1433.0	585.142857143
gi|751245595|emb|HG798850.1|_Hepatitis_A_virus_partial_gene_for_polyprotein,_isolate_HAV36_2013	1057	1055	0.998107852412	1418.0	584.857142857
gi|328942583|gb|HQ401262.1|_Hepatitis_A_virus_isolate_BCN122_polyprotein_gene,_partial_cds	1057	1055	0.998107852412	1433.0	584.714285714
gi|328942579|gb|HQ401260.1|_Hepatitis_A_virus_isolate_BCN113_polyprotein_gene,_partial_cds	1057	1055	0.998107852412	1433.0	584.714285714
gi|328942585|gb|HQ401263.1|_Hepatitis_A_virus_isolate_BCN142_polyprotein_gene,_partial_cds	1057	1055	0.998107852412	1433.0	584.714285714
gi|328942587|gb|HQ401264.1|_Hepatitis_A_virus_isolate_BCN143_polyprotein_gene,_partial_cds	1057	1055	0.998107852412	1433.0	584.714285714
gi|120660573|gb|EF125203.1|_Hepatitis_A_virus_strain_Arg_31.10_5'_UTR	498	498	1.0	886.0	584.6
gi|751245615|emb|HG798860.1|_Hepatitis_A_virus_partial_gene_for_polyprotein,_isolate_HAV47_2013	1057	1056	0.999053926206	1424.0	584.428571429
gi|19031266|emb|AJ437169.1|_Hepatitis_A_virus_partial_VP1_gene_for_viral_protein_1,_strain_Uru-6	900	810	0.9	1285.0	584.333333333
gi|19031278|emb|AJ437175.1|_Hepatitis_A_virus_partial_VP1_gene_for_viral_protein_1,_strain_Uru-14	900	810	0.9	1285.0	584.333333333
gi|329615|gb|M63026.1|HPAPA21UTR_Hepatitis_A_virus_(PA21),_RNA,_partial_5'_nontranslated_region	690	650	0.942028985507	850.0	584.2
gi|328942561|gb|HQ401251.1|_Hepatitis_A_virus_isolate_BCN92_polyprotein_gene,_partial_cds	1057	1056	0.999053926206	1429.0	584.142857143
gi|328942567|gb|HQ401254.1|_Hepatitis_A_virus_isolate_MSM08-09-StrainA_polyprotein_gene,_partial_cd	1057	1056	0.999053926206	1429.0	584.142857143
gi|374088307|gb|HQ822119.1|_UNVERIFIED:_Hepatitis_A_virus_isolate_HAV_2003_3_polyprotein-like_gene	2691	2418	0.898550724638	1773.0	584.130434783
gi|120660574|gb|EF125204.1|_Hepatitis_A_virus_strain_Arg_32.1_5'_UTR	496	496	1.0	886.0	584.0
gi|118495867|dbj|AB258599.1|_Hepatitis_A_virus_gene_for_polyprotein,_VP1-2B_region,_partial_cds,_is	481	480	0.997920997921	794.0	584.0
gi|294660931|gb|GU908224.1|_Hepatitis_A_virus_isolate_KUMC-VP1-1997-1_polyprotein_gene,_partial_cds	900	809	0.898888888889	1292.0	583.666666667
gi|328942577|gb|HQ401259.1|_Hepatitis_A_virus_isolate_MSM08-09-219_polyprotein_gene,_partial_cds	1057	1056	0.999053926206	1425.0	582.857142857
gi|118495769|dbj|AB258550.1|_Hepatitis_A_virus_gene_for_polyprotein,_VP1-2B_region,_partial_cds,_is	481	480	0.997920997921	789.0	582.8
gi|328942569|gb|HQ401255.1|_Hepatitis_A_virus_isolate_MSM08-09-StrainB_polyprotein_gene,_partial_cd	1057	1056	0.999053926206	1425.0	582.428571429
gi|328942575|gb|HQ401258.1|_Hepatitis_A_virus_isolate_MSM08-09-StrainE_polyprotein_gene,_partial_cd	1057	1056	0.999053926206	1425.0	582.428571429
gi|118495789|dbj|AB258560.1|_Hepatitis_A_virus_gene_for_polyprotein,_VP1-2B_region,_partial_cds,_is	481	480	0.997920997921	789.0	581.8
gi|19309758|emb|AJ438167.1|_Hepatitis_A_virus_partial_VP1_gene_for_viral_protein_1,_strain_P20-99	900	809	0.898888888889	1274.0	581.666666667
gi|19031252|emb|AJ437162.1|_Hepatitis_A_virus_partial_VP1_gene_for_viral_protein_1,_strain_Chile-8	900	809	0.898888888889	1274.0	581.666666667
gi|751245537|emb|HG798821.1|_Hepatitis_A_virus_partial_gene_for_polyprotein,_isolate_HAV01_2012	1057	1055	0.998107852412	1418.0	581.428571429
gi|19031248|emb|AJ437160.1|_Hepatitis_A_virus_partial_VP1_gene_for_viral_protein_1,_strain_Chile-5	900	809	0.898888888889	1270.0	581.333333333
gi|294660965|gb|GU908241.1|_Hepatitis_A_virus_isolate_KUMC-VP1-1999-3_polyprotein_gene,_partial_cds	900	809	0.898888888889	1288.0	581.333333333
gi|328942549|gb|HQ401245.1|_Hepatitis_A_virus_isolate_Terrassa07_polyprotein_gene,_partial_cds	1057	1056	0.999053926206	1443.0	581.222222222
gi|255033770|gb|FJ010832.2|_Hepatitis_A_virus_isolate_bcn_sw151208_polyprotein_gene,_partial_cds	391	385	0.984654731458	581.0	581.0
gi|288886281|gb|GU390561.1|_Hepatitis_A_virus_clone_FR-2008-IIA-1-IRES_5'_UTR;_and_polyprotein_gene	636	636	1.0	1011.0	580.857142857
gi|294660971|gb|GU908244.1|_Hepatitis_A_virus_isolate_KUMC-VP1-1999-6_polyprotein_gene,_partial_cds	900	809	0.898888888889	1283.0	580.666666667
gi|288886285|gb|GU390563.1|_Hepatitis_A_virus_clone_FR-2008-IIA-2-IRES_5'_UTR;_and_polyprotein_gene	613	613	1.0	991.0	580.571428571
gi|328942559|gb|HQ401250.1|_Hepatitis_A_virus_isolate_BCN86_polyprotein_gene,_partial_cds	1057	1055	0.998107852412	1415.0	580.428571429
gi|19031268|emb|AJ437170.1|_Hepatitis_A_virus_partial_VP1_gene_for_viral_protein_1,_strain_Uru-8	900	810	0.9	1276.0	580.333333333
gi|19069874|emb|AJ437243.1|_Hepatitis_A_virus_partial_VP1_gene_for_viral_protein_1,_strain_YF-1987	900	809	0.898888888889	1270.0	580.333333333
gi|800583124|dbj|LC038110.1|_Hepatitis_A_virus_gene_for_polyprotein,_partial_cds,_strain:_1404-2004	568	567	0.99823943662	883.0	580.3
gi|751245559|emb|HG798832.1|_Hepatitis_A_virus_partial_gene_for_polyprotein,_isolate_HAV16_2012	1057	1055	0.998107852412	1415.0	580.142857143
gi|548589946|gb|KC632111.1|_Hepatitis_A_virus_strain_Ghana-02/2010_polyprotein_gene,_partial_cds	467	404	0.865096359743	580.0	580.0
gi|120660563|gb|EF125193.1|_Hepatitis_A_virus_strain_Arg_5.5_5'_UTR	499	499	1.0	877.0	580.0
gi|751245577|emb|HG798841.1|_Hepatitis_A_virus_partial_gene_for_polyprotein,_isolate_HAV27_2013	1057	1055	0.998107852412	1411.0	579.857142857
gi|19031304|emb|AJ437188.1|_Hepatitis_A_virus_partial_VP1_gene_for_viral_protein_1,_strain_1F	900	809	0.898888888889	1274.0	579.666666667
gi|19309744|emb|AJ438160.1|_Hepatitis_A_virus_partial_VP1_gene_for_viral_protein_1,_strain_HF-97	900	809	0.898888888889	1261.0	579.333333333
gi|19031272|emb|AJ437172.1|_Hepatitis_A_virus_partial_VP1_gene_for_viral_protein_1,_strain_Uru-12	900	810	0.9	1276.0	579.333333333
gi|19031262|emb|AJ437167.1|_Hepatitis_A_virus_partial_VP1_gene_for_viral_protein_1,_strain_Uru-4	900	810	0.9	1276.0	579.333333333
gi|294660963|gb|GU908240.1|_Hepatitis_A_virus_isolate_KUMC-VP1-1999-2_polyprotein_gene,_partial_cds	900	810	0.9	1276.0	579.333333333
gi|288886273|gb|GU390557.1|_Hepatitis_A_virus_clone_FR-2007-IIA-3-IRES_5'_UTR;_and_polyprotein_gene	631	631	1.0	1011.0	578.714285714
gi|19309756|emb|AJ438166.1|_Hepatitis_A_virus_partial_VP1_gene_for_viral_protein_1,_strain_P21-99	900	809	0.898888888889	1265.0	578.666666667
gi|118495755|dbj|AB258543.1|_Hepatitis_A_virus_gene_for_polyprotein,_VP1-2B_region,_partial_cds,_is	481	480	0.997920997921	785.0	578.6
gi|118495759|dbj|AB258545.1|_Hepatitis_A_virus_gene_for_polyprotein,_VP1-2B_region,_partial_cds,_is	481	480	0.997920997921	785.0	578.6
gi|118495757|dbj|AB258544.1|_Hepatitis_A_virus_gene_for_polyprotein,_VP1-2B_region,_partial_cds,_is	481	480	0.997920997921	785.0	578.6
gi|118495753|dbj|AB258542.1|_Hepatitis_A_virus_gene_for_polyprotein,_VP1-2B_region,_partial_cds,_is	481	480	0.997920997921	785.0	578.6
gi|60265576|gb|AY924982.1|_Hepatitis_A_virus_strain_Arg_23.6_5'_UTR	495	495	1.0	875.0	578.0
gi|60265581|gb|AY924987.1|_Hepatitis_A_virus_strain_Arg_26.16_5'_UTR	495	495	1.0	875.0	578.0
gi|255671842|gb|FJ595117.1|_Hepatitis_A_virus_isolate_CU57-chon_VP1_protein_gene,_partial_cds	358	358	1.0	578.0	578.0
gi|255671844|gb|FJ595118.1|_Hepatitis_A_virus_isolate_CU66-chon_VP1_protein_gene,_partial_cds	358	358	1.0	578.0	578.0
gi|255671832|gb|FJ595112.1|_Hepatitis_A_virus_isolate_CU59-chon_VP1_protein_gene,_partial_cds	358	358	1.0	578.0	578.0
gi|294660943|gb|GU908230.1|_Hepatitis_A_virus_isolate_KUMC-VP1-1998-6_polyprotein_gene,_partial_cds	900	811	0.901111111111	1274.0	577.666666667
gi|19069842|emb|AJ437227.1|_Hepatitis_A_virus_partial_VP1_gene_for_viral_protein_1,_strain_P33-99	900	809	0.898888888889	1265.0	577.666666667
gi|558755060|dbj|AB839713.1|_Hepatitis_A_virus_gene_for_polyprotein,_partial_cds,_isolate:_JemberA0	481	480	0.997920997921	785.0	577.6
gi|118495831|dbj|AB258581.1|_Hepatitis_A_virus_gene_for_polyprotein,_VP1-2B_region,_partial_cds,_is	481	480	0.997920997921	785.0	577.6
gi|558755054|dbj|AB839710.1|_Hepatitis_A_virus_gene_for_polyprotein,_partial_cds,_isolate:_JemberA0	481	480	0.997920997921	785.0	577.6
gi|558755062|dbj|AB839714.1|_Hepatitis_A_virus_gene_for_polyprotein,_partial_cds,_isolate:_JemberA0	481	480	0.997920997921	785.0	577.6
gi|558755058|dbj|AB839712.1|_Hepatitis_A_virus_gene_for_polyprotein,_partial_cds,_isolate:_JemberA0	481	480	0.997920997921	785.0	577.6
gi|751245613|emb|HG798859.1|_Hepatitis_A_virus_partial_gene_for_polyprotein,_isolate_HAV46_2013	1057	1055	0.998107852412	1409.0	577.571428571
gi|374088269|gb|HQ822100.1|_Hepatitis_A_virus_isolate_HAV_1997_73_polyprotein_gene,_partial_cds	2645	2372	0.896786389414	1689.0	577.471428571
gi|558755032|dbj|AB839699.1|_Hepatitis_A_virus_gene_for_polyprotein,_partial_cds,_isolate:_BaliA03-	481	480	0.997920997921	785.0	577.4
gi|558755052|dbj|AB839709.1|_Hepatitis_A_virus_gene_for_polyprotein,_partial_cds,_isolate:_BaliA03-	481	480	0.997920997921	785.0	577.4
gi|150000181|dbj|AB298159.1|_Hepatitis_A_virus_gene_for_polyprotein,_VP1-2B_region,_partial_cds,_is	481	480	0.997920997921	785.0	577.4
gi|118495869|dbj|AB258600.1|_Hepatitis_A_virus_gene_for_polyprotein,_VP1-2B_region,_partial_cds,_is	481	480	0.997920997921	785.0	577.4
gi|19031246|emb|AJ437159.1|_Hepatitis_A_virus_partial_VP1_gene_for_viral_protein_1,_strain_Arg-28	900	809	0.898888888889	1270.0	577.333333333
gi|60265578|gb|AY924984.1|_Hepatitis_A_virus_strain_Arg_25.7_5'_UTR	495	495	1.0	875.0	576.4
gi|548589954|gb|KC632115.1|_Hepatitis_A_virus_strain_Ghana-06/2010_polyprotein_gene,_partial_cds	467	404	0.865096359743	576.0	576.0
gi|294660937|gb|GU908227.1|_Hepatitis_A_virus_isolate_KUMC-KMJ-1998-3_polyprotein_gene,_partial_cds	900	811	0.901111111111	1269.0	576.0
gi|19031264|emb|AJ437168.1|_Hepatitis_A_virus_partial_VP1_gene_for_viral_protein_1,_strain_Uru-5	900	810	0.9	1263.0	576.0
gi|19031274|emb|AJ437173.1|_Hepatitis_A_virus_partial_VP1_gene_for_viral_protein_1,_strain_Uru-13	900	810	0.9	1263.0	576.0
gi|118495873|dbj|AB258602.1|_Hepatitis_A_virus_gene_for_polyprotein,_VP1-2B_region,_partial_cds,_is	481	480	0.997920997921	780.0	575.8
gi|120660576|gb|EF125206.1|_Hepatitis_A_virus_strain_Arg_32.6_5'_UTR	498	495	0.993975903614	872.0	575.8
gi|19031236|emb|AJ437154.1|_Hepatitis_A_virus_partial_VP1_gene_for_viral_protein_1,_strain_Arg-8	900	809	0.898888888889	1265.0	575.666666667
gi|19069868|emb|AJ437240.1|_Hepatitis_A_virus_partial_VP1_gene_for_viral_protein_1,_strain_19F-85	900	809	0.898888888889	1261.0	575.333333333
gi|19069864|emb|AJ437238.1|_Hepatitis_A_virus_partial_VP1_gene_for_viral_protein_1,_strain_BF-01	900	809	0.898888888889	1261.0	575.333333333
gi|19031258|emb|AJ437165.1|_Hepatitis_A_virus_partial_VP1_gene_for_viral_protein_1,_strain_Uru-1	900	809	0.898888888889	1261.0	575.333333333
gi|666420386|dbj|AB973590.1|_Hepatitis_A_virus_gene_for_polyprotein,_partial_cds,_strain:_1402-1127	530	530	1.0	839.0	575.1
gi|60265577|gb|AY924983.1|_Hepatitis_A_virus_strain_Arg_22.11_5'_UTR	495	495	1.0	870.0	575.0
gi|242128985|gb|FJ829478.1|_Hepatitis_A_virus_isolate_G1B6-IRES_5'_UTR	675	613	0.908148148148	1029.0	574.857142857
gi|161168383|emb|AM910894.1|_Hepatitis_A_virus_partial_gene_for_5'_UTR,_genomic_RNA,_isolate_34	580	580	1.0	1005.0	574.714285714
gi|294660939|gb|GU908228.1|_Hepatitis_A_virus_isolate_KUMC-VP1-1998-4_polyprotein_gene,_partial_cds	900	809	0.898888888889	1265.0	574.666666667
gi|19031288|emb|AJ437180.1|_Hepatitis_A_virus_partial_VP1_gene_for_viral_protein_1,_strain_1K	900	809	0.898888888889	1265.0	574.666666667
gi|19031244|emb|AJ437158.1|_Hepatitis_A_virus_partial_VP1_gene_for_viral_protein_1,_strain_Arg-27	900	809	0.898888888889	1265.0	574.666666667
gi|118495985|dbj|AB258658.1|_Hepatitis_A_virus_gene_for_polyprotein,_3C/3D_junction_region,_partial	587	507	0.863713798978	641.0	574.571428571
gi|118495765|dbj|AB258548.1|_Hepatitis_A_virus_gene_for_polyprotein,_VP1-2B_region,_partial_cds,_is	481	480	0.997920997921	780.0	574.2
gi|118495787|dbj|AB258559.1|_Hepatitis_A_virus_gene_for_polyprotein,_VP1-2B_region,_partial_cds,_is	481	480	0.997920997921	780.0	574.2
gi|118495797|dbj|AB258564.1|_Hepatitis_A_virus_gene_for_polyprotein,_VP1-2B_region,_partial_cds,_is	481	480	0.997920997921	780.0	574.2
gi|118495775|dbj|AB258553.1|_Hepatitis_A_virus_gene_for_polyprotein,_VP1-2B_region,_partial_cds,_is	481	480	0.997920997921	780.0	574.2
gi|294660935|gb|GU908226.1|_Hepatitis_A_virus_isolate_KUMC-VP1-1998-2_polyprotein_gene,_partial_cds	900	810	0.9	1272.0	574.0
gi|242128991|gb|FJ829484.1|_Hepatitis_A_virus_isolate_G3F1-IRES_5'_UTR	658	609	0.925531914894	843.0	573.8
gi|374088244|gb|HQ822086.1|_Hepatitis_A_virus_isolate_HAV_1993_36_polyprotein_gene,_partial_cds	2690	2415	0.897769516729	1815.0	573.76
gi|288886269|gb|GU390555.1|_Hepatitis_A_virus_clone_FR-2008-IIA-6-IRES_5'_UTR;_and_polyprotein_gene	627	627	1.0	1003.0	573.714285714
gi|288886265|gb|GU390553.1|_Hepatitis_A_virus_clone_FR-2009-IIA-2-IRES_5'_UTR;_and_polyprotein_gene	627	627	1.0	1003.0	573.714285714
gi|294660955|gb|GU908236.1|_Hepatitis_A_virus_isolate_KUMC-VP1-1998-12_polyprotein_gene,_partial_cd	900	809	0.898888888889	1265.0	573.666666667
gi|374088257|gb|HQ822093.1|_UNVERIFIED:_Hepatitis_A_virus_isolate_HAV_1995_72_polyprotein-like_gene	2691	2418	0.898550724638	1764.0	573.666666667
gi|19309750|emb|AJ438163.1|_Hepatitis_A_virus_partial_VP1_gene_for_viral_protein_1,_strain_CF-98	900	809	0.898888888889	1265.0	573.666666667
gi|558755034|dbj|AB839700.1|_Hepatitis_A_virus_gene_for_polyprotein,_partial_cds,_isolate:_BaliA03-	481	480	0.997920997921	780.0	573.6
gi|288886283|gb|GU390562.1|_Hepatitis_A_virus_clone_FR-2009-IIA-1-IRES_5'_UTR;_and_polyprotein_gene	622	622	1.0	998.0	573.571428571
gi|328942525|gb|HQ401233.1|_Hepatitis_A_virus_isolate_BCN54_polyprotein_gene,_partial_cds	1057	1056	0.999053926206	1393.0	573.428571429
gi|19031256|emb|AJ437164.1|_Hepatitis_A_virus_partial_VP1_gene_for_viral_protein_1,_strain_Chile-J	900	809	0.898888888889	1261.0	573.333333333
gi|294660951|gb|GU908234.1|_Hepatitis_A_virus_isolate_KUMC-VP1-1998-10_polyprotein_gene,_partial_cd	900	809	0.898888888889	1261.0	573.333333333
gi|558755084|dbj|AB839725.1|_Hepatitis_A_virus_gene_for_polyprotein,_partial_cds,_isolate:_SoloA07-	481	480	0.997920997921	780.0	573.2
gi|558755086|dbj|AB839726.1|_Hepatitis_A_virus_gene_for_polyprotein,_partial_cds,_isolate:_SoloA07-	481	480	0.997920997921	780.0	573.2
gi|118495845|dbj|AB258588.1|_Hepatitis_A_virus_gene_for_polyprotein,_VP1-2B_region,_partial_cds,_is	481	480	0.997920997921	776.0	573.2
gi|558755090|dbj|AB839728.1|_Hepatitis_A_virus_gene_for_polyprotein,_partial_cds,_isolate:_Tangeran	481	480	0.997920997921	780.0	573.2
gi|118495839|dbj|AB258585.1|_Hepatitis_A_virus_gene_for_polyprotein,_VP1-2B_region,_partial_cds,_is	481	480	0.997920997921	776.0	573.2
gi|568816687|gb|KF706407.1|_Hepatitis_A_virus_isolate_HAV/SCA/BAT/2013/IT_polyprotein_gene,_partial	501	501	1.0	800.0	572.95
gi|374088293|gb|HQ822112.1|_Hepatitis_A_virus_isolate_HAV_2001_53_polyprotein_gene,_partial_cds	2691	2417	0.89817911557	1775.0	572.458333333
gi|118495767|dbj|AB258549.1|_Hepatitis_A_virus_gene_for_polyprotein,_VP1-2B_region,_partial_cds,_is	481	480	0.997920997921	778.0	572.4
gi|19069846|emb|AJ437229.1|_Hepatitis_A_virus_partial_VP1_gene_for_viral_protein_1,_strain_6F-99	900	809	0.898888888889	1261.0	572.333333333
gi|19069850|emb|AJ437231.1|_Hepatitis_A_virus_partial_VP1_gene_for_viral_protein_1,_strain_11F-99	900	809	0.898888888889	1261.0	572.333333333
gi|294660969|gb|GU908243.1|_Hepatitis_A_virus_isolate_KUMC-VP1-1999-5_polyprotein_gene,_partial_cds	900	810	0.9	1267.0	572.333333333
gi|19069826|emb|AJ437219.1|_Hepatitis_A_virus_partial_VP1_gene_for_viral_protein_1,_strain_6F	900	809	0.898888888889	1261.0	572.333333333
gi|19069830|emb|AJ437221.1|_Hepatitis_A_virus_partial_VP1_gene_for_viral_protein_1,_strain_11F	900	809	0.898888888889	1261.0	572.333333333
gi|19069840|emb|AJ437226.1|_Hepatitis_A_virus_partial_VP1_gene_for_viral_protein_1,_strain_6F-98	900	809	0.898888888889	1261.0	572.333333333
gi|294660949|gb|GU908233.1|_Hepatitis_A_virus_isolate_KUMC-VP1-1998-9_polyprotein_gene,_partial_cds	900	810	0.9	1267.0	572.333333333
gi|294660975|gb|GU908246.1|_Hepatitis_A_virus_isolate_KUMC-VP1-1999-8_polyprotein_gene,_partial_cds	900	810	0.9	1267.0	572.333333333
gi|19069844|emb|AJ437228.1|_Hepatitis_A_virus_partial_VP1_gene_for_viral_protein_1,_strain_4F-99	900	809	0.898888888889	1261.0	572.333333333
gi|19031302|emb|AJ437187.1|_Hepatitis_A_virus_partial_VP1_gene_for_viral_protein_1,_strain_SF	900	809	0.898888888889	1261.0	572.333333333
gi|19069860|emb|AJ437236.1|_Hepatitis_A_virus_partial_VP1_gene_for_viral_protein_1,_strain_6F-00	900	809	0.898888888889	1261.0	572.333333333
gi|118495777|dbj|AB258554.1|_Hepatitis_A_virus_gene_for_polyprotein,_VP1-2B_region,_partial_cds,_is	481	480	0.997920997921	776.0	572.0
gi|118495771|dbj|AB258551.1|_Hepatitis_A_virus_gene_for_polyprotein,_VP1-2B_region,_partial_cds,_is	481	480	0.997920997921	776.0	572.0
gi|255033782|gb|FJ010838.2|_Hepatitis_A_virus_isolate_egypt_swS6_polyprotein_gene,_partial_cds	390	385	0.987179487179	572.0	572.0
gi|374088267|gb|HQ822099.1|_Hepatitis_A_virus_isolate_HAV_1996_90_polyprotein_gene,_partial_cds	2688	2415	0.8984375	1754.0	572.0
gi|684133565|gb|KM261589.1|_Hepatitis_A_virus_isolate_HAV_NL_2011005233_polyprotein_gene,_partial_c	410	385	0.939024390244	572.0	572.0
gi|118495749|dbj|AB258540.1|_Hepatitis_A_virus_gene_for_polyprotein,_VP1-2B_region,_partial_cds,_is	481	480	0.997920997921	776.0	572.0
gi|19031240|emb|AJ437156.1|_Hepatitis_A_virus_partial_VP1_gene_for_viral_protein_1,_strain_Arg-15	900	809	0.898888888889	1260.0	572.0
gi|118495821|dbj|AB258576.1|_Hepatitis_A_virus_gene_for_polyprotein,_VP1-2B_region,_partial_cds,_is	481	480	0.997920997921	776.0	572.0
gi|684133563|gb|KM261588.1|_Hepatitis_A_virus_isolate_HAV_NL_2010000906_polyprotein_gene,_partial_c	410	385	0.939024390244	572.0	572.0
gi|120660567|gb|EF125197.1|_Hepatitis_A_virus_strain_Arg_26.4_5'_UTR	499	499	1.0	868.0	572.0
gi|751245543|emb|HG798824.1|_Hepatitis_A_virus_partial_gene_for_polyprotein,_isolate_HAV04_2012	1057	1055	0.998107852412	1397.0	571.857142857
gi|751245563|emb|HG798834.1|_Hepatitis_A_virus_partial_gene_for_polyprotein,_isolate_HAV19_2012	1057	1055	0.998107852412	1397.0	571.857142857
gi|751245571|emb|HG798838.1|_Hepatitis_A_virus_partial_gene_for_polyprotein,_isolate_HAV24_2013	1057	1055	0.998107852412	1397.0	571.857142857
gi|751245611|emb|HG798858.1|_Hepatitis_A_virus_partial_gene_for_polyprotein,_isolate_HAV45_2013	1057	1055	0.998107852412	1397.0	571.857142857
gi|751245561|emb|HG798833.1|_Hepatitis_A_virus_partial_gene_for_polyprotein,_isolate_HAV17_2012	1057	1055	0.998107852412	1397.0	571.857142857
gi|751245569|emb|HG798837.1|_Hepatitis_A_virus_partial_gene_for_polyprotein,_isolate_HAV22_2013	1057	1055	0.998107852412	1397.0	571.857142857
gi|751245547|emb|HG798826.1|_Hepatitis_A_virus_partial_gene_for_polyprotein,_isolate_HAV08_2012	1057	1055	0.998107852412	1397.0	571.857142857
gi|751245601|emb|HG798853.1|_Hepatitis_A_virus_partial_gene_for_polyprotein,_isolate_HAV39_2013	1057	1055	0.998107852412	1397.0	571.857142857
gi|751245551|emb|HG798828.1|_Hepatitis_A_virus_partial_gene_for_polyprotein,_isolate_HAV11_2012	1057	1055	0.998107852412	1397.0	571.857142857
gi|751245557|emb|HG798831.1|_Hepatitis_A_virus_partial_gene_for_polyprotein,_isolate_HAV15_2012	1057	1055	0.998107852412	1397.0	571.857142857
gi|751245581|emb|HG798843.1|_Hepatitis_A_virus_partial_gene_for_polyprotein,_isolate_HAV29_2013	1057	1055	0.998107852412	1397.0	571.857142857
gi|751245605|emb|HG798855.1|_Hepatitis_A_virus_partial_gene_for_polyprotein,_isolate_HAV42_2013	1057	1055	0.998107852412	1397.0	571.857142857
gi|751245585|emb|HG798845.1|_Hepatitis_A_virus_partial_gene_for_polyprotein,_isolate_HAV31_2013	1057	1055	0.998107852412	1397.0	571.857142857
gi|751245591|emb|HG798848.1|_Hepatitis_A_virus_partial_gene_for_polyprotein,_isolate_HAV34_2013	1057	1055	0.998107852412	1397.0	571.857142857
gi|751245607|emb|HG798856.1|_Hepatitis_A_virus_partial_gene_for_polyprotein,_isolate_HAV43_2013	1057	1055	0.998107852412	1397.0	571.857142857
gi|751245583|emb|HG798844.1|_Hepatitis_A_virus_partial_gene_for_polyprotein,_isolate_HAV30_2013	1057	1055	0.998107852412	1397.0	571.857142857
gi|751245597|emb|HG798851.1|_Hepatitis_A_virus_partial_gene_for_polyprotein,_isolate_HAV37_2013	1057	1055	0.998107852412	1397.0	571.857142857
gi|60265574|gb|AY924980.1|_Hepatitis_A_virus_strain_Arg_22.10_5'_UTR	495	495	1.0	866.0	571.8
gi|374088295|gb|HQ822113.1|_Hepatitis_A_virus_isolate_HAV_2001_57_polyprotein_gene,_partial_cds	2690	2416	0.898141263941	1773.0	571.791666667
gi|374088291|gb|HQ822111.1|_Hepatitis_A_virus_isolate_HAV_2001_52_polyprotein_gene,_partial_cds	2690	2416	0.898141263941	1773.0	571.791666667
gi|161168376|emb|AM910887.1|_Hepatitis_A_virus_partial_gene_for_5'_UTR,_genomic_RNA,_isolate_25	579	579	1.0	1002.0	571.714285714
gi|374088299|gb|HQ822115.1|_Hepatitis_A_virus_isolate_HAV_2001_64_polyprotein_gene,_partial_cds	2629	2355	0.895777862305	1678.0	571.685714286
gi|19031230|emb|AJ437151.1|_Hepatitis_A_virus_partial_VP1_gene_for_viral_protein_1,_strain_Arg-1	900	809	0.898888888889	1265.0	571.666666667
gi|19031284|emb|AJ437178.1|_Hepatitis_A_virus_partial_VP1_gene_for_viral_protein_1,_strain_Uru-K	900	809	0.898888888889	1265.0	571.666666667
gi|118495805|dbj|AB258568.1|_Hepatitis_A_virus_gene_for_polyprotein,_VP1-2B_region,_partial_cds,_is	481	480	0.997920997921	776.0	571.4
gi|374088303|gb|HQ822117.1|_Hepatitis_A_virus_isolate_HAV_2002_55_polyprotein_gene,_partial_cds	2691	2418	0.898550724638	1750.0	571.041666667
gi|224924149|gb|FJ687514.1|_Hepatitis_A_virus_isolate_6_polyprotein_gene,_partial_cds	427	404	0.946135831382	571.0	571.0
gi|294660947|gb|GU908232.1|_Hepatitis_A_virus_isolate_KUMC-VP1-1998-8_polyprotein_gene,_partial_cds	900	810	0.9	1263.0	571.0
gi|60265583|gb|AY924989.1|_Hepatitis_A_virus_strain_Arg_26.6_5'_UTR	495	495	1.0	866.0	571.0
gi|294661059|gb|GU908288.1|_Hepatitis_A_virus_isolate_KUMC-VP1-2009-40_polyprotein_gene,_partial_cd	900	810	0.9	1263.0	571.0
gi|118495795|dbj|AB258563.1|_Hepatitis_A_virus_gene_for_polyprotein,_VP1-2B_region,_partial_cds,_is	481	480	0.997920997921	776.0	571.0
gi|118495817|dbj|AB258574.1|_Hepatitis_A_virus_gene_for_polyprotein,_VP1-2B_region,_partial_cds,_is	481	480	0.997920997921	776.0	571.0
gi|224924133|gb|FJ687506.1|_Hepatitis_A_virus_isolate_1_polyprotein_gene,_partial_cds	427	404	0.946135831382	571.0	571.0
gi|50295436|gb|AY644670.1|_Hepatitis_A_virus_strain_SLF88,_complete_genome	7414	5191	0.700161855948	1694.0	570.813333333
gi|60265582|gb|AY924988.1|_Hepatitis_A_virus_strain_Arg_25.9_5'_UTR	495	495	1.0	866.0	570.8
gi|118147555|dbj|DD359645.1|_RECOMBINANT_HEPATITIS_A_VIRUS_ANTIGENS_PRODUCED_IN_PLANT_CELLS	2492	2159	0.866372391653	1525.0	570.625
gi|374088305|gb|HQ822118.1|_Hepatitis_A_virus_isolate_HAV_2002_69_polyprotein_gene,_partial_cds	2690	2417	0.898513011152	1748.0	570.583333333
gi|558755082|dbj|AB839724.1|_Hepatitis_A_virus_gene_for_polyprotein,_partial_cds,_isolate:_SoloA07-	481	480	0.997920997921	776.0	570.4
gi|427192309|dbj|AB750365.1|_Hepatitis_A_virus_gene_for_polyprotein,_partial_cds,_isolate:_HA12-014	481	480	0.997920997921	776.0	570.2
gi|118495857|dbj|AB258594.1|_Hepatitis_A_virus_gene_for_polyprotein,_VP1-2B_region,_partial_cds,_is	481	480	0.997920997921	771.0	570.2
gi|118495823|dbj|AB258577.1|_Hepatitis_A_virus_gene_for_polyprotein,_VP1-2B_region,_partial_cds,_is	481	480	0.997920997921	771.0	570.0
gi|60265579|gb|AY924985.1|_Hepatitis_A_virus_strain_Arg_27.20_5'_UTR	495	495	1.0	866.0	569.8
gi|60265570|gb|AY924976.1|_Hepatitis_A_virus_strain_Arg_22.6_5'_UTR	495	495	1.0	866.0	569.8
gi|558755096|dbj|AB839731.1|_Hepatitis_A_virus_gene_for_polyprotein,_partial_cds,_isolate:_Tangeran	481	480	0.997920997921	776.0	569.6
gi|558755092|dbj|AB839729.1|_Hepatitis_A_virus_gene_for_polyprotein,_partial_cds,_isolate:_Tangeran	481	480	0.997920997921	776.0	569.6
gi|120660566|gb|EF125196.1|_Hepatitis_A_virus_strain_Arg_11.9_5'_UTR	498	498	1.0	861.0	569.6
gi|558755094|dbj|AB839730.1|_Hepatitis_A_virus_gene_for_polyprotein,_partial_cds,_isolate:_Tangeran	481	480	0.997920997921	776.0	569.6
gi|558755088|dbj|AB839727.1|_Hepatitis_A_virus_gene_for_polyprotein,_partial_cds,_isolate:_Tangeran	481	480	0.997920997921	776.0	569.6
gi|328942519|gb|HQ401230.1|_Hepatitis_A_virus_isolate_BCN31_polyprotein_gene,_partial_cds	1057	1055	0.998107852412	1391.0	569.428571429
gi|294660945|gb|GU908231.1|_Hepatitis_A_virus_isolate_KUMC-VP1-1998-7_polyprotein_gene,_partial_cds	900	809	0.898888888889	1261.0	569.333333333
gi|558755064|dbj|AB839715.1|_Hepatitis_A_virus_gene_for_polyprotein,_partial_cds,_isolate:_JemberA0	481	480	0.997920997921	776.0	569.2
gi|118495781|dbj|AB258556.1|_Hepatitis_A_virus_gene_for_polyprotein,_VP1-2B_region,_partial_cds,_is	481	481	1.0	773.0	569.2
gi|150000179|dbj|AB298158.1|_Hepatitis_A_virus_gene_for_polyprotein,_VP1-2B_region,_partial_cds,_is	481	480	0.997920997921	776.0	569.2
gi|150000177|dbj|AB298157.1|_Hepatitis_A_virus_gene_for_polyprotein,_VP1-2B_region,_partial_cds,_is	481	480	0.997920997921	776.0	569.2
gi|339639379|dbj|AB644334.1|_Hepatitis_A_virus_gene_for_polyprotein,_partial_cds,_isolate:_1005-138	408	358	0.877450980392	569.0	569.0
gi|255033784|gb|FJ010839.2|_Hepatitis_A_virus_isolate_egypt_swM3_polyprotein_gene,_partial_cds	390	385	0.987179487179	569.0	569.0
gi|374088308|gb|HQ822120.1|_Hepatitis_A_virus_isolate_HAV_2003_4_polyprotein_gene,_partial_cds	2642	2368	0.896290688872	1707.0	568.886363636
gi|374088236|gb|HQ822082.1|_Hepatitis_A_virus_isolate_HAV_1992_49_polyprotein_gene,_partial_cds	2683	2409	0.897875512486	1743.0	568.833333333
gi|120660569|gb|EF125199.1|_Hepatitis_A_virus_strain_Arg_31.1_5'_UTR	499	499	1.0	865.0	568.6
gi|120660564|gb|EF125194.1|_Hepatitis_A_virus_strain_Arg_8.11_5'_UTR	499	499	1.0	865.0	568.6
gi|374088265|gb|HQ822098.1|_Hepatitis_A_virus_isolate_HAV_1996_75_polyprotein_gene,_partial_cds	2690	2416	0.898141263941	1746.0	568.5
gi|751813267|gb|KM979433.1|_Hepatitis_A_virus_strain_InDRE23_polyprotein_(gp1)_gene,_partial_cds	513	513	1.0	866.0	568.0
gi|62389|emb|X70846.1|_Hepatitis_A_virus_genome,_5'UTR	709	616	0.868829337094	1009.0	567.714285714
gi|118495825|dbj|AB258578.1|_Hepatitis_A_virus_gene_for_polyprotein,_VP1-2B_region,_partial_cds,_is	481	481	1.0	773.0	567.6
gi|118495859|dbj|AB258595.1|_Hepatitis_A_virus_gene_for_polyprotein,_VP1-2B_region,_partial_cds,_is	481	480	0.997920997921	771.0	567.6
gi|118495785|dbj|AB258558.1|_Hepatitis_A_virus_gene_for_polyprotein,_VP1-2B_region,_partial_cds,_is	481	480	0.997920997921	771.0	567.2
gi|242128984|gb|FJ829477.1|_Hepatitis_A_virus_isolate_G1B5-IRES_5'_UTR	675	613	0.908148148148	1011.0	567.142857143
gi|374088242|gb|HQ822085.1|_Hepatitis_A_virus_isolate_HAV_1993_29_polyprotein_gene,_partial_cds	2682	2407	0.897464578673	1745.0	567.041666667
gi|118495807|dbj|AB258569.1|_Hepatitis_A_virus_gene_for_polyprotein,_VP1-2B_region,_partial_cds,_is	481	481	1.0	769.0	567.0
gi|558755036|dbj|AB839701.1|_Hepatitis_A_virus_gene_for_polyprotein,_partial_cds,_isolate:_BaliA03-	481	480	0.997920997921	773.0	566.8
gi|558755030|dbj|AB839698.1|_Hepatitis_A_virus_gene_for_polyprotein,_partial_cds,_isolate:_BaliA03-	481	480	0.997920997921	771.0	566.6
gi|374088289|gb|HQ822110.1|_Hepatitis_A_virus_isolate_HAV_2000_67_polyprotein_gene,_partial_cds	2629	2356	0.89615823507	1709.0	566.063636364
gi|118495763|dbj|AB258547.1|_Hepatitis_A_virus_gene_for_polyprotein,_VP1-2B_region,_partial_cds,_is	481	480	0.997920997921	771.0	566.0
gi|118495799|dbj|AB258565.1|_Hepatitis_A_virus_gene_for_polyprotein,_VP1-2B_region,_partial_cds,_is	481	480	0.997920997921	767.0	566.0
gi|374088275|gb|HQ822103.1|_Hepatitis_A_virus_isolate_HAV_1999_83_polyprotein_gene,_partial_cds	2680	2406	0.89776119403	1752.0	566.0
gi|558755056|dbj|AB839711.1|_Hepatitis_A_virus_gene_for_polyprotein,_partial_cds,_isolate:_JemberA0	481	480	0.997920997921	771.0	566.0
gi|118495743|dbj|AB259815.1|_Hepatitis_A_virus_gene_for_polyprotein,_VP1-2B_region,_partial_cds,_is	481	480	0.997920997921	771.0	566.0
gi|118495741|dbj|AB259814.1|_Hepatitis_A_virus_gene_for_polyprotein,_VP1-2B_region,_partial_cds,_is	481	480	0.997920997921	771.0	566.0
gi|118495803|dbj|AB258567.1|_Hepatitis_A_virus_gene_for_polyprotein,_VP1-2B_region,_partial_cds,_is	481	480	0.997920997921	767.0	566.0
gi|427192311|dbj|AB750366.1|_Hepatitis_A_virus_gene_for_polyprotein,_partial_cds,_isolate:_HA12-055	481	480	0.997920997921	771.0	566.0
gi|118495847|dbj|AB258589.1|_Hepatitis_A_virus_gene_for_polyprotein,_VP1-2B_region,_partial_cds,_is	481	480	0.997920997921	767.0	566.0
gi|118495801|dbj|AB258566.1|_Hepatitis_A_virus_gene_for_polyprotein,_VP1-2B_region,_partial_cds,_is	481	480	0.997920997921	767.0	566.0
gi|118495837|dbj|AB258584.1|_Hepatitis_A_virus_gene_for_polyprotein,_VP1-2B_region,_partial_cds,_is	481	480	0.997920997921	767.0	565.6
gi|242128990|gb|FJ829483.1|_Hepatitis_A_virus_isolate_G3B1-IRES_5'_UTR	658	609	0.925531914894	832.0	565.6
gi|120660575|gb|EF125205.1|_Hepatitis_A_virus_strain_Arg_32.4_5'_UTR	498	498	1.0	859.0	565.6
gi|118495841|dbj|AB258586.1|_Hepatitis_A_virus_gene_for_polyprotein,_VP1-2B_region,_partial_cds,_is	481	480	0.997920997921	767.0	565.6
gi|284507192|dbj|AB513792.1|_Hepatitis_A_virus_gene_for_polyprotein,_partial_cds,_isolate:_fulminan	568	566	0.996478873239	805.0	565.5
gi|118495895|dbj|AB258613.1|_Hepatitis_A_virus_gene_for_polyprotein,_3C/3D_junction_region,_partial	587	508	0.865417376491	632.0	565.428571429
gi|60265588|gb|AY924994.1|_Hepatitis_A_virus_strain_Arg_22.3_5'_UTR	492	492	1.0	856.0	565.2
gi|374088253|gb|HQ822091.1|_Hepatitis_A_virus_isolate_HAV_1994_33_polyprotein_gene,_partial_cds	2689	2415	0.898103384158	1727.0	565.083333333
gi|295003784|gb|GU991282.1|_Hepatitis_A_virus_isolate_HAVSEOUL110_nonfunctional_polyprotein_gene,_p	349	349	1.0	565.0	565.0
gi|558755066|dbj|AB839716.1|_Hepatitis_A_virus_gene_for_polyprotein,_partial_cds,_isolate:_Makassar	481	481	1.0	773.0	564.8
gi|118495773|dbj|AB258552.1|_Hepatitis_A_virus_gene_for_polyprotein,_VP1-2B_region,_partial_cds,_is	481	480	0.997920997921	767.0	564.8
gi|120660572|gb|EF125202.1|_Hepatitis_A_virus_strain_Arg_31.8_5'_UTR	499	499	1.0	859.0	564.8
gi|374088271|gb|HQ822101.1|_Hepatitis_A_virus_isolate_HAV_1997_88_polyprotein_gene,_partial_cds	2686	2412	0.897989575577	1739.0	564.708333333
gi|545289964|gb|KF233562.1|_Hepatitis_A_virus_isolate_HAV/ANT19/3/08-BA/2008/IT_VP1_gene,_partial_c	441	420	0.952380952381	661.0	564.666666667
gi|104530447|gb|DQ504423.1|_Hepatitis_A_virus_isolate_BCN02_polyprotein_gene,_partial_cds	1057	1056	0.999053926206	1263.0	564.666666667
gi|328942513|gb|HQ401227.1|_Hepatitis_A_virus_isolate_BCN19_polyprotein_gene,_partial_cds	1057	1056	0.999053926206	1272.0	564.666666667
gi|120660565|gb|EF125195.1|_Hepatitis_A_virus_strain_Arg_8.12_5'_UTR	496	496	1.0	859.0	564.2
gi|150000195|dbj|AB298166.1|_Hepatitis_A_virus_gene_for_polyprotein,_VP1-2B_region,_partial_cds,_is	481	480	0.997920997921	767.0	563.8
gi|150000191|dbj|AB298164.1|_Hepatitis_A_virus_gene_for_polyprotein,_VP1-2B_region,_partial_cds,_is	481	480	0.997920997921	767.0	563.8
gi|118495783|dbj|AB258557.1|_Hepatitis_A_virus_gene_for_polyprotein,_VP1-2B_region,_partial_cds,_is	481	480	0.997920997921	767.0	563.6
gi|120660570|gb|EF125200.1|_Hepatitis_A_virus_strain_Arg_31.2_5'_UTR	496	496	1.0	856.0	563.6
gi|118495875|dbj|AB258603.1|_Hepatitis_A_virus_gene_for_polyprotein,_VP1-2B_region,_partial_cds,_is	481	480	0.997920997921	767.0	563.6
gi|224924127|gb|FJ687503.1|_Hepatitis_A_virus_isolate_5_polyprotein_gene,_partial_cds	427	418	0.978922716628	657.0	563.333333333
gi|118495819|dbj|AB258575.1|_Hepatitis_A_virus_gene_for_polyprotein,_VP1-2B_region,_partial_cds,_is	481	480	0.997920997921	767.0	563.0
gi|255033780|gb|FJ010837.2|_Hepatitis_A_virus_isolate_egypt_swS5_polyprotein_gene,_partial_cds	390	385	0.987179487179	563.0	563.0
gi|52789965|gb|AY644676.1|_Hepatitis_A_virus_isolate_CF53/Berne,_complete_genome	7426	5123	0.689873417722	1730.0	562.840909091
gi|374088264|gb|HQ822097.1|_UNVERIFIED:_Hepatitis_A_virus_isolate_HAV_1996_74_polyprotein-like_gene	2691	2407	0.894463024898	1730.0	562.666666667
gi|261882747|gb|GQ925247.1|_Hepatitis_A_virus_isolate_HAV-PP/US/230107_polyprotein_gene,_partial_cd	398	398	1.0	650.0	562.666666667
gi|118495969|dbj|AB258650.1|_Hepatitis_A_virus_gene_for_polyprotein,_3C/3D_junction_region,_partial	587	508	0.865417376491	628.0	562.642857143
gi|118495973|dbj|AB258652.1|_Hepatitis_A_virus_gene_for_polyprotein,_3C/3D_junction_region,_partial	587	508	0.865417376491	628.0	562.642857143
gi|698040344|dbj|AB971718.1|_Hepatitis_A_virus_gene_for_polyprotein,_partial_cds,_isolate:_HA13-234	481	480	0.997920997921	767.0	562.6
gi|60265571|gb|AY924977.1|_Hepatitis_A_virus_strain_Arg_22.4_5'_UTR	495	495	1.0	857.0	562.6
gi|224924131|gb|FJ687505.1|_Hepatitis_A_virus_isolate_18_polyprotein_gene,_partial_cds	427	418	0.978922716628	657.0	562.333333333
gi|118495953|dbj|AB258642.1|_Hepatitis_A_virus_gene_for_polyprotein,_3C/3D_junction_region,_partial	587	508	0.865417376491	628.0	562.285714286
gi|118495979|dbj|AB258655.1|_Hepatitis_A_virus_gene_for_polyprotein,_3C/3D_junction_region,_partial	587	508	0.865417376491	628.0	562.285714286
gi|224924145|gb|FJ687512.1|_Hepatitis_A_virus_isolate_7_polyprotein_gene,_partial_cds	427	404	0.946135831382	562.0	562.0
gi|328942589|gb|HQ401265.1|_Hepatitis_A_virus_isolate_BCN147_polyprotein_gene,_partial_cds	1057	1056	0.999053926206	1272.0	562.0
gi|118495937|dbj|AB258634.1|_Hepatitis_A_virus_gene_for_polyprotein,_3C/3D_junction_region,_partial	587	508	0.865417376491	628.0	562.0
gi|118495865|dbj|AB258598.1|_Hepatitis_A_virus_gene_for_polyprotein,_VP1-2B_region,_partial_cds,_is	481	480	0.997920997921	767.0	562.0
gi|548589950|gb|KC632113.1|_Hepatitis_A_virus_strain_Ghana-04/2010_polyprotein_gene,_partial_cds	467	404	0.865096359743	562.0	562.0
gi|339639428|dbj|AB644359.1|_Hepatitis_A_virus_RNA,_polyprotein,_VP1-P2A_junction,_partial_sequence	378	358	0.94708994709	562.0	562.0
gi|118495935|dbj|AB258633.1|_Hepatitis_A_virus_gene_for_polyprotein,_3C/3D_junction_region,_partial	587	508	0.865417376491	628.0	561.857142857
gi|118495931|dbj|AB258631.1|_Hepatitis_A_virus_gene_for_polyprotein,_3C/3D_junction_region,_partial	587	508	0.865417376491	628.0	561.857142857
gi|118495933|dbj|AB258632.1|_Hepatitis_A_virus_gene_for_polyprotein,_3C/3D_junction_region,_partial	587	508	0.865417376491	628.0	561.857142857
gi|558755044|dbj|AB839705.1|_Hepatitis_A_virus_gene_for_polyprotein,_partial_cds,_isolate:_BaliA03-	481	480	0.997920997921	767.0	561.8
gi|118495827|dbj|AB258579.1|_Hepatitis_A_virus_gene_for_polyprotein,_VP1-2B_region,_partial_cds,_is	481	480	0.997920997921	762.0	561.8
gi|118495855|dbj|AB258593.1|_Hepatitis_A_virus_gene_for_polyprotein,_VP1-2B_region,_partial_cds,_is	481	480	0.997920997921	762.0	561.8
gi|118495843|dbj|AB258587.1|_Hepatitis_A_virus_gene_for_polyprotein,_VP1-2B_region,_partial_cds,_is	481	480	0.997920997921	762.0	561.8
gi|328942551|gb|HQ401246.1|_Hepatitis_A_virus_isolate_BCN78_polyprotein_gene,_partial_cds	1057	1056	0.999053926206	1263.0	561.666666667
gi|60265580|gb|AY924986.1|_Hepatitis_A_virus_strain_Arg_26.3_5'_UTR	496	496	1.0	856.0	561.4
gi|60265589|gb|AY924995.1|_Hepatitis_A_virus_strain_Arg_23.10_5'_UTR	494	494	1.0	848.0	561.2
gi|187950156|gb|EU528596.1|_Hepatitis_A_virus_isolate_HAV15_5'_UTR	401	400	0.997506234414	695.0	561.0
gi|288886271|gb|GU390556.1|_Hepatitis_A_virus_clone_FR-2007-IIA-1-IRES_5'_UTR;_and_polyprotein_gene	617	617	1.0	985.0	560.714285714
gi|242128988|gb|FJ829481.1|_Hepatitis_A_virus_isolate_G1F2-IRES_5'_UTR	675	613	0.908148148148	1007.0	560.714285714
gi|60265575|gb|AY924981.1|_Hepatitis_A_virus_strain_Arg_24.5_5'_UTR	495	495	1.0	852.0	560.6
gi|224924129|gb|FJ687504.1|_Hepatitis_A_virus_isolate_12_polyprotein_gene,_partial_cds	427	418	0.978922716628	652.0	560.333333333
gi|684133555|gb|KM261584.1|_Hepatitis_A_virus_isolate_HAV_NL_2009002486_polyprotein_gene,_partial_c	410	385	0.939024390244	560.0	560.0
gi|698040352|dbj|AB971722.1|_Hepatitis_A_virus_gene_for_polyprotein,_partial_cds,_isolate:_HA13-217	481	480	0.997920997921	762.0	560.0
gi|150000189|dbj|AB298163.1|_Hepatitis_A_virus_gene_for_polyprotein,_VP1-2B_region,_partial_cds,_is	481	480	0.997920997921	762.0	560.0
gi|406678769|gb|HQ401237.2|_Hepatitis_A_virus_isolate_BCN60_polyprotein_gene,_partial_cds	1057	1056	0.999053926206	1258.0	560.0
gi|684133553|gb|KM261583.1|_Hepatitis_A_virus_isolate_HAV_NL_2008008127_polyprotein_gene,_partial_c	410	385	0.939024390244	560.0	560.0
gi|118495991|dbj|AB258661.1|_Hepatitis_A_virus_gene_for_polyprotein,_3C/3D_junction_region,_partial	587	508	0.865417376491	623.0	559.071428571
gi|118495993|dbj|AB258662.1|_Hepatitis_A_virus_gene_for_polyprotein,_3C/3D_junction_region,_partial	587	507	0.863713798978	623.0	558.214285714
gi|104530453|gb|DQ504426.1|_Hepatitis_A_virus_isolate_Par05.02/B_polyprotein_gene,_partial_cds	1036	1034	0.998069498069	1449.0	558.125
gi|558755080|dbj|AB839723.1|_Hepatitis_A_virus_gene_for_polyprotein,_partial_cds,_isolate:_MataramA	481	480	0.997920997921	762.0	558.0
gi|23304219|emb|AJ505564.1|_Hepatitis_A_virus_partial_polyprotein_gene,_VP1-P2A_junction,_isolate_I	466	404	0.8669527897	558.0	558.0
gi|23304227|emb|AJ505568.1|_Hepatitis_A_virus_partial_polyprotein_gene,_VP1-P2A_junction,_isolate_I	466	404	0.8669527897	558.0	558.0
gi|558755074|dbj|AB839720.1|_Hepatitis_A_virus_gene_for_polyprotein,_partial_cds,_isolate:_MataramA	481	480	0.997920997921	762.0	558.0
gi|255033766|gb|FJ010830.2|_Hepatitis_A_virus_isolate_bcn_sw110700_polyprotein_gene,_partial_cds	374	374	1.0	558.0	558.0
gi|558755046|dbj|AB839706.1|_Hepatitis_A_virus_gene_for_polyprotein,_partial_cds,_isolate:_BaliA03-	481	480	0.997920997921	762.0	558.0
gi|118495975|dbj|AB258653.1|_Hepatitis_A_virus_gene_for_polyprotein,_3C/3D_junction_region,_partial	587	508	0.865417376491	623.0	557.928571429
gi|118495987|dbj|AB258659.1|_Hepatitis_A_virus_gene_for_polyprotein,_3C/3D_junction_region,_partial	587	508	0.865417376491	623.0	557.928571429
gi|118495923|dbj|AB258627.1|_Hepatitis_A_virus_gene_for_polyprotein,_3C/3D_junction_region,_partial	587	508	0.865417376491	623.0	557.714285714
gi|118495977|dbj|AB258654.1|_Hepatitis_A_virus_gene_for_polyprotein,_3C/3D_junction_region,_partial	587	508	0.865417376491	623.0	557.642857143
gi|118495971|dbj|AB258651.1|_Hepatitis_A_virus_gene_for_polyprotein,_3C/3D_junction_region,_partial	587	508	0.865417376491	623.0	557.642857143
gi|60265572|gb|AY924978.1|_Hepatitis_A_virus_strain_Arg_27.15_5'_UTR	496	496	1.0	850.0	557.6
gi|118495983|dbj|AB258657.1|_Hepatitis_A_virus_gene_for_polyprotein,_3C/3D_junction_region,_partial	587	507	0.863713798978	623.0	557.5
gi|118495913|dbj|AB258622.1|_Hepatitis_A_virus_gene_for_polyprotein,_3C/3D_junction_region,_partial	587	508	0.865417376491	623.0	557.285714286
gi|118495949|dbj|AB258640.1|_Hepatitis_A_virus_gene_for_polyprotein,_3C/3D_junction_region,_partial	587	508	0.865417376491	623.0	557.285714286
gi|118495955|dbj|AB258643.1|_Hepatitis_A_virus_gene_for_polyprotein,_3C/3D_junction_region,_partial	587	508	0.865417376491	623.0	557.0
gi|118495961|dbj|AB258646.1|_Hepatitis_A_virus_gene_for_polyprotein,_3C/3D_junction_region,_partial	587	508	0.865417376491	623.0	556.785714286
gi|118495959|dbj|AB258645.1|_Hepatitis_A_virus_gene_for_polyprotein,_3C/3D_junction_region,_partial	587	508	0.865417376491	623.0	556.785714286
gi|261882751|gb|GQ925249.1|_Hepatitis_A_virus_isolate_HAV-PP/US/200307_polyprotein_gene,_partial_cd	398	398	1.0	646.0	556.666666667
gi|194396086|gb|EU849136.1|_Hepatitis_A_virus_isolate_KNIH-KSJ_polyprotein_gene,_partial_cds	2582	2307	0.893493415957	1474.0	556.571428571
gi|118495791|dbj|AB258561.1|_Hepatitis_A_virus_gene_for_polyprotein,_VP1-2B_region,_partial_cds,_is	481	480	0.997920997921	758.0	556.4
gi|255033786|gb|FJ010840.2|_Hepatitis_A_virus_isolate_egypt_swM5_polyprotein_gene,_partial_cds	381	381	1.0	556.0	556.0
gi|261882753|gb|GQ925250.1|_Hepatitis_A_virus_isolate_HAV-PP/US/290507_polyprotein_gene,_partial_cd	398	398	1.0	646.0	555.666666667
gi|194396084|gb|EU849135.1|_Hepatitis_A_virus_isolate_KNIH-KEO_polyprotein_gene,_partial_cds	2582	2308	0.893880712626	1465.0	555.476190476
gi|558755078|dbj|AB839722.1|_Hepatitis_A_virus_gene_for_polyprotein,_partial_cds,_isolate:_MataramA	481	480	0.997920997921	758.0	555.4
gi|558755070|dbj|AB839718.1|_Hepatitis_A_virus_gene_for_polyprotein,_partial_cds,_isolate:_MataramA	481	480	0.997920997921	758.0	555.4
gi|558755076|dbj|AB839721.1|_Hepatitis_A_virus_gene_for_polyprotein,_partial_cds,_isolate:_MataramA	481	480	0.997920997921	758.0	555.4
gi|60265587|gb|AY924993.1|_Hepatitis_A_virus_strain_Arg_23.16_5'_UTR	495	495	1.0	848.0	555.4
gi|753025367|dbj|LC014784.1|_Hepatitis_A_virus_gene_for_polyprotein,_partial_cds,_isolate:_1403-Tok	532	532	1.0	874.0	555.228571429
gi|120660562|gb|EF125192.1|_Hepatitis_A_virus_strain_Arg_5.4_5'_UTR	487	487	1.0	847.0	554.8
gi|558755040|dbj|AB839703.1|_Hepatitis_A_virus_gene_for_polyprotein,_partial_cds,_isolate:_BaliA03-	481	480	0.997920997921	758.0	554.6
gi|118495909|dbj|AB258620.1|_Hepatitis_A_virus_gene_for_polyprotein,_3C/3D_junction_region,_partial	587	507	0.863713798978	619.0	554.571428571
gi|118495903|dbj|AB258617.1|_Hepatitis_A_virus_gene_for_polyprotein,_3C/3D_junction_region,_partial	587	507	0.863713798978	619.0	554.571428571
gi|37934401|gb|AY226599.1|_Hepatitis_A_virus_isolate_Moscow-1999-13_polyprotein_gene,_partial_cds	411	411	1.0	646.0	554.333333333
gi|224924125|gb|FJ687502.1|_Hepatitis_A_virus_isolate_4_polyprotein_gene,_partial_cds	427	418	0.978922716628	648.0	554.333333333
gi|161168362|emb|AM910873.1|_Hepatitis_A_virus_partial_gene_for_5'_UTR,_genomic_RNA,_isolate_1	580	580	1.0	975.0	553.428571429
gi|328942539|gb|HQ401240.1|_Hepatitis_A_virus_isolate_BCN70_polyprotein_gene,_partial_cds	1057	1056	0.999053926206	1355.0	553.285714286
gi|118495929|dbj|AB258630.1|_Hepatitis_A_virus_gene_for_polyprotein,_3C/3D_junction_region,_partial	587	508	0.865417376491	619.0	553.285714286
gi|261882755|gb|GQ925251.1|_Hepatitis_A_virus_isolate_HAV-PP/BS/270607_polyprotein_gene,_partial_cd	398	398	1.0	641.0	552.666666667
gi|667751537|dbj|AB978536.1|_Hepatitis_A_virus_gene_for_polyprotein,_partial_cds,_strain:_1312-0594	535	535	1.0	875.0	552.285714286
gi|104530451|gb|DQ504425.1|_Hepatitis_A_virus_isolate_Par05.02/A_polyprotein_gene,_partial_cds	1036	1035	0.999034749035	1427.0	552.0
gi|118495945|dbj|AB258638.1|_Hepatitis_A_virus_gene_for_polyprotein,_3C/3D_junction_region,_partial	587	508	0.865417376491	614.0	551.857142857
gi|242128986|gb|FJ829479.1|_Hepatitis_A_virus_isolate_G1S1-IRES_5'_UTR	678	611	0.901179941003	987.0	551.857142857
gi|18034058|gb|AF399912.1|_Hepatitis_A_virus_VP1/2A_gene,_partial_cds	480	480	1.0	762.0	551.75
gi|118495951|dbj|AB258641.1|_Hepatitis_A_virus_gene_for_polyprotein,_3C/3D_junction_region,_partial	587	507	0.863713798978	614.0	551.428571429
gi|118495889|dbj|AB258610.1|_Hepatitis_A_virus_gene_for_polyprotein,_3C/3D_junction_region,_partial	587	508	0.865417376491	614.0	550.714285714
gi|118495885|dbj|AB258608.1|_Hepatitis_A_virus_gene_for_polyprotein,_3C/3D_junction_region,_partial	587	508	0.865417376491	614.0	550.714285714
gi|118495891|dbj|AB258611.1|_Hepatitis_A_virus_gene_for_polyprotein,_3C/3D_junction_region,_partial	587	508	0.865417376491	614.0	550.714285714
gi|118495887|dbj|AB258609.1|_Hepatitis_A_virus_gene_for_polyprotein,_3C/3D_junction_region,_partial	587	508	0.865417376491	614.0	550.714285714
gi|328942547|gb|HQ401244.1|_Hepatitis_A_virus_isolate_BCN75_polyprotein_gene,_partial_cds	1057	1055	0.998107852412	1260.0	550.333333333
gi|224924123|gb|FJ687501.1|_Hepatitis_A_virus_isolate_11_polyprotein_gene,_partial_cds	427	418	0.978922716628	639.0	550.333333333
gi|161168371|emb|AM910882.1|_Hepatitis_A_virus_partial_gene_for_5'_UTR,_genomic_RNA,_isolate_18	580	580	1.0	966.0	550.285714286
gi|288886277|gb|GU390559.1|_Hepatitis_A_virus_clone_FR-2008-IIA-3-IRES_5'_UTR;_and_polyprotein_gene	629	618	0.982511923688	985.0	550.0
gi|118495881|dbj|AB258606.1|_Hepatitis_A_virus_gene_for_polyprotein,_3C/3D_junction_region,_partial	587	507	0.863713798978	614.0	549.928571429
gi|118495915|dbj|AB258623.1|_Hepatitis_A_virus_gene_for_polyprotein,_3C/3D_junction_region,_partial	587	508	0.865417376491	610.0	549.571428571
gi|104530443|gb|DQ504421.1|_Hepatitis_A_virus_isolate_BCN04.05_polyprotein_gene,_partial_cds	1036	1032	0.996138996139	1402.0	549.5
gi|18378263|gb|AF386848.1|_Hepatitis_A_virus_isolate_SA-30/06/95_polyprotein_gene,_partial_cds	398	398	1.0	637.0	549.333333333
gi|23304243|emb|AJ505576.1|_Hepatitis_A_virus_partial_polyprotein_gene,_VP1-P2A_junction,_isolate_I	466	466	1.0	805.0	549.114285714
gi|23304237|emb|AJ505573.1|_Hepatitis_A_virus_partial_polyprotein_gene,_VP1-P2A_junction,_isolate_I	466	466	1.0	805.0	549.114285714
gi|23304229|emb|AJ505569.1|_Hepatitis_A_virus_partial_polyprotein_gene,_VP1-P2A_junction,_isolate_I	466	466	1.0	805.0	549.114285714
gi|23304215|emb|AJ505562.1|_Hepatitis_A_virus_partial_polyprotein_gene,_VP1-P2A_junction,_isolate_I	466	466	1.0	805.0	549.114285714
gi|374088250|gb|HQ822089.1|_Hepatitis_A_virus_isolate_HAV_1994_21_polyprotein_gene,_partial_cds	2630	2356	0.895817490494	1665.0	549.008333333
gi|328942541|gb|HQ401241.1|_Hepatitis_A_virus_isolate_BCN72_polyprotein_gene,_partial_cds	1057	1056	0.999053926206	1342.0	549.0
gi|60265586|gb|AY924992.1|_Hepatitis_A_virus_strain_Arg_22.09_5'_UTR	464	464	1.0	812.0	549.0
gi|329605|gb|M63025.1|HPACF53UTR_Hepatitis_A_virus_(CF53),_RNA,_partial_5'_nontranslated_region	655	625	0.954198473282	982.0	548.714285714
gi|161168385|emb|AM910896.1|_Hepatitis_A_virus_partial_gene_for_5'_UTR,_genomic_RNA,_isolate_36	580	580	1.0	969.0	548.714285714
gi|118495939|dbj|AB258635.1|_Hepatitis_A_virus_gene_for_polyprotein,_3C/3D_junction_region,_partial	587	508	0.865417376491	614.0	548.642857143
gi|161168384|emb|AM910895.1|_Hepatitis_A_virus_partial_gene_for_5'_UTR,_genomic_RNA,_isolate_35	580	580	1.0	969.0	548.571428571
gi|787035335|dbj|LC037391.1|_Hepatitis_A_virus_2B_gene_for_polyprotein,_partial_cds,_strain:_Akita-	568	568	1.0	821.0	548.45
gi|18378281|gb|AF386857.1|_Hepatitis_A_virus_isolate_SA-02/02/98_polyprotein_gene,_partial_cds	398	398	1.0	637.0	548.333333333
gi|161168366|emb|AM910877.1|_Hepatitis_A_virus_partial_gene_for_5'_UTR,_genomic_RNA,_isolate_10	581	581	1.0	967.0	548.0
gi|374088234|gb|HQ822081.1|_Hepatitis_A_virus_isolate_HAV_1992_41_polyprotein_gene,_partial_cds	2644	2369	0.895990922844	1671.0	547.7375
gi|261882757|gb|GQ925252.1|_Hepatitis_A_virus_isolate_HAV-PP/US/270607_polyprotein_gene,_partial_cd	398	398	1.0	637.0	547.666666667
gi|118495999|dbj|AB258665.1|_Hepatitis_A_virus_gene_for_polyprotein,_3C/3D_junction_region,_partial	587	508	0.865417376491	610.0	547.214285714
gi|118495893|dbj|AB258612.1|_Hepatitis_A_virus_gene_for_polyprotein,_3C/3D_junction_region,_partial	587	508	0.865417376491	610.0	547.214285714
gi|161168392|emb|AM910903.1|_Hepatitis_A_virus_partial_gene_for_5'_UTR,_genomic_RNA,_isolate_46	580	580	1.0	966.0	547.142857143
gi|91176721|gb|DQ452744.1|_Hepatitis_A_virus_strain_SWH9_5'_UTR	308	308	1.0	547.0	547.0
gi|118495811|dbj|AB258571.1|_Hepatitis_A_virus_gene_for_polyprotein,_VP1-2B_region,_partial_cds,_is	481	480	0.997920997921	803.0	546.666666667
gi|118495809|dbj|AB258570.1|_Hepatitis_A_virus_gene_for_polyprotein,_VP1-2B_region,_partial_cds,_is	481	480	0.997920997921	803.0	546.666666667
gi|118495835|dbj|AB258583.1|_Hepatitis_A_virus_gene_for_polyprotein,_VP1-2B_region,_partial_cds,_is	481	480	0.997920997921	803.0	546.666666667
gi|161168375|emb|AM910886.1|_Hepatitis_A_virus_partial_gene_for_5'_UTR,_genomic_RNA,_isolate_24	579	579	1.0	964.0	546.571428571
gi|161168373|emb|AM910884.1|_Hepatitis_A_virus_partial_gene_for_5'_UTR,_genomic_RNA,_isolate_21	580	580	1.0	966.0	546.428571429
gi|161168374|emb|AM910885.1|_Hepatitis_A_virus_partial_gene_for_5'_UTR,_genomic_RNA,_isolate_23	580	580	1.0	966.0	546.428571429
gi|161168390|emb|AM910901.1|_Hepatitis_A_virus_partial_gene_for_5'_UTR,_genomic_RNA,_isolate_43	580	580	1.0	966.0	546.428571429
gi|161168367|emb|AM910878.1|_Hepatitis_A_virus_partial_gene_for_5'_UTR,_genomic_RNA,_isolate_14	580	580	1.0	966.0	546.428571429
gi|161168391|emb|AM910902.1|_Hepatitis_A_virus_partial_gene_for_5'_UTR,_genomic_RNA,_isolate_45	580	580	1.0	966.0	546.428571429
gi|161168387|emb|AM910898.1|_Hepatitis_A_virus_partial_gene_for_5'_UTR,_genomic_RNA,_isolate_38	580	580	1.0	966.0	546.428571429
gi|161168397|emb|AM910908.1|_Hepatitis_A_virus_partial_gene_for_5'_UTR,_genomic_RNA,_isolate_44	580	580	1.0	966.0	546.428571429
gi|161168380|emb|AM910891.1|_Hepatitis_A_virus_partial_gene_for_5'_UTR,_genomic_RNA,_isolate_30	580	580	1.0	966.0	546.428571429
gi|161168381|emb|AM910892.1|_Hepatitis_A_virus_partial_gene_for_5'_UTR,_genomic_RNA,_isolate_32	580	580	1.0	966.0	546.428571429
gi|161168368|emb|AM910879.1|_Hepatitis_A_virus_partial_gene_for_5'_UTR,_genomic_RNA,_isolate_15	580	580	1.0	966.0	546.428571429
gi|118495905|dbj|AB258618.1|_Hepatitis_A_virus_gene_for_polyprotein,_3C/3D_junction_region,_partial	587	508	0.865417376491	605.0	546.357142857
gi|118495779|dbj|AB258555.1|_Hepatitis_A_virus_gene_for_polyprotein,_VP1-2B_region,_partial_cds,_is	481	480	0.997920997921	803.0	546.333333333
gi|374088240|gb|HQ822084.1|_Hepatitis_A_virus_isolate_HAV_1993_27_polyprotein_gene,_partial_cds	2630	2356	0.895817490494	1656.0	546.008333333
gi|161168388|emb|AM910899.1|_Hepatitis_A_virus_partial_gene_for_5'_UTR,_genomic_RNA,_isolate_39	580	580	1.0	966.0	545.714285714
gi|23304245|emb|AJ505577.1|_Hepatitis_A_virus_partial_polyprotein_gene,_VP1-P2A_junction,_isolate_I	466	466	1.0	800.0	545.542857143
gi|161168364|emb|AM910875.1|_Hepatitis_A_virus_partial_gene_for_5'_UTR,_genomic_RNA,_isolate_8	435	435	1.0	713.0	545.333333333
gi|118495927|dbj|AB258629.1|_Hepatitis_A_virus_gene_for_polyprotein,_3C/3D_junction_region,_partial	587	508	0.865417376491	610.0	544.928571429
gi|118495919|dbj|AB258625.1|_Hepatitis_A_virus_gene_for_polyprotein,_3C/3D_junction_region,_partial	587	508	0.865417376491	610.0	544.928571429
gi|118495899|dbj|AB258615.1|_Hepatitis_A_virus_gene_for_polyprotein,_3C/3D_junction_region,_partial	587	508	0.865417376491	610.0	544.928571429
gi|118495907|dbj|AB258619.1|_Hepatitis_A_virus_gene_for_polyprotein,_3C/3D_junction_region,_partial	587	508	0.865417376491	610.0	544.928571429
gi|118495897|dbj|AB258614.1|_Hepatitis_A_virus_gene_for_polyprotein,_3C/3D_junction_region,_partial	587	508	0.865417376491	610.0	544.928571429
gi|161168370|emb|AM910881.1|_Hepatitis_A_virus_partial_gene_for_5'_UTR,_genomic_RNA,_isolate_17	580	580	1.0	960.0	544.714285714
gi|161168386|emb|AM910897.1|_Hepatitis_A_virus_partial_gene_for_5'_UTR,_genomic_RNA,_isolate_37	580	580	1.0	960.0	544.714285714
gi|118495963|dbj|AB258647.1|_Hepatitis_A_virus_gene_for_polyprotein,_3C/3D_junction_region,_partial	587	508	0.865417376491	605.0	544.571428571
gi|104530445|gb|DQ504422.1|_Hepatitis_A_virus_isolate_BCN05.04_polyprotein_gene,_partial_cds	1036	1033	0.997104247104	1379.0	544.333333333
gi|161168369|emb|AM910880.1|_Hepatitis_A_virus_partial_gene_for_5'_UTR,_genomic_RNA,_isolate_16	579	579	1.0	958.0	544.285714286
gi|161168377|emb|AM910888.1|_Hepatitis_A_virus_partial_gene_for_5'_UTR,_genomic_RNA,_isolate_27	580	580	1.0	960.0	543.714285714
gi|118147553|dbj|DD359643.1|_RECOMBINANT_HEPATITIS_A_VIRUS_ANTIGENS_PRODUCED_IN_PLANT_CELLS	2555	2228	0.872015655577	1525.0	543.619047619
gi|118147537|dbj|DD359627.1|_RECOMBINANT_HEPATITIS_A_VIRUS_ANTIGENS_PRODUCED_IN_PLANT_CELLS	2523	2228	0.883075703528	1525.0	543.619047619
gi|161168395|emb|AM910906.1|_Hepatitis_A_virus_partial_gene_for_5'_UTR,_genomic_RNA,_isolate_13	573	573	1.0	953.0	543.571428571
gi|161168389|emb|AM910900.1|_Hepatitis_A_virus_partial_gene_for_5'_UTR,_genomic_RNA,_isolate_40	580	580	1.0	962.0	543.571428571
gi|118495941|dbj|AB258636.1|_Hepatitis_A_virus_gene_for_polyprotein,_3C/3D_junction_region,_partial	587	508	0.865417376491	605.0	543.5
gi|118496001|dbj|AB258666.1|_Hepatitis_A_virus_gene_for_polyprotein,_3C/3D_junction_region,_partial	587	508	0.865417376491	605.0	543.5
gi|118496005|dbj|AB258668.1|_Hepatitis_A_virus_gene_for_polyprotein,_3C/3D_junction_region,_partial	587	507	0.863713798978	605.0	543.357142857
gi|118495921|dbj|AB258626.1|_Hepatitis_A_virus_gene_for_polyprotein,_3C/3D_junction_region,_partial	587	507	0.863713798978	605.0	543.357142857
gi|18378329|gb|AF386881.1|_Hepatitis_A_virus_isolate_HS-20/05/92_polyprotein_gene,_partial_cds	398	398	1.0	628.0	543.333333333
gi|18378319|gb|AF386876.1|_Hepatitis_A_virus_isolate_HS-17/01/91_polyprotein_gene,_partial_cds	398	398	1.0	632.0	543.0
gi|18378315|gb|AF386874.1|_Hepatitis_A_virus_isolate_HS-05/03/90_polyprotein_gene,_partial_cds	398	398	1.0	632.0	543.0
gi|698040340|dbj|AB971716.1|_Hepatitis_A_virus_gene_for_polyprotein,_partial_cds,_isolate:_HA13-217	481	480	0.997920997921	798.0	542.666666667
gi|118495957|dbj|AB258644.1|_Hepatitis_A_virus_gene_for_polyprotein,_3C/3D_junction_region,_partial	587	508	0.865417376491	601.0	542.357142857
gi|118495917|dbj|AB258624.1|_Hepatitis_A_virus_gene_for_polyprotein,_3C/3D_junction_region,_partial	587	508	0.865417376491	601.0	542.357142857
gi|18378287|gb|AF386860.1|_Hepatitis_A_virus_isolate_SA-26/03/99_polyprotein_gene,_partial_cds	398	398	1.0	628.0	542.333333333
gi|91176719|gb|DQ452742.1|_Hepatitis_A_virus_strain_SWH7_5'_UTR	308	308	1.0	542.0	542.0
gi|161168394|emb|AM910905.1|_Hepatitis_A_virus_partial_gene_for_5'_UTR,_genomic_RNA,_isolate_4	580	580	1.0	960.0	542.0
gi|161168393|emb|AM910904.1|_Hepatitis_A_virus_partial_gene_for_5'_UTR,_genomic_RNA,_isolate_48	580	580	1.0	960.0	542.0
gi|161168382|emb|AM910893.1|_Hepatitis_A_virus_partial_gene_for_5'_UTR,_genomic_RNA,_isolate_33	580	580	1.0	960.0	542.0
gi|91176715|gb|DQ452738.1|_Hepatitis_A_virus_strain_SWH3_5'_UTR	308	308	1.0	542.0	542.0
gi|118495901|dbj|AB258616.1|_Hepatitis_A_virus_gene_for_polyprotein,_3C/3D_junction_region,_partial	587	507	0.863713798978	603.0	541.571428571
gi|31540627|gb|AY294049.1|_Hepatitis_A_virus_isolate_IT-LOM-02_polyprotein_gene,_partial_cds	512	512	1.0	774.0	541.55
gi|161168363|emb|AM910874.1|_Hepatitis_A_virus_partial_gene_for_5'_UTR,_genomic_RNA,_isolate_5	580	580	1.0	960.0	541.0
gi|161168378|emb|AM910889.1|_Hepatitis_A_virus_partial_gene_for_5'_UTR,_genomic_RNA,_isolate_28	577	575	0.996533795494	960.0	541.0
gi|374088248|gb|HQ822088.1|_Hepatitis_A_virus_isolate_HAV_1994_10_polyprotein_gene,_partial_cds	2629	2355	0.895777862305	1627.0	540.808333333
gi|771839895|dbj|LC035019.1|_Hepatitis_A_virus_gene_for_polyprotein,_partial_cds,_strain:_1403-1561	568	568	1.0	818.0	540.666666667
gi|118495761|dbj|AB258546.1|_Hepatitis_A_virus_gene_for_polyprotein,_VP1-2B_region,_partial_cds,_is	481	480	0.997920997921	794.0	540.666666667
gi|161168365|emb|AM910876.1|_Hepatitis_A_virus_partial_gene_for_5'_UTR,_genomic_RNA,_isolate_9	581	581	1.0	958.0	540.571428571
gi|118495745|dbj|AB259816.1|_Hepatitis_A_virus_gene_for_polyprotein,_VP1-2B_region,_partial_cds,_is	481	480	0.997920997921	794.0	540.5
gi|118496007|dbj|AB258669.1|_Hepatitis_A_virus_gene_for_polyprotein,_3C/3D_junction_region,_partial	587	507	0.863713798978	605.0	539.785714286
gi|161168396|emb|AM910907.1|_Hepatitis_A_virus_partial_gene_for_5'_UTR,_genomic_RNA,_isolate_3	581	581	1.0	944.0	539.571428571
gi|374088238|gb|HQ822083.1|_Hepatitis_A_virus_isolate_HAV_1993_26_polyprotein_gene,_partial_cds	2532	2258	0.891785150079	1516.0	539.45
gi|18378325|gb|AF386879.1|_Hepatitis_A_virus_isolate_HS-17/09/91_polyprotein_gene,_partial_cds	398	397	0.997487437186	621.0	539.333333333
gi|242128989|gb|FJ829482.1|_Hepatitis_A_virus_isolate_G2B1-IRES_5'_UTR	658	615	0.934650455927	962.0	539.142857143
gi|118495967|dbj|AB258649.1|_Hepatitis_A_virus_gene_for_polyprotein,_3C/3D_junction_region,_partial	587	508	0.865417376491	601.0	539.142857143
gi|118495943|dbj|AB258637.1|_Hepatitis_A_virus_gene_for_polyprotein,_3C/3D_junction_region,_partial	587	508	0.865417376491	601.0	539.142857143
gi|161168372|emb|AM910883.1|_Hepatitis_A_virus_partial_gene_for_5'_UTR,_genomic_RNA,_isolate_20	579	579	1.0	957.0	539.0
gi|31540623|gb|AY294047.1|_Hepatitis_A_virus_isolate_IT-MAR-02_polyprotein_gene,_partial_cds	512	512	1.0	771.0	538.883333333
gi|118495965|dbj|AB258648.1|_Hepatitis_A_virus_gene_for_polyprotein,_3C/3D_junction_region,_partial	587	508	0.865417376491	601.0	538.5
gi|18378271|gb|AF386852.1|_Hepatitis_A_virus_isolate_SA-17/06/97_polyprotein_gene,_partial_cds	398	398	1.0	619.0	537.333333333
gi|558755038|dbj|AB839702.1|_Hepatitis_A_virus_gene_for_polyprotein,_partial_cds,_isolate:_BaliA03-	481	481	1.0	791.0	536.333333333
gi|118495829|dbj|AB258580.1|_Hepatitis_A_virus_gene_for_polyprotein,_VP1-2B_region,_partial_cds,_is	481	480	0.997920997921	785.0	534.833333333
gi|118495851|dbj|AB258591.1|_Hepatitis_A_virus_gene_for_polyprotein,_VP1-2B_region,_partial_cds,_is	481	480	0.997920997921	785.0	534.5
gi|18378337|gb|AF386885.1|_Hepatitis_A_virus_isolate_HS-27/04/00_polyprotein_gene,_partial_cds	398	398	1.0	619.0	534.333333333
gi|150000183|dbj|AB298160.1|_Hepatitis_A_virus_gene_for_polyprotein,_VP1-2B_region,_partial_cds,_is	481	481	1.0	787.0	533.666666667
gi|150000187|dbj|AB298162.1|_Hepatitis_A_virus_gene_for_polyprotein,_VP1-2B_region,_partial_cds,_is	481	481	1.0	787.0	533.666666667
gi|558755050|dbj|AB839708.1|_Hepatitis_A_virus_gene_for_polyprotein,_partial_cds,_isolate:_BaliA03-	481	481	1.0	787.0	533.666666667
gi|558755048|dbj|AB839707.1|_Hepatitis_A_virus_gene_for_polyprotein,_partial_cds,_isolate:_BaliA03-	481	481	1.0	787.0	533.666666667
gi|150000185|dbj|AB298161.1|_Hepatitis_A_virus_gene_for_polyprotein,_VP1-2B_region,_partial_cds,_is	481	481	1.0	787.0	533.666666667
gi|666669519|dbj|AB974364.1|_Hepatitis_A_virus_gene_for_polyprotein,_partial_cds,_strain:_1404-1639	568	568	1.0	800.0	533.116666667
gi|161168379|emb|AM910890.1|_Hepatitis_A_virus_partial_gene_for_5'_UTR,_genomic_RNA,_isolate_29	580	580	1.0	948.0	531.857142857
gi|118495877|dbj|AB258604.1|_Hepatitis_A_virus_gene_for_polyprotein,_VP1-2B_region,_partial_cds,_is	481	480	0.997920997921	780.0	531.5
gi|118495871|dbj|AB258601.1|_Hepatitis_A_virus_gene_for_polyprotein,_VP1-2B_region,_partial_cds,_is	481	480	0.997920997921	780.0	531.5
gi|118495833|dbj|AB258582.1|_Hepatitis_A_virus_gene_for_polyprotein,_VP1-2B_region,_partial_cds,_is	481	480	0.997920997921	780.0	531.333333333
gi|118495813|dbj|AB258572.1|_Hepatitis_A_virus_gene_for_polyprotein,_VP1-2B_region,_partial_cds,_is	481	480	0.997920997921	780.0	531.166666667
gi|150000193|dbj|AB298165.1|_Hepatitis_A_virus_gene_for_polyprotein,_VP1-2B_region,_partial_cds,_is	481	481	1.0	782.0	530.833333333
gi|118495911|dbj|AB258621.1|_Hepatitis_A_virus_gene_for_polyprotein,_3C/3D_junction_region,_partial	587	508	0.865417376491	592.0	530.785714286
gi|431823353|gb|JX912999.1|_Hepatitis_A_virus_isolate_5pArg43.14_5'_UTR	457	457	1.0	762.0	530.72
gi|118495995|dbj|AB258663.1|_Hepatitis_A_virus_gene_for_polyprotein,_3C/3D_junction_region,_partial	587	507	0.863713798978	592.0	530.357142857
gi|118495997|dbj|AB258664.1|_Hepatitis_A_virus_gene_for_polyprotein,_3C/3D_junction_region,_partial	587	507	0.863713798978	592.0	530.357142857
gi|91176717|gb|DQ452740.1|_Hepatitis_A_virus_strain_SWH5_5'_UTR	308	308	1.0	529.0	529.0
gi|684133551|gb|KM261582.1|_Hepatitis_A_virus_isolate_HAV_NL_2008003038_polyprotein_gene,_partial_c	410	385	0.939024390244	632.0	528.0
gi|672889974|dbj|AB981968.1|_Hepatitis_A_virus_gene_for_polyprotein,_partial_cds,_strain:_1407-2938	451	451	1.0	728.0	527.5
gi|939319947|dbj|LC090759.1|_Hepatitis_A_virus_gene_for_polyprotein,_partial_cds,_strain:_1203-0682	451	451	1.0	728.0	527.5
gi|118496003|dbj|AB258667.1|_Hepatitis_A_virus_gene_for_polyprotein,_3C/3D_junction_region,_partial	587	508	0.865417376491	587.0	526.857142857
gi|118495989|dbj|AB258660.1|_Hepatitis_A_virus_gene_for_polyprotein,_3C/3D_junction_region,_partial	587	508	0.865417376491	587.0	526.571428571
gi|328942565|gb|HQ401253.1|_Hepatitis_A_virus_isolate_Shellfish08-106_polyprotein_gene,_partial_cds	1057	1057	1.0	1350.0	526.0
gi|339639420|dbj|AB644355.1|_Hepatitis_A_virus_gene_for_polyprotein,_partial_cds,_isolate:_1005-126	451	451	1.0	728.0	526.0
gi|52789963|gb|AY644673.1|_Hepatitis_A_virus_isolate_CF53/Berne-10_polyprotein_gene,_partial_cds	1349	916	0.679021497405	767.0	525.6875
gi|52789959|gb|AY644671.1|_Hepatitis_A_virus_isolate_CF53/Berne-7_polyprotein_gene,_partial_cds	1349	916	0.679021497405	767.0	525.6875
gi|52789961|gb|AY644672.1|_Hepatitis_A_virus_isolate_CF53/Berne-8_polyprotein_gene,_partial_cds	1349	916	0.679021497405	767.0	525.6875
gi|698040346|dbj|AB971719.1|_Hepatitis_A_virus_gene_for_polyprotein,_partial_cds,_isolate:_HA13-217	481	480	0.997920997921	771.0	525.5
gi|23304239|emb|AJ505574.1|_Hepatitis_A_virus_partial_polyprotein_gene,_VP1-P2A_junction,_isolate_I	466	466	1.0	769.0	524.685714286
gi|544591023|gb|KF234020.1|_Hepatitis_A_virus_strain_Nogara_VR/Italy/2013_polyprotein_gene,_partial	461	461	1.0	724.0	524.0
gi|118496009|dbj|AB258670.1|_Hepatitis_A_virus_gene_for_polyprotein,_3C/3D_junction_region,_partial	587	508	0.865417376491	583.0	523.285714286
gi|548589944|gb|KC632110.1|_Hepatitis_A_virus_strain_Ghana-01/2010_polyprotein_gene,_partial_cds	467	420	0.899357601713	607.0	521.666666667
gi|118495863|dbj|AB258597.1|_Hepatitis_A_virus_gene_for_polyprotein,_VP1-2B_region,_partial_cds,_is	481	480	0.997920997921	767.0	521.666666667
gi|283832000|gb|GU189572.1|_Hepatitis_A_virus_strain_GUIX_5'_UTR	291	289	0.993127147766	513.0	513.0
gi|409905512|gb|JX481902.1|_Hepatitis_A_virus_isolate_PGIMER-2011-HAV-3332_5'_UTR	576	555	0.963541666667	765.0	512.6
gi|405795757|gb|JX390731.1|_Hepatitis_A_virus_isolate_PGIMER-2011-HAV-3361_5'_UTR	581	549	0.944922547332	764.0	512.0
gi|91176735|gb|DQ452758.1|_Hepatitis_A_virus_strain_MZC10_5'_UTR	308	308	1.0	511.0	511.0
gi|91176741|gb|DQ452764.1|_Hepatitis_A_virus_strain_MZC23_5'_UTR	308	308	1.0	511.0	511.0
gi|91176720|gb|DQ452743.1|_Hepatitis_A_virus_strain_SWH8_5'_UTR	308	308	1.0	511.0	511.0
gi|91176750|gb|DQ452773.1|_Hepatitis_A_virus_strain_MZC29_5'_UTR	308	308	1.0	511.0	511.0
gi|91176725|gb|DQ452748.1|_Hepatitis_A_virus_strain_MZC3_5'_UTR	308	308	1.0	511.0	511.0
gi|405795756|gb|JX390730.1|_Hepatitis_A_virus_isolate_PGIMER-2011-HAV-3328_5'_UTR	576	542	0.940972222222	765.0	510.8
gi|409905518|gb|JX481908.1|_Hepatitis_A_virus_isolate_PGIMER-2009-HAV-A6_5'_UTR	563	559	0.992895204263	765.0	510.4
gi|18252356|gb|AF396393.1|_Human_hepatitis_A_virus_isolate_Val3_polyprotein_gene,_partial_cds	2457	2184	0.888888888889	1310.0	509.857142857
gi|405795755|gb|JX390729.1|_Hepatitis_A_virus_isolate_PGIMER-2007-HAV-347_5'_UTR	576	549	0.953125	760.0	508.6
gi|283832001|gb|GU189573.1|_Hepatitis_A_virus_strain_GUX_5'_UTR	291	289	0.993127147766	508.0	508.0
gi|409905513|gb|JX481903.1|_Hepatitis_A_virus_isolate_PGIMER-2011-HAV-4000_5'_UTR	573	548	0.956369982548	762.0	507.4
gi|37934382|gb|AY226597.1|_Hepatitis_A_virus_isolate_Moscow-1999-191_polyprotein_gene,_partial_cds	411	411	1.0	664.0	507.0
gi|91176749|gb|DQ452772.1|_Hepatitis_A_virus_strain_MZC28_5'_UTR	308	308	1.0	506.0	506.0
gi|91176736|gb|DQ452759.1|_Hepatitis_A_virus_strain_MZC11_5'_UTR	308	308	1.0	506.0	506.0
gi|91176727|gb|DQ452750.1|_Hepatitis_A_virus_strain_MZC4_5'_UTR	308	308	1.0	506.0	506.0
gi|91176748|gb|DQ452771.1|_Hepatitis_A_virus_strain_MZC27_5'_UTR	308	308	1.0	506.0	506.0
gi|91176753|gb|DQ452776.1|_Hepatitis_A_virus_strain_MZC31_5'_UTR	308	308	1.0	506.0	506.0
gi|91176743|gb|DQ452766.1|_Hepatitis_A_virus_strain_MZC23#_5'_UTR	308	308	1.0	506.0	506.0
gi|91176730|gb|DQ452753.1|_Hepatitis_A_virus_strain_MZC6_5'_UTR	308	308	1.0	506.0	506.0
gi|91176733|gb|DQ452756.1|_Hepatitis_A_virus_strain_MZC8_5'_UTR	308	308	1.0	506.0	506.0
gi|91176738|gb|DQ452761.1|_Hepatitis_A_virus_strain_MZC21_5'_UTR	308	308	1.0	506.0	506.0
gi|91176744|gb|DQ452767.1|_Hepatitis_A_virus_strain_MZC24_5'_UTR	308	308	1.0	506.0	506.0
gi|91176722|gb|DQ452745.1|_Hepatitis_A_virus_strain_SWH10_5'_UTR	308	308	1.0	506.0	506.0
gi|91176746|gb|DQ452769.1|_Hepatitis_A_virus_strain_MZC25_5'_UTR	308	308	1.0	506.0	506.0
gi|91176714|gb|DQ452737.1|_Hepatitis_A_virus_strain_SWH2_5'_UTR	308	308	1.0	506.0	506.0
gi|91176747|gb|DQ452770.1|_Hepatitis_A_virus_strain_MZC26_5'_UTR	308	308	1.0	506.0	506.0
gi|91176734|gb|DQ452757.1|_Hepatitis_A_virus_strain_MZC9_5'_UTR	308	308	1.0	506.0	506.0
gi|91176740|gb|DQ452763.1|_Hepatitis_A_virus_strain_MZC22_5'_UTR	308	308	1.0	506.0	506.0
gi|91176724|gb|DQ452747.1|_Hepatitis_A_virus_strain_MZC2_5'_UTR	308	308	1.0	506.0	506.0
gi|91176731|gb|DQ452754.1|_Hepatitis_A_virus_strain_MZC6*_5'_UTR	308	308	1.0	504.0	504.0
gi|91176726|gb|DQ452749.1|_Hepatitis_A_virus_strain_MZC3*_5'_UTR	308	308	1.0	502.0	502.0
gi|91176745|gb|DQ452768.1|_Hepatitis_A_virus_strain_MZC24*_5'_UTR	308	308	1.0	502.0	502.0
gi|91176728|gb|DQ452751.1|_Hepatitis_A_virus_strain_MZC5_5'_UTR	308	308	1.0	502.0	502.0
gi|91176729|gb|DQ452752.1|_Hepatitis_A_virus_strain_MZC5*_5'_UTR	308	308	1.0	502.0	502.0
gi|91176723|gb|DQ452746.1|_Hepatitis_A_virus_strain_MZC1_5'_UTR	308	308	1.0	502.0	502.0
gi|91176752|gb|DQ452775.1|_Hepatitis_A_virus_strain_MZC30_5'_UTR	308	308	1.0	502.0	502.0
gi|91176732|gb|DQ452755.1|_Hepatitis_A_virus_strain_MZC7_5'_UTR	308	308	1.0	502.0	502.0
gi|91176737|gb|DQ452760.1|_Hepatitis_A_virus_strain_MZC12_5'_UTR	308	308	1.0	502.0	502.0
gi|91176713|gb|DQ452736.1|_Hepatitis_A_virus_strain_SWH1_5'_UTR	308	308	1.0	502.0	502.0
gi|118495861|dbj|AB258596.1|_Hepatitis_A_virus_gene_for_polyprotein,_VP1-2B_region,_partial_cds,_is	481	480	0.997920997921	746.0	501.75
gi|558755068|dbj|AB839717.1|_Hepatitis_A_virus_gene_for_polyprotein,_partial_cds,_isolate:_MataramA	481	480	0.997920997921	746.0	501.5
gi|23304221|emb|AJ505565.1|_Hepatitis_A_virus_partial_polyprotein_gene,_VP1-P2A_junction,_isolate_I	466	466	1.0	726.0	501.36
gi|23304225|emb|AJ505567.1|_Hepatitis_A_virus_partial_polyprotein_gene,_VP1-P2A_junction,_isolate_I	466	466	1.0	726.0	501.36
gi|23304241|emb|AJ505575.1|_Hepatitis_A_virus_partial_polyprotein_gene,_VP1-P2A_junction,_isolate_I	466	466	1.0	726.0	501.36
gi|23304231|emb|AJ505570.1|_Hepatitis_A_virus_partial_polyprotein_gene,_VP1-P2A_junction,_isolate_I	466	466	1.0	726.0	501.36
gi|23304223|emb|AJ505566.1|_Hepatitis_A_virus_partial_polyprotein_gene,_VP1-P2A_junction,_isolate_I	466	466	1.0	726.0	501.36
gi|23304233|emb|AJ505571.1|_Hepatitis_A_virus_partial_polyprotein_gene,_VP1-P2A_junction,_isolate_I	466	466	1.0	726.0	501.36
gi|23304247|emb|AJ505578.1|_Hepatitis_A_virus_partial_polyprotein_gene,_VP1-P2A_junction,_isolate_I	466	466	1.0	726.0	501.36
gi|91176751|gb|DQ452774.1|_Hepatitis_A_virus_strain_MZC29*_5'_UTR	308	307	0.996753246753	500.0	500.0
gi|409905520|gb|JX481910.1|_Hepatitis_A_virus_isolate_PGIMER-2010-HAV-A10_5'_UTR	562	550	0.978647686833	749.0	499.8
gi|558755042|dbj|AB839704.1|_Hepatitis_A_virus_gene_for_polyprotein,_partial_cds,_isolate:_BaliA03-	481	480	0.997920997921	742.0	499.25
gi|91176739|gb|DQ452762.1|_Hepatitis_A_virus_strain_MZC21*_5'_UTR	308	308	1.0	499.0	499.0
gi|91176742|gb|DQ452765.1|_Hepatitis_A_virus_strain_MZC23*_5'_UTR	308	308	1.0	499.0	499.0
gi|409905511|gb|JX481901.1|_Hepatitis_A_virus_isolate_PGIMER-2007-HAV-177_5'_UTR	576	540	0.9375	747.0	498.2
gi|409905515|gb|JX481905.1|_Hepatitis_A_virus_isolate_PGIMER-2009-HAV-A2_5'_UTR	557	546	0.980251346499	746.0	498.0
gi|558755072|dbj|AB839719.1|_Hepatitis_A_virus_gene_for_polyprotein,_partial_cds,_isolate:_MataramA	481	480	0.997920997921	742.0	497.25
gi|283832003|gb|GU189575.1|_Hepatitis_A_virus_strain_GUXVI_5'_UTR	287	285	0.993031358885	497.0	497.0
gi|23304235|emb|AJ505572.1|_Hepatitis_A_virus_partial_polyprotein_gene,_VP1-P2A_junction,_isolate_I	466	466	1.0	722.0	495.44
gi|23304211|emb|AJ505560.1|_Hepatitis_A_virus_partial_polyprotein_gene,_VP1-P2A_junction,_isolate_I	466	466	1.0	722.0	495.44
gi|18252358|gb|AF396394.1|_Human_hepatitis_A_virus_isolate_Val4_polyprotein_gene,_partial_cds	2457	2182	0.888074888075	1348.0	494.8
gi|118495853|dbj|AB258592.1|_Hepatitis_A_virus_gene_for_polyprotein,_VP1-2B_region,_partial_cds,_is	481	480	0.997920997921	733.0	494.25
gi|409905519|gb|JX481909.1|_Hepatitis_A_virus_isolate_PGIMER-2010-HAV-A9_5'_UTR	549	541	0.985428051002	740.0	493.2
gi|91176716|gb|DQ452739.1|_Hepatitis_A_virus_strain_SWH4_5'_UTR	308	308	1.0	493.0	493.0
gi|18252372|gb|AF396401.1|_Human_hepatitis_A_virus_isolate_Val11_polyprotein_gene,_partial_cds	2457	2183	0.888481888482	1342.0	493.0
gi|67038524|gb|DQ004696.1|_Hepatitis_A_virus_isolate_ST2_polyprotein_gene,_partial_cds	2060	1698	0.82427184466	897.0	492.264285714
gi|255033772|gb|FJ010833.2|_Hepatitis_A_virus_isolate_vln_sw301007_polyprotein_gene,_partial_cds	390	385	0.987179487179	641.0	492.0
gi|23304217|emb|AJ505563.1|_Hepatitis_A_virus_partial_polyprotein_gene,_VP1-P2A_junction,_isolate_I	466	466	1.0	717.0	491.64
gi|211835785|gb|FJ360730.1|_Hepatitis_A_virus_isolate_IND-HAV-06F,_complete_genome	7477	5196	0.694931122108	1315.0	491.538636364
gi|18252364|gb|AF396397.1|_Human_hepatitis_A_virus_isolate_Val7_polyprotein_gene,_partial_cds	2457	2184	0.888888888889	1319.0	491.0
gi|283832002|gb|GU189574.1|_Hepatitis_A_virus_strain_GUXII_5'_UTR	284	282	0.992957746479	491.0	491.0
gi|67038515|gb|DQ004695.1|_Hepatitis_A_virus_isolate_ST1_polyprotein_gene,_partial_cds	2060	1698	0.82427184466	897.0	490.942857143
gi|148596901|dbj|AB279735.1|_Hepatitis_A_virus_genomic_RNA,_complete_genome,_isolate:_HAJ85-1	7478	5199	0.695239368815	1402.0	490.911111111
gi|211835827|gb|FJ360735.1|_Hepatitis_A_virus_isolate_IND-HAV-97F,_complete_genome	7472	5080	0.679871520343	1339.0	490.834090909
gi|18252360|gb|AF396395.1|_Human_hepatitis_A_virus_isolate_Val5_polyprotein_gene,_partial_cds	2457	2183	0.888481888482	1330.0	490.6
gi|67038457|gb|DQ004694.1|_Hepatitis_A_virus_isolate_BJS_polyprotein_gene,_partial_cds	2060	1698	0.82427184466	892.0	490.05
gi|18252380|gb|AF396405.1|_Human_hepatitis_A_virus_isolate_Val15_polyprotein_gene,_partial_cds	2457	2183	0.888481888482	1324.0	490.0
gi|405795758|gb|JX390732.1|_Hepatitis_A_virus_isolate_PGIMER-2011-HAV-A4_5'_UTR	553	542	0.980108499096	737.0	489.6
gi|18252368|gb|AF396399.1|_Human_hepatitis_A_virus_isolate_Val9_polyprotein_gene,_partial_cds	2457	2184	0.888888888889	1306.0	489.533333333
gi|18252354|gb|AF396392.1|_Human_hepatitis_A_virus_isolate_Val2_polyprotein_gene,_partial_cds	2457	2184	0.888888888889	1315.0	489.2
gi|18252378|gb|AF396404.1|_Human_hepatitis_A_virus_isolate_Val14_polyprotein_gene,_partial_cds	2457	2183	0.888481888482	1321.0	488.866666667
gi|18252362|gb|AF396396.1|_Human_hepatitis_A_virus_isolate_Val6_polyprotein_gene,_partial_cds	2457	2184	0.888888888889	1315.0	488.0
gi|18252352|gb|AF396391.1|_Human_hepatitis_A_virus_isolate_Val1_polyprotein_gene,_partial_cds	2457	2184	0.888888888889	1315.0	488.0
gi|18252370|gb|AF396400.1|_Human_hepatitis_A_virus_isolate_Val10_polyprotein_gene,_partial_cds	2457	2184	0.888888888889	1315.0	488.0
gi|18252384|gb|AF396407.1|_Human_hepatitis_A_virus_isolate_Val17_polyprotein_gene,_partial_cds	2457	2184	0.888888888889	1315.0	488.0
gi|18252374|gb|AF396402.1|_Human_hepatitis_A_virus_isolate_Val12_polyprotein_gene,_partial_cds	2457	2184	0.888888888889	1315.0	488.0
gi|409905516|gb|JX481906.1|_Hepatitis_A_virus_isolate_PGIMER-2011-HAV-A3_5'_UTR	558	536	0.960573476703	737.0	487.8
gi|409905517|gb|JX481907.1|_Hepatitis_A_virus_isolate_PGIMER-2011-HAV-A5_5'_UTR	559	522	0.933810375671	735.0	487.0
gi|115492975|gb|DQ991029.1|_Hepatitis_A_virus_isolate_CP-IND,_complete_genome	7492	5186	0.692205018687	1321.0	486.633333333
gi|409905514|gb|JX481904.1|_Hepatitis_A_virus_isolate_PGIMER-2007-HAV-A1_5'_UTR	550	534	0.970909090909	733.0	486.6
gi|211835791|gb|FJ360731.1|_Hepatitis_A_virus_isolate_IND-HAV-07F,_complete_genome	7465	5184	0.694440723376	1330.0	486.388636364
gi|118496049|dbj|AB258387.1|_Hepatitis_A_virus_genomic_RNA,_complete_genome,_subgenotype_IIIB,_clon	7480	5199	0.695053475936	1411.0	485.764444444
gi|140847608|dbj|AB300205.1|_Hepatitis_A_virus_genomic_RNA,_complete_genome,_sub_strain:_KRM238G59	7464	5199	0.69654340836	1379.0	485.497777778
gi|211835806|gb|FJ360733.1|_Hepatitis_A_virus_isolate_IND-HAV-95F,_complete_genome	7476	5186	0.693686463349	1312.0	485.424444444
gi|169118062|dbj|AB425339.1|_Hepatitis_A_virus_genomic_RNA,_complete_genome,_sub_strain:_KRM003G72	7463	5199	0.696636741257	1384.0	484.386666667
gi|386870533|gb|JQ655151.1|_Hepatitis_A_virus_isolate_Kor-HAV-F,_complete_genome	7386	5186	0.702139182237	1344.0	484.011111111
gi|157493900|gb|EU011791.1|_Hepatitis_A_virus_isolate_PN-IND,_complete_genome	7453	5153	0.691399436469	1361.0	483.951111111
gi|452862600|dbj|AB793588.1|_Hepatitis_A_virus_genomic_RNA,_5'UTR,_partial_sequence,_clone:_HAV-12	480	419	0.872916666667	693.0	481.666666667
gi|60265573|gb|AY924979.1|_Hepatitis_A_virus_strain_Arg_22.2_5'_UTR	422	420	0.995260663507	726.0	481.25
gi|49359151|gb|AY644337.1|_Hepatitis_A_virus_strain_HMH_polyprotein_gene,_partial_cds	7166	5196	0.725090706112	1324.0	480.78
gi|226424600|gb|FJ227135.1|_Hepatitis_A_virus_isolate_SIM27_polyprotein_gene,_complete_cds	7347	5171	0.70382469035	1357.0	480.733333333
gi|72256918|gb|DQ141213.1|_Hepatitis_A_virus_strain_PB7_capsid_protein_P1_gene,_partial_cds	2685	2401	0.894227188082	1292.0	480.461538462
gi|74381880|emb|AJ299464.3|_Hepatitis_A_virus_polyprotein,_genomic_RNA,_strain_NOR-21	7385	5196	0.703588354773	1330.0	479.402222222
gi|211835799|gb|FJ360732.1|_Hepatitis_A_virus_isolate_IND-HAV-08F,_complete_genome	7480	5195	0.694518716578	1330.0	479.1
gi|148596895|dbj|AB279732.1|_Hepatitis_A_virus_genomic_RNA,_complete_genome,_isolate:_HA-JNG04-90	7478	5179	0.692564856914	1308.0	478.966666667
gi|18252386|gb|AF396408.1|_Human_hepatitis_A_virus_isolate_Val18_polyprotein_gene,_partial_cds	2457	2184	0.888888888889	1301.0	478.307692308
gi|115492977|gb|DQ991030.1|_Hepatitis_A_virus_isolate_GBS-IND,_complete_genome	7492	5186	0.692205018687	1366.0	478.055555556
gi|18252366|gb|AF396398.1|_Human_hepatitis_A_virus_isolate_Val8_polyprotein_gene,_partial_cds	2457	2184	0.888888888889	1297.0	478.0
gi|224924147|gb|FJ687513.1|_Hepatitis_A_virus_isolate_9_polyprotein_gene,_partial_cds	427	416	0.974238875878	589.0	478.0
gi|328942555|gb|HQ401248.1|_Hepatitis_A_virus_isolate_BCN82_polyprotein_gene,_partial_cds	1057	1056	0.999053926206	1272.0	477.25
gi|72256920|gb|DQ141214.1|_Hepatitis_A_virus_strain_PB8_capsid_protein_P1_gene,_partial_cds	2685	2401	0.894227188082	1310.0	476.714285714
gi|664819036|dbj|AB973400.1|_Hepatitis_A_virus_gene_for_polyprotein,_complete_cds,_strain:_1401-094	7367	5186	0.703950047509	1344.0	476.691111111
gi|148596899|dbj|AB279734.1|_Hepatitis_A_virus_genomic_RNA,_complete_genome,_isolate:_HAJ95-8	7478	5163	0.690425247392	1324.0	476.546666667
gi|118495925|dbj|AB258628.1|_Hepatitis_A_virus_gene_for_polyprotein,_3C/3D_junction_region,_partial	587	507	0.863713798978	533.0	476.214285714
gi|211835816|gb|FJ360734.1|_Hepatitis_A_virus_isolate_IND-HAV-99F,_complete_genome	7478	5162	0.690291521797	1294.0	475.877777778
gi|222597|dbj|D00924.1|SHVAGM27_Simian_hepatitis_A_virus_gene_for_polyprotein,_complete_cds	7400	5066	0.684594594595	1433.0	475.797674419
gi|340214087|dbj|HV192266.1|_JP_2000512841-A/2:_Simian-human_HAV_having_a_chimeric_2C_protein	7400	5066	0.684594594595	1433.0	475.797674419
gi|161016056|gb|EU140838.1|_Simian_hepatitis_A_virus,_complete_genome	7425	5066	0.68228956229	1415.0	475.518604651
gi|374088255|gb|HQ822092.1|_Hepatitis_A_virus_isolate_HAV_1995_71_polyprotein_gene,_partial_cds	2691	2417	0.89817911557	1772.0	474.248275862
gi|405795759|gb|JX390733.1|_Hepatitis_A_virus_isolate_PGIMER-2008-HAV-2415_5'_UTR	533	503	0.943714821764	717.0	473.0
gi|328942553|gb|HQ401247.1|_Hepatitis_A_virus_isolate_BCN79_polyprotein_gene,_partial_cds	1057	1056	0.999053926206	1267.0	473.0
gi|148596897|dbj|AB279733.1|_Hepatitis_A_virus_genomic_RNA,_complete_genome,_isolate:_HA-JNG08-92	7476	5209	0.696762974853	1339.0	470.164444444
gi|548589952|gb|KC632114.1|_Hepatitis_A_virus_strain_Ghana-05/2010_polyprotein_gene,_partial_cds	467	420	0.899357601713	576.0	469.5
gi|18378285|gb|AF386859.1|_Hepatitis_A_virus_isolate_SA-22/03/99_polyprotein_gene,_partial_cds	398	395	0.992462311558	569.0	469.0
gi|18378269|gb|AF386851.1|_Hepatitis_A_virus_isolate_SA-12/02/96_polyprotein_gene,_partial_cds	398	398	1.0	567.0	468.0
gi|8978369|dbj|AB045691.1|_Hepatitis_A_virus_gene,_5'UTR,_partial_sequence,_strain:A85	304	304	1.0	475.0	467.0
gi|60265585|gb|AY924991.1|_Hepatitis_A_virus_strain_Arg_26.5_5'_UTR	406	406	1.0	706.0	464.5
gi|259130062|gb|GQ506662.1|_Hepatitis_A_virus_isolate_FR2008-HA33-15_polyprotein_gene,_partial_cds	442	433	0.97963800905	697.0	464.4
gi|548489254|gb|KF006843.1|_Hepatitis_A_virus_isolate_XxHn21.08_polyprotein_mRNA,_partial_cds	1731	1457	0.841709994223	1398.0	463.818181818
gi|18378313|gb|AF386873.1|_Hepatitis_A_virus_isolate_SA-29/12/00_polyprotein_gene,_partial_cds	398	398	1.0	691.0	462.3
gi|18378303|gb|AF386868.1|_Hepatitis_A_virus_isolate_SA-05/10/00_polyprotein_gene,_partial_cds	398	398	1.0	691.0	462.3
gi|18378299|gb|AF386866.1|_Hepatitis_A_virus_isolate_SA-16/08/00_polyprotein_gene,_partial_cds	398	398	1.0	691.0	462.3
gi|13660730|gb|AY028976.1|_Hepatitis_A_virus_isolate_SA/10/2000/DE_polyprotein_gene,_partial_cds	378	339	0.896825396825	580.0	461.0
gi|374534516|gb|JN873911.1|_Hepatitis_A_virus_strain_Hu/2010/VWA-D10-150/Algeria_polyprotein_gene,_	460	435	0.945652173913	688.0	459.05
gi|18252376|gb|AF396403.1|_Human_hepatitis_A_virus_isolate_Val13_polyprotein_gene,_partial_cds	2457	2184	0.888888888889	1310.0	458.0
gi|18378339|gb|AF386886.1|_Hepatitis_A_virus_isolate_HS-16/10/00_polyprotein_gene,_partial_cds	398	398	1.0	682.0	457.8
gi|118495793|dbj|AB258562.1|_Hepatitis_A_virus_gene_for_polyprotein,_VP1-2B_region,_partial_cds,_is	481	480	0.997920997921	679.0	457.5
gi|18252382|gb|AF396406.1|_Human_hepatitis_A_virus_isolate_Val16_polyprotein_gene,_partial_cds	2457	2184	0.888888888889	1301.0	457.142857143
gi|259130064|gb|GQ506663.1|_Hepatitis_A_virus_isolate_FR2009-HA44-2_polyprotein_gene,_partial_cds	448	436	0.973214285714	684.0	457.0
gi|60265584|gb|AY924990.1|_Hepatitis_A_virus_strain_Arg_26.8_5'_UTR	400	400	1.0	695.0	456.75
gi|18378297|gb|AF386865.1|_Hepatitis_A_virus_isolate_SA-03/08/00_polyprotein_gene,_partial_cds	398	398	1.0	682.0	455.55
gi|846386227|emb|LN866989.1|_Hepatitis_A_virus_partial_gene_for_polyprotein,_VP1_and_P2A_region,_is	460	435	0.945652173913	682.0	453.95
gi|109452254|dbj|AB245892.1|_Hepatitis_A_virus_gene,_5'_UTR,_partial_sequence,_isolate:_HA-JNG11-90	395	376	0.951898734177	643.0	451.666666667
gi|109452259|dbj|AB245897.1|_Hepatitis_A_virus_gene,_5'_UTR,_partial_sequence,_isolate:_HA-JNG04-91	395	376	0.951898734177	643.0	451.666666667
gi|374534518|gb|JN873912.1|_Hepatitis_A_virus_strain_Hu/2011/VWA-D11-478/Algeria_polyprotein_gene,_	460	435	0.945652173913	673.0	451.05
gi|23304251|emb|AJ505622.1|_Hepatitis_A_virus_partial_VP1-P2A_junction_for_VP1_capsid_protein_and_P	349	328	0.939828080229	560.0	451.0
gi|23304249|emb|AJ505621.1|_Hepatitis_A_virus_partial_VP1-P2A_junction_for_VP1_capsid_protein_and_P	349	328	0.939828080229	560.0	451.0
gi|23304253|emb|AJ505623.1|_Hepatitis_A_virus_partial_VP1-P2A_junction_for_VP1_capsid_protein_and_P	349	328	0.939828080229	560.0	451.0
gi|339639404|dbj|AB644347.1|_Hepatitis_A_virus_gene_for_polyprotein,_partial_cds,_isolate:_1006-178	386	355	0.919689119171	572.0	449.5
gi|2952350|gb|AF050225.1|_Hepatitis_A_virus_strain_Nor-3_polyprotein_gene,_partial_cds	349	323	0.925501432665	556.0	449.0
gi|407728647|gb|JQ696964.1|_Hepatitis_A_virus_isolate_Nig-11_polyprotein_gene,_partial_cds	371	338	0.911051212938	565.0	449.0
gi|548489258|gb|KF006845.1|_Hepatitis_A_virus_isolate_PyNx21.07_polyprotein_mRNA,_partial_cds	1731	1456	0.841132293472	1425.0	448.583333333
gi|37934338|gb|AY226592.1|_Hepatitis_A_virus_isolate_Moscow-1999-7_polyprotein_gene,_partial_cds	411	411	1.0	673.0	448.5
gi|109452257|dbj|AB245895.1|_Hepatitis_A_virus_gene,_5'_UTR,_partial_sequence,_isolate:_HA-JNG02-91	395	376	0.951898734177	637.0	448.0
gi|109452250|dbj|AB245888.1|_Hepatitis_A_virus_gene,_5'_UTR,_partial_sequence,_isolate:_HA-JNG07-90	395	376	0.951898734177	637.0	448.0
gi|109452238|dbj|AB245876.1|_Hepatitis_A_virus_gene,_5'_UTR,_partial_sequence,_isolate:_HA-JNG03-89	395	376	0.951898734177	637.0	448.0
gi|109452280|dbj|AB245918.1|_Hepatitis_A_virus_gene,_5'_UTR,_partial_sequence,_isolate:_HA-JNG03-94	395	376	0.951898734177	637.0	448.0
gi|109452237|dbj|AB245875.1|_Hepatitis_A_virus_gene,_5'_UTR,_partial_sequence,_isolate:_HA-JNG02-89	395	376	0.951898734177	637.0	448.0
gi|109452285|dbj|AB245923.1|_Hepatitis_A_virus_gene,_5'_UTR,_partial_sequence,_isolate:_HA-JNG01-95	395	376	0.951898734177	637.0	448.0
gi|109452265|dbj|AB245903.1|_Hepatitis_A_virus_gene,_5'_UTR,_partial_sequence,_isolate:_HA-JNG05-92	395	376	0.951898734177	637.0	448.0
gi|109452253|dbj|AB245891.1|_Hepatitis_A_virus_gene,_5'_UTR,_partial_sequence,_isolate:_HA-JNG10-90	395	376	0.951898734177	637.0	448.0
gi|109452269|dbj|AB245907.1|_Hepatitis_A_virus_gene,_5'_UTR,_partial_sequence,_isolate:_HA-JNG01-93	395	376	0.951898734177	639.0	447.333333333
gi|109452271|dbj|AB245909.1|_Hepatitis_A_virus_gene,_5'_UTR,_partial_sequence,_isolate:_HA-JNG03-93	395	376	0.951898734177	639.0	447.333333333
gi|109452266|dbj|AB245904.1|_Hepatitis_A_virus_gene,_5'_UTR,_partial_sequence,_isolate:_HA-JNG06-92	395	376	0.951898734177	639.0	447.333333333
gi|109452263|dbj|AB245901.1|_Hepatitis_A_virus_gene,_5'_UTR,_partial_sequence,_isolate:_HA-JNG03-92	395	376	0.951898734177	639.0	447.333333333
gi|548489250|gb|KF006841.1|_Hepatitis_A_virus_isolate_PyNx7.07_polyprotein_mRNA,_partial_cds	1731	1456	0.841132293472	1420.0	447.25
gi|37934475|gb|AY226607.1|_Hepatitis_A_virus_isolate_Kular-1982-2101_polyprotein_gene,_partial_cds	411	411	1.0	673.0	447.0
gi|383471698|gb|JQ066759.1|_Hepatitis_A_virus_isolate_CAU11-76_polyprotein_gene,_partial_cds	445	421	0.94606741573	675.0	446.75
gi|2952352|gb|AF050226.1|_Hepatitis_A_virus_strain_Nor-4_polyprotein_gene,_partial_cds	349	323	0.925501432665	556.0	446.0
gi|109452281|dbj|AB245919.1|_Hepatitis_A_virus_gene,_5'_UTR,_partial_sequence,_isolate:_HA-JNG04-94	395	376	0.951898734177	634.0	445.666666667
gi|109452240|dbj|AB245878.1|_Hepatitis_A_virus_gene,_5'_UTR,_partial_sequence,_isolate:_HA-JNG05-89	395	376	0.951898734177	639.0	445.666666667
gi|109452239|dbj|AB245877.1|_Hepatitis_A_virus_gene,_5'_UTR,_partial_sequence,_isolate:_HA-JNG04-89	395	376	0.951898734177	639.0	445.666666667
gi|109452236|dbj|AB245874.1|_Hepatitis_A_virus_gene,_5'_UTR,_partial_sequence,_isolate:_HA-JNG01-89	395	376	0.951898734177	634.0	445.666666667
gi|109452278|dbj|AB245916.1|_Hepatitis_A_virus_gene,_5'_UTR,_partial_sequence,_isolate:_HA-JNG01-94	395	376	0.951898734177	634.0	445.666666667
gi|109452261|dbj|AB245899.1|_Hepatitis_A_virus_gene,_5'_UTR,_partial_sequence,_isolate:_HA-JNG01-92	395	376	0.951898734177	634.0	445.666666667
gi|37934328|gb|AY226591.1|_Hepatitis_A_virus_isolate_Moscow-1999-122_polyprotein_gene,_partial_cds	411	411	1.0	670.0	445.5
gi|37934392|gb|AY226598.1|_Hepatitis_A_virus_isolate_Moscow-1999-96_polyprotein_gene,_partial_cds	411	411	1.0	670.0	445.5
gi|109452248|dbj|AB245886.1|_Hepatitis_A_virus_gene,_5'_UTR,_partial_sequence,_isolate:_HA-JNG05-90	395	376	0.951898734177	634.0	444.333333333
gi|109452245|dbj|AB245883.1|_Hepatitis_A_virus_gene,_5'_UTR,_partial_sequence,_isolate:_HA-JNG02-90	395	376	0.951898734177	634.0	444.0
gi|109452242|dbj|AB245880.1|_Hepatitis_A_virus_gene,_5'_UTR,_partial_sequence,_isolate:_HA-JNG07-89	395	376	0.951898734177	634.0	444.0
gi|109452246|dbj|AB245884.1|_Hepatitis_A_virus_gene,_5'_UTR,_partial_sequence,_isolate:_HA-JNG03-90	395	376	0.951898734177	634.0	444.0
gi|109452252|dbj|AB245890.1|_Hepatitis_A_virus_gene,_5'_UTR,_partial_sequence,_isolate:_HA-JNG09-90	395	376	0.951898734177	634.0	444.0
gi|109452264|dbj|AB245902.1|_Hepatitis_A_virus_gene,_5'_UTR,_partial_sequence,_isolate:_HA-JNG04-92	395	376	0.951898734177	634.0	444.0
gi|90403237|dbj|AB230868.1|_Hepatitis_A_virus_gene,_5'UTR,_partial_sequence,_isolate:_MNA05-023	395	376	0.951898734177	634.0	444.0
gi|90403241|dbj|AB230872.1|_Hepatitis_A_virus_gene,_5'UTR,_partial_sequence,_isolate:_MNA05-060	395	376	0.951898734177	634.0	444.0
gi|109452241|dbj|AB245879.1|_Hepatitis_A_virus_gene,_5'_UTR,_partial_sequence,_isolate:_HA-JNG06-89	395	376	0.951898734177	634.0	444.0
gi|109452272|dbj|AB245910.1|_Hepatitis_A_virus_gene,_5'_UTR,_partial_sequence,_isolate:_HA-JNG04-93	395	375	0.949367088608	634.0	443.666666667
gi|109452283|dbj|AB245921.1|_Hepatitis_A_virus_gene,_5'_UTR,_partial_sequence,_isolate:_HA-JNG06-94	395	375	0.949367088608	634.0	443.666666667
gi|109452276|dbj|AB245914.1|_Hepatitis_A_virus_gene,_5'_UTR,_partial_sequence,_isolate:_HA-JNG08-93	395	375	0.949367088608	634.0	443.666666667
gi|109452260|dbj|AB245898.1|_Hepatitis_A_virus_gene,_5'_UTR,_partial_sequence,_isolate:_HA-JNG05-91	395	375	0.949367088608	634.0	443.666666667
gi|261882749|gb|GQ925248.1|_Hepatitis_A_virus_isolate_HAV-PP/US/230207_polyprotein_gene,_partial_cd	398	398	1.0	659.0	443.65
gi|90403239|dbj|AB230870.1|_Hepatitis_A_virus_gene,_5'UTR,_partial_sequence,_isolate:_MNA05-045	395	376	0.951898734177	636.0	443.333333333
gi|109452243|dbj|AB245881.1|_Hepatitis_A_virus_gene,_5'_UTR,_partial_sequence,_isolate:_HA-JNG08-89	395	376	0.951898734177	634.0	443.333333333
gi|18378256|gb|AF386843.1|_Hepatitis_A_virus_isolate_HS-16/10/00_5'_nontranslated_region	248	248	1.0	443.0	443.0
gi|18378243|gb|AF386830.1|_Hepatitis_A_virus_isolate_SA-29/12/00_5'_nontranslated_region	248	248	1.0	443.0	443.0
gi|18378239|gb|AF386826.1|_Hepatitis_A_virus_isolate_SA-05/10/00_5'_nontranslated_region	248	248	1.0	443.0	443.0
gi|18378213|gb|AF386800.1|_Hepatitis_A_virus_isolate_SA-30/06/95_5'_nontranslated_region	248	248	1.0	443.0	443.0
gi|18378249|gb|AF386836.1|_Hepatitis_A_virus_isolate_HS-17/09/91_5'_nontranslated_region	248	248	1.0	443.0	443.0
gi|90403248|dbj|AB230879.1|_Hepatitis_A_virus_gene,_5'UTR,_partial_sequence,_isolate:_MNA05-105	395	376	0.951898734177	634.0	442.666666667
gi|90403247|dbj|AB230878.1|_Hepatitis_A_virus_gene,_5'UTR,_partial_sequence,_isolate:_MNA05-095	395	376	0.951898734177	630.0	442.666666667
gi|109452275|dbj|AB245913.1|_Hepatitis_A_virus_gene,_5'_UTR,_partial_sequence,_isolate:_HA-JNG07-93	395	376	0.951898734177	634.0	442.666666667
gi|109452258|dbj|AB245896.1|_Hepatitis_A_virus_gene,_5'_UTR,_partial_sequence,_isolate:_HA-JNG03-91	394	376	0.954314720812	628.0	442.0
gi|109452255|dbj|AB245893.1|_Hepatitis_A_virus_gene,_5'_UTR,_partial_sequence,_isolate:_HA-JNG12-90	395	376	0.951898734177	636.0	442.0
gi|548489248|gb|KF006840.1|_Hepatitis_A_virus_isolate_SjzHb17.05_polyprotein_mRNA,_partial_cds	1731	1457	0.841709994223	1434.0	441.923076923
gi|90403233|dbj|AB230864.1|_Hepatitis_A_virus_gene,_5'UTR,_partial_sequence,_isolate:_MNA05-003	395	376	0.951898734177	625.0	441.333333333
gi|109452270|dbj|AB245908.1|_Hepatitis_A_virus_gene,_5'_UTR,_partial_sequence,_isolate:_HA-JNG02-93	395	376	0.951898734177	634.0	441.333333333
gi|109452279|dbj|AB245917.1|_Hepatitis_A_virus_gene,_5'_UTR,_partial_sequence,_isolate:_HA-JNG02-94	395	376	0.951898734177	634.0	441.333333333
gi|548489260|gb|KF006846.1|_Hepatitis_A_virus_isolate_XjNx5.07_polyprotein_mRNA,_partial_cds	1731	1456	0.841132293472	1406.0	441.25
gi|548489252|gb|KF006842.1|_Hepatitis_A_virus_isolate_XjNx7.07_polyprotein_mRNA,_partial_cds	1731	1457	0.841709994223	1402.0	441.083333333
gi|109452274|dbj|AB245912.1|_Hepatitis_A_virus_gene,_5'_UTR,_partial_sequence,_isolate:_HA-JNG06-93	395	376	0.951898734177	628.0	440.666666667
gi|109452273|dbj|AB245911.1|_Hepatitis_A_virus_gene,_5'_UTR,_partial_sequence,_isolate:_HA-JNG05-93	395	376	0.951898734177	628.0	440.666666667
gi|295003775|gb|GU991276.1|_Hepatitis_A_virus_isolate_HAVSEOUL35_polyprotein_gene,_partial_cds	390	390	1.0	650.0	440.45
gi|90403234|dbj|AB230865.1|_Hepatitis_A_virus_gene,_5'UTR,_partial_sequence,_isolate:_MNA05-005	395	376	0.951898734177	630.0	440.0
gi|90403244|dbj|AB230875.1|_Hepatitis_A_virus_gene,_5'UTR,_partial_sequence,_isolate:_MNA05-075	395	376	0.951898734177	630.0	440.0
gi|90403243|dbj|AB230874.1|_Hepatitis_A_virus_gene,_5'UTR,_partial_sequence,_isolate:_MNA05-066	395	376	0.951898734177	630.0	440.0
gi|118495740|dbj|AB259813.1|_Hepatitis_A_virus_gene_for_5'UTR,_partial_sequence,_isolate:_MNA06-588	395	376	0.951898734177	630.0	440.0
gi|90403238|dbj|AB230869.1|_Hepatitis_A_virus_gene,_5'UTR,_partial_sequence,_isolate:_MNA05-029	395	376	0.951898734177	630.0	440.0
gi|109452282|dbj|AB245920.1|_Hepatitis_A_virus_gene,_5'_UTR,_partial_sequence,_isolate:_HA-JNG05-94	395	375	0.949367088608	628.0	440.0
gi|90403242|dbj|AB230873.1|_Hepatitis_A_virus_gene,_5'UTR,_partial_sequence,_isolate:_MNA05-065	395	376	0.951898734177	630.0	440.0
gi|109452284|dbj|AB245922.1|_Hepatitis_A_virus_gene,_5'_UTR,_partial_sequence,_isolate:_HA-JNG07-94	395	375	0.949367088608	628.0	440.0
gi|109452286|dbj|AB245924.1|_Hepatitis_A_virus_gene,_5'_UTR,_partial_sequence,_isolate:_HA-JNG02-95	395	376	0.951898734177	630.0	439.666666667
gi|109452244|dbj|AB245882.1|_Hepatitis_A_virus_gene,_5'_UTR,_partial_sequence,_isolate:_HA-JNG01-90	395	376	0.951898734177	630.0	439.666666667
gi|109452267|dbj|AB245905.1|_Hepatitis_A_virus_gene,_5'_UTR,_partial_sequence,_isolate:_HA-JNG07-92	394	375	0.951776649746	632.0	439.666666667
gi|18378255|gb|AF386842.1|_Hepatitis_A_virus_isolate_HS-27/04/00_5'_nontranslated_region	248	248	1.0	439.0	439.0
gi|18378214|gb|AF386801.1|_Hepatitis_A_virus_isolate_SA-28/07/95_5'_nontranslated_region	248	248	1.0	439.0	439.0
gi|66731245|gb|AY995698.1|_Hepatitis_A_virus_strain_PE-16833_5'_UTR	248	248	1.0	439.0	439.0
gi|90403236|dbj|AB230867.1|_Hepatitis_A_virus_gene,_5'UTR,_partial_sequence,_isolate:_MNA05-021	395	376	0.951898734177	630.0	438.333333333
gi|90403235|dbj|AB230866.1|_Hepatitis_A_virus_gene,_5'UTR,_partial_sequence,_isolate:_MNA05-020	395	376	0.951898734177	630.0	438.333333333
gi|109452256|dbj|AB245894.1|_Hepatitis_A_virus_gene,_5'_UTR,_partial_sequence,_isolate:_HA-JNG01-91	395	376	0.951898734177	630.0	438.333333333
gi|109452277|dbj|AB245915.1|_Hepatitis_A_virus_gene,_5'_UTR,_partial_sequence,_isolate:_HA-JNG09-93	395	376	0.951898734177	619.0	437.666666667
gi|18378277|gb|AF386855.1|_Hepatitis_A_virus_isolate_SA-05/12/97_polyprotein_gene,_partial_cds	398	398	1.0	655.0	437.55
gi|90403246|dbj|AB230877.1|_Hepatitis_A_virus_gene,_5'UTR,_partial_sequence,_isolate:_MNA05-090	395	376	0.951898734177	627.0	437.333333333
gi|109452288|dbj|AB245926.1|_Hepatitis_A_virus_gene,_5'_UTR,_partial_sequence,_isolate:_HA-JNG01-99	395	376	0.951898734177	627.0	437.333333333
gi|90403245|dbj|AB230876.1|_Hepatitis_A_virus_gene,_5'UTR,_partial_sequence,_isolate:_MNA05-084	395	376	0.951898734177	627.0	437.333333333
gi|90403250|dbj|AB230881.1|_Hepatitis_A_virus_gene,_5'UTR,_partial_sequence,_isolate:_MNA05-109	395	376	0.951898734177	627.0	437.333333333
gi|548489262|gb|KF006847.1|_Hepatitis_A_virus_isolate_LpXj1.06_polyprotein_mRNA,_partial_cds	1731	1457	0.841709994223	1389.0	437.25
gi|118495738|dbj|AB259811.1|_Hepatitis_A_virus_gene_for_5'UTR,_partial_sequence,_isolate:_MNA06-490	394	375	0.951776649746	625.0	436.666666667
gi|90403249|dbj|AB230880.1|_Hepatitis_A_virus_gene,_5'UTR,_partial_sequence,_isolate:_MNA05-108	395	376	0.951898734177	627.0	436.666666667
gi|295003770|gb|GU991273.1|_Hepatitis_A_virus_isolate_HAVSEOUL16_polyprotein_gene,_partial_cds	390	390	1.0	641.0	435.95
gi|383471694|gb|JQ066757.1|_Hepatitis_A_virus_isolate_CAU11-46_polyprotein_gene,_partial_cds	451	426	0.944567627494	693.0	434.8
gi|109452287|dbj|AB245925.1|_Hepatitis_A_virus_gene,_5'_UTR,_partial_sequence,_isolate:_HA-JNG01-97	394	376	0.954314720812	619.0	434.666666667
gi|109452262|dbj|AB245900.1|_Hepatitis_A_virus_gene,_5'_UTR,_partial_sequence,_isolate:_HA-JNG02-92	395	376	0.951898734177	619.0	434.666666667
gi|90403240|dbj|AB230871.1|_Hepatitis_A_virus_gene,_5'UTR,_partial_sequence,_isolate:_MNA05-051	395	376	0.951898734177	619.0	434.666666667
gi|66731249|gb|AY995702.1|_Hepatitis_A_virus_strain_PE-17070_5'_UTR	248	248	1.0	434.0	434.0
gi|18378251|gb|AF386838.1|_Hepatitis_A_virus_isolate_HS-20/05/92_5'_nontranslated_region	248	248	1.0	434.0	434.0
gi|66731248|gb|AY995701.1|_Hepatitis_A_virus_strain_PE-17074_5'_UTR	248	248	1.0	434.0	434.0
gi|66731253|gb|AY995706.1|_Hepatitis_A_virus_strain_PE-17056_5'_UTR	248	248	1.0	434.0	434.0
gi|295003768|gb|GU991272.1|_Hepatitis_A_virus_isolate_HAVSEOUL2_polyprotein_gene,_partial_cds	390	390	1.0	641.0	433.7
gi|224924107|gb|FJ687493.1|_Hepatitis_A_virus_isolate_21_polyprotein_gene,_partial_cds	427	418	0.978922716628	652.0	433.5
gi|224924111|gb|FJ687495.1|_Hepatitis_A_virus_isolate_23_polyprotein_gene,_partial_cds	427	418	0.978922716628	652.0	433.5
gi|224924105|gb|FJ687492.1|_Hepatitis_A_virus_isolate_20_polyprotein_gene,_partial_cds	427	418	0.978922716628	652.0	433.5
gi|224924113|gb|FJ687496.1|_Hepatitis_A_virus_isolate_24_polyprotein_gene,_partial_cds	427	418	0.978922716628	652.0	433.5
gi|224924115|gb|FJ687497.1|_Hepatitis_A_virus_isolate_19_polyprotein_gene,_partial_cds	427	418	0.978922716628	652.0	433.5
gi|224924109|gb|FJ687494.1|_Hepatitis_A_virus_isolate_22_polyprotein_gene,_partial_cds	427	418	0.978922716628	652.0	433.5
gi|118495739|dbj|AB259812.1|_Hepatitis_A_virus_gene_for_5'UTR,_partial_sequence,_isolate:_MNA06-522	394	375	0.951776649746	619.0	433.333333333
gi|224924119|gb|FJ687499.1|_Hepatitis_A_virus_isolate_3_polyprotein_gene,_partial_cds	427	418	0.978922716628	648.0	433.25
gi|224924121|gb|FJ687500.1|_Hepatitis_A_virus_isolate_8_polyprotein_gene,_partial_cds	427	418	0.978922716628	648.0	433.25
gi|109452289|dbj|AB245927.1|_Hepatitis_A_virus_gene,_5'_UTR,_partial_sequence,_isolate:_HA-JNG01-02	390	371	0.951282051282	621.0	432.333333333
gi|383471685|gb|JQ066752.1|_Hepatitis_A_virus_isolate_CAU11-02_polyprotein_gene,_partial_cds	427	426	0.997658079625	690.0	431.92
gi|295003777|gb|GU991277.1|_Hepatitis_A_virus_isolate_HAVSEOUL37_nonfunctional_polyprotein_gene,_pa	390	390	1.0	636.0	431.2
gi|295003782|gb|GU991281.1|_Hepatitis_A_virus_isolate_HAVSEOUL99_polyprotein_gene,_partial_cds	390	390	1.0	636.0	431.2
gi|224924117|gb|FJ687498.1|_Hepatitis_A_virus_isolate_10_polyprotein_gene,_partial_cds	427	418	0.978922716628	648.0	431.0
gi|295003773|gb|GU991275.1|_Hepatitis_A_virus_isolate_HAVSEOUL176_polyprotein_gene,_partial_cds	390	390	1.0	636.0	430.2
gi|528748858|gb|KF182323.1|_Hepatitis_A_virus_isolate_ISS_2_2_VP1-2A_protein_gene,_partial_cds	460	435	0.945652173913	688.0	430.16
gi|18378219|gb|AF386806.1|_Hepatitis_A_virus_isolate_Ll-21/05/97_5'_nontranslated_region	248	248	1.0	430.0	430.0
gi|261882763|gb|GQ925257.1|_Hepatitis_A_virus_isolate_HAV-NTR/UE/270607_5'_UTR	249	248	0.995983935743	430.0	430.0
gi|18378228|gb|AF386815.1|_Hepatitis_A_virus_isolate_SA-02/02/98_5'_nontranslated_region	248	248	1.0	430.0	430.0
gi|66731251|gb|AY995704.1|_Hepatitis_A_virus_strain_PE-17085_5'_UTR	248	248	1.0	430.0	430.0
gi|91176718|gb|DQ452741.1|_Hepatitis_A_virus_strain_SWH6_5'_UTR	308	308	1.0	430.0	430.0
gi|66731254|gb|AY995707.1|_Hepatitis_A_virus_strain_PE-19582_5'_UTR	248	248	1.0	430.0	430.0
gi|18378235|gb|AF386822.1|_Hepatitis_A_virus_isolate_SA-11/07/00_5'_nontranslated_region	248	248	1.0	430.0	430.0
gi|37934347|gb|AY226593.1|_Hepatitis_A_virus_isolate_Moscow-1999-43_polyprotein_gene,_partial_cds	411	411	1.0	688.0	429.8
gi|37934485|gb|AY226608.1|_Hepatitis_A_virus_isolate_Chekhov-2001-82_polyprotein_gene,_partial_cds	411	411	1.0	688.0	429.8
gi|37934438|gb|AY226603.1|_Hepatitis_A_virus_isolate_Serpukhov-2001-533_polyprotein_gene,_partial_c	411	411	1.0	688.0	429.8
gi|37934373|gb|AY226596.1|_Hepatitis_A_virus_isolate_Moscow-1999-31_polyprotein_gene,_partial_cds	411	411	1.0	688.0	429.8
gi|37934419|gb|AY226601.1|_Hepatitis_A_virus_isolate_Moscow-2001-A2K52_polyprotein_gene,_partial_cd	411	411	1.0	688.0	429.8
gi|37934446|gb|AY226604.1|_Hepatitis_A_virus_isolate_Serpukhov-2001-526_polyprotein_gene,_partial_c	411	411	1.0	688.0	429.8
gi|37934456|gb|AY226605.1|_Hepatitis_A_virus_isolate_Protvino-2001-50_polyprotein_gene,_partial_cds	411	411	1.0	688.0	429.8
gi|37934505|gb|AY226610.1|_Hepatitis_A_virus_isolate_Serpukhov-2001-101_polyprotein_gene,_partial_c	411	411	1.0	688.0	429.8
gi|37934356|gb|AY226594.1|_Hepatitis_A_virus_isolate_Moscow-1999-30_polyprotein_gene,_partial_cds	411	411	1.0	688.0	429.8
gi|37934364|gb|AY226595.1|_Hepatitis_A_virus_isolate_Moscow-1999-117_polyprotein_gene,_partial_cds	411	411	1.0	688.0	429.8
gi|295003781|gb|GU991280.1|_Hepatitis_A_virus_isolate_HAVSEOUL93_nonfunctional_polyprotein_gene,_pa	390	390	1.0	632.0	429.2
gi|295003792|gb|GU991287.1|_Hepatitis_A_virus_isolate_HAVSEOUL423_polyprotein_gene,_partial_cds	390	390	1.0	636.0	428.3
gi|66731250|gb|AY995703.1|_Hepatitis_A_virus_strain_PE-19922_5'_UTR	248	247	0.995967741935	428.0	428.0
gi|18378293|gb|AF386863.1|_Hepatitis_A_virus_isolate_SA-23/06/00_polyprotein_gene,_partial_cds	398	398	1.0	637.0	426.9
gi|37934429|gb|AY226602.1|_Hepatitis_A_virus_isolate_Moscow-2001-A2K54_polyprotein_gene,_partial_cd	411	411	1.0	682.0	426.8
gi|37934465|gb|AY226606.1|_Hepatitis_A_virus_isolate_Kular-1982-2149_polyprotein_gene,_partial_cds	411	411	1.0	682.0	426.8
gi|37934495|gb|AY226609.1|_Hepatitis_A_virus_isolate_Podolsk-2001-83_polyprotein_gene,_partial_cds	411	411	1.0	682.0	426.8
gi|295003790|gb|GU991286.1|_Hepatitis_A_virus_isolate_HAVSEOUL364_polyprotein_gene,_partial_cds	390	390	1.0	632.0	426.05
gi|295003785|gb|GU991283.1|_Hepatitis_A_virus_isolate_HAVSEOUL172_polyprotein_gene,_partial_cds	390	390	1.0	627.0	426.05
gi|261882761|gb|GQ925255.1|_Hepatitis_A_virus_isolate_HAV-NTR/KE/290507_5'_UTR	249	249	1.0	426.0	426.0
gi|67038419|gb|DQ004692.1|_Hepatitis_A_virus_isolate_KOT-3_polyprotein_gene,_partial_cds	351	351	1.0	491.0	425.666666667
gi|67038408|gb|DQ004691.1|_Hepatitis_A_virus_isolate_KOT-2_polyprotein_gene,_partial_cds	351	351	1.0	491.0	425.666666667
gi|18378283|gb|AF386858.1|_Hepatitis_A_virus_isolate_SA-11/02/98_polyprotein_gene,_partial_cds	398	398	1.0	632.0	425.3
gi|18378244|gb|AF386831.1|_Hepatitis_A_virus_isolate_HS-05/03/90_5'_nontranslated_region	248	248	1.0	425.0	425.0
gi|66731246|gb|AY995699.1|_Hepatitis_A_virus_strain_PE-20090_5'_UTR	248	248	1.0	425.0	425.0
gi|18378223|gb|AF386810.1|_Hepatitis_A_virus_isolate_SA-06/11/97_5'_nontranslated_region	248	248	1.0	425.0	425.0
gi|18378227|gb|AF386814.1|_Hepatitis_A_virus_isolate_SA-23/01/98_5'_nontranslated_region	248	248	1.0	425.0	425.0
gi|18378222|gb|AF386809.1|_Hepatitis_A_virus_isolate_SA-07/10/97_5'_nontranslated_region	248	248	1.0	425.0	425.0
gi|66731252|gb|AY995705.1|_Hepatitis_A_virus_strain_PE-17410_5'_UTR	248	243	0.979838709677	425.0	425.0
gi|295003778|gb|GU991278.1|_Hepatitis_A_virus_isolate_HAVSOUL54_nonfunctional_polyprotein_gene,_par	390	390	1.0	623.0	423.7
gi|295003788|gb|GU991285.1|_Hepatitis_A_virus_isolate_HAVSEOUL337_polyprotein_gene,_partial_cds	390	390	1.0	627.0	423.45
gi|295003779|gb|GU991279.1|_Hepatitis_A_virus_isolate_HAVSEOUL71_polyprotein_gene,_partial_cds	390	390	1.0	627.0	423.05
gi|300488210|gb|HM209234.1|_Hepatitis_A_virus_isolate_HAV-NTR/C1-271206_5'_UTR	249	249	1.0	423.0	423.0
gi|300488211|gb|HM209235.1|_Hepatitis_A_virus_isolate_HAV-NTR/C1-261208_5'_UTR	249	249	1.0	423.0	423.0
gi|261882760|gb|GQ925254.1|_Hepatitis_A_virus_isolate_HAV-NTR/BE/290507_5'_UTR	249	249	1.0	423.0	423.0
gi|300488212|gb|HM209236.1|_Hepatitis_A_virus_isolate_HAV-NTR/C1-200109_5'_UTR	249	249	1.0	423.0	423.0
gi|261882759|gb|GQ925253.1|_Hepatitis_A_virus_isolate_HAV-NTR/BE/240407_5'_UTR	249	249	1.0	423.0	423.0
gi|261882762|gb|GQ925256.1|_Hepatitis_A_virus_isolate_HAV-NTR/BE/270607_5'_UTR	249	249	1.0	423.0	423.0
gi|300488209|gb|HM209233.1|_Hepatitis_A_virus_isolate_HAV-NTR/C1-111206_5'_UTR	249	249	1.0	423.0	423.0
gi|295003787|gb|GU991284.1|_Hepatitis_A_virus_isolate_HAVSEOUL329_nonfunctional_polyprotein_gene,_p	389	389	1.0	616.0	422.45
gi|67038403|gb|DQ004690.1|_Hepatitis_A_virus_isolate_KOT-4_polyprotein_gene,_partial_cds	351	351	1.0	488.0	422.333333333
gi|67038425|gb|DQ004693.1|_Hepatitis_A_virus_isolate_KOT-1_polyprotein_gene,_partial_cds	351	351	1.0	488.0	422.333333333
gi|751245555|emb|HG798830.1|_Hepatitis_A_virus_partial_gene_for_polyprotein,_isolate_HAV14_2012	1057	1056	0.999053926206	1258.0	421.8
gi|751245567|emb|HG798836.1|_Hepatitis_A_virus_partial_gene_for_polyprotein,_isolate_HAV21_2012	1057	1056	0.999053926206	1258.0	421.8
gi|18378275|gb|AF386854.1|_Hepatitis_A_virus_isolate_SA-19/11/97_polyprotein_gene,_partial_cds	398	398	1.0	632.0	421.55
gi|295003772|gb|GU991274.1|_Hepatitis_A_virus_isolate_HAVSEOUL18_nonfunctional_polyprotein_gene,_pa	390	390	1.0	623.0	421.45
gi|66731244|gb|AY995697.1|_Hepatitis_A_virus_strain_PE-19921_5'_UTR	247	247	1.0	421.0	421.0
gi|328942517|gb|HQ401229.1|_Hepatitis_A_virus_isolate_BCN23_polyprotein_gene,_partial_cds	1057	1055	0.998107852412	1276.0	421.0
gi|18378229|gb|AF386816.1|_Hepatitis_A_virus_isolate_SA-11/02/98_5'_nontranslated_region	248	248	1.0	421.0	421.0
gi|18378331|gb|AF386882.1|_Hepatitis_A_virus_isolate_HS-08/09/92_polyprotein_gene,_partial_cds	398	398	1.0	628.0	421.0
gi|18378226|gb|AF386813.1|_Hepatitis_A_virus_isolate_SA-16/01/98_5'_nontranslated_region	248	248	1.0	421.0	421.0
gi|18378246|gb|AF386833.1|_Hepatitis_A_virus_isolate_HS-17/01/91_5'_nontranslated_region	248	248	1.0	421.0	421.0
gi|18378232|gb|AF386819.1|_Hepatitis_A_virus_isolate_SA-26/03/99_5'_nontranslated_region	248	248	1.0	421.0	421.0
gi|18378265|gb|AF386849.1|_Hepatitis_A_virus_isolate_SA-28/07/95_polyprotein_gene,_partial_cds	398	398	1.0	628.0	420.25
gi|18378309|gb|AF386871.1|_Hepatitis_A_virus_isolate_SA-20/11/00_polyprotein_gene,_partial_cds	398	398	1.0	628.0	420.25
gi|334096|gb|M34085.1|SHV2A_Simian_hepatitis_A_virus_segment_2A-encoded_protein_mRNA,_partial_cds	554	538	0.971119133574	520.0	419.0
gi|18378238|gb|AF386825.1|_Hepatitis_A_virus_isolate_SA-01/09/00_5'_nontranslated_region	248	247	0.995967741935	419.0	419.0
gi|18378259|gb|AF386846.1|_Hepatitis_A_virus_isolate_SA-21/10/94_polyprotein_gene,_partial_cds	398	398	1.0	623.0	418.0
gi|18378279|gb|AF386856.1|_Hepatitis_A_virus_isolate_SA-16/01/98_polyprotein_gene,_partial_cds	398	398	1.0	619.0	417.3
gi|18378252|gb|AF386839.1|_Hepatitis_A_virus_isolate_HS-08/09/92_5'_nontranslated_region	248	248	1.0	416.0	416.0
gi|66731247|gb|AY995700.1|_Hepatitis_A_virus_strain_PE-20051_5'_UTR	248	248	1.0	416.0	416.0
gi|18378301|gb|AF386867.1|_Hepatitis_A_virus_isolate_SA-01/09/00_polyprotein_gene,_partial_cds	398	398	1.0	614.0	414.5
gi|18378236|gb|AF386823.1|_Hepatitis_A_virus_isolate_SA-03/08/00_5'_nontranslated_region	248	247	0.995967741935	414.0	414.0
gi|291167166|gb|GU646039.1|_Hepatitis_A_virus_isolate_FR-2010-LOUR_polyprotein_gene,_partial_cds	439	431	0.981776765376	621.0	413.5
gi|66731243|gb|AY995696.1|_Hepatitis_A_virus_strain_PE-19920_5'_UTR	247	246	0.995951417004	410.0	410.0
gi|18378240|gb|AF386827.1|_Hepatitis_A_virus_isolate_SA-26/10/00_5'_nontranslated_region	248	248	1.0	407.0	407.0
gi|18378218|gb|AF386805.1|_Hepatitis_A_virus_isolate_Ll-24/02/97_5'_nontranslated_region	248	248	1.0	407.0	407.0
gi|18378231|gb|AF386818.1|_Hepatitis_A_virus_isolate_SA-22/03/99_5'_nontranslated_region	248	248	1.0	407.0	407.0
gi|18378254|gb|AF386841.1|_Hepatitis_A_virus_isolate_HS-06/04/99_5'_nontranslated_region	248	248	1.0	407.0	407.0
gi|18378245|gb|AF386832.1|_Hepatitis_A_virus_isolate_HS-10/11/90_5'_nontranslated_region	248	247	0.995967741935	405.0	405.0
gi|18378258|gb|AF386845.1|_Hepatitis_A_virus_isolate_HS-21/11/00_5'_nontranslated_region	248	247	0.995967741935	405.0	405.0
gi|18378247|gb|AF386834.1|_Hepatitis_A_virus_isolate_HS-27/02/91_5'_nontranslated_region	248	247	0.995967741935	405.0	405.0
gi|18378230|gb|AF386817.1|_Hepatitis_A_virus_isolate_Ll-25/02/98_5'_nontranslated_region	248	247	0.995967741935	405.0	405.0
gi|18378253|gb|AF386840.1|_Hepatitis_A_virus_isolate_HS-07/10/92_5'_nontranslated_region	248	247	0.995967741935	405.0	405.0
gi|18378241|gb|AF386828.1|_Hepatitis_A_virus_isolate_SA-06/11/00_5'_nontranslated_region	248	247	0.995967741935	401.0	401.0
gi|18378234|gb|AF386821.1|_Hepatitis_A_virus_isolate_SA-23/06/00_5'_nontranslated_region	248	247	0.995967741935	401.0	401.0
gi|18378248|gb|AF386835.1|_Hepatitis_A_virus_isolate_HS-26/08/91_5'_nontranslated_region	248	247	0.995967741935	401.0	401.0
gi|18378233|gb|AF386820.1|_Hepatitis_A_virus_isolate_SA-09/06/00_5'_nontranslated_region	248	247	0.995967741935	401.0	401.0
gi|18378211|gb|AF386798.1|_Hepatitis_A_virus_isolate_Ll-05/09/94_5'_nontranslated_region	248	248	1.0	398.0	398.0
gi|18378237|gb|AF386824.1|_Hepatitis_A_virus_isolate_SA-16/08/00_5'_nontranslated_region	248	248	1.0	398.0	398.0
gi|18378215|gb|AF386802.1|_Hepatitis_A_virus_isolate_Ll-04/09/95_5'_nontranslated_region	248	248	1.0	398.0	398.0
gi|18378217|gb|AF386804.1|_Hepatitis_A_virus_isolate_T-17/01/96_5'_nontranslated_region	248	248	1.0	398.0	398.0
gi|18378216|gb|AF386803.1|_Hepatitis_A_virus_isolate_Ll-18/12/95_5'_nontranslated_region	248	248	1.0	398.0	398.0
gi|18378224|gb|AF386811.1|_Hepatitis_A_virus_isolate_Ll-31/12/97_5'_nontranslated_region	248	248	1.0	398.0	398.0
gi|18378220|gb|AF386807.1|_Hepatitis_A_virus_isolate_T-18/06/97_5'_nontranslated_region	248	248	1.0	398.0	398.0
gi|18378212|gb|AF386799.1|_Hepatitis_A_virus_isolate_Ll-15/11/94_5'_nontranslated_region	248	248	1.0	398.0	398.0
gi|18378221|gb|AF386808.1|_Hepatitis_A_virus_isolate_Ll-06/08/97_5'_nontranslated_region	248	248	1.0	398.0	398.0
gi|18378250|gb|AF386837.1|_Hepatitis_A_virus_isolate_HS-25/09/91_5'_nontranslated_region	248	247	0.995967741935	396.0	396.0
gi|18378225|gb|AF386812.1|_Hepatitis_A_virus_isolate_SA-09/01/98_5'_nontranslated_region	248	248	1.0	394.0	394.0
gi|66731258|gb|AY995711.1|_Hepatitis_A_virus_strain_PE-16889_5'_UTR	248	248	1.0	394.0	394.0
gi|66731257|gb|AY995710.1|_Hepatitis_A_virus_strain_PE-17050_5'_UTR	248	247	0.995967741935	392.0	392.0
gi|25900793|emb|AJ519487.1|_Hepatitis_A_virus_partial_gene_for_polyprotein,_genomic_RNA,_strain_9F9	2304	1221	0.529947916667	778.0	387.0
gi|99644314|emb|AM263298.1|_Hepatitis_A_virus_(strain_MSM1)_partial_gene_for_polyprotein,_genomic_R	1003	560	0.558325024925	641.0	385.04
gi|213522339|gb|FJ355890.1|_Hepatitis_A_virus_isolate_Ind-HAV-08-96_polyprotein_gene,_partial_cds	292	292	1.0	385.0	385.0
gi|213522269|gb|FJ355855.1|_Hepatitis_A_virus_isolate_Ind-HAV-08-61_polyprotein_gene,_partial_cds	292	292	1.0	385.0	385.0
gi|213522350|gb|FJ355896.1|_Hepatitis_A_virus_isolate_Ind-HAV-08-102_polyprotein_gene,_partial_cds	292	292	1.0	385.0	385.0
gi|66731255|gb|AY995708.1|_Hepatitis_A_virus_strain_PE-16828_5'_UTR	248	248	1.0	385.0	385.0
gi|99642235|emb|AJ299461.3|_Hepatitis_A_virus_partial_gene_for_polyprotein,_genomic_RNA,_strain_NOR	900	466	0.517777777778	556.0	378.666666667
gi|8953739|dbj|AB045566.1|_Hepatitis_A_virus_RNA,_5'UTR,_partial_sequence,_strain:A19	301	301	1.0	535.0	372.733333333
gi|8953687|dbj|AB045346.1|_Hepatitis_A_virus_RNA,_5'UTR,_partial_sequence,_strain:A196	301	301	1.0	535.0	372.733333333
gi|8980624|dbj|AB045646.1|_Hepatitis_A_virus_gene,_5'UTR,_partial_sequence,_strain:A304	301	301	1.0	535.0	372.733333333
gi|8926993|dbj|AB045336.1|_Hepatitis_A_virus_RNA,_5'UTR,_partial_sequence,_strain:A5	301	301	1.0	535.0	372.733333333
gi|8953694|dbj|AB045353.1|_Hepatitis_A_virus_RNA,_5'UTR,_partial_sequence,_strain:A811	301	301	1.0	529.0	368.733333333
gi|8953738|dbj|AB045565.1|_Hepatitis_A_virus_RNA,_5'UTR,_partial_sequence,_strain:A180	301	301	1.0	529.0	368.733333333
gi|8980635|dbj|AB045657.1|_Hepatitis_A_virus_gene,_5'UTR,_partial_sequence,_strain:A406	301	301	1.0	529.0	368.733333333
gi|8953684|dbj|AB045343.1|_Hepatitis_A_virus_RNA,_5'UTR,_partial_sequence,_strain:A16	301	301	1.0	529.0	368.733333333
gi|8926995|dbj|AB045338.1|_Hepatitis_A_virus_RNA,_5'UTR,_partial_sequence,_strain:A601	301	301	1.0	529.0	368.733333333
gi|8926944|dbj|AB045333.1|_Hepatitis_A_virus_RNA,_5'UTR,_partial_sequence,_strain:A413	301	301	1.0	529.0	368.733333333
gi|8980643|dbj|AB045666.1|_Hepatitis_A_virus_gene,_5'UTR,_partial_sequence,_strain:A51	301	301	1.0	529.0	368.733333333
gi|8980634|dbj|AB045656.1|_Hepatitis_A_virus_gene,_5'UTR,_partial_sequence,_strain:A404	301	301	1.0	529.0	368.733333333
gi|8978368|dbj|AB045690.1|_Hepatitis_A_virus_gene,_5'UTR,_partial_sequence,_strain:A819	301	301	1.0	529.0	368.733333333
gi|8926994|dbj|AB045337.1|_Hepatitis_A_virus_RNA,_5'UTR,_partial_sequence,_strain:A502	301	301	1.0	529.0	368.733333333
gi|8978364|dbj|AB045686.1|_Hepatitis_A_virus_gene,_5'UTR,_partial_sequence,_strain:A809	301	301	1.0	529.0	368.733333333
gi|8953688|dbj|AB045347.1|_Hepatitis_A_virus_RNA,_5'UTR,_partial_sequence,_strain:A197	301	301	1.0	529.0	368.733333333
gi|8978329|dbj|AB045679.1|_Hepatitis_A_virus_gene,_5'UTR,_partial_sequence,_strain:A713	301	301	1.0	529.0	368.733333333
gi|8926946|dbj|AB045366.1|_Hepatitis_A_virus_genomic_RNA,_5'UTR,_partial_sequence,_strain:A162	301	301	1.0	529.0	368.733333333
gi|8978366|dbj|AB045688.1|_Hepatitis_A_virus_gene,_5'UTR,_partial_sequence,_strain:A814	301	301	1.0	526.0	366.4
gi|8953737|dbj|AB045564.1|_Hepatitis_A_virus_RNA,_5'UTR,_partial_sequence,_strain:A168	301	301	1.0	526.0	366.4
gi|8926941|dbj|AB045330.1|_Hepatitis_A_virus_RNA,_5'UTR,_partial_sequence,_strain:A204	301	301	1.0	526.0	366.4
gi|8980631|dbj|AB045653.1|_Hepatitis_A_virus_gene,_5'UTR,_partial_sequence,_strain:A39	301	301	1.0	526.0	366.4
gi|8926942|dbj|AB045331.1|_Hepatitis_A_virus_RNA,_5'UTR,_partial_sequence,_strain:A205	301	301	1.0	526.0	366.4
gi|8953682|dbj|AB045341.1|_Hepatitis_A_virus_RNA,_5'UTR,_partial_sequence,_strain:A156	301	301	1.0	526.0	366.4
gi|8953686|dbj|AB045345.1|_Hepatitis_A_virus_RNA,_5'UTR,_partial_sequence,_strain:A161	301	301	1.0	526.0	366.4
gi|8978362|dbj|AB045684.1|_Hepatitis_A_virus_gene,_5'UTR,_partial_sequence,_strain:A802	301	301	1.0	526.0	366.4
gi|8980642|dbj|AB045665.1|_Hepatitis_A_virus_gene,_5'UTR,_partial_sequence,_strain:A503	301	301	1.0	526.0	366.4
gi|8926947|dbj|AB045367.1|_Hepatitis_A_virus_genomic_RNA,_5'UTR,_partial_sequence,_strain:A157	301	301	1.0	526.0	366.4
gi|8980633|dbj|AB045655.1|_Hepatitis_A_virus_gene,_5'UTR,_partial_sequence,_strain:A402	301	301	1.0	526.0	366.4
gi|8980646|dbj|AB045669.1|_Hepatitis_A_virus_gene,_5'UTR,_partial_sequence,_strain:A62	301	301	1.0	526.0	366.4
gi|8953740|dbj|AB045567.1|_Hepatitis_A_virus_RNA,_5'UTR,_partial_sequence,_strain:A195	301	301	1.0	526.0	366.4
gi|8953744|dbj|AB045571.1|_Hepatitis_A_virus_RNA,_5'UTR,_partial_sequence,_strain:A301	301	301	1.0	526.0	365.933333333
gi|8926939|dbj|AB045328.1|_Hepatitis_A_virus_RNA,_5'UTR,_partial_sequence,_strain:A10	301	301	1.0	526.0	364.6
gi|300117054|dbj|AB571033.1|_Hepatitis_A_virus_gene,_5'UTR,_partial_sequence,_isolate:_Severe_hepat	301	301	1.0	526.0	364.6
gi|300117056|dbj|AB571035.1|_Hepatitis_A_virus_gene,_5'UTR,_partial_sequence,_isolate:_Severe_hepat	301	301	1.0	526.0	364.6
gi|8980628|dbj|AB045650.1|_Hepatitis_A_virus_gene,_5'UTR,_partial_sequence,_strain:A32	301	301	1.0	520.0	362.733333333
gi|8926945|dbj|AB045334.1|_Hepatitis_A_virus_RNA,_5'UTR,_partial_sequence,_strain:A414	301	301	1.0	520.0	362.733333333
gi|8978363|dbj|AB045685.1|_Hepatitis_A_virus_gene,_5'UTR,_partial_sequence,_strain:A807	301	301	1.0	520.0	362.733333333
gi|8978370|dbj|AB045692.1|_Hepatitis_A_virus_gene,_5'UTR,_partial_sequence,_strain:A9	301	301	1.0	520.0	362.733333333
gi|8980644|dbj|AB045667.1|_Hepatitis_A_virus_gene,_5'UTR,_partial_sequence,_strain:A55	301	301	1.0	520.0	362.733333333
gi|8953689|dbj|AB045348.1|_Hepatitis_A_virus_RNA,_5'UTR,_partial_sequence,_strain:A200	301	301	1.0	520.0	362.733333333
gi|8926940|dbj|AB045329.1|_Hepatitis_A_virus_RNA,_5'UTR,_partial_sequence,_strain:A165	301	301	1.0	520.0	362.733333333
gi|8980629|dbj|AB045651.1|_Hepatitis_A_virus_gene,_5'UTR,_partial_sequence,_strain:A36	301	301	1.0	520.0	362.733333333
gi|300117066|dbj|AB571045.1|_Hepatitis_A_virus_gene,_5'UTR,_partial_sequence,_isolate:_Mild_hepatit	301	301	1.0	520.0	362.733333333
gi|8926948|dbj|AB045368.1|_Hepatitis_A_virus_genomic_RNA,_5'UTR,_partial_sequence,_strain:A141	301	301	1.0	520.0	362.733333333
gi|8953690|dbj|AB045349.1|_Hepatitis_A_virus_RNA,_5'UTR,_partial_sequence,_strain:A201	301	301	1.0	520.0	362.733333333
gi|8953692|dbj|AB045351.1|_Hepatitis_A_virus_RNA,_5'UTR,_partial_sequence,_strain:A6	301	301	1.0	520.0	362.733333333
gi|8980639|dbj|AB045661.1|_Hepatitis_A_virus_gene,_5'UTR,_partial_sequence,_strain:A422	301	301	1.0	520.0	362.733333333
gi|8953745|dbj|AB045572.1|_Hepatitis_A_virus_RNA,_5'UTR,_partial_sequence,_strain:A303	301	296	0.983388704319	520.0	362.733333333
gi|8980626|dbj|AB045648.1|_Hepatitis_A_virus_gene,_5'UTR,_partial_sequence,_strain:A306	301	301	1.0	520.0	362.733333333
gi|8953693|dbj|AB045352.1|_Hepatitis_A_virus_RNA,_5'UTR,_partial_sequence,_strain:A702	301	301	1.0	520.0	362.733333333
gi|8980638|dbj|AB045660.1|_Hepatitis_A_virus_gene,_5'UTR,_partial_sequence,_strain:A409	301	301	1.0	520.0	362.733333333
gi|8980630|dbj|AB045652.1|_Hepatitis_A_virus_gene,_5'UTR,_partial_sequence,_strain:A38	301	301	1.0	520.0	362.6
gi|8926943|dbj|AB045332.1|_Hepatitis_A_virus_RNA,_5'UTR,_partial_sequence,_strain:A206	301	299	0.993355481728	522.0	362.266666667
gi|118495981|dbj|AB258656.1|_Hepatitis_A_virus_gene_for_polyprotein,_3C/3D_junction_region,_partial	590	505	0.85593220339	403.0	361.714285714
gi|8978367|dbj|AB045689.1|_Hepatitis_A_virus_gene,_5'UTR,_partial_sequence,_strain:A816	302	302	1.0	518.0	361.4
gi|300117065|dbj|AB571044.1|_Hepatitis_A_virus_gene,_5'UTR,_partial_sequence,_isolate:_Mild_hepatit	301	301	1.0	520.0	361.4
gi|8980648|dbj|AB045671.1|_Hepatitis_A_virus_gene,_5'UTR,_partial_sequence,_strain:A68	302	302	1.0	518.0	361.4
gi|300117055|dbj|AB571034.1|_Hepatitis_A_virus_gene,_5'UTR,_partial_sequence,_isolate:_Severe_hepat	301	297	0.986710963455	518.0	361.333333333
gi|300117062|dbj|AB571041.1|_Hepatitis_A_virus_gene,_5'UTR,_partial_sequence,_isolate:_Mild_hepatit	301	297	0.986710963455	518.0	361.333333333
gi|8980641|dbj|AB045664.1|_Hepatitis_A_virus_gene,_5'UTR,_partial_sequence,_strain:A424	301	301	1.0	520.0	360.933333333
gi|8926938|dbj|AB045327.1|_Hepatitis_A_virus_RNA,_5'UTR,_partial_sequence,_strain:A1	301	301	1.0	520.0	360.933333333
gi|8926992|dbj|AB045335.1|_Hepatitis_A_virus_RNA,_5'UTR,_partial_sequence,_strain:A425	301	301	1.0	520.0	360.933333333
gi|8953683|dbj|AB045342.1|_Hepatitis_A_virus_RNA,_5'UTR,_partial_sequence,_strain:A159	301	301	1.0	520.0	360.933333333
gi|8980652|dbj|AB045675.1|_Hepatitis_A_virus_gene,_5'UTR,_partial_sequence,_strain:A711	301	301	1.0	520.0	360.933333333
gi|194396088|gb|EU849137.1|_Hepatitis_A_virus_isolate_KNIH-ISJ_polyprotein_gene,_partial_cds	2568	1376	0.535825545171	589.0	360.608333333
gi|8980632|dbj|AB045654.1|_Hepatitis_A_virus_gene,_5'UTR,_partial_sequence,_strain:A40	301	301	1.0	517.0	360.4
gi|8978332|dbj|AB045682.1|_Hepatitis_A_virus_gene,_5'UTR,_partial_sequence,_strain:A8	303	303	1.0	517.0	360.4
gi|8953742|dbj|AB045569.1|_Hepatitis_A_virus_RNA,_5'UTR,_partial_sequence,_strain:A207	301	301	1.0	517.0	360.4
gi|300117064|dbj|AB571043.1|_Hepatitis_A_virus_gene,_5'UTR,_partial_sequence,_isolate:_Mild_hepatit	301	301	1.0	517.0	360.4
gi|8980636|dbj|AB045658.1|_Hepatitis_A_virus_gene,_5'UTR,_partial_sequence,_strain:A407	300	300	1.0	517.0	360.4
gi|8980649|dbj|AB045672.1|_Hepatitis_A_virus_gene,_5'UTR,_partial_sequence,_strain:A7	301	301	1.0	517.0	359.933333333
gi|8978372|dbj|AB045694.1|_Hepatitis_A_virus_gene,_5'UTR,_partial_sequence,_strain:A97	301	301	1.0	517.0	359.933333333
gi|300117060|dbj|AB571039.1|_Hepatitis_A_virus_gene,_5'UTR,_partial_sequence,_isolate:_Mild_hepatit	301	301	1.0	517.0	358.733333333
gi|252554|gb|S44069.1|S44068S2_VP1...3C/3D_[hepatitis_A_virus_HAV,_LSH/S,_Genomic,_6_genes,_266_nt	266	266	1.0	358.0	358.0
gi|213521927|gb|FJ355684.1|_Hepatitis_A_virus_isolate_Ind-HAV-07-26_polyprotein_gene,_partial_cds	313	313	1.0	423.0	357.0
gi|300117050|dbj|AB571029.1|_Hepatitis_A_virus_gene,_5'UTR,_partial_sequence,_isolate:_Severe_hepat	301	301	1.0	511.0	356.733333333
gi|300117063|dbj|AB571042.1|_Hepatitis_A_virus_gene,_5'UTR,_partial_sequence,_isolate:_Mild_hepatit	301	301	1.0	511.0	356.733333333
gi|8980650|dbj|AB045673.1|_Hepatitis_A_virus_gene,_5'UTR,_partial_sequence,_strain:A707	301	301	1.0	511.0	356.6
gi|300117051|dbj|AB571030.1|_Hepatitis_A_virus_gene,_5'UTR,_partial_sequence,_isolate:_Severe_hepat	300	300	1.0	517.0	356.2
gi|300117053|dbj|AB571032.1|_Hepatitis_A_virus_gene,_5'UTR,_partial_sequence,_isolate:_Severe_hepat	300	300	1.0	517.0	356.2
gi|288886306|gb|GU390574.1|_Hepatitis_A_virus_clone_FR-2007-IIA-1_polyprotein_gene,_partial_cds	2508	1282	0.511164274322	679.0	355.222222222
gi|8953685|dbj|AB045344.1|_Hepatitis_A_virus_RNA,_5'UTR,_partial_sequence,_strain:A160	301	301	1.0	508.0	354.4
gi|8980627|dbj|AB045649.1|_Hepatitis_A_virus_gene,_5'UTR,_partial_sequence,_strain:A307	301	301	1.0	508.0	353.933333333
gi|8953691|dbj|AB045350.1|_Hepatitis_A_virus_RNA,_5'UTR,_partial_sequence,_strain:A302	301	301	1.0	508.0	353.933333333
gi|118495883|dbj|AB258607.1|_Hepatitis_A_virus_gene_for_polyprotein,_3C/3D_junction_region,_partial	590	506	0.857627118644	392.0	353.214285714
gi|8980625|dbj|AB045647.1|_Hepatitis_A_virus_gene,_5'UTR,_partial_sequence,_strain:A305	302	302	1.0	506.0	352.8
gi|8978361|dbj|AB045683.1|_Hepatitis_A_virus_gene,_5'UTR,_partial_sequence,_strain:A80	301	299	0.993355481728	504.0	352.066666667
gi|8978330|dbj|AB045680.1|_Hepatitis_A_virus_gene,_5'UTR,_partial_sequence,_strain:A75	302	302	1.0	500.0	349.6
gi|288886304|gb|GU390573.1|_Hepatitis_A_virus_clone_FR-2009-IIA-2_polyprotein_gene,_partial_cds	2508	1282	0.511164274322	661.0	349.555555556
gi|118495947|dbj|AB258639.1|_Hepatitis_A_virus_gene_for_polyprotein,_3C/3D_junction_region,_partial	590	505	0.85593220339	390.0	348.857142857
gi|118495879|dbj|AB258605.1|_Hepatitis_A_virus_gene_for_polyprotein,_3C/3D_junction_region,_partial	590	506	0.857627118644	387.0	348.642857143
gi|548489256|gb|KF006844.1|_Hepatitis_A_virus_isolate_XxHn34.08_polyprotein_mRNA,_partial_cds	1731	1458	0.842287694974	1270.0	348.625
gi|8978328|dbj|AB045678.1|_Hepatitis_A_virus_gene,_5'UTR,_partial_sequence,_strain:A712	300	300	1.0	499.0	348.4
gi|288886300|gb|GU390571.1|_Hepatitis_A_virus_clone_FR-2008-IIA-1_polyprotein_gene,_partial_cds	2508	1282	0.511164274322	652.0	348.222222222
gi|213521853|gb|FJ355647.1|_Hepatitis_A_virus_isolate_Ind-HAV-06-109_polyprotein_gene,_partial_cds	313	313	1.0	414.0	348.0
gi|288886296|gb|GU390569.1|_Hepatitis_A_virus_clone_FR-2008-IIA-5_polyprotein_gene,_partial_cds	2508	1283	0.511562998405	648.0	347.555555556
gi|288886310|gb|GU390576.1|_Hepatitis_A_virus_clone_FR-2004-IIA-2_polyprotein_gene,_partial_cds	2508	1282	0.511164274322	666.0	347.555555556
gi|288886298|gb|GU390570.1|_Hepatitis_A_virus_clone_FR-2009-IIA-1_polyprotein_gene,_partial_cds	2508	1283	0.511562998405	648.0	347.333333333
gi|288886302|gb|GU390572.1|_Hepatitis_A_virus_clone_FR-2008-IIA-6_polyprotein_gene,_partial_cds	2508	1282	0.511164274322	661.0	346.888888889
gi|288886308|gb|GU390575.1|_Hepatitis_A_virus_clone_FR-2004-IIA-1_polyprotein_gene,_partial_cds	2508	1282	0.511164274322	666.0	345.777777778
gi|54124559|gb|AY753496.1|_Hepatitis_A_virus_isolate_SC081_polyprotein_gene,_partial_cds	315	199	0.631746031746	345.0	345.0
gi|54124477|gb|AY753455.1|_Hepatitis_A_virus_isolate_SC045_polyprotein_gene,_partial_cds	315	199	0.631746031746	345.0	345.0
gi|54124531|gb|AY753482.1|_Hepatitis_A_virus_isolate_SC073_polyprotein_gene,_partial_cds	315	199	0.631746031746	345.0	345.0
gi|54124475|gb|AY753454.1|_Hepatitis_A_virus_isolate_SC044_polyprotein_gene,_partial_cds	315	199	0.631746031746	345.0	345.0
gi|54124483|gb|AY753458.1|_Hepatitis_A_virus_isolate_SC049_polyprotein_gene,_partial_cds	315	199	0.631746031746	345.0	345.0
gi|54124533|gb|AY753483.1|_Hepatitis_A_virus_isolate_SC060_polyprotein_gene,_partial_cds	315	199	0.631746031746	345.0	345.0
gi|54124553|gb|AY753493.1|_Hepatitis_A_virus_isolate_SC078_polyprotein_gene,_partial_cds	315	199	0.631746031746	345.0	345.0
gi|54124555|gb|AY753494.1|_Hepatitis_A_virus_isolate_SC079_polyprotein_gene,_partial_cds	315	199	0.631746031746	345.0	345.0
gi|54124461|gb|AY753447.1|_Hepatitis_A_virus_isolate_SC037_polyprotein_gene,_partial_cds	315	199	0.631746031746	345.0	345.0
gi|54124557|gb|AY753495.1|_Hepatitis_A_virus_isolate_SC080_polyprotein_gene,_partial_cds	315	199	0.631746031746	345.0	345.0
gi|296149299|gb|GQ844757.1|_Hepatitis_A_virus_isolate_FIN-7-97_polyprotein_gene,_partial_cds	306	199	0.650326797386	345.0	345.0
gi|54124471|gb|AY753452.1|_Hepatitis_A_virus_isolate_SC034_polyprotein_gene,_partial_cds	315	199	0.631746031746	345.0	345.0
gi|54124463|gb|AY753448.1|_Hepatitis_A_virus_isolate_SC039_polyprotein_gene,_partial_cds	315	199	0.631746031746	345.0	345.0
gi|54124543|gb|AY753488.1|_Hepatitis_A_virus_isolate_SC064_polyprotein_gene,_partial_cds	315	199	0.631746031746	345.0	345.0
gi|296149305|gb|GQ844760.1|_Hepatitis_A_virus_isolate_FIN-11-94_polyprotein_gene,_partial_cds	306	199	0.650326797386	345.0	345.0
gi|6449349|gb|AF199064.1|_Hepatitis_A_virus_isolate_TN3001_capsid_protein_gene,_partial_cds	292	199	0.681506849315	345.0	345.0
gi|54124529|gb|AY753481.1|_Hepatitis_A_virus_isolate_SC072_polyprotein_gene,_partial_cds	315	199	0.631746031746	345.0	345.0
gi|6449350|gb|AF199065.1|_Hepatitis_A_virus_isolate_CDC110_capsid_protein_gene,_partial_cds	292	199	0.681506849315	345.0	345.0
gi|6449353|gb|AF199068.1|_Hepatitis_A_virus_isolate_SLC978_capsid_protein_gene,_partial_cds	292	199	0.681506849315	345.0	345.0
gi|6449355|gb|AF199070.1|_Hepatitis_A_virus_isolate_SLC1697_capsid_protein_gene,_partial_cds	292	199	0.681506849315	345.0	345.0
gi|288886312|gb|GU390577.1|_Hepatitis_A_virus_clone_FR-2008-IIA-2_polyprotein_gene,_partial_cds	2508	1282	0.511164274322	661.0	344.888888889
gi|288886292|gb|GU390567.1|_Hepatitis_A_virus_clone_FR-2008-IIA-4_polyprotein_gene,_partial_cds	2508	1274	0.507974481659	646.0	344.777777778
gi|288886294|gb|GU390568.1|_Hepatitis_A_virus_clone_FR-2008-IIA-3_polyprotein_gene,_partial_cds	2508	1281	0.510765550239	634.0	342.555555556
gi|8980651|dbj|AB045674.1|_Hepatitis_A_virus_gene,_5'UTR,_partial_sequence,_strain:A71	303	303	1.0	489.0	342.133333333
gi|54124503|gb|AY753468.1|_Hepatitis_A_virus_isolate_SC077_polyprotein_gene,_partial_cds	315	199	0.631746031746	342.0	342.0
gi|54124491|gb|AY753462.1|_Hepatitis_A_virus_isolate_SC053_polyprotein_gene,_partial_cds	315	199	0.631746031746	342.0	342.0
gi|54124459|gb|AY753446.1|_Hepatitis_A_virus_isolate_SC036_polyprotein_gene,_partial_cds	315	199	0.631746031746	342.0	342.0
gi|54124565|gb|AY753499.1|_Hepatitis_A_virus_isolate_SC083_polyprotein_gene,_partial_cds	315	199	0.631746031746	342.0	342.0
gi|54124527|gb|AY753480.1|_Hepatitis_A_virus_isolate_SC059_polyprotein_gene,_partial_cds	315	199	0.631746031746	342.0	342.0
gi|54124501|gb|AY753467.1|_Hepatitis_A_virus_isolate_SC076_polyprotein_gene,_partial_cds	315	199	0.631746031746	342.0	342.0
gi|54124481|gb|AY753457.1|_Hepatitis_A_virus_isolate_SC048_polyprotein_gene,_partial_cds	315	199	0.631746031746	342.0	342.0
gi|54124485|gb|AY753459.1|_Hepatitis_A_virus_isolate_SC050_polyprotein_gene,_partial_cds	315	199	0.631746031746	342.0	342.0
gi|54124547|gb|AY753490.1|_Hepatitis_A_virus_isolate_SC069_polyprotein_gene,_partial_cds	315	199	0.631746031746	342.0	342.0
gi|194338735|gb|EU825861.1|_Hepatitis_A_virus_isolate_HAV-DE-2007/08-302_polyprotein_gene,_partial_	348	199	0.57183908046	342.0	342.0
gi|54124549|gb|AY753491.1|_Hepatitis_A_virus_isolate_SC038_polyprotein_gene,_partial_cds	315	199	0.631746031746	342.0	342.0
gi|54124453|gb|AY753443.1|_Hepatitis_A_virus_isolate_SC095_polyprotein_gene,_partial_cds	315	199	0.631746031746	342.0	342.0
gi|6449342|gb|AF199057.1|_Hepatitis_A_virus_isolate_BUTTE1_capsid_protein_gene,_partial_cds	292	199	0.681506849315	342.0	342.0
gi|54124521|gb|AY753477.1|_Hepatitis_A_virus_isolate_SC041_polyprotein_gene,_partial_cds	315	199	0.631746031746	342.0	342.0
gi|54124535|gb|AY753484.1|_Hepatitis_A_virus_isolate_SC067_polyprotein_gene,_partial_cds	315	199	0.631746031746	342.0	342.0
gi|6449348|gb|AF199063.1|_Hepatitis_A_virus_isolate_MIB204_capsid_protein_gene,_partial_cds	292	199	0.681506849315	342.0	342.0
gi|54124497|gb|AY753465.1|_Hepatitis_A_virus_isolate_SC074_polyprotein_gene,_partial_cds	315	199	0.631746031746	342.0	342.0
gi|54124567|gb|AY753500.1|_Hepatitis_A_virus_isolate_SC084_polyprotein_gene,_partial_cds	315	199	0.631746031746	342.0	342.0
gi|54124563|gb|AY753498.1|_Hepatitis_A_virus_isolate_SC066_polyprotein_gene,_partial_cds	315	199	0.631746031746	342.0	342.0
gi|54124545|gb|AY753489.1|_Hepatitis_A_virus_isolate_SC068_polyprotein_gene,_partial_cds	315	199	0.631746031746	342.0	342.0
gi|54124541|gb|AY753487.1|_Hepatitis_A_virus_isolate_SC063_polyprotein_gene,_partial_cds	315	199	0.631746031746	342.0	342.0
gi|54124561|gb|AY753497.1|_Hepatitis_A_virus_isolate_SC082_polyprotein_gene,_partial_cds	315	199	0.631746031746	342.0	342.0
gi|54124523|gb|AY753478.1|_Hepatitis_A_virus_isolate_SC057_polyprotein_gene,_partial_cds	315	199	0.631746031746	342.0	342.0
gi|54124511|gb|AY753472.1|_Hepatitis_A_virus_isolate_SC070_polyprotein_gene,_partial_cds	315	199	0.631746031746	342.0	342.0
gi|54124571|gb|AY753502.1|_Hepatitis_A_virus_isolate_SC088_polyprotein_gene,_partial_cds	315	199	0.631746031746	342.0	342.0
gi|54124467|gb|AY753450.1|_Hepatitis_A_virus_isolate_SC042_polyprotein_gene,_partial_cds	315	199	0.631746031746	342.0	342.0
gi|54124479|gb|AY753456.1|_Hepatitis_A_virus_isolate_SC046_polyprotein_gene,_partial_cds	315	199	0.631746031746	342.0	342.0
gi|8978365|dbj|AB045687.1|_Hepatitis_A_virus_gene,_5'UTR,_partial_sequence,_strain:A812	301	301	1.0	493.0	341.266666667
gi|8978371|dbj|AB045693.1|_Hepatitis_A_virus_gene,_5'UTR,_partial_sequence,_strain:A93	302	300	0.993377483444	488.0	339.6
gi|288886288|gb|GU390565.1|_Hepatitis_A_virus_clone_FR-2007-IIA-2_polyprotein_gene,_partial_cds	2508	1274	0.507974481659	628.0	339.444444444
gi|288886290|gb|GU390566.1|_Hepatitis_A_virus_clone_FR-2007-IIA-3_polyprotein_gene,_partial_cds	2508	1274	0.507974481659	628.0	339.444444444
gi|8980647|dbj|AB045670.1|_Hepatitis_A_virus_gene,_5'UTR,_partial_sequence,_strain:A65	302	302	1.0	491.0	339.133333333
gi|8978331|dbj|AB045681.1|_Hepatitis_A_virus_gene,_5'UTR,_partial_sequence,_strain:A77	303	300	0.990099009901	484.0	338.733333333
gi|54124515|gb|AY753474.1|_Hepatitis_A_virus_isolate_SC089_polyprotein_gene,_partial_cds	315	197	0.625396825397	338.0	338.0
gi|548589948|gb|KC632112.1|_Hepatitis_A_virus_strain_Ghana-03/2010_polyprotein_gene,_partial_cds	467	420	0.899357601713	585.0	337.533333333
gi|8953741|dbj|AB045568.1|_Hepatitis_A_virus_RNA,_5'UTR,_partial_sequence,_strain:A20	301	301	1.0	484.0	337.4
gi|6449338|gb|AF199053.1|_Hepatitis_A_virus_isolate_BCM202_capsid_protein_gene,_partial_cds	292	199	0.681506849315	336.0	336.0
gi|54124493|gb|AY753463.1|_Hepatitis_A_virus_isolate_SC054_polyprotein_gene,_partial_cds	315	199	0.631746031746	336.0	336.0
gi|6449352|gb|AF199067.1|_Hepatitis_A_virus_isolate_TN3002_capsid_protein_gene,_partial_cds	292	199	0.681506849315	336.0	336.0
gi|54124447|gb|AY753440.1|_Hepatitis_A_virus_isolate_SC092_polyprotein_gene,_partial_cds	315	199	0.631746031746	336.0	336.0
gi|167046078|gb|EU416242.1|_Hepatitis_A_virus_isolate_117_polyprotein_gene,_partial_cds	348	199	0.57183908046	336.0	336.0
gi|54124551|gb|AY753492.1|_Hepatitis_A_virus_isolate_SC065_polyprotein_gene,_partial_cds	315	199	0.631746031746	336.0	336.0
gi|6449340|gb|AF199055.1|_Hepatitis_A_virus_isolate_ME2001_capsid_protein_gene,_partial_cds	292	199	0.681506849315	336.0	336.0
gi|6449351|gb|AF199066.1|_Hepatitis_A_virus_isolate_ME2007_capsid_protein_gene,_partial_cds	292	199	0.681506849315	336.0	336.0
gi|54124569|gb|AY753501.1|_Hepatitis_A_virus_isolate_SC085_polyprotein_gene,_partial_cds	315	199	0.631746031746	336.0	336.0
gi|6449337|gb|AF199052.1|_Hepatitis_A_virus_isolate_WI4005_capsid_protein_gene,_partial_cds	292	199	0.681506849315	336.0	336.0
gi|6449339|gb|AF199054.1|_Hepatitis_A_virus_isolate_AZA7_capsid_protein_gene,_partial_cds	292	199	0.681506849315	336.0	336.0
gi|133711578|gb|EF382384.1|_Hepatitis_A_virus_strain_RUS_8_98_polyprotein_gene,_partial_cds	306	199	0.650326797386	336.0	336.0
gi|54124473|gb|AY753453.1|_Hepatitis_A_virus_isolate_SC091_polyprotein_gene,_partial_cds	315	199	0.631746031746	336.0	336.0
gi|54124513|gb|AY753473.1|_Hepatitis_A_virus_isolate_SC071_polyprotein_gene,_partial_cds	315	199	0.631746031746	336.0	336.0
gi|54124525|gb|AY753479.1|_Hepatitis_A_virus_isolate_SC058_polyprotein_gene,_partial_cds	315	199	0.631746031746	336.0	336.0
gi|54124495|gb|AY753464.1|_Hepatitis_A_virus_isolate_SC055_polyprotein_gene,_partial_cds	315	199	0.631746031746	336.0	336.0
gi|54124519|gb|AY753476.1|_Hepatitis_A_virus_isolate_SC040_polyprotein_gene,_partial_cds	315	199	0.631746031746	336.0	336.0
gi|54124449|gb|AY753441.1|_Hepatitis_A_virus_isolate_SC093_polyprotein_gene,_partial_cds	315	199	0.631746031746	336.0	336.0
gi|54124499|gb|AY753466.1|_Hepatitis_A_virus_isolate_SC075_polyprotein_gene,_partial_cds	315	199	0.631746031746	336.0	336.0
gi|54124487|gb|AY753460.1|_Hepatitis_A_virus_isolate_SC051_polyprotein_gene,_partial_cds	315	199	0.631746031746	336.0	336.0
gi|54124469|gb|AY753451.1|_Hepatitis_A_virus_isolate_SC043_polyprotein_gene,_partial_cds	315	199	0.631746031746	336.0	336.0
gi|54124489|gb|AY753461.1|_Hepatitis_A_virus_isolate_SC052_polyprotein_gene,_partial_cds	315	199	0.631746031746	336.0	336.0
gi|6449341|gb|AF199056.1|_Hepatitis_A_virus_isolate_LA5015_capsid_protein_gene,_partial_cds	292	199	0.681506849315	336.0	336.0
gi|6449346|gb|AF199061.1|_Hepatitis_A_virus_isolate_MIB210_capsid_protein_gene,_partial_cds	292	199	0.681506849315	336.0	336.0
gi|6449347|gb|AF199062.1|_Hepatitis_A_virus_isolate_MIB6396_capsid_protein_gene,_partial_cds	292	199	0.681506849315	336.0	336.0
gi|54124505|gb|AY753469.1|_Hepatitis_A_virus_isolate_SC056_polyprotein_gene,_partial_cds	315	199	0.631746031746	336.0	336.0
gi|54124537|gb|AY753485.1|_Hepatitis_A_virus_isolate_SC061_polyprotein_gene,_partial_cds	315	199	0.631746031746	336.0	336.0
gi|6449354|gb|AF199069.1|_Hepatitis_A_virus_isolate_BCC903_capsid_protein_gene,_partial_cds	292	199	0.681506849315	336.0	336.0
gi|54124451|gb|AY753442.1|_Hepatitis_A_virus_isolate_SC094_polyprotein_gene,_partial_cds	315	199	0.631746031746	336.0	336.0
gi|54124455|gb|AY753444.1|_Hepatitis_A_virus_isolate_SC096_polyprotein_gene,_partial_cds	315	195	0.619047619048	334.0	334.0
gi|417381635|gb|JQ319840.1|_Hepatitis_A_virus_isolate_35_from_Russia_polyprotein_gene,_partial_cds	349	199	0.570200573066	333.0	333.0
gi|54124539|gb|AY753486.1|_Hepatitis_A_virus_isolate_SC062_polyprotein_gene,_partial_cds	315	199	0.631746031746	333.0	333.0
gi|36963479|gb|AY323014.1|_Hepatitis_A_virus_isolate_RJ_152_polyprotein_gene,_partial_cds	354	197	0.556497175141	333.0	333.0
gi|36963477|gb|AY323013.1|_Hepatitis_A_virus_isolate_RJ_197_polyprotein_gene,_partial_cds	354	197	0.556497175141	333.0	333.0
gi|403084408|gb|JX232235.1|_Hepatitis_A_virus_isolate_RUS-24-05_polyprotein_gene,_partial_cds	324	199	0.614197530864	333.0	333.0
gi|417381653|gb|JQ319849.1|_Hepatitis_A_virus_isolate_50_from_Russia_polyprotein_gene,_partial_cds	349	199	0.570200573066	333.0	333.0
gi|133711612|gb|EF382401.1|_Hepatitis_A_virus_strain_RUS_60_01_polyprotein_gene,_partial_cds	306	199	0.650326797386	333.0	333.0
gi|417381617|gb|JQ319831.1|_Hepatitis_A_virus_isolate_7_from_Russia_polyprotein_gene,_partial_cds	349	199	0.570200573066	333.0	333.0
gi|54124517|gb|AY753475.1|_Hepatitis_A_virus_isolate_SC090_polyprotein_gene,_partial_cds	315	199	0.631746031746	333.0	333.0
gi|54124507|gb|AY753470.1|_Hepatitis_A_virus_isolate_SC086_polyprotein_gene,_partial_cds	315	199	0.631746031746	333.0	333.0
gi|417381685|gb|JQ319865.1|_Hepatitis_A_virus_isolate_w2_from_Russia_polyprotein_gene,_partial_cds	349	199	0.570200573066	333.0	333.0
gi|36963461|gb|AY323005.1|_Hepatitis_A_virus_isolate_RN_243_polyprotein_gene,_partial_cds	354	197	0.556497175141	333.0	333.0
gi|417381673|gb|JQ319859.1|_Hepatitis_A_virus_isolate_x5-270_from_Russia_polyprotein_gene,_partial_	349	199	0.570200573066	333.0	333.0
gi|36963529|gb|AY323039.1|_Hepatitis_A_virus_isolate_MA_347_polyprotein_gene,_partial_cds	354	197	0.556497175141	333.0	333.0
gi|417381667|gb|JQ319856.1|_Hepatitis_A_virus_isolate_x5-266r_from_Russia_polyprotein_gene,_partial	349	199	0.570200573066	333.0	333.0
gi|403084418|gb|JX232240.1|_Hepatitis_A_virus_isolate_RUS-2-06_polyprotein_gene,_partial_cds	324	199	0.614197530864	333.0	333.0
gi|54124435|gb|AY753434.1|_Hepatitis_A_virus_isolate_SC032_polyprotein_gene,_partial_cds	315	199	0.631746031746	333.0	333.0
gi|403084402|gb|JX232232.1|_Hepatitis_A_virus_isolate_RUS-14-05_polyprotein_gene,_partial_cds	324	199	0.614197530864	333.0	333.0
gi|417381609|gb|JQ319827.1|_Hepatitis_A_virus_isolate_15_from_Russia_polyprotein_gene,_partial_cds	349	199	0.570200573066	333.0	333.0
gi|417381621|gb|JQ319833.1|_Hepatitis_A_virus_isolate_22_from_Russia_polyprotein_gene,_partial_cds	349	199	0.570200573066	333.0	333.0
gi|417381645|gb|JQ319845.1|_Hepatitis_A_virus_isolate_43_from_Russia_polyprotein_gene,_partial_cds	349	199	0.570200573066	333.0	333.0
gi|36963523|gb|AY323036.1|_Hepatitis_A_virus_isolate_MA_367_polyprotein_gene,_partial_cds	354	197	0.556497175141	333.0	333.0
gi|417381623|gb|JQ319834.1|_Hepatitis_A_virus_isolate_25_from_Russia_polyprotein_gene,_partial_cds	349	199	0.570200573066	333.0	333.0
gi|296149271|gb|GQ844743.1|_Hepatitis_A_virus_isolate_FIN-7-05_polyprotein_gene,_partial_cds	306	199	0.650326797386	333.0	333.0
gi|417381681|gb|JQ319863.1|_Hepatitis_A_virus_isolate_w_from_Russia_polyprotein_gene,_partial_cds	349	199	0.570200573066	333.0	333.0
gi|54124443|gb|AY753438.1|_Hepatitis_A_virus_isolate_SC030_polyprotein_gene,_partial_cds	315	199	0.631746031746	333.0	333.0
gi|36963525|gb|AY323037.1|_Hepatitis_A_virus_isolate_MA_378_polyprotein_gene,_partial_cds	354	197	0.556497175141	333.0	333.0
gi|417381611|gb|JQ319828.1|_Hepatitis_A_virus_isolate_14_from_Russia_polyprotein_gene,_partial_cds	349	199	0.570200573066	333.0	333.0
gi|417381665|gb|JQ319855.1|_Hepatitis_A_virus_isolate_x5-268r_from_Russia_polyprotein_gene,_partial	349	199	0.570200573066	333.0	333.0
gi|403084396|gb|JX232229.1|_Hepatitis_A_virus_isolate_RUS-79-04_polyprotein_gene,_partial_cds	324	199	0.614197530864	333.0	333.0
gi|54124431|gb|AY753432.1|_Hepatitis_A_virus_isolate_SC026_polyprotein_gene,_partial_cds	315	199	0.631746031746	333.0	333.0
gi|36963537|gb|AY323043.1|_Hepatitis_A_virus_isolate_MA_375_polyprotein_gene,_partial_cds	354	199	0.562146892655	333.0	333.0
gi|417381661|gb|JQ319853.1|_Hepatitis_A_virus_isolate_56_from_Russia_polyprotein_gene,_partial_cds	349	199	0.570200573066	333.0	333.0
gi|417381687|gb|JQ319866.1|_Hepatitis_A_virus_isolate_w3_from_Russia_polyprotein_gene,_partial_cds	349	199	0.570200573066	333.0	333.0
gi|133711590|gb|EF382390.1|_Hepatitis_A_virus_strain_RUS_1_00_polyprotein_gene,_partial_cds	306	199	0.650326797386	333.0	333.0
gi|133711616|gb|EF382403.1|_Hepatitis_A_virus_strain_RUS_74_01_polyprotein_gene,_partial_cds	306	199	0.650326797386	333.0	333.0
gi|6449343|gb|AF199058.1|_Hepatitis_A_virus_isolate_AZA3_capsid_protein_gene,_partial_cds	292	199	0.681506849315	333.0	333.0
gi|403084398|gb|JX232230.1|_Hepatitis_A_virus_isolate_RUS-88-04_polyprotein_gene,_partial_cds	324	199	0.614197530864	333.0	333.0
gi|296149289|gb|GQ844752.1|_Hepatitis_A_virus_isolate_FIN-syringe-02_polyprotein_gene,_partial_cds	306	199	0.650326797386	333.0	333.0
gi|133711610|gb|EF382400.1|_Hepatitis_A_virus_strain_RUS_30_01_polyprotein_gene,_partial_cds	306	199	0.650326797386	333.0	333.0
gi|417381643|gb|JQ319844.1|_Hepatitis_A_virus_isolate_40_from_Russia_polyprotein_gene,_partial_cds	349	199	0.570200573066	333.0	333.0
gi|417381625|gb|JQ319835.1|_Hepatitis_A_virus_isolate_8_from_Russia_polyprotein_gene,_partial_cds	349	199	0.570200573066	333.0	333.0
gi|417381619|gb|JQ319832.1|_Hepatitis_A_virus_isolate_21_from_Russia_polyprotein_gene,_partial_cds	349	199	0.570200573066	333.0	333.0
gi|417381655|gb|JQ319850.1|_Hepatitis_A_virus_isolate_51_from_Russia_polyprotein_gene,_partial_cds	349	199	0.570200573066	333.0	333.0
gi|133711586|gb|EF382388.1|_Hepatitis_A_virus_strain_RUS_1_99_polyprotein_gene,_partial_cds	306	199	0.650326797386	333.0	333.0
gi|417381615|gb|JQ319830.1|_Hepatitis_A_virus_isolate_10_from_Russia_polyprotein_gene,_partial_cds	349	199	0.570200573066	333.0	333.0
gi|54124465|gb|AY753449.1|_Hepatitis_A_virus_isolate_SC035_polyprotein_gene,_partial_cds	315	199	0.631746031746	333.0	333.0
gi|403084420|gb|JX232241.1|_Hepatitis_A_virus_isolate_RUS-7-06_polyprotein_gene,_partial_cds	324	199	0.614197530864	333.0	333.0
gi|417381657|gb|JQ319851.1|_Hepatitis_A_virus_isolate_53_from_Russia_polyprotein_gene,_partial_cds	349	199	0.570200573066	333.0	333.0
gi|296149279|gb|GQ844747.1|_Hepatitis_A_virus_isolate_FIN-15-04_polyprotein_gene,_partial_cds	306	199	0.650326797386	333.0	333.0
gi|417381629|gb|JQ319837.1|_Hepatitis_A_virus_isolate_29_from_Russia_polyprotein_gene,_partial_cds	349	199	0.570200573066	333.0	333.0
gi|6449345|gb|AF199060.1|_Hepatitis_A_virus_isolate_CDC108_capsid_protein_gene,_partial_cds	292	199	0.681506849315	333.0	333.0
gi|417381607|gb|JQ319826.1|_Hepatitis_A_virus_isolate_16_from_Russia_polyprotein_gene,_partial_cds	349	199	0.570200573066	333.0	333.0
gi|36963481|gb|AY323015.1|_Hepatitis_A_virus_isolate_PR_205_polyprotein_gene,_partial_cds	354	197	0.556497175141	333.0	333.0
gi|133711630|gb|EF382410.1|_Hepatitis_A_virus_strain_RUS_17_03_polyprotein_gene,_partial_cds	306	199	0.650326797386	333.0	333.0
gi|54124439|gb|AY753436.1|_Hepatitis_A_virus_isolate_SC028_polyprotein_gene,_partial_cds	315	199	0.631746031746	333.0	333.0
gi|133711614|gb|EF382402.1|_Hepatitis_A_virus_strain_RUS_62_01_polyprotein_gene,_partial_cds	306	199	0.650326797386	333.0	333.0
gi|36963535|gb|AY323042.1|_Hepatitis_A_virus_isolate_MA_366_polyprotein_gene,_partial_cds	354	197	0.556497175141	333.0	333.0
gi|133711624|gb|EF382407.1|_Hepatitis_A_virus_strain_RUS_25_02_polyprotein_gene,_partial_cds	306	199	0.650326797386	333.0	333.0
gi|403084406|gb|JX232234.1|_Hepatitis_A_virus_isolate_RUS-20-05_polyprotein_gene,_partial_cds	324	199	0.614197530864	333.0	333.0
gi|417381663|gb|JQ319854.1|_Hepatitis_A_virus_isolate_57_from_Russia_polyprotein_gene,_partial_cds	349	199	0.570200573066	333.0	333.0
gi|417381683|gb|JQ319864.1|_Hepatitis_A_virus_isolate_w1_from_Russia_polyprotein_gene,_partial_cds	349	199	0.570200573066	333.0	333.0
gi|417381631|gb|JQ319838.1|_Hepatitis_A_virus_isolate_33f_from_Russia_polyprotein_gene,_partial_cds	349	199	0.570200573066	333.0	333.0
gi|417381677|gb|JQ319861.1|_Hepatitis_A_virus_isolate_x5-82r_from_Russia_polyprotein_gene,_partial_	349	199	0.570200573066	333.0	333.0
gi|417381613|gb|JQ319829.1|_Hepatitis_A_virus_isolate_12_from_Russia_polyprotein_gene,_partial_cds	349	199	0.570200573066	333.0	333.0
gi|417381675|gb|JQ319860.1|_Hepatitis_A_virus_isolate_97_from_Russia_polyprotein_gene,_partial_cds	349	199	0.570200573066	333.0	333.0
gi|54124509|gb|AY753471.1|_Hepatitis_A_virus_isolate_SC087_polyprotein_gene,_partial_cds	315	199	0.631746031746	333.0	333.0
gi|403084414|gb|JX232238.1|_Hepatitis_A_virus_isolate_RUS-84-05_polyprotein_gene,_partial_cds	324	199	0.614197530864	333.0	333.0
gi|54124433|gb|AY753433.1|_Hepatitis_A_virus_isolate_SC027_polyprotein_gene,_partial_cds	315	199	0.631746031746	333.0	333.0
gi|417381637|gb|JQ319841.1|_Hepatitis_A_virus_isolate_38_from_Russia_polyprotein_gene,_partial_cds	349	199	0.570200573066	333.0	333.0
gi|417381647|gb|JQ319846.1|_Hepatitis_A_virus_isolate_41_from_Russia_polyprotein_gene,_partial_cds	349	199	0.570200573066	333.0	333.0
gi|417381651|gb|JQ319848.1|_Hepatitis_A_virus_isolate_48_from_Russia_polyprotein_gene,_partial_cds	349	199	0.570200573066	333.0	333.0
gi|417381669|gb|JQ319857.1|_Hepatitis_A_virus_isolate_88_from_Russia_polyprotein_gene,_partial_cds	349	199	0.570200573066	333.0	333.0
gi|331092675|gb|HQ907929.1|_Hepatitis_A_virus_isolate_Bj5.07_polyprotein_gene,_partial_cds	321	197	0.613707165109	333.0	333.0
gi|133711608|gb|EF382399.1|_Hepatitis_A_virus_strain_RUS_21_01_polyprotein_gene,_partial_cds	306	199	0.650326797386	333.0	333.0
gi|417381649|gb|JQ319847.1|_Hepatitis_A_virus_isolate_46_from_Russia_polyprotein_gene,_partial_cds	349	199	0.570200573066	333.0	333.0
gi|417381659|gb|JQ319852.1|_Hepatitis_A_virus_isolate_54_from_Russia_polyprotein_gene,_partial_cds	349	199	0.570200573066	333.0	333.0
gi|36963521|gb|AY323035.1|_Hepatitis_A_virus_isolate_MA_373_polyprotein_gene,_partial_cds	354	197	0.556497175141	333.0	333.0
gi|257132957|gb|GQ375876.1|_Hepatitis_A_virus_isolate_BY_Minsk_2006_Nov_5735_polyprotein_gene,_part	315	199	0.631746031746	333.0	333.0
gi|133711626|gb|EF382408.1|_Hepatitis_A_virus_strain_RUS_50_02_polyprotein_gene,_partial_cds	306	199	0.650326797386	333.0	333.0
gi|417381633|gb|JQ319839.1|_Hepatitis_A_virus_isolate_34_from_Russia_polyprotein_gene,_partial_cds	349	199	0.570200573066	333.0	333.0
gi|417381679|gb|JQ319862.1|_Hepatitis_A_virus_isolate_x5-91r_from_Russia_polyprotein_gene,_partial_	349	199	0.570200573066	333.0	333.0
gi|417381627|gb|JQ319836.1|_Hepatitis_A_virus_isolate_27_from_Russia_polyprotein_gene,_partial_cds	349	199	0.570200573066	333.0	333.0
gi|54124445|gb|AY753439.1|_Hepatitis_A_virus_isolate_SC031_polyprotein_gene,_partial_cds	315	199	0.631746031746	333.0	333.0
gi|417381671|gb|JQ319858.1|_Hepatitis_A_virus_isolate_61_from_Russia_polyprotein_gene,_partial_cds	349	199	0.570200573066	333.0	333.0
gi|8953743|dbj|AB045570.1|_Hepatitis_A_virus_RNA,_5'UTR,_partial_sequence,_strain:A28	305	305	1.0	477.0	331.466666667
gi|8980640|dbj|AB045663.1|_Hepatitis_A_virus_gene,_5'UTR,_partial_sequence,_strain:A423	300	300	1.0	475.0	330.466666667
gi|8953736|dbj|AB045563.1|_Hepatitis_A_virus_RNA,_5'UTR,_partial_sequence,_strain:A158	300	300	1.0	475.0	330.466666667
gi|36963497|gb|AY323023.1|_Hepatitis_A_virus_isolate_RJ_178_polyprotein_gene,_partial_cds	354	197	0.556497175141	329.0	329.0
gi|36963517|gb|AY323033.1|_Hepatitis_A_virus_isolate_BA_251_polyprotein_gene,_partial_cds	354	197	0.556497175141	329.0	329.0
gi|97473385|gb|AY258001.2|_Hepatitis_A_virus_strain_Arg_1.7_polyprotein_gene,_partial_cds	299	195	0.652173913043	329.0	329.0
gi|54124457|gb|AY753445.1|_Hepatitis_A_virus_isolate_SC097_polyprotein_gene,_partial_cds	315	195	0.619047619048	329.0	329.0
gi|36963531|gb|AY323040.1|_Hepatitis_A_virus_isolate_MA_374_polyprotein_gene,_partial_cds	354	197	0.556497175141	329.0	329.0
gi|36963495|gb|AY323022.1|_Hepatitis_A_virus_isolate_RJ_104_polyprotein_gene,_partial_cds	354	197	0.556497175141	329.0	329.0
gi|36963483|gb|AY323016.1|_Hepatitis_A_virus_isolate_MA_368_polyprotein_gene,_partial_cds	354	197	0.556497175141	329.0	329.0
gi|36963489|gb|AY323019.1|_Hepatitis_A_virus_isolate_RJ_113_polyprotein_gene,_partial_cds	354	197	0.556497175141	329.0	329.0
gi|97473479|gb|AY924964.2|_Hepatitis_A_virus_strain_Arg23.6_polyprotein_gene,_partial_cds	299	195	0.652173913043	329.0	329.0
gi|36963491|gb|AY323020.1|_Hepatitis_A_virus_isolate_RJ_52_polyprotein_gene,_partial_cds	354	197	0.556497175141	329.0	329.0
gi|36963527|gb|AY323038.1|_Hepatitis_A_virus_isolate_MA_377_polyprotein_gene,_partial_cds	354	197	0.556497175141	329.0	329.0
gi|36963493|gb|AY323021.1|_Hepatitis_A_virus_isolate_RJ_51_polyprotein_gene,_partial_cds	354	197	0.556497175141	329.0	329.0
gi|36963533|gb|AY323041.1|_Hepatitis_A_virus_isolate_MA_381_polyprotein_gene,_partial_cds	354	197	0.556497175141	329.0	329.0
gi|109452268|dbj|AB245906.1|_Hepatitis_A_virus_gene,_5'_UTR,_partial_sequence,_isolate:_HA-JNG08-92	378	374	0.989417989418	515.0	328.0
gi|340248761|dbj|AB646684.1|_Hepatitis_A_virus_gene_for_polyprotein,_partial_cds,_strain:_1102-0534	343	199	0.580174927114	327.0	327.0
gi|568816673|gb|KF706400.1|_Hepatitis_A_virus_isolate_HAV/CAR/BA/2011/IT_polyprotein_gene,_partial_	355	199	0.560563380282	327.0	327.0
gi|296149287|gb|GQ844751.1|_Hepatitis_A_virus_isolate_FIN-2-03_polyprotein_gene,_partial_cds	306	199	0.650326797386	327.0	327.0
gi|339639426|dbj|AB644358.1|_Hepatitis_A_virus_gene_for_polyprotein,_partial_cds,_isolate:_1005-141	254	199	0.783464566929	327.0	327.0
gi|410109638|gb|JQ771760.1|_Hepatitis_A_virus_isolate_SLS-2011_capsid_protein_gene,_partial_cds	348	199	0.57183908046	327.0	327.0
gi|133711600|gb|EF382395.1|_Hepatitis_A_virus_strain_RUS_2_01_polyprotein_gene,_partial_cds	306	199	0.650326797386	327.0	327.0
gi|133711596|gb|EF382393.1|_Hepatitis_A_virus_strain_RUS_9_00_polyprotein_gene,_partial_cds	306	199	0.650326797386	327.0	327.0
gi|403084394|gb|JX232228.1|_Hepatitis_A_virus_isolate_RUS-61-04_polyprotein_gene,_partial_cds	324	199	0.614197530864	327.0	327.0
gi|403084416|gb|JX232239.1|_Hepatitis_A_virus_isolate_RUS-1-06_polyprotein_gene,_partial_cds	324	199	0.614197530864	327.0	327.0
gi|36963153|gb|AY322851.1|_Hepatitis_A_virus_isolate_RJ_049_polyprotein_gene,_partial_cds	354	199	0.562146892655	327.0	327.0
gi|36963159|gb|AY322854.1|_Hepatitis_A_virus_isolate_RJ_78_polyprotein_gene,_partial_cds	354	199	0.562146892655	327.0	327.0
gi|36963163|gb|AY322856.1|_Hepatitis_A_virus_isolate_RJ_127_polyprotein_gene,_partial_cds	354	199	0.562146892655	327.0	327.0
gi|417381639|gb|JQ319842.1|_Hepatitis_A_virus_isolate_17_from_Russia_polyprotein_gene,_partial_cds	349	199	0.570200573066	327.0	327.0
gi|331092663|gb|HQ907923.1|_Hepatitis_A_virus_isolate_DfHn1.04_polyprotein_gene,_partial_cds	321	199	0.619937694704	327.0	327.0
gi|403084424|gb|JX232243.1|_Hepatitis_A_virus_isolate_RUS-5-09_polyprotein_gene,_partial_cds	324	199	0.614197530864	327.0	327.0
gi|257132959|gb|GQ375877.1|_Hepatitis_A_virus_isolate_BY_Mogilev_2008_Aug_7226_polyprotein_gene,_pa	315	199	0.631746031746	327.0	327.0
gi|133711622|gb|EF382406.1|_Hepatitis_A_virus_strain_RUS_23_02_polyprotein_gene,_partial_cds	306	199	0.650326797386	327.0	327.0
gi|403084390|gb|JX232226.1|_Hepatitis_A_virus_isolate_RUS-58-04_polyprotein_gene,_partial_cds	324	199	0.614197530864	327.0	327.0
gi|296149281|gb|GQ844748.1|_Hepatitis_A_virus_isolate_FIN-13-04_polyprotein_gene,_partial_cds	306	199	0.650326797386	327.0	327.0
gi|36963165|gb|AY322857.1|_Hepatitis_A_virus_isolate_RJ_083_polyprotein_gene,_partial_cds	354	199	0.562146892655	327.0	327.0
gi|257132953|gb|GQ375874.1|_Hepatitis_A_virus_isolate_BY_Minsk_2006_Oct_5724_polyprotein_gene,_part	315	199	0.631746031746	327.0	327.0
gi|403084386|gb|JX232224.1|_Hepatitis_A_virus_isolate_RUS-13-04_polyprotein_gene,_partial_cds	324	199	0.614197530864	327.0	327.0
gi|36963155|gb|AY322852.1|_Hepatitis_A_virus_isolate_RJ_007_polyprotein_gene,_partial_cds	354	199	0.562146892655	327.0	327.0
gi|36963175|gb|AY322862.1|_Hepatitis_A_virus_isolate_RJ_69_polyprotein_gene,_partial_cds	354	199	0.562146892655	327.0	327.0
gi|36963151|gb|AY322850.1|_Hepatitis_A_virus_isolate_RJ_006_polyprotein_gene,_partial_cds	354	199	0.562146892655	327.0	327.0
gi|339639464|dbj|AB644378.1|_Hepatitis_A_virus_gene_for_polyprotein,_partial_cds,_isolate:_2010-298	251	199	0.792828685259	327.0	327.0
gi|36963179|gb|AY322864.1|_Hepatitis_A_virus_isolate_RJ_162_polyprotein_gene,_partial_cds	354	199	0.562146892655	327.0	327.0
gi|403084400|gb|JX232231.1|_Hepatitis_A_virus_isolate_RUS-1-05_polyprotein_gene,_partial_cds	324	199	0.614197530864	327.0	327.0
gi|36963171|gb|AY322860.1|_Hepatitis_A_virus_isolate_RJ_94_polyprotein_gene,_partial_cds	354	199	0.562146892655	327.0	327.0
gi|417381641|gb|JQ319843.1|_Hepatitis_A_virus_isolate_9f_from_Russia_polyprotein_gene,_partial_cds	349	199	0.570200573066	327.0	327.0
gi|36963173|gb|AY322861.1|_Hepatitis_A_virus_isolate_RJ_131_polyprotein_gene,_partial_cds	354	199	0.562146892655	327.0	327.0
gi|167046082|gb|EU416244.1|_Hepatitis_A_virus_isolate_050_polyprotein_gene,_partial_cds	348	199	0.57183908046	327.0	327.0
gi|54124441|gb|AY753437.1|_Hepatitis_A_virus_isolate_SC029_polyprotein_gene,_partial_cds	315	199	0.631746031746	327.0	327.0
gi|36963185|gb|AY322867.1|_Hepatitis_A_virus_isolate_RJ_180_polyprotein_gene,_partial_cds	354	199	0.562146892655	327.0	327.0
gi|167046088|gb|EU416247.1|_Hepatitis_A_virus_isolate_104_polyprotein_gene,_partial_cds	348	199	0.57183908046	327.0	327.0
gi|403084426|gb|JX232244.1|_Hepatitis_A_virus_isolate_RUS-6-09_polyprotein_gene,_partial_cds	324	199	0.614197530864	327.0	327.0
gi|403084392|gb|JX232227.1|_Hepatitis_A_virus_isolate_RUS-59-04_polyprotein_gene,_partial_cds	324	199	0.614197530864	327.0	327.0
gi|355391382|gb|JN601489.1|_Hepatitis_A_virus_isolate_BY_Gomel_2008_Mar_7246_polyprotein_gene,_part	315	199	0.631746031746	327.0	327.0
gi|403084404|gb|JX232233.1|_Hepatitis_A_virus_isolate_RUS-21-05_polyprotein_gene,_partial_cds	324	199	0.614197530864	327.0	327.0
gi|36963463|gb|AY323006.1|_Hepatitis_A_virus_isolate_RN_242_polyprotein_gene,_partial_cds	354	197	0.556497175141	327.0	327.0
gi|403084410|gb|JX232236.1|_Hepatitis_A_virus_isolate_RUS-67-05_polyprotein_gene,_partial_cds	324	199	0.614197530864	327.0	327.0
gi|133711584|gb|EF382387.1|_Hepatitis_A_virus_strain_RUS_13_98_polyprotein_gene,_partial_cds	306	199	0.650326797386	327.0	327.0
gi|36963157|gb|AY322853.1|_Hepatitis_A_virus_isolate_RJ_98_polyprotein_gene,_partial_cds	354	199	0.562146892655	327.0	327.0
gi|36963167|gb|AY322858.1|_Hepatitis_A_virus_isolate_RJ_139_polyprotein_gene,_partial_cds	354	199	0.562146892655	327.0	327.0
gi|36963161|gb|AY322855.1|_Hepatitis_A_virus_isolate_RJ_117_polyprotein_gene,_partial_cds	354	199	0.562146892655	327.0	327.0
gi|6449344|gb|AF199059.1|_Hepatitis_A_virus_isolate_MIB0701_capsid_protein_gene,_partial_cds	292	199	0.681506849315	327.0	327.0
gi|36963177|gb|AY322863.1|_Hepatitis_A_virus_isolate_RJ_071_polyprotein_gene,_partial_cds	354	199	0.562146892655	327.0	327.0
gi|36963169|gb|AY322859.1|_Hepatitis_A_virus_isolate_RJ_158_polyprotein_gene,_partial_cds	354	199	0.562146892655	327.0	327.0
gi|97473435|gb|AY314891.2|_Hepatitis_A_virus_strain_Arg11.9_polyprotein_gene,_partial_cds	299	195	0.652173913043	325.0	325.0
gi|97473383|gb|AY258000.2|_Hepatitis_A_virus_strain_Arg_5.5_polyprotein_gene,_partial_cds	299	195	0.652173913043	325.0	325.0
gi|97473369|gb|AY257993.2|_Hepatitis_A_virus_strain_Arg_5.7_polyprotein_gene,_partial_cds	299	195	0.652173913043	325.0	325.0
gi|109148572|gb|DQ641053.1|_Hepatitis_A_virus_strain_Arg32.6_polyprotein_gene,_partial_cds	299	195	0.652173913043	325.0	325.0
gi|97473447|gb|AY678455.2|_Hepatitis_A_virus_strain_Arg_14.2_polyprotein_gene,_partial_cds	299	195	0.652173913043	325.0	325.0
gi|97473465|gb|AY678464.2|_Hepatitis_A_virus_strain_Arg25.7_polyprotein_gene,_partial_cds	299	195	0.652173913043	325.0	325.0
gi|300117052|dbj|AB571031.1|_Hepatitis_A_virus_gene,_5'UTR,_partial_sequence,_isolate:_Severe_hepat	299	296	0.989966555184	466.0	324.466666667
gi|300117061|dbj|AB571040.1|_Hepatitis_A_virus_gene,_5'UTR,_partial_sequence,_isolate:_Mild_hepatit	299	296	0.989966555184	466.0	324.466666667
gi|300117057|dbj|AB571036.1|_Hepatitis_A_virus_gene,_5'UTR,_partial_sequence,_isolate:_Severe_hepat	299	296	0.989966555184	466.0	324.466666667
gi|300117059|dbj|AB571038.1|_Hepatitis_A_virus_gene,_5'UTR,_partial_sequence,_isolate:_Severe_hepat	299	296	0.989966555184	466.0	324.466666667
gi|8980637|dbj|AB045659.1|_Hepatitis_A_virus_gene,_5'UTR,_partial_sequence,_strain:A408	300	300	1.0	466.0	324.466666667
gi|300117049|dbj|AB571028.1|_Hepatitis_A_virus_gene,_5'UTR,_partial_sequence,_isolate:_Severe_hepat	299	296	0.989966555184	466.0	324.466666667
gi|300117048|dbj|AB571027.1|_Hepatitis_A_virus_gene,_5'UTR,_partial_sequence,_isolate:_Severe_hepat	299	296	0.989966555184	466.0	324.466666667
gi|36963181|gb|AY322865.1|_Hepatitis_A_virus_isolate_RJ_28_polyprotein_gene,_partial_cds	354	199	0.562146892655	324.0	324.0
gi|648830235|gb|KJ614473.1|_Hepatitis_A_virus_strain_Belluno/Italy/2013/Jul_Aug.3_polyprotein_gene	260	199	0.765384615385	324.0	324.0
gi|109452247|dbj|AB245885.1|_Hepatitis_A_virus_gene,_5'_UTR,_partial_sequence,_isolate:_HA-JNG04-90	378	362	0.957671957672	517.0	324.0
gi|36963505|gb|AY323027.1|_Hepatitis_A_virus_isolate_RJ_62_polyprotein_gene,_partial_cds	354	197	0.556497175141	324.0	324.0
gi|36963129|gb|AY322839.1|_Hepatitis_A_virus_isolate_RJ_86_polyprotein_gene,_partial_cds	354	199	0.562146892655	324.0	324.0
gi|568816689|gb|KF706408.1|_Hepatitis_A_virus_isolate_HAV/MAN/BA/2013_polyprotein_gene,_partial_cds	344	199	0.578488372093	324.0	324.0
gi|36963443|gb|AY322996.1|_Hepatitis_A_virus_isolate_RJ_87_polyprotein_gene,_partial_cds	354	197	0.556497175141	324.0	324.0
gi|36963189|gb|AY322869.1|_Hepatitis_A_virus_isolate_PR_207_polyprotein_gene,_partial_cds	354	199	0.562146892655	324.0	324.0
gi|648830217|gb|KJ614464.1|_Hepatitis_A_virus_strain_Venezia/Italy/2013/26.1_polyprotein_gene,_part	283	199	0.703180212014	324.0	324.0
gi|648830241|gb|KJ614476.1|_Hepatitis_A_virus_strain_Venezia/Italy/2013/Jul_Aug.1_polyprotein_gene	283	199	0.703180212014	324.0	324.0
gi|648830251|gb|KJ614481.1|_Hepatitis_A_virus_strain_Vicenza/Italy/2013/Jul_Aug.2_polyprotein_gene	272	199	0.731617647059	324.0	324.0
gi|648830245|gb|KJ614478.1|_Hepatitis_A_virus_strain_Belluno/Italy/2013/Jul_Aug.4_polyprotein_gene	222	199	0.896396396396	324.0	324.0
gi|648830215|gb|KJ614463.1|_Hepatitis_A_virus_strain_Venezia/Italy/2013/26.1_polyprotein_gene,_part	283	199	0.703180212014	324.0	324.0
gi|36963499|gb|AY323024.1|_Hepatitis_A_virus_isolate_RJ_21_polyprotein_gene,_partial_cds	354	197	0.556497175141	324.0	324.0
gi|568816691|gb|KF706409.1|_Hepatitis_A_virus_isolate_HAV/BUC/BAT/2013_polyprotein_gene,_partial_cd	372	199	0.534946236559	324.0	324.0
gi|36963467|gb|AY323008.1|_Hepatitis_A_virus_isolate_RJ_114_polyprotein_gene,_partial_cds	354	197	0.556497175141	324.0	324.0
gi|187403690|gb|EU395784.1|_Hepatitis_A_virus_isolate_HAV-7-05_polyprotein_gene,_partial_cds	354	197	0.556497175141	324.0	324.0
gi|54124423|gb|AY753428.1|_Hepatitis_A_virus_isolate_SC021_polyprotein_gene,_partial_cds	315	197	0.625396825397	324.0	324.0
gi|36963193|gb|AY322871.1|_Hepatitis_A_virus_isolate_MA_238_polyprotein_gene,_partial_cds	354	199	0.562146892655	324.0	324.0
gi|36963453|gb|AY323001.1|_Hepatitis_A_virus_isolate_MG_107_polyprotein_gene,_partial_cds	354	197	0.556497175141	324.0	324.0
gi|36963511|gb|AY323030.1|_Hepatitis_A_virus_isolate_RJ_32_polyprotein_gene,_partial_cds	354	197	0.556497175141	324.0	324.0
gi|167046086|gb|EU416246.1|_Hepatitis_A_virus_isolate_134_polyprotein_gene,_partial_cds	348	199	0.57183908046	324.0	324.0
gi|331092677|gb|HQ907930.1|_Hepatitis_A_virus_isolate_Bj46.07_polyprotein_gene,_partial_cds	321	199	0.619937694704	324.0	324.0
gi|36963451|gb|AY323000.1|_Hepatitis_A_virus_isolate_MG_55_polyprotein_gene,_partial_cds	354	197	0.556497175141	324.0	324.0
gi|648830223|gb|KJ614467.1|_Hepatitis_A_virus_strain_Belluno/Italy/2013/Jul_Aug.1_polyprotein_gene	283	199	0.703180212014	324.0	324.0
gi|648830209|gb|KJ614460.1|_Hepatitis_A_virus_strain_Padova/Italy/2013/24.1_polyprotein_gene,_parti	222	199	0.896396396396	324.0	324.0
gi|331092679|gb|HQ907931.1|_Hepatitis_A_virus_isolate_SjzHb10.07_polyprotein_gene,_partial_cds	321	199	0.619937694704	324.0	324.0
gi|648830239|gb|KJ614475.1|_Hepatitis_A_virus_strain_Vicenza/Italy/2013/Jul_Aug.1_polyprotein_gene	271	199	0.734317343173	324.0	324.0
gi|36963513|gb|AY323031.1|_Hepatitis_A_virus_isolate_RJ_25_polyprotein_gene,_partial_cds	354	197	0.556497175141	324.0	324.0
gi|36963503|gb|AY323026.1|_Hepatitis_A_virus_isolate_RJ_65_polyprotein_gene,_partial_cds	354	197	0.556497175141	324.0	324.0
gi|36963485|gb|AY323017.1|_Hepatitis_A_virus_isolate_BA_303_polyprotein_gene,_partial_cds	354	197	0.556497175141	324.0	324.0
gi|36963131|gb|AY322840.1|_Hepatitis_A_virus_isolate_RJ_37_polyprotein_gene,_partial_cds	354	199	0.562146892655	324.0	324.0
gi|36963501|gb|AY323025.1|_Hepatitis_A_virus_isolate_RJ_43_polyprotein_gene,_partial_cds	354	197	0.556497175141	324.0	324.0
gi|257132951|gb|GQ375873.1|_Hepatitis_A_virus_isolate_BY_Brest_2008_Feb_7005_polyprotein_gene,_part	315	199	0.631746031746	324.0	324.0
gi|648830219|gb|KJ614465.1|_Hepatitis_A_virus_strain_Verona/Italy/2013/Jul_Aug.1_polyprotein_gene,_	255	199	0.780392156863	324.0	324.0
gi|36963519|gb|AY323034.1|_Hepatitis_A_virus_isolate_RJ_12_polyprotein_gene,_partial_cds	354	197	0.556497175141	324.0	324.0
gi|167046080|gb|EU416243.1|_Hepatitis_A_virus_isolate_005_polyprotein_gene,_partial_cds	348	199	0.57183908046	324.0	324.0
gi|648830207|gb|KJ614459.1|_Hepatitis_A_virus_strain_Padova/Italy/2013/24.1_polyprotein_gene,_parti	222	199	0.896396396396	324.0	324.0
gi|339639385|dbj|AB644337.1|_Hepatitis_A_virus_gene_for_polyprotein,_partial_cds,_isolate:_1011-348	266	199	0.748120300752	324.0	324.0
gi|36963147|gb|AY322848.1|_Hepatitis_A_virus_isolate_RJ_106_polyprotein_gene,_partial_cds	354	199	0.562146892655	324.0	324.0
gi|648830211|gb|KJ614461.1|_Hepatitis_A_virus_strain_Vicenza/Italy/2013/24.1_polyprotein_gene,_part	283	199	0.703180212014	324.0	324.0
gi|257132963|gb|GQ375879.1|_Hepatitis_A_virus_isolate_BY_Minsk_2009_Jan_7823_polyprotein_gene,_part	315	199	0.631746031746	324.0	324.0
gi|648830221|gb|KJ614466.1|_Hepatitis_A_virus_strain_Belluno/Italy/2013/Jul_Aug.1_polyprotein_gene	283	199	0.703180212014	324.0	324.0
gi|36963449|gb|AY322999.1|_Hepatitis_A_virus_isolate_MG_143_polyprotein_gene,_partial_cds	354	197	0.556497175141	324.0	324.0
gi|648830253|gb|KJ614482.1|_Hepatitis_A_virus_strain_Vicenza/Italy/2013/Jul_Aug.3_polyprotein_gene	260	199	0.765384615385	324.0	324.0
gi|451174182|gb|JX185626.1|_Hepatitis_A_virus_isolate_RS2-2009_polyprotein_gene,_partial_cds	409	199	0.486552567237	324.0	324.0
gi|36963135|gb|AY322842.1|_Hepatitis_A_virus_isolate_BA_256_polyprotein_gene,_partial_cds	354	199	0.562146892655	324.0	324.0
gi|36963127|gb|AY322838.1|_Hepatitis_A_virus_isolate_BA_295_polyprotein_gene,_partial_cds	354	199	0.562146892655	324.0	324.0
gi|648830233|gb|KJ614472.1|_Hepatitis_A_virus_strain_Belluno/Italy/2013/Jul_Aug.3_polyprotein_gene	283	199	0.703180212014	324.0	324.0
gi|648830213|gb|KJ614462.1|_Hepatitis_A_virus_strain_Treviso/Italy/2013/26.1_polyprotein_gene,_part	262	199	0.759541984733	324.0	324.0
gi|54124573|gb|AY753503.1|_Hepatitis_A_virus_isolate_SC098_polyprotein_gene,_partial_cds	315	199	0.631746031746	324.0	324.0
gi|133711580|gb|EF382385.1|_Hepatitis_A_virus_strain_RUS_9_98_polyprotein_gene,_partial_cds	306	199	0.650326797386	324.0	324.0
gi|648830237|gb|KJ614474.1|_Hepatitis_A_virus_strain_Vicenza/Italy/2013/Jul_Aug.1_polyprotein_gene	264	199	0.753787878788	324.0	324.0
gi|339639456|dbj|AB644374.1|_Hepatitis_A_virus_gene_for_polyprotein,_partial_cds,_isolate:_1004-110	232	199	0.85775862069	324.0	324.0
gi|355391390|gb|JN601493.1|_Hepatitis_A_virus_isolate_BY_Minsk_2009_Nov_10622_polyprotein_gene,_par	315	199	0.631746031746	324.0	324.0
gi|54124575|gb|AY753504.1|_Hepatitis_A_virus_isolate_SC025_polyprotein_gene,_partial_cds	315	199	0.631746031746	324.0	324.0
gi|648830231|gb|KJ614471.1|_Hepatitis_A_virus_strain_Padova/Italy/2013/Jul_Aug.2_polyprotein_gene,_	261	199	0.76245210728	324.0	324.0
gi|36963445|gb|AY322997.1|_Hepatitis_A_virus_isolate_RJ_82_polyprotein_gene,_partial_cds	354	197	0.556497175141	324.0	324.0
gi|54124437|gb|AY753435.1|_Hepatitis_A_virus_isolate_SC033_polyprotein_gene,_partial_cds	315	199	0.631746031746	324.0	324.0
gi|582002257|emb|HF677202.1|_Hepatitis_A_virus_partial_gene_for_polyprotein,_VP1_and_P2A_region,_ge	349	199	0.570200573066	324.0	324.0
gi|6449356|gb|AF199071.1|_Hepatitis_A_virus_isolate_BUTTE4_capsid_protein_gene,_partial_cds	292	199	0.681506849315	324.0	324.0
gi|36963447|gb|AY322998.1|_Hepatitis_A_virus_isolate_MG_150_polyprotein_gene,_partial_cds	354	197	0.556497175141	324.0	324.0
gi|36963465|gb|AY323007.1|_Hepatitis_A_virus_isolate_MG_287_polyprotein_gene,_partial_cds	354	197	0.556497175141	324.0	324.0
gi|194338733|gb|EU825860.1|_Hepatitis_A_virus_isolate_HAV-DE-2007/08-234_polyprotein_gene,_partial_	348	199	0.57183908046	324.0	324.0
gi|296149275|gb|GQ844745.1|_Hepatitis_A_virus_isolate_FIN-25-04_polyprotein_gene,_partial_cds	306	199	0.650326797386	324.0	324.0
gi|403084434|gb|JX232248.1|_Hepatitis_A_virus_isolate_RUS-21-09_polyprotein_gene,_partial_cds	324	199	0.614197530864	324.0	324.0
gi|648830243|gb|KJ614477.1|_Hepatitis_A_virus_strain_Venezia/Italy/2013/Jul_Aug.1_polyprotein_gene	264	199	0.753787878788	324.0	324.0
gi|36963487|gb|AY323018.1|_Hepatitis_A_virus_isolate_BA_351_polyprotein_gene,_partial_cds	354	197	0.556497175141	324.0	324.0
gi|648830249|gb|KJ614480.1|_Hepatitis_A_virus_strain_Vicenza/Italy/2013/Jul_Aug.2_polyprotein_gene	281	199	0.708185053381	324.0	324.0
gi|133711572|gb|EF382381.1|_Hepatitis_A_virus_strain_RUS_4_97_polyprotein_gene,_partial_cds	306	199	0.650326797386	324.0	324.0
gi|36963507|gb|AY323028.1|_Hepatitis_A_virus_isolate_RJ_19_polyprotein_gene,_partial_cds	354	197	0.556497175141	324.0	324.0
gi|36963149|gb|AY322849.1|_Hepatitis_A_virus_isolate_RJ_01_polyprotein_gene,_partial_cds	354	199	0.562146892655	324.0	324.0
gi|403084422|gb|JX232242.1|_Hepatitis_A_virus_isolate_RUS-1-09_polyprotein_gene,_partial_cds	324	199	0.614197530864	324.0	324.0
gi|648830247|gb|KJ614479.1|_Hepatitis_A_virus_strain_Belluno/Italy/2013/Jul_Aug.4_polyprotein_gene	234	199	0.850427350427	324.0	324.0
gi|36963191|gb|AY322870.1|_Hepatitis_A_virus_isolate_MA_359_polyprotein_gene,_partial_cds	354	199	0.562146892655	324.0	324.0
gi|648830229|gb|KJ614470.1|_Hepatitis_A_virus_strain_Padova/Italy/2013/Jul_Aug.2_polyprotein_gene,_	249	199	0.799196787149	324.0	324.0
gi|36963133|gb|AY322841.1|_Hepatitis_A_virus_isolate_RJ_81_polyprotein_gene,_partial_cds	354	199	0.562146892655	324.0	324.0
gi|97473419|gb|AY314883.2|_Hepatitis_A_virus_strain_Arg10.3_polyprotein_gene,_partial_cds	299	195	0.652173913043	322.0	322.0
gi|213522127|gb|FJ355784.1|_Hepatitis_A_virus_isolate_Ind-HAV-07-126_polyprotein_gene,_partial_cds	292	292	1.0	390.0	321.5
gi|213522161|gb|FJ355801.1|_Hepatitis_A_virus_isolate_Ind-HAV-08-7_polyprotein_gene,_partial_cds	292	292	1.0	390.0	321.5
gi|213522019|gb|FJ355730.1|_Hepatitis_A_virus_isolate_Ind-HAV-07-72_polyprotein_gene,_partial_cds	292	292	1.0	390.0	321.5
gi|300117058|dbj|AB571037.1|_Hepatitis_A_virus_gene,_5'UTR,_partial_sequence,_isolate:_Severe_hepat	299	296	0.989966555184	461.0	320.8
gi|109452251|dbj|AB245889.1|_Hepatitis_A_virus_gene,_5'_UTR,_partial_sequence,_isolate:_HA-JNG08-90	378	362	0.957671957672	513.0	320.0
gi|109452249|dbj|AB245887.1|_Hepatitis_A_virus_gene,_5'_UTR,_partial_sequence,_isolate:_HA-JNG06-90	378	362	0.957671957672	513.0	320.0
gi|213521773|gb|FJ355607.1|_Hepatitis_A_virus_isolate_Ind-HAV-06-69_polyprotein_gene,_partial_cds	292	292	1.0	385.0	319.0
gi|213521787|gb|FJ355614.1|_Hepatitis_A_virus_isolate_Ind-HAV-06-76_polyprotein_gene,_partial_cds	292	292	1.0	385.0	319.0
gi|75911397|gb|DQ172950.1|_Hepatitis_A_virus_isolate_Srigaon(2004)2_polyprotein_gene,_partial_cds	292	292	1.0	385.0	319.0
gi|213522207|gb|FJ355824.1|_Hepatitis_A_virus_isolate_Ind-HAV-08-30_polyprotein_gene,_partial_cds	292	292	1.0	385.0	319.0
gi|213521983|gb|FJ355712.1|_Hepatitis_A_virus_isolate_Ind-HAV-07-54_polyprotein_gene,_partial_cds	292	292	1.0	385.0	319.0
gi|213522059|gb|FJ355750.1|_Hepatitis_A_virus_isolate_Ind-HAV-07-92_polyprotein_gene,_partial_cds	292	292	1.0	385.0	319.0
gi|213521963|gb|FJ355702.1|_Hepatitis_A_virus_isolate_Ind-HAV-07-44_polyprotein_gene,_partial_cds	292	292	1.0	385.0	319.0
gi|213521855|gb|FJ355648.1|_Hepatitis_A_virus_isolate_Ind-HAV-06-110_polyprotein_gene,_partial_cds	292	292	1.0	385.0	319.0
gi|75911395|gb|DQ172949.1|_Hepatitis_A_virus_isolate_Srigaon(2004)1_polyprotein_gene,_partial_cds	292	292	1.0	385.0	319.0
gi|213521693|gb|FJ355567.1|_Hepatitis_A_virus_isolate_Ind-HAV-06-29_polyprotein_gene,_partial_cds	292	292	1.0	385.0	319.0
gi|213522015|gb|FJ355728.1|_Hepatitis_A_virus_isolate_Ind-HAV-07-70_polyprotein_gene,_partial_cds	292	292	1.0	390.0	319.0
gi|213521729|gb|FJ355585.1|_Hepatitis_A_virus_isolate_Ind-HAV-06-47_polyprotein_gene,_partial_cds	292	292	1.0	385.0	319.0
gi|213522149|gb|FJ355795.1|_Hepatitis_A_virus_isolate_Ind-HAV-08-1_polyprotein_gene,_partial_cds	292	292	1.0	385.0	319.0
gi|213521797|gb|FJ355619.1|_Hepatitis_A_virus_isolate_Ind-HAV-06-81_polyprotein_gene,_partial_cds	292	292	1.0	385.0	319.0
gi|213521907|gb|FJ355674.1|_Hepatitis_A_virus_isolate_Ind-HAV-07-16_polyprotein_gene,_partial_cds	292	292	1.0	385.0	319.0
gi|213522299|gb|FJ355870.1|_Hepatitis_A_virus_isolate_Ind-HAV-08-76_polyprotein_gene,_partial_cds	292	292	1.0	385.0	319.0
gi|213522331|gb|FJ355886.1|_Hepatitis_A_virus_isolate_Ind-HAV-08-92_polyprotein_gene,_partial_cds	293	293	1.0	383.0	317.0
gi|213522099|gb|FJ355770.1|_Hepatitis_A_virus_isolate_Ind-HAV-07-112_polyprotein_gene,_partial_cds	292	292	1.0	385.0	316.5
gi|213522199|gb|FJ355820.1|_Hepatitis_A_virus_isolate_Ind-HAV-08-26_polyprotein_gene,_partial_cds	292	292	1.0	385.0	316.5
gi|213522145|gb|FJ355793.1|_Hepatitis_A_virus_isolate_Ind-HAV-07-135_polyprotein_gene,_partial_cds	292	292	1.0	385.0	316.5
gi|213522061|gb|FJ355751.1|_Hepatitis_A_virus_isolate_Ind-HAV-07-93_polyprotein_gene,_partial_cds	292	292	1.0	385.0	316.5
gi|213522213|gb|FJ355827.1|_Hepatitis_A_virus_isolate_Ind-HAV-08-33_polyprotein_gene,_partial_cds	292	292	1.0	385.0	316.5
gi|213522029|gb|FJ355735.1|_Hepatitis_A_virus_isolate_Ind-HAV-07-77_polyprotein_gene,_partial_cds	292	292	1.0	385.0	316.5
gi|213522027|gb|FJ355734.1|_Hepatitis_A_virus_isolate_Ind-HAV-07-76_polyprotein_gene,_partial_cds	292	292	1.0	385.0	316.5
gi|213522105|gb|FJ355773.1|_Hepatitis_A_virus_isolate_Ind-HAV-07-115_polyprotein_gene,_partial_cds	292	292	1.0	385.0	316.5
gi|213522159|gb|FJ355800.1|_Hepatitis_A_virus_isolate_Ind-HAV-08-6_polyprotein_gene,_partial_cds	292	292	1.0	385.0	316.5
gi|213522097|gb|FJ355769.1|_Hepatitis_A_virus_isolate_Ind-HAV-07-111_polyprotein_gene,_partial_cds	292	292	1.0	385.0	316.5
gi|213521821|gb|FJ355631.1|_Hepatitis_A_virus_isolate_Ind-HAV-06-93_polyprotein_gene,_partial_cds	292	292	1.0	385.0	316.5
gi|213521659|gb|FJ355550.1|_Hepatitis_A_virus_isolate_Ind-HAV-06-12_polyprotein_gene,_partial_cds	292	292	1.0	385.0	316.5
gi|213522095|gb|FJ355768.1|_Hepatitis_A_virus_isolate_Ind-HAV-07-110_polyprotein_gene,_partial_cds	292	292	1.0	385.0	316.5
gi|213521757|gb|FJ355599.1|_Hepatitis_A_virus_isolate_Ind-HAV-06-61_polyprotein_gene,_partial_cds	292	292	1.0	381.0	314.5
gi|213521741|gb|FJ355591.1|_Hepatitis_A_virus_isolate_Ind-HAV-06-53_polyprotein_gene,_partial_cds	292	292	1.0	381.0	314.5
gi|213521755|gb|FJ355598.1|_Hepatitis_A_virus_isolate_Ind-HAV-06-60_polyprotein_gene,_partial_cds	292	292	1.0	381.0	314.5
gi|213521673|gb|FJ355557.1|_Hepatitis_A_virus_isolate_Ind-HAV-06-19_polyprotein_gene,_partial_cds	292	292	1.0	381.0	314.5
gi|213521727|gb|FJ355584.1|_Hepatitis_A_virus_isolate_Ind-HAV-06-46_polyprotein_gene,_partial_cds	292	292	1.0	381.0	314.5
gi|213521663|gb|FJ355552.1|_Hepatitis_A_virus_isolate_Ind-HAV-06-14_polyprotein_gene,_partial_cds	292	292	1.0	381.0	314.5
gi|213521751|gb|FJ355596.1|_Hepatitis_A_virus_isolate_Ind-HAV-06-58_polyprotein_gene,_partial_cds	292	292	1.0	381.0	314.5
gi|213521745|gb|FJ355593.1|_Hepatitis_A_virus_isolate_Ind-HAV-06-55_polyprotein_gene,_partial_cds	292	292	1.0	381.0	314.5
gi|213521661|gb|FJ355551.1|_Hepatitis_A_virus_isolate_Ind-HAV-06-13_polyprotein_gene,_partial_cds	292	292	1.0	381.0	314.5
gi|213521715|gb|FJ355578.1|_Hepatitis_A_virus_isolate_Ind-HAV-06-40_polyprotein_gene,_partial_cds	292	292	1.0	381.0	314.5
gi|213521733|gb|FJ355587.1|_Hepatitis_A_virus_isolate_Ind-HAV-06-49_polyprotein_gene,_partial_cds	292	292	1.0	381.0	314.5
gi|213521675|gb|FJ355558.1|_Hepatitis_A_virus_isolate_Ind-HAV-06-20_polyprotein_gene,_partial_cds	292	292	1.0	381.0	314.5
gi|213521669|gb|FJ355555.1|_Hepatitis_A_virus_isolate_Ind-HAV-06-17_polyprotein_gene,_partial_cds	292	292	1.0	381.0	314.5
gi|213521677|gb|FJ355559.1|_Hepatitis_A_virus_isolate_Ind-HAV-06-21_polyprotein_gene,_partial_cds	292	292	1.0	381.0	314.5
gi|213521655|gb|FJ355548.1|_Hepatitis_A_virus_isolate_Ind-HAV-06-10_polyprotein_gene,_partial_cds	292	292	1.0	381.0	314.5
gi|213521687|gb|FJ355564.1|_Hepatitis_A_virus_isolate_Ind-HAV-06-26_polyprotein_gene,_partial_cds	292	292	1.0	381.0	314.5
gi|213521737|gb|FJ355589.1|_Hepatitis_A_virus_isolate_Ind-HAV-06-51_polyprotein_gene,_partial_cds	292	292	1.0	381.0	314.5
gi|213521681|gb|FJ355561.1|_Hepatitis_A_virus_isolate_Ind-HAV-06-23_polyprotein_gene,_partial_cds	292	292	1.0	381.0	314.5
gi|213521647|gb|FJ355544.1|_Hepatitis_A_virus_isolate_Ind-HAV-06-6_polyprotein_gene,_partial_cds	292	292	1.0	381.0	314.5
gi|213521747|gb|FJ355594.1|_Hepatitis_A_virus_isolate_Ind-HAV-06-56_polyprotein_gene,_partial_cds	292	292	1.0	381.0	314.5
gi|213521763|gb|FJ355602.1|_Hepatitis_A_virus_isolate_Ind-HAV-06-64_polyprotein_gene,_partial_cds	292	292	1.0	381.0	314.5
gi|213521671|gb|FJ355556.1|_Hepatitis_A_virus_isolate_Ind-HAV-06-18_polyprotein_gene,_partial_cds	292	292	1.0	381.0	314.5
gi|213521701|gb|FJ355571.1|_Hepatitis_A_virus_isolate_Ind-HAV-06-33_polyprotein_gene,_partial_cds	292	292	1.0	381.0	314.5
gi|213521683|gb|FJ355562.1|_Hepatitis_A_virus_isolate_Ind-HAV-06-24_polyprotein_gene,_partial_cds	292	292	1.0	381.0	314.5
gi|213521707|gb|FJ355574.1|_Hepatitis_A_virus_isolate_Ind-HAV-06-36_polyprotein_gene,_partial_cds	292	292	1.0	381.0	314.5
gi|213521761|gb|FJ355601.1|_Hepatitis_A_virus_isolate_Ind-HAV-06-63_polyprotein_gene,_partial_cds	292	292	1.0	381.0	314.5
gi|213521643|gb|FJ355542.1|_Hepatitis_A_virus_isolate_Ind-HAV-06-4_polyprotein_gene,_partial_cds	292	292	1.0	381.0	314.5
gi|213521735|gb|FJ355588.1|_Hepatitis_A_virus_isolate_Ind-HAV-06-50_polyprotein_gene,_partial_cds	292	292	1.0	381.0	314.5
gi|213521657|gb|FJ355549.1|_Hepatitis_A_virus_isolate_Ind-HAV-06-11_polyprotein_gene,_partial_cds	292	292	1.0	381.0	314.5
gi|213521705|gb|FJ355573.1|_Hepatitis_A_virus_isolate_Ind-HAV-06-35_polyprotein_gene,_partial_cds	292	292	1.0	381.0	314.5
gi|213521637|gb|FJ355539.1|_Hepatitis_A_virus_isolate_Ind-HAV-06-1_polyprotein_gene,_partial_cds	292	292	1.0	381.0	314.5
gi|213521653|gb|FJ355547.1|_Hepatitis_A_virus_isolate_Ind-HAV-06-9_polyprotein_gene,_partial_cds	292	292	1.0	381.0	314.5
gi|213521717|gb|FJ355579.1|_Hepatitis_A_virus_isolate_Ind-HAV-06-41_polyprotein_gene,_partial_cds	292	292	1.0	381.0	314.5
gi|213521759|gb|FJ355600.1|_Hepatitis_A_virus_isolate_Ind-HAV-06-62_polyprotein_gene,_partial_cds	292	292	1.0	381.0	314.5
gi|213521679|gb|FJ355560.1|_Hepatitis_A_virus_isolate_Ind-HAV-06-22_polyprotein_gene,_partial_cds	292	292	1.0	381.0	314.5
gi|213521641|gb|FJ355541.1|_Hepatitis_A_virus_isolate_Ind-HAV-06-3_polyprotein_gene,_partial_cds	292	292	1.0	381.0	314.5
gi|213521699|gb|FJ355570.1|_Hepatitis_A_virus_isolate_Ind-HAV-06-32_polyprotein_gene,_partial_cds	292	292	1.0	381.0	314.5
gi|334098|gb|M34084.1|SHVVP1CP_Simian_hepatitis_A_virus_capsid_protein_VP1_mRNA,_partial_cds	2373	1289	0.543194268858	607.0	310.255555556
gi|25900791|emb|AJ519486.1|_Hepatitis_A_virus_partial_gene_for_polyprotein,_genomic_RNA,_strain_P27	2304	1005	0.436197916667	619.0	308.185714286
gi|329599|gb|M59286.1|HPACAPPRO_Hepatitis_A_virus_capsid_proteins_VP1,_VP2,_VP3,_VP4,_and_P2A_(P1_a	2521	1275	0.505751685839	538.0	306.375
gi|329613|gb|M66695.1|HPAP1P2A_Hepatitis_A_virus_capsid_polyprotein_mRNA,_partial_cds	2426	995	0.410140148392	607.0	304.671428571
gi|213521769|gb|FJ355605.1|_Hepatitis_A_virus_isolate_Ind-HAV-06-67_polyprotein_gene,_partial_cds	292	292	1.0	381.0	292.333333333
gi|213521767|gb|FJ355604.1|_Hepatitis_A_virus_isolate_Ind-HAV-06-66_polyprotein_gene,_partial_cds	292	292	1.0	381.0	292.333333333
gi|213521765|gb|FJ355603.1|_Hepatitis_A_virus_isolate_Ind-HAV-06-65_polyprotein_gene,_partial_cds	292	292	1.0	381.0	292.333333333
gi|14029754|gb|AF365952.1|_Hepatitis_A_virus_SA/10/2000/DE_capsid_protein_gene,_partial_cds	824	552	0.669902912621	410.0	287.333333333
gi|686484024|gb|KM486802.1|_Hepatitis_A_virus_isolate_ww3_nonfunctional_VP1_gene,_partial_sequence	576	187	0.324652777778	279.0	260.0
gi|686484031|gb|KM486807.1|_Hepatitis_A_virus_isolate_ww4_nonfunctional_VP1_gene,_partial_sequence	576	187	0.324652777778	275.0	258.0
gi|329609|gb|M14115.1|HPACP2_Hepatitis_A_virus,_3'_end_of_genome	1590	698	0.438993710692	453.0	256.333333333
gi|8980645|dbj|AB045668.1|_Hepatitis_A_virus_gene,_5'UTR,_partial_sequence,_strain:A58	301	299	0.993355481728	441.0	255.4
gi|213521439|gb|FJ355440.1|_Hepatitis_A_virus_isolate_Ind-HAV-81-6_polyprotein_gene,_partial_cds	291	205	0.704467353952	253.0	253.0
gi|213521479|gb|FJ355460.1|_Hepatitis_A_virus_isolate_Ind-HAV-85-2_polyprotein_gene,_partial_cds	291	205	0.704467353952	253.0	253.0
gi|75911407|gb|DQ172955.1|_Hepatitis_A_virus_isolate_Murud(2004)2_polyprotein_gene,_partial_cds	291	205	0.704467353952	253.0	253.0
gi|213521515|gb|FJ355478.1|_Hepatitis_A_virus_isolate_Ind-HAV-97-1_polyprotein_gene,_partial_cds	291	205	0.704467353952	253.0	253.0
gi|75911405|gb|DQ172954.1|_Hepatitis_A_virus_isolate_Murud(2004)1_polyprotein_gene,_partial_cds	291	205	0.704467353952	253.0	253.0
gi|75911413|gb|DQ172958.1|_Hepatitis_A_virus_isolate_Budhgaon(2004)2_polyprotein_gene,_partial_cds	291	205	0.704467353952	253.0	253.0
gi|213522055|gb|FJ355748.1|_Hepatitis_A_virus_isolate_Ind-HAV-07-90_polyprotein_gene,_partial_cds	291	205	0.704467353952	253.0	253.0
gi|75911411|gb|DQ172957.1|_Hepatitis_A_virus_isolate_Budhgaon(2004)1_polyprotein_gene,_partial_cds	291	205	0.704467353952	253.0	253.0
gi|75911401|gb|DQ172952.1|_Hepatitis_A_virus_isolate_Srigaon(2004)4_polyprotein_gene,_partial_cds	292	205	0.702054794521	253.0	253.0
gi|75911417|gb|DQ172960.1|_Hepatitis_A_virus_isolate_Budhgaon(2004)4_polyprotein_gene,_partial_cds	291	205	0.704467353952	253.0	253.0
gi|213521447|gb|FJ355444.1|_Hepatitis_A_virus_isolate_Ind-HAV-81-10_polyprotein_gene,_partial_cds	291	205	0.704467353952	253.0	253.0
gi|213522057|gb|FJ355749.1|_Hepatitis_A_virus_isolate_Ind-HAV-07-91_polyprotein_gene,_partial_cds	292	205	0.702054794521	253.0	253.0
gi|213522157|gb|FJ355799.1|_Hepatitis_A_virus_isolate_Ind-HAV-08-5_polyprotein_gene,_partial_cds	292	205	0.702054794521	253.0	253.0
gi|75911409|gb|DQ172956.1|_Hepatitis_A_virus_isolate_Murud(2004)3_polyprotein_gene,_partial_cds	291	205	0.704467353952	253.0	253.0
gi|213522117|gb|FJ355779.1|_Hepatitis_A_virus_isolate_Ind-HAV-07-121_polyprotein_gene,_partial_cds	292	205	0.702054794521	253.0	253.0
gi|23304275|emb|AJ505797.1|_Hepatitis_A_virus_partial_gene_for_polyprotein,_VP3-VP1_junction,_isola	273	141	0.516483516484	255.0	252.5
gi|213521979|gb|FJ355710.1|_Hepatitis_A_virus_isolate_Ind-HAV-07-52_polyprotein_gene,_partial_cds	291	204	0.701030927835	250.0	250.0
gi|213522277|gb|FJ355859.1|_Hepatitis_A_virus_isolate_Ind-HAV-08-65_polyprotein_gene,_partial_cds	291	204	0.701030927835	250.0	250.0
gi|213521923|gb|FJ355682.1|_Hepatitis_A_virus_isolate_Ind-HAV-07-24_polyprotein_gene,_partial_cds	291	204	0.701030927835	250.0	250.0
gi|213521743|gb|FJ355592.1|_Hepatitis_A_virus_isolate_Ind-HAV-06-54_polyprotein_gene,_partial_cds	292	205	0.702054794521	248.0	248.0
gi|213521837|gb|FJ355639.1|_Hepatitis_A_virus_isolate_Ind-HAV-06-101_polyprotein_gene,_partial_cds	292	205	0.702054794521	248.0	248.0
gi|213521971|gb|FJ355706.1|_Hepatitis_A_virus_isolate_Ind-HAV-07-48_polyprotein_gene,_partial_cds	291	205	0.704467353952	248.0	248.0
gi|213521803|gb|FJ355622.1|_Hepatitis_A_virus_isolate_Ind-HAV-06-84_polyprotein_gene,_partial_cds	292	205	0.702054794521	248.0	248.0
gi|213522153|gb|FJ355797.1|_Hepatitis_A_virus_isolate_Ind-HAV-08-3_polyprotein_gene,_partial_cds	292	205	0.702054794521	248.0	248.0
gi|213521831|gb|FJ355636.1|_Hepatitis_A_virus_isolate_Ind-HAV-06-98_polyprotein_gene,_partial_cds	292	205	0.702054794521	248.0	248.0
gi|213522131|gb|FJ355786.1|_Hepatitis_A_virus_isolate_Ind-HAV-07-128_polyprotein_gene,_partial_cds	292	205	0.702054794521	248.0	248.0
gi|213521917|gb|FJ355679.1|_Hepatitis_A_virus_isolate_Ind-HAV-07-21_polyprotein_gene,_partial_cds	292	205	0.702054794521	248.0	248.0
gi|213522167|gb|FJ355804.1|_Hepatitis_A_virus_isolate_Ind-HAV-08-10_polyprotein_gene,_partial_cds	292	205	0.702054794521	248.0	248.0
gi|213521713|gb|FJ355577.1|_Hepatitis_A_virus_isolate_Ind-HAV-06-39_polyprotein_gene,_partial_cds	292	205	0.702054794521	248.0	248.0
gi|213521823|gb|FJ355632.1|_Hepatitis_A_virus_isolate_Ind-HAV-06-94_polyprotein_gene,_partial_cds	292	205	0.702054794521	248.0	248.0
gi|213521435|gb|FJ355438.1|_Hepatitis_A_virus_isolate_Ind-HAV-81-4_polyprotein_gene,_partial_cds	291	205	0.704467353952	248.0	248.0
gi|213522197|gb|FJ355819.1|_Hepatitis_A_virus_isolate_Ind-HAV-08-25_polyprotein_gene,_partial_cds	292	205	0.702054794521	248.0	248.0
gi|213521995|gb|FJ355718.1|_Hepatitis_A_virus_isolate_Ind-HAV-07-60_polyprotein_gene,_partial_cds	292	205	0.702054794521	248.0	248.0
gi|213521819|gb|FJ355630.1|_Hepatitis_A_virus_isolate_Ind-HAV-06-92_polyprotein_gene,_partial_cds	292	205	0.702054794521	248.0	248.0
gi|213521973|gb|FJ355707.1|_Hepatitis_A_virus_isolate_Ind-HAV-07-49_polyprotein_gene,_partial_cds	292	205	0.702054794521	248.0	248.0
gi|213522101|gb|FJ355771.1|_Hepatitis_A_virus_isolate_Ind-HAV-07-113_polyprotein_gene,_partial_cds	292	205	0.702054794521	248.0	248.0
gi|213521875|gb|FJ355658.1|_Hepatitis_A_virus_isolate_Ind-HAV-06-120_polyprotein_gene,_partial_cds	292	205	0.702054794521	248.0	248.0
gi|213521893|gb|FJ355667.1|_Hepatitis_A_virus_isolate_Ind-HAV-07-9_polyprotein_gene,_partial_cds	291	205	0.704467353952	248.0	248.0
gi|213521915|gb|FJ355678.1|_Hepatitis_A_virus_isolate_Ind-HAV-07-20_polyprotein_gene,_partial_cds	291	205	0.704467353952	248.0	248.0
gi|213522203|gb|FJ355822.1|_Hepatitis_A_virus_isolate_Ind-HAV-08-28_polyprotein_gene,_partial_cds	292	205	0.702054794521	248.0	248.0
gi|213522045|gb|FJ355743.1|_Hepatitis_A_virus_isolate_Ind-HAV-07-85_polyprotein_gene,_partial_cds	292	205	0.702054794521	248.0	248.0
gi|213522155|gb|FJ355798.1|_Hepatitis_A_virus_isolate_Ind-HAV-08-4_polyprotein_gene,_partial_cds	292	205	0.702054794521	248.0	248.0
gi|226424598|gb|FJ227134.1|_Hepatitis_A_virus_isolate_SIME4_5'_non-coding_region_genomic_sequence;_	292	205	0.702054794521	248.0	248.0
gi|213522129|gb|FJ355785.1|_Hepatitis_A_virus_isolate_Ind-HAV-07-127_polyprotein_gene,_partial_cds	292	205	0.702054794521	248.0	248.0
gi|213521793|gb|FJ355617.1|_Hepatitis_A_virus_isolate_Ind-HAV-06-79_polyprotein_gene,_partial_cds	292	205	0.702054794521	248.0	248.0
gi|213522077|gb|FJ355759.1|_Hepatitis_A_virus_isolate_Ind-HAV-07-101_polyprotein_gene,_partial_cds	292	205	0.702054794521	248.0	248.0
gi|213521891|gb|FJ355666.1|_Hepatitis_A_virus_isolate_Ind-HAV-07-8_polyprotein_gene,_partial_cds	292	205	0.702054794521	248.0	248.0
gi|213521991|gb|FJ355716.1|_Hepatitis_A_virus_isolate_Ind-HAV-07-58_polyprotein_gene,_partial_cds	291	205	0.704467353952	248.0	248.0
gi|213522089|gb|FJ355765.1|_Hepatitis_A_virus_isolate_Ind-HAV-07-107_polyprotein_gene,_partial_cds	292	205	0.702054794521	248.0	248.0
gi|213521885|gb|FJ355663.1|_Hepatitis_A_virus_isolate_Ind-HAV-07-5_polyprotein_gene,_partial_cds	292	205	0.702054794521	248.0	248.0
gi|213521929|gb|FJ355685.1|_Hepatitis_A_virus_isolate_Ind-HAV-07-27_polyprotein_gene,_partial_cds	292	205	0.702054794521	248.0	248.0
gi|213521941|gb|FJ355691.1|_Hepatitis_A_virus_isolate_Ind-HAV-07-33_polyprotein_gene,_partial_cds	292	205	0.702054794521	248.0	248.0
gi|213521889|gb|FJ355665.1|_Hepatitis_A_virus_isolate_Ind-HAV-07-7_polyprotein_gene,_partial_cds	292	205	0.702054794521	248.0	248.0
gi|213522227|gb|FJ355834.1|_Hepatitis_A_virus_isolate_Ind-HAV-08-40_polyprotein_gene,_partial_cds	292	205	0.702054794521	248.0	248.0
gi|213522151|gb|FJ355796.1|_Hepatitis_A_virus_isolate_Ind-HAV-08-2_polyprotein_gene,_partial_cds	292	205	0.702054794521	248.0	248.0
gi|213521843|gb|FJ355642.1|_Hepatitis_A_virus_isolate_Ind-HAV-06-104_polyprotein_gene,_partial_cds	292	205	0.702054794521	248.0	248.0
gi|213522219|gb|FJ355830.1|_Hepatitis_A_virus_isolate_Ind-HAV-08-36_polyprotein_gene,_partial_cds	292	205	0.702054794521	248.0	248.0
gi|213522183|gb|FJ355812.1|_Hepatitis_A_virus_isolate_Ind-HAV-08-18_polyprotein_gene,_partial_cds	292	205	0.702054794521	248.0	248.0
gi|213522109|gb|FJ355775.1|_Hepatitis_A_virus_isolate_Ind-HAV-07-117_polyprotein_gene,_partial_cds	292	205	0.702054794521	248.0	248.0
gi|213522135|gb|FJ355788.1|_Hepatitis_A_virus_isolate_Ind-HAV-07-130_polyprotein_gene,_partial_cds	292	205	0.702054794521	248.0	248.0
gi|213522111|gb|FJ355776.1|_Hepatitis_A_virus_isolate_Ind-HAV-07-118_polyprotein_gene,_partial_cds	292	205	0.702054794521	248.0	248.0
gi|213521881|gb|FJ355661.1|_Hepatitis_A_virus_isolate_Ind-HAV-07-3_polyprotein_gene,_partial_cds	292	205	0.702054794521	248.0	248.0
gi|213521795|gb|FJ355618.1|_Hepatitis_A_virus_isolate_Ind-HAV-06-80_polyprotein_gene,_partial_cds	292	205	0.702054794521	248.0	248.0
gi|213521911|gb|FJ355676.1|_Hepatitis_A_virus_isolate_Ind-HAV-07-18_polyprotein_gene,_partial_cds	292	205	0.702054794521	248.0	248.0
gi|213522147|gb|FJ355794.1|_Hepatitis_A_virus_isolate_Ind-HAV-07-136_polyprotein_gene,_partial_cds	292	205	0.702054794521	248.0	248.0
gi|213521869|gb|FJ355655.1|_Hepatitis_A_virus_isolate_Ind-HAV-06-117_polyprotein_gene,_partial_cds	292	205	0.702054794521	248.0	248.0
gi|213522053|gb|FJ355747.1|_Hepatitis_A_virus_isolate_Ind-HAV-07-89_polyprotein_gene,_partial_cds	292	205	0.702054794521	248.0	248.0
gi|213521921|gb|FJ355681.1|_Hepatitis_A_virus_isolate_Ind-HAV-07-23_polyprotein_gene,_partial_cds	292	205	0.702054794521	248.0	248.0
gi|213521939|gb|FJ355690.1|_Hepatitis_A_virus_isolate_Ind-HAV-07-32_polyprotein_gene,_partial_cds	292	205	0.702054794521	248.0	248.0
gi|213521953|gb|FJ355697.1|_Hepatitis_A_virus_isolate_Ind-HAV-07-39_polyprotein_gene,_partial_cds	292	205	0.702054794521	248.0	248.0
gi|213522139|gb|FJ355790.1|_Hepatitis_A_virus_isolate_Ind-HAV-07-132_polyprotein_gene,_partial_cds	292	205	0.702054794521	248.0	248.0
gi|213522237|gb|FJ355839.1|_Hepatitis_A_virus_isolate_Ind-HAV-08-45_polyprotein_gene,_partial_cds	292	205	0.702054794521	248.0	248.0
gi|213522017|gb|FJ355729.1|_Hepatitis_A_virus_isolate_Ind-HAV-07-71_polyprotein_gene,_partial_cds	292	205	0.702054794521	248.0	248.0
gi|213521897|gb|FJ355669.1|_Hepatitis_A_virus_isolate_Ind-HAV-07-11_polyprotein_gene,_partial_cds	292	205	0.702054794521	248.0	248.0
[truncated: 7,437 more rows]
