# Supplementary material for: Metavisitor, a Suite of Galaxy Tools for Simple and Rapid Detection and Discovery of Viruses in Deep Sequence Data
Source: PLoS One. 2017 Jan 3;12(1):e0168397. doi: 10.1371/journal.pone.0168397 (PMC5207757; doi:10.1371/journal.pone.0168397)
Supplement: S16 File — These reports are summarized in Table 4. (TXT) [file pone.0168397.s033.txt]

--- SRR1613380.fastqsanger ---
# subject	subject length	Total Subject Coverage	Relative Subject Coverage	Best Bit Score	Mean Bit Score
gi|667852686|gb|KM233054.1|_Zaire_ebolavirus_isolate_Ebola_virus/H.sapiens-wt/SLE/2014/Makona-G3729	18948	18933	0.999208359721	34144.0	34144.0
gi|661348705|gb|KM034560.1|_Zaire_ebolavirus_isolate_Ebola_virus/H.sapiens-wt/SLE/2014/Makona-G3682	18952	18933	0.998997467286	34144.0	34144.0
gi|661348675|gb|KM034557.1|_Zaire_ebolavirus_isolate_Ebola_virus/H.sapiens-wt/SLE/2014/Makona-G3677	18956	18933	0.998786663853	34144.0	34144.0
gi|824040782|gb|KR817228.1|_Zaire_ebolavirus_isolate_Ebola_virus/H.sapiens-wt/SLE/2014/Makona-EM_08	18959	18933	0.998628619653	34144.0	34144.0
gi|667852872|gb|KM233072.1|_Zaire_ebolavirus_isolate_Ebola_virus/H.sapiens-wt/SLE/2014/Makona-G3782	18949	18933	0.999155628265	34144.0	34144.0
gi|667852767|gb|KM233062.1|_Zaire_ebolavirus_isolate_Ebola_virus/H.sapiens-wt/SLE/2014/Makona-G3758	18937	18932	0.999735966626	34142.0	34142.0
gi|667852957|gb|KM233080.1|_Zaire_ebolavirus_isolate_Ebola_virus/H.sapiens-wt/SLE/2014/Makona-G3799	18945	18933	0.99936658749	34139.0	34139.0
gi|667852531|gb|KM233039.1|_Zaire_ebolavirus_isolate_Ebola_virus/H.sapiens-wt/SLE/2014/Makona-EM112	18953	18933	0.998944758086	34139.0	34139.0
gi|824040834|gb|KR817232.1|_Zaire_ebolavirus_isolate_Ebola_virus/H.sapiens-wt/LBR/2014/Makona-EM_08	18959	18933	0.998628619653	34139.0	34139.0
gi|667852716|gb|KM233057.1|_Zaire_ebolavirus_isolate_Ebola_virus/H.sapiens-wt/SLE/2014/Makona-G3735	18954	18933	0.998892054448	34139.0	34139.0
gi|667853228|gb|KM233106.1|_Zaire_ebolavirus_isolate_Ebola_virus/H.sapiens-wt/SLE/2014/Makona-G3840	18945	18933	0.99936658749	34139.0	34139.0
gi|667853134|gb|KM233097.1|_Zaire_ebolavirus_isolate_Ebola_virus/H.sapiens-wt/SLE/2014/Makona-G3823	18953	18933	0.998944758086	34139.0	34139.0
gi|667852706|gb|KM233056.1|_Zaire_ebolavirus_isolate_Ebola_virus/H.sapiens-wt/SLE/2014/Makona-G3735	18957	18933	0.998733976895	34139.0	34139.0
gi|667852778|gb|KM233063.1|_Zaire_ebolavirus_isolate_Ebola_virus/H.sapiens-wt/SLE/2014/Makona-G3764	18955	18933	0.99883935637	34139.0	34139.0
gi|824038728|gb|KR817067.1|_Zaire_ebolavirus_isolate_Ebola_virus/H.sapiens-wt/GIN/2014/Makona-EM_00	18958	18933	0.998681295495	34139.0	34139.0
gi|667852635|gb|KM233049.1|_Zaire_ebolavirus_isolate_Ebola_virus/H.sapiens-wt/SLE/2014/Makona-G3707	18946	18933	0.999313839333	34139.0	34139.0
gi|820743345|gb|KR534516.1|_Zaire_ebolavirus_isolate_Ebola_virus/H.sapiens-wt/GIN/2014/Makona-Conak	18958	18933	0.998681295495	34135.0	34135.0
gi|807051541|gb|KR105207.1|_Zaire_ebolavirus_isolate_Ebola_virus/H.sapiens-wt/SLE/2014/Makona-G3917	18941	18933	0.999577635816	34135.0	34135.0
gi|667852666|gb|KM233052.1|_Zaire_ebolavirus_isolate_Ebola_virus/H.sapiens-wt/SLE/2014/Makona-G3713	18941	18933	0.999577635816	34135.0	34135.0
gi|820743265|gb|KR534508.1|_Zaire_ebolavirus_isolate_Ebola_virus/H.sapiens-wt/GIN/2014/Makona-Conak	18952	18933	0.998997467286	34135.0	34135.0
gi|667853124|gb|KM233096.1|_Zaire_ebolavirus_isolate_Ebola_virus/H.sapiens-wt/SLE/2014/Makona-G3822	18953	18933	0.998944758086	34135.0	34135.0
gi|667853301|gb|KM233113.1|_Zaire_ebolavirus_isolate_Ebola_virus/H.sapiens-wt/SLE/2014/Makona-G3856	18958	18933	0.998681295495	34135.0	34135.0
gi|667853197|gb|KM233103.1|_Zaire_ebolavirus_isolate_Ebola_virus/H.sapiens-wt/SLE/2014/Makona-G3831	18950	18933	0.999102902375	34135.0	34135.0
gi|667852646|gb|KM233050.1|_Zaire_ebolavirus_isolate_Ebola_virus/H.sapiens-wt/SLE/2014/Makona-G3713	18956	18933	0.998786663853	34135.0	34135.0
gi|824039296|gb|KR817110.1|_Zaire_ebolavirus_isolate_Ebola_virus/H.sapiens-wt/LBR/2014/Makona-EM_07	18959	18933	0.998628619653	34135.0	34135.0
gi|667852676|gb|KM233053.1|_Zaire_ebolavirus_isolate_Ebola_virus/H.sapiens-wt/SLE/2014/Makona-G3724	18957	18933	0.998733976895	34135.0	34135.0
gi|824038898|gb|KR817078.1|_Zaire_ebolavirus_isolate_Ebola_virus/H.sapiens-wt/GIN/2014/Makona-EM_00	18959	18933	0.998628619653	34135.0	34135.0
gi|667853155|gb|KM233099.1|_Zaire_ebolavirus_isolate_Ebola_virus/H.sapiens-wt/SLE/2014/Makona-G3825	18953	18933	0.998944758086	34135.0	34135.0
gi|667852656|gb|KM233051.1|_Zaire_ebolavirus_isolate_Ebola_virus/H.sapiens-wt/SLE/2014/Makona-G3713	18951	18933	0.999050182048	34135.0	34135.0
gi|820743385|gb|KR534520.1|_Zaire_ebolavirus_isolate_Ebola_virus/H.sapiens-wt/GIN/2014/Makona-Conak	18954	18933	0.998892054448	34135.0	34135.0
gi|667853145|gb|KM233098.1|_Zaire_ebolavirus_isolate_Ebola_virus/H.sapiens-wt/SLE/2014/Makona-G3825	18950	18933	0.999102902375	34135.0	34135.0
gi|667853311|gb|KM233114.1|_Zaire_ebolavirus_isolate_Ebola_virus/H.sapiens-wt/SLE/2014/Makona-G3856	18939	18933	0.99968319341	34135.0	34135.0
gi|824039309|gb|KR817111.1|_Zaire_ebolavirus_isolate_Ebola_virus/H.sapiens-wt/LBR/2014/Makona-EM_07	18959	18933	0.998628619653	34135.0	34135.0
gi|724722348|gb|KP178538.1|_Zaire_ebolavirus_isolate_Ebola_virus/H.sapiens-wt/LBR/2014/Makona-20140	18958	18933	0.998681295495	34135.0	34135.0
gi|667853270|gb|KM233110.1|_Zaire_ebolavirus_isolate_Ebola_virus/H.sapiens-wt/SLE/2014/Makona-G3848	18956	18933	0.998786663853	34135.0	34135.0
gi|824039346|gb|KR817114.1|_Zaire_ebolavirus_isolate_Ebola_virus/H.sapiens-wt/LBR/2014/Makona-EM_07	18959	18933	0.998628619653	34135.0	34135.0
gi|807051521|gb|KR105205.1|_Zaire_ebolavirus_isolate_Ebola_virus/H.sapiens-wt/SLE/2014/Makona-G3889	18937	18932	0.999735966626	34133.0	34133.0
gi|661348665|gb|KM034556.1|_Zaire_ebolavirus_isolate_Ebola_virus/H.sapiens-wt/SLE/2014/Makona-G3677	18932	18927	0.999735896894	34133.0	34133.0
gi|820743475|gb|KR534529.1|_Zaire_ebolavirus_isolate_Ebola_virus/H.sapiens-wt/GIN/2014/Makona-Conak	18938	18931	0.999630372795	34131.0	34131.0
gi|820743325|gb|KR534514.1|_Zaire_ebolavirus_isolate_Ebola_virus/H.sapiens-wt/GIN/2014/Makona-Conak	18954	18933	0.998892054448	34130.0	34130.0
gi|820743335|gb|KR534515.1|_Zaire_ebolavirus_isolate_Ebola_virus/H.sapiens-wt/GIN/2014/Makona-Conak	18957	18933	0.998733976895	34130.0	34130.0
gi|824038298|gb|KR781608.1|_Zaire_ebolavirus_strain_Ebola_virus/H.sapiens-rec/LBR/2014/Makona-L2014	18957	18933	0.998733976895	34130.0	34130.0
gi|820743405|gb|KR534522.1|_Zaire_ebolavirus_isolate_Ebola_virus/H.sapiens-wt/GIN/2014/Makona-Conak	18952	18933	0.998997467286	34130.0	34130.0
gi|667853259|gb|KM233109.1|_Zaire_ebolavirus_isolate_Ebola_virus/H.sapiens-wt/SLE/2014/Makona-G3846	18958	18933	0.998681295495	34130.0	34130.0
gi|824038822|gb|KR817072.1|_Zaire_ebolavirus_isolate_Ebola_virus/H.sapiens-wt/GIN/2014/Makona-EM_00	18947	18933	0.999261096744	34130.0	34130.0
gi|807051651|gb|KR105218.1|_Zaire_ebolavirus_isolate_Ebola_virus/H.sapiens-wt/SLE/2014/Makona-G4217	18942	18933	0.999524865379	34130.0	34130.0
gi|820743395|gb|KR534521.1|_Zaire_ebolavirus_isolate_Ebola_virus/H.sapiens-wt/GIN/2014/Makona-Conak	18954	18933	0.998892054448	34130.0	34130.0
gi|667852851|gb|KM233070.1|_Zaire_ebolavirus_isolate_Ebola_virus/H.sapiens-wt/SLE/2014/Makona-G3770	18959	18933	0.998628619653	34130.0	34130.0
gi|667852840|gb|KM233069.1|_Zaire_ebolavirus_isolate_Ebola_virus/H.sapiens-wt/SLE/2014/Makona-G3770	18958	18933	0.998681295495	34130.0	34130.0
gi|824038885|gb|KR817077.1|_Zaire_ebolavirus_isolate_Ebola_virus/H.sapiens-wt/GIN/2014/Makona-EM_00	18957	18933	0.998733976895	34130.0	34130.0
gi|667853082|gb|KM233092.1|_Zaire_ebolavirus_isolate_Ebola_virus/H.sapiens-wt/SLE/2014/Makona-G3818	18948	18933	0.999208359721	34130.0	34130.0
gi|807052300|gb|KR105283.1|_Zaire_ebolavirus_isolate_Ebola_virus/H.sapiens-wt/SLE/2014/Makona-G4960	18954	18933	0.998892054448	34130.0	34130.0
gi|824040909|gb|KR817238.1|_Zaire_ebolavirus_isolate_Ebola_virus/H.sapiens-wt/SLE/2014/Makona-EM_08	18959	18933	0.998628619653	34130.0	34130.0
gi|667853186|gb|KM233102.1|_Zaire_ebolavirus_isolate_Ebola_virus/H.sapiens-wt/SLE/2014/Makona-G3829	18945	18933	0.99936658749	34130.0	34130.0
gi|807052500|gb|KR105303.1|_Zaire_ebolavirus_isolate_Ebola_virus/H.sapiens-wt/SLE/2014/Makona-G5296	18954	18933	0.998892054448	34130.0	34130.0
gi|824039321|gb|KR817112.1|_Zaire_ebolavirus_isolate_Ebola_virus/H.sapiens-wt/LBR/2014/Makona-EM_07	18958	18933	0.998681295495	34130.0	34130.0
gi|824039432|gb|KR817121.1|_Zaire_ebolavirus_isolate_Ebola_virus/H.sapiens-wt/GIN/2014/Makona-EM_07	18959	18933	0.998628619653	34130.0	34130.0
gi|806645493|gb|KR074998.1|_Zaire_ebolavirus_isolate_Ebola_virus_H.sapiens-wt/LBR/2015/Makona-Liber	18958	18933	0.998681295495	34130.0	34130.0
gi|807052310|gb|KR105284.1|_Zaire_ebolavirus_isolate_Ebola_virus/H.sapiens-wt/SLE/2014/Makona-G4971	18937	18932	0.999735966626	34128.0	34128.0
gi|807051951|gb|KR105248.1|_Zaire_ebolavirus_isolate_Ebola_virus/H.sapiens-wt/SLE/2014/Makona-G4416	18952	18933	0.998997467286	34126.0	34126.0
gi|824039952|gb|KR817162.1|_Zaire_ebolavirus_isolate_Ebola_virus/H.sapiens-wt/GIN/2014/Makona-EM_07	18958	18933	0.998681295495	34126.0	34126.0
gi|824039457|gb|KR817123.1|_Zaire_ebolavirus_isolate_Ebola_virus/H.sapiens-wt/LBR/2014/Makona-EM_07	18958	18933	0.998681295495	34126.0	34126.0
gi|824040770|gb|KR817227.1|_Zaire_ebolavirus_isolate_Ebola_virus/H.sapiens-wt/SLE/2014/Makona-EM_07	18959	18933	0.998628619653	34126.0	34126.0
gi|824039026|gb|KR817088.1|_Zaire_ebolavirus_isolate_Ebola_virus/H.sapiens-wt/GIN/2014/Makona-EM_00	18959	18933	0.998628619653	34126.0	34126.0
gi|661348655|gb|KM034555.1|_Zaire_ebolavirus_isolate_Ebola_virus/H.sapiens-wt/SLE/2014/Makona-G3676	18950	18933	0.999102902375	34126.0	34126.0
gi|807051891|gb|KR105242.1|_Zaire_ebolavirus_isolate_Ebola_virus/H.sapiens-wt/SLE/2014/Makona-G4350	18941	18933	0.999577635816	34126.0	34126.0
gi|667852903|gb|KM233075.1|_Zaire_ebolavirus_isolate_Ebola_virus/H.sapiens-wt/SLE/2014/Makona-G3788	18931	18926	0.999735882943	34126.0	34126.0
gi|824038797|gb|KR817070.1|_Zaire_ebolavirus_isolate_Ebola_virus/H.sapiens-wt/GIN/2014/Makona-EM_00	18959	18933	0.998628619653	34126.0	34126.0
gi|824040883|gb|KR817236.1|_Zaire_ebolavirus_isolate_Ebola_virus/H.sapiens-wt/SLE/2014/Makona-EM_08	18959	18933	0.998628619653	34126.0	34126.0
gi|807051721|gb|KR105225.1|_Zaire_ebolavirus_isolate_Ebola_virus/H.sapiens-wt/SLE/2014/Makona-G4254	18931	18926	0.999735882943	34126.0	34126.0
gi|820743315|gb|KR534513.1|_Zaire_ebolavirus_isolate_Ebola_virus/H.sapiens-wt/GIN/2014/Makona-Macen	18958	18933	0.998681295495	34126.0	34126.0
gi|661348645|gb|KM034554.1|_Zaire_ebolavirus_isolate_Ebola_virus/H.sapiens-wt/SLE/2014/Makona-G3676	18948	18933	0.999208359721	34126.0	34126.0
gi|806645475|gb|KR074996.1|_Zaire_ebolavirus_isolate_Ebola_virus_H.sapiens-wt/LBR/2014/Makona-Liber	18958	18933	0.998681295495	34126.0	34126.0
gi|824038772|gb|KR817068.1|_Zaire_ebolavirus_isolate_Ebola_virus/H.sapiens-wt/GIN/2014/Makona-EM_00	18959	18933	0.998628619653	34126.0	34126.0
gi|807051681|gb|KR105221.1|_Zaire_ebolavirus_isolate_Ebola_virus/H.sapiens-wt/SLE/2014/Makona-G4236	18933	18926	0.999630275181	34126.0	34126.0
gi|807051901|gb|KR105243.1|_Zaire_ebolavirus_isolate_Ebola_virus/H.sapiens-wt/SLE/2014/Makona-G4380	18952	18933	0.998997467286	34126.0	34126.0
gi|824039272|gb|KR817108.1|_Zaire_ebolavirus_isolate_Ebola_virus/H.sapiens-wt/LBR/2014/Makona-EM_07	18959	18933	0.998628619653	34126.0	34126.0
gi|667853166|gb|KM233100.1|_Zaire_ebolavirus_isolate_Ebola_virus/H.sapiens-wt/SLE/2014/Makona-G3826	18932	18927	0.999735896894	34124.0	34124.0
gi|807051911|gb|KR105244.1|_Zaire_ebolavirus_isolate_Ebola_virus/H.sapiens-wt/SLE/2014/Makona-G4382	18949	18934	0.999208401499	34124.0	34124.0
gi|807051881|gb|KR105241.1|_Zaire_ebolavirus_isolate_Ebola_virus/H.sapiens-wt/SLE/2014/Makona-G4348	18935	18930	0.999735938738	34124.0	34124.0
gi|824039572|gb|KR817132.1|_Zaire_ebolavirus_isolate_Ebola_virus/H.sapiens-wt/GIN/2014/Makona-EM_07	18939	18931	0.999577591214	34122.0	34122.0
gi|820743455|gb|KR534527.1|_Zaire_ebolavirus_isolate_Ebola_virus/H.sapiens-wt/GIN/2014/Makona-Conak	18952	18933	0.998997467286	34121.0	34121.0
gi|824039534|gb|KR817129.1|_Zaire_ebolavirus_isolate_Ebola_virus/H.sapiens-wt/LBR/2014/Makona-EM_07	18959	18933	0.998628619653	34121.0	34121.0
gi|824040846|gb|KR817233.1|_Zaire_ebolavirus_isolate_Ebola_virus/H.sapiens-wt/LBR/2014/Makona-EM_08	18959	18933	0.998628619653	34121.0	34121.0
gi|807052031|gb|KR105256.1|_Zaire_ebolavirus_isolate_Ebola_virus/H.sapiens-wt/SLE/2014/Makona-G4445	18954	18933	0.998892054448	34121.0	34121.0
gi|667853103|gb|KM233094.1|_Zaire_ebolavirus_isolate_Ebola_virus/H.sapiens-wt/SLE/2014/Makona-G3820	18925	18920	0.999735799207	34121.0	34121.0
gi|807052960|gb|KR105349.1|_Zaire_ebolavirus_isolate_Ebola_virus/H.sapiens-wt/SLE/2014/Makona-G6104	18941	18933	0.999577635816	34121.0	34121.0
gi|824039497|gb|KR817126.1|_Zaire_ebolavirus_isolate_Ebola_virus/H.sapiens-wt/GIN/2014/Makona-EM_07	18932	18925	0.999630255652	34121.0	34121.0
gi|807052880|gb|KR105341.1|_Zaire_ebolavirus_isolate_Ebola_virus/H.sapiens-wt/SLE/2014/Makona-G6020	18945	18933	0.99936658749	34121.0	34121.0
gi|820743725|gb|KR534554.1|_Zaire_ebolavirus_isolate_Ebola_virus/H.sapiens-wt/GIN/2014/Makona-Forec	18953	18933	0.998944758086	34121.0	34121.0
gi|824039358|gb|KR817115.1|_Zaire_ebolavirus_isolate_Ebola_virus/H.sapiens-wt/LBR/2014/Makona-EM_07	18930	18925	0.999735868991	34121.0	34121.0
gi|824039199|gb|KR817102.1|_Zaire_ebolavirus_isolate_Ebola_virus/H.sapiens-wt/GIN/2015/Makona-EM_00	18958	18933	0.998681295495	34121.0	34121.0
gi|824038987|gb|KR817085.1|_Zaire_ebolavirus_isolate_Ebola_virus/H.sapiens-wt/GIN/2014/Makona-EM_00	18959	18933	0.998628619653	34121.0	34121.0
gi|824039038|gb|KR817089.1|_Zaire_ebolavirus_isolate_Ebola_virus/H.sapiens-wt/GIN/2014/Makona-EM_00	18959	18933	0.998628619653	34121.0	34121.0
gi|824039634|gb|KR817137.1|_Zaire_ebolavirus_isolate_Ebola_virus/H.sapiens-wt/GIN/2014/Makona-EM_07	18959	18933	0.998628619653	34121.0	34121.0
gi|667852967|gb|KM233081.1|_Zaire_ebolavirus_isolate_Ebola_virus/H.sapiens-wt/SLE/2014/Makona-G3800	18925	18920	0.999735799207	34121.0	34121.0
gi|725101076|gb|KP184503.1|_Zaire_ebolavirus_isolate_Ebola_virus/H.sapiens-tc/GBR/2014/Makona-UK1.1	18957	18933	0.998733976895	34121.0	34121.0
gi|824039395|gb|KR817118.1|_Zaire_ebolavirus_isolate_Ebola_virus/H.sapiens-wt/GIN/2014/Makona-EM_07	18955	18933	0.99883935637	34121.0	34121.0
gi|824038937|gb|KR817081.1|_Zaire_ebolavirus_isolate_Ebola_virus/H.sapiens-wt/GIN/2014/Makona-EM_00	18959	18933	0.998628619653	34121.0	34121.0
gi|824039235|gb|KR817105.1|_Zaire_ebolavirus_isolate_Ebola_virus/H.sapiens-wt/GIN/2015/Makona-EM_00	18957	18933	0.998733976895	34121.0	34121.0
gi|820905737|gb|KR653280.1|_Zaire_ebolavirus_isolate_Ebola_virus/H.sapiens-wt/SLE/2014/Makona-20140	18942	18933	0.999524865379	34119.0	34119.0
gi|807051781|gb|KR105231.1|_Zaire_ebolavirus_isolate_Ebola_virus/H.sapiens-wt/SLE/2014/Makona-G4316	18932	18927	0.999735896894	34119.0	34119.0
gi|824040200|gb|KR817182.1|_Zaire_ebolavirus_isolate_Ebola_virus/H.sapiens-wt/GIN/2014/Makona-EM_07	18959	18932	0.998575874255	34119.0	34119.0
gi|807051691|gb|KR105222.1|_Zaire_ebolavirus_isolate_Ebola_virus/H.sapiens-wt/SLE/2014/Makona-G4250	18927	18922	0.999735827125	34119.0	34119.0
gi|807051861|gb|KR105239.1|_Zaire_ebolavirus_isolate_Ebola_virus/H.sapiens-wt/SLE/2014/Makona-G4345	18931	18926	0.999735882943	34117.0	34117.0
gi|824039484|gb|KR817125.1|_Zaire_ebolavirus_isolate_Ebola_virus/H.sapiens-wt/LBR/2014/Makona-EM_07	18956	18932	0.998733910108	34117.0	34117.0
gi|807051601|gb|KR105213.1|_Zaire_ebolavirus_isolate_Ebola_virus/H.sapiens-wt/SLE/2014/Makona-G4132	18933	18928	0.999735910844	34117.0	34117.0
gi|820905447|gb|KR653251.1|_Zaire_ebolavirus_isolate_Ebola_virus/H.sapiens-wt/SLE/2014/Makona-20140	18931	18926	0.999735882943	34117.0	34117.0
gi|824039013|gb|KR817087.1|_Zaire_ebolavirus_isolate_Ebola_virus/H.sapiens-wt/GIN/2014/Makona-EM_00	18958	18933	0.998681295495	34117.0	34117.0
gi|807051741|gb|KR105227.1|_Zaire_ebolavirus_isolate_Ebola_virus/H.sapiens-wt/SLE/2014/Makona-G4263	18943	18933	0.999472100512	34117.0	34117.0
gi|807051991|gb|KR105252.1|_Zaire_ebolavirus_isolate_Ebola_virus/H.sapiens-wt/SLE/2014/Makona-G4424	18948	18933	0.999208359721	34117.0	34117.0
gi|807052910|gb|KR105344.1|_Zaire_ebolavirus_isolate_Ebola_virus/H.sapiens-wt/SLE/2014/Makona-G6069	18943	18933	0.999472100512	34117.0	34117.0
gi|820743485|gb|KR534530.1|_Zaire_ebolavirus_isolate_Ebola_virus/H.sapiens-wt/GIN/2014/Makona-Coyah	18956	18933	0.998786663853	34117.0	34117.0
gi|824038809|gb|KR817071.1|_Zaire_ebolavirus_isolate_Ebola_virus/H.sapiens-wt/GIN/2014/Makona-EM_00	18959	18933	0.998628619653	34117.0	34117.0
gi|820905777|gb|KR653284.1|_Zaire_ebolavirus_isolate_Ebola_virus/H.sapiens-wt/SLE/2014/Makona-20141	18941	18933	0.999577635816	34117.0	34117.0
gi|824039622|gb|KR817136.1|_Zaire_ebolavirus_isolate_Ebola_virus/H.sapiens-wt/GIN/2014/Makona-EM_07	18956	18933	0.998786663853	34117.0	34117.0
gi|820905907|gb|KR653297.1|_Zaire_ebolavirus_isolate_Ebola_virus/H.sapiens-wt/SLE/2014/Makona-20140	18949	18933	0.999155628265	34117.0	34117.0
gi|661348725|gb|KM034562.1|_Zaire_ebolavirus_isolate_Ebola_virus/H.sapiens-wt/SLE/2014/Makona-G3686	18957	18933	0.998733976895	34117.0	34117.0
gi|806645511|gb|KR075000.1|_Zaire_ebolavirus_isolate_Ebola_virus_H.sapiens-wt/LBR/2015/Makona-Liber	18958	18933	0.998681295495	34117.0	34117.0
gi|824039609|gb|KR817135.1|_Zaire_ebolavirus_isolate_Ebola_virus/H.sapiens-wt/GIN/2014/Makona-EM_07	18959	18933	0.998628619653	34117.0	34117.0
gi|732464081|gb|KP260799.1|_Zaire_ebolavirus_isolate_Ebola_virus/H.sapiens-wt/MLI/2014/Makona-Mali-	18958	18933	0.998681295495	34117.0	34117.0
gi|806645484|gb|KR074997.1|_Zaire_ebolavirus_isolate_Ebola_virus_H.sapiens-wt/LBR/2015/Makona-Liber	18958	18933	0.998681295495	34117.0	34117.0
gi|667853332|gb|KM233116.1|_Zaire_ebolavirus_isolate_Ebola_virus/H.sapiens-wt/SLE/2014/Makona-NM042	18926	18921	0.999735813167	34117.0	34117.0
gi|824039521|gb|KR817128.1|_Zaire_ebolavirus_isolate_Ebola_virus/H.sapiens-wt/LBR/2014/Makona-EM_07	18958	18933	0.998681295495	34117.0	34117.0
gi|824040963|gb|KR817242.1|_Zaire_ebolavirus_isolate_Ebola_virus/H.sapiens-wt/GIN/2014/Makona-EM_08	18959	18933	0.998628619653	34117.0	34117.0
gi|807051751|gb|KR105228.1|_Zaire_ebolavirus_isolate_Ebola_virus/H.sapiens-wt/SLE/2014/Makona-G4264	18927	18922	0.999735827125	34115.0	34115.0
gi|824039559|gb|KR817131.1|_Zaire_ebolavirus_isolate_Ebola_virus/H.sapiens-wt/GIN/2014/Makona-EM_07	18938	18932	0.999683176682	34115.0	34115.0
gi|807051621|gb|KR105215.1|_Zaire_ebolavirus_isolate_Ebola_virus/H.sapiens-wt/SLE/2014/Makona-G4151	18927	18922	0.999735827125	34115.0	34115.0
gi|661348635|gb|KM034553.1|_Zaire_ebolavirus_isolate_Ebola_virus/H.sapiens-wt/SLE/2014/Makona-G3670	18927	18922	0.999735827125	34115.0	34115.0
gi|661348615|gb|KM034551.1|_Zaire_ebolavirus_isolate_Ebola_virus/H.sapiens-wt/SLE/2014/Makona-EM096	18926	18921	0.999735813167	34113.0	34113.0
gi|824039597|gb|KR817134.1|_Zaire_ebolavirus_isolate_Ebola_virus/H.sapiens-wt/GIN/2014/Makona-EM_07	18937	18926	0.999419126578	34113.0	34113.0
gi|824039709|gb|KR817143.1|_Zaire_ebolavirus_isolate_Ebola_virus/H.sapiens-wt/GIN/2014/Makona-EM_07	18924	18924	1.0	34113.0	34113.0
gi|820744065|gb|KR534588.1|_Zaire_ebolavirus_isolate_Ebola_virus/H.sapiens-wt/GIN/2014/Makona-Conak	18931	18926	0.999735882943	34113.0	34113.0
gi|820744005|gb|KR534582.1|_Zaire_ebolavirus_isolate_Ebola_virus/H.sapiens-wt/GIN/2014/Makona-Conak	18932	18926	0.999683076273	34113.0	34113.0
gi|667852999|gb|KM233084.1|_Zaire_ebolavirus_isolate_Ebola_virus/H.sapiens-wt/SLE/2014/Makona-G3807	18921	18916	0.999735743354	34113.0	34113.0
gi|820743525|gb|KR534534.1|_Zaire_ebolavirus_isolate_Ebola_virus/H.sapiens-wt/GIN/2014/Makona-Dalab	18958	18933	0.998681295495	34112.0	34112.0
gi|833552691|gb|KR534526.1|_Zaire_ebolavirus_isolate_Ebola_virus/H.sapiens-wt/GIN/2014/Makona-Forec	18958	18933	0.998681295495	34112.0	34112.0
gi|820743355|gb|KR534517.1|_Zaire_ebolavirus_isolate_Ebola_virus/H.sapiens-wt/GIN/2014/Makona-Conak	18956	18933	0.998786663853	34112.0	34112.0
gi|807051981|gb|KR105251.1|_Zaire_ebolavirus_isolate_Ebola_virus/H.sapiens-wt/SLE/2014/Makona-G4423	18928	18923	0.999735841082	34112.0	34112.0
gi|824040327|gb|KR817192.1|_Zaire_ebolavirus_isolate_Ebola_virus/H.sapiens-wt/GIN/2014/Makona-EM_07	18959	18933	0.998628619653	34112.0	34112.0
gi|667852798|gb|KM233065.1|_Zaire_ebolavirus_isolate_Ebola_virus/H.sapiens-wt/SLE/2014/Makona-G3769	18925	18920	0.999735799207	34112.0	34112.0
gi|824039800|gb|KR817150.1|_Zaire_ebolavirus_isolate_Ebola_virus/H.sapiens-wt/GIN/2014/Makona-EM_07	18945	18933	0.99936658749	34112.0	34112.0
gi|667852830|gb|KM233068.1|_Zaire_ebolavirus_isolate_Ebola_virus/H.sapiens-wt/SLE/2014/Makona-G3769	18925	18920	0.999735799207	34112.0	34112.0
gi|807051761|gb|KR105229.1|_Zaire_ebolavirus_isolate_Ebola_virus/H.sapiens-wt/SLE/2014/Makona-G4299	18923	18918	0.999735771284	34112.0	34112.0
gi|820743365|gb|KR534518.1|_Zaire_ebolavirus_isolate_Ebola_virus/H.sapiens-wt/GIN/2014/Makona-Conak	18958	18933	0.998681295495	34112.0	34112.0
gi|807052890|gb|KR105342.1|_Zaire_ebolavirus_isolate_Ebola_virus/H.sapiens-wt/SLE/2014/Makona-G6060	18935	18928	0.999630314233	34112.0	34112.0
gi|820905357|gb|KR653242.1|_Zaire_ebolavirus_isolate_Ebola_virus/H.sapiens-wt/SLE/2014/Makona-20143	18948	18933	0.999208359721	34112.0	34112.0
gi|824039284|gb|KR817109.1|_Zaire_ebolavirus_isolate_Ebola_virus/H.sapiens-wt/LBR/2014/Makona-EM_07	18933	18925	0.99957745735	34112.0	34112.0
gi|820743885|gb|KR534570.1|_Zaire_ebolavirus_isolate_Ebola_virus/H.sapiens-wt/GIN/2014/Makona-Conak	18952	18933	0.998997467286	34112.0	34112.0
gi|824039546|gb|KR817130.1|_Zaire_ebolavirus_isolate_Ebola_virus/H.sapiens-wt/GIN/2014/Makona-EM_07	18959	18933	0.998628619653	34112.0	34112.0
gi|820743935|gb|KR534575.1|_Zaire_ebolavirus_isolate_Ebola_virus/H.sapiens-wt/GIN/2014/Makona-Conak	18935	18928	0.999630314233	34112.0	34112.0
gi|824040925|gb|KR817239.1|_Zaire_ebolavirus_isolate_Ebola_virus/H.sapiens-wt/LBR/2014/Makona-EM_08	18959	18933	0.998628619653	34112.0	34112.0
gi|807051871|gb|KR105240.1|_Zaire_ebolavirus_isolate_Ebola_virus/H.sapiens-wt/SLE/2014/Makona-G4347	18925	18920	0.999735799207	34112.0	34112.0
gi|807052350|gb|KR105288.1|_Zaire_ebolavirus_isolate_Ebola_virus/H.sapiens-wt/SLE/2014/Makona-G4982	18950	18933	0.999102902375	34112.0	34112.0
gi|820743435|gb|KR534525.1|_Zaire_ebolavirus_isolate_Ebola_virus/H.sapiens-wt/GIN/2014/Makona-Conak	18927	18922	0.999735827125	34110.0	34110.0
gi|820743295|gb|KR534511.1|_Zaire_ebolavirus_isolate_Ebola_virus/H.sapiens-wt/GIN/2014/Makona-Conak	18926	18919	0.999630138434	34110.0	34110.0
gi|807052250|gb|KR105278.1|_Zaire_ebolavirus_isolate_Ebola_virus/H.sapiens-wt/SLE/2014/Makona-G4937	18927	18922	0.999735827125	34110.0	34110.0
gi|820905987|gb|KR653305.1|_Zaire_ebolavirus_isolate_Ebola_virus/H.sapiens-wt/SLE/2014/Makona-20141	18932	18927	0.999735896894	34110.0	34110.0
gi|667852542|gb|KM233040.1|_Zaire_ebolavirus_isolate_Ebola_virus/H.sapiens-wt/SLE/2014/Makona-EM113	18922	18917	0.99973575732	34110.0	34110.0
gi|820744035|gb|KR534585.1|_Zaire_ebolavirus_isolate_Ebola_virus/H.sapiens-wt/GIN/2014/Makona-Conak	18942	18933	0.999524865379	34108.0	34108.0
gi|824039863|gb|KR817155.1|_Zaire_ebolavirus_isolate_Ebola_virus/H.sapiens-wt/GIN/2014/Makona-EM_07	18958	18933	0.998681295495	34108.0	34108.0
gi|820743575|gb|KR534539.1|_Zaire_ebolavirus_isolate_Ebola_virus/H.sapiens-wt/GIN/2014/Makona-Conak	18956	18933	0.998786663853	34108.0	34108.0
gi|824039749|gb|KR817146.1|_Zaire_ebolavirus_isolate_Ebola_virus/H.sapiens-wt/GIN/2014/Makona-EM_07	18957	18933	0.998733976895	34108.0	34108.0
gi|824040137|gb|KR817177.1|_Zaire_ebolavirus_isolate_Ebola_virus/H.sapiens-wt/GIN/2014/Makona-EM_07	18959	18933	0.998628619653	34108.0	34108.0
gi|824039989|gb|KR817165.1|_Zaire_ebolavirus_isolate_Ebola_virus/H.sapiens-wt/GIN/2014/Makona-EM_07	18946	18933	0.999313839333	34108.0	34108.0
gi|820905377|gb|KR653244.1|_Zaire_ebolavirus_isolate_Ebola_virus/H.sapiens-wt/SLE/2014/Makona-20141	18950	18933	0.999102902375	34108.0	34108.0
gi|824040939|gb|KR817240.1|_Zaire_ebolavirus_isolate_Ebola_virus/H.sapiens-wt/LBR/2014/Makona-EM_08	18959	18933	0.998628619653	34108.0	34108.0
gi|667852614|gb|KM233047.1|_Zaire_ebolavirus_isolate_Ebola_virus/H.sapiens-wt/SLE/2014/Makona-EM124	18921	18916	0.999735743354	34108.0	34108.0
gi|824039223|gb|KR817104.1|_Zaire_ebolavirus_isolate_Ebola_virus/H.sapiens-wt/GIN/2015/Makona-EM_00	18936	18928	0.999577524292	34108.0	34108.0
gi|824038859|gb|KR817075.1|_Zaire_ebolavirus_isolate_Ebola_virus/H.sapiens-wt/GIN/2014/Makona-EM_00	18957	18933	0.998733976895	34108.0	34108.0
gi|824039001|gb|KR817086.1|_Zaire_ebolavirus_isolate_Ebola_virus/H.sapiens-wt/GIN/2014/Makona-EM_00	18959	18933	0.998628619653	34108.0	34108.0
gi|824039901|gb|KR817158.1|_Zaire_ebolavirus_isolate_Ebola_virus/H.sapiens-wt/GIN/2014/Makona-EM_07	18959	18933	0.998628619653	34108.0	34108.0
gi|807052181|gb|KR105271.1|_Zaire_ebolavirus_isolate_Ebola_virus/H.sapiens-wt/SLE/2014/Makona-G4751	18923	18918	0.999735771284	34108.0	34108.0
gi|820905387|gb|KR653245.1|_Zaire_ebolavirus_isolate_Ebola_virus/H.sapiens-wt/SLE/2014/Makona-20143	18931	18926	0.999735882943	34108.0	34108.0
gi|824040064|gb|KR817171.1|_Zaire_ebolavirus_isolate_Ebola_virus/H.sapiens-wt/GIN/2014/Makona-EM_07	18957	18933	0.998733976895	34108.0	34108.0
gi|820905457|gb|KR653252.1|_Zaire_ebolavirus_isolate_Ebola_virus/H.sapiens-wt/SLE/2014/Makona-20140	18931	18926	0.999735882943	34108.0	34108.0
gi|824039114|gb|KR817095.1|_Zaire_ebolavirus_isolate_Ebola_virus/H.sapiens-wt/GIN/2014/Makona-EM_00	18959	18933	0.998628619653	34108.0	34108.0
gi|820905197|gb|KR653226.1|_Zaire_ebolavirus_isolate_Ebola_virus/H.sapiens-wt/SLE/2014/Makona-20142	18937	18932	0.999735966626	34106.0	34106.0
gi|824041001|gb|KR817245.1|_Zaire_ebolavirus_isolate_Ebola_virus/H.sapiens-wt/LBR/2014/Makona-EM_08	18923	18915	0.999577234054	34106.0	34106.0
gi|824039371|gb|KR817116.1|_Zaire_ebolavirus_isolate_Ebola_virus/H.sapiens-wt/GIN/2014/Makona-EM_07	18932	18925	0.999630255652	34106.0	34106.0
gi|824040821|gb|KR817231.1|_Zaire_ebolavirus_isolate_Ebola_virus/H.sapiens-wt/LBR/2014/Makona-EM_08	18933	18925	0.99957745735	34106.0	34106.0
gi|824040680|gb|KR817220.1|_Zaire_ebolavirus_isolate_Ebola_virus/H.sapiens-wt/GIN/2014/Makona-EM_07	18933	18925	0.99957745735	34106.0	34106.0
gi|824039697|gb|KR817142.1|_Zaire_ebolavirus_isolate_Ebola_virus/H.sapiens-wt/GIN/2014/Makona-EM_07	18928	18927	0.999947168216	34106.0	34106.0
gi|820905287|gb|KR653235.1|_Zaire_ebolavirus_isolate_Ebola_virus/H.sapiens-wt/SLE/2014/Makona-20140	18931	18926	0.999735882943	34106.0	34106.0
gi|667853291|gb|KM233112.1|_Zaire_ebolavirus_isolate_Ebola_virus/H.sapiens-wt/SLE/2014/Makona-G3851	18923	18916	0.999630079797	34104.0	34104.0
gi|824040988|gb|KR817244.1|_Zaire_ebolavirus_isolate_Ebola_virus/H.sapiens-wt/SLE/2014/Makona-EM_08	18929	18921	0.99957736806	34104.0	34104.0
gi|820905267|gb|KR653233.1|_Zaire_ebolavirus_isolate_Ebola_virus/H.sapiens-wt/SLE/2014/Makona-20141	18931	18926	0.999735882943	34104.0	34104.0
gi|667853041|gb|KM233088.1|_Zaire_ebolavirus_isolate_Ebola_virus/H.sapiens-wt/SLE/2014/Makona-G3810	18921	18916	0.999735743354	34104.0	34104.0
gi|824038911|gb|KR817079.1|_Zaire_ebolavirus_isolate_Ebola_virus/H.sapiens-wt/GIN/2014/Makona-EM_00	18934	18926	0.999577479666	34104.0	34104.0
gi|807052900|gb|KR105343.1|_Zaire_ebolavirus_isolate_Ebola_virus/H.sapiens-wt/SLE/2014/Makona-G6062	18933	18926	0.999630275181	34104.0	34104.0
gi|824039126|gb|KR817096.1|_Zaire_ebolavirus_isolate_Ebola_virus/H.sapiens-wt/GIN/2015/Makona-EM_00	18957	18933	0.998733976895	34102.0	34102.0
gi|824039151|gb|KR817098.1|_Zaire_ebolavirus_isolate_Ebola_virus/H.sapiens-wt/GIN/2015/Makona-EM_00	18959	18933	0.998628619653	34102.0	34102.0
gi|824039813|gb|KR817151.1|_Zaire_ebolavirus_isolate_Ebola_virus/H.sapiens-wt/GIN/2014/Makona-EM_07	18959	18933	0.998628619653	34102.0	34102.0
gi|824038784|gb|KR817069.1|_Zaire_ebolavirus_isolate_Ebola_virus/H.sapiens-wt/GIN/2014/Makona-EM_00	18939	18920	0.998996779133	34102.0	34102.0
gi|820905847|gb|KR653291.1|_Zaire_ebolavirus_isolate_Ebola_virus/H.sapiens-wt/SLE/2014/Makona-20141	18939	18933	0.99968319341	34102.0	34102.0
gi|824040276|gb|KR817188.1|_Zaire_ebolavirus_isolate_Ebola_virus/H.sapiens-wt/GIN/2014/Makona-EM_07	18957	18933	0.998733976895	34102.0	34102.0
gi|661348685|gb|KM034558.1|_Zaire_ebolavirus_isolate_Ebola_virus/H.sapiens-wt/SLE/2014/Makona-G3679	18915	18915	1.0	34102.0	34102.0
gi|807051711|gb|KR105224.1|_Zaire_ebolavirus_isolate_Ebola_virus/H.sapiens-wt/SLE/2014/Makona-G4252	18920	18915	0.999735729387	34102.0	34102.0
gi|824038949|gb|KR817082.1|_Zaire_ebolavirus_isolate_Ebola_virus/H.sapiens-wt/GIN/2014/Makona-EM_00	18959	18933	0.998628619653	34102.0	34102.0
gi|732464090|gb|KP260800.1|_Zaire_ebolavirus_isolate_Ebola_virus/H.sapiens-wt/MLI/2014/Makona-Mali-	18958	18933	0.998681295495	34102.0	34102.0
gi|820743825|gb|KR534564.1|_Zaire_ebolavirus_isolate_Ebola_virus/H.sapiens-wt/GIN/2014/Makona-Forec	18955	18933	0.99883935637	34102.0	34102.0
gi|807051571|gb|KR105210.1|_Zaire_ebolavirus_isolate_Ebola_virus/H.sapiens-wt/SLE/2014/Makona-G3950	18919	18912	0.999630001586	34101.0	34101.0
gi|820743955|gb|KR534577.1|_Zaire_ebolavirus_isolate_Ebola_virus/H.sapiens-wt/GIN/2014/Makona-Conak	18931	18927	0.999788706355	34101.0	34101.0
gi|824040250|gb|KR817186.1|_Zaire_ebolavirus_isolate_Ebola_virus/H.sapiens-wt/GIN/2014/Makona-EM_07	18959	18933	0.998628619653	34099.0	34099.0
gi|824040339|gb|KR817193.1|_Zaire_ebolavirus_isolate_Ebola_virus/H.sapiens-wt/GIN/2014/Makona-EM_07	18959	18933	0.998628619653	34099.0	34099.0
gi|820743425|gb|KR534524.1|_Zaire_ebolavirus_isolate_Ebola_virus/H.sapiens-wt/GIN/2014/Makona-Coyah	18958	18933	0.998681295495	34099.0	34099.0
gi|824040263|gb|KR817187.1|_Zaire_ebolavirus_isolate_Ebola_virus/H.sapiens-wt/GIN/2014/Makona-EM_07	18959	18933	0.998628619653	34099.0	34099.0
gi|936423860|gb|KT013259.3|_Zaire_ebolavirus_isolate_Ebola_virus/H.sapiens-wt/GIN/2014/Makona-C15,_	18958	18933	0.998681295495	34099.0	34099.0
gi|824040352|gb|KR817194.1|_Zaire_ebolavirus_isolate_Ebola_virus/H.sapiens-wt/LBR/2014/Makona-EM_07	18959	18933	0.998628619653	34099.0	34099.0
gi|824040076|gb|KR817172.1|_Zaire_ebolavirus_isolate_Ebola_virus/H.sapiens-wt/GIN/2014/Makona-EM_07	18957	18933	0.998733976895	34099.0	34099.0
gi|807052330|gb|KR105286.1|_Zaire_ebolavirus_isolate_Ebola_virus/H.sapiens-wt/SLE/2014/Makona-G4973	18946	18933	0.999313839333	34099.0	34099.0
gi|732464099|gb|KP260801.1|_Zaire_ebolavirus_isolate_Ebola_virus/H.sapiens-wt/MLI/2014/Makona-Mali-	18958	18933	0.998681295495	34099.0	34099.0
gi|824038924|gb|KR817080.1|_Zaire_ebolavirus_isolate_Ebola_virus/H.sapiens-wt/GIN/2014/Makona-EM_00	18957	18933	0.998733976895	34099.0	34099.0
gi|661348695|gb|KM034559.1|_Zaire_ebolavirus_isolate_Ebola_virus/H.sapiens-wt/SLE/2014/Makona-G3680	18926	18921	0.999735813167	34099.0	34099.0
gi|824039887|gb|KR817157.1|_Zaire_ebolavirus_isolate_Ebola_virus/H.sapiens-wt/GIN/2014/Makona-EM_07	18938	18931	0.999630372795	34099.0	34099.0
gi|824039684|gb|KR817141.1|_Zaire_ebolavirus_isolate_Ebola_virus/H.sapiens-wt/GIN/2014/Makona-EM_07	18932	18923	0.999524614409	34099.0	34099.0
gi|936423854|gb|KT013258.3|_Zaire_ebolavirus_isolate_Ebola_virus/H.sapiens-wt/GIN/2014/Makona-C15,_	18958	18933	0.998681295495	34099.0	34099.0
gi|824039247|gb|KR817106.1|_Zaire_ebolavirus_isolate_Ebola_virus/H.sapiens-wt/GIN/2015/Makona-EM_00	18958	18933	0.998681295495	34099.0	34099.0
gi|807052650|gb|KR105318.1|_Zaire_ebolavirus_isolate_Ebola_virus/H.sapiens-wt/SLE/2014/Makona-G5691	18944	18934	0.999472128378	34097.0	34097.0
gi|824039407|gb|KR817119.1|_Zaire_ebolavirus_isolate_Ebola_virus/H.sapiens-wt/GIN/2014/Makona-EM_07	18931	18924	0.999630236121	34097.0	34097.0
gi|667853218|gb|KM233105.1|_Zaire_ebolavirus_isolate_Ebola_virus/H.sapiens-wt/SLE/2014/Makona-G3838	18914	18907	0.999629903775	34097.0	34097.0
gi|824040975|gb|KR817243.1|_Zaire_ebolavirus_isolate_Ebola_virus/H.sapiens-wt/LBR/2014/Makona-EM_08	18919	18917	0.999894286167	34097.0	34097.0
gi|824039211|gb|KR817103.1|_Zaire_ebolavirus_isolate_Ebola_virus/H.sapiens-wt/GIN/2015/Makona-EM_00	18922	18922	1.0	34097.0	34097.0
gi|829625098|gb|KR817084.1|_Zaire_ebolavirus_isolate_Ebola_virus/H.sapiens-wt/GIN/2014/Makona-EM_00	18960	18934	0.998628691983	34097.0	34097.0
gi|824039585|gb|KR817133.1|_Zaire_ebolavirus_isolate_Ebola_virus/H.sapiens-wt/GIN/2014/Makona-EM_07	18935	18925	0.999471877476	34097.0	34097.0
gi|667852882|gb|KM233073.1|_Zaire_ebolavirus_isolate_Ebola_virus/H.sapiens-wt/SLE/2014/Makona-G3786	18912	18907	0.999735617597	34097.0	34097.0
gi|820744025|gb|KR534584.1|_Zaire_ebolavirus_isolate_Ebola_virus/H.sapiens-wt/GIN/2014/Makona-Conak	18919	18915	0.999788572335	34097.0	34097.0
gi|824039509|gb|KR817127.1|_Zaire_ebolavirus_isolate_Ebola_virus/H.sapiens-wt/LBR/2014/Makona-EM_07	18933	18925	0.99957745735	34097.0	34097.0
gi|667852934|gb|KM233078.1|_Zaire_ebolavirus_isolate_Ebola_virus/H.sapiens-wt/SLE/2014/Makona-G3796	18912	18907	0.999735617597	34097.0	34097.0
gi|820905597|gb|KR653266.1|_Zaire_ebolavirus_isolate_Ebola_virus/H.sapiens-wt/SLE/2014/Makona-20141	18925	18920	0.999735799207	34097.0	34097.0
gi|820905787|gb|KR653285.1|_Zaire_ebolavirus_isolate_Ebola_virus/H.sapiens-wt/SLE/2014/Makona-20143	18935	18930	0.999735938738	34097.0	34097.0
gi|824040113|gb|KR817175.1|_Zaire_ebolavirus_isolate_Ebola_virus/H.sapiens-wt/GIN/2014/Makona-EM_07	18934	18926	0.999577479666	34095.0	34095.0
gi|824039977|gb|KR817164.1|_Zaire_ebolavirus_isolate_Ebola_virus/H.sapiens-wt/GIN/2014/Makona-EM_07	18925	18924	0.999947159841	34095.0	34095.0
gi|807051471|gb|KR105200.1|_Zaire_ebolavirus_isolate_Ebola_virus/H.sapiens-wt/SLE/2014/Makona-G3838	18911	18906	0.999735603617	34095.0	34095.0
gi|820905437|gb|KR653250.1|_Zaire_ebolavirus_isolate_Ebola_virus/H.sapiens-wt/SLE/2014/Makona-20141	18923	18918	0.999735771284	34093.0	34093.0
gi|732464108|gb|KP260802.1|_Zaire_ebolavirus_isolate_Ebola_virus/H.sapiens-wt/MLI/2014/Makona-Mali-	18958	18933	0.998681295495	34093.0	34093.0
gi|824039175|gb|KR817100.1|_Zaire_ebolavirus_isolate_Ebola_virus/H.sapiens-wt/GIN/2015/Makona-EM_00	18933	18925	0.99957745735	34093.0	34093.0
gi|824039444|gb|KR817122.1|_Zaire_ebolavirus_isolate_Ebola_virus/H.sapiens-wt/GIN/2014/Makona-EM_07	18959	18933	0.998628619653	34093.0	34093.0
gi|820905687|gb|KR653275.1|_Zaire_ebolavirus_isolate_Ebola_virus/H.sapiens-wt/SLE/2014/Makona-20143	18927	18920	0.999630157975	34093.0	34093.0
gi|824039076|gb|KR817092.1|_Zaire_ebolavirus_isolate_Ebola_virus/H.sapiens-wt/GIN/2014/Makona-EM_00	18922	18915	0.999630060247	34093.0	34093.0
gi|806645529|gb|KR075002.1|_Zaire_ebolavirus_isolate_Ebola_virus_H.sapiens-wt/LBR/2014/Makona-Liber	18958	18933	0.998681295495	34093.0	34093.0
gi|824039419|gb|KR817120.1|_Zaire_ebolavirus_isolate_Ebola_virus/H.sapiens-wt/GIN/2014/Makona-EM_07	18932	18925	0.999630255652	34093.0	34093.0
gi|820905207|gb|KR653227.1|_Zaire_ebolavirus_isolate_Ebola_virus/H.sapiens-wt/SLE/2014/Makona-20140	18925	18920	0.999735799207	34093.0	34093.0
gi|667852582|gb|KM233044.1|_Zaire_ebolavirus_isolate_Ebola_virus/H.sapiens-wt/SLE/2014/Makona-EM121	18914	18907	0.999629903775	34092.0	34092.0
gi|667852510|gb|KM233037.1|_Zaire_ebolavirus_isolate_Ebola_virus/H.sapiens-wt/SLE/2014/Makona-EM110	18915	18907	0.999577055247	34092.0	34092.0
gi|667853249|gb|KM233108.1|_Zaire_ebolavirus_isolate_Ebola_virus/H.sapiens-wt/SLE/2014/Makona-G3845	18915	18907	0.999577055247	34092.0	34092.0
gi|807051791|gb|KR105232.1|_Zaire_ebolavirus_isolate_Ebola_virus/H.sapiens-wt/SLE/2014/Makona-G4323	18922	18917	0.99973575732	34092.0	34092.0
gi|807051511|gb|KR105204.1|_Zaire_ebolavirus_isolate_Ebola_virus/H.sapiens-wt/SLE/2014/Makona-G3886	18917	18912	0.999735687477	34092.0	34092.0
gi|667852521|gb|KM233038.1|_Zaire_ebolavirus_isolate_Ebola_virus/H.sapiens-wt/SLE/2014/Makona-EM111	18914	18907	0.999629903775	34092.0	34092.0
gi|807052450|gb|KR105298.1|_Zaire_ebolavirus_isolate_Ebola_virus/H.sapiens-wt/SLE/2014/Makona-G5112	18927	18922	0.999735827125	34092.0	34092.0
gi|824040014|gb|KR817167.1|_Zaire_ebolavirus_isolate_Ebola_virus/H.sapiens-wt/GIN/2014/Makona-EM_07	18932	18924	0.999577435031	34092.0	34092.0
gi|807052161|gb|KR105269.1|_Zaire_ebolavirus_isolate_Ebola_virus/H.sapiens-wt/SLE/2014/Makona-G4736	18921	18916	0.999735743354	34090.0	34090.0
gi|824040540|gb|KR817209.1|_Zaire_ebolavirus_isolate_Ebola_virus/H.sapiens-wt/GIN/2014/Makona-EM_07	18959	18933	0.998628619653	34090.0	34090.0
gi|820905547|gb|KR653261.1|_Zaire_ebolavirus_isolate_Ebola_virus/H.sapiens-wt/SLE/2014/Makona-20141	18921	18916	0.999735743354	34090.0	34090.0
gi|820905857|gb|KR653292.1|_Zaire_ebolavirus_isolate_Ebola_virus/H.sapiens-wt/SLE/2014/Makona-20143	18931	18926	0.999735882943	34090.0	34090.0
gi|820743585|gb|KR534540.1|_Zaire_ebolavirus_isolate_Ebola_virus/H.sapiens-wt/GIN/2014/Makona-Dalab	18923	18918	0.999735771284	34090.0	34090.0
gi|936423852|gb|KT013257.3|_Zaire_ebolavirus_isolate_Ebola_virus/H.sapiens-wt/GIN/2014/Makona-C07,_	18958	18933	0.998681295495	34090.0	34090.0
gi|824040161|gb|KR817179.1|_Zaire_ebolavirus_isolate_Ebola_virus/H.sapiens-wt/GIN/2014/Makona-EM_07	18959	18933	0.998628619653	34090.0	34090.0
gi|806645502|gb|KR074999.1|_Zaire_ebolavirus_isolate_Ebola_virus_H.sapiens-wt/LBR/2015/Makona-Liber	18958	18933	0.998681295495	34090.0	34090.0
gi|824040376|gb|KR817196.1|_Zaire_ebolavirus_isolate_Ebola_virus/H.sapiens-wt/GIN/2014/Makona-EM_07	18959	18933	0.998628619653	34090.0	34090.0
gi|807051821|gb|KR105235.1|_Zaire_ebolavirus_isolate_Ebola_virus/H.sapiens-wt/SLE/2014/Makona-G4329	18921	18916	0.999735743354	34090.0	34090.0
gi|824039774|gb|KR817148.1|_Zaire_ebolavirus_isolate_Ebola_virus/H.sapiens-wt/GIN/2014/Makona-EM_07	18928	18921	0.999630177515	34090.0	34090.0
gi|824040414|gb|KR817199.1|_Zaire_ebolavirus_isolate_Ebola_virus/H.sapiens-wt/GIN/2014/Makona-EM_07	18958	18933	0.998681295495	34090.0	34090.0
gi|752855266|gb|KP728283.1|_Zaire_ebolavirus_isolate_Ebola_virus/H.sapiens-wt/CHE/2014/Makona-GE1,_	18926	18921	0.999735813167	34090.0	34090.0
gi|667852489|gb|KM233035.1|_Zaire_ebolavirus_isolate_Ebola_virus/H.sapiens-wt/SLE/2014/Makona-EM104	18912	18907	0.999735617597	34088.0	34088.0
gi|824040088|gb|KR817173.1|_Zaire_ebolavirus_isolate_Ebola_virus/H.sapiens-wt/GIN/2014/Makona-EM_07	18932	18925	0.999630255652	34088.0	34088.0
gi|820905727|gb|KR653279.1|_Zaire_ebolavirus_isolate_Ebola_virus/H.sapiens-wt/SLE/2014/Makona-20140	18930	18925	0.999735868991	34088.0	34088.0
gi|712659283|gb|KP120616.1|_Zaire_ebolavirus_isolate_Ebola_virus/H.sapiens-wt/GBR/2014/Makona-UK1,_	18920	18915	0.999735729387	34088.0	34088.0
gi|807052051|gb|KR105258.1|_Zaire_ebolavirus_isolate_Ebola_virus/H.sapiens-wt/SLE/2014/Makona-G4454	18917	18912	0.999735687477	34088.0	34088.0
gi|820905537|gb|KR653260.1|_Zaire_ebolavirus_isolate_Ebola_virus/H.sapiens-wt/SLE/2014/Makona-20141	18927	18922	0.999735827125	34088.0	34088.0
gi|820743375|gb|KR534519.1|_Zaire_ebolavirus_isolate_Ebola_virus/H.sapiens-wt/GIN/2014/Makona-Conak	18912	18910	0.999894247039	34088.0	34088.0
gi|820905647|gb|KR653271.1|_Zaire_ebolavirus_isolate_Ebola_virus/H.sapiens-wt/SLE/2014/Makona-20144	18926	18921	0.999735813167	34086.0	34086.0
gi|820743255|gb|KR534507.1|_Zaire_ebolavirus_isolate_Ebola_virus/H.sapiens-wt/GIN/2014/Makona-Conak	18909	18906	0.999841345391	34086.0	34086.0
gi|824039721|gb|KR817144.1|_Zaire_ebolavirus_isolate_Ebola_virus/H.sapiens-wt/GIN/2014/Makona-EM_07	18934	18924	0.999471849583	34086.0	34086.0
gi|824038835|gb|KR817073.1|_Zaire_ebolavirus_isolate_Ebola_virus/H.sapiens-wt/GIN/2014/Makona-EM_00	18919	18919	1.0	34086.0	34086.0
gi|824040628|gb|KR817216.1|_Zaire_ebolavirus_isolate_Ebola_virus/H.sapiens-wt/GIN/2014/Makona-EM_07	18959	18933	0.998628619653	34084.0	34084.0
gi|936423832|gb|KT013254.3|_Zaire_ebolavirus_isolate_Ebola_virus/H.sapiens-wt/GIN/2014/Makona-C05,_	18957	18933	0.998733976895	34084.0	34084.0
gi|824040426|gb|KR817200.1|_Zaire_ebolavirus_isolate_Ebola_virus/H.sapiens-wt/GIN/2014/Makona-EM_07	18932	18925	0.999630255652	34084.0	34084.0
gi|667852592|gb|KM233045.1|_Zaire_ebolavirus_isolate_Ebola_virus/H.sapiens-wt/SLE/2014/Makona-EM124	18919	18903	0.999154289339	34084.0	34084.0
gi|667852572|gb|KM233043.1|_Zaire_ebolavirus_isolate_Ebola_virus/H.sapiens-wt/SLE/2014/Makona-EM120	18915	18903	0.999365582871	34084.0	34084.0
gi|824040477|gb|KR817204.1|_Zaire_ebolavirus_isolate_Ebola_virus/H.sapiens-wt/GIN/2014/Makona-EM_07	18959	18933	0.998628619653	34084.0	34084.0
gi|824039826|gb|KR817152.1|_Zaire_ebolavirus_isolate_Ebola_virus/H.sapiens-wt/GIN/2014/Makona-EM_07	18918	18918	1.0	34084.0	34084.0
gi|824039102|gb|KR817094.1|_Zaire_ebolavirus_isolate_Ebola_virus/H.sapiens-wt/GIN/2014/Makona-EM_00	18932	18925	0.999630255652	34084.0	34084.0
gi|824040225|gb|KR817184.1|_Zaire_ebolavirus_isolate_Ebola_virus/H.sapiens-wt/GIN/2014/Makona-EM_07	18959	18933	0.998628619653	34084.0	34084.0
gi|824040052|gb|KR817170.1|_Zaire_ebolavirus_isolate_Ebola_virus/H.sapiens-wt/GIN/2014/Makona-EM_07	18925	18918	0.99963011889	34084.0	34084.0
gi|820905977|gb|KR653304.1|_Zaire_ebolavirus_isolate_Ebola_virus/H.sapiens-wt/SLE/2014/Makona-20143	18913	18908	0.999735631576	34084.0	34084.0
gi|667852819|gb|KM233067.1|_Zaire_ebolavirus_isolate_Ebola_virus/H.sapiens-wt/SLE/2014/Makona-G3769	18910	18905	0.999735589635	34084.0	34084.0
gi|824040604|gb|KR817214.1|_Zaire_ebolavirus_isolate_Ebola_virus/H.sapiens-wt/GIN/2014/Makona-EM_07	18959	18933	0.998628619653	34084.0	34084.0
gi|824040579|gb|KR817212.1|_Zaire_ebolavirus_isolate_Ebola_virus/H.sapiens-wt/GIN/2014/Makona-EM_07	18959	18933	0.998628619653	34084.0	34084.0
gi|820905677|gb|KR653274.1|_Zaire_ebolavirus_isolate_Ebola_virus/H.sapiens-wt/SLE/2014/Makona-20142	18913	18908	0.999735631576	34084.0	34084.0
gi|936423838|gb|KT013255.3|_Zaire_ebolavirus_isolate_Ebola_virus/H.sapiens-wt/GIN/2014/Makona-C05,_	18958	18933	0.998681295495	34084.0	34084.0
gi|824040212|gb|KR817183.1|_Zaire_ebolavirus_isolate_Ebola_virus/H.sapiens-wt/GIN/2014/Makona-EM_07	18959	18933	0.998628619653	34084.0	34084.0
gi|824039788|gb|KR817149.1|_Zaire_ebolavirus_isolate_Ebola_virus/H.sapiens-wt/GIN/2014/Makona-EM_07	18918	18918	1.0	34084.0	34084.0
gi|824039089|gb|KR817093.1|_Zaire_ebolavirus_isolate_Ebola_virus/H.sapiens-wt/GIN/2014/Makona-EM_00	18932	18925	0.999630255652	34084.0	34084.0
gi|936423845|gb|KT013256.3|_Zaire_ebolavirus_isolate_Ebola_virus/H.sapiens-wt/GIN/2014/Makona-C07,_	18936	18929	0.999630333756	34083.0	34083.0
gi|667852562|gb|KM233042.1|_Zaire_ebolavirus_isolate_Ebola_virus/H.sapiens-wt/SLE/2014/Makona-EM119	18912	18907	0.999735617597	34083.0	34083.0
gi|820905297|gb|KR653236.1|_Zaire_ebolavirus_isolate_Ebola_virus/H.sapiens-wt/SLE/2014/Makona-20143	18927	18922	0.999735827125	34083.0	34083.0
gi|824040100|gb|KR817174.1|_Zaire_ebolavirus_isolate_Ebola_virus/H.sapiens-wt/GIN/2014/Makona-EM_07	18932	18924	0.999577435031	34083.0	34083.0
gi|824040186|gb|KR817181.1|_Zaire_ebolavirus_isolate_Ebola_virus/H.sapiens-wt/GIN/2014/Makona-EM_07	18933	18924	0.999524639518	34083.0	34083.0
gi|824040174|gb|KR817180.1|_Zaire_ebolavirus_isolate_Ebola_virus/H.sapiens-wt/GIN/2014/Makona-EM_07	18932	18924	0.999577435031	34083.0	34083.0
gi|824039471|gb|KR817124.1|_Zaire_ebolavirus_isolate_Ebola_virus/H.sapiens-wt/GIN/2014/Makona-EM_07	18935	18927	0.99957750198	34083.0	34083.0
gi|824040288|gb|KR817189.1|_Zaire_ebolavirus_isolate_Ebola_virus/H.sapiens-wt/GIN/2014/Makona-EM_07	18934	18926	0.999577479666	34081.0	34081.0
gi|667853207|gb|KM233104.1|_Zaire_ebolavirus_isolate_Ebola_virus/H.sapiens-wt/SLE/2014/Makona-G3834	18921	18903	0.999048676074	34081.0	34081.0
gi|824040694|gb|KR817221.1|_Zaire_ebolavirus_isolate_Ebola_virus/H.sapiens-wt/GIN/2014/Makona-EM_07	18959	18933	0.998628619653	34081.0	34081.0
gi|820905627|gb|KR653269.1|_Zaire_ebolavirus_isolate_Ebola_virus/H.sapiens-wt/SLE/2014/Makona-20140	18921	18916	0.999735743354	34081.0	34081.0
gi|820905717|gb|KR653278.1|_Zaire_ebolavirus_isolate_Ebola_virus/H.sapiens-wt/SLE/2014/Makona-20140	18916	18911	0.999735673504	34081.0	34081.0
gi|824040616|gb|KR817215.1|_Zaire_ebolavirus_isolate_Ebola_virus/H.sapiens-wt/GIN/2014/Makona-EM_07	18959	18933	0.998628619653	34081.0	34081.0
gi|807052091|gb|KR105262.1|_Zaire_ebolavirus_isolate_Ebola_virus/H.sapiens-wt/SLE/2014/Makona-G4683	18916	18911	0.999735673504	34081.0	34081.0
gi|820905417|gb|KR653248.1|_Zaire_ebolavirus_isolate_Ebola_virus/H.sapiens-wt/SLE/2014/Makona-20143	18950	18933	0.999102902375	34081.0	34081.0
gi|824040731|gb|KR817224.1|_Zaire_ebolavirus_isolate_Ebola_virus/H.sapiens-wt/GIN/2014/Makona-EM_07	18959	18933	0.998628619653	34081.0	34081.0
gi|824040515|gb|KR817207.1|_Zaire_ebolavirus_isolate_Ebola_virus/H.sapiens-wt/GIN/2014/Makona-EM_07	18959	18933	0.998628619653	34081.0	34081.0
gi|807051961|gb|KR105249.1|_Zaire_ebolavirus_isolate_Ebola_virus/H.sapiens-wt/SLE/2014/Makona-G4419	18913	18908	0.999735631576	34081.0	34081.0
gi|824040718|gb|KR817223.1|_Zaire_ebolavirus_isolate_Ebola_virus/H.sapiens-wt/GIN/2014/Makona-EM_07	18959	18933	0.998628619653	34081.0	34081.0
gi|807051661|gb|KR105219.1|_Zaire_ebolavirus_isolate_Ebola_virus/H.sapiens-wt/SLE/2014/Makona-G4221	18911	18906	0.999735603617	34081.0	34081.0
gi|807052230|gb|KR105276.1|_Zaire_ebolavirus_isolate_Ebola_virus/H.sapiens-wt/SLE/2014/Makona-G4886	18911	18906	0.999735603617	34081.0	34081.0
gi|824040706|gb|KR817222.1|_Zaire_ebolavirus_isolate_Ebola_virus/H.sapiens-wt/GIN/2014/Makona-EM_07	18959	18933	0.998628619653	34081.0	34081.0
gi|824040640|gb|KR817217.1|_Zaire_ebolavirus_isolate_Ebola_virus/H.sapiens-wt/GIN/2014/Makona-EM_07	18959	18933	0.998628619653	34081.0	34081.0
gi|806645538|gb|KR075003.1|_Zaire_ebolavirus_isolate_Ebola_virus_H.sapiens-wt/LBR/2014/Makona-Liber	18958	18933	0.998681295495	34081.0	34081.0
gi|807052870|gb|KR105340.1|_Zaire_ebolavirus_isolate_Ebola_virus/H.sapiens-wt/SLE/2014/Makona-G6012	18913	18908	0.999735631576	34081.0	34081.0
gi|824040653|gb|KR817218.1|_Zaire_ebolavirus_isolate_Ebola_virus/H.sapiens-wt/GIN/2014/Makona-EM_07	18959	18933	0.998628619653	34081.0	34081.0
gi|824040553|gb|KR817210.1|_Zaire_ebolavirus_isolate_Ebola_virus/H.sapiens-wt/GIN/2014/Makona-EM_07	18959	18933	0.998628619653	34081.0	34081.0
gi|667852924|gb|KM233077.1|_Zaire_ebolavirus_isolate_Ebola_virus/H.sapiens-wt/SLE/2014/Makona-G3795	18897	18897	1.0	34079.0	34079.0
gi|820905317|gb|KR653238.1|_Zaire_ebolavirus_isolate_Ebola_virus/H.sapiens-wt/SLE/2014/Makona-20144	18925	18920	0.999735799207	34079.0	34079.0
gi|667853051|gb|KM233089.1|_Zaire_ebolavirus_isolate_Ebola_virus/H.sapiens-wt/SLE/2014/Makona-G3814	18914	18900	0.99925980755	34079.0	34079.0
gi|824040301|gb|KR817190.1|_Zaire_ebolavirus_isolate_Ebola_virus/H.sapiens-wt/GIN/2014/Makona-EM_07	18938	18930	0.999577568909	34079.0	34079.0
gi|820905947|gb|KR653301.1|_Zaire_ebolavirus_isolate_Ebola_virus/H.sapiens-wt/SLE/2014/Makona-20142	18925	18920	0.999735799207	34079.0	34079.0
gi|824040665|gb|KR817219.1|_Zaire_ebolavirus_isolate_Ebola_virus/H.sapiens-wt/GIN/2014/Makona-EM_07	18925	18907	0.999048877147	34079.0	34079.0
gi|807052790|gb|KR105332.1|_Zaire_ebolavirus_isolate_Ebola_virus/H.sapiens-wt/SLE/2014/Makona-G5982	18917	18912	0.999735687477	34079.0	34079.0
gi|820905187|gb|KR653225.1|_Zaire_ebolavirus_isolate_Ebola_virus/H.sapiens-wt/SLE/2014/Makona-20141	18922	18917	0.99973575732	34079.0	34079.0
gi|807051701|gb|KR105223.1|_Zaire_ebolavirus_isolate_Ebola_virus/H.sapiens-wt/SLE/2014/Makona-G4251	18902	18902	1.0	34079.0	34079.0
gi|824040314|gb|KR817191.1|_Zaire_ebolavirus_isolate_Ebola_virus/H.sapiens-wt/GIN/2014/Makona-EM_07	18933	18925	0.99957745735	34079.0	34079.0
gi|820905607|gb|KR653267.1|_Zaire_ebolavirus_isolate_Ebola_virus/H.sapiens-wt/SLE/2014/Makona-20140	18921	18916	0.999735743354	34077.0	34077.0
gi|748403407|gb|KP658432.1|_Zaire_ebolavirus_isolate_Ebola_virus/H.sapiens-wt/GBR/2014/Makona-UK2,_	18929	18922	0.999630197052	34077.0	34077.0
gi|820905327|gb|KR653239.1|_Zaire_ebolavirus_isolate_Ebola_virus/H.sapiens-wt/SLE/2014/Makona-20140	18918	18913	0.999735701448	34077.0	34077.0
gi|807052320|gb|KR105285.1|_Zaire_ebolavirus_isolate_Ebola_virus/H.sapiens-wt/SLE/2014/Makona-G4972	18910	18906	0.999788471708	34077.0	34077.0
gi|824040592|gb|KR817213.1|_Zaire_ebolavirus_isolate_Ebola_virus/H.sapiens-wt/GIN/2014/Makona-EM_07	18959	18933	0.998628619653	34075.0	34075.0
gi|820743565|gb|KR534538.1|_Zaire_ebolavirus_isolate_Ebola_virus/H.sapiens-wt/GIN/2014/Makona-Conak	18925	18918	0.99963011889	34075.0	34075.0
gi|820743285|gb|KR534510.1|_Zaire_ebolavirus_isolate_Ebola_virus/H.sapiens-wt/GIN/2014/Makona-Kouro	18957	18933	0.998733976895	34075.0	34075.0
gi|807052580|gb|KR105311.1|_Zaire_ebolavirus_isolate_Ebola_virus/H.sapiens-wt/SLE/2014/Makona-G5571	18913	18908	0.999735631576	34075.0	34075.0
gi|824040001|gb|KR817166.1|_Zaire_ebolavirus_isolate_Ebola_virus/H.sapiens-wt/GIN/2014/Makona-EM_07	18932	18925	0.999630255652	34075.0	34075.0
gi|661348715|gb|KM034561.1|_Zaire_ebolavirus_isolate_Ebola_virus/H.sapiens-wt/SLE/2014/Makona-G3683	18908	18908	1.0	34075.0	34075.0
gi|824040756|gb|KR817226.1|_Zaire_ebolavirus_isolate_Ebola_virus/H.sapiens-wt/GIN/2014/Makona-EM_07	18933	18925	0.99957745735	34075.0	34075.0
gi|820905557|gb|KR653262.1|_Zaire_ebolavirus_isolate_Ebola_virus/H.sapiens-wt/SLE/2014/Makona-20142	18913	18908	0.999735631576	34075.0	34075.0
gi|807051731|gb|KR105226.1|_Zaire_ebolavirus_isolate_Ebola_virus/H.sapiens-wt/SLE/2014/Makona-G4255	18913	18908	0.999735631576	34075.0	34075.0
gi|824040743|gb|KR817225.1|_Zaire_ebolavirus_isolate_Ebola_virus/H.sapiens-wt/GIN/2014/Makona-EM_07	18959	18933	0.998628619653	34075.0	34075.0
gi|820905277|gb|KR653234.1|_Zaire_ebolavirus_isolate_Ebola_virus/H.sapiens-wt/SLE/2014/Makona-20142	18914	18909	0.999735645554	34074.0	34074.0
gi|829625099|gb|KR817205.1|_Zaire_ebolavirus_isolate_Ebola_virus/H.sapiens-wt/GIN/2014/Makona-EM_07	18959	18934	0.998681365051	34074.0	34074.0
gi|820905897|gb|KR653296.1|_Zaire_ebolavirus_isolate_Ebola_virus/H.sapiens-wt/SLE/2014/Makona-20140	18924	18919	0.999735785246	34074.0	34074.0
gi|824040464|gb|KR817203.1|_Zaire_ebolavirus_isolate_Ebola_virus/H.sapiens-wt/GIN/2014/Makona-EM_07	18932	18924	0.999577435031	34074.0	34074.0
gi|829625100|gb|KR817206.1|_Zaire_ebolavirus_isolate_Ebola_virus/H.sapiens-wt/GIN/2014/Makona-EM_07	18960	18934	0.998628691983	34074.0	34074.0
gi|820905707|gb|KR653277.1|_Zaire_ebolavirus_isolate_Ebola_virus/H.sapiens-wt/SLE/2014/Makona-20143	18913	18906	0.999629884207	34074.0	34074.0
gi|820743755|gb|KR534557.1|_Zaire_ebolavirus_isolate_Ebola_virus/H.sapiens-wt/GIN/2014/Makona-Coyah	18910	18908	0.999894235854	34072.0	34072.0
gi|820905877|gb|KR653294.1|_Zaire_ebolavirus_isolate_Ebola_virus/H.sapiens-wt/SLE/2014/Makona-20140	18909	18906	0.999841345391	34072.0	34072.0
gi|807052730|gb|KR105326.1|_Zaire_ebolavirus_isolate_Ebola_virus/H.sapiens-wt/SLE/2014/Makona-G5765	18912	18906	0.999682741117	34072.0	34072.0
gi|824040452|gb|KR817202.1|_Zaire_ebolavirus_isolate_Ebola_virus/H.sapiens-wt/GIN/2014/Makona-EM_07	18959	18933	0.998628619653	34072.0	34072.0
gi|824038961|gb|KR817083.1|_Zaire_ebolavirus_isolate_Ebola_virus/H.sapiens-wt/GIN/2014/Makona-EM_00	18931	18921	0.999471765887	34072.0	34072.0
gi|820905337|gb|KR653240.1|_Zaire_ebolavirus_isolate_Ebola_virus/H.sapiens-wt/SLE/2014/Makona-20143	18912	18906	0.999682741117	34072.0	34072.0
gi|667852861|gb|KM233071.1|_Zaire_ebolavirus_isolate_Ebola_virus/H.sapiens-wt/SLE/2014/Makona-G3771	18901	18896	0.999735463732	34072.0	34072.0
gi|820905867|gb|KR653293.1|_Zaire_ebolavirus_isolate_Ebola_virus/H.sapiens-wt/SLE/2014/Makona-20141	18913	18908	0.999735631576	34072.0	34072.0
gi|820743845|gb|KR534566.1|_Zaire_ebolavirus_isolate_Ebola_virus/H.sapiens-wt/GIN/2014/Makona-Forec	18923	18918	0.999735771284	34072.0	34072.0
gi|820743275|gb|KR534509.1|_Zaire_ebolavirus_isolate_Ebola_virus/H.sapiens-wt/GIN/2014/Makona-Sigui	18956	18933	0.998786663853	34072.0	34072.0
gi|820905667|gb|KR653273.1|_Zaire_ebolavirus_isolate_Ebola_virus/H.sapiens-wt/SLE/2014/Makona-20141	18917	18912	0.999735687477	34070.0	34070.0
gi|820905257|gb|KR653232.1|_Zaire_ebolavirus_isolate_Ebola_virus/H.sapiens-wt/SLE/2014/Makona-20141	18912	18907	0.999735617597	34070.0	34070.0
gi|820905217|gb|KR653228.1|_Zaire_ebolavirus_isolate_Ebola_virus/H.sapiens-wt/SLE/2014/Makona-20143	18920	18915	0.999735729387	34070.0	34070.0
gi|820905497|gb|KR653256.1|_Zaire_ebolavirus_isolate_Ebola_virus/H.sapiens-wt/SLE/2014/Makona-20143	18927	18922	0.999735827125	34070.0	34070.0
gi|807051801|gb|KR105233.1|_Zaire_ebolavirus_isolate_Ebola_virus/H.sapiens-wt/SLE/2014/Makona-G4324	18910	18906	0.999788471708	34068.0	34068.0
gi|807052930|gb|KR105346.1|_Zaire_ebolavirus_isolate_Ebola_virus/H.sapiens-wt/SLE/2014/Makona-G6091	18911	18906	0.999735603617	34068.0	34068.0
gi|807052680|gb|KR105321.1|_Zaire_ebolavirus_isolate_Ebola_virus/H.sapiens-wt/SLE/2014/Makona-G5737	18908	18903	0.999735561667	34066.0	34066.0
gi|824040439|gb|KR817201.1|_Zaire_ebolavirus_isolate_Ebola_virus/H.sapiens-wt/GIN/2014/Makona-EM_07	18959	18933	0.998628619653	34066.0	34066.0
gi|807052470|gb|KR105300.1|_Zaire_ebolavirus_isolate_Ebola_virus/H.sapiens-wt/SLE/2014/Makona-G5119	18923	18918	0.999735771284	34066.0	34066.0
gi|820905757|gb|KR653282.1|_Zaire_ebolavirus_isolate_Ebola_virus/H.sapiens-wt/SLE/2014/Makona-20143	18925	18920	0.999735799207	34066.0	34066.0
gi|820743305|gb|KR534512.1|_Zaire_ebolavirus_isolate_Ebola_virus/H.sapiens-wt/GIN/2014/Makona-Gueck	18913	18908	0.999735631576	34066.0	34066.0
gi|820905617|gb|KR653268.1|_Zaire_ebolavirus_isolate_Ebola_virus/H.sapiens-wt/SLE/2014/Makona-20142	18923	18918	0.999735771284	34066.0	34066.0
gi|820905797|gb|KR653286.1|_Zaire_ebolavirus_isolate_Ebola_virus/H.sapiens-wt/SLE/2014/Makona-20140	18925	18920	0.999735799207	34065.0	34065.0
gi|824040364|gb|KR817195.1|_Zaire_ebolavirus_isolate_Ebola_virus/H.sapiens-wt/GIN/2014/Makona-EM_07	18923	18914	0.999524388311	34065.0	34065.0
gi|820905507|gb|KR653257.1|_Zaire_ebolavirus_isolate_Ebola_virus/H.sapiens-wt/SLE/2014/Makona-20143	18913	18908	0.999735631576	34063.0	34063.0
gi|824040858|gb|KR817234.1|_Zaire_ebolavirus_isolate_Ebola_virus/H.sapiens-wt/LBR/2014/Makona-EM_08	18892	18891	0.999947067542	34063.0	34063.0
gi|820905587|gb|KR653265.1|_Zaire_ebolavirus_isolate_Ebola_virus/H.sapiens-wt/SLE/2014/Makona-20140	18911	18906	0.999735603617	34063.0	34063.0
gi|806645520|gb|KR075001.1|_Zaire_ebolavirus_isolate_Ebola_virus_H.sapiens-wt/LBR/2014/Makona-Liber	18958	18933	0.998681295495	34063.0	34063.0
gi|807051631|gb|KR105216.1|_Zaire_ebolavirus_isolate_Ebola_virus/H.sapiens-wt/SLE/2014/Makona-G4190	18906	18901	0.999735533693	34063.0	34063.0
gi|820905247|gb|KR653231.1|_Zaire_ebolavirus_isolate_Ebola_virus/H.sapiens-wt/SLE/2014/Makona-20144	18918	18913	0.999735701448	34063.0	34063.0
gi|824040401|gb|KR817198.1|_Zaire_ebolavirus_isolate_Ebola_virus/H.sapiens-wt/GIN/2014/Makona-EM_07	18922	18915	0.999630060247	34061.0	34061.0
gi|807052530|gb|KR105306.1|_Zaire_ebolavirus_isolate_Ebola_virus/H.sapiens-wt/SLE/2014/Makona-G5370	18905	18900	0.999735519704	34061.0	34061.0
gi|820905347|gb|KR653241.1|_Zaire_ebolavirus_isolate_Ebola_virus/H.sapiens-wt/SLE/2014/Makona-20140	18896	18896	1.0	34059.0	34059.0
gi|820905827|gb|KR653289.1|_Zaire_ebolavirus_isolate_Ebola_virus/H.sapiens-wt/SLE/2014/Makona-20141	18918	18913	0.999735701448	34059.0	34059.0
gi|824040527|gb|KR817208.1|_Zaire_ebolavirus_isolate_Ebola_virus/H.sapiens-wt/GIN/2014/Makona-EM_07	18933	18921	0.999366186024	34059.0	34059.0
gi|820743495|gb|KR534531.1|_Zaire_ebolavirus_isolate_Ebola_virus/H.sapiens-wt/GIN/2014/Makona-Forec	18906	18906	1.0	34059.0	34059.0
gi|807052400|gb|KR105293.1|_Zaire_ebolavirus_isolate_Ebola_virus/H.sapiens-wt/SLE/2014/Makona-G5016	18906	18901	0.999735533693	34059.0	34059.0
gi|807052720|gb|KR105325.1|_Zaire_ebolavirus_isolate_Ebola_virus/H.sapiens-wt/SLE/2014/Makona-G5763	18906	18901	0.999735533693	34059.0	34059.0
gi|824040039|gb|KR817169.1|_Zaire_ebolavirus_isolate_Ebola_virus/H.sapiens-wt/GIN/2014/Makona-EM_07	18928	18921	0.999630177515	34059.0	34059.0
gi|824039260|gb|KR817107.1|_Zaire_ebolavirus_isolate_Ebola_virus/H.sapiens-wt/GIN/2014/Makona-EM_07	18959	18933	0.998628619653	34057.0	34057.0
gi|667852893|gb|KM233074.1|_Zaire_ebolavirus_isolate_Ebola_virus/H.sapiens-wt/SLE/2014/Makona-G3787	18890	18890	1.0	34057.0	34057.0
gi|807052710|gb|KR105324.1|_Zaire_ebolavirus_isolate_Ebola_virus/H.sapiens-wt/SLE/2014/Makona-G5756	18905	18900	0.999735519704	34057.0	34057.0
gi|667852757|gb|KM233061.1|_Zaire_ebolavirus_isolate_Ebola_virus/H.sapiens-wt/SLE/2014/Makona-G3752	18890	18890	1.0	34057.0	34057.0
gi|820905307|gb|KR653237.1|_Zaire_ebolavirus_isolate_Ebola_virus/H.sapiens-wt/SLE/2014/Makona-20146	18913	18908	0.999735631576	34057.0	34057.0
gi|807052670|gb|KR105320.1|_Zaire_ebolavirus_isolate_Ebola_virus/H.sapiens-wt/SLE/2014/Makona-G5731	18905	18900	0.999735519704	34057.0	34057.0
gi|820905487|gb|KR653255.1|_Zaire_ebolavirus_isolate_Ebola_virus/H.sapiens-wt/SLE/2014/Makona-20142	18911	18906	0.999735603617	34054.0	34054.0
gi|820743905|gb|KR534572.1|_Zaire_ebolavirus_isolate_Ebola_virus/H.sapiens-wt/GIN/2014/Makona-Coyah	18958	18933	0.998681295495	34054.0	34054.0
gi|667852552|gb|KM233041.1|_Zaire_ebolavirus_isolate_Ebola_virus/H.sapiens-wt/SLE/2014/Makona-EM115	18886	18886	1.0	34054.0	34054.0
gi|820743635|gb|KR534545.1|_Zaire_ebolavirus_isolate_Ebola_virus/H.sapiens-wt/GIN/2014/Makona-Conak	18958	18933	0.998681295495	34054.0	34054.0
gi|820743965|gb|KR534578.1|_Zaire_ebolavirus_isolate_Ebola_virus/H.sapiens-wt/GIN/2014/Makona-Conak	18906	18903	0.999841320216	34054.0	34054.0
gi|807052770|gb|KR105330.1|_Zaire_ebolavirus_isolate_Ebola_virus/H.sapiens-wt/SLE/2014/Makona-G5879	18908	18903	0.999735561667	34054.0	34054.0
gi|807052780|gb|KR105331.1|_Zaire_ebolavirus_isolate_Ebola_virus/H.sapiens-wt/SLE/2014/Makona-G5898	18912	18907	0.999735617597	34054.0	34054.0
gi|820905517|gb|KR653258.1|_Zaire_ebolavirus_isolate_Ebola_virus/H.sapiens-wt/SLE/2014/Makona-20143	18922	18917	0.99973575732	34052.0	34052.0
gi|824039838|gb|KR817153.1|_Zaire_ebolavirus_isolate_Ebola_virus/H.sapiens-wt/GIN/2014/Makona-EM_07	18897	18897	1.0	34052.0	34052.0
gi|820743715|gb|KR534553.1|_Zaire_ebolavirus_isolate_Ebola_virus/H.sapiens-wt/GIN/2014/Makona-Coyah	18907	18900	0.999629766753	34052.0	34052.0
gi|807052340|gb|KR105287.1|_Zaire_ebolavirus_isolate_Ebola_virus/H.sapiens-wt/SLE/2014/Makona-G4981	18905	18900	0.999735519704	34052.0	34052.0
gi|820744055|gb|KR534587.1|_Zaire_ebolavirus_isolate_Ebola_virus/H.sapiens-wt/GIN/2014/Makona-Conak	18887	18887	1.0	34052.0	34052.0
gi|667853009|gb|KM233085.1|_Zaire_ebolavirus_isolate_Ebola_virus/H.sapiens-wt/SLE/2014/Makona-G3808	18882	18882	1.0	34052.0	34052.0
gi|820905657|gb|KR653272.1|_Zaire_ebolavirus_isolate_Ebola_virus/H.sapiens-wt/SLE/2014/Makona-20143	18912	18907	0.999735617597	34052.0	34052.0
gi|820905577|gb|KR653264.1|_Zaire_ebolavirus_isolate_Ebola_virus/H.sapiens-wt/SLE/2014/Makona-20143	18912	18910	0.999894247039	34052.0	34052.0
gi|807052850|gb|KR105338.1|_Zaire_ebolavirus_isolate_Ebola_virus/H.sapiens-wt/SLE/2014/Makona-G5997	18911	18906	0.999735603617	34050.0	34050.0
gi|807051611|gb|KR105214.1|_Zaire_ebolavirus_isolate_Ebola_virus/H.sapiens-wt/SLE/2014/Makona-G4133	18917	18912	0.999735687477	34050.0	34050.0
gi|820905527|gb|KR653259.1|_Zaire_ebolavirus_isolate_Ebola_virus/H.sapiens-wt/SLE/2014/Makona-20144	18915	18910	0.999735659529	34050.0	34050.0
gi|820744095|gb|KR534591.1|_Zaire_ebolavirus_isolate_Ebola_virus/H.sapiens-wt/GIN/2014/Makona-Coyah	18954	18933	0.998892054448	34048.0	34048.0
gi|820905767|gb|KR653283.1|_Zaire_ebolavirus_isolate_Ebola_virus/H.sapiens-wt/SLE/2014/Makona-20141	18912	18908	0.999788494078	34048.0	34048.0
gi|820743615|gb|KR534543.1|_Zaire_ebolavirus_isolate_Ebola_virus/H.sapiens-wt/GIN/2014/Makona-Coyah	18958	18933	0.998681295495	34048.0	34048.0
gi|820743895|gb|KR534571.1|_Zaire_ebolavirus_isolate_Ebola_virus/H.sapiens-wt/GIN/2014/Makona-Coyah	18957	18933	0.998733976895	34048.0	34048.0
gi|820905807|gb|KR653287.1|_Zaire_ebolavirus_isolate_Ebola_virus/H.sapiens-wt/SLE/2014/Makona-20140	18909	18909	1.0	34047.0	34047.0
gi|667852696|gb|KM233055.1|_Zaire_ebolavirus_isolate_Ebola_virus/H.sapiens-wt/SLE/2014/Makona-G3734	18878	18878	1.0	34045.0	34045.0
gi|820905967|gb|KR653303.1|_Zaire_ebolavirus_isolate_Ebola_virus/H.sapiens-wt/SLE/2014/Makona-20141	18917	18912	0.999735687477	34045.0	34045.0
gi|820743645|gb|KR534546.1|_Zaire_ebolavirus_isolate_Ebola_virus/H.sapiens-wt/GIN/2014/Makona-Coyah	18956	18933	0.998786663853	34045.0	34045.0
gi|820743745|gb|KR534556.1|_Zaire_ebolavirus_isolate_Ebola_virus/H.sapiens-wt/GIN/2014/Makona-Coyah	18950	18933	0.999102902375	34045.0	34045.0
gi|824040388|gb|KR817197.1|_Zaire_ebolavirus_isolate_Ebola_virus/H.sapiens-wt/GIN/2014/Makona-EM_07	18924	18922	0.999894314098	34043.0	34043.0
gi|807052750|gb|KR105328.1|_Zaire_ebolavirus_isolate_Ebola_virus/H.sapiens-wt/SLE/2014/Makona-G5844	18895	18890	0.99973537973	34043.0	34043.0
gi|820743735|gb|KR534555.1|_Zaire_ebolavirus_isolate_Ebola_virus/H.sapiens-wt/GIN/2014/Makona-Conak	18893	18890	0.999841211031	34043.0	34043.0
gi|807052700|gb|KR105323.1|_Zaire_ebolavirus_isolate_Ebola_virus/H.sapiens-wt/SLE/2014/Makona-G5743	18895	18890	0.99973537973	34043.0	34043.0
gi|807052360|gb|KR105289.1|_Zaire_ebolavirus_isolate_Ebola_virus/H.sapiens-wt/SLE/2014/Makona-G4994	18906	18901	0.999735533693	34041.0	34041.0
gi|820744045|gb|KR534586.1|_Zaire_ebolavirus_isolate_Ebola_virus/H.sapiens-wt/GIN/2014/Makona-Conak	18888	18888	1.0	34041.0	34041.0
gi|820905927|gb|KR653299.1|_Zaire_ebolavirus_isolate_Ebola_virus/H.sapiens-wt/SLE/2014/Makona-20144	18911	18906	0.999735603617	34041.0	34041.0
gi|667853239|gb|KM233107.1|_Zaire_ebolavirus_isolate_Ebola_virus/H.sapiens-wt/SLE/2014/Makona-G3841	18876	18876	1.0	34041.0	34041.0
gi|667853072|gb|KM233091.1|_Zaire_ebolavirus_isolate_Ebola_virus/H.sapiens-wt/SLE/2014/Makona-G3817	18886	18886	1.0	34041.0	34041.0
gi|820905407|gb|KR653247.1|_Zaire_ebolavirus_isolate_Ebola_virus/H.sapiens-wt/SLE/2014/Makona-20143	18898	18898	1.0	34039.0	34039.0
gi|820743535|gb|KR534535.1|_Zaire_ebolavirus_isolate_Ebola_virus/H.sapiens-wt/GIN/2014/Makona-Conak	18894	18894	1.0	34039.0	34039.0
gi|824039646|gb|KR817138.1|_Zaire_ebolavirus_isolate_Ebola_virus/H.sapiens-wt/GIN/2014/Makona-EM_07	18897	18895	0.999894163095	34039.0	34039.0
gi|667853093|gb|KM233093.1|_Zaire_ebolavirus_isolate_Ebola_virus/H.sapiens-wt/SLE/2014/Makona-G3819	18880	18880	1.0	34039.0	34039.0
gi|824040897|gb|KR817237.1|_Zaire_ebolavirus_isolate_Ebola_virus/H.sapiens-wt/GIN/2014/Makona-EM_08	18911	18909	0.999894241447	34038.0	34038.0
gi|824040795|gb|KR817229.1|_Zaire_ebolavirus_isolate_Ebola_virus/H.sapiens-wt/SLE/2014/Makona-EM_08	18887	18887	1.0	34038.0	34038.0
gi|824039939|gb|KR817161.1|_Zaire_ebolavirus_isolate_Ebola_virus/H.sapiens-wt/GIN/2014/Makona-EM_07	18892	18892	1.0	34038.0	34038.0
gi|807052240|gb|KR105277.1|_Zaire_ebolavirus_isolate_Ebola_virus/H.sapiens-wt/SLE/2014/Makona-G4907	18911	18906	0.999735603617	34038.0	34038.0
gi|820743665|gb|KR534548.1|_Zaire_ebolavirus_isolate_Ebola_virus/H.sapiens-wt/GIN/2014/Makona-Kerou	18932	18927	0.999735896894	34038.0	34038.0
gi|820743915|gb|KR534573.1|_Zaire_ebolavirus_isolate_Ebola_virus/H.sapiens-wt/GIN/2014/Makona-Coyah	18930	18924	0.999683042789	34038.0	34038.0
gi|807052410|gb|KR105294.1|_Zaire_ebolavirus_isolate_Ebola_virus/H.sapiens-wt/SLE/2014/Makona-G5019	18894	18889	0.999735365725	34036.0	34036.0
gi|820743875|gb|KR534569.1|_Zaire_ebolavirus_isolate_Ebola_virus/H.sapiens-wt/GIN/2014/Makona-Kindi	18958	18933	0.998681295495	34036.0	34036.0
gi|824039659|gb|KR817139.1|_Zaire_ebolavirus_isolate_Ebola_virus/H.sapiens-wt/GIN/2014/Makona-EM_07	18891	18891	1.0	34036.0	34036.0
gi|820744085|gb|KR534590.1|_Zaire_ebolavirus_isolate_Ebola_virus/H.sapiens-wt/GIN/2014/Makona-Coyah	18932	18927	0.999735896894	34034.0	34034.0
gi|807052380|gb|KR105291.1|_Zaire_ebolavirus_isolate_Ebola_virus/H.sapiens-wt/SLE/2014/Makona-G4999	18912	18907	0.999735617597	34034.0	34034.0
gi|807052550|gb|KR105308.1|_Zaire_ebolavirus_isolate_Ebola_virus/H.sapiens-wt/SLE/2014/Makona-G5520	18906	18902	0.999788426954	34034.0	34034.0
gi|820743545|gb|KR534536.1|_Zaire_ebolavirus_isolate_Ebola_virus/H.sapiens-wt/GIN/2014/Makona-Conak	18900	18896	0.999788359788	34034.0	34034.0
gi|824039735|gb|KR817145.1|_Zaire_ebolavirus_isolate_Ebola_virus/H.sapiens-wt/GIN/2014/Makona-EM_07	18882	18882	1.0	34034.0	34034.0
gi|820743835|gb|KR534565.1|_Zaire_ebolavirus_isolate_Ebola_virus/H.sapiens-wt/GIN/2014/Makona-Forec	18897	18890	0.999629570831	34034.0	34034.0
gi|807052920|gb|KR105345.1|_Zaire_ebolavirus_isolate_Ebola_virus/H.sapiens-wt/SLE/2014/Makona-G6089	18890	18885	0.999735309688	34034.0	34034.0
gi|807052820|gb|KR105335.1|_Zaire_ebolavirus_isolate_Ebola_virus/H.sapiens-wt/SLE/2014/Makona-G5986	18905	18900	0.999735519704	34034.0	34034.0
gi|667853176|gb|KM233101.1|_Zaire_ebolavirus_isolate_Ebola_virus/H.sapiens-wt/SLE/2014/Makona-G3827	18876	18876	1.0	34032.0	34032.0
gi|667852809|gb|KM233066.1|_Zaire_ebolavirus_isolate_Ebola_virus/H.sapiens-wt/SLE/2014/Makona-G3769	18876	18876	1.0	34032.0	34032.0
gi|824039383|gb|KR817117.1|_Zaire_ebolavirus_isolate_Ebola_virus/H.sapiens-wt/GIN/2014/Makona-EM_07	18884	18884	1.0	34032.0	34032.0
gi|820743995|gb|KR534581.1|_Zaire_ebolavirus_isolate_Ebola_virus/H.sapiens-wt/GIN/2014/Makona-Conak	18933	18926	0.999630275181	34032.0	34032.0
gi|820744015|gb|KR534583.1|_Zaire_ebolavirus_isolate_Ebola_virus/H.sapiens-wt/GIN/2014/Makona-Conak	18926	18926	1.0	34030.0	34030.0
gi|824039913|gb|KR817159.1|_Zaire_ebolavirus_isolate_Ebola_virus/H.sapiens-wt/GIN/2014/Makona-EM_07	18878	18878	1.0	34030.0	34030.0
gi|667852500|gb|KM233036.1|_Zaire_ebolavirus_isolate_Ebola_virus/H.sapiens-wt/SLE/2014/Makona-EM106	18873	18873	1.0	34030.0	34030.0
gi|824039063|gb|KR817091.1|_Zaire_ebolavirus_isolate_Ebola_virus/H.sapiens-wt/GIN/2014/Makona-EM_00	18889	18889	1.0	34029.0	34029.0
gi|820743975|gb|KR534579.1|_Zaire_ebolavirus_isolate_Ebola_virus/H.sapiens-wt/GIN/2014/Makona-Conak	18879	18879	1.0	34029.0	34029.0
gi|807052620|gb|KR105315.1|_Zaire_ebolavirus_isolate_Ebola_virus/H.sapiens-wt/SLE/2014/Makona-G5647	18905	18900	0.999735519704	34029.0	34029.0
gi|794567746|gb|KR025228.1|_Zaire_ebolavirus_isolate_Ebola_virus_H.sapiens-wt/GBR/2015/Makona-UK3,_	18921	18915	0.999682892025	34029.0	34029.0
gi|820905237|gb|KR653230.1|_Zaire_ebolavirus_isolate_Ebola_virus/H.sapiens-wt/SLE/2014/Makona-20141	18926	18921	0.999735813167	34029.0	34029.0
gi|824039761|gb|KR817147.1|_Zaire_ebolavirus_isolate_Ebola_virus/H.sapiens-wt/GIN/2014/Makona-EM_07	18888	18888	1.0	34027.0	34027.0
gi|667852945|gb|KM233079.1|_Zaire_ebolavirus_isolate_Ebola_virus/H.sapiens-wt/SLE/2014/Makona-G3798	18870	18870	1.0	34025.0	34025.0
gi|807052590|gb|KR105312.1|_Zaire_ebolavirus_isolate_Ebola_virus/H.sapiens-wt/SLE/2014/Makona-G5617	18914	18909	0.999735645554	34025.0	34025.0
gi|807052480|gb|KR105301.1|_Zaire_ebolavirus_isolate_Ebola_virus/H.sapiens-wt/SLE/2014/Makona-G5244	18937	18932	0.999735966626	34025.0	34025.0
gi|824039138|gb|KR817097.1|_Zaire_ebolavirus_isolate_Ebola_virus/H.sapiens-wt/GIN/2015/Makona-EM_00	18888	18888	1.0	34021.0	34021.0
gi|820743465|gb|KR534528.1|_Zaire_ebolavirus_isolate_Ebola_virus/H.sapiens-wt/GIN/2014/Makona-Kindi	18925	18920	0.999735799207	34021.0	34021.0
gi|807051941|gb|KR105247.1|_Zaire_ebolavirus_isolate_Ebola_virus/H.sapiens-wt/SLE/2014/Makona-G4415	18905	18900	0.999735519704	34021.0	34021.0
gi|667852604|gb|KM233046.1|_Zaire_ebolavirus_isolate_Ebola_virus/H.sapiens-wt/SLE/2014/Makona-EM124	18867	18867	1.0	34020.0	34020.0
gi|820743925|gb|KR534574.1|_Zaire_ebolavirus_isolate_Ebola_virus/H.sapiens-wt/GIN/2014/Makona-Coyah	18906	18901	0.999735533693	34018.0	34018.0
gi|824038847|gb|KR817074.1|_Zaire_ebolavirus_isolate_Ebola_virus/H.sapiens-wt/GIN/2014/Makona-EM_00	18922	18915	0.999630060247	34018.0	34018.0
gi|824040026|gb|KR817168.1|_Zaire_ebolavirus_isolate_Ebola_virus/H.sapiens-wt/GIN/2014/Makona-EM_07	18886	18886	1.0	34018.0	34018.0
gi|820905887|gb|KR653295.1|_Zaire_ebolavirus_isolate_Ebola_virus/H.sapiens-wt/SLE/2014/Makona-20145	18890	18890	1.0	34016.0	34016.0
gi|824039965|gb|KR817163.1|_Zaire_ebolavirus_isolate_Ebola_virus/H.sapiens-wt/GIN/2014/Makona-EM_07	18881	18881	1.0	34014.0	34014.0
gi|824039051|gb|KR817090.1|_Zaire_ebolavirus_isolate_Ebola_virus/H.sapiens-wt/GIN/2014/Makona-EM_00	18885	18885	1.0	34012.0	34012.0
gi|824040566|gb|KR817211.1|_Zaire_ebolavirus_isolate_Ebola_virus/H.sapiens-wt/GIN/2014/Makona-EM_07	18892	18892	1.0	34011.0	34011.0
gi|820743675|gb|KR534549.1|_Zaire_ebolavirus_isolate_Ebola_virus/H.sapiens-wt/GIN/2014/Makona-Coyah	18917	18912	0.999735687477	34011.0	34011.0
gi|807052800|gb|KR105333.1|_Zaire_ebolavirus_isolate_Ebola_virus/H.sapiens-wt/SLE/2014/Makona-G5983	18919	18912	0.999630001586	34009.0	34009.0
gi|824040951|gb|KR817241.1|_Zaire_ebolavirus_isolate_Ebola_virus/H.sapiens-wt/LBR/2014/Makona-EM_08	18931	18921	0.999471765887	34009.0	34009.0
gi|824040238|gb|KR817185.1|_Zaire_ebolavirus_isolate_Ebola_virus/H.sapiens-wt/GIN/2014/Makona-EM_07	18899	18891	0.99957669718	34009.0	34009.0
gi|820743555|gb|KR534537.1|_Zaire_ebolavirus_isolate_Ebola_virus/H.sapiens-wt/GIN/2014/Makona-Conak	18913	18908	0.999735631576	34009.0	34009.0
gi|807052151|gb|KR105268.1|_Zaire_ebolavirus_isolate_Ebola_virus/H.sapiens-wt/SLE/2014/Makona-G4730	18876	18876	1.0	34009.0	34009.0
gi|807051561|gb|KR105209.1|_Zaire_ebolavirus_isolate_Ebola_virus/H.sapiens-wt/SLE/2014/Makona-G3949	18865	18865	1.0	34007.0	34007.0
gi|820743625|gb|KR534544.1|_Zaire_ebolavirus_isolate_Ebola_virus/H.sapiens-wt/GIN/2014/Makona-Coyah	18907	18907	1.0	34007.0	34007.0
gi|807051841|gb|KR105237.1|_Zaire_ebolavirus_isolate_Ebola_virus/H.sapiens-wt/SLE/2014/Makona-G4334	18876	18872	0.999788090697	34007.0	34007.0
gi|667853113|gb|KM233095.1|_Zaire_ebolavirus_isolate_Ebola_virus/H.sapiens-wt/SLE/2014/Makona-G3821	18862	18862	1.0	34007.0	34007.0
--- SRR1613384.fastqsanger ---
# subject	subject length	Total Subject Coverage	Relative Subject Coverage	Best Bit Score	Mean Bit Score
gi|667852882|gb|KM233073.1|_Zaire_ebolavirus_isolate_Ebola_virus/H.sapiens-wt/SLE/2014/Makona-G3786	18912	18907	0.999735617597	34097.0	34097.0
gi|667853103|gb|KM233094.1|_Zaire_ebolavirus_isolate_Ebola_virus/H.sapiens-wt/SLE/2014/Makona-G3820	18925	18907	0.999048877147	34097.0	34097.0
gi|667852686|gb|KM233054.1|_Zaire_ebolavirus_isolate_Ebola_virus/H.sapiens-wt/SLE/2014/Makona-G3729	18948	18907	0.997836183238	34097.0	34097.0
gi|667853218|gb|KM233105.1|_Zaire_ebolavirus_isolate_Ebola_virus/H.sapiens-wt/SLE/2014/Makona-G3838	18914	18907	0.999629903775	34097.0	34097.0
gi|661348665|gb|KM034556.1|_Zaire_ebolavirus_isolate_Ebola_virus/H.sapiens-wt/SLE/2014/Makona-G3677	18932	18907	0.998679484471	34097.0	34097.0
gi|661348705|gb|KM034560.1|_Zaire_ebolavirus_isolate_Ebola_virus/H.sapiens-wt/SLE/2014/Makona-G3682	18952	18907	0.997625580414	34097.0	34097.0
gi|661348675|gb|KM034557.1|_Zaire_ebolavirus_isolate_Ebola_virus/H.sapiens-wt/SLE/2014/Makona-G3677	18956	18907	0.99741506647	34097.0	34097.0
gi|824040782|gb|KR817228.1|_Zaire_ebolavirus_isolate_Ebola_virus/H.sapiens-wt/SLE/2014/Makona-EM_08	18959	18907	0.997257239306	34097.0	34097.0
gi|667852967|gb|KM233081.1|_Zaire_ebolavirus_isolate_Ebola_virus/H.sapiens-wt/SLE/2014/Makona-G3800	18925	18907	0.999048877147	34097.0	34097.0
gi|667852767|gb|KM233062.1|_Zaire_ebolavirus_isolate_Ebola_virus/H.sapiens-wt/SLE/2014/Makona-G3758	18937	18907	0.998415799757	34097.0	34097.0
gi|667852872|gb|KM233072.1|_Zaire_ebolavirus_isolate_Ebola_virus/H.sapiens-wt/SLE/2014/Makona-G3782	18949	18907	0.997783524197	34097.0	34097.0
gi|667852934|gb|KM233078.1|_Zaire_ebolavirus_isolate_Ebola_virus/H.sapiens-wt/SLE/2014/Makona-G3796	18912	18907	0.999735617597	34097.0	34097.0
gi|667852999|gb|KM233084.1|_Zaire_ebolavirus_isolate_Ebola_virus/H.sapiens-wt/SLE/2014/Makona-G3807	18921	18907	0.999260081391	34097.0	34097.0
gi|807051471|gb|KR105200.1|_Zaire_ebolavirus_isolate_Ebola_virus/H.sapiens-wt/SLE/2014/Makona-G3838	18911	18906	0.999735603617	34095.0	34095.0
gi|667852957|gb|KM233080.1|_Zaire_ebolavirus_isolate_Ebola_virus/H.sapiens-wt/SLE/2014/Makona-G3799	18945	18907	0.997994193719	34092.0	34092.0
gi|667852582|gb|KM233044.1|_Zaire_ebolavirus_isolate_Ebola_virus/H.sapiens-wt/SLE/2014/Makona-EM121	18914	18907	0.999629903775	34092.0	34092.0
gi|667852510|gb|KM233037.1|_Zaire_ebolavirus_isolate_Ebola_virus/H.sapiens-wt/SLE/2014/Makona-EM110	18915	18907	0.999577055247	34092.0	34092.0
gi|667853249|gb|KM233108.1|_Zaire_ebolavirus_isolate_Ebola_virus/H.sapiens-wt/SLE/2014/Makona-G3845	18915	18907	0.999577055247	34092.0	34092.0
gi|667852531|gb|KM233039.1|_Zaire_ebolavirus_isolate_Ebola_virus/H.sapiens-wt/SLE/2014/Makona-EM112	18953	18907	0.997572943597	34092.0	34092.0
gi|667852903|gb|KM233075.1|_Zaire_ebolavirus_isolate_Ebola_virus/H.sapiens-wt/SLE/2014/Makona-G3788	18931	18907	0.998732238128	34092.0	34092.0
gi|807051571|gb|KR105210.1|_Zaire_ebolavirus_isolate_Ebola_virus/H.sapiens-wt/SLE/2014/Makona-G3950	18919	18907	0.999365717004	34092.0	34092.0
gi|807051761|gb|KR105229.1|_Zaire_ebolavirus_isolate_Ebola_virus/H.sapiens-wt/SLE/2014/Makona-G4299	18923	18907	0.999154468108	34092.0	34092.0
gi|824040834|gb|KR817232.1|_Zaire_ebolavirus_isolate_Ebola_virus/H.sapiens-wt/LBR/2014/Makona-EM_08	18959	18907	0.997257239306	34092.0	34092.0
gi|667852716|gb|KM233057.1|_Zaire_ebolavirus_isolate_Ebola_virus/H.sapiens-wt/SLE/2014/Makona-G3735	18954	18907	0.997520312335	34092.0	34092.0
gi|667852614|gb|KM233047.1|_Zaire_ebolavirus_isolate_Ebola_virus/H.sapiens-wt/SLE/2014/Makona-EM124	18921	18907	0.999260081391	34092.0	34092.0
gi|667853228|gb|KM233106.1|_Zaire_ebolavirus_isolate_Ebola_virus/H.sapiens-wt/SLE/2014/Makona-G3840	18945	18907	0.997994193719	34092.0	34092.0
gi|807051721|gb|KR105225.1|_Zaire_ebolavirus_isolate_Ebola_virus/H.sapiens-wt/SLE/2014/Makona-G4254	18931	18907	0.998732238128	34092.0	34092.0
gi|824041001|gb|KR817245.1|_Zaire_ebolavirus_isolate_Ebola_virus/H.sapiens-wt/LBR/2014/Makona-EM_08	18923	18907	0.999154468108	34092.0	34092.0
gi|667853134|gb|KM233097.1|_Zaire_ebolavirus_isolate_Ebola_virus/H.sapiens-wt/SLE/2014/Makona-G3823	18953	18907	0.997572943597	34092.0	34092.0
gi|667852706|gb|KM233056.1|_Zaire_ebolavirus_isolate_Ebola_virus/H.sapiens-wt/SLE/2014/Makona-G3735	18957	18907	0.997362451865	34092.0	34092.0
gi|667852778|gb|KM233063.1|_Zaire_ebolavirus_isolate_Ebola_virus/H.sapiens-wt/SLE/2014/Makona-G3764	18955	18907	0.997467686626	34092.0	34092.0
gi|824038728|gb|KR817067.1|_Zaire_ebolavirus_isolate_Ebola_virus/H.sapiens-wt/GIN/2014/Makona-EM_00	18958	18907	0.99730984281	34092.0	34092.0
gi|807051681|gb|KR105221.1|_Zaire_ebolavirus_isolate_Ebola_virus/H.sapiens-wt/SLE/2014/Makona-G4236	18933	18907	0.998626736386	34092.0	34092.0
gi|667853332|gb|KM233116.1|_Zaire_ebolavirus_isolate_Ebola_virus/H.sapiens-wt/SLE/2014/Makona-NM042	18926	18907	0.998996090035	34092.0	34092.0
gi|667852521|gb|KM233038.1|_Zaire_ebolavirus_isolate_Ebola_virus/H.sapiens-wt/SLE/2014/Makona-EM111	18914	18907	0.999629903775	34092.0	34092.0
gi|807051691|gb|KR105222.1|_Zaire_ebolavirus_isolate_Ebola_virus/H.sapiens-wt/SLE/2014/Makona-G4250	18927	18907	0.998943308501	34092.0	34092.0
gi|667852542|gb|KM233040.1|_Zaire_ebolavirus_isolate_Ebola_virus/H.sapiens-wt/SLE/2014/Makona-EM113	18922	18907	0.999207271959	34092.0	34092.0
gi|667852635|gb|KM233049.1|_Zaire_ebolavirus_isolate_Ebola_virus/H.sapiens-wt/SLE/2014/Makona-G3707	18946	18907	0.997941517999	34092.0	34092.0
gi|661348615|gb|KM034551.1|_Zaire_ebolavirus_isolate_Ebola_virus/H.sapiens-wt/SLE/2014/Makona-EM096	18926	18907	0.998996090035	34088.0	34088.0
gi|820743345|gb|KR534516.1|_Zaire_ebolavirus_isolate_Ebola_virus/H.sapiens-wt/GIN/2014/Makona-Conak	18958	18907	0.99730984281	34088.0	34088.0
gi|667852489|gb|KM233035.1|_Zaire_ebolavirus_isolate_Ebola_virus/H.sapiens-wt/SLE/2014/Makona-EM104	18912	18907	0.999735617597	34088.0	34088.0
gi|667853166|gb|KM233100.1|_Zaire_ebolavirus_isolate_Ebola_virus/H.sapiens-wt/SLE/2014/Makona-G3826	18932	18907	0.998679484471	34088.0	34088.0
gi|807051521|gb|KR105205.1|_Zaire_ebolavirus_isolate_Ebola_virus/H.sapiens-wt/SLE/2014/Makona-G3889	18937	18907	0.998415799757	34088.0	34088.0
gi|807051541|gb|KR105207.1|_Zaire_ebolavirus_isolate_Ebola_virus/H.sapiens-wt/SLE/2014/Makona-G3917	18941	18907	0.99820495222	34088.0	34088.0
gi|667853291|gb|KM233112.1|_Zaire_ebolavirus_isolate_Ebola_virus/H.sapiens-wt/SLE/2014/Makona-G3851	18923	18907	0.999154468108	34088.0	34088.0
gi|667853155|gb|KM233099.1|_Zaire_ebolavirus_isolate_Ebola_virus/H.sapiens-wt/SLE/2014/Makona-G3825	18953	18907	0.997572943597	34088.0	34088.0
gi|820743295|gb|KR534511.1|_Zaire_ebolavirus_isolate_Ebola_virus/H.sapiens-wt/GIN/2014/Makona-Conak	18926	18907	0.998996090035	34088.0	34088.0
gi|667852666|gb|KM233052.1|_Zaire_ebolavirus_isolate_Ebola_virus/H.sapiens-wt/SLE/2014/Makona-G3713	18941	18907	0.99820495222	34088.0	34088.0
gi|824039497|gb|KR817126.1|_Zaire_ebolavirus_isolate_Ebola_virus/H.sapiens-wt/GIN/2014/Makona-EM_07	18932	18907	0.998679484471	34088.0	34088.0
gi|820743265|gb|KR534508.1|_Zaire_ebolavirus_isolate_Ebola_virus/H.sapiens-wt/GIN/2014/Makona-Conak	18952	18907	0.997625580414	34088.0	34088.0
gi|667852798|gb|KM233065.1|_Zaire_ebolavirus_isolate_Ebola_virus/H.sapiens-wt/SLE/2014/Makona-G3769	18925	18907	0.999048877147	34088.0	34088.0
gi|667853124|gb|KM233096.1|_Zaire_ebolavirus_isolate_Ebola_virus/H.sapiens-wt/SLE/2014/Makona-G3822	18953	18907	0.997572943597	34088.0	34088.0
gi|667852830|gb|KM233068.1|_Zaire_ebolavirus_isolate_Ebola_virus/H.sapiens-wt/SLE/2014/Makona-G3769	18925	18907	0.999048877147	34088.0	34088.0
gi|667853197|gb|KM233103.1|_Zaire_ebolavirus_isolate_Ebola_virus/H.sapiens-wt/SLE/2014/Makona-G3831	18950	18907	0.997730870712	34088.0	34088.0
gi|824039296|gb|KR817110.1|_Zaire_ebolavirus_isolate_Ebola_virus/H.sapiens-wt/LBR/2014/Makona-EM_07	18959	18907	0.997257239306	34088.0	34088.0
gi|667852676|gb|KM233053.1|_Zaire_ebolavirus_isolate_Ebola_virus/H.sapiens-wt/SLE/2014/Makona-G3724	18957	18907	0.997362451865	34088.0	34088.0
gi|824038898|gb|KR817078.1|_Zaire_ebolavirus_isolate_Ebola_virus/H.sapiens-wt/GIN/2014/Makona-EM_00	18959	18907	0.997257239306	34088.0	34088.0
gi|824039358|gb|KR817115.1|_Zaire_ebolavirus_isolate_Ebola_virus/H.sapiens-wt/LBR/2014/Makona-EM_07	18930	18907	0.998784997359	34088.0	34088.0
gi|667852656|gb|KM233051.1|_Zaire_ebolavirus_isolate_Ebola_virus/H.sapiens-wt/SLE/2014/Makona-G3713	18951	18907	0.997678222785	34088.0	34088.0
gi|820743385|gb|KR534520.1|_Zaire_ebolavirus_isolate_Ebola_virus/H.sapiens-wt/GIN/2014/Makona-Conak	18954	18907	0.997520312335	34088.0	34088.0
gi|667853041|gb|KM233088.1|_Zaire_ebolavirus_isolate_Ebola_virus/H.sapiens-wt/SLE/2014/Makona-G3810	18921	18907	0.999260081391	34088.0	34088.0
gi|667853145|gb|KM233098.1|_Zaire_ebolavirus_isolate_Ebola_virus/H.sapiens-wt/SLE/2014/Makona-G3825	18950	18907	0.997730870712	34088.0	34088.0
gi|667853311|gb|KM233114.1|_Zaire_ebolavirus_isolate_Ebola_virus/H.sapiens-wt/SLE/2014/Makona-G3856	18939	18907	0.998310364856	34088.0	34088.0
gi|667852646|gb|KM233050.1|_Zaire_ebolavirus_isolate_Ebola_virus/H.sapiens-wt/SLE/2014/Makona-G3713	18956	18907	0.99741506647	34088.0	34088.0
gi|824039309|gb|KR817111.1|_Zaire_ebolavirus_isolate_Ebola_virus/H.sapiens-wt/LBR/2014/Makona-EM_07	18959	18907	0.997257239306	34088.0	34088.0
gi|807051711|gb|KR105224.1|_Zaire_ebolavirus_isolate_Ebola_virus/H.sapiens-wt/SLE/2014/Makona-G4252	18920	18907	0.999312896406	34088.0	34088.0
gi|807051751|gb|KR105228.1|_Zaire_ebolavirus_isolate_Ebola_virus/H.sapiens-wt/SLE/2014/Makona-G4264	18927	18907	0.998943308501	34088.0	34088.0
gi|724722348|gb|KP178538.1|_Zaire_ebolavirus_isolate_Ebola_virus/H.sapiens-wt/LBR/2014/Makona-20140	18958	18907	0.99730984281	34088.0	34088.0
gi|807052181|gb|KR105271.1|_Zaire_ebolavirus_isolate_Ebola_virus/H.sapiens-wt/SLE/2014/Makona-G4751	18923	18907	0.999154468108	34088.0	34088.0
gi|807051621|gb|KR105215.1|_Zaire_ebolavirus_isolate_Ebola_virus/H.sapiens-wt/SLE/2014/Makona-G4151	18927	18907	0.998943308501	34088.0	34088.0
gi|820743475|gb|KR534529.1|_Zaire_ebolavirus_isolate_Ebola_virus/H.sapiens-wt/GIN/2014/Makona-Conak	18938	18907	0.998363079523	34088.0	34088.0
gi|661348635|gb|KM034553.1|_Zaire_ebolavirus_isolate_Ebola_virus/H.sapiens-wt/SLE/2014/Makona-G3670	18927	18907	0.998943308501	34088.0	34088.0
gi|667853270|gb|KM233110.1|_Zaire_ebolavirus_isolate_Ebola_virus/H.sapiens-wt/SLE/2014/Makona-G3848	18956	18907	0.99741506647	34088.0	34088.0
gi|807051871|gb|KR105240.1|_Zaire_ebolavirus_isolate_Ebola_virus/H.sapiens-wt/SLE/2014/Makona-G4347	18925	18907	0.999048877147	34088.0	34088.0
gi|667853301|gb|KM233113.1|_Zaire_ebolavirus_isolate_Ebola_virus/H.sapiens-wt/SLE/2014/Makona-G3856	18958	18907	0.99730984281	34088.0	34088.0
gi|824039346|gb|KR817114.1|_Zaire_ebolavirus_isolate_Ebola_virus/H.sapiens-wt/LBR/2014/Makona-EM_07	18959	18907	0.997257239306	34088.0	34088.0
gi|820743255|gb|KR534507.1|_Zaire_ebolavirus_isolate_Ebola_virus/H.sapiens-wt/GIN/2014/Makona-Conak	18909	18906	0.999841345391	34086.0	34086.0
gi|667852819|gb|KM233067.1|_Zaire_ebolavirus_isolate_Ebola_virus/H.sapiens-wt/SLE/2014/Makona-G3769	18910	18905	0.999735589635	34084.0	34084.0
gi|807051861|gb|KR105239.1|_Zaire_ebolavirus_isolate_Ebola_virus/H.sapiens-wt/SLE/2014/Makona-G4345	18931	18907	0.998732238128	34083.0	34083.0
gi|820905447|gb|KR653251.1|_Zaire_ebolavirus_isolate_Ebola_virus/H.sapiens-wt/SLE/2014/Makona-20140	18931	18907	0.998732238128	34083.0	34083.0
gi|820743325|gb|KR534514.1|_Zaire_ebolavirus_isolate_Ebola_virus/H.sapiens-wt/GIN/2014/Makona-Conak	18954	18907	0.997520312335	34083.0	34083.0
gi|820743335|gb|KR534515.1|_Zaire_ebolavirus_isolate_Ebola_virus/H.sapiens-wt/GIN/2014/Makona-Conak	18957	18907	0.997362451865	34083.0	34083.0
gi|824038298|gb|KR781608.1|_Zaire_ebolavirus_strain_Ebola_virus/H.sapiens-rec/LBR/2014/Makona-L2014	18957	18907	0.997362451865	34083.0	34083.0
gi|820743435|gb|KR534525.1|_Zaire_ebolavirus_isolate_Ebola_virus/H.sapiens-wt/GIN/2014/Makona-Conak	18927	18907	0.998943308501	34083.0	34083.0
gi|807052310|gb|KR105284.1|_Zaire_ebolavirus_isolate_Ebola_virus/H.sapiens-wt/SLE/2014/Makona-G4971	18937	18907	0.998415799757	34083.0	34083.0
gi|824040988|gb|KR817244.1|_Zaire_ebolavirus_isolate_Ebola_virus/H.sapiens-wt/SLE/2014/Makona-EM_08	18929	18907	0.998837762164	34083.0	34083.0
gi|807051981|gb|KR105251.1|_Zaire_ebolavirus_isolate_Ebola_virus/H.sapiens-wt/SLE/2014/Makona-G4423	18928	18907	0.998890532544	34083.0	34083.0
gi|667853259|gb|KM233109.1|_Zaire_ebolavirus_isolate_Ebola_virus/H.sapiens-wt/SLE/2014/Makona-G3846	18958	18907	0.99730984281	34083.0	34083.0
gi|824038822|gb|KR817072.1|_Zaire_ebolavirus_isolate_Ebola_virus/H.sapiens-wt/GIN/2014/Makona-EM_00	18947	18907	0.997888847839	34083.0	34083.0
gi|667852562|gb|KM233042.1|_Zaire_ebolavirus_isolate_Ebola_virus/H.sapiens-wt/SLE/2014/Makona-EM119	18912	18907	0.999735617597	34083.0	34083.0
gi|807051651|gb|KR105218.1|_Zaire_ebolavirus_isolate_Ebola_virus/H.sapiens-wt/SLE/2014/Makona-G4217	18942	18907	0.99815225425	34083.0	34083.0
gi|807052250|gb|KR105278.1|_Zaire_ebolavirus_isolate_Ebola_virus/H.sapiens-wt/SLE/2014/Makona-G4937	18927	18907	0.998943308501	34083.0	34083.0
gi|820743395|gb|KR534521.1|_Zaire_ebolavirus_isolate_Ebola_virus/H.sapiens-wt/GIN/2014/Makona-Conak	18954	18907	0.997520312335	34083.0	34083.0
gi|807051781|gb|KR105231.1|_Zaire_ebolavirus_isolate_Ebola_virus/H.sapiens-wt/SLE/2014/Makona-G4316	18932	18907	0.998679484471	34083.0	34083.0
gi|667852851|gb|KM233070.1|_Zaire_ebolavirus_isolate_Ebola_virus/H.sapiens-wt/SLE/2014/Makona-G3770	18959	18907	0.997257239306	34083.0	34083.0
gi|667852840|gb|KM233069.1|_Zaire_ebolavirus_isolate_Ebola_virus/H.sapiens-wt/SLE/2014/Makona-G3770	18958	18907	0.99730984281	34083.0	34083.0
gi|824038885|gb|KR817077.1|_Zaire_ebolavirus_isolate_Ebola_virus/H.sapiens-wt/GIN/2014/Makona-EM_00	18957	18907	0.997362451865	34083.0	34083.0
gi|820743405|gb|KR534522.1|_Zaire_ebolavirus_isolate_Ebola_virus/H.sapiens-wt/GIN/2014/Makona-Conak	18952	18907	0.997625580414	34083.0	34083.0
gi|667853082|gb|KM233092.1|_Zaire_ebolavirus_isolate_Ebola_virus/H.sapiens-wt/SLE/2014/Makona-G3818	18948	18907	0.997836183238	34083.0	34083.0
gi|807051511|gb|KR105204.1|_Zaire_ebolavirus_isolate_Ebola_virus/H.sapiens-wt/SLE/2014/Makona-G3886	18917	18907	0.999471374954	34083.0	34083.0
gi|820905977|gb|KR653304.1|_Zaire_ebolavirus_isolate_Ebola_virus/H.sapiens-wt/SLE/2014/Makona-20143	18913	18907	0.999682757891	34083.0	34083.0
gi|807051881|gb|KR105241.1|_Zaire_ebolavirus_isolate_Ebola_virus/H.sapiens-wt/SLE/2014/Makona-G4348	18935	18907	0.998521256932	34083.0	34083.0
gi|807052300|gb|KR105283.1|_Zaire_ebolavirus_isolate_Ebola_virus/H.sapiens-wt/SLE/2014/Makona-G4960	18954	18907	0.997520312335	34083.0	34083.0
gi|824040909|gb|KR817238.1|_Zaire_ebolavirus_isolate_Ebola_virus/H.sapiens-wt/SLE/2014/Makona-EM_08	18959	18907	0.997257239306	34083.0	34083.0
gi|820744025|gb|KR534584.1|_Zaire_ebolavirus_isolate_Ebola_virus/H.sapiens-wt/GIN/2014/Makona-Conak	18919	18907	0.999365717004	34083.0	34083.0
gi|667853186|gb|KM233102.1|_Zaire_ebolavirus_isolate_Ebola_virus/H.sapiens-wt/SLE/2014/Makona-G3829	18945	18907	0.997994193719	34083.0	34083.0
gi|820905677|gb|KR653274.1|_Zaire_ebolavirus_isolate_Ebola_virus/H.sapiens-wt/SLE/2014/Makona-20142	18913	18907	0.999682757891	34083.0	34083.0
gi|807052500|gb|KR105303.1|_Zaire_ebolavirus_isolate_Ebola_virus/H.sapiens-wt/SLE/2014/Makona-G5296	18954	18907	0.997520312335	34083.0	34083.0
gi|824039321|gb|KR817112.1|_Zaire_ebolavirus_isolate_Ebola_virus/H.sapiens-wt/LBR/2014/Makona-EM_07	18958	18907	0.99730984281	34083.0	34083.0
gi|824039432|gb|KR817121.1|_Zaire_ebolavirus_isolate_Ebola_virus/H.sapiens-wt/GIN/2014/Makona-EM_07	18959	18907	0.997257239306	34083.0	34083.0
gi|806645493|gb|KR074998.1|_Zaire_ebolavirus_isolate_Ebola_virus_H.sapiens-wt/LBR/2015/Makona-Liber	18958	18907	0.99730984281	34083.0	34083.0
gi|820743375|gb|KR534519.1|_Zaire_ebolavirus_isolate_Ebola_virus/H.sapiens-wt/GIN/2014/Makona-Conak	18912	18907	0.999735617597	34083.0	34083.0
gi|807052051|gb|KR105258.1|_Zaire_ebolavirus_isolate_Ebola_virus/H.sapiens-wt/SLE/2014/Makona-G4454	18917	18906	0.999418512449	34081.0	34081.0
gi|807051661|gb|KR105219.1|_Zaire_ebolavirus_isolate_Ebola_virus/H.sapiens-wt/SLE/2014/Makona-G4221	18911	18906	0.999735603617	34081.0	34081.0
gi|807052230|gb|KR105276.1|_Zaire_ebolavirus_isolate_Ebola_virus/H.sapiens-wt/SLE/2014/Makona-G4886	18911	18906	0.999735603617	34081.0	34081.0
gi|820744065|gb|KR534588.1|_Zaire_ebolavirus_isolate_Ebola_virus/H.sapiens-wt/GIN/2014/Makona-Conak	18931	18907	0.998732238128	34079.0	34079.0
gi|824039597|gb|KR817134.1|_Zaire_ebolavirus_isolate_Ebola_virus/H.sapiens-wt/GIN/2014/Makona-EM_07	18937	18907	0.998415799757	34079.0	34079.0
gi|807051601|gb|KR105213.1|_Zaire_ebolavirus_isolate_Ebola_virus/H.sapiens-wt/SLE/2014/Makona-G4132	18933	18907	0.998626736386	34079.0	34079.0
gi|807051951|gb|KR105248.1|_Zaire_ebolavirus_isolate_Ebola_virus/H.sapiens-wt/SLE/2014/Makona-G4416	18952	18907	0.997625580414	34079.0	34079.0
gi|824039952|gb|KR817162.1|_Zaire_ebolavirus_isolate_Ebola_virus/H.sapiens-wt/GIN/2014/Makona-EM_07	18958	18907	0.99730984281	34079.0	34079.0
gi|824039457|gb|KR817123.1|_Zaire_ebolavirus_isolate_Ebola_virus/H.sapiens-wt/LBR/2014/Makona-EM_07	18958	18907	0.99730984281	34079.0	34079.0
gi|824040770|gb|KR817227.1|_Zaire_ebolavirus_isolate_Ebola_virus/H.sapiens-wt/SLE/2014/Makona-EM_07	18959	18907	0.997257239306	34079.0	34079.0
gi|824039026|gb|KR817088.1|_Zaire_ebolavirus_isolate_Ebola_virus/H.sapiens-wt/GIN/2014/Makona-EM_00	18959	18907	0.997257239306	34079.0	34079.0
gi|806645475|gb|KR074996.1|_Zaire_ebolavirus_isolate_Ebola_virus_H.sapiens-wt/LBR/2014/Makona-Liber	18958	18907	0.99730984281	34079.0	34079.0
gi|807051891|gb|KR105242.1|_Zaire_ebolavirus_isolate_Ebola_virus/H.sapiens-wt/SLE/2014/Makona-G4350	18941	18907	0.99820495222	34079.0	34079.0
gi|824039709|gb|KR817143.1|_Zaire_ebolavirus_isolate_Ebola_virus/H.sapiens-wt/GIN/2014/Makona-EM_07	18924	18905	0.998995983936	34079.0	34079.0
gi|820743315|gb|KR534513.1|_Zaire_ebolavirus_isolate_Ebola_virus/H.sapiens-wt/GIN/2014/Makona-Macen	18958	18907	0.99730984281	34079.0	34079.0
gi|824038797|gb|KR817070.1|_Zaire_ebolavirus_isolate_Ebola_virus/H.sapiens-wt/GIN/2014/Makona-EM_00	18959	18907	0.997257239306	34079.0	34079.0
gi|824040883|gb|KR817236.1|_Zaire_ebolavirus_isolate_Ebola_virus/H.sapiens-wt/SLE/2014/Makona-EM_08	18959	18907	0.997257239306	34079.0	34079.0
gi|824039284|gb|KR817109.1|_Zaire_ebolavirus_isolate_Ebola_virus/H.sapiens-wt/LBR/2014/Makona-EM_07	18933	18907	0.998626736386	34079.0	34079.0
gi|824039076|gb|KR817092.1|_Zaire_ebolavirus_isolate_Ebola_virus/H.sapiens-wt/GIN/2014/Makona-EM_00	18922	18907	0.999207271959	34079.0	34079.0
gi|807051961|gb|KR105249.1|_Zaire_ebolavirus_isolate_Ebola_virus/H.sapiens-wt/SLE/2014/Makona-G4419	18913	18907	0.999682757891	34079.0	34079.0
gi|712659283|gb|KP120616.1|_Zaire_ebolavirus_isolate_Ebola_virus/H.sapiens-wt/GBR/2014/Makona-UK1,_	18920	18907	0.999312896406	34079.0	34079.0
gi|807051701|gb|KR105223.1|_Zaire_ebolavirus_isolate_Ebola_virus/H.sapiens-wt/SLE/2014/Makona-G4251	18902	18902	1.0	34079.0	34079.0
gi|661348645|gb|KM034554.1|_Zaire_ebolavirus_isolate_Ebola_virus/H.sapiens-wt/SLE/2014/Makona-G3676	18948	18907	0.997836183238	34079.0	34079.0
gi|820744005|gb|KR534582.1|_Zaire_ebolavirus_isolate_Ebola_virus/H.sapiens-wt/GIN/2014/Makona-Conak	18932	18907	0.998679484471	34079.0	34079.0
gi|661348655|gb|KM034555.1|_Zaire_ebolavirus_isolate_Ebola_virus/H.sapiens-wt/SLE/2014/Makona-G3676	18950	18907	0.997730870712	34079.0	34079.0
gi|824038772|gb|KR817068.1|_Zaire_ebolavirus_isolate_Ebola_virus/H.sapiens-wt/GIN/2014/Makona-EM_00	18959	18907	0.997257239306	34079.0	34079.0
gi|807052870|gb|KR105340.1|_Zaire_ebolavirus_isolate_Ebola_virus/H.sapiens-wt/SLE/2014/Makona-G6012	18913	18907	0.999682757891	34079.0	34079.0
gi|824039572|gb|KR817132.1|_Zaire_ebolavirus_isolate_Ebola_virus/H.sapiens-wt/GIN/2014/Makona-EM_07	18939	18907	0.998310364856	34079.0	34079.0
gi|807051901|gb|KR105243.1|_Zaire_ebolavirus_isolate_Ebola_virus/H.sapiens-wt/SLE/2014/Makona-G4380	18952	18907	0.997625580414	34079.0	34079.0
gi|824039272|gb|KR817108.1|_Zaire_ebolavirus_isolate_Ebola_virus/H.sapiens-wt/LBR/2014/Makona-EM_07	18959	18907	0.997257239306	34079.0	34079.0
gi|807052320|gb|KR105285.1|_Zaire_ebolavirus_isolate_Ebola_virus/H.sapiens-wt/SLE/2014/Makona-G4972	18910	18906	0.999788471708	34077.0	34077.0
gi|807051911|gb|KR105244.1|_Zaire_ebolavirus_isolate_Ebola_virus/H.sapiens-wt/SLE/2014/Makona-G4382	18949	18908	0.99783629743	34077.0	34077.0
gi|661348685|gb|KM034558.1|_Zaire_ebolavirus_isolate_Ebola_virus/H.sapiens-wt/SLE/2014/Makona-G3679	18915	18900	0.999206978588	34075.0	34075.0
gi|820743455|gb|KR534527.1|_Zaire_ebolavirus_isolate_Ebola_virus/H.sapiens-wt/GIN/2014/Makona-Conak	18952	18907	0.997625580414	34074.0	34074.0
gi|807052161|gb|KR105269.1|_Zaire_ebolavirus_isolate_Ebola_virus/H.sapiens-wt/SLE/2014/Makona-G4736	18921	18907	0.999260081391	34074.0	34074.0
gi|820905437|gb|KR653250.1|_Zaire_ebolavirus_isolate_Ebola_virus/H.sapiens-wt/SLE/2014/Makona-20141	18923	18907	0.999154468108	34074.0	34074.0
gi|824039534|gb|KR817129.1|_Zaire_ebolavirus_isolate_Ebola_virus/H.sapiens-wt/LBR/2014/Makona-EM_07	18959	18907	0.997257239306	34074.0	34074.0
gi|807052031|gb|KR105256.1|_Zaire_ebolavirus_isolate_Ebola_virus/H.sapiens-wt/SLE/2014/Makona-G4445	18954	18907	0.997520312335	34074.0	34074.0
gi|820905707|gb|KR653277.1|_Zaire_ebolavirus_isolate_Ebola_virus/H.sapiens-wt/SLE/2014/Makona-20143	18913	18906	0.999629884207	34074.0	34074.0
gi|807052960|gb|KR105349.1|_Zaire_ebolavirus_isolate_Ebola_virus/H.sapiens-wt/SLE/2014/Makona-G6104	18941	18907	0.99820495222	34074.0	34074.0
gi|820905717|gb|KR653278.1|_Zaire_ebolavirus_isolate_Ebola_virus/H.sapiens-wt/SLE/2014/Makona-20140	18916	18907	0.999524212307	34074.0	34074.0
gi|807052880|gb|KR105341.1|_Zaire_ebolavirus_isolate_Ebola_virus/H.sapiens-wt/SLE/2014/Makona-G6020	18945	18907	0.997994193719	34074.0	34074.0
gi|824040846|gb|KR817233.1|_Zaire_ebolavirus_isolate_Ebola_virus/H.sapiens-wt/LBR/2014/Makona-EM_08	18959	18907	0.997257239306	34074.0	34074.0
gi|807052091|gb|KR105262.1|_Zaire_ebolavirus_isolate_Ebola_virus/H.sapiens-wt/SLE/2014/Makona-G4683	18916	18907	0.999524212307	34074.0	34074.0
gi|807052580|gb|KR105311.1|_Zaire_ebolavirus_isolate_Ebola_virus/H.sapiens-wt/SLE/2014/Makona-G5571	18913	18907	0.999682757891	34074.0	34074.0
gi|820905547|gb|KR653261.1|_Zaire_ebolavirus_isolate_Ebola_virus/H.sapiens-wt/SLE/2014/Makona-20141	18921	18907	0.999260081391	34074.0	34074.0
gi|725101076|gb|KP184503.1|_Zaire_ebolavirus_isolate_Ebola_virus/H.sapiens-tc/GBR/2014/Makona-UK1.1	18957	18907	0.997362451865	34074.0	34074.0
gi|807052890|gb|KR105342.1|_Zaire_ebolavirus_isolate_Ebola_virus/H.sapiens-wt/SLE/2014/Makona-G6060	18935	18907	0.998521256932	34074.0	34074.0
gi|820905987|gb|KR653305.1|_Zaire_ebolavirus_isolate_Ebola_virus/H.sapiens-wt/SLE/2014/Makona-20141	18932	18907	0.998679484471	34074.0	34074.0
gi|820743725|gb|KR534554.1|_Zaire_ebolavirus_isolate_Ebola_virus/H.sapiens-wt/GIN/2014/Makona-Forec	18953	18907	0.997572943597	34074.0	34074.0
gi|824039371|gb|KR817116.1|_Zaire_ebolavirus_isolate_Ebola_virus/H.sapiens-wt/GIN/2014/Makona-EM_07	18932	18907	0.998679484471	34074.0	34074.0
gi|824039199|gb|KR817102.1|_Zaire_ebolavirus_isolate_Ebola_virus/H.sapiens-wt/GIN/2015/Makona-EM_00	18958	18907	0.99730984281	34074.0	34074.0
gi|807051791|gb|KR105232.1|_Zaire_ebolavirus_isolate_Ebola_virus/H.sapiens-wt/SLE/2014/Makona-G4323	18922	18907	0.999207271959	34074.0	34074.0
gi|824038987|gb|KR817085.1|_Zaire_ebolavirus_isolate_Ebola_virus/H.sapiens-wt/GIN/2014/Makona-EM_00	18959	18907	0.997257239306	34074.0	34074.0
gi|824040821|gb|KR817231.1|_Zaire_ebolavirus_isolate_Ebola_virus/H.sapiens-wt/LBR/2014/Makona-EM_08	18933	18907	0.998626736386	34074.0	34074.0
gi|824039038|gb|KR817089.1|_Zaire_ebolavirus_isolate_Ebola_virus/H.sapiens-wt/GIN/2014/Makona-EM_00	18959	18907	0.997257239306	34074.0	34074.0
gi|820743935|gb|KR534575.1|_Zaire_ebolavirus_isolate_Ebola_virus/H.sapiens-wt/GIN/2014/Makona-Conak	18935	18907	0.998521256932	34074.0	34074.0
gi|824039634|gb|KR817137.1|_Zaire_ebolavirus_isolate_Ebola_virus/H.sapiens-wt/GIN/2014/Makona-EM_07	18959	18907	0.997257239306	34074.0	34074.0
gi|824040680|gb|KR817220.1|_Zaire_ebolavirus_isolate_Ebola_virus/H.sapiens-wt/GIN/2014/Makona-EM_07	18933	18907	0.998626736386	34074.0	34074.0
gi|661348695|gb|KM034559.1|_Zaire_ebolavirus_isolate_Ebola_virus/H.sapiens-wt/SLE/2014/Makona-G3680	18926	18907	0.998996090035	34074.0	34074.0
gi|824039395|gb|KR817118.1|_Zaire_ebolavirus_isolate_Ebola_virus/H.sapiens-wt/GIN/2014/Makona-EM_07	18955	18907	0.997467686626	34074.0	34074.0
gi|824038937|gb|KR817081.1|_Zaire_ebolavirus_isolate_Ebola_virus/H.sapiens-wt/GIN/2014/Makona-EM_00	18959	18907	0.997257239306	34074.0	34074.0
gi|824040200|gb|KR817182.1|_Zaire_ebolavirus_isolate_Ebola_virus/H.sapiens-wt/GIN/2014/Makona-EM_07	18959	18907	0.997257239306	34074.0	34074.0
gi|820905557|gb|KR653262.1|_Zaire_ebolavirus_isolate_Ebola_virus/H.sapiens-wt/SLE/2014/Makona-20142	18913	18907	0.999682757891	34074.0	34074.0
gi|820905387|gb|KR653245.1|_Zaire_ebolavirus_isolate_Ebola_virus/H.sapiens-wt/SLE/2014/Makona-20143	18931	18907	0.998732238128	34074.0	34074.0
gi|807051821|gb|KR105235.1|_Zaire_ebolavirus_isolate_Ebola_virus/H.sapiens-wt/SLE/2014/Makona-G4329	18921	18907	0.999260081391	34074.0	34074.0
gi|807051731|gb|KR105226.1|_Zaire_ebolavirus_isolate_Ebola_virus/H.sapiens-wt/SLE/2014/Makona-G4255	18913	18907	0.999682757891	34074.0	34074.0
gi|820905597|gb|KR653266.1|_Zaire_ebolavirus_isolate_Ebola_virus/H.sapiens-wt/SLE/2014/Makona-20141	18925	18907	0.999048877147	34074.0	34074.0
gi|824039235|gb|KR817105.1|_Zaire_ebolavirus_isolate_Ebola_virus/H.sapiens-wt/GIN/2015/Makona-EM_00	18957	18907	0.997362451865	34074.0	34074.0
gi|820905457|gb|KR653252.1|_Zaire_ebolavirus_isolate_Ebola_virus/H.sapiens-wt/SLE/2014/Makona-20140	18931	18907	0.998732238128	34074.0	34074.0
gi|820905277|gb|KR653234.1|_Zaire_ebolavirus_isolate_Ebola_virus/H.sapiens-wt/SLE/2014/Makona-20142	18914	18908	0.999682774664	34072.0	34072.0
gi|820905877|gb|KR653294.1|_Zaire_ebolavirus_isolate_Ebola_virus/H.sapiens-wt/SLE/2014/Makona-20140	18909	18906	0.999841345391	34072.0	34072.0
gi|824040975|gb|KR817243.1|_Zaire_ebolavirus_isolate_Ebola_virus/H.sapiens-wt/LBR/2014/Makona-EM_08	18919	18903	0.999154289339	34072.0	34072.0
gi|820905737|gb|KR653280.1|_Zaire_ebolavirus_isolate_Ebola_virus/H.sapiens-wt/SLE/2014/Makona-20140	18942	18907	0.99815225425	34072.0	34072.0
gi|807052730|gb|KR105326.1|_Zaire_ebolavirus_isolate_Ebola_virus/H.sapiens-wt/SLE/2014/Makona-G5765	18912	18906	0.999682741117	34072.0	34072.0
gi|820905337|gb|KR653240.1|_Zaire_ebolavirus_isolate_Ebola_virus/H.sapiens-wt/SLE/2014/Makona-20143	18912	18906	0.999682741117	34072.0	34072.0
gi|667852861|gb|KM233071.1|_Zaire_ebolavirus_isolate_Ebola_virus/H.sapiens-wt/SLE/2014/Makona-G3771	18901	18896	0.999735463732	34072.0	34072.0
gi|820905287|gb|KR653235.1|_Zaire_ebolavirus_isolate_Ebola_virus/H.sapiens-wt/SLE/2014/Makona-20140	18931	18907	0.998732238128	34072.0	34072.0
gi|820743755|gb|KR534557.1|_Zaire_ebolavirus_isolate_Ebola_virus/H.sapiens-wt/GIN/2014/Makona-Coyah	18910	18907	0.999841353781	34070.0	34070.0
gi|824039484|gb|KR817125.1|_Zaire_ebolavirus_isolate_Ebola_virus/H.sapiens-wt/LBR/2014/Makona-EM_07	18956	18906	0.997362312724	34070.0	34070.0
gi|824039013|gb|KR817087.1|_Zaire_ebolavirus_isolate_Ebola_virus/H.sapiens-wt/GIN/2014/Makona-EM_00	18958	18907	0.99730984281	34070.0	34070.0
gi|807051741|gb|KR105227.1|_Zaire_ebolavirus_isolate_Ebola_virus/H.sapiens-wt/SLE/2014/Makona-G4263	18943	18907	0.998099561843	34070.0	34070.0
gi|807051991|gb|KR105252.1|_Zaire_ebolavirus_isolate_Ebola_virus/H.sapiens-wt/SLE/2014/Makona-G4424	18948	18907	0.997836183238	34070.0	34070.0
gi|807052910|gb|KR105344.1|_Zaire_ebolavirus_isolate_Ebola_virus/H.sapiens-wt/SLE/2014/Makona-G6069	18943	18907	0.998099561843	34070.0	34070.0
gi|820743485|gb|KR534530.1|_Zaire_ebolavirus_isolate_Ebola_virus/H.sapiens-wt/GIN/2014/Makona-Coyah	18956	18907	0.99741506647	34070.0	34070.0
gi|820905267|gb|KR653233.1|_Zaire_ebolavirus_isolate_Ebola_virus/H.sapiens-wt/SLE/2014/Makona-20141	18931	18907	0.998732238128	34070.0	34070.0
gi|824038809|gb|KR817071.1|_Zaire_ebolavirus_isolate_Ebola_virus/H.sapiens-wt/GIN/2014/Makona-EM_00	18959	18907	0.997257239306	34070.0	34070.0
gi|824039223|gb|KR817104.1|_Zaire_ebolavirus_isolate_Ebola_virus/H.sapiens-wt/GIN/2015/Makona-EM_00	18936	18907	0.99846852556	34070.0	34070.0
gi|820905777|gb|KR653284.1|_Zaire_ebolavirus_isolate_Ebola_virus/H.sapiens-wt/SLE/2014/Makona-20141	18941	18907	0.99820495222	34070.0	34070.0
gi|824039622|gb|KR817136.1|_Zaire_ebolavirus_isolate_Ebola_virus/H.sapiens-wt/GIN/2014/Makona-EM_07	18956	18907	0.99741506647	34070.0	34070.0
gi|820743585|gb|KR534540.1|_Zaire_ebolavirus_isolate_Ebola_virus/H.sapiens-wt/GIN/2014/Makona-Dalab	18923	18907	0.999154468108	34070.0	34070.0
gi|807052790|gb|KR105332.1|_Zaire_ebolavirus_isolate_Ebola_virus/H.sapiens-wt/SLE/2014/Makona-G5982	18917	18907	0.999471374954	34070.0	34070.0
gi|820905687|gb|KR653275.1|_Zaire_ebolavirus_isolate_Ebola_virus/H.sapiens-wt/SLE/2014/Makona-20143	18927	18907	0.998943308501	34070.0	34070.0
gi|820905907|gb|KR653297.1|_Zaire_ebolavirus_isolate_Ebola_virus/H.sapiens-wt/SLE/2014/Makona-20140	18949	18907	0.997783524197	34070.0	34070.0
gi|820905207|gb|KR653227.1|_Zaire_ebolavirus_isolate_Ebola_virus/H.sapiens-wt/SLE/2014/Makona-20140	18925	18907	0.999048877147	34070.0	34070.0
gi|661348725|gb|KM034562.1|_Zaire_ebolavirus_isolate_Ebola_virus/H.sapiens-wt/SLE/2014/Makona-G3686	18957	18907	0.997362451865	34070.0	34070.0
gi|806645511|gb|KR075000.1|_Zaire_ebolavirus_isolate_Ebola_virus_H.sapiens-wt/LBR/2015/Makona-Liber	18958	18907	0.99730984281	34070.0	34070.0
gi|820905257|gb|KR653232.1|_Zaire_ebolavirus_isolate_Ebola_virus/H.sapiens-wt/SLE/2014/Makona-20141	18912	18907	0.999735617597	34070.0	34070.0
gi|824039609|gb|KR817135.1|_Zaire_ebolavirus_isolate_Ebola_virus/H.sapiens-wt/GIN/2014/Makona-EM_07	18959	18907	0.997257239306	34070.0	34070.0
gi|824039697|gb|KR817142.1|_Zaire_ebolavirus_isolate_Ebola_virus/H.sapiens-wt/GIN/2014/Makona-EM_07	18928	18907	0.998890532544	34070.0	34070.0
gi|732464081|gb|KP260799.1|_Zaire_ebolavirus_isolate_Ebola_virus/H.sapiens-wt/MLI/2014/Makona-Mali-	18958	18907	0.99730984281	34070.0	34070.0
gi|820905867|gb|KR653293.1|_Zaire_ebolavirus_isolate_Ebola_virus/H.sapiens-wt/SLE/2014/Makona-20141	18913	18907	0.999682757891	34070.0	34070.0
gi|806645484|gb|KR074997.1|_Zaire_ebolavirus_isolate_Ebola_virus_H.sapiens-wt/LBR/2015/Makona-Liber	18958	18907	0.99730984281	34070.0	34070.0
gi|824039521|gb|KR817128.1|_Zaire_ebolavirus_isolate_Ebola_virus/H.sapiens-wt/LBR/2014/Makona-EM_07	18958	18907	0.99730984281	34070.0	34070.0
gi|824040963|gb|KR817242.1|_Zaire_ebolavirus_isolate_Ebola_virus/H.sapiens-wt/GIN/2014/Makona-EM_08	18959	18907	0.997257239306	34070.0	34070.0
gi|824038911|gb|KR817079.1|_Zaire_ebolavirus_isolate_Ebola_virus/H.sapiens-wt/GIN/2014/Makona-EM_00	18934	18907	0.998573993873	34070.0	34070.0
gi|824039684|gb|KR817141.1|_Zaire_ebolavirus_isolate_Ebola_virus/H.sapiens-wt/GIN/2014/Makona-EM_07	18932	18907	0.998679484471	34070.0	34070.0
gi|807052900|gb|KR105343.1|_Zaire_ebolavirus_isolate_Ebola_virus/H.sapiens-wt/SLE/2014/Makona-G6062	18933	18907	0.998626736386	34070.0	34070.0
gi|807051801|gb|KR105233.1|_Zaire_ebolavirus_isolate_Ebola_virus/H.sapiens-wt/SLE/2014/Makona-G4324	18910	18906	0.999788471708	34068.0	34068.0
gi|820905327|gb|KR653239.1|_Zaire_ebolavirus_isolate_Ebola_virus/H.sapiens-wt/SLE/2014/Makona-20140	18918	18908	0.999471402897	34068.0	34068.0
gi|824039559|gb|KR817131.1|_Zaire_ebolavirus_isolate_Ebola_virus/H.sapiens-wt/GIN/2014/Makona-EM_07	18938	18906	0.998310275636	34068.0	34068.0
gi|807052930|gb|KR105346.1|_Zaire_ebolavirus_isolate_Ebola_virus/H.sapiens-wt/SLE/2014/Makona-G6091	18911	18906	0.999735603617	34068.0	34068.0
gi|824039407|gb|KR817119.1|_Zaire_ebolavirus_isolate_Ebola_virus/H.sapiens-wt/GIN/2014/Makona-EM_07	18931	18907	0.998732238128	34066.0	34066.0
gi|807052680|gb|KR105321.1|_Zaire_ebolavirus_isolate_Ebola_virus/H.sapiens-wt/SLE/2014/Makona-G5737	18908	18903	0.999735561667	34066.0	34066.0
gi|824039211|gb|KR817103.1|_Zaire_ebolavirus_isolate_Ebola_virus/H.sapiens-wt/GIN/2015/Makona-EM_00	18922	18905	0.999101574886	34066.0	34066.0
gi|833552691|gb|KR534526.1|_Zaire_ebolavirus_isolate_Ebola_virus/H.sapiens-wt/GIN/2014/Makona-Forec	18958	18907	0.99730984281	34065.0	34065.0
gi|820743355|gb|KR534517.1|_Zaire_ebolavirus_isolate_Ebola_virus/H.sapiens-wt/GIN/2014/Makona-Conak	18956	18907	0.99741506647	34065.0	34065.0
gi|820905627|gb|KR653269.1|_Zaire_ebolavirus_isolate_Ebola_virus/H.sapiens-wt/SLE/2014/Makona-20140	18921	18907	0.999260081391	34065.0	34065.0
gi|824040327|gb|KR817192.1|_Zaire_ebolavirus_isolate_Ebola_virus/H.sapiens-wt/GIN/2014/Makona-EM_07	18959	18907	0.997257239306	34065.0	34065.0
gi|824039800|gb|KR817150.1|_Zaire_ebolavirus_isolate_Ebola_virus/H.sapiens-wt/GIN/2014/Makona-EM_07	18945	18907	0.997994193719	34065.0	34065.0
gi|820743365|gb|KR534518.1|_Zaire_ebolavirus_isolate_Ebola_virus/H.sapiens-wt/GIN/2014/Makona-Conak	18958	18907	0.99730984281	34065.0	34065.0
gi|820905357|gb|KR653242.1|_Zaire_ebolavirus_isolate_Ebola_virus/H.sapiens-wt/SLE/2014/Makona-20143	18948	18907	0.997836183238	34065.0	34065.0
gi|824039585|gb|KR817133.1|_Zaire_ebolavirus_isolate_Ebola_virus/H.sapiens-wt/GIN/2014/Makona-EM_07	18935	18907	0.998521256932	34065.0	34065.0
gi|820743885|gb|KR534570.1|_Zaire_ebolavirus_isolate_Ebola_virus/H.sapiens-wt/GIN/2014/Makona-Conak	18952	18907	0.997625580414	34065.0	34065.0
gi|824038859|gb|KR817075.1|_Zaire_ebolavirus_isolate_Ebola_virus/H.sapiens-wt/GIN/2014/Makona-EM_00	18957	18907	0.997362451865	34065.0	34065.0
gi|820743525|gb|KR534534.1|_Zaire_ebolavirus_isolate_Ebola_virus/H.sapiens-wt/GIN/2014/Makona-Dalab	18958	18907	0.99730984281	34065.0	34065.0
gi|824039546|gb|KR817130.1|_Zaire_ebolavirus_isolate_Ebola_virus/H.sapiens-wt/GIN/2014/Makona-EM_07	18959	18907	0.997257239306	34065.0	34065.0
gi|824039977|gb|KR817164.1|_Zaire_ebolavirus_isolate_Ebola_virus/H.sapiens-wt/GIN/2014/Makona-EM_07	18925	18907	0.999048877147	34065.0	34065.0
gi|824040925|gb|KR817239.1|_Zaire_ebolavirus_isolate_Ebola_virus/H.sapiens-wt/LBR/2014/Makona-EM_08	18959	18907	0.997257239306	34065.0	34065.0
gi|824040052|gb|KR817170.1|_Zaire_ebolavirus_isolate_Ebola_virus/H.sapiens-wt/GIN/2014/Makona-EM_07	18925	18907	0.999048877147	34065.0	34065.0
gi|824039509|gb|KR817127.1|_Zaire_ebolavirus_isolate_Ebola_virus/H.sapiens-wt/LBR/2014/Makona-EM_07	18933	18907	0.998626736386	34065.0	34065.0
gi|820743955|gb|KR534577.1|_Zaire_ebolavirus_isolate_Ebola_virus/H.sapiens-wt/GIN/2014/Makona-Conak	18931	18907	0.998732238128	34065.0	34065.0
gi|807052450|gb|KR105298.1|_Zaire_ebolavirus_isolate_Ebola_virus/H.sapiens-wt/SLE/2014/Makona-G5112	18927	18907	0.998943308501	34065.0	34065.0
gi|824039774|gb|KR817148.1|_Zaire_ebolavirus_isolate_Ebola_virus/H.sapiens-wt/GIN/2014/Makona-EM_07	18928	18907	0.998890532544	34065.0	34065.0
gi|752855266|gb|KP728283.1|_Zaire_ebolavirus_isolate_Ebola_virus/H.sapiens-wt/CHE/2014/Makona-GE1,_	18926	18907	0.998996090035	34065.0	34065.0
gi|807052350|gb|KR105288.1|_Zaire_ebolavirus_isolate_Ebola_virus/H.sapiens-wt/SLE/2014/Makona-G4982	18950	18907	0.997730870712	34065.0	34065.0
gi|820743305|gb|KR534512.1|_Zaire_ebolavirus_isolate_Ebola_virus/H.sapiens-wt/GIN/2014/Makona-Gueck	18913	18907	0.999682757891	34065.0	34065.0
gi|807051631|gb|KR105216.1|_Zaire_ebolavirus_isolate_Ebola_virus/H.sapiens-wt/SLE/2014/Makona-G4190	18906	18901	0.999735533693	34063.0	34063.0
gi|820905587|gb|KR653265.1|_Zaire_ebolavirus_isolate_Ebola_virus/H.sapiens-wt/SLE/2014/Makona-20140	18911	18906	0.999735603617	34063.0	34063.0
gi|820905507|gb|KR653257.1|_Zaire_ebolavirus_isolate_Ebola_virus/H.sapiens-wt/SLE/2014/Makona-20143	18913	18907	0.999682757891	34061.0	34061.0
gi|820744035|gb|KR534585.1|_Zaire_ebolavirus_isolate_Ebola_virus/H.sapiens-wt/GIN/2014/Makona-Conak	18942	18907	0.99815225425	34061.0	34061.0
gi|824039863|gb|KR817155.1|_Zaire_ebolavirus_isolate_Ebola_virus/H.sapiens-wt/GIN/2014/Makona-EM_07	18958	18907	0.99730984281	34061.0	34061.0
gi|820905607|gb|KR653267.1|_Zaire_ebolavirus_isolate_Ebola_virus/H.sapiens-wt/SLE/2014/Makona-20140	18921	18907	0.999260081391	34061.0	34061.0
gi|820743575|gb|KR534539.1|_Zaire_ebolavirus_isolate_Ebola_virus/H.sapiens-wt/GIN/2014/Makona-Conak	18956	18907	0.99741506647	34061.0	34061.0
gi|820905647|gb|KR653271.1|_Zaire_ebolavirus_isolate_Ebola_virus/H.sapiens-wt/SLE/2014/Makona-20144	18926	18907	0.998996090035	34061.0	34061.0
gi|824039175|gb|KR817100.1|_Zaire_ebolavirus_isolate_Ebola_virus/H.sapiens-wt/GIN/2015/Makona-EM_00	18933	18907	0.998626736386	34061.0	34061.0
gi|824040137|gb|KR817177.1|_Zaire_ebolavirus_isolate_Ebola_virus/H.sapiens-wt/GIN/2014/Makona-EM_07	18959	18907	0.997257239306	34061.0	34061.0
gi|824039989|gb|KR817165.1|_Zaire_ebolavirus_isolate_Ebola_virus/H.sapiens-wt/GIN/2014/Makona-EM_07	18946	18907	0.997941517999	34061.0	34061.0
gi|820905377|gb|KR653244.1|_Zaire_ebolavirus_isolate_Ebola_virus/H.sapiens-wt/SLE/2014/Makona-20141	18950	18907	0.997730870712	34061.0	34061.0
gi|824040939|gb|KR817240.1|_Zaire_ebolavirus_isolate_Ebola_virus/H.sapiens-wt/LBR/2014/Makona-EM_08	18959	18907	0.997257239306	34061.0	34061.0
gi|824040113|gb|KR817175.1|_Zaire_ebolavirus_isolate_Ebola_virus/H.sapiens-wt/GIN/2014/Makona-EM_07	18934	18907	0.998573993873	34061.0	34061.0
gi|820905197|gb|KR653226.1|_Zaire_ebolavirus_isolate_Ebola_virus/H.sapiens-wt/SLE/2014/Makona-20142	18937	18907	0.998415799757	34061.0	34061.0
gi|820905667|gb|KR653273.1|_Zaire_ebolavirus_isolate_Ebola_virus/H.sapiens-wt/SLE/2014/Makona-20141	18917	18907	0.999471374954	34061.0	34061.0
gi|824039001|gb|KR817086.1|_Zaire_ebolavirus_isolate_Ebola_virus/H.sapiens-wt/GIN/2014/Makona-EM_00	18959	18907	0.997257239306	34061.0	34061.0
gi|824039419|gb|KR817120.1|_Zaire_ebolavirus_isolate_Ebola_virus/H.sapiens-wt/GIN/2014/Makona-EM_07	18932	18907	0.998679484471	34061.0	34061.0
gi|824039749|gb|KR817146.1|_Zaire_ebolavirus_isolate_Ebola_virus/H.sapiens-wt/GIN/2014/Makona-EM_07	18957	18907	0.997362451865	34061.0	34061.0
gi|824039901|gb|KR817158.1|_Zaire_ebolavirus_isolate_Ebola_virus/H.sapiens-wt/GIN/2014/Makona-EM_07	18959	18907	0.997257239306	34061.0	34061.0
gi|820905537|gb|KR653260.1|_Zaire_ebolavirus_isolate_Ebola_virus/H.sapiens-wt/SLE/2014/Makona-20141	18927	18907	0.998943308501	34061.0	34061.0
gi|820905187|gb|KR653225.1|_Zaire_ebolavirus_isolate_Ebola_virus/H.sapiens-wt/SLE/2014/Makona-20141	18922	18907	0.999207271959	34061.0	34061.0
gi|807052530|gb|KR105306.1|_Zaire_ebolavirus_isolate_Ebola_virus/H.sapiens-wt/SLE/2014/Makona-G5370	18905	18900	0.999735519704	34061.0	34061.0
gi|824040014|gb|KR817167.1|_Zaire_ebolavirus_isolate_Ebola_virus/H.sapiens-wt/GIN/2014/Makona-EM_07	18932	18907	0.998679484471	34061.0	34061.0
gi|824040064|gb|KR817171.1|_Zaire_ebolavirus_isolate_Ebola_virus/H.sapiens-wt/GIN/2014/Makona-EM_07	18957	18907	0.997362451865	34061.0	34061.0
gi|824039114|gb|KR817095.1|_Zaire_ebolavirus_isolate_Ebola_virus/H.sapiens-wt/GIN/2014/Makona-EM_00	18959	18907	0.997257239306	34061.0	34061.0
gi|820905347|gb|KR653241.1|_Zaire_ebolavirus_isolate_Ebola_virus/H.sapiens-wt/SLE/2014/Makona-20140	18896	18896	1.0	34059.0	34059.0
gi|820743495|gb|KR534531.1|_Zaire_ebolavirus_isolate_Ebola_virus/H.sapiens-wt/GIN/2014/Makona-Forec	18906	18906	1.0	34059.0	34059.0
gi|807052400|gb|KR105293.1|_Zaire_ebolavirus_isolate_Ebola_virus/H.sapiens-wt/SLE/2014/Makona-G5016	18906	18901	0.999735533693	34059.0	34059.0
gi|807052720|gb|KR105325.1|_Zaire_ebolavirus_isolate_Ebola_virus/H.sapiens-wt/SLE/2014/Makona-G5763	18906	18901	0.999735533693	34059.0	34059.0
gi|807052710|gb|KR105324.1|_Zaire_ebolavirus_isolate_Ebola_virus/H.sapiens-wt/SLE/2014/Makona-G5756	18905	18900	0.999735519704	34057.0	34057.0
gi|824039826|gb|KR817152.1|_Zaire_ebolavirus_isolate_Ebola_virus/H.sapiens-wt/GIN/2014/Makona-EM_07	18918	18903	0.999207104345	34057.0	34057.0
gi|807052670|gb|KR105320.1|_Zaire_ebolavirus_isolate_Ebola_virus/H.sapiens-wt/SLE/2014/Makona-G5731	18905	18900	0.999735519704	34057.0	34057.0
gi|824039126|gb|KR817096.1|_Zaire_ebolavirus_isolate_Ebola_virus/H.sapiens-wt/GIN/2015/Makona-EM_00	18957	18907	0.997362451865	34056.0	34056.0
gi|824039151|gb|KR817098.1|_Zaire_ebolavirus_isolate_Ebola_virus/H.sapiens-wt/GIN/2015/Makona-EM_00	18959	18907	0.997257239306	34056.0	34056.0
gi|820905317|gb|KR653238.1|_Zaire_ebolavirus_isolate_Ebola_virus/H.sapiens-wt/SLE/2014/Makona-20144	18925	18907	0.999048877147	34056.0	34056.0
gi|824039813|gb|KR817151.1|_Zaire_ebolavirus_isolate_Ebola_virus/H.sapiens-wt/GIN/2014/Makona-EM_07	18959	18907	0.997257239306	34056.0	34056.0
gi|820743565|gb|KR534538.1|_Zaire_ebolavirus_isolate_Ebola_virus/H.sapiens-wt/GIN/2014/Makona-Conak	18925	18907	0.999048877147	34056.0	34056.0
gi|824040088|gb|KR817173.1|_Zaire_ebolavirus_isolate_Ebola_virus/H.sapiens-wt/GIN/2014/Makona-EM_07	18932	18907	0.998679484471	34056.0	34056.0
gi|824038784|gb|KR817069.1|_Zaire_ebolavirus_isolate_Ebola_virus/H.sapiens-wt/GIN/2014/Makona-EM_00	18939	18894	0.997623950578	34056.0	34056.0
gi|820905297|gb|KR653236.1|_Zaire_ebolavirus_isolate_Ebola_virus/H.sapiens-wt/SLE/2014/Makona-20143	18927	18907	0.998943308501	34056.0	34056.0
gi|732464090|gb|KP260800.1|_Zaire_ebolavirus_isolate_Ebola_virus/H.sapiens-wt/MLI/2014/Makona-Mali-	18958	18907	0.99730984281	34056.0	34056.0
gi|820905847|gb|KR653291.1|_Zaire_ebolavirus_isolate_Ebola_virus/H.sapiens-wt/SLE/2014/Makona-20141	18939	18907	0.998310364856	34056.0	34056.0
gi|820905307|gb|KR653237.1|_Zaire_ebolavirus_isolate_Ebola_virus/H.sapiens-wt/SLE/2014/Makona-20146	18913	18907	0.999682757891	34056.0	34056.0
gi|820905727|gb|KR653279.1|_Zaire_ebolavirus_isolate_Ebola_virus/H.sapiens-wt/SLE/2014/Makona-20140	18930	18907	0.998784997359	34056.0	34056.0
gi|820905947|gb|KR653301.1|_Zaire_ebolavirus_isolate_Ebola_virus/H.sapiens-wt/SLE/2014/Makona-20142	18925	18907	0.999048877147	34056.0	34056.0
gi|824040276|gb|KR817188.1|_Zaire_ebolavirus_isolate_Ebola_virus/H.sapiens-wt/GIN/2014/Makona-EM_07	18957	18907	0.997362451865	34056.0	34056.0
gi|820905857|gb|KR653292.1|_Zaire_ebolavirus_isolate_Ebola_virus/H.sapiens-wt/SLE/2014/Makona-20143	18931	18907	0.998732238128	34056.0	34056.0
gi|824039721|gb|KR817144.1|_Zaire_ebolavirus_isolate_Ebola_virus/H.sapiens-wt/GIN/2014/Makona-EM_07	18934	18907	0.998573993873	34056.0	34056.0
gi|661348715|gb|KM034561.1|_Zaire_ebolavirus_isolate_Ebola_virus/H.sapiens-wt/SLE/2014/Makona-G3683	18908	18897	0.999418235667	34056.0	34056.0
gi|824038949|gb|KR817082.1|_Zaire_ebolavirus_isolate_Ebola_virus/H.sapiens-wt/GIN/2014/Makona-EM_00	18959	18907	0.997257239306	34056.0	34056.0
gi|820905217|gb|KR653228.1|_Zaire_ebolavirus_isolate_Ebola_virus/H.sapiens-wt/SLE/2014/Makona-20143	18920	18907	0.999312896406	34056.0	34056.0
gi|824039887|gb|KR817157.1|_Zaire_ebolavirus_isolate_Ebola_virus/H.sapiens-wt/GIN/2014/Makona-EM_07	18938	18907	0.998363079523	34056.0	34056.0
gi|824039788|gb|KR817149.1|_Zaire_ebolavirus_isolate_Ebola_virus/H.sapiens-wt/GIN/2014/Makona-EM_07	18918	18902	0.999154244635	34056.0	34056.0
gi|820743825|gb|KR534564.1|_Zaire_ebolavirus_isolate_Ebola_virus/H.sapiens-wt/GIN/2014/Makona-Forec	18955	18907	0.997467686626	34056.0	34056.0
gi|820905787|gb|KR653285.1|_Zaire_ebolavirus_isolate_Ebola_virus/H.sapiens-wt/SLE/2014/Makona-20143	18935	18907	0.998521256932	34056.0	34056.0
gi|820905487|gb|KR653255.1|_Zaire_ebolavirus_isolate_Ebola_virus/H.sapiens-wt/SLE/2014/Makona-20142	18911	18906	0.999735603617	34054.0	34054.0
gi|820905897|gb|KR653296.1|_Zaire_ebolavirus_isolate_Ebola_virus/H.sapiens-wt/SLE/2014/Makona-20140	18924	18908	0.999154512788	34054.0	34054.0
gi|820905247|gb|KR653231.1|_Zaire_ebolavirus_isolate_Ebola_virus/H.sapiens-wt/SLE/2014/Makona-20144	18918	18908	0.999471402897	34054.0	34054.0
gi|820743965|gb|KR534578.1|_Zaire_ebolavirus_isolate_Ebola_virus/H.sapiens-wt/GIN/2014/Makona-Conak	18906	18903	0.999841320216	34054.0	34054.0
gi|807052770|gb|KR105330.1|_Zaire_ebolavirus_isolate_Ebola_virus/H.sapiens-wt/SLE/2014/Makona-G5879	18908	18903	0.999735561667	34054.0	34054.0
gi|824040250|gb|KR817186.1|_Zaire_ebolavirus_isolate_Ebola_virus/H.sapiens-wt/GIN/2014/Makona-EM_07	18959	18907	0.997257239306	34052.0	34052.0
gi|824040426|gb|KR817200.1|_Zaire_ebolavirus_isolate_Ebola_virus/H.sapiens-wt/GIN/2014/Makona-EM_07	18932	18907	0.998679484471	34052.0	34052.0
gi|807052780|gb|KR105331.1|_Zaire_ebolavirus_isolate_Ebola_virus/H.sapiens-wt/SLE/2014/Makona-G5898	18912	18906	0.999682741117	34052.0	34052.0
gi|824040339|gb|KR817193.1|_Zaire_ebolavirus_isolate_Ebola_virus/H.sapiens-wt/GIN/2014/Makona-EM_07	18959	18907	0.997257239306	34052.0	34052.0
gi|820743425|gb|KR534524.1|_Zaire_ebolavirus_isolate_Ebola_virus/H.sapiens-wt/GIN/2014/Makona-Coyah	18958	18907	0.99730984281	34052.0	34052.0
gi|824040263|gb|KR817187.1|_Zaire_ebolavirus_isolate_Ebola_virus/H.sapiens-wt/GIN/2014/Makona-EM_07	18959	18907	0.997257239306	34052.0	34052.0
gi|820743715|gb|KR534553.1|_Zaire_ebolavirus_isolate_Ebola_virus/H.sapiens-wt/GIN/2014/Makona-Coyah	18907	18900	0.999629766753	34052.0	34052.0
gi|936423860|gb|KT013259.3|_Zaire_ebolavirus_isolate_Ebola_virus/H.sapiens-wt/GIN/2014/Makona-C15,_	18958	18907	0.99730984281	34052.0	34052.0
gi|824040352|gb|KR817194.1|_Zaire_ebolavirus_isolate_Ebola_virus/H.sapiens-wt/LBR/2014/Makona-EM_07	18959	18907	0.997257239306	34052.0	34052.0
gi|824040100|gb|KR817174.1|_Zaire_ebolavirus_isolate_Ebola_virus/H.sapiens-wt/GIN/2014/Makona-EM_07	18932	18907	0.998679484471	34052.0	34052.0
gi|824039102|gb|KR817094.1|_Zaire_ebolavirus_isolate_Ebola_virus/H.sapiens-wt/GIN/2014/Makona-EM_00	18932	18907	0.998679484471	34052.0	34052.0
gi|824040076|gb|KR817172.1|_Zaire_ebolavirus_isolate_Ebola_virus/H.sapiens-wt/GIN/2014/Makona-EM_07	18957	18907	0.997362451865	34052.0	34052.0
gi|824040186|gb|KR817181.1|_Zaire_ebolavirus_isolate_Ebola_virus/H.sapiens-wt/GIN/2014/Makona-EM_07	18933	18907	0.998626736386	34052.0	34052.0
gi|807052340|gb|KR105287.1|_Zaire_ebolavirus_isolate_Ebola_virus/H.sapiens-wt/SLE/2014/Makona-G4981	18905	18900	0.999735519704	34052.0	34052.0
gi|807052330|gb|KR105286.1|_Zaire_ebolavirus_isolate_Ebola_virus/H.sapiens-wt/SLE/2014/Makona-G4973	18946	18907	0.997941517999	34052.0	34052.0
gi|732464099|gb|KP260801.1|_Zaire_ebolavirus_isolate_Ebola_virus/H.sapiens-wt/MLI/2014/Makona-Mali-	18958	18907	0.99730984281	34052.0	34052.0
gi|824038924|gb|KR817080.1|_Zaire_ebolavirus_isolate_Ebola_virus/H.sapiens-wt/GIN/2014/Makona-EM_00	18957	18907	0.997362451865	34052.0	34052.0
gi|824039089|gb|KR817093.1|_Zaire_ebolavirus_isolate_Ebola_virus/H.sapiens-wt/GIN/2014/Makona-EM_00	18932	18907	0.998679484471	34052.0	34052.0
gi|824040174|gb|KR817180.1|_Zaire_ebolavirus_isolate_Ebola_virus/H.sapiens-wt/GIN/2014/Makona-EM_07	18932	18907	0.998679484471	34052.0	34052.0
gi|820743845|gb|KR534566.1|_Zaire_ebolavirus_isolate_Ebola_virus/H.sapiens-wt/GIN/2014/Makona-Forec	18923	18907	0.999154468108	34052.0	34052.0
gi|936423854|gb|KT013258.3|_Zaire_ebolavirus_isolate_Ebola_virus/H.sapiens-wt/GIN/2014/Makona-C15,_	18958	18907	0.99730984281	34052.0	34052.0
gi|820905657|gb|KR653272.1|_Zaire_ebolavirus_isolate_Ebola_virus/H.sapiens-wt/SLE/2014/Makona-20143	18912	18907	0.999735617597	34052.0	34052.0
gi|824039247|gb|KR817106.1|_Zaire_ebolavirus_isolate_Ebola_virus/H.sapiens-wt/GIN/2015/Makona-EM_00	18958	18907	0.99730984281	34052.0	34052.0
gi|807052650|gb|KR105318.1|_Zaire_ebolavirus_isolate_Ebola_virus/H.sapiens-wt/SLE/2014/Makona-G5691	18944	18908	0.998099662162	34050.0	34050.0
gi|820905827|gb|KR653289.1|_Zaire_ebolavirus_isolate_Ebola_virus/H.sapiens-wt/SLE/2014/Makona-20141	18918	18908	0.999471402897	34050.0	34050.0
gi|748403407|gb|KP658432.1|_Zaire_ebolavirus_isolate_Ebola_virus/H.sapiens-wt/GBR/2014/Makona-UK2,_	18929	18907	0.998837762164	34050.0	34050.0
gi|829625098|gb|KR817084.1|_Zaire_ebolavirus_isolate_Ebola_virus/H.sapiens-wt/GIN/2014/Makona-EM_00	18960	18908	0.997257383966	34050.0	34050.0
gi|824040364|gb|KR817195.1|_Zaire_ebolavirus_isolate_Ebola_virus/H.sapiens-wt/GIN/2014/Makona-EM_07	18923	18906	0.999101622364	34050.0	34050.0
gi|807052850|gb|KR105338.1|_Zaire_ebolavirus_isolate_Ebola_virus/H.sapiens-wt/SLE/2014/Makona-G5997	18911	18906	0.999735603617	34050.0	34050.0
gi|820905527|gb|KR653259.1|_Zaire_ebolavirus_isolate_Ebola_virus/H.sapiens-wt/SLE/2014/Makona-20144	18915	18909	0.999682791435	34048.0	34048.0
gi|824040288|gb|KR817189.1|_Zaire_ebolavirus_isolate_Ebola_virus/H.sapiens-wt/GIN/2014/Makona-EM_07	18934	18907	0.998573993873	34047.0	34047.0
gi|732464108|gb|KP260802.1|_Zaire_ebolavirus_isolate_Ebola_virus/H.sapiens-wt/MLI/2014/Makona-Mali-	18958	18907	0.99730984281	34047.0	34047.0
gi|824039444|gb|KR817122.1|_Zaire_ebolavirus_isolate_Ebola_virus/H.sapiens-wt/GIN/2014/Makona-EM_07	18959	18907	0.997257239306	34047.0	34047.0
gi|824040401|gb|KR817198.1|_Zaire_ebolavirus_isolate_Ebola_virus/H.sapiens-wt/GIN/2014/Makona-EM_07	18922	18907	0.999207271959	34047.0	34047.0
gi|807052470|gb|KR105300.1|_Zaire_ebolavirus_isolate_Ebola_virus/H.sapiens-wt/SLE/2014/Makona-G5119	18923	18907	0.999154468108	34047.0	34047.0
gi|820905767|gb|KR653283.1|_Zaire_ebolavirus_isolate_Ebola_virus/H.sapiens-wt/SLE/2014/Makona-20141	18912	18907	0.999735617597	34047.0	34047.0
gi|806645529|gb|KR075002.1|_Zaire_ebolavirus_isolate_Ebola_virus_H.sapiens-wt/LBR/2014/Makona-Liber	18958	18907	0.99730984281	34047.0	34047.0
gi|824039471|gb|KR817124.1|_Zaire_ebolavirus_isolate_Ebola_virus/H.sapiens-wt/GIN/2014/Makona-EM_07	18935	18907	0.998521256932	34047.0	34047.0
gi|824038961|gb|KR817083.1|_Zaire_ebolavirus_isolate_Ebola_virus/H.sapiens-wt/GIN/2014/Makona-EM_00	18931	18907	0.998732238128	34047.0	34047.0
gi|824040314|gb|KR817191.1|_Zaire_ebolavirus_isolate_Ebola_virus/H.sapiens-wt/GIN/2014/Makona-EM_07	18933	18907	0.998626736386	34047.0	34047.0
gi|820905577|gb|KR653264.1|_Zaire_ebolavirus_isolate_Ebola_virus/H.sapiens-wt/SLE/2014/Makona-20143	18912	18907	0.999735617597	34047.0	34047.0
gi|820905617|gb|KR653268.1|_Zaire_ebolavirus_isolate_Ebola_virus/H.sapiens-wt/SLE/2014/Makona-20142	18923	18907	0.999154468108	34047.0	34047.0
gi|820905807|gb|KR653287.1|_Zaire_ebolavirus_isolate_Ebola_virus/H.sapiens-wt/SLE/2014/Makona-20140	18909	18908	0.99994711513	34045.0	34045.0
gi|667852924|gb|KM233077.1|_Zaire_ebolavirus_isolate_Ebola_virus/H.sapiens-wt/SLE/2014/Makona-G3795	18897	18877	0.998941630947	34043.0	34043.0
gi|824040464|gb|KR817203.1|_Zaire_ebolavirus_isolate_Ebola_virus/H.sapiens-wt/GIN/2014/Makona-EM_07	18932	18907	0.998679484471	34043.0	34043.0
gi|936423845|gb|KT013256.3|_Zaire_ebolavirus_isolate_Ebola_virus/H.sapiens-wt/GIN/2014/Makona-C07,_	18936	18907	0.99846852556	34043.0	34043.0
gi|807052750|gb|KR105328.1|_Zaire_ebolavirus_isolate_Ebola_virus/H.sapiens-wt/SLE/2014/Makona-G5844	18895	18890	0.99973537973	34043.0	34043.0
gi|824040540|gb|KR817209.1|_Zaire_ebolavirus_isolate_Ebola_virus/H.sapiens-wt/GIN/2014/Makona-EM_07	18959	18907	0.997257239306	34043.0	34043.0
gi|667853009|gb|KM233085.1|_Zaire_ebolavirus_isolate_Ebola_virus/H.sapiens-wt/SLE/2014/Makona-G3808	18882	18877	0.999735197543	34043.0	34043.0
gi|667852696|gb|KM233055.1|_Zaire_ebolavirus_isolate_Ebola_virus/H.sapiens-wt/SLE/2014/Makona-G3734	18878	18877	0.999947028287	34043.0	34043.0
gi|936423852|gb|KT013257.3|_Zaire_ebolavirus_isolate_Ebola_virus/H.sapiens-wt/GIN/2014/Makona-C07,_	18958	18907	0.99730984281	34043.0	34043.0
gi|824040161|gb|KR817179.1|_Zaire_ebolavirus_isolate_Ebola_virus/H.sapiens-wt/GIN/2014/Makona-EM_07	18959	18907	0.997257239306	34043.0	34043.0
gi|824040001|gb|KR817166.1|_Zaire_ebolavirus_isolate_Ebola_virus/H.sapiens-wt/GIN/2014/Makona-EM_07	18932	18907	0.998679484471	34043.0	34043.0
gi|824040756|gb|KR817226.1|_Zaire_ebolavirus_isolate_Ebola_virus/H.sapiens-wt/GIN/2014/Makona-EM_07	18933	18907	0.998626736386	34043.0	34043.0
gi|806645502|gb|KR074999.1|_Zaire_ebolavirus_isolate_Ebola_virus_H.sapiens-wt/LBR/2015/Makona-Liber	18958	18907	0.99730984281	34043.0	34043.0
gi|824040376|gb|KR817196.1|_Zaire_ebolavirus_isolate_Ebola_virus/H.sapiens-wt/GIN/2014/Makona-EM_07	18959	18907	0.997257239306	34043.0	34043.0
gi|820905497|gb|KR653256.1|_Zaire_ebolavirus_isolate_Ebola_virus/H.sapiens-wt/SLE/2014/Makona-20143	18927	18907	0.998943308501	34043.0	34043.0
gi|824040414|gb|KR817199.1|_Zaire_ebolavirus_isolate_Ebola_virus/H.sapiens-wt/GIN/2014/Makona-EM_07	18958	18907	0.99730984281	34043.0	34043.0
gi|820905757|gb|KR653282.1|_Zaire_ebolavirus_isolate_Ebola_virus/H.sapiens-wt/SLE/2014/Makona-20143	18925	18907	0.999048877147	34043.0	34043.0
gi|820743735|gb|KR534555.1|_Zaire_ebolavirus_isolate_Ebola_virus/H.sapiens-wt/GIN/2014/Makona-Conak	18893	18890	0.999841211031	34043.0	34043.0
gi|824038835|gb|KR817073.1|_Zaire_ebolavirus_isolate_Ebola_virus/H.sapiens-wt/GIN/2014/Makona-EM_00	18919	18895	0.998731434008	34043.0	34043.0
gi|807052700|gb|KR105323.1|_Zaire_ebolavirus_isolate_Ebola_virus/H.sapiens-wt/SLE/2014/Makona-G5743	18895	18890	0.99973537973	34043.0	34043.0
gi|820905797|gb|KR653286.1|_Zaire_ebolavirus_isolate_Ebola_virus/H.sapiens-wt/SLE/2014/Makona-20140	18925	18907	0.999048877147	34041.0	34041.0
gi|807052360|gb|KR105289.1|_Zaire_ebolavirus_isolate_Ebola_virus/H.sapiens-wt/SLE/2014/Makona-G4994	18906	18901	0.999735533693	34041.0	34041.0
gi|820905927|gb|KR653299.1|_Zaire_ebolavirus_isolate_Ebola_virus/H.sapiens-wt/SLE/2014/Makona-20144	18911	18906	0.999735603617	34041.0	34041.0
gi|667853239|gb|KM233107.1|_Zaire_ebolavirus_isolate_Ebola_virus/H.sapiens-wt/SLE/2014/Makona-G3841	18876	18876	1.0	34041.0	34041.0
gi|807051611|gb|KR105214.1|_Zaire_ebolavirus_isolate_Ebola_virus/H.sapiens-wt/SLE/2014/Makona-G4133	18917	18907	0.999471374954	34041.0	34041.0
gi|820905407|gb|KR653247.1|_Zaire_ebolavirus_isolate_Ebola_virus/H.sapiens-wt/SLE/2014/Makona-20143	18898	18898	1.0	34039.0	34039.0
gi|820743535|gb|KR534535.1|_Zaire_ebolavirus_isolate_Ebola_virus/H.sapiens-wt/GIN/2014/Makona-Conak	18894	18894	1.0	34039.0	34039.0
gi|820905967|gb|KR653303.1|_Zaire_ebolavirus_isolate_Ebola_virus/H.sapiens-wt/SLE/2014/Makona-20141	18917	18909	0.999577099963	34039.0	34039.0
gi|824040628|gb|KR817216.1|_Zaire_ebolavirus_isolate_Ebola_virus/H.sapiens-wt/GIN/2014/Makona-EM_07	18959	18907	0.997257239306	34038.0	34038.0
gi|936423832|gb|KT013254.3|_Zaire_ebolavirus_isolate_Ebola_virus/H.sapiens-wt/GIN/2014/Makona-C05,_	18957	18907	0.997362451865	34038.0	34038.0
gi|667852592|gb|KM233045.1|_Zaire_ebolavirus_isolate_Ebola_virus/H.sapiens-wt/SLE/2014/Makona-EM124	18919	18877	0.997780009514	34038.0	34038.0
gi|824040477|gb|KR817204.1|_Zaire_ebolavirus_isolate_Ebola_virus/H.sapiens-wt/GIN/2014/Makona-EM_07	18959	18907	0.997257239306	34038.0	34038.0
gi|667852552|gb|KM233041.1|_Zaire_ebolavirus_isolate_Ebola_virus/H.sapiens-wt/SLE/2014/Makona-EM115	18886	18877	0.999523456529	34038.0	34038.0
gi|824040225|gb|KR817184.1|_Zaire_ebolavirus_isolate_Ebola_virus/H.sapiens-wt/GIN/2014/Makona-EM_07	18959	18907	0.997257239306	34038.0	34038.0
gi|824040301|gb|KR817190.1|_Zaire_ebolavirus_isolate_Ebola_virus/H.sapiens-wt/GIN/2014/Makona-EM_07	18938	18907	0.998363079523	34038.0	34038.0
gi|824040604|gb|KR817214.1|_Zaire_ebolavirus_isolate_Ebola_virus/H.sapiens-wt/GIN/2014/Makona-EM_07	18959	18907	0.997257239306	34038.0	34038.0
gi|824040579|gb|KR817212.1|_Zaire_ebolavirus_isolate_Ebola_virus/H.sapiens-wt/GIN/2014/Makona-EM_07	18959	18907	0.997257239306	34038.0	34038.0
gi|807052240|gb|KR105277.1|_Zaire_ebolavirus_isolate_Ebola_virus/H.sapiens-wt/SLE/2014/Makona-G4907	18911	18906	0.999735603617	34038.0	34038.0
gi|936423838|gb|KT013255.3|_Zaire_ebolavirus_isolate_Ebola_virus/H.sapiens-wt/GIN/2014/Makona-C05,_	18958	18907	0.99730984281	34038.0	34038.0
gi|824040212|gb|KR817183.1|_Zaire_ebolavirus_isolate_Ebola_virus/H.sapiens-wt/GIN/2014/Makona-EM_07	18959	18907	0.997257239306	34038.0	34038.0
gi|667852572|gb|KM233043.1|_Zaire_ebolavirus_isolate_Ebola_virus/H.sapiens-wt/SLE/2014/Makona-EM120	18915	18877	0.997991012424	34038.0	34038.0
gi|824040553|gb|KR817210.1|_Zaire_ebolavirus_isolate_Ebola_virus/H.sapiens-wt/GIN/2014/Makona-EM_07	18959	18907	0.997257239306	34038.0	34038.0
gi|807052410|gb|KR105294.1|_Zaire_ebolavirus_isolate_Ebola_virus/H.sapiens-wt/SLE/2014/Makona-G5019	18894	18889	0.999735365725	34036.0	34036.0
gi|667853207|gb|KM233104.1|_Zaire_ebolavirus_isolate_Ebola_virus/H.sapiens-wt/SLE/2014/Makona-G3834	18921	18877	0.997674541515	34034.0	34034.0
gi|667852893|gb|KM233074.1|_Zaire_ebolavirus_isolate_Ebola_virus/H.sapiens-wt/SLE/2014/Makona-G3787	18890	18877	0.999311805188	34034.0	34034.0
gi|824040527|gb|KR817208.1|_Zaire_ebolavirus_isolate_Ebola_virus/H.sapiens-wt/GIN/2014/Makona-EM_07	18933	18907	0.998626736386	34034.0	34034.0
gi|807052380|gb|KR105291.1|_Zaire_ebolavirus_isolate_Ebola_virus/H.sapiens-wt/SLE/2014/Makona-G4999	18912	18907	0.999735617597	34034.0	34034.0
gi|820905517|gb|KR653258.1|_Zaire_ebolavirus_isolate_Ebola_virus/H.sapiens-wt/SLE/2014/Makona-20143	18922	18907	0.999207271959	34034.0	34034.0
gi|807052550|gb|KR105308.1|_Zaire_ebolavirus_isolate_Ebola_virus/H.sapiens-wt/SLE/2014/Makona-G5520	18906	18902	0.999788426954	34034.0	34034.0
gi|824040616|gb|KR817215.1|_Zaire_ebolavirus_isolate_Ebola_virus/H.sapiens-wt/GIN/2014/Makona-EM_07	18959	18907	0.997257239306	34034.0	34034.0
gi|820743545|gb|KR534536.1|_Zaire_ebolavirus_isolate_Ebola_virus/H.sapiens-wt/GIN/2014/Makona-Conak	18900	18896	0.999788359788	34034.0	34034.0
gi|667852757|gb|KM233061.1|_Zaire_ebolavirus_isolate_Ebola_virus/H.sapiens-wt/SLE/2014/Makona-G3752	18890	18877	0.999311805188	34034.0	34034.0
gi|824040694|gb|KR817221.1|_Zaire_ebolavirus_isolate_Ebola_virus/H.sapiens-wt/GIN/2014/Makona-EM_07	18959	18907	0.997257239306	34034.0	34034.0
gi|824040731|gb|KR817224.1|_Zaire_ebolavirus_isolate_Ebola_virus/H.sapiens-wt/GIN/2014/Makona-EM_07	18959	18907	0.997257239306	34034.0	34034.0
gi|824040515|gb|KR817207.1|_Zaire_ebolavirus_isolate_Ebola_virus/H.sapiens-wt/GIN/2014/Makona-EM_07	18959	18907	0.997257239306	34034.0	34034.0
gi|824040718|gb|KR817223.1|_Zaire_ebolavirus_isolate_Ebola_virus/H.sapiens-wt/GIN/2014/Makona-EM_07	18959	18907	0.997257239306	34034.0	34034.0
gi|820905417|gb|KR653248.1|_Zaire_ebolavirus_isolate_Ebola_virus/H.sapiens-wt/SLE/2014/Makona-20143	18950	18907	0.997730870712	34034.0	34034.0
gi|824040706|gb|KR817222.1|_Zaire_ebolavirus_isolate_Ebola_virus/H.sapiens-wt/GIN/2014/Makona-EM_07	18959	18907	0.997257239306	34034.0	34034.0
gi|824040640|gb|KR817217.1|_Zaire_ebolavirus_isolate_Ebola_virus/H.sapiens-wt/GIN/2014/Makona-EM_07	18959	18907	0.997257239306	34034.0	34034.0
gi|806645538|gb|KR075003.1|_Zaire_ebolavirus_isolate_Ebola_virus_H.sapiens-wt/LBR/2014/Makona-Liber	18958	18907	0.99730984281	34034.0	34034.0
gi|820743835|gb|KR534565.1|_Zaire_ebolavirus_isolate_Ebola_virus/H.sapiens-wt/GIN/2014/Makona-Forec	18897	18890	0.999629570831	34034.0	34034.0
gi|824040039|gb|KR817169.1|_Zaire_ebolavirus_isolate_Ebola_virus/H.sapiens-wt/GIN/2014/Makona-EM_07	18928	18907	0.998890532544	34034.0	34034.0
gi|807052920|gb|KR105345.1|_Zaire_ebolavirus_isolate_Ebola_virus/H.sapiens-wt/SLE/2014/Makona-G6089	18890	18885	0.999735309688	34034.0	34034.0
gi|807052820|gb|KR105335.1|_Zaire_ebolavirus_isolate_Ebola_virus/H.sapiens-wt/SLE/2014/Makona-G5986	18905	18900	0.999735519704	34034.0	34034.0
gi|824040653|gb|KR817218.1|_Zaire_ebolavirus_isolate_Ebola_virus/H.sapiens-wt/GIN/2014/Makona-EM_07	18959	18907	0.997257239306	34034.0	34034.0
gi|667853176|gb|KM233101.1|_Zaire_ebolavirus_isolate_Ebola_virus/H.sapiens-wt/SLE/2014/Makona-G3827	18876	18876	1.0	34032.0	34032.0
gi|667852809|gb|KM233066.1|_Zaire_ebolavirus_isolate_Ebola_virus/H.sapiens-wt/SLE/2014/Makona-G3769	18876	18876	1.0	34032.0	34032.0
gi|667853051|gb|KM233089.1|_Zaire_ebolavirus_isolate_Ebola_virus/H.sapiens-wt/SLE/2014/Makona-G3814	18914	18874	0.997885164428	34032.0	34032.0
gi|824040665|gb|KR817219.1|_Zaire_ebolavirus_isolate_Ebola_virus/H.sapiens-wt/GIN/2014/Makona-EM_07	18925	18881	0.997675033025	34032.0	34032.0
gi|824040858|gb|KR817234.1|_Zaire_ebolavirus_isolate_Ebola_virus/H.sapiens-wt/LBR/2014/Makona-EM_08	18892	18873	0.998994283295	34030.0	34030.0
gi|667852500|gb|KM233036.1|_Zaire_ebolavirus_isolate_Ebola_virus/H.sapiens-wt/SLE/2014/Makona-EM106	18873	18873	1.0	34030.0	34030.0
gi|824040592|gb|KR817213.1|_Zaire_ebolavirus_isolate_Ebola_virus/H.sapiens-wt/GIN/2014/Makona-EM_07	18959	18907	0.997257239306	34029.0	34029.0
gi|820743285|gb|KR534510.1|_Zaire_ebolavirus_isolate_Ebola_virus/H.sapiens-wt/GIN/2014/Makona-Kouro	18957	18907	0.997362451865	34029.0	34029.0
gi|807052620|gb|KR105315.1|_Zaire_ebolavirus_isolate_Ebola_virus/H.sapiens-wt/SLE/2014/Makona-G5647	18905	18900	0.999735519704	34029.0	34029.0
gi|824040743|gb|KR817225.1|_Zaire_ebolavirus_isolate_Ebola_virus/H.sapiens-wt/GIN/2014/Makona-EM_07	18959	18907	0.997257239306	34029.0	34029.0
gi|829625099|gb|KR817205.1|_Zaire_ebolavirus_isolate_Ebola_virus/H.sapiens-wt/GIN/2014/Makona-EM_07	18959	18908	0.997309984704	34027.0	34027.0
gi|829625100|gb|KR817206.1|_Zaire_ebolavirus_isolate_Ebola_virus/H.sapiens-wt/GIN/2014/Makona-EM_07	18960	18908	0.997257383966	34027.0	34027.0
gi|667852945|gb|KM233079.1|_Zaire_ebolavirus_isolate_Ebola_virus/H.sapiens-wt/SLE/2014/Makona-G3798	18870	18870	1.0	34025.0	34025.0
gi|824040452|gb|KR817202.1|_Zaire_ebolavirus_isolate_Ebola_virus/H.sapiens-wt/GIN/2014/Makona-EM_07	18959	18907	0.997257239306	34025.0	34025.0
gi|667853072|gb|KM233091.1|_Zaire_ebolavirus_isolate_Ebola_virus/H.sapiens-wt/SLE/2014/Makona-G3817	18886	18877	0.999523456529	34025.0	34025.0
gi|820743275|gb|KR534509.1|_Zaire_ebolavirus_isolate_Ebola_virus/H.sapiens-wt/GIN/2014/Makona-Sigui	18956	18907	0.99741506647	34025.0	34025.0
gi|824039838|gb|KR817153.1|_Zaire_ebolavirus_isolate_Ebola_virus/H.sapiens-wt/GIN/2014/Makona-EM_07	18897	18881	0.999153304757	34023.0	34023.0
gi|807052590|gb|KR105312.1|_Zaire_ebolavirus_isolate_Ebola_virus/H.sapiens-wt/SLE/2014/Makona-G5617	18914	18908	0.999682774664	34023.0	34023.0
gi|807051941|gb|KR105247.1|_Zaire_ebolavirus_isolate_Ebola_virus/H.sapiens-wt/SLE/2014/Makona-G4415	18905	18900	0.999735519704	34021.0	34021.0
gi|824040439|gb|KR817201.1|_Zaire_ebolavirus_isolate_Ebola_virus/H.sapiens-wt/GIN/2014/Makona-EM_07	18959	18907	0.997257239306	34020.0	34020.0
gi|824039735|gb|KR817145.1|_Zaire_ebolavirus_isolate_Ebola_virus/H.sapiens-wt/GIN/2014/Makona-EM_07	18882	18874	0.999576316068	34020.0	34020.0
gi|794567746|gb|KR025228.1|_Zaire_ebolavirus_isolate_Ebola_virus_H.sapiens-wt/GBR/2015/Makona-UK3,_	18921	18907	0.999260081391	34020.0	34020.0
gi|820743925|gb|KR534574.1|_Zaire_ebolavirus_isolate_Ebola_virus/H.sapiens-wt/GIN/2014/Makona-Coyah	18906	18901	0.999735533693	34018.0	34018.0
gi|820744055|gb|KR534587.1|_Zaire_ebolavirus_isolate_Ebola_virus/H.sapiens-wt/GIN/2014/Makona-Conak	18887	18868	0.998994017049	34018.0	34018.0
gi|667852604|gb|KM233046.1|_Zaire_ebolavirus_isolate_Ebola_virus/H.sapiens-wt/SLE/2014/Makona-EM124	18867	18866	0.999946997403	34018.0	34018.0
gi|820905887|gb|KR653295.1|_Zaire_ebolavirus_isolate_Ebola_virus/H.sapiens-wt/SLE/2014/Makona-20145	18890	18890	1.0	34016.0	34016.0
gi|824040388|gb|KR817197.1|_Zaire_ebolavirus_isolate_Ebola_virus/H.sapiens-wt/GIN/2014/Makona-EM_07	18924	18907	0.999101669837	34016.0	34016.0
gi|806645520|gb|KR075001.1|_Zaire_ebolavirus_isolate_Ebola_virus_H.sapiens-wt/LBR/2014/Makona-Liber	18958	18907	0.99730984281	34016.0	34016.0
gi|824039913|gb|KR817159.1|_Zaire_ebolavirus_isolate_Ebola_virus/H.sapiens-wt/GIN/2014/Makona-EM_07	18878	18870	0.999576226295	34016.0	34016.0
gi|667853093|gb|KM233093.1|_Zaire_ebolavirus_isolate_Ebola_virus/H.sapiens-wt/SLE/2014/Makona-G3819	18880	18866	0.999258474576	34014.0	34014.0
gi|824039761|gb|KR817147.1|_Zaire_ebolavirus_isolate_Ebola_virus/H.sapiens-wt/GIN/2014/Makona-EM_07	18888	18880	0.999576450657	34012.0	34012.0
gi|824040795|gb|KR817229.1|_Zaire_ebolavirus_isolate_Ebola_virus/H.sapiens-wt/SLE/2014/Makona-EM_08	18887	18870	0.999099909991	34012.0	34012.0
gi|824039260|gb|KR817107.1|_Zaire_ebolavirus_isolate_Ebola_virus/H.sapiens-wt/GIN/2014/Makona-EM_07	18959	18907	0.997257239306	34011.0	34011.0
gi|824040897|gb|KR817237.1|_Zaire_ebolavirus_isolate_Ebola_virus/H.sapiens-wt/GIN/2014/Makona-EM_08	18911	18893	0.999048173021	34009.0	34009.0
gi|807052151|gb|KR105268.1|_Zaire_ebolavirus_isolate_Ebola_virus/H.sapiens-wt/SLE/2014/Makona-G4730	18876	18876	1.0	34009.0	34009.0
gi|820743905|gb|KR534572.1|_Zaire_ebolavirus_isolate_Ebola_virus/H.sapiens-wt/GIN/2014/Makona-Coyah	18958	18907	0.99730984281	34007.0	34007.0
gi|807051561|gb|KR105209.1|_Zaire_ebolavirus_isolate_Ebola_virus/H.sapiens-wt/SLE/2014/Makona-G3949	18865	18865	1.0	34007.0	34007.0
gi|824039383|gb|KR817117.1|_Zaire_ebolavirus_isolate_Ebola_virus/H.sapiens-wt/GIN/2014/Makona-EM_07	18884	18870	0.999258631646	34007.0	34007.0
gi|820744045|gb|KR534586.1|_Zaire_ebolavirus_isolate_Ebola_virus/H.sapiens-wt/GIN/2014/Makona-Conak	18888	18869	0.998994070309	34007.0	34007.0
gi|820743635|gb|KR534545.1|_Zaire_ebolavirus_isolate_Ebola_virus/H.sapiens-wt/GIN/2014/Makona-Conak	18958	18907	0.99730984281	34007.0	34007.0
gi|820743625|gb|KR534544.1|_Zaire_ebolavirus_isolate_Ebola_virus/H.sapiens-wt/GIN/2014/Makona-Coyah	18907	18907	1.0	34007.0	34007.0
gi|807051841|gb|KR105237.1|_Zaire_ebolavirus_isolate_Ebola_virus/H.sapiens-wt/SLE/2014/Makona-G4334	18876	18872	0.999788090697	34007.0	34007.0
gi|667853113|gb|KM233095.1|_Zaire_ebolavirus_isolate_Ebola_virus/H.sapiens-wt/SLE/2014/Makona-G3821	18862	18862	1.0	34007.0	34007.0
gi|820743555|gb|KR534537.1|_Zaire_ebolavirus_isolate_Ebola_virus/H.sapiens-wt/GIN/2014/Makona-Conak	18913	18907	0.999682757891	34007.0	34007.0
gi|820743915|gb|KR534573.1|_Zaire_ebolavirus_isolate_Ebola_virus/H.sapiens-wt/GIN/2014/Makona-Coyah	18930	18907	0.998784997359	34007.0	34007.0
gi|807052390|gb|KR105292.1|_Zaire_ebolavirus_isolate_Ebola_virus/H.sapiens-wt/SLE/2014/Makona-G5012	18882	18882	1.0	34005.0	34005.0
gi|824039939|gb|KR817161.1|_Zaire_ebolavirus_isolate_Ebola_virus/H.sapiens-wt/GIN/2014/Makona-EM_07	18892	18874	0.999047215753	34005.0	34005.0
gi|820905567|gb|KR653263.1|_Zaire_ebolavirus_isolate_Ebola_virus/H.sapiens-wt/SLE/2014/Makona-20140	18880	18880	1.0	34005.0	34005.0
gi|824039659|gb|KR817139.1|_Zaire_ebolavirus_isolate_Ebola_virus/H.sapiens-wt/GIN/2014/Makona-EM_07	18891	18874	0.999100100577	34005.0	34005.0
gi|820905237|gb|KR653230.1|_Zaire_ebolavirus_isolate_Ebola_virus/H.sapiens-wt/SLE/2014/Makona-20141	18926	18908	0.999048927401	34005.0	34005.0
gi|824038847|gb|KR817074.1|_Zaire_ebolavirus_isolate_Ebola_virus/H.sapiens-wt/GIN/2014/Makona-EM_00	18922	18907	0.999207271959	34003.0	34003.0
gi|820743705|gb|KR534552.1|_Zaire_ebolavirus_isolate_Ebola_virus/H.sapiens-wt/GIN/2014/Makona-Conak	18873	18873	1.0	34003.0	34003.0
gi|820744095|gb|KR534591.1|_Zaire_ebolavirus_isolate_Ebola_virus/H.sapiens-wt/GIN/2014/Makona-Coyah	18954	18907	0.997520312335	34002.0	34002.0
gi|820743615|gb|KR534543.1|_Zaire_ebolavirus_isolate_Ebola_virus/H.sapiens-wt/GIN/2014/Makona-Coyah	18958	18907	0.99730984281	34002.0	34002.0
gi|820743895|gb|KR534571.1|_Zaire_ebolavirus_isolate_Ebola_virus/H.sapiens-wt/GIN/2014/Makona-Coyah	18957	18907	0.997362451865	34002.0	34002.0
gi|824039646|gb|KR817138.1|_Zaire_ebolavirus_isolate_Ebola_virus/H.sapiens-wt/GIN/2014/Makona-EM_07	18897	18874	0.998782875589	34002.0	34002.0
gi|667853030|gb|KM233087.1|_Zaire_ebolavirus_isolate_Ebola_virus/H.sapiens-wt/SLE/2014/Makona-G3810	18859	18859	1.0	34002.0	34002.0
gi|820743665|gb|KR534548.1|_Zaire_ebolavirus_isolate_Ebola_virus/H.sapiens-wt/GIN/2014/Makona-Kerou	18932	18907	0.998679484471	34002.0	34002.0
gi|820743675|gb|KR534549.1|_Zaire_ebolavirus_isolate_Ebola_virus/H.sapiens-wt/GIN/2014/Makona-Coyah	18917	18907	0.999471374954	34002.0	34002.0
gi|807052800|gb|KR105333.1|_Zaire_ebolavirus_isolate_Ebola_virus/H.sapiens-wt/SLE/2014/Makona-G5983	18919	18907	0.999365717004	34000.0	34000.0
gi|820744085|gb|KR534590.1|_Zaire_ebolavirus_isolate_Ebola_virus/H.sapiens-wt/GIN/2014/Makona-Coyah	18932	18907	0.998679484471	33998.0	33998.0
gi|820743995|gb|KR534581.1|_Zaire_ebolavirus_isolate_Ebola_virus/H.sapiens-wt/GIN/2014/Makona-Conak	18933	18907	0.998626736386	33998.0	33998.0
gi|661348605|gb|KM034550.1|_Zaire_ebolavirus_isolate_Ebola_virus/H.sapiens-wt/SLE/2014/Makona-EM095	18911	18906	0.999735603617	33998.0	33998.0
gi|820743465|gb|KR534528.1|_Zaire_ebolavirus_isolate_Ebola_virus/H.sapiens-wt/GIN/2014/Makona-Kindi	18925	18907	0.999048877147	33998.0	33998.0
gi|820743645|gb|KR534546.1|_Zaire_ebolavirus_isolate_Ebola_virus/H.sapiens-wt/GIN/2014/Makona-Coyah	18956	18907	0.99741506647	33998.0	33998.0
gi|820743745|gb|KR534556.1|_Zaire_ebolavirus_isolate_Ebola_virus/H.sapiens-wt/GIN/2014/Makona-Coyah	18950	18907	0.997730870712	33998.0	33998.0
gi|820744015|gb|KR534583.1|_Zaire_ebolavirus_isolate_Ebola_virus/H.sapiens-wt/GIN/2014/Makona-Conak	18926	18907	0.998996090035	33996.0	33996.0
gi|824039138|gb|KR817097.1|_Zaire_ebolavirus_isolate_Ebola_virus/H.sapiens-wt/GIN/2015/Makona-EM_00	18888	18874	0.999258788649	33996.0	33996.0
gi|824039063|gb|KR817091.1|_Zaire_ebolavirus_isolate_Ebola_virus/H.sapiens-wt/GIN/2014/Makona-EM_00	18889	18871	0.999047064429	33996.0	33996.0
gi|824039965|gb|KR817163.1|_Zaire_ebolavirus_isolate_Ebola_virus/H.sapiens-wt/GIN/2014/Makona-EM_07	18881	18870	0.999417403739	33994.0	33994.0
gi|820743975|gb|KR534579.1|_Zaire_ebolavirus_isolate_Ebola_virus/H.sapiens-wt/GIN/2014/Makona-Conak	18879	18860	0.998993590762	33994.0	33994.0
gi|820905477|gb|KR653254.1|_Zaire_ebolavirus_isolate_Ebola_virus/H.sapiens-wt/SLE/2014/Makona-20142	18871	18871	1.0	33992.0	33992.0
gi|820905957|gb|KR653302.1|_Zaire_ebolavirus_isolate_Ebola_virus/H.sapiens-wt/SLE/2014/Makona-20142	18860	18860	1.0	33989.0	33989.0
gi|820743875|gb|KR534569.1|_Zaire_ebolavirus_isolate_Ebola_virus/H.sapiens-wt/GIN/2014/Makona-Kindi	18958	18907	0.99730984281	33989.0	33989.0
gi|929048725|gb|KT633510.1|_Zaire_ebolavirus_isolate_Ebola_virus/H.sapiens-wt/GIN/2014/Makona-Conak	18861	18861	1.0	33987.0	33987.0
--- SRR1613379.fastqsanger ---
# subject	subject length	Total Subject Coverage	Relative Subject Coverage	Best Bit Score	Mean Bit Score
gi|667853103|gb|KM233094.1|_Zaire_ebolavirus_isolate_Ebola_virus/H.sapiens-wt/SLE/2014/Makona-G3820	18925	18915	0.999471598415	34102.0	34102.0
gi|667852686|gb|KM233054.1|_Zaire_ebolavirus_isolate_Ebola_virus/H.sapiens-wt/SLE/2014/Makona-G3729	18948	18915	0.998258391387	34102.0	34102.0
gi|661348665|gb|KM034556.1|_Zaire_ebolavirus_isolate_Ebola_virus/H.sapiens-wt/SLE/2014/Makona-G3677	18932	18915	0.99910204944	34102.0	34102.0
gi|661348705|gb|KM034560.1|_Zaire_ebolavirus_isolate_Ebola_virus/H.sapiens-wt/SLE/2014/Makona-G3682	18952	18915	0.998047699451	34102.0	34102.0
gi|667852967|gb|KM233081.1|_Zaire_ebolavirus_isolate_Ebola_virus/H.sapiens-wt/SLE/2014/Makona-G3800	18925	18915	0.999471598415	34102.0	34102.0
gi|667852767|gb|KM233062.1|_Zaire_ebolavirus_isolate_Ebola_virus/H.sapiens-wt/SLE/2014/Makona-G3758	18937	18915	0.998838253155	34102.0	34102.0
gi|667852872|gb|KM233072.1|_Zaire_ebolavirus_isolate_Ebola_virus/H.sapiens-wt/SLE/2014/Makona-G3782	18949	18915	0.998205710064	34102.0	34102.0
gi|667852999|gb|KM233084.1|_Zaire_ebolavirus_isolate_Ebola_virus/H.sapiens-wt/SLE/2014/Makona-G3807	18921	18915	0.999682892025	34102.0	34102.0
gi|667852957|gb|KM233080.1|_Zaire_ebolavirus_isolate_Ebola_virus/H.sapiens-wt/SLE/2014/Makona-G3799	18945	18915	0.998416468725	34099.0	34099.0
gi|667852531|gb|KM233039.1|_Zaire_ebolavirus_isolate_Ebola_virus/H.sapiens-wt/SLE/2014/Makona-EM112	18953	18915	0.997995040363	34099.0	34099.0
gi|667852903|gb|KM233075.1|_Zaire_ebolavirus_isolate_Ebola_virus/H.sapiens-wt/SLE/2014/Makona-G3788	18931	18915	0.999154825419	34099.0	34099.0
gi|807051761|gb|KR105229.1|_Zaire_ebolavirus_isolate_Ebola_virus/H.sapiens-wt/SLE/2014/Makona-G4299	18923	18915	0.999577234054	34099.0	34099.0
gi|667852614|gb|KM233047.1|_Zaire_ebolavirus_isolate_Ebola_virus/H.sapiens-wt/SLE/2014/Makona-EM124	18921	18915	0.999682892025	34099.0	34099.0
gi|667853228|gb|KM233106.1|_Zaire_ebolavirus_isolate_Ebola_virus/H.sapiens-wt/SLE/2014/Makona-G3840	18945	18915	0.998416468725	34099.0	34099.0
gi|667852542|gb|KM233040.1|_Zaire_ebolavirus_isolate_Ebola_virus/H.sapiens-wt/SLE/2014/Makona-EM113	18922	18915	0.999630060247	34099.0	34099.0
gi|807051721|gb|KR105225.1|_Zaire_ebolavirus_isolate_Ebola_virus/H.sapiens-wt/SLE/2014/Makona-G4254	18931	18915	0.999154825419	34099.0	34099.0
gi|807051681|gb|KR105221.1|_Zaire_ebolavirus_isolate_Ebola_virus/H.sapiens-wt/SLE/2014/Makona-G4236	18933	18915	0.999049279037	34099.0	34099.0
gi|667853332|gb|KM233116.1|_Zaire_ebolavirus_isolate_Ebola_virus/H.sapiens-wt/SLE/2014/Makona-NM042	18926	18915	0.999418788968	34099.0	34099.0
gi|807051691|gb|KR105222.1|_Zaire_ebolavirus_isolate_Ebola_virus/H.sapiens-wt/SLE/2014/Makona-G4250	18927	18915	0.999365985101	34099.0	34099.0
gi|667852635|gb|KM233049.1|_Zaire_ebolavirus_isolate_Ebola_virus/H.sapiens-wt/SLE/2014/Makona-G3707	18946	18915	0.998363770717	34099.0	34099.0
gi|824041001|gb|KR817245.1|_Zaire_ebolavirus_isolate_Ebola_virus/H.sapiens-wt/LBR/2014/Makona-EM_08	18923	18912	0.999418696824	34097.0	34097.0
gi|667852882|gb|KM233073.1|_Zaire_ebolavirus_isolate_Ebola_virus/H.sapiens-wt/SLE/2014/Makona-G3786	18912	18906	0.999682741117	34095.0	34095.0
gi|667853218|gb|KM233105.1|_Zaire_ebolavirus_isolate_Ebola_virus/H.sapiens-wt/SLE/2014/Makona-G3838	18914	18906	0.999577032886	34095.0	34095.0
gi|807051541|gb|KR105207.1|_Zaire_ebolavirus_isolate_Ebola_virus/H.sapiens-wt/SLE/2014/Makona-G3917	18941	18915	0.998627316404	34095.0	34095.0
gi|807051571|gb|KR105210.1|_Zaire_ebolavirus_isolate_Ebola_virus/H.sapiens-wt/SLE/2014/Makona-G3950	18919	18911	0.999577144669	34095.0	34095.0
gi|667852934|gb|KM233078.1|_Zaire_ebolavirus_isolate_Ebola_virus/H.sapiens-wt/SLE/2014/Makona-G3796	18912	18906	0.999682741117	34095.0	34095.0
gi|661348615|gb|KM034551.1|_Zaire_ebolavirus_isolate_Ebola_virus/H.sapiens-wt/SLE/2014/Makona-EM096	18926	18915	0.999418788968	34093.0	34093.0
gi|667853166|gb|KM233100.1|_Zaire_ebolavirus_isolate_Ebola_virus/H.sapiens-wt/SLE/2014/Makona-G3826	18932	18915	0.99910204944	34093.0	34093.0
gi|807051521|gb|KR105205.1|_Zaire_ebolavirus_isolate_Ebola_virus/H.sapiens-wt/SLE/2014/Makona-G3889	18937	18915	0.998838253155	34093.0	34093.0
gi|667853291|gb|KM233112.1|_Zaire_ebolavirus_isolate_Ebola_virus/H.sapiens-wt/SLE/2014/Makona-G3851	18923	18915	0.999577234054	34093.0	34093.0
gi|667853155|gb|KM233099.1|_Zaire_ebolavirus_isolate_Ebola_virus/H.sapiens-wt/SLE/2014/Makona-G3825	18953	18915	0.997995040363	34093.0	34093.0
gi|820743295|gb|KR534511.1|_Zaire_ebolavirus_isolate_Ebola_virus/H.sapiens-wt/GIN/2014/Makona-Conak	18926	18915	0.999418788968	34093.0	34093.0
gi|667852666|gb|KM233052.1|_Zaire_ebolavirus_isolate_Ebola_virus/H.sapiens-wt/SLE/2014/Makona-G3713	18941	18915	0.998627316404	34093.0	34093.0
gi|824039497|gb|KR817126.1|_Zaire_ebolavirus_isolate_Ebola_virus/H.sapiens-wt/GIN/2014/Makona-EM_07	18932	18915	0.99910204944	34093.0	34093.0
gi|667852798|gb|KM233065.1|_Zaire_ebolavirus_isolate_Ebola_virus/H.sapiens-wt/SLE/2014/Makona-G3769	18925	18915	0.999471598415	34093.0	34093.0
gi|667852830|gb|KM233068.1|_Zaire_ebolavirus_isolate_Ebola_virus/H.sapiens-wt/SLE/2014/Makona-G3769	18925	18915	0.999471598415	34093.0	34093.0
gi|667853197|gb|KM233103.1|_Zaire_ebolavirus_isolate_Ebola_virus/H.sapiens-wt/SLE/2014/Makona-G3831	18950	18915	0.998153034301	34093.0	34093.0
gi|824039358|gb|KR817115.1|_Zaire_ebolavirus_isolate_Ebola_virus/H.sapiens-wt/LBR/2014/Makona-EM_07	18930	18915	0.999207606973	34093.0	34093.0
gi|667853041|gb|KM233088.1|_Zaire_ebolavirus_isolate_Ebola_virus/H.sapiens-wt/SLE/2014/Makona-G3810	18921	18915	0.999682892025	34093.0	34093.0
gi|667853145|gb|KM233098.1|_Zaire_ebolavirus_isolate_Ebola_virus/H.sapiens-wt/SLE/2014/Makona-G3825	18950	18915	0.998153034301	34093.0	34093.0
gi|667853311|gb|KM233114.1|_Zaire_ebolavirus_isolate_Ebola_virus/H.sapiens-wt/SLE/2014/Makona-G3856	18939	18915	0.998732773642	34093.0	34093.0
gi|807051751|gb|KR105228.1|_Zaire_ebolavirus_isolate_Ebola_virus/H.sapiens-wt/SLE/2014/Makona-G4264	18927	18915	0.999365985101	34093.0	34093.0
gi|807052181|gb|KR105271.1|_Zaire_ebolavirus_isolate_Ebola_virus/H.sapiens-wt/SLE/2014/Makona-G4751	18923	18915	0.999577234054	34093.0	34093.0
gi|807051621|gb|KR105215.1|_Zaire_ebolavirus_isolate_Ebola_virus/H.sapiens-wt/SLE/2014/Makona-G4151	18927	18915	0.999365985101	34093.0	34093.0
gi|820743475|gb|KR534529.1|_Zaire_ebolavirus_isolate_Ebola_virus/H.sapiens-wt/GIN/2014/Makona-Conak	18938	18915	0.998785510614	34093.0	34093.0
gi|661348635|gb|KM034553.1|_Zaire_ebolavirus_isolate_Ebola_virus/H.sapiens-wt/SLE/2014/Makona-G3670	18927	18915	0.999365985101	34093.0	34093.0
gi|807051871|gb|KR105240.1|_Zaire_ebolavirus_isolate_Ebola_virus/H.sapiens-wt/SLE/2014/Makona-G4347	18925	18915	0.999471598415	34093.0	34093.0
gi|807051471|gb|KR105200.1|_Zaire_ebolavirus_isolate_Ebola_virus/H.sapiens-wt/SLE/2014/Makona-G3838	18911	18905	0.99968272434	34093.0	34093.0
gi|807051711|gb|KR105224.1|_Zaire_ebolavirus_isolate_Ebola_virus/H.sapiens-wt/SLE/2014/Makona-G4252	18920	18912	0.999577167019	34092.0	34092.0
gi|807051861|gb|KR105239.1|_Zaire_ebolavirus_isolate_Ebola_virus/H.sapiens-wt/SLE/2014/Makona-G4345	18931	18915	0.999154825419	34090.0	34090.0
gi|820905447|gb|KR653251.1|_Zaire_ebolavirus_isolate_Ebola_virus/H.sapiens-wt/SLE/2014/Makona-20140	18931	18915	0.999154825419	34090.0	34090.0
gi|667852582|gb|KM233044.1|_Zaire_ebolavirus_isolate_Ebola_virus/H.sapiens-wt/SLE/2014/Makona-EM121	18914	18906	0.999577032886	34090.0	34090.0
gi|820743435|gb|KR534525.1|_Zaire_ebolavirus_isolate_Ebola_virus/H.sapiens-wt/GIN/2014/Makona-Conak	18927	18915	0.999365985101	34090.0	34090.0
gi|667852510|gb|KM233037.1|_Zaire_ebolavirus_isolate_Ebola_virus/H.sapiens-wt/SLE/2014/Makona-EM110	18915	18906	0.999524187153	34090.0	34090.0
gi|667853249|gb|KM233108.1|_Zaire_ebolavirus_isolate_Ebola_virus/H.sapiens-wt/SLE/2014/Makona-G3845	18915	18906	0.999524187153	34090.0	34090.0
gi|807052310|gb|KR105284.1|_Zaire_ebolavirus_isolate_Ebola_virus/H.sapiens-wt/SLE/2014/Makona-G4971	18937	18915	0.998838253155	34090.0	34090.0
gi|824040988|gb|KR817244.1|_Zaire_ebolavirus_isolate_Ebola_virus/H.sapiens-wt/SLE/2014/Makona-EM_08	18929	18915	0.999260394104	34090.0	34090.0
gi|807051981|gb|KR105251.1|_Zaire_ebolavirus_isolate_Ebola_virus/H.sapiens-wt/SLE/2014/Makona-G4423	18928	18915	0.999313186813	34090.0	34090.0
gi|824038822|gb|KR817072.1|_Zaire_ebolavirus_isolate_Ebola_virus/H.sapiens-wt/GIN/2014/Makona-EM_00	18947	18915	0.998311078271	34090.0	34090.0
gi|807051651|gb|KR105218.1|_Zaire_ebolavirus_isolate_Ebola_virus/H.sapiens-wt/SLE/2014/Makona-G4217	18942	18915	0.998574596136	34090.0	34090.0
gi|807052250|gb|KR105278.1|_Zaire_ebolavirus_isolate_Ebola_virus/H.sapiens-wt/SLE/2014/Makona-G4937	18927	18915	0.999365985101	34090.0	34090.0
gi|807051781|gb|KR105231.1|_Zaire_ebolavirus_isolate_Ebola_virus/H.sapiens-wt/SLE/2014/Makona-G4316	18932	18915	0.99910204944	34090.0	34090.0
gi|667853082|gb|KM233092.1|_Zaire_ebolavirus_isolate_Ebola_virus/H.sapiens-wt/SLE/2014/Makona-G3818	18948	18915	0.998258391387	34090.0	34090.0
gi|807051881|gb|KR105241.1|_Zaire_ebolavirus_isolate_Ebola_virus/H.sapiens-wt/SLE/2014/Makona-G4348	18935	18915	0.998943754951	34090.0	34090.0
gi|667853186|gb|KM233102.1|_Zaire_ebolavirus_isolate_Ebola_virus/H.sapiens-wt/SLE/2014/Makona-G3829	18945	18915	0.998416468725	34090.0	34090.0
gi|667852521|gb|KM233038.1|_Zaire_ebolavirus_isolate_Ebola_virus/H.sapiens-wt/SLE/2014/Makona-EM111	18914	18906	0.999577032886	34090.0	34090.0
gi|824039709|gb|KR817143.1|_Zaire_ebolavirus_isolate_Ebola_virus/H.sapiens-wt/GIN/2014/Makona-EM_07	18924	18914	0.999471570492	34088.0	34088.0
gi|820744025|gb|KR534584.1|_Zaire_ebolavirus_isolate_Ebola_virus/H.sapiens-wt/GIN/2014/Makona-Conak	18919	18912	0.999630001586	34088.0	34088.0
gi|667852489|gb|KM233035.1|_Zaire_ebolavirus_isolate_Ebola_virus/H.sapiens-wt/SLE/2014/Makona-EM104	18912	18906	0.999682741117	34086.0	34086.0
gi|807051511|gb|KR105204.1|_Zaire_ebolavirus_isolate_Ebola_virus/H.sapiens-wt/SLE/2014/Makona-G3886	18917	18911	0.999682824972	34086.0	34086.0
gi|820744065|gb|KR534588.1|_Zaire_ebolavirus_isolate_Ebola_virus/H.sapiens-wt/GIN/2014/Makona-Conak	18931	18915	0.999154825419	34084.0	34084.0
gi|824039597|gb|KR817134.1|_Zaire_ebolavirus_isolate_Ebola_virus/H.sapiens-wt/GIN/2014/Makona-EM_07	18937	18915	0.998838253155	34084.0	34084.0
gi|807051601|gb|KR105213.1|_Zaire_ebolavirus_isolate_Ebola_virus/H.sapiens-wt/SLE/2014/Makona-G4132	18933	18915	0.999049279037	34084.0	34084.0
gi|807051891|gb|KR105242.1|_Zaire_ebolavirus_isolate_Ebola_virus/H.sapiens-wt/SLE/2014/Makona-G4350	18941	18915	0.998627316404	34084.0	34084.0
gi|824039284|gb|KR817109.1|_Zaire_ebolavirus_isolate_Ebola_virus/H.sapiens-wt/LBR/2014/Makona-EM_07	18933	18915	0.999049279037	34084.0	34084.0
gi|820743255|gb|KR534507.1|_Zaire_ebolavirus_isolate_Ebola_virus/H.sapiens-wt/GIN/2014/Makona-Conak	18909	18905	0.999788460521	34084.0	34084.0
gi|661348645|gb|KM034554.1|_Zaire_ebolavirus_isolate_Ebola_virus/H.sapiens-wt/SLE/2014/Makona-G3676	18948	18915	0.998258391387	34084.0	34084.0
gi|820744005|gb|KR534582.1|_Zaire_ebolavirus_isolate_Ebola_virus/H.sapiens-wt/GIN/2014/Makona-Conak	18932	18915	0.99910204944	34084.0	34084.0
gi|661348655|gb|KM034555.1|_Zaire_ebolavirus_isolate_Ebola_virus/H.sapiens-wt/SLE/2014/Makona-G3676	18950	18915	0.998153034301	34084.0	34084.0
gi|824039572|gb|KR817132.1|_Zaire_ebolavirus_isolate_Ebola_virus/H.sapiens-wt/GIN/2014/Makona-EM_07	18939	18915	0.998732773642	34084.0	34084.0
gi|807051911|gb|KR105244.1|_Zaire_ebolavirus_isolate_Ebola_virus/H.sapiens-wt/SLE/2014/Makona-G4382	18949	18916	0.998258483297	34083.0	34083.0
gi|824039076|gb|KR817092.1|_Zaire_ebolavirus_isolate_Ebola_virus/H.sapiens-wt/GIN/2014/Makona-EM_00	18922	18912	0.999471514639	34083.0	34083.0
gi|807052051|gb|KR105258.1|_Zaire_ebolavirus_isolate_Ebola_virus/H.sapiens-wt/SLE/2014/Makona-G4454	18917	18911	0.999682824972	34083.0	34083.0
gi|667852819|gb|KM233067.1|_Zaire_ebolavirus_isolate_Ebola_virus/H.sapiens-wt/SLE/2014/Makona-G3769	18910	18904	0.999682707562	34083.0	34083.0
gi|661348685|gb|KM034558.1|_Zaire_ebolavirus_isolate_Ebola_virus/H.sapiens-wt/SLE/2014/Makona-G3679	18915	18909	0.999682791435	34083.0	34083.0
gi|820743375|gb|KR534519.1|_Zaire_ebolavirus_isolate_Ebola_virus/H.sapiens-wt/GIN/2014/Makona-Conak	18912	18909	0.999841370558	34083.0	34083.0
gi|807052161|gb|KR105269.1|_Zaire_ebolavirus_isolate_Ebola_virus/H.sapiens-wt/SLE/2014/Makona-G4736	18921	18915	0.999682892025	34081.0	34081.0
gi|820905437|gb|KR653250.1|_Zaire_ebolavirus_isolate_Ebola_virus/H.sapiens-wt/SLE/2014/Makona-20141	18923	18915	0.999577234054	34081.0	34081.0
gi|807052960|gb|KR105349.1|_Zaire_ebolavirus_isolate_Ebola_virus/H.sapiens-wt/SLE/2014/Makona-G6104	18941	18915	0.998627316404	34081.0	34081.0
gi|667852562|gb|KM233042.1|_Zaire_ebolavirus_isolate_Ebola_virus/H.sapiens-wt/SLE/2014/Makona-EM119	18912	18906	0.999682741117	34081.0	34081.0
gi|807052880|gb|KR105341.1|_Zaire_ebolavirus_isolate_Ebola_virus/H.sapiens-wt/SLE/2014/Makona-G6020	18945	18915	0.998416468725	34081.0	34081.0
gi|820905547|gb|KR653261.1|_Zaire_ebolavirus_isolate_Ebola_virus/H.sapiens-wt/SLE/2014/Makona-20141	18921	18915	0.999682892025	34081.0	34081.0
gi|807052890|gb|KR105342.1|_Zaire_ebolavirus_isolate_Ebola_virus/H.sapiens-wt/SLE/2014/Makona-G6060	18935	18915	0.998943754951	34081.0	34081.0
gi|820905987|gb|KR653305.1|_Zaire_ebolavirus_isolate_Ebola_virus/H.sapiens-wt/SLE/2014/Makona-20141	18932	18915	0.99910204944	34081.0	34081.0
gi|824039371|gb|KR817116.1|_Zaire_ebolavirus_isolate_Ebola_virus/H.sapiens-wt/GIN/2014/Makona-EM_07	18932	18915	0.99910204944	34081.0	34081.0
gi|807051791|gb|KR105232.1|_Zaire_ebolavirus_isolate_Ebola_virus/H.sapiens-wt/SLE/2014/Makona-G4323	18922	18915	0.999630060247	34081.0	34081.0
gi|820905977|gb|KR653304.1|_Zaire_ebolavirus_isolate_Ebola_virus/H.sapiens-wt/SLE/2014/Makona-20143	18913	18906	0.999629884207	34081.0	34081.0
gi|824040821|gb|KR817231.1|_Zaire_ebolavirus_isolate_Ebola_virus/H.sapiens-wt/LBR/2014/Makona-EM_08	18933	18915	0.999049279037	34081.0	34081.0
gi|820743935|gb|KR534575.1|_Zaire_ebolavirus_isolate_Ebola_virus/H.sapiens-wt/GIN/2014/Makona-Conak	18935	18915	0.998943754951	34081.0	34081.0
gi|824040680|gb|KR817220.1|_Zaire_ebolavirus_isolate_Ebola_virus/H.sapiens-wt/GIN/2014/Makona-EM_07	18933	18915	0.999049279037	34081.0	34081.0
gi|661348695|gb|KM034559.1|_Zaire_ebolavirus_isolate_Ebola_virus/H.sapiens-wt/SLE/2014/Makona-G3680	18926	18915	0.999418788968	34081.0	34081.0
gi|820905677|gb|KR653274.1|_Zaire_ebolavirus_isolate_Ebola_virus/H.sapiens-wt/SLE/2014/Makona-20142	18913	18906	0.999629884207	34081.0	34081.0
gi|824040200|gb|KR817182.1|_Zaire_ebolavirus_isolate_Ebola_virus/H.sapiens-wt/GIN/2014/Makona-EM_07	18959	18915	0.99767920249	34081.0	34081.0
gi|820905387|gb|KR653245.1|_Zaire_ebolavirus_isolate_Ebola_virus/H.sapiens-wt/SLE/2014/Makona-20143	18931	18915	0.999154825419	34081.0	34081.0
gi|807051821|gb|KR105235.1|_Zaire_ebolavirus_isolate_Ebola_virus/H.sapiens-wt/SLE/2014/Makona-G4329	18921	18915	0.999682892025	34081.0	34081.0
gi|820905597|gb|KR653266.1|_Zaire_ebolavirus_isolate_Ebola_virus/H.sapiens-wt/SLE/2014/Makona-20141	18925	18915	0.999471598415	34081.0	34081.0
gi|820905457|gb|KR653252.1|_Zaire_ebolavirus_isolate_Ebola_virus/H.sapiens-wt/SLE/2014/Makona-20140	18931	18915	0.999154825419	34081.0	34081.0
gi|824040975|gb|KR817243.1|_Zaire_ebolavirus_isolate_Ebola_virus/H.sapiens-wt/LBR/2014/Makona-EM_08	18919	18912	0.999630001586	34079.0	34079.0
gi|712659283|gb|KP120616.1|_Zaire_ebolavirus_isolate_Ebola_virus/H.sapiens-wt/GBR/2014/Makona-UK1,_	18920	18912	0.999577167019	34079.0	34079.0
gi|807051701|gb|KR105223.1|_Zaire_ebolavirus_isolate_Ebola_virus/H.sapiens-wt/SLE/2014/Makona-G4251	18902	18902	1.0	34079.0	34079.0
gi|807051661|gb|KR105219.1|_Zaire_ebolavirus_isolate_Ebola_virus/H.sapiens-wt/SLE/2014/Makona-G4221	18911	18905	0.99968272434	34079.0	34079.0
gi|807052230|gb|KR105276.1|_Zaire_ebolavirus_isolate_Ebola_virus/H.sapiens-wt/SLE/2014/Makona-G4886	18911	18905	0.99968272434	34079.0	34079.0
gi|820905737|gb|KR653280.1|_Zaire_ebolavirus_isolate_Ebola_virus/H.sapiens-wt/SLE/2014/Makona-20140	18942	18915	0.998574596136	34077.0	34077.0
gi|807051961|gb|KR105249.1|_Zaire_ebolavirus_isolate_Ebola_virus/H.sapiens-wt/SLE/2014/Makona-G4419	18913	18906	0.999629884207	34077.0	34077.0
gi|820905287|gb|KR653235.1|_Zaire_ebolavirus_isolate_Ebola_virus/H.sapiens-wt/SLE/2014/Makona-20140	18931	18915	0.999154825419	34077.0	34077.0
gi|807052870|gb|KR105340.1|_Zaire_ebolavirus_isolate_Ebola_virus/H.sapiens-wt/SLE/2014/Makona-G6012	18913	18906	0.999629884207	34077.0	34077.0
gi|807051741|gb|KR105227.1|_Zaire_ebolavirus_isolate_Ebola_virus/H.sapiens-wt/SLE/2014/Makona-G4263	18943	18915	0.998521881434	34075.0	34075.0
gi|807051991|gb|KR105252.1|_Zaire_ebolavirus_isolate_Ebola_virus/H.sapiens-wt/SLE/2014/Makona-G4424	18948	18915	0.998258391387	34075.0	34075.0
gi|820905717|gb|KR653278.1|_Zaire_ebolavirus_isolate_Ebola_virus/H.sapiens-wt/SLE/2014/Makona-20140	18916	18910	0.999682808205	34075.0	34075.0
gi|807052910|gb|KR105344.1|_Zaire_ebolavirus_isolate_Ebola_virus/H.sapiens-wt/SLE/2014/Makona-G6069	18943	18915	0.998521881434	34075.0	34075.0
gi|807052091|gb|KR105262.1|_Zaire_ebolavirus_isolate_Ebola_virus/H.sapiens-wt/SLE/2014/Makona-G4683	18916	18910	0.999682808205	34075.0	34075.0
gi|820905267|gb|KR653233.1|_Zaire_ebolavirus_isolate_Ebola_virus/H.sapiens-wt/SLE/2014/Makona-20141	18931	18915	0.999154825419	34075.0	34075.0
gi|807052320|gb|KR105285.1|_Zaire_ebolavirus_isolate_Ebola_virus/H.sapiens-wt/SLE/2014/Makona-G4972	18910	18905	0.999735589635	34075.0	34075.0
gi|824039223|gb|KR817104.1|_Zaire_ebolavirus_isolate_Ebola_virus/H.sapiens-wt/GIN/2015/Makona-EM_00	18936	18915	0.998891001267	34075.0	34075.0
gi|820905777|gb|KR653284.1|_Zaire_ebolavirus_isolate_Ebola_virus/H.sapiens-wt/SLE/2014/Makona-20141	18941	18915	0.998627316404	34075.0	34075.0
gi|824039622|gb|KR817136.1|_Zaire_ebolavirus_isolate_Ebola_virus/H.sapiens-wt/GIN/2014/Makona-EM_07	18956	18915	0.997837096434	34075.0	34075.0
gi|820743585|gb|KR534540.1|_Zaire_ebolavirus_isolate_Ebola_virus/H.sapiens-wt/GIN/2014/Makona-Dalab	18923	18915	0.999577234054	34075.0	34075.0
gi|820905687|gb|KR653275.1|_Zaire_ebolavirus_isolate_Ebola_virus/H.sapiens-wt/SLE/2014/Makona-20143	18927	18915	0.999365985101	34075.0	34075.0
gi|820905907|gb|KR653297.1|_Zaire_ebolavirus_isolate_Ebola_virus/H.sapiens-wt/SLE/2014/Makona-20140	18949	18915	0.998205710064	34075.0	34075.0
gi|820905207|gb|KR653227.1|_Zaire_ebolavirus_isolate_Ebola_virus/H.sapiens-wt/SLE/2014/Makona-20140	18925	18915	0.999471598415	34075.0	34075.0
gi|824039697|gb|KR817142.1|_Zaire_ebolavirus_isolate_Ebola_virus/H.sapiens-wt/GIN/2014/Makona-EM_07	18928	18915	0.999313186813	34075.0	34075.0
gi|824039559|gb|KR817131.1|_Zaire_ebolavirus_isolate_Ebola_virus/H.sapiens-wt/GIN/2014/Makona-EM_07	18938	18915	0.998785510614	34075.0	34075.0
gi|824038911|gb|KR817079.1|_Zaire_ebolavirus_isolate_Ebola_virus/H.sapiens-wt/GIN/2014/Makona-EM_00	18934	18915	0.998996514207	34075.0	34075.0
gi|824039684|gb|KR817141.1|_Zaire_ebolavirus_isolate_Ebola_virus/H.sapiens-wt/GIN/2014/Makona-EM_07	18932	18915	0.99910204944	34075.0	34075.0
gi|807052900|gb|KR105343.1|_Zaire_ebolavirus_isolate_Ebola_virus/H.sapiens-wt/SLE/2014/Makona-G6062	18933	18915	0.999049279037	34075.0	34075.0
gi|824039407|gb|KR817119.1|_Zaire_ebolavirus_isolate_Ebola_virus/H.sapiens-wt/GIN/2014/Makona-EM_07	18931	18915	0.999154825419	34074.0	34074.0
gi|824039211|gb|KR817103.1|_Zaire_ebolavirus_isolate_Ebola_virus/H.sapiens-wt/GIN/2015/Makona-EM_00	18922	18914	0.999577211711	34074.0	34074.0
gi|820905707|gb|KR653277.1|_Zaire_ebolavirus_isolate_Ebola_virus/H.sapiens-wt/SLE/2014/Makona-20143	18913	18905	0.999577010522	34072.0	34072.0
gi|820905627|gb|KR653269.1|_Zaire_ebolavirus_isolate_Ebola_virus/H.sapiens-wt/SLE/2014/Makona-20140	18921	18915	0.999682892025	34072.0	34072.0
gi|824039800|gb|KR817150.1|_Zaire_ebolavirus_isolate_Ebola_virus/H.sapiens-wt/GIN/2014/Makona-EM_07	18945	18915	0.998416468725	34072.0	34072.0
gi|807052580|gb|KR105311.1|_Zaire_ebolavirus_isolate_Ebola_virus/H.sapiens-wt/SLE/2014/Makona-G5571	18913	18906	0.999629884207	34072.0	34072.0
gi|820905357|gb|KR653242.1|_Zaire_ebolavirus_isolate_Ebola_virus/H.sapiens-wt/SLE/2014/Makona-20143	18948	18915	0.998258391387	34072.0	34072.0
gi|824039585|gb|KR817133.1|_Zaire_ebolavirus_isolate_Ebola_virus/H.sapiens-wt/GIN/2014/Makona-EM_07	18935	18915	0.998943754951	34072.0	34072.0
gi|807052790|gb|KR105332.1|_Zaire_ebolavirus_isolate_Ebola_virus/H.sapiens-wt/SLE/2014/Makona-G5982	18917	18911	0.999682824972	34072.0	34072.0
gi|824039977|gb|KR817164.1|_Zaire_ebolavirus_isolate_Ebola_virus/H.sapiens-wt/GIN/2014/Makona-EM_07	18925	18915	0.999471598415	34072.0	34072.0
gi|824040052|gb|KR817170.1|_Zaire_ebolavirus_isolate_Ebola_virus/H.sapiens-wt/GIN/2014/Makona-EM_07	18925	18915	0.999471598415	34072.0	34072.0
gi|824039509|gb|KR817127.1|_Zaire_ebolavirus_isolate_Ebola_virus/H.sapiens-wt/LBR/2014/Makona-EM_07	18933	18915	0.999049279037	34072.0	34072.0
gi|820905557|gb|KR653262.1|_Zaire_ebolavirus_isolate_Ebola_virus/H.sapiens-wt/SLE/2014/Makona-20142	18913	18906	0.999629884207	34072.0	34072.0
gi|820743955|gb|KR534577.1|_Zaire_ebolavirus_isolate_Ebola_virus/H.sapiens-wt/GIN/2014/Makona-Conak	18931	18915	0.999154825419	34072.0	34072.0
gi|807052450|gb|KR105298.1|_Zaire_ebolavirus_isolate_Ebola_virus/H.sapiens-wt/SLE/2014/Makona-G5112	18927	18915	0.999365985101	34072.0	34072.0
gi|807051731|gb|KR105226.1|_Zaire_ebolavirus_isolate_Ebola_virus/H.sapiens-wt/SLE/2014/Makona-G4255	18913	18906	0.999629884207	34072.0	34072.0
gi|824039774|gb|KR817148.1|_Zaire_ebolavirus_isolate_Ebola_virus/H.sapiens-wt/GIN/2014/Makona-EM_07	18928	18915	0.999313186813	34072.0	34072.0
gi|752855266|gb|KP728283.1|_Zaire_ebolavirus_isolate_Ebola_virus/H.sapiens-wt/CHE/2014/Makona-GE1,_	18926	18915	0.999418788968	34072.0	34072.0
gi|807052350|gb|KR105288.1|_Zaire_ebolavirus_isolate_Ebola_virus/H.sapiens-wt/SLE/2014/Makona-G4982	18950	18915	0.998153034301	34072.0	34072.0
gi|820905277|gb|KR653234.1|_Zaire_ebolavirus_isolate_Ebola_virus/H.sapiens-wt/SLE/2014/Makona-20142	18914	18907	0.999629903775	34070.0	34070.0
gi|820905877|gb|KR653294.1|_Zaire_ebolavirus_isolate_Ebola_virus/H.sapiens-wt/SLE/2014/Makona-20140	18909	18905	0.999788460521	34070.0	34070.0
gi|820905327|gb|KR653239.1|_Zaire_ebolavirus_isolate_Ebola_virus/H.sapiens-wt/SLE/2014/Makona-20140	18918	18912	0.999682841738	34070.0	34070.0
gi|807052730|gb|KR105326.1|_Zaire_ebolavirus_isolate_Ebola_virus/H.sapiens-wt/SLE/2014/Makona-G5765	18912	18905	0.999629864636	34070.0	34070.0
gi|820905337|gb|KR653240.1|_Zaire_ebolavirus_isolate_Ebola_virus/H.sapiens-wt/SLE/2014/Makona-20143	18912	18905	0.999629864636	34070.0	34070.0
gi|667852861|gb|KM233071.1|_Zaire_ebolavirus_isolate_Ebola_virus/H.sapiens-wt/SLE/2014/Makona-G3771	18901	18895	0.999682556478	34070.0	34070.0
gi|820743755|gb|KR534557.1|_Zaire_ebolavirus_isolate_Ebola_virus/H.sapiens-wt/GIN/2014/Makona-Coyah	18910	18906	0.999788471708	34068.0	34068.0
gi|820905257|gb|KR653232.1|_Zaire_ebolavirus_isolate_Ebola_virus/H.sapiens-wt/SLE/2014/Makona-20141	18912	18906	0.999682741117	34068.0	34068.0
gi|820905867|gb|KR653293.1|_Zaire_ebolavirus_isolate_Ebola_virus/H.sapiens-wt/SLE/2014/Makona-20141	18913	18906	0.999629884207	34068.0	34068.0
gi|807051801|gb|KR105233.1|_Zaire_ebolavirus_isolate_Ebola_virus/H.sapiens-wt/SLE/2014/Makona-G4324	18910	18905	0.999735589635	34066.0	34066.0
gi|820744035|gb|KR534585.1|_Zaire_ebolavirus_isolate_Ebola_virus/H.sapiens-wt/GIN/2014/Makona-Conak	18942	18915	0.998574596136	34066.0	34066.0
gi|820905607|gb|KR653267.1|_Zaire_ebolavirus_isolate_Ebola_virus/H.sapiens-wt/SLE/2014/Makona-20140	18921	18915	0.999682892025	34066.0	34066.0
gi|820905647|gb|KR653271.1|_Zaire_ebolavirus_isolate_Ebola_virus/H.sapiens-wt/SLE/2014/Makona-20144	18926	18915	0.999418788968	34066.0	34066.0
gi|824039175|gb|KR817100.1|_Zaire_ebolavirus_isolate_Ebola_virus/H.sapiens-wt/GIN/2015/Makona-EM_00	18933	18915	0.999049279037	34066.0	34066.0
gi|824039826|gb|KR817152.1|_Zaire_ebolavirus_isolate_Ebola_virus/H.sapiens-wt/GIN/2014/Makona-EM_07	18918	18912	0.999682841738	34066.0	34066.0
gi|824039989|gb|KR817165.1|_Zaire_ebolavirus_isolate_Ebola_virus/H.sapiens-wt/GIN/2014/Makona-EM_07	18946	18915	0.998363770717	34066.0	34066.0
gi|820905377|gb|KR653244.1|_Zaire_ebolavirus_isolate_Ebola_virus/H.sapiens-wt/SLE/2014/Makona-20141	18950	18915	0.998153034301	34066.0	34066.0
gi|824040113|gb|KR817175.1|_Zaire_ebolavirus_isolate_Ebola_virus/H.sapiens-wt/GIN/2014/Makona-EM_07	18934	18915	0.998996514207	34066.0	34066.0
gi|820905197|gb|KR653226.1|_Zaire_ebolavirus_isolate_Ebola_virus/H.sapiens-wt/SLE/2014/Makona-20142	18937	18915	0.998838253155	34066.0	34066.0
gi|824039419|gb|KR817120.1|_Zaire_ebolavirus_isolate_Ebola_virus/H.sapiens-wt/GIN/2014/Makona-EM_07	18932	18915	0.99910204944	34066.0	34066.0
gi|820905537|gb|KR653260.1|_Zaire_ebolavirus_isolate_Ebola_virus/H.sapiens-wt/SLE/2014/Makona-20141	18927	18915	0.999365985101	34066.0	34066.0
gi|820905187|gb|KR653225.1|_Zaire_ebolavirus_isolate_Ebola_virus/H.sapiens-wt/SLE/2014/Makona-20141	18922	18915	0.999630060247	34066.0	34066.0
gi|824040014|gb|KR817167.1|_Zaire_ebolavirus_isolate_Ebola_virus/H.sapiens-wt/GIN/2014/Makona-EM_07	18932	18915	0.99910204944	34066.0	34066.0
gi|807052930|gb|KR105346.1|_Zaire_ebolavirus_isolate_Ebola_virus/H.sapiens-wt/SLE/2014/Makona-G6091	18911	18905	0.99968272434	34066.0	34066.0
gi|807052680|gb|KR105321.1|_Zaire_ebolavirus_isolate_Ebola_virus/H.sapiens-wt/SLE/2014/Makona-G5737	18908	18902	0.999682674	34065.0	34065.0
gi|661348715|gb|KM034561.1|_Zaire_ebolavirus_isolate_Ebola_virus/H.sapiens-wt/SLE/2014/Makona-G3683	18908	18906	0.999894224667	34065.0	34065.0
gi|824039788|gb|KR817149.1|_Zaire_ebolavirus_isolate_Ebola_virus/H.sapiens-wt/GIN/2014/Makona-EM_07	18918	18911	0.999629982028	34065.0	34065.0
gi|820905317|gb|KR653238.1|_Zaire_ebolavirus_isolate_Ebola_virus/H.sapiens-wt/SLE/2014/Makona-20144	18925	18915	0.999471598415	34063.0	34063.0
gi|820743565|gb|KR534538.1|_Zaire_ebolavirus_isolate_Ebola_virus/H.sapiens-wt/GIN/2014/Makona-Conak	18925	18915	0.999471598415	34063.0	34063.0
gi|824040088|gb|KR817173.1|_Zaire_ebolavirus_isolate_Ebola_virus/H.sapiens-wt/GIN/2014/Makona-EM_07	18932	18915	0.99910204944	34063.0	34063.0
gi|820905297|gb|KR653236.1|_Zaire_ebolavirus_isolate_Ebola_virus/H.sapiens-wt/SLE/2014/Makona-20143	18927	18915	0.999365985101	34063.0	34063.0
gi|820905847|gb|KR653291.1|_Zaire_ebolavirus_isolate_Ebola_virus/H.sapiens-wt/SLE/2014/Makona-20141	18939	18915	0.998732773642	34063.0	34063.0
gi|820905727|gb|KR653279.1|_Zaire_ebolavirus_isolate_Ebola_virus/H.sapiens-wt/SLE/2014/Makona-20140	18930	18915	0.999207606973	34063.0	34063.0
gi|820905947|gb|KR653301.1|_Zaire_ebolavirus_isolate_Ebola_virus/H.sapiens-wt/SLE/2014/Makona-20142	18925	18915	0.999471598415	34063.0	34063.0
gi|820905667|gb|KR653273.1|_Zaire_ebolavirus_isolate_Ebola_virus/H.sapiens-wt/SLE/2014/Makona-20141	18917	18911	0.999682824972	34063.0	34063.0
gi|824040276|gb|KR817188.1|_Zaire_ebolavirus_isolate_Ebola_virus/H.sapiens-wt/GIN/2014/Makona-EM_07	18957	18915	0.997784459566	34063.0	34063.0
gi|820905857|gb|KR653292.1|_Zaire_ebolavirus_isolate_Ebola_virus/H.sapiens-wt/SLE/2014/Makona-20143	18931	18915	0.999154825419	34063.0	34063.0
gi|824039721|gb|KR817144.1|_Zaire_ebolavirus_isolate_Ebola_virus/H.sapiens-wt/GIN/2014/Makona-EM_07	18934	18915	0.998996514207	34063.0	34063.0
gi|824039887|gb|KR817157.1|_Zaire_ebolavirus_isolate_Ebola_virus/H.sapiens-wt/GIN/2014/Makona-EM_07	18938	18915	0.998785510614	34063.0	34063.0
gi|820743305|gb|KR534512.1|_Zaire_ebolavirus_isolate_Ebola_virus/H.sapiens-wt/GIN/2014/Makona-Gueck	18913	18906	0.999629884207	34063.0	34063.0
gi|820905787|gb|KR653285.1|_Zaire_ebolavirus_isolate_Ebola_virus/H.sapiens-wt/SLE/2014/Makona-20143	18935	18915	0.998943754951	34063.0	34063.0
gi|820905897|gb|KR653296.1|_Zaire_ebolavirus_isolate_Ebola_virus/H.sapiens-wt/SLE/2014/Makona-20140	18924	18916	0.999577256394	34061.0	34061.0
gi|807051631|gb|KR105216.1|_Zaire_ebolavirus_isolate_Ebola_virus/H.sapiens-wt/SLE/2014/Makona-G4190	18906	18900	0.999682640432	34061.0	34061.0
gi|820905587|gb|KR653265.1|_Zaire_ebolavirus_isolate_Ebola_virus/H.sapiens-wt/SLE/2014/Makona-20140	18911	18905	0.99968272434	34061.0	34061.0
gi|820905217|gb|KR653228.1|_Zaire_ebolavirus_isolate_Ebola_virus/H.sapiens-wt/SLE/2014/Makona-20143	18920	18912	0.999577167019	34061.0	34061.0
gi|820905347|gb|KR653241.1|_Zaire_ebolavirus_isolate_Ebola_virus/H.sapiens-wt/SLE/2014/Makona-20140	18896	18896	1.0	34059.0	34059.0
gi|820905507|gb|KR653257.1|_Zaire_ebolavirus_isolate_Ebola_virus/H.sapiens-wt/SLE/2014/Makona-20143	18913	18906	0.999629884207	34059.0	34059.0
gi|807052530|gb|KR105306.1|_Zaire_ebolavirus_isolate_Ebola_virus/H.sapiens-wt/SLE/2014/Makona-G5370	18905	18899	0.999682623645	34059.0	34059.0
gi|824040426|gb|KR817200.1|_Zaire_ebolavirus_isolate_Ebola_virus/H.sapiens-wt/GIN/2014/Makona-EM_07	18932	18915	0.99910204944	34057.0	34057.0
gi|748403407|gb|KP658432.1|_Zaire_ebolavirus_isolate_Ebola_virus/H.sapiens-wt/GBR/2014/Makona-UK2,_	18929	18915	0.999260394104	34057.0	34057.0
gi|820743495|gb|KR534531.1|_Zaire_ebolavirus_isolate_Ebola_virus/H.sapiens-wt/GIN/2014/Makona-Forec	18906	18905	0.999947106739	34057.0	34057.0
gi|807052400|gb|KR105293.1|_Zaire_ebolavirus_isolate_Ebola_virus/H.sapiens-wt/SLE/2014/Makona-G5016	18906	18900	0.999682640432	34057.0	34057.0
gi|824040100|gb|KR817174.1|_Zaire_ebolavirus_isolate_Ebola_virus/H.sapiens-wt/GIN/2014/Makona-EM_07	18932	18915	0.99910204944	34057.0	34057.0
gi|824039102|gb|KR817094.1|_Zaire_ebolavirus_isolate_Ebola_virus/H.sapiens-wt/GIN/2014/Makona-EM_00	18932	18915	0.99910204944	34057.0	34057.0
gi|824040186|gb|KR817181.1|_Zaire_ebolavirus_isolate_Ebola_virus/H.sapiens-wt/GIN/2014/Makona-EM_07	18933	18915	0.999049279037	34057.0	34057.0
gi|807052330|gb|KR105286.1|_Zaire_ebolavirus_isolate_Ebola_virus/H.sapiens-wt/SLE/2014/Makona-G4973	18946	18915	0.998363770717	34057.0	34057.0
gi|807052720|gb|KR105325.1|_Zaire_ebolavirus_isolate_Ebola_virus/H.sapiens-wt/SLE/2014/Makona-G5763	18906	18900	0.999682640432	34057.0	34057.0
gi|820905247|gb|KR653231.1|_Zaire_ebolavirus_isolate_Ebola_virus/H.sapiens-wt/SLE/2014/Makona-20144	18918	18912	0.999682841738	34057.0	34057.0
gi|824039089|gb|KR817093.1|_Zaire_ebolavirus_isolate_Ebola_virus/H.sapiens-wt/GIN/2014/Makona-EM_00	18932	18915	0.99910204944	34057.0	34057.0
gi|824040174|gb|KR817180.1|_Zaire_ebolavirus_isolate_Ebola_virus/H.sapiens-wt/GIN/2014/Makona-EM_07	18932	18915	0.99910204944	34057.0	34057.0
gi|820743845|gb|KR534566.1|_Zaire_ebolavirus_isolate_Ebola_virus/H.sapiens-wt/GIN/2014/Makona-Forec	18923	18915	0.999577234054	34057.0	34057.0
gi|807052650|gb|KR105318.1|_Zaire_ebolavirus_isolate_Ebola_virus/H.sapiens-wt/SLE/2014/Makona-G5691	18944	18916	0.998521959459	34056.0	34056.0
gi|807052710|gb|KR105324.1|_Zaire_ebolavirus_isolate_Ebola_virus/H.sapiens-wt/SLE/2014/Makona-G5756	18905	18899	0.999682623645	34056.0	34056.0
gi|824040364|gb|KR817195.1|_Zaire_ebolavirus_isolate_Ebola_virus/H.sapiens-wt/GIN/2014/Makona-EM_07	18923	18912	0.999418696824	34056.0	34056.0
gi|807052670|gb|KR105320.1|_Zaire_ebolavirus_isolate_Ebola_virus/H.sapiens-wt/SLE/2014/Makona-G5731	18905	18899	0.999682623645	34056.0	34056.0
gi|824040288|gb|KR817189.1|_Zaire_ebolavirus_isolate_Ebola_virus/H.sapiens-wt/GIN/2014/Makona-EM_07	18934	18915	0.998996514207	34054.0	34054.0
gi|820905307|gb|KR653237.1|_Zaire_ebolavirus_isolate_Ebola_virus/H.sapiens-wt/SLE/2014/Makona-20146	18913	18906	0.999629884207	34054.0	34054.0
gi|807052470|gb|KR105300.1|_Zaire_ebolavirus_isolate_Ebola_virus/H.sapiens-wt/SLE/2014/Makona-G5119	18923	18915	0.999577234054	34054.0	34054.0
gi|824039471|gb|KR817124.1|_Zaire_ebolavirus_isolate_Ebola_virus/H.sapiens-wt/GIN/2014/Makona-EM_07	18935	18915	0.998943754951	34054.0	34054.0
gi|824038961|gb|KR817083.1|_Zaire_ebolavirus_isolate_Ebola_virus/H.sapiens-wt/GIN/2014/Makona-EM_00	18931	18915	0.999154825419	34054.0	34054.0
gi|824040314|gb|KR817191.1|_Zaire_ebolavirus_isolate_Ebola_virus/H.sapiens-wt/GIN/2014/Makona-EM_07	18933	18915	0.999049279037	34054.0	34054.0
gi|820905617|gb|KR653268.1|_Zaire_ebolavirus_isolate_Ebola_virus/H.sapiens-wt/SLE/2014/Makona-20142	18923	18915	0.999577234054	34054.0	34054.0
gi|820905827|gb|KR653289.1|_Zaire_ebolavirus_isolate_Ebola_virus/H.sapiens-wt/SLE/2014/Makona-20141	18918	18912	0.999682841738	34052.0	34052.0
gi|820905487|gb|KR653255.1|_Zaire_ebolavirus_isolate_Ebola_virus/H.sapiens-wt/SLE/2014/Makona-20142	18911	18905	0.99968272434	34052.0	34052.0
gi|824040401|gb|KR817198.1|_Zaire_ebolavirus_isolate_Ebola_virus/H.sapiens-wt/GIN/2014/Makona-EM_07	18922	18912	0.999471514639	34052.0	34052.0
gi|820743965|gb|KR534578.1|_Zaire_ebolavirus_isolate_Ebola_virus/H.sapiens-wt/GIN/2014/Makona-Conak	18906	18902	0.999788426954	34052.0	34052.0
gi|807052770|gb|KR105330.1|_Zaire_ebolavirus_isolate_Ebola_virus/H.sapiens-wt/SLE/2014/Makona-G5879	18908	18902	0.999682674	34052.0	34052.0
gi|824038835|gb|KR817073.1|_Zaire_ebolavirus_isolate_Ebola_virus/H.sapiens-wt/GIN/2014/Makona-EM_00	18919	18904	0.999207146255	34052.0	34052.0
gi|667852924|gb|KM233077.1|_Zaire_ebolavirus_isolate_Ebola_virus/H.sapiens-wt/SLE/2014/Makona-G3795	18897	18886	0.999417897021	34050.0	34050.0
gi|820743715|gb|KR534553.1|_Zaire_ebolavirus_isolate_Ebola_virus/H.sapiens-wt/GIN/2014/Makona-Coyah	18907	18899	0.999576876289	34050.0	34050.0
gi|807052340|gb|KR105287.1|_Zaire_ebolavirus_isolate_Ebola_virus/H.sapiens-wt/SLE/2014/Makona-G4981	18905	18899	0.999682623645	34050.0	34050.0
gi|807052780|gb|KR105331.1|_Zaire_ebolavirus_isolate_Ebola_virus/H.sapiens-wt/SLE/2014/Makona-G5898	18912	18905	0.999629864636	34050.0	34050.0
gi|820905657|gb|KR653272.1|_Zaire_ebolavirus_isolate_Ebola_virus/H.sapiens-wt/SLE/2014/Makona-20143	18912	18906	0.999682741117	34050.0	34050.0
gi|820905797|gb|KR653286.1|_Zaire_ebolavirus_isolate_Ebola_virus/H.sapiens-wt/SLE/2014/Makona-20140	18925	18915	0.999471598415	34048.0	34048.0
gi|824040464|gb|KR817203.1|_Zaire_ebolavirus_isolate_Ebola_virus/H.sapiens-wt/GIN/2014/Makona-EM_07	18932	18915	0.99910204944	34048.0	34048.0
gi|936423845|gb|KT013256.3|_Zaire_ebolavirus_isolate_Ebola_virus/H.sapiens-wt/GIN/2014/Makona-C07,_	18936	18915	0.998891001267	34048.0	34048.0
gi|807052850|gb|KR105338.1|_Zaire_ebolavirus_isolate_Ebola_virus/H.sapiens-wt/SLE/2014/Makona-G5997	18911	18905	0.99968272434	34048.0	34048.0
gi|824040001|gb|KR817166.1|_Zaire_ebolavirus_isolate_Ebola_virus/H.sapiens-wt/GIN/2014/Makona-EM_07	18932	18915	0.99910204944	34048.0	34048.0
gi|824040756|gb|KR817226.1|_Zaire_ebolavirus_isolate_Ebola_virus/H.sapiens-wt/GIN/2014/Makona-EM_07	18933	18915	0.999049279037	34048.0	34048.0
gi|824040376|gb|KR817196.1|_Zaire_ebolavirus_isolate_Ebola_virus/H.sapiens-wt/GIN/2014/Makona-EM_07	18959	18915	0.99767920249	34048.0	34048.0
gi|820905497|gb|KR653256.1|_Zaire_ebolavirus_isolate_Ebola_virus/H.sapiens-wt/SLE/2014/Makona-20143	18927	18915	0.999365985101	34048.0	34048.0
gi|820905757|gb|KR653282.1|_Zaire_ebolavirus_isolate_Ebola_virus/H.sapiens-wt/SLE/2014/Makona-20143	18925	18915	0.999471598415	34048.0	34048.0
gi|667852552|gb|KM233041.1|_Zaire_ebolavirus_isolate_Ebola_virus/H.sapiens-wt/SLE/2014/Makona-EM115	18886	18886	1.0	34047.0	34047.0
gi|667853009|gb|KM233085.1|_Zaire_ebolavirus_isolate_Ebola_virus/H.sapiens-wt/SLE/2014/Makona-G3808	18882	18882	1.0	34047.0	34047.0
gi|820905527|gb|KR653259.1|_Zaire_ebolavirus_isolate_Ebola_virus/H.sapiens-wt/SLE/2014/Makona-20144	18915	18908	0.999629923341	34047.0	34047.0
gi|820905577|gb|KR653264.1|_Zaire_ebolavirus_isolate_Ebola_virus/H.sapiens-wt/SLE/2014/Makona-20143	18912	18909	0.999841370558	34047.0	34047.0
gi|667852572|gb|KM233043.1|_Zaire_ebolavirus_isolate_Ebola_virus/H.sapiens-wt/SLE/2014/Makona-EM120	18915	18886	0.998466825271	34047.0	34047.0
gi|824040301|gb|KR817190.1|_Zaire_ebolavirus_isolate_Ebola_virus/H.sapiens-wt/GIN/2014/Makona-EM_07	18938	18915	0.998785510614	34045.0	34045.0
gi|820905767|gb|KR653283.1|_Zaire_ebolavirus_isolate_Ebola_virus/H.sapiens-wt/SLE/2014/Makona-20141	18912	18906	0.999682741117	34045.0	34045.0
gi|807051611|gb|KR105214.1|_Zaire_ebolavirus_isolate_Ebola_virus/H.sapiens-wt/SLE/2014/Makona-G4133	18917	18911	0.999682824972	34045.0	34045.0
gi|824040553|gb|KR817210.1|_Zaire_ebolavirus_isolate_Ebola_virus/H.sapiens-wt/GIN/2014/Makona-EM_07	18959	18915	0.99767920249	34045.0	34045.0
gi|667852696|gb|KM233055.1|_Zaire_ebolavirus_isolate_Ebola_virus/H.sapiens-wt/SLE/2014/Makona-G3734	18878	18877	0.999947028287	34043.0	34043.0
gi|820905807|gb|KR653287.1|_Zaire_ebolavirus_isolate_Ebola_virus/H.sapiens-wt/SLE/2014/Makona-20140	18909	18907	0.999894230261	34043.0	34043.0
gi|667852893|gb|KM233074.1|_Zaire_ebolavirus_isolate_Ebola_virus/H.sapiens-wt/SLE/2014/Makona-G3787	18890	18886	0.99978824775	34041.0	34041.0
gi|807052750|gb|KR105328.1|_Zaire_ebolavirus_isolate_Ebola_virus/H.sapiens-wt/SLE/2014/Makona-G5844	18895	18889	0.999682455676	34041.0	34041.0
gi|667852757|gb|KM233061.1|_Zaire_ebolavirus_isolate_Ebola_virus/H.sapiens-wt/SLE/2014/Makona-G3752	18890	18886	0.99978824775	34041.0	34041.0
gi|667853239|gb|KM233107.1|_Zaire_ebolavirus_isolate_Ebola_virus/H.sapiens-wt/SLE/2014/Makona-G3841	18876	18876	1.0	34041.0	34041.0
gi|820743735|gb|KR534555.1|_Zaire_ebolavirus_isolate_Ebola_virus/H.sapiens-wt/GIN/2014/Makona-Conak	18893	18889	0.999788281374	34041.0	34041.0
gi|807052700|gb|KR105323.1|_Zaire_ebolavirus_isolate_Ebola_virus/H.sapiens-wt/SLE/2014/Makona-G5743	18895	18889	0.999682455676	34041.0	34041.0
gi|824040527|gb|KR817208.1|_Zaire_ebolavirus_isolate_Ebola_virus/H.sapiens-wt/GIN/2014/Makona-EM_07	18933	18915	0.999049279037	34039.0	34039.0
gi|820905517|gb|KR653258.1|_Zaire_ebolavirus_isolate_Ebola_virus/H.sapiens-wt/SLE/2014/Makona-20143	18922	18915	0.999630060247	34039.0	34039.0
gi|824040858|gb|KR817234.1|_Zaire_ebolavirus_isolate_Ebola_virus/H.sapiens-wt/LBR/2014/Makona-EM_08	18892	18882	0.999470675418	34039.0	34039.0
gi|807052360|gb|KR105289.1|_Zaire_ebolavirus_isolate_Ebola_virus/H.sapiens-wt/SLE/2014/Makona-G4994	18906	18900	0.999682640432	34039.0	34039.0
gi|824040665|gb|KR817219.1|_Zaire_ebolavirus_isolate_Ebola_virus/H.sapiens-wt/GIN/2014/Makona-EM_07	18925	18890	0.998150594452	34039.0	34039.0
gi|820905407|gb|KR653247.1|_Zaire_ebolavirus_isolate_Ebola_virus/H.sapiens-wt/SLE/2014/Makona-20143	18898	18898	1.0	34039.0	34039.0
gi|820905927|gb|KR653299.1|_Zaire_ebolavirus_isolate_Ebola_virus/H.sapiens-wt/SLE/2014/Makona-20144	18911	18905	0.99968272434	34039.0	34039.0
gi|820743535|gb|KR534535.1|_Zaire_ebolavirus_isolate_Ebola_virus/H.sapiens-wt/GIN/2014/Makona-Conak	18894	18894	1.0	34039.0	34039.0
gi|820905417|gb|KR653248.1|_Zaire_ebolavirus_isolate_Ebola_virus/H.sapiens-wt/SLE/2014/Makona-20143	18950	18915	0.998153034301	34039.0	34039.0
gi|824040039|gb|KR817169.1|_Zaire_ebolavirus_isolate_Ebola_virus/H.sapiens-wt/GIN/2014/Makona-EM_07	18928	18915	0.999313186813	34039.0	34039.0
gi|820905967|gb|KR653303.1|_Zaire_ebolavirus_isolate_Ebola_virus/H.sapiens-wt/SLE/2014/Makona-20141	18917	18911	0.999682824972	34038.0	34038.0
gi|807052240|gb|KR105277.1|_Zaire_ebolavirus_isolate_Ebola_virus/H.sapiens-wt/SLE/2014/Makona-G4907	18911	18905	0.99968272434	34036.0	34036.0
gi|807052410|gb|KR105294.1|_Zaire_ebolavirus_isolate_Ebola_virus/H.sapiens-wt/SLE/2014/Makona-G5019	18894	18888	0.999682438869	34034.0	34034.0
gi|667853176|gb|KM233101.1|_Zaire_ebolavirus_isolate_Ebola_virus/H.sapiens-wt/SLE/2014/Makona-G3827	18876	18876	1.0	34032.0	34032.0
gi|807052380|gb|KR105291.1|_Zaire_ebolavirus_isolate_Ebola_virus/H.sapiens-wt/SLE/2014/Makona-G4999	18912	18906	0.999682741117	34032.0	34032.0
gi|667852809|gb|KM233066.1|_Zaire_ebolavirus_isolate_Ebola_virus/H.sapiens-wt/SLE/2014/Makona-G3769	18876	18876	1.0	34032.0	34032.0
gi|807052550|gb|KR105308.1|_Zaire_ebolavirus_isolate_Ebola_virus/H.sapiens-wt/SLE/2014/Makona-G5520	18906	18901	0.999735533693	34032.0	34032.0
gi|820743545|gb|KR534536.1|_Zaire_ebolavirus_isolate_Ebola_virus/H.sapiens-wt/GIN/2014/Makona-Conak	18900	18895	0.999735449735	34032.0	34032.0
gi|667853072|gb|KM233091.1|_Zaire_ebolavirus_isolate_Ebola_virus/H.sapiens-wt/SLE/2014/Makona-G3817	18886	18886	1.0	34032.0	34032.0
gi|820743835|gb|KR534565.1|_Zaire_ebolavirus_isolate_Ebola_virus/H.sapiens-wt/GIN/2014/Makona-Forec	18897	18889	0.999576652379	34032.0	34032.0
gi|807052920|gb|KR105345.1|_Zaire_ebolavirus_isolate_Ebola_virus/H.sapiens-wt/SLE/2014/Makona-G6089	18890	18884	0.999682371625	34032.0	34032.0
gi|807052820|gb|KR105335.1|_Zaire_ebolavirus_isolate_Ebola_virus/H.sapiens-wt/SLE/2014/Makona-G5986	18905	18899	0.999682623645	34032.0	34032.0
gi|824039838|gb|KR817153.1|_Zaire_ebolavirus_isolate_Ebola_virus/H.sapiens-wt/GIN/2014/Makona-EM_07	18897	18890	0.999629570831	34030.0	34030.0
gi|667852500|gb|KM233036.1|_Zaire_ebolavirus_isolate_Ebola_virus/H.sapiens-wt/SLE/2014/Makona-EM106	18873	18873	1.0	34030.0	34030.0
gi|807052620|gb|KR105315.1|_Zaire_ebolavirus_isolate_Ebola_virus/H.sapiens-wt/SLE/2014/Makona-G5647	18905	18899	0.999682623645	34027.0	34027.0
gi|667852945|gb|KM233079.1|_Zaire_ebolavirus_isolate_Ebola_virus/H.sapiens-wt/SLE/2014/Makona-G3798	18870	18870	1.0	34025.0	34025.0
gi|824039735|gb|KR817145.1|_Zaire_ebolavirus_isolate_Ebola_virus/H.sapiens-wt/GIN/2014/Makona-EM_07	18882	18880	0.999894079017	34025.0	34025.0
gi|820744055|gb|KR534587.1|_Zaire_ebolavirus_isolate_Ebola_virus/H.sapiens-wt/GIN/2014/Makona-Conak	18887	18877	0.999470535289	34025.0	34025.0
gi|824039913|gb|KR817159.1|_Zaire_ebolavirus_isolate_Ebola_virus/H.sapiens-wt/GIN/2014/Makona-EM_07	18878	18876	0.999894056574	34023.0	34023.0
gi|824040388|gb|KR817197.1|_Zaire_ebolavirus_isolate_Ebola_virus/H.sapiens-wt/GIN/2014/Makona-EM_07	18924	18915	0.999524413443	34021.0	34021.0
gi|807052590|gb|KR105312.1|_Zaire_ebolavirus_isolate_Ebola_virus/H.sapiens-wt/SLE/2014/Makona-G5617	18914	18907	0.999629903775	34021.0	34021.0
gi|667853093|gb|KM233093.1|_Zaire_ebolavirus_isolate_Ebola_virus/H.sapiens-wt/SLE/2014/Makona-G3819	18880	18875	0.999735169492	34021.0	34021.0
gi|824040795|gb|KR817229.1|_Zaire_ebolavirus_isolate_Ebola_virus/H.sapiens-wt/SLE/2014/Makona-EM_08	18887	18879	0.999576428231	34020.0	34020.0
gi|807051941|gb|KR105247.1|_Zaire_ebolavirus_isolate_Ebola_virus/H.sapiens-wt/SLE/2014/Makona-G4415	18905	18899	0.999682623645	34020.0	34020.0
gi|794567746|gb|KR025228.1|_Zaire_ebolavirus_isolate_Ebola_virus_H.sapiens-wt/GBR/2015/Makona-UK3,_	18921	18912	0.999524338037	34020.0	34020.0
gi|824039761|gb|KR817147.1|_Zaire_ebolavirus_isolate_Ebola_virus/H.sapiens-wt/GIN/2014/Makona-EM_07	18888	18886	0.999894112664	34018.0	34018.0
gi|667852604|gb|KM233046.1|_Zaire_ebolavirus_isolate_Ebola_virus/H.sapiens-wt/SLE/2014/Makona-EM124	18867	18866	0.999946997403	34018.0	34018.0
gi|824039383|gb|KR817117.1|_Zaire_ebolavirus_isolate_Ebola_virus/H.sapiens-wt/GIN/2014/Makona-EM_07	18884	18879	0.999735225588	34016.0	34016.0
gi|820905887|gb|KR653295.1|_Zaire_ebolavirus_isolate_Ebola_virus/H.sapiens-wt/SLE/2014/Makona-20145	18890	18890	1.0	34016.0	34016.0
gi|824040897|gb|KR817237.1|_Zaire_ebolavirus_isolate_Ebola_virus/H.sapiens-wt/GIN/2014/Makona-EM_08	18911	18902	0.99952408651	34016.0	34016.0
gi|820743925|gb|KR534574.1|_Zaire_ebolavirus_isolate_Ebola_virus/H.sapiens-wt/GIN/2014/Makona-Coyah	18906	18900	0.999682640432	34016.0	34016.0
gi|820744045|gb|KR534586.1|_Zaire_ebolavirus_isolate_Ebola_virus/H.sapiens-wt/GIN/2014/Makona-Conak	18888	18878	0.999470563321	34014.0	34014.0
gi|824039939|gb|KR817161.1|_Zaire_ebolavirus_isolate_Ebola_virus/H.sapiens-wt/GIN/2014/Makona-EM_07	18892	18883	0.999523607876	34014.0	34014.0
gi|824039659|gb|KR817139.1|_Zaire_ebolavirus_isolate_Ebola_virus/H.sapiens-wt/GIN/2014/Makona-EM_07	18891	18883	0.999576517919	34014.0	34014.0
gi|820743915|gb|KR534573.1|_Zaire_ebolavirus_isolate_Ebola_virus/H.sapiens-wt/GIN/2014/Makona-Coyah	18930	18915	0.999207606973	34012.0	34012.0
gi|820905237|gb|KR653230.1|_Zaire_ebolavirus_isolate_Ebola_virus/H.sapiens-wt/SLE/2014/Makona-20141	18926	18916	0.999471626334	34011.0	34011.0
gi|824039646|gb|KR817138.1|_Zaire_ebolavirus_isolate_Ebola_virus/H.sapiens-wt/GIN/2014/Makona-EM_07	18897	18883	0.999259141663	34009.0	34009.0
gi|820743665|gb|KR534548.1|_Zaire_ebolavirus_isolate_Ebola_virus/H.sapiens-wt/GIN/2014/Makona-Kerou	18932	18915	0.99910204944	34009.0	34009.0
gi|807052151|gb|KR105268.1|_Zaire_ebolavirus_isolate_Ebola_virus/H.sapiens-wt/SLE/2014/Makona-G4730	18876	18876	1.0	34009.0	34009.0
gi|807051561|gb|KR105209.1|_Zaire_ebolavirus_isolate_Ebola_virus/H.sapiens-wt/SLE/2014/Makona-G3949	18865	18865	1.0	34007.0	34007.0
gi|824038847|gb|KR817074.1|_Zaire_ebolavirus_isolate_Ebola_virus/H.sapiens-wt/GIN/2014/Makona-EM_00	18922	18912	0.999471514639	34007.0	34007.0
gi|667853113|gb|KM233095.1|_Zaire_ebolavirus_isolate_Ebola_virus/H.sapiens-wt/SLE/2014/Makona-G3821	18862	18862	1.0	34007.0	34007.0
gi|824039138|gb|KR817097.1|_Zaire_ebolavirus_isolate_Ebola_virus/H.sapiens-wt/GIN/2015/Makona-EM_00	18888	18883	0.99973528166	34005.0	34005.0
gi|820743625|gb|KR534544.1|_Zaire_ebolavirus_isolate_Ebola_virus/H.sapiens-wt/GIN/2014/Makona-Coyah	18907	18906	0.999947109536	34005.0	34005.0
gi|820905567|gb|KR653263.1|_Zaire_ebolavirus_isolate_Ebola_virus/H.sapiens-wt/SLE/2014/Makona-20140	18880	18880	1.0	34005.0	34005.0
gi|807051841|gb|KR105237.1|_Zaire_ebolavirus_isolate_Ebola_virus/H.sapiens-wt/SLE/2014/Makona-G4334	18876	18871	0.999735113371	34005.0	34005.0
gi|820743555|gb|KR534537.1|_Zaire_ebolavirus_isolate_Ebola_virus/H.sapiens-wt/GIN/2014/Makona-Conak	18913	18906	0.999629884207	34005.0	34005.0
gi|820743675|gb|KR534549.1|_Zaire_ebolavirus_isolate_Ebola_virus/H.sapiens-wt/GIN/2014/Makona-Coyah	18917	18911	0.999682824972	34005.0	34005.0
gi|807052390|gb|KR105292.1|_Zaire_ebolavirus_isolate_Ebola_virus/H.sapiens-wt/SLE/2014/Makona-G5012	18882	18881	0.999947039509	34003.0	34003.0
gi|820744085|gb|KR534590.1|_Zaire_ebolavirus_isolate_Ebola_virus/H.sapiens-wt/GIN/2014/Makona-Coyah	18932	18915	0.99910204944	34003.0	34003.0
gi|807052800|gb|KR105333.1|_Zaire_ebolavirus_isolate_Ebola_virus/H.sapiens-wt/SLE/2014/Makona-G5983	18919	18911	0.999577144669	34003.0	34003.0
gi|824039063|gb|KR817091.1|_Zaire_ebolavirus_isolate_Ebola_virus/H.sapiens-wt/GIN/2014/Makona-EM_00	18889	18880	0.999523532215	34003.0	34003.0
gi|820743995|gb|KR534581.1|_Zaire_ebolavirus_isolate_Ebola_virus/H.sapiens-wt/GIN/2014/Makona-Conak	18933	18915	0.999049279037	34003.0	34003.0
gi|820743465|gb|KR534528.1|_Zaire_ebolavirus_isolate_Ebola_virus/H.sapiens-wt/GIN/2014/Makona-Kindi	18925	18915	0.999471598415	34003.0	34003.0
gi|820743705|gb|KR534552.1|_Zaire_ebolavirus_isolate_Ebola_virus/H.sapiens-wt/GIN/2014/Makona-Conak	18873	18873	1.0	34003.0	34003.0
gi|820743745|gb|KR534556.1|_Zaire_ebolavirus_isolate_Ebola_virus/H.sapiens-wt/GIN/2014/Makona-Coyah	18950	18915	0.998153034301	34003.0	34003.0
gi|820744015|gb|KR534583.1|_Zaire_ebolavirus_isolate_Ebola_virus/H.sapiens-wt/GIN/2014/Makona-Conak	18926	18915	0.999418788968	34002.0	34002.0
gi|824039965|gb|KR817163.1|_Zaire_ebolavirus_isolate_Ebola_virus/H.sapiens-wt/GIN/2014/Makona-EM_07	18881	18879	0.999894073407	34002.0	34002.0
gi|820743975|gb|KR534579.1|_Zaire_ebolavirus_isolate_Ebola_virus/H.sapiens-wt/GIN/2014/Makona-Conak	18879	18869	0.999470310927	34002.0	34002.0
gi|667853030|gb|KM233087.1|_Zaire_ebolavirus_isolate_Ebola_virus/H.sapiens-wt/SLE/2014/Makona-G3810	18859	18859	1.0	34002.0	34002.0
gi|661348605|gb|KM034550.1|_Zaire_ebolavirus_isolate_Ebola_virus/H.sapiens-wt/SLE/2014/Makona-EM095	18911	18905	0.99968272434	33996.0	33996.0
gi|824039051|gb|KR817090.1|_Zaire_ebolavirus_isolate_Ebola_virus/H.sapiens-wt/GIN/2014/Makona-EM_00	18885	18877	0.999576383373	33994.0	33994.0
gi|824040026|gb|KR817168.1|_Zaire_ebolavirus_isolate_Ebola_virus/H.sapiens-wt/GIN/2014/Makona-EM_07	18886	18877	0.999523456529	33994.0	33994.0
gi|820905477|gb|KR653254.1|_Zaire_ebolavirus_isolate_Ebola_virus/H.sapiens-wt/SLE/2014/Makona-20142	18871	18871	1.0	33992.0	33992.0
gi|661348675|gb|KM034557.1|_Zaire_ebolavirus_isolate_Ebola_virus/H.sapiens-wt/SLE/2014/Makona-G3677	18956	18948	0.999577970036	34102.0	17082.3
gi|824040834|gb|KR817232.1|_Zaire_ebolavirus_isolate_Ebola_virus/H.sapiens-wt/LBR/2014/Makona-EM_08	18959	18949	0.99947254602	34099.0	17081.7
gi|667852706|gb|KM233056.1|_Zaire_ebolavirus_isolate_Ebola_virus/H.sapiens-wt/SLE/2014/Makona-G3735	18957	18949	0.999577992298	34099.0	17081.7
gi|824040782|gb|KR817228.1|_Zaire_ebolavirus_isolate_Ebola_virus/H.sapiens-wt/SLE/2014/Makona-EM_08	18959	18947	0.999367055224	34102.0	17081.4
gi|820743345|gb|KR534516.1|_Zaire_ebolavirus_isolate_Ebola_virus/H.sapiens-wt/GIN/2014/Makona-Conak	18958	18950	0.999578014558	34093.0	17079.6
gi|824038898|gb|KR817078.1|_Zaire_ebolavirus_isolate_Ebola_virus/H.sapiens-wt/GIN/2014/Makona-EM_00	18959	18950	0.999525291418	34093.0	17079.6
gi|667852646|gb|KM233050.1|_Zaire_ebolavirus_isolate_Ebola_virus/H.sapiens-wt/SLE/2014/Makona-G3713	18956	18950	0.999683477527	34093.0	17079.6
gi|724722348|gb|KP178538.1|_Zaire_ebolavirus_isolate_Ebola_virus/H.sapiens-wt/LBR/2014/Makona-20140	18958	18950	0.999578014558	34093.0	17079.6
gi|667853301|gb|KM233113.1|_Zaire_ebolavirus_isolate_Ebola_virus/H.sapiens-wt/SLE/2014/Makona-G3856	18958	18950	0.999578014558	34093.0	17079.6
gi|667852716|gb|KM233057.1|_Zaire_ebolavirus_isolate_Ebola_virus/H.sapiens-wt/SLE/2014/Makona-G3735	18954	18946	0.999577925504	34099.0	17079.0
gi|667852778|gb|KM233063.1|_Zaire_ebolavirus_isolate_Ebola_virus/H.sapiens-wt/SLE/2014/Makona-G3764	18955	18946	0.999525191242	34099.0	17079.0
gi|824038728|gb|KR817067.1|_Zaire_ebolavirus_isolate_Ebola_virus/H.sapiens-wt/GIN/2014/Makona-EM_00	18958	18949	0.999525266378	34099.0	17079.0
gi|824039296|gb|KR817110.1|_Zaire_ebolavirus_isolate_Ebola_virus/H.sapiens-wt/LBR/2014/Makona-EM_07	18959	18949	0.99947254602	34093.0	17078.7
gi|667852676|gb|KM233053.1|_Zaire_ebolavirus_isolate_Ebola_virus/H.sapiens-wt/SLE/2014/Makona-G3724	18957	18949	0.999577992298	34093.0	17078.7
gi|820743335|gb|KR534515.1|_Zaire_ebolavirus_isolate_Ebola_virus/H.sapiens-wt/GIN/2014/Makona-Conak	18957	18950	0.999630743261	34090.0	17078.1
gi|667853259|gb|KM233109.1|_Zaire_ebolavirus_isolate_Ebola_virus/H.sapiens-wt/SLE/2014/Makona-G3846	18958	18950	0.999578014558	34090.0	17078.1
gi|667852851|gb|KM233070.1|_Zaire_ebolavirus_isolate_Ebola_virus/H.sapiens-wt/SLE/2014/Makona-G3770	18959	18950	0.999525291418	34090.0	17078.1
gi|667852840|gb|KM233069.1|_Zaire_ebolavirus_isolate_Ebola_virus/H.sapiens-wt/SLE/2014/Makona-G3770	18958	18950	0.999578014558	34090.0	17078.1
gi|667853134|gb|KM233097.1|_Zaire_ebolavirus_isolate_Ebola_virus/H.sapiens-wt/SLE/2014/Makona-G3823	18953	18945	0.999577903234	34099.0	17078.1
gi|824039432|gb|KR817121.1|_Zaire_ebolavirus_isolate_Ebola_virus/H.sapiens-wt/GIN/2014/Makona-EM_07	18959	18950	0.999525291418	34090.0	17078.1
gi|806645493|gb|KR074998.1|_Zaire_ebolavirus_isolate_Ebola_virus_H.sapiens-wt/LBR/2015/Makona-Liber	18958	18950	0.999578014558	34090.0	17078.1
gi|667853270|gb|KM233110.1|_Zaire_ebolavirus_isolate_Ebola_virus/H.sapiens-wt/SLE/2014/Makona-G3848	18956	18948	0.999577970036	34093.0	17077.8
gi|824038298|gb|KR781608.1|_Zaire_ebolavirus_strain_Ebola_virus/H.sapiens-rec/LBR/2014/Makona-L2014	18957	18949	0.999577992298	34090.0	17077.2
gi|824038885|gb|KR817077.1|_Zaire_ebolavirus_isolate_Ebola_virus/H.sapiens-wt/GIN/2014/Makona-EM_00	18957	18949	0.999577992298	34090.0	17077.2
gi|667853124|gb|KM233096.1|_Zaire_ebolavirus_isolate_Ebola_virus/H.sapiens-wt/SLE/2014/Makona-G3822	18953	18947	0.999683427426	34093.0	17076.9
gi|820743385|gb|KR534520.1|_Zaire_ebolavirus_isolate_Ebola_virus/H.sapiens-wt/GIN/2014/Makona-Conak	18954	18947	0.999630684816	34093.0	17076.9
gi|824039309|gb|KR817111.1|_Zaire_ebolavirus_isolate_Ebola_virus/H.sapiens-wt/LBR/2014/Makona-EM_07	18959	18947	0.999367055224	34093.0	17076.9
gi|820743265|gb|KR534508.1|_Zaire_ebolavirus_isolate_Ebola_virus/H.sapiens-wt/GIN/2014/Makona-Conak	18952	18946	0.999683410722	34093.0	17076.0
gi|824039346|gb|KR817114.1|_Zaire_ebolavirus_isolate_Ebola_virus/H.sapiens-wt/LBR/2014/Makona-EM_07	18959	18946	0.999314309826	34093.0	17076.0
gi|820743325|gb|KR534514.1|_Zaire_ebolavirus_isolate_Ebola_virus/H.sapiens-wt/GIN/2014/Makona-Conak	18954	18947	0.999630684816	34090.0	17075.4
gi|824040909|gb|KR817238.1|_Zaire_ebolavirus_isolate_Ebola_virus/H.sapiens-wt/SLE/2014/Makona-EM_08	18959	18950	0.999525291418	34090.0	17075.4
gi|824039952|gb|KR817162.1|_Zaire_ebolavirus_isolate_Ebola_virus/H.sapiens-wt/GIN/2014/Makona-EM_07	18958	18950	0.999578014558	34084.0	17075.1
gi|806645475|gb|KR074996.1|_Zaire_ebolavirus_isolate_Ebola_virus_H.sapiens-wt/LBR/2014/Makona-Liber	18958	18950	0.999578014558	34084.0	17075.1
gi|820743315|gb|KR534513.1|_Zaire_ebolavirus_isolate_Ebola_virus/H.sapiens-wt/GIN/2014/Makona-Macen	18958	18950	0.999578014558	34084.0	17075.1
gi|667852656|gb|KM233051.1|_Zaire_ebolavirus_isolate_Ebola_virus/H.sapiens-wt/SLE/2014/Makona-G3713	18951	18945	0.999683394016	34093.0	17075.1
gi|820743395|gb|KR534521.1|_Zaire_ebolavirus_isolate_Ebola_virus/H.sapiens-wt/GIN/2014/Makona-Conak	18954	18946	0.999577925504	34090.0	17074.5
gi|820743405|gb|KR534522.1|_Zaire_ebolavirus_isolate_Ebola_virus/H.sapiens-wt/GIN/2014/Makona-Conak	18952	18946	0.999683410722	34090.0	17074.5
gi|807052300|gb|KR105283.1|_Zaire_ebolavirus_isolate_Ebola_virus/H.sapiens-wt/SLE/2014/Makona-G4960	18954	18946	0.999577925504	34090.0	17074.5
gi|807052500|gb|KR105303.1|_Zaire_ebolavirus_isolate_Ebola_virus/H.sapiens-wt/SLE/2014/Makona-G5296	18954	18946	0.999577925504	34090.0	17074.5
gi|824039321|gb|KR817112.1|_Zaire_ebolavirus_isolate_Ebola_virus/H.sapiens-wt/LBR/2014/Makona-EM_07	18958	18949	0.999525266378	34090.0	17074.5
gi|824039457|gb|KR817123.1|_Zaire_ebolavirus_isolate_Ebola_virus/H.sapiens-wt/LBR/2014/Makona-EM_07	18958	18949	0.999525266378	34084.0	17074.2
gi|824039026|gb|KR817088.1|_Zaire_ebolavirus_isolate_Ebola_virus/H.sapiens-wt/GIN/2014/Makona-EM_00	18959	18949	0.99947254602	34084.0	17074.2
gi|824038797|gb|KR817070.1|_Zaire_ebolavirus_isolate_Ebola_virus/H.sapiens-wt/GIN/2014/Makona-EM_00	18959	18949	0.99947254602	34084.0	17074.2
gi|824040883|gb|KR817236.1|_Zaire_ebolavirus_isolate_Ebola_virus/H.sapiens-wt/SLE/2014/Makona-EM_08	18959	18949	0.99947254602	34084.0	17074.2
gi|824039272|gb|KR817108.1|_Zaire_ebolavirus_isolate_Ebola_virus/H.sapiens-wt/LBR/2014/Makona-EM_07	18959	18949	0.99947254602	34084.0	17074.2
gi|824039534|gb|KR817129.1|_Zaire_ebolavirus_isolate_Ebola_virus/H.sapiens-wt/LBR/2014/Makona-EM_07	18959	18950	0.999525291418	34081.0	17073.6
gi|824039199|gb|KR817102.1|_Zaire_ebolavirus_isolate_Ebola_virus/H.sapiens-wt/GIN/2015/Makona-EM_00	18958	18950	0.999578014558	34081.0	17073.6
gi|824040846|gb|KR817233.1|_Zaire_ebolavirus_isolate_Ebola_virus/H.sapiens-wt/LBR/2014/Makona-EM_08	18959	18949	0.99947254602	34081.0	17072.7
gi|824039038|gb|KR817089.1|_Zaire_ebolavirus_isolate_Ebola_virus/H.sapiens-wt/GIN/2014/Makona-EM_00	18959	18949	0.99947254602	34081.0	17072.7
gi|824039634|gb|KR817137.1|_Zaire_ebolavirus_isolate_Ebola_virus/H.sapiens-wt/GIN/2014/Makona-EM_07	18959	18949	0.99947254602	34081.0	17072.7
gi|824039235|gb|KR817105.1|_Zaire_ebolavirus_isolate_Ebola_virus/H.sapiens-wt/GIN/2015/Makona-EM_00	18957	18949	0.999577992298	34081.0	17072.7
gi|725101076|gb|KP184503.1|_Zaire_ebolavirus_isolate_Ebola_virus/H.sapiens-tc/GBR/2014/Makona-UK1.1	18957	18949	0.999577992298	34079.0	17071.7
gi|807051951|gb|KR105248.1|_Zaire_ebolavirus_isolate_Ebola_virus/H.sapiens-wt/SLE/2014/Makona-G4416	18952	18946	0.999683410722	34084.0	17071.5
gi|824040770|gb|KR817227.1|_Zaire_ebolavirus_isolate_Ebola_virus/H.sapiens-wt/SLE/2014/Makona-EM_07	18959	18946	0.999314309826	34084.0	17071.5
gi|824038772|gb|KR817068.1|_Zaire_ebolavirus_isolate_Ebola_virus/H.sapiens-wt/GIN/2014/Makona-EM_00	18959	18946	0.999314309826	34084.0	17071.5
gi|807051901|gb|KR105243.1|_Zaire_ebolavirus_isolate_Ebola_virus/H.sapiens-wt/SLE/2014/Makona-G4380	18952	18946	0.999683410722	34084.0	17071.5
gi|820743725|gb|KR534554.1|_Zaire_ebolavirus_isolate_Ebola_virus/H.sapiens-wt/GIN/2014/Makona-Forec	18953	18947	0.999683427426	34081.0	17070.9
gi|824039395|gb|KR817118.1|_Zaire_ebolavirus_isolate_Ebola_virus/H.sapiens-wt/GIN/2014/Makona-EM_07	18955	18947	0.999577947771	34081.0	17070.9
gi|824039484|gb|KR817125.1|_Zaire_ebolavirus_isolate_Ebola_virus/H.sapiens-wt/LBR/2014/Makona-EM_07	18956	18948	0.999577970036	34077.0	17070.7
gi|820743485|gb|KR534530.1|_Zaire_ebolavirus_isolate_Ebola_virus/H.sapiens-wt/GIN/2014/Makona-Coyah	18956	18950	0.999683477527	34075.0	17070.6
gi|661348725|gb|KM034562.1|_Zaire_ebolavirus_isolate_Ebola_virus/H.sapiens-wt/SLE/2014/Makona-G3686	18957	18950	0.999630743261	34075.0	17070.6
gi|806645511|gb|KR075000.1|_Zaire_ebolavirus_isolate_Ebola_virus_H.sapiens-wt/LBR/2015/Makona-Liber	18958	18950	0.999578014558	34075.0	17070.6
gi|732464081|gb|KP260799.1|_Zaire_ebolavirus_isolate_Ebola_virus/H.sapiens-wt/MLI/2014/Makona-Mali-	18958	18950	0.999578014558	34075.0	17070.6
gi|806645484|gb|KR074997.1|_Zaire_ebolavirus_isolate_Ebola_virus_H.sapiens-wt/LBR/2015/Makona-Liber	18958	18950	0.999578014558	34075.0	17070.6
gi|824039521|gb|KR817128.1|_Zaire_ebolavirus_isolate_Ebola_virus/H.sapiens-wt/LBR/2014/Makona-EM_07	18958	18950	0.999578014558	34075.0	17070.6
gi|824040963|gb|KR817242.1|_Zaire_ebolavirus_isolate_Ebola_virus/H.sapiens-wt/GIN/2014/Makona-EM_08	18959	18950	0.999525291418	34075.0	17070.6
gi|820743455|gb|KR534527.1|_Zaire_ebolavirus_isolate_Ebola_virus/H.sapiens-wt/GIN/2014/Makona-Conak	18952	18946	0.999683410722	34081.0	17070.0
gi|824038987|gb|KR817085.1|_Zaire_ebolavirus_isolate_Ebola_virus/H.sapiens-wt/GIN/2014/Makona-EM_00	18959	18946	0.999314309826	34081.0	17070.0
gi|824038937|gb|KR817081.1|_Zaire_ebolavirus_isolate_Ebola_virus/H.sapiens-wt/GIN/2014/Makona-EM_00	18959	18946	0.999314309826	34081.0	17070.0
gi|824039013|gb|KR817087.1|_Zaire_ebolavirus_isolate_Ebola_virus/H.sapiens-wt/GIN/2014/Makona-EM_00	18958	18949	0.999525266378	34075.0	17069.7
gi|824039609|gb|KR817135.1|_Zaire_ebolavirus_isolate_Ebola_virus/H.sapiens-wt/GIN/2014/Makona-EM_07	18959	18949	0.99947254602	34075.0	17069.7
gi|807052031|gb|KR105256.1|_Zaire_ebolavirus_isolate_Ebola_virus/H.sapiens-wt/SLE/2014/Makona-G4445	18954	18945	0.999525166192	34081.0	17069.1
gi|833552691|gb|KR534526.1|_Zaire_ebolavirus_isolate_Ebola_virus/H.sapiens-wt/GIN/2014/Makona-Forec	18958	18950	0.999578014558	34072.0	17069.1
gi|820743355|gb|KR534517.1|_Zaire_ebolavirus_isolate_Ebola_virus/H.sapiens-wt/GIN/2014/Makona-Conak	18956	18950	0.999683477527	34072.0	17069.1
gi|820743365|gb|KR534518.1|_Zaire_ebolavirus_isolate_Ebola_virus/H.sapiens-wt/GIN/2014/Makona-Conak	18958	18950	0.999578014558	34072.0	17069.1
gi|820743525|gb|KR534534.1|_Zaire_ebolavirus_isolate_Ebola_virus/H.sapiens-wt/GIN/2014/Makona-Dalab	18958	18950	0.999578014558	34072.0	17069.1
gi|824040327|gb|KR817192.1|_Zaire_ebolavirus_isolate_Ebola_virus/H.sapiens-wt/GIN/2014/Makona-EM_07	18959	18949	0.99947254602	34072.0	17068.2
gi|824039546|gb|KR817130.1|_Zaire_ebolavirus_isolate_Ebola_virus/H.sapiens-wt/GIN/2014/Makona-EM_07	18959	18949	0.99947254602	34072.0	17068.2
gi|824038809|gb|KR817071.1|_Zaire_ebolavirus_isolate_Ebola_virus/H.sapiens-wt/GIN/2014/Makona-EM_00	18959	18949	0.99947254602	34075.0	17067.0
gi|820743575|gb|KR534539.1|_Zaire_ebolavirus_isolate_Ebola_virus/H.sapiens-wt/GIN/2014/Makona-Conak	18956	18950	0.999683477527	34066.0	17066.1
gi|824040137|gb|KR817177.1|_Zaire_ebolavirus_isolate_Ebola_virus/H.sapiens-wt/GIN/2014/Makona-EM_07	18959	18950	0.999525291418	34066.0	17066.1
gi|824039901|gb|KR817158.1|_Zaire_ebolavirus_isolate_Ebola_virus/H.sapiens-wt/GIN/2014/Makona-EM_07	18959	18950	0.999525291418	34066.0	17066.1
gi|824039114|gb|KR817095.1|_Zaire_ebolavirus_isolate_Ebola_virus/H.sapiens-wt/GIN/2014/Makona-EM_00	18959	18950	0.999525291418	34066.0	17066.1
gi|820743885|gb|KR534570.1|_Zaire_ebolavirus_isolate_Ebola_virus/H.sapiens-wt/GIN/2014/Makona-Conak	18952	18946	0.999683410722	34072.0	17065.5
gi|824038859|gb|KR817075.1|_Zaire_ebolavirus_isolate_Ebola_virus/H.sapiens-wt/GIN/2014/Makona-EM_00	18957	18949	0.999577992298	34072.0	17065.5
gi|824040925|gb|KR817239.1|_Zaire_ebolavirus_isolate_Ebola_virus/H.sapiens-wt/LBR/2014/Makona-EM_08	18959	18949	0.99947254602	34072.0	17065.5
gi|824039863|gb|KR817155.1|_Zaire_ebolavirus_isolate_Ebola_virus/H.sapiens-wt/GIN/2014/Makona-EM_07	18958	18949	0.999525266378	34066.0	17065.2
gi|824039749|gb|KR817146.1|_Zaire_ebolavirus_isolate_Ebola_virus/H.sapiens-wt/GIN/2014/Makona-EM_07	18957	18949	0.999577992298	34066.0	17065.2
gi|824040939|gb|KR817240.1|_Zaire_ebolavirus_isolate_Ebola_virus/H.sapiens-wt/LBR/2014/Makona-EM_08	18959	18949	0.99947254602	34066.0	17065.2
gi|824040064|gb|KR817171.1|_Zaire_ebolavirus_isolate_Ebola_virus/H.sapiens-wt/GIN/2014/Makona-EM_07	18957	18949	0.999577992298	34066.0	17065.2
gi|824039151|gb|KR817098.1|_Zaire_ebolavirus_isolate_Ebola_virus/H.sapiens-wt/GIN/2015/Makona-EM_00	18959	18950	0.999525291418	34063.0	17064.6
gi|824039813|gb|KR817151.1|_Zaire_ebolavirus_isolate_Ebola_virus/H.sapiens-wt/GIN/2014/Makona-EM_07	18959	18950	0.999525291418	34063.0	17064.6
gi|732464090|gb|KP260800.1|_Zaire_ebolavirus_isolate_Ebola_virus/H.sapiens-wt/MLI/2014/Makona-Mali-	18958	18950	0.999578014558	34063.0	17064.6
gi|824039001|gb|KR817086.1|_Zaire_ebolavirus_isolate_Ebola_virus/H.sapiens-wt/GIN/2014/Makona-EM_00	18959	18948	0.999419800622	34066.0	17064.3
gi|824039126|gb|KR817096.1|_Zaire_ebolavirus_isolate_Ebola_virus/H.sapiens-wt/GIN/2015/Makona-EM_00	18957	18949	0.999577992298	34063.0	17063.7
gi|824038784|gb|KR817069.1|_Zaire_ebolavirus_isolate_Ebola_virus/H.sapiens-wt/GIN/2014/Makona-EM_00	18939	18937	0.999894397803	34063.0	17063.7
gi|824038949|gb|KR817082.1|_Zaire_ebolavirus_isolate_Ebola_virus/H.sapiens-wt/GIN/2014/Makona-EM_00	18959	18948	0.999419800622	34063.0	17062.8
gi|820743825|gb|KR534564.1|_Zaire_ebolavirus_isolate_Ebola_virus/H.sapiens-wt/GIN/2014/Makona-Forec	18955	18947	0.999577947771	34063.0	17061.9
gi|820743425|gb|KR534524.1|_Zaire_ebolavirus_isolate_Ebola_virus/H.sapiens-wt/GIN/2014/Makona-Coyah	18958	18950	0.999578014558	34057.0	17061.6
gi|936423860|gb|KT013259.3|_Zaire_ebolavirus_isolate_Ebola_virus/H.sapiens-wt/GIN/2014/Makona-C15,_	18958	18950	0.999578014558	34057.0	17061.6
gi|824040352|gb|KR817194.1|_Zaire_ebolavirus_isolate_Ebola_virus/H.sapiens-wt/LBR/2014/Makona-EM_07	18959	18950	0.999525291418	34057.0	17061.6
gi|732464099|gb|KP260801.1|_Zaire_ebolavirus_isolate_Ebola_virus/H.sapiens-wt/MLI/2014/Makona-Mali-	18958	18950	0.999578014558	34057.0	17061.6
gi|936423854|gb|KT013258.3|_Zaire_ebolavirus_isolate_Ebola_virus/H.sapiens-wt/GIN/2014/Makona-C15,_	18958	18950	0.999578014558	34057.0	17061.6
gi|824040339|gb|KR817193.1|_Zaire_ebolavirus_isolate_Ebola_virus/H.sapiens-wt/GIN/2014/Makona-EM_07	18959	18949	0.99947254602	34057.0	17060.7
gi|824040263|gb|KR817187.1|_Zaire_ebolavirus_isolate_Ebola_virus/H.sapiens-wt/GIN/2014/Makona-EM_07	18959	18949	0.99947254602	34057.0	17060.7
gi|824040076|gb|KR817172.1|_Zaire_ebolavirus_isolate_Ebola_virus/H.sapiens-wt/GIN/2014/Makona-EM_07	18957	18949	0.999577992298	34057.0	17060.7
gi|824038924|gb|KR817080.1|_Zaire_ebolavirus_isolate_Ebola_virus/H.sapiens-wt/GIN/2014/Makona-EM_00	18957	18949	0.999577992298	34057.0	17060.7
gi|824039247|gb|KR817106.1|_Zaire_ebolavirus_isolate_Ebola_virus/H.sapiens-wt/GIN/2015/Makona-EM_00	18958	18949	0.999525266378	34057.0	17060.7
gi|732464108|gb|KP260802.1|_Zaire_ebolavirus_isolate_Ebola_virus/H.sapiens-wt/MLI/2014/Makona-Mali-	18958	18950	0.999578014558	34054.0	17060.1
gi|806645529|gb|KR075002.1|_Zaire_ebolavirus_isolate_Ebola_virus_H.sapiens-wt/LBR/2014/Makona-Liber	18958	18950	0.999578014558	34054.0	17060.1
gi|824040250|gb|KR817186.1|_Zaire_ebolavirus_isolate_Ebola_virus/H.sapiens-wt/GIN/2014/Makona-EM_07	18959	18947	0.999367055224	34057.0	17058.9
gi|824039444|gb|KR817122.1|_Zaire_ebolavirus_isolate_Ebola_virus/H.sapiens-wt/GIN/2014/Makona-EM_07	18959	18948	0.999419800622	34054.0	17058.3
gi|829625098|gb|KR817084.1|_Zaire_ebolavirus_isolate_Ebola_virus/H.sapiens-wt/GIN/2014/Makona-EM_00	18960	18950	0.99947257384	34056.0	17057.5
gi|936423852|gb|KT013257.3|_Zaire_ebolavirus_isolate_Ebola_virus/H.sapiens-wt/GIN/2014/Makona-C07,_	18958	18950	0.999578014558	34048.0	17057.1
gi|806645502|gb|KR074999.1|_Zaire_ebolavirus_isolate_Ebola_virus_H.sapiens-wt/LBR/2015/Makona-Liber	18958	18950	0.999578014558	34048.0	17057.1
gi|824040414|gb|KR817199.1|_Zaire_ebolavirus_isolate_Ebola_virus/H.sapiens-wt/GIN/2014/Makona-EM_07	18958	18949	0.999525266378	34048.0	17056.2
gi|936423838|gb|KT013255.3|_Zaire_ebolavirus_isolate_Ebola_virus/H.sapiens-wt/GIN/2014/Makona-C05,_	18958	18950	0.999578014558	34045.0	17055.6
gi|824040212|gb|KR817183.1|_Zaire_ebolavirus_isolate_Ebola_virus/H.sapiens-wt/GIN/2014/Makona-EM_07	18959	18950	0.999525291418	34045.0	17055.6
gi|824040161|gb|KR817179.1|_Zaire_ebolavirus_isolate_Ebola_virus/H.sapiens-wt/GIN/2014/Makona-EM_07	18959	18948	0.999419800622	34048.0	17055.3
gi|667852592|gb|KM233045.1|_Zaire_ebolavirus_isolate_Ebola_virus/H.sapiens-wt/SLE/2014/Makona-EM124	18919	18919	1.0	34047.0	17054.8
gi|936423832|gb|KT013254.3|_Zaire_ebolavirus_isolate_Ebola_virus/H.sapiens-wt/GIN/2014/Makona-C05,_	18957	18949	0.999577992298	34045.0	17054.7
gi|824040477|gb|KR817204.1|_Zaire_ebolavirus_isolate_Ebola_virus/H.sapiens-wt/GIN/2014/Makona-EM_07	18959	18949	0.99947254602	34045.0	17054.7
gi|824040628|gb|KR817216.1|_Zaire_ebolavirus_isolate_Ebola_virus/H.sapiens-wt/GIN/2014/Makona-EM_07	18959	18948	0.999419800622	34045.0	17053.8
gi|667853207|gb|KM233104.1|_Zaire_ebolavirus_isolate_Ebola_virus/H.sapiens-wt/SLE/2014/Makona-G3834	18921	18921	1.0	34041.0	17053.6
gi|824040540|gb|KR817209.1|_Zaire_ebolavirus_isolate_Ebola_virus/H.sapiens-wt/GIN/2014/Makona-EM_07	18959	18949	0.99947254602	34048.0	17053.5
gi|824040225|gb|KR817184.1|_Zaire_ebolavirus_isolate_Ebola_virus/H.sapiens-wt/GIN/2014/Makona-EM_07	18959	18950	0.999525291418	34045.0	17052.9
gi|824040515|gb|KR817207.1|_Zaire_ebolavirus_isolate_Ebola_virus/H.sapiens-wt/GIN/2014/Makona-EM_07	18959	18950	0.999525291418	34039.0	17052.6
gi|806645538|gb|KR075003.1|_Zaire_ebolavirus_isolate_Ebola_virus_H.sapiens-wt/LBR/2014/Makona-Liber	18958	18950	0.999578014558	34039.0	17052.6
gi|824040604|gb|KR817214.1|_Zaire_ebolavirus_isolate_Ebola_virus/H.sapiens-wt/GIN/2014/Makona-EM_07	18959	18949	0.99947254602	34045.0	17052.0
gi|824040579|gb|KR817212.1|_Zaire_ebolavirus_isolate_Ebola_virus/H.sapiens-wt/GIN/2014/Makona-EM_07	18959	18946	0.999314309826	34045.0	17052.0
gi|824040616|gb|KR817215.1|_Zaire_ebolavirus_isolate_Ebola_virus/H.sapiens-wt/GIN/2014/Makona-EM_07	18959	18949	0.99947254602	34039.0	17051.7
gi|820743285|gb|KR534510.1|_Zaire_ebolavirus_isolate_Ebola_virus/H.sapiens-wt/GIN/2014/Makona-Kouro	18957	18950	0.999630743261	34036.0	17051.1
gi|824040743|gb|KR817225.1|_Zaire_ebolavirus_isolate_Ebola_virus/H.sapiens-wt/GIN/2014/Makona-EM_07	18959	18950	0.999525291418	34036.0	17051.1
gi|667853051|gb|KM233089.1|_Zaire_ebolavirus_isolate_Ebola_virus/H.sapiens-wt/SLE/2014/Makona-G3814	18914	18914	1.0	34041.0	17050.0
gi|824040731|gb|KR817224.1|_Zaire_ebolavirus_isolate_Ebola_virus/H.sapiens-wt/GIN/2014/Makona-EM_07	18959	18950	0.999525291418	34039.0	17049.9
gi|824040653|gb|KR817218.1|_Zaire_ebolavirus_isolate_Ebola_virus/H.sapiens-wt/GIN/2014/Makona-EM_07	18959	18947	0.999367055224	34039.0	17049.9
gi|824040694|gb|KR817221.1|_Zaire_ebolavirus_isolate_Ebola_virus/H.sapiens-wt/GIN/2014/Makona-EM_07	18959	18946	0.999314309826	34039.0	17049.0
gi|824040718|gb|KR817223.1|_Zaire_ebolavirus_isolate_Ebola_virus/H.sapiens-wt/GIN/2014/Makona-EM_07	18959	18949	0.99947254602	34039.0	17049.0
gi|824040706|gb|KR817222.1|_Zaire_ebolavirus_isolate_Ebola_virus/H.sapiens-wt/GIN/2014/Makona-EM_07	18959	18946	0.999314309826	34039.0	17049.0
gi|824040640|gb|KR817217.1|_Zaire_ebolavirus_isolate_Ebola_virus/H.sapiens-wt/GIN/2014/Makona-EM_07	18959	18946	0.999314309826	34039.0	17049.0
gi|820743275|gb|KR534509.1|_Zaire_ebolavirus_isolate_Ebola_virus/H.sapiens-wt/GIN/2014/Makona-Sigui	18956	18950	0.999683477527	34030.0	17048.1
gi|824040592|gb|KR817213.1|_Zaire_ebolavirus_isolate_Ebola_virus/H.sapiens-wt/GIN/2014/Makona-EM_07	18959	18949	0.99947254602	34036.0	17047.5
gi|829625099|gb|KR817205.1|_Zaire_ebolavirus_isolate_Ebola_virus/H.sapiens-wt/GIN/2014/Makona-EM_07	18959	18948	0.999419800622	34034.0	17047.4
gi|824040439|gb|KR817201.1|_Zaire_ebolavirus_isolate_Ebola_virus/H.sapiens-wt/GIN/2014/Makona-EM_07	18959	18950	0.999525291418	34027.0	17046.6
gi|829625100|gb|KR817206.1|_Zaire_ebolavirus_isolate_Ebola_virus/H.sapiens-wt/GIN/2014/Makona-EM_07	18960	18950	0.99947257384	34034.0	17046.5
gi|824040452|gb|KR817202.1|_Zaire_ebolavirus_isolate_Ebola_virus/H.sapiens-wt/GIN/2014/Makona-EM_07	18959	18949	0.99947254602	34030.0	17044.5
gi|806645520|gb|KR075001.1|_Zaire_ebolavirus_isolate_Ebola_virus_H.sapiens-wt/LBR/2014/Makona-Liber	18958	18950	0.999578014558	34021.0	17043.6
gi|824039260|gb|KR817107.1|_Zaire_ebolavirus_isolate_Ebola_virus/H.sapiens-wt/GIN/2014/Makona-EM_07	18959	18950	0.999525291418	34018.0	17039.4
gi|820743905|gb|KR534572.1|_Zaire_ebolavirus_isolate_Ebola_virus/H.sapiens-wt/GIN/2014/Makona-Coyah	18958	18950	0.999578014558	34012.0	17039.1
gi|820743635|gb|KR534545.1|_Zaire_ebolavirus_isolate_Ebola_virus/H.sapiens-wt/GIN/2014/Makona-Conak	18958	18950	0.999578014558	34012.0	17039.1
gi|820744095|gb|KR534591.1|_Zaire_ebolavirus_isolate_Ebola_virus/H.sapiens-wt/GIN/2014/Makona-Coyah	18954	18950	0.999788962752	34009.0	17037.6
gi|820743615|gb|KR534543.1|_Zaire_ebolavirus_isolate_Ebola_virus/H.sapiens-wt/GIN/2014/Makona-Coyah	18958	18950	0.999578014558	34009.0	17037.6
gi|820743895|gb|KR534571.1|_Zaire_ebolavirus_isolate_Ebola_virus/H.sapiens-wt/GIN/2014/Makona-Coyah	18957	18950	0.999630743261	34009.0	17037.6
gi|820743645|gb|KR534546.1|_Zaire_ebolavirus_isolate_Ebola_virus/H.sapiens-wt/GIN/2014/Makona-Coyah	18956	18950	0.999683477527	34003.0	17034.6
gi|820743875|gb|KR534569.1|_Zaire_ebolavirus_isolate_Ebola_virus/H.sapiens-wt/GIN/2014/Makona-Kindi	18958	18950	0.999578014558	33994.0	17030.1
--- SRR1613383.fastqsanger ---
# subject	subject length	Total Subject Coverage	Relative Subject Coverage	Best Bit Score	Mean Bit Score
gi|667853051|gb|KM233089.1|_Zaire_ebolavirus_isolate_Ebola_virus/H.sapiens-wt/SLE/2014/Makona-G3814	18914	18906	0.999577032886	34090.0	34090.0
gi|824040858|gb|KR817234.1|_Zaire_ebolavirus_isolate_Ebola_virus/H.sapiens-wt/LBR/2014/Makona-EM_08	18892	18891	0.999947067542	34063.0	34063.0
gi|820744055|gb|KR534587.1|_Zaire_ebolavirus_isolate_Ebola_virus/H.sapiens-wt/GIN/2014/Makona-Conak	18887	18887	1.0	34052.0	34052.0
gi|820744045|gb|KR534586.1|_Zaire_ebolavirus_isolate_Ebola_virus/H.sapiens-wt/GIN/2014/Makona-Conak	18888	18888	1.0	34041.0	34041.0
gi|824039646|gb|KR817138.1|_Zaire_ebolavirus_isolate_Ebola_virus/H.sapiens-wt/GIN/2014/Makona-EM_07	18897	18895	0.999894163095	34039.0	34039.0
gi|667853093|gb|KM233093.1|_Zaire_ebolavirus_isolate_Ebola_virus/H.sapiens-wt/SLE/2014/Makona-G3819	18880	18880	1.0	34039.0	34039.0
gi|824040795|gb|KR817229.1|_Zaire_ebolavirus_isolate_Ebola_virus/H.sapiens-wt/SLE/2014/Makona-EM_08	18887	18887	1.0	34038.0	34038.0
gi|824039939|gb|KR817161.1|_Zaire_ebolavirus_isolate_Ebola_virus/H.sapiens-wt/GIN/2014/Makona-EM_07	18892	18892	1.0	34038.0	34038.0
gi|824039659|gb|KR817139.1|_Zaire_ebolavirus_isolate_Ebola_virus/H.sapiens-wt/GIN/2014/Makona-EM_07	18891	18891	1.0	34036.0	34036.0
gi|824039735|gb|KR817145.1|_Zaire_ebolavirus_isolate_Ebola_virus/H.sapiens-wt/GIN/2014/Makona-EM_07	18882	18882	1.0	34034.0	34034.0
gi|824039383|gb|KR817117.1|_Zaire_ebolavirus_isolate_Ebola_virus/H.sapiens-wt/GIN/2014/Makona-EM_07	18884	18884	1.0	34032.0	34032.0
gi|824039913|gb|KR817159.1|_Zaire_ebolavirus_isolate_Ebola_virus/H.sapiens-wt/GIN/2014/Makona-EM_07	18878	18878	1.0	34030.0	34030.0
gi|824039063|gb|KR817091.1|_Zaire_ebolavirus_isolate_Ebola_virus/H.sapiens-wt/GIN/2014/Makona-EM_00	18889	18889	1.0	34029.0	34029.0
gi|820743975|gb|KR534579.1|_Zaire_ebolavirus_isolate_Ebola_virus/H.sapiens-wt/GIN/2014/Makona-Conak	18879	18879	1.0	34029.0	34029.0
gi|824039138|gb|KR817097.1|_Zaire_ebolavirus_isolate_Ebola_virus/H.sapiens-wt/GIN/2015/Makona-EM_00	18888	18888	1.0	34021.0	34021.0
gi|667852604|gb|KM233046.1|_Zaire_ebolavirus_isolate_Ebola_virus/H.sapiens-wt/SLE/2014/Makona-EM124	18867	18867	1.0	34020.0	34020.0
gi|824040026|gb|KR817168.1|_Zaire_ebolavirus_isolate_Ebola_virus/H.sapiens-wt/GIN/2014/Makona-EM_07	18886	18886	1.0	34018.0	34018.0
gi|824039965|gb|KR817163.1|_Zaire_ebolavirus_isolate_Ebola_virus/H.sapiens-wt/GIN/2014/Makona-EM_07	18881	18881	1.0	34014.0	34014.0
gi|760243687|gb|KP759756.1|_Zaire_ebolavirus_isolate_Ebolavirus/H.sapiens-wt/SLE/2014/Makona-J0021	18881	18869	0.999364440443	34014.0	34014.0
gi|824039051|gb|KR817090.1|_Zaire_ebolavirus_isolate_Ebola_virus/H.sapiens-wt/GIN/2014/Makona-EM_00	18885	18885	1.0	34012.0	34012.0
gi|824040566|gb|KR817211.1|_Zaire_ebolavirus_isolate_Ebola_virus/H.sapiens-wt/GIN/2014/Makona-EM_07	18892	18892	1.0	34011.0	34011.0
gi|760242611|gb|KP759662.1|_Zaire_ebolavirus_isolate_Ebolavirus/H.sapiens-wt/SLE/2014/Makona-J0113	18881	18869	0.999364440443	34011.0	34011.0
gi|760243298|gb|KP759718.1|_Zaire_ebolavirus_isolate_Ebolavirus/H.sapiens-wt/SLE/2014/Makona-J0008	18881	18869	0.999364440443	34011.0	34011.0
gi|760242926|gb|KP759688.1|_Zaire_ebolavirus_isolate_Ebolavirus/H.sapiens-wt/SLE/2014/Makona-J0029	18881	18869	0.999364440443	34011.0	34011.0
gi|760243236|gb|KP759713.1|_Zaire_ebolavirus_isolate_Ebolavirus/H.sapiens-wt/SLE/2014/Makona-J0044	18881	18869	0.999364440443	34011.0	34011.0
gi|667852686|gb|KM233054.1|_Zaire_ebolavirus_isolate_Ebola_virus/H.sapiens-wt/SLE/2014/Makona-G3729	18948	18944	0.999788895926	34164.0	17118.7
gi|661348705|gb|KM034560.1|_Zaire_ebolavirus_isolate_Ebola_virus/H.sapiens-wt/SLE/2014/Makona-G3682	18952	18944	0.999577880962	34164.0	17118.7
gi|661348675|gb|KM034557.1|_Zaire_ebolavirus_isolate_Ebola_virus/H.sapiens-wt/SLE/2014/Makona-G3677	18956	18944	0.999366955054	34164.0	17118.7
gi|667852872|gb|KM233072.1|_Zaire_ebolavirus_isolate_Ebola_virus/H.sapiens-wt/SLE/2014/Makona-G3782	18949	18944	0.999736133833	34164.0	17118.7
gi|824040782|gb|KR817228.1|_Zaire_ebolavirus_isolate_Ebola_virus/H.sapiens-wt/SLE/2014/Makona-EM_08	18959	18944	0.999208819031	34162.0	17118.6
gi|824040834|gb|KR817232.1|_Zaire_ebolavirus_isolate_Ebola_virus/H.sapiens-wt/LBR/2014/Makona-EM_08	18959	18944	0.999208819031	34157.0	17116.1
gi|824038728|gb|KR817067.1|_Zaire_ebolavirus_isolate_Ebola_virus/H.sapiens-wt/GIN/2014/Makona-EM_00	18958	18944	0.999261525477	34157.0	17116.1
gi|667852957|gb|KM233080.1|_Zaire_ebolavirus_isolate_Ebola_virus/H.sapiens-wt/SLE/2014/Makona-G3799	18945	18944	0.999947215624	34158.0	17115.7
gi|667852531|gb|KM233039.1|_Zaire_ebolavirus_isolate_Ebola_virus/H.sapiens-wt/SLE/2014/Makona-EM112	18953	18944	0.999525141139	34158.0	17115.7
gi|667852716|gb|KM233057.1|_Zaire_ebolavirus_isolate_Ebola_virus/H.sapiens-wt/SLE/2014/Makona-G3735	18954	18944	0.99947240688	34158.0	17115.7
gi|667853134|gb|KM233097.1|_Zaire_ebolavirus_isolate_Ebola_virus/H.sapiens-wt/SLE/2014/Makona-G3823	18953	18944	0.999525141139	34158.0	17115.7
gi|667852706|gb|KM233056.1|_Zaire_ebolavirus_isolate_Ebola_virus/H.sapiens-wt/SLE/2014/Makona-G3735	18957	18944	0.999314237485	34158.0	17115.7
gi|667852778|gb|KM233063.1|_Zaire_ebolavirus_isolate_Ebola_virus/H.sapiens-wt/SLE/2014/Makona-G3764	18955	18944	0.999419678185	34158.0	17115.7
gi|667852635|gb|KM233049.1|_Zaire_ebolavirus_isolate_Ebola_virus/H.sapiens-wt/SLE/2014/Makona-G3707	18946	18944	0.99989443682	34158.0	17115.7
gi|667853228|gb|KM233106.1|_Zaire_ebolavirus_isolate_Ebola_virus/H.sapiens-wt/SLE/2014/Makona-G3840	18945	18943	0.999894431248	34157.0	17115.2
gi|820743345|gb|KR534516.1|_Zaire_ebolavirus_isolate_Ebola_virus/H.sapiens-wt/GIN/2014/Makona-Conak	18958	18944	0.999261525477	34155.0	17114.2
gi|820743265|gb|KR534508.1|_Zaire_ebolavirus_isolate_Ebola_virus/H.sapiens-wt/GIN/2014/Makona-Conak	18952	18944	0.999577880962	34155.0	17114.2
gi|667853124|gb|KM233096.1|_Zaire_ebolavirus_isolate_Ebola_virus/H.sapiens-wt/SLE/2014/Makona-G3822	18953	18944	0.999525141139	34155.0	17114.2
gi|667853301|gb|KM233113.1|_Zaire_ebolavirus_isolate_Ebola_virus/H.sapiens-wt/SLE/2014/Makona-G3856	18958	18944	0.999261525477	34155.0	17114.2
gi|667853197|gb|KM233103.1|_Zaire_ebolavirus_isolate_Ebola_virus/H.sapiens-wt/SLE/2014/Makona-G3831	18950	18944	0.999683377309	34155.0	17114.2
gi|824039296|gb|KR817110.1|_Zaire_ebolavirus_isolate_Ebola_virus/H.sapiens-wt/LBR/2014/Makona-EM_07	18959	18944	0.999208819031	34155.0	17114.2
gi|667852676|gb|KM233053.1|_Zaire_ebolavirus_isolate_Ebola_virus/H.sapiens-wt/SLE/2014/Makona-G3724	18957	18944	0.999314237485	34155.0	17114.2
gi|824038898|gb|KR817078.1|_Zaire_ebolavirus_isolate_Ebola_virus/H.sapiens-wt/GIN/2014/Makona-EM_00	18959	18944	0.999208819031	34155.0	17114.2
gi|667853155|gb|KM233099.1|_Zaire_ebolavirus_isolate_Ebola_virus/H.sapiens-wt/SLE/2014/Makona-G3825	18953	18944	0.999525141139	34155.0	17114.2
gi|667852656|gb|KM233051.1|_Zaire_ebolavirus_isolate_Ebola_virus/H.sapiens-wt/SLE/2014/Makona-G3713	18951	18944	0.999630626352	34155.0	17114.2
gi|820743385|gb|KR534520.1|_Zaire_ebolavirus_isolate_Ebola_virus/H.sapiens-wt/GIN/2014/Makona-Conak	18954	18944	0.99947240688	34155.0	17114.2
gi|667853145|gb|KM233098.1|_Zaire_ebolavirus_isolate_Ebola_virus/H.sapiens-wt/SLE/2014/Makona-G3825	18950	18944	0.999683377309	34155.0	17114.2
gi|667852646|gb|KM233050.1|_Zaire_ebolavirus_isolate_Ebola_virus/H.sapiens-wt/SLE/2014/Makona-G3713	18956	18944	0.999366955054	34155.0	17114.2
gi|724722348|gb|KP178538.1|_Zaire_ebolavirus_isolate_Ebola_virus/H.sapiens-wt/LBR/2014/Makona-20140	18958	18944	0.999261525477	34155.0	17114.2
gi|667853270|gb|KM233110.1|_Zaire_ebolavirus_isolate_Ebola_virus/H.sapiens-wt/SLE/2014/Makona-G3848	18956	18944	0.999366955054	34155.0	17114.2
gi|824039309|gb|KR817111.1|_Zaire_ebolavirus_isolate_Ebola_virus/H.sapiens-wt/LBR/2014/Makona-EM_07	18959	18944	0.999208819031	34153.0	17114.1
gi|824039346|gb|KR817114.1|_Zaire_ebolavirus_isolate_Ebola_virus/H.sapiens-wt/LBR/2014/Makona-EM_07	18959	18944	0.999208819031	34153.0	17114.1
gi|667852767|gb|KM233062.1|_Zaire_ebolavirus_isolate_Ebola_virus/H.sapiens-wt/SLE/2014/Makona-G3758	18937	18937	1.0	34151.0	17112.2
gi|820743325|gb|KR534514.1|_Zaire_ebolavirus_isolate_Ebola_virus/H.sapiens-wt/GIN/2014/Makona-Conak	18954	18944	0.99947240688	34149.0	17111.2
gi|807051541|gb|KR105207.1|_Zaire_ebolavirus_isolate_Ebola_virus/H.sapiens-wt/SLE/2014/Makona-G3917	18941	18941	1.0	34149.0	17111.2
gi|824038298|gb|KR781608.1|_Zaire_ebolavirus_strain_Ebola_virus/H.sapiens-rec/LBR/2014/Makona-L2014	18957	18944	0.999314237485	34149.0	17111.2
gi|820743405|gb|KR534522.1|_Zaire_ebolavirus_isolate_Ebola_virus/H.sapiens-wt/GIN/2014/Makona-Conak	18952	18944	0.999577880962	34149.0	17111.2
gi|667852666|gb|KM233052.1|_Zaire_ebolavirus_isolate_Ebola_virus/H.sapiens-wt/SLE/2014/Makona-G3713	18941	18941	1.0	34149.0	17111.2
gi|667853259|gb|KM233109.1|_Zaire_ebolavirus_isolate_Ebola_virus/H.sapiens-wt/SLE/2014/Makona-G3846	18958	18944	0.999261525477	34149.0	17111.2
gi|824038822|gb|KR817072.1|_Zaire_ebolavirus_isolate_Ebola_virus/H.sapiens-wt/GIN/2014/Makona-EM_00	18947	18944	0.999841663588	34149.0	17111.2
gi|820743395|gb|KR534521.1|_Zaire_ebolavirus_isolate_Ebola_virus/H.sapiens-wt/GIN/2014/Makona-Conak	18954	18944	0.99947240688	34149.0	17111.2
gi|667852851|gb|KM233070.1|_Zaire_ebolavirus_isolate_Ebola_virus/H.sapiens-wt/SLE/2014/Makona-G3770	18959	18944	0.999208819031	34149.0	17111.2
gi|667852840|gb|KM233069.1|_Zaire_ebolavirus_isolate_Ebola_virus/H.sapiens-wt/SLE/2014/Makona-G3770	18958	18944	0.999261525477	34149.0	17111.2
gi|824038885|gb|KR817077.1|_Zaire_ebolavirus_isolate_Ebola_virus/H.sapiens-wt/GIN/2014/Makona-EM_00	18957	18944	0.999314237485	34149.0	17111.2
gi|667853082|gb|KM233092.1|_Zaire_ebolavirus_isolate_Ebola_virus/H.sapiens-wt/SLE/2014/Makona-G3818	18948	18944	0.999788895926	34149.0	17111.2
gi|807052300|gb|KR105283.1|_Zaire_ebolavirus_isolate_Ebola_virus/H.sapiens-wt/SLE/2014/Makona-G4960	18954	18944	0.99947240688	34149.0	17111.2
gi|824040909|gb|KR817238.1|_Zaire_ebolavirus_isolate_Ebola_virus/H.sapiens-wt/SLE/2014/Makona-EM_08	18959	18944	0.999208819031	34149.0	17111.2
gi|807052500|gb|KR105303.1|_Zaire_ebolavirus_isolate_Ebola_virus/H.sapiens-wt/SLE/2014/Makona-G5296	18954	18944	0.99947240688	34149.0	17111.2
gi|824039432|gb|KR817121.1|_Zaire_ebolavirus_isolate_Ebola_virus/H.sapiens-wt/GIN/2014/Makona-EM_07	18959	18944	0.999208819031	34149.0	17111.2
gi|806645493|gb|KR074998.1|_Zaire_ebolavirus_isolate_Ebola_virus_H.sapiens-wt/LBR/2015/Makona-Liber	18958	18944	0.999261525477	34149.0	17111.2
gi|667853186|gb|KM233102.1|_Zaire_ebolavirus_isolate_Ebola_virus/H.sapiens-wt/SLE/2014/Makona-G3829	18945	18943	0.999894431248	34148.0	17110.7
gi|807051951|gb|KR105248.1|_Zaire_ebolavirus_isolate_Ebola_virus/H.sapiens-wt/SLE/2014/Makona-G4416	18952	18944	0.999577880962	34146.0	17109.7
gi|824039952|gb|KR817162.1|_Zaire_ebolavirus_isolate_Ebola_virus/H.sapiens-wt/GIN/2014/Makona-EM_07	18958	18944	0.999261525477	34146.0	17109.7
gi|824039457|gb|KR817123.1|_Zaire_ebolavirus_isolate_Ebola_virus/H.sapiens-wt/LBR/2014/Makona-EM_07	18958	18944	0.999261525477	34146.0	17109.7
gi|661348655|gb|KM034555.1|_Zaire_ebolavirus_isolate_Ebola_virus/H.sapiens-wt/SLE/2014/Makona-G3676	18950	18944	0.999683377309	34146.0	17109.7
gi|820743315|gb|KR534513.1|_Zaire_ebolavirus_isolate_Ebola_virus/H.sapiens-wt/GIN/2014/Makona-Macen	18958	18944	0.999261525477	34146.0	17109.7
gi|661348645|gb|KM034554.1|_Zaire_ebolavirus_isolate_Ebola_virus/H.sapiens-wt/SLE/2014/Makona-G3676	18948	18944	0.999788895926	34146.0	17109.7
gi|667853311|gb|KM233114.1|_Zaire_ebolavirus_isolate_Ebola_virus/H.sapiens-wt/SLE/2014/Makona-G3856	18939	18939	1.0	34146.0	17109.7
gi|806645475|gb|KR074996.1|_Zaire_ebolavirus_isolate_Ebola_virus_H.sapiens-wt/LBR/2014/Makona-Liber	18958	18944	0.999261525477	34146.0	17109.7
gi|807051901|gb|KR105243.1|_Zaire_ebolavirus_isolate_Ebola_virus/H.sapiens-wt/SLE/2014/Makona-G4380	18952	18944	0.999577880962	34146.0	17109.7
gi|824040770|gb|KR817227.1|_Zaire_ebolavirus_isolate_Ebola_virus/H.sapiens-wt/SLE/2014/Makona-EM_07	18959	18944	0.999208819031	34144.0	17109.6
gi|824039026|gb|KR817088.1|_Zaire_ebolavirus_isolate_Ebola_virus/H.sapiens-wt/GIN/2014/Makona-EM_00	18959	18944	0.999208819031	34144.0	17109.6
gi|824038797|gb|KR817070.1|_Zaire_ebolavirus_isolate_Ebola_virus/H.sapiens-wt/GIN/2014/Makona-EM_00	18959	18944	0.999208819031	34144.0	17109.6
gi|824040883|gb|KR817236.1|_Zaire_ebolavirus_isolate_Ebola_virus/H.sapiens-wt/SLE/2014/Makona-EM_08	18959	18944	0.999208819031	34144.0	17109.6
gi|824039272|gb|KR817108.1|_Zaire_ebolavirus_isolate_Ebola_virus/H.sapiens-wt/LBR/2014/Makona-EM_07	18959	18944	0.999208819031	34144.0	17109.6
gi|824039321|gb|KR817112.1|_Zaire_ebolavirus_isolate_Ebola_virus/H.sapiens-wt/LBR/2014/Makona-EM_07	18958	18944	0.999261525477	34149.0	17109.4
gi|820743335|gb|KR534515.1|_Zaire_ebolavirus_isolate_Ebola_virus/H.sapiens-wt/GIN/2014/Makona-Conak	18957	18942	0.999208735559	34146.0	17108.8
gi|807051651|gb|KR105218.1|_Zaire_ebolavirus_isolate_Ebola_virus/H.sapiens-wt/SLE/2014/Makona-G4217	18942	18941	0.999947207264	34144.0	17108.7
gi|807051911|gb|KR105244.1|_Zaire_ebolavirus_isolate_Ebola_virus/H.sapiens-wt/SLE/2014/Makona-G4382	18949	18945	0.999788907066	34144.0	17108.7
gi|807051521|gb|KR105205.1|_Zaire_ebolavirus_isolate_Ebola_virus/H.sapiens-wt/SLE/2014/Makona-G3889	18937	18937	1.0	34142.0	17107.7
gi|661348665|gb|KM034556.1|_Zaire_ebolavirus_isolate_Ebola_virus/H.sapiens-wt/SLE/2014/Makona-G3677	18932	18932	1.0	34142.0	17107.7
gi|824039038|gb|KR817089.1|_Zaire_ebolavirus_isolate_Ebola_virus/H.sapiens-wt/GIN/2014/Makona-EM_00	18959	18944	0.999208819031	34139.0	17107.1
gi|824039634|gb|KR817137.1|_Zaire_ebolavirus_isolate_Ebola_virus/H.sapiens-wt/GIN/2014/Makona-EM_07	18959	18944	0.999208819031	34139.0	17107.1
gi|824038937|gb|KR817081.1|_Zaire_ebolavirus_isolate_Ebola_virus/H.sapiens-wt/GIN/2014/Makona-EM_00	18959	18944	0.999208819031	34139.0	17107.1
gi|820743455|gb|KR534527.1|_Zaire_ebolavirus_isolate_Ebola_virus/H.sapiens-wt/GIN/2014/Makona-Conak	18952	18944	0.999577880962	34140.0	17106.7
gi|824039534|gb|KR817129.1|_Zaire_ebolavirus_isolate_Ebola_virus/H.sapiens-wt/LBR/2014/Makona-EM_07	18959	18944	0.999208819031	34140.0	17106.7
gi|824040846|gb|KR817233.1|_Zaire_ebolavirus_isolate_Ebola_virus/H.sapiens-wt/LBR/2014/Makona-EM_08	18959	18944	0.999208819031	34140.0	17106.7
gi|807052031|gb|KR105256.1|_Zaire_ebolavirus_isolate_Ebola_virus/H.sapiens-wt/SLE/2014/Makona-G4445	18954	18944	0.99947240688	34140.0	17106.7
gi|807051891|gb|KR105242.1|_Zaire_ebolavirus_isolate_Ebola_virus/H.sapiens-wt/SLE/2014/Makona-G4350	18941	18941	1.0	34140.0	17106.7
gi|725101076|gb|KP184503.1|_Zaire_ebolavirus_isolate_Ebola_virus/H.sapiens-tc/GBR/2014/Makona-UK1.1	18957	18944	0.999314237485	34140.0	17106.7
gi|820743725|gb|KR534554.1|_Zaire_ebolavirus_isolate_Ebola_virus/H.sapiens-wt/GIN/2014/Makona-Forec	18953	18944	0.999525141139	34140.0	17106.7
gi|824039199|gb|KR817102.1|_Zaire_ebolavirus_isolate_Ebola_virus/H.sapiens-wt/GIN/2015/Makona-EM_00	18958	18944	0.999261525477	34140.0	17106.7
gi|824039395|gb|KR817118.1|_Zaire_ebolavirus_isolate_Ebola_virus/H.sapiens-wt/GIN/2014/Makona-EM_07	18955	18944	0.999419678185	34140.0	17106.7
gi|820743475|gb|KR534529.1|_Zaire_ebolavirus_isolate_Ebola_virus/H.sapiens-wt/GIN/2014/Makona-Conak	18938	18936	0.999894392227	34140.0	17106.7
gi|824039235|gb|KR817105.1|_Zaire_ebolavirus_isolate_Ebola_virus/H.sapiens-wt/GIN/2015/Makona-EM_00	18957	18944	0.999314237485	34140.0	17106.7
gi|807052880|gb|KR105341.1|_Zaire_ebolavirus_isolate_Ebola_virus/H.sapiens-wt/SLE/2014/Makona-G6020	18945	18943	0.999894431248	34139.0	17106.2
gi|824039484|gb|KR817125.1|_Zaire_ebolavirus_isolate_Ebola_virus/H.sapiens-wt/LBR/2014/Makona-EM_07	18956	18943	0.999314201308	34137.0	17105.2
gi|807051991|gb|KR105252.1|_Zaire_ebolavirus_isolate_Ebola_virus/H.sapiens-wt/SLE/2014/Makona-G4424	18948	18944	0.999788895926	34137.0	17105.2
gi|807052310|gb|KR105284.1|_Zaire_ebolavirus_isolate_Ebola_virus/H.sapiens-wt/SLE/2014/Makona-G4971	18937	18937	1.0	34137.0	17105.2
gi|820743485|gb|KR534530.1|_Zaire_ebolavirus_isolate_Ebola_virus/H.sapiens-wt/GIN/2014/Makona-Coyah	18956	18944	0.999366955054	34137.0	17105.2
gi|820905907|gb|KR653297.1|_Zaire_ebolavirus_isolate_Ebola_virus/H.sapiens-wt/SLE/2014/Makona-20140	18949	18944	0.999736133833	34137.0	17105.2
gi|661348725|gb|KM034562.1|_Zaire_ebolavirus_isolate_Ebola_virus/H.sapiens-wt/SLE/2014/Makona-G3686	18957	18944	0.999314237485	34137.0	17105.2
gi|806645511|gb|KR075000.1|_Zaire_ebolavirus_isolate_Ebola_virus_H.sapiens-wt/LBR/2015/Makona-Liber	18958	18944	0.999261525477	34137.0	17105.2
gi|732464081|gb|KP260799.1|_Zaire_ebolavirus_isolate_Ebola_virus/H.sapiens-wt/MLI/2014/Makona-Mali-	18958	18944	0.999261525477	34137.0	17105.2
gi|806645484|gb|KR074997.1|_Zaire_ebolavirus_isolate_Ebola_virus_H.sapiens-wt/LBR/2015/Makona-Liber	18958	18944	0.999261525477	34137.0	17105.2
gi|824039521|gb|KR817128.1|_Zaire_ebolavirus_isolate_Ebola_virus/H.sapiens-wt/LBR/2014/Makona-EM_07	18958	18944	0.999261525477	34137.0	17105.2
gi|824040963|gb|KR817242.1|_Zaire_ebolavirus_isolate_Ebola_virus/H.sapiens-wt/GIN/2014/Makona-EM_08	18959	18944	0.999208819031	34137.0	17105.2
gi|820905737|gb|KR653280.1|_Zaire_ebolavirus_isolate_Ebola_virus/H.sapiens-wt/SLE/2014/Makona-20140	18942	18942	1.0	34135.0	17105.1
gi|824038809|gb|KR817071.1|_Zaire_ebolavirus_isolate_Ebola_virus/H.sapiens-wt/GIN/2014/Makona-EM_00	18959	18944	0.999208819031	34135.0	17105.1
gi|824039622|gb|KR817136.1|_Zaire_ebolavirus_isolate_Ebola_virus/H.sapiens-wt/GIN/2014/Makona-EM_07	18956	18944	0.999366955054	34135.0	17105.1
gi|824039609|gb|KR817135.1|_Zaire_ebolavirus_isolate_Ebola_virus/H.sapiens-wt/GIN/2014/Makona-EM_07	18959	18944	0.999208819031	34135.0	17105.1
gi|824038772|gb|KR817068.1|_Zaire_ebolavirus_isolate_Ebola_virus/H.sapiens-wt/GIN/2014/Makona-EM_00	18959	18944	0.999208819031	34140.0	17104.9
gi|824038987|gb|KR817085.1|_Zaire_ebolavirus_isolate_Ebola_virus/H.sapiens-wt/GIN/2014/Makona-EM_00	18959	18942	0.999103328235	34137.0	17104.3
gi|807051741|gb|KR105227.1|_Zaire_ebolavirus_isolate_Ebola_virus/H.sapiens-wt/SLE/2014/Makona-G4263	18943	18943	1.0	34135.0	17104.2
gi|807052910|gb|KR105344.1|_Zaire_ebolavirus_isolate_Ebola_virus/H.sapiens-wt/SLE/2014/Makona-G6069	18943	18943	1.0	34135.0	17104.2
gi|667852903|gb|KM233075.1|_Zaire_ebolavirus_isolate_Ebola_virus/H.sapiens-wt/SLE/2014/Makona-G3788	18931	18931	1.0	34135.0	17104.2
gi|807051721|gb|KR105225.1|_Zaire_ebolavirus_isolate_Ebola_virus/H.sapiens-wt/SLE/2014/Makona-G4254	18931	18931	1.0	34135.0	17104.2
gi|807051681|gb|KR105221.1|_Zaire_ebolavirus_isolate_Ebola_virus/H.sapiens-wt/SLE/2014/Makona-G4236	18933	18931	0.999894364337	34135.0	17104.2
gi|667853166|gb|KM233100.1|_Zaire_ebolavirus_isolate_Ebola_virus/H.sapiens-wt/SLE/2014/Makona-G3826	18932	18932	1.0	34133.0	17103.2
gi|807051881|gb|KR105241.1|_Zaire_ebolavirus_isolate_Ebola_virus/H.sapiens-wt/SLE/2014/Makona-G4348	18935	18935	1.0	34133.0	17103.2
gi|824039546|gb|KR817130.1|_Zaire_ebolavirus_isolate_Ebola_virus/H.sapiens-wt/GIN/2014/Makona-EM_07	18959	18944	0.999208819031	34130.0	17102.6
gi|824039013|gb|KR817087.1|_Zaire_ebolavirus_isolate_Ebola_virus/H.sapiens-wt/GIN/2014/Makona-EM_00	18958	18942	0.999156029117	34133.0	17102.3
gi|820743525|gb|KR534534.1|_Zaire_ebolavirus_isolate_Ebola_virus/H.sapiens-wt/GIN/2014/Makona-Dalab	18958	18944	0.999261525477	34131.0	17102.2
gi|833552691|gb|KR534526.1|_Zaire_ebolavirus_isolate_Ebola_virus/H.sapiens-wt/GIN/2014/Makona-Forec	18958	18944	0.999261525477	34131.0	17102.2
gi|807052960|gb|KR105349.1|_Zaire_ebolavirus_isolate_Ebola_virus/H.sapiens-wt/SLE/2014/Makona-G6104	18941	18939	0.999894408954	34131.0	17102.2
gi|820743355|gb|KR534517.1|_Zaire_ebolavirus_isolate_Ebola_virus/H.sapiens-wt/GIN/2014/Makona-Conak	18956	18944	0.999366955054	34131.0	17102.2
gi|824040327|gb|KR817192.1|_Zaire_ebolavirus_isolate_Ebola_virus/H.sapiens-wt/GIN/2014/Makona-EM_07	18959	18944	0.999208819031	34131.0	17102.2
gi|820743365|gb|KR534518.1|_Zaire_ebolavirus_isolate_Ebola_virus/H.sapiens-wt/GIN/2014/Makona-Conak	18958	18944	0.999261525477	34131.0	17102.2
gi|820905357|gb|KR653242.1|_Zaire_ebolavirus_isolate_Ebola_virus/H.sapiens-wt/SLE/2014/Makona-20143	18948	18944	0.999788895926	34131.0	17102.2
gi|820905777|gb|KR653284.1|_Zaire_ebolavirus_isolate_Ebola_virus/H.sapiens-wt/SLE/2014/Makona-20141	18941	18941	1.0	34131.0	17102.2
gi|820743885|gb|KR534570.1|_Zaire_ebolavirus_isolate_Ebola_virus/H.sapiens-wt/GIN/2014/Makona-Conak	18952	18944	0.999577880962	34131.0	17102.2
gi|824040925|gb|KR817239.1|_Zaire_ebolavirus_isolate_Ebola_virus/H.sapiens-wt/LBR/2014/Makona-EM_08	18959	18944	0.999208819031	34131.0	17102.2
gi|824040200|gb|KR817182.1|_Zaire_ebolavirus_isolate_Ebola_virus/H.sapiens-wt/GIN/2014/Makona-EM_07	18959	18944	0.999208819031	34131.0	17102.2
gi|824039572|gb|KR817132.1|_Zaire_ebolavirus_isolate_Ebola_virus/H.sapiens-wt/GIN/2014/Makona-EM_07	18939	18936	0.999841596705	34131.0	17102.2
gi|807052350|gb|KR105288.1|_Zaire_ebolavirus_isolate_Ebola_virus/H.sapiens-wt/SLE/2014/Makona-G4982	18950	18944	0.999683377309	34131.0	17102.2
gi|667853103|gb|KM233094.1|_Zaire_ebolavirus_isolate_Ebola_virus/H.sapiens-wt/SLE/2014/Makona-G3820	18925	18925	1.0	34130.0	17101.7
gi|824039497|gb|KR817126.1|_Zaire_ebolavirus_isolate_Ebola_virus/H.sapiens-wt/GIN/2014/Makona-EM_07	18932	18930	0.999894358758	34130.0	17101.7
gi|824039800|gb|KR817150.1|_Zaire_ebolavirus_isolate_Ebola_virus/H.sapiens-wt/GIN/2014/Makona-EM_07	18945	18943	0.999894431248	34130.0	17101.7
gi|667852967|gb|KM233081.1|_Zaire_ebolavirus_isolate_Ebola_virus/H.sapiens-wt/SLE/2014/Makona-G3800	18925	18925	1.0	34130.0	17101.7
gi|824039863|gb|KR817155.1|_Zaire_ebolavirus_isolate_Ebola_virus/H.sapiens-wt/GIN/2014/Makona-EM_07	18958	18944	0.999261525477	34128.0	17100.7
gi|820743575|gb|KR534539.1|_Zaire_ebolavirus_isolate_Ebola_virus/H.sapiens-wt/GIN/2014/Makona-Conak	18956	18944	0.999366955054	34128.0	17100.7
gi|824040137|gb|KR817177.1|_Zaire_ebolavirus_isolate_Ebola_virus/H.sapiens-wt/GIN/2014/Makona-EM_07	18959	18944	0.999208819031	34128.0	17100.7
gi|820905377|gb|KR653244.1|_Zaire_ebolavirus_isolate_Ebola_virus/H.sapiens-wt/SLE/2014/Makona-20141	18950	18944	0.999683377309	34128.0	17100.7
gi|807051781|gb|KR105231.1|_Zaire_ebolavirus_isolate_Ebola_virus/H.sapiens-wt/SLE/2014/Makona-G4316	18932	18932	1.0	34128.0	17100.7
gi|824038859|gb|KR817075.1|_Zaire_ebolavirus_isolate_Ebola_virus/H.sapiens-wt/GIN/2014/Makona-EM_00	18957	18944	0.999314237485	34128.0	17100.7
gi|824039901|gb|KR817158.1|_Zaire_ebolavirus_isolate_Ebola_virus/H.sapiens-wt/GIN/2014/Makona-EM_07	18959	18944	0.999208819031	34128.0	17100.7
gi|807051691|gb|KR105222.1|_Zaire_ebolavirus_isolate_Ebola_virus/H.sapiens-wt/SLE/2014/Makona-G4250	18927	18927	1.0	34128.0	17100.7
gi|824040064|gb|KR817171.1|_Zaire_ebolavirus_isolate_Ebola_virus/H.sapiens-wt/GIN/2014/Makona-EM_07	18957	18944	0.999314237485	34128.0	17100.7
gi|824039749|gb|KR817146.1|_Zaire_ebolavirus_isolate_Ebola_virus/H.sapiens-wt/GIN/2014/Makona-EM_07	18957	18944	0.999314237485	34128.0	17100.7
gi|824039114|gb|KR817095.1|_Zaire_ebolavirus_isolate_Ebola_virus/H.sapiens-wt/GIN/2014/Makona-EM_00	18959	18944	0.999208819031	34128.0	17100.7
gi|824040939|gb|KR817240.1|_Zaire_ebolavirus_isolate_Ebola_virus/H.sapiens-wt/LBR/2014/Makona-EM_08	18959	18944	0.999208819031	34126.0	17100.6
gi|824039001|gb|KR817086.1|_Zaire_ebolavirus_isolate_Ebola_virus/H.sapiens-wt/GIN/2014/Makona-EM_00	18959	18944	0.999208819031	34126.0	17100.6
gi|807051861|gb|KR105239.1|_Zaire_ebolavirus_isolate_Ebola_virus/H.sapiens-wt/SLE/2014/Makona-G4345	18931	18931	1.0	34126.0	17099.7
gi|807051601|gb|KR105213.1|_Zaire_ebolavirus_isolate_Ebola_virus/H.sapiens-wt/SLE/2014/Makona-G4132	18933	18933	1.0	34126.0	17099.7
gi|820905447|gb|KR653251.1|_Zaire_ebolavirus_isolate_Ebola_virus/H.sapiens-wt/SLE/2014/Makona-20140	18931	18931	1.0	34126.0	17099.7
gi|824039989|gb|KR817165.1|_Zaire_ebolavirus_isolate_Ebola_virus/H.sapiens-wt/GIN/2014/Makona-EM_07	18946	18943	0.999841655231	34126.0	17099.7
gi|667853332|gb|KM233116.1|_Zaire_ebolavirus_isolate_Ebola_virus/H.sapiens-wt/SLE/2014/Makona-NM042	18926	18926	1.0	34126.0	17099.7
gi|820744035|gb|KR534585.1|_Zaire_ebolavirus_isolate_Ebola_virus/H.sapiens-wt/GIN/2014/Makona-Conak	18942	18942	1.0	34124.0	17098.7
gi|807051751|gb|KR105228.1|_Zaire_ebolavirus_isolate_Ebola_virus/H.sapiens-wt/SLE/2014/Makona-G4264	18927	18927	1.0	34124.0	17098.7
gi|807051621|gb|KR105215.1|_Zaire_ebolavirus_isolate_Ebola_virus/H.sapiens-wt/SLE/2014/Makona-G4151	18927	18927	1.0	34124.0	17098.7
gi|661348635|gb|KM034553.1|_Zaire_ebolavirus_isolate_Ebola_virus/H.sapiens-wt/SLE/2014/Makona-G3670	18927	18927	1.0	34124.0	17098.7
gi|824039597|gb|KR817134.1|_Zaire_ebolavirus_isolate_Ebola_virus/H.sapiens-wt/GIN/2014/Makona-EM_07	18937	18931	0.999683159951	34121.0	17098.1
gi|824040276|gb|KR817188.1|_Zaire_ebolavirus_isolate_Ebola_virus/H.sapiens-wt/GIN/2014/Makona-EM_07	18957	18944	0.999314237485	34121.0	17098.1
gi|824038949|gb|KR817082.1|_Zaire_ebolavirus_isolate_Ebola_virus/H.sapiens-wt/GIN/2014/Makona-EM_00	18959	18944	0.999208819031	34121.0	17098.1
gi|661348615|gb|KM034551.1|_Zaire_ebolavirus_isolate_Ebola_virus/H.sapiens-wt/SLE/2014/Makona-EM096	18926	18926	1.0	34122.0	17097.7
gi|824039126|gb|KR817096.1|_Zaire_ebolavirus_isolate_Ebola_virus/H.sapiens-wt/GIN/2015/Makona-EM_00	18957	18944	0.999314237485	34122.0	17097.7
gi|824039151|gb|KR817098.1|_Zaire_ebolavirus_isolate_Ebola_virus/H.sapiens-wt/GIN/2015/Makona-EM_00	18959	18944	0.999208819031	34122.0	17097.7
gi|824039813|gb|KR817151.1|_Zaire_ebolavirus_isolate_Ebola_virus/H.sapiens-wt/GIN/2014/Makona-EM_07	18959	18944	0.999208819031	34122.0	17097.7
gi|820744065|gb|KR534588.1|_Zaire_ebolavirus_isolate_Ebola_virus/H.sapiens-wt/GIN/2014/Makona-Conak	18931	18931	1.0	34122.0	17097.7
gi|820744005|gb|KR534582.1|_Zaire_ebolavirus_isolate_Ebola_virus/H.sapiens-wt/GIN/2014/Makona-Conak	18932	18931	0.999947179379	34122.0	17097.7
gi|732464090|gb|KP260800.1|_Zaire_ebolavirus_isolate_Ebola_virus/H.sapiens-wt/MLI/2014/Makona-Mali-	18958	18944	0.999261525477	34122.0	17097.7
gi|820743825|gb|KR534564.1|_Zaire_ebolavirus_isolate_Ebola_virus/H.sapiens-wt/GIN/2014/Makona-Forec	18955	18944	0.999419678185	34122.0	17097.7
gi|667852999|gb|KM233084.1|_Zaire_ebolavirus_isolate_Ebola_virus/H.sapiens-wt/SLE/2014/Makona-G3807	18921	18921	1.0	34122.0	17097.7
gi|807051981|gb|KR105251.1|_Zaire_ebolavirus_isolate_Ebola_virus/H.sapiens-wt/SLE/2014/Makona-G4423	18928	18928	1.0	34121.0	17097.2
gi|667852798|gb|KM233065.1|_Zaire_ebolavirus_isolate_Ebola_virus/H.sapiens-wt/SLE/2014/Makona-G3769	18925	18925	1.0	34121.0	17097.2
gi|667852830|gb|KM233068.1|_Zaire_ebolavirus_isolate_Ebola_virus/H.sapiens-wt/SLE/2014/Makona-G3769	18925	18925	1.0	34121.0	17097.2
gi|807051761|gb|KR105229.1|_Zaire_ebolavirus_isolate_Ebola_virus/H.sapiens-wt/SLE/2014/Makona-G4299	18923	18923	1.0	34121.0	17097.2
gi|807052890|gb|KR105342.1|_Zaire_ebolavirus_isolate_Ebola_virus/H.sapiens-wt/SLE/2014/Makona-G6060	18935	18933	0.999894375495	34121.0	17097.2
gi|824039284|gb|KR817109.1|_Zaire_ebolavirus_isolate_Ebola_virus/H.sapiens-wt/LBR/2014/Makona-EM_07	18933	18930	0.999841546506	34121.0	17097.2
gi|820743935|gb|KR534575.1|_Zaire_ebolavirus_isolate_Ebola_virus/H.sapiens-wt/GIN/2014/Makona-Conak	18935	18933	0.999894375495	34121.0	17097.2
gi|807051871|gb|KR105240.1|_Zaire_ebolavirus_isolate_Ebola_virus/H.sapiens-wt/SLE/2014/Makona-G4347	18925	18925	1.0	34121.0	17097.2
gi|824040250|gb|KR817186.1|_Zaire_ebolavirus_isolate_Ebola_virus/H.sapiens-wt/GIN/2014/Makona-EM_07	18959	18944	0.999208819031	34119.0	17096.2
gi|820743435|gb|KR534525.1|_Zaire_ebolavirus_isolate_Ebola_virus/H.sapiens-wt/GIN/2014/Makona-Conak	18927	18927	1.0	34119.0	17096.2
gi|820743295|gb|KR534511.1|_Zaire_ebolavirus_isolate_Ebola_virus/H.sapiens-wt/GIN/2014/Makona-Conak	18926	18924	0.999894325267	34119.0	17096.2
gi|824040339|gb|KR817193.1|_Zaire_ebolavirus_isolate_Ebola_virus/H.sapiens-wt/GIN/2014/Makona-EM_07	18959	18944	0.999208819031	34119.0	17096.2
gi|820743425|gb|KR534524.1|_Zaire_ebolavirus_isolate_Ebola_virus/H.sapiens-wt/GIN/2014/Makona-Coyah	18958	18944	0.999261525477	34119.0	17096.2
gi|936423860|gb|KT013259.3|_Zaire_ebolavirus_isolate_Ebola_virus/H.sapiens-wt/GIN/2014/Makona-C15,_	18958	18944	0.999261525477	34119.0	17096.2
gi|824040076|gb|KR817172.1|_Zaire_ebolavirus_isolate_Ebola_virus/H.sapiens-wt/GIN/2014/Makona-EM_07	18957	18944	0.999314237485	34119.0	17096.2
gi|807052250|gb|KR105278.1|_Zaire_ebolavirus_isolate_Ebola_virus/H.sapiens-wt/SLE/2014/Makona-G4937	18927	18927	1.0	34119.0	17096.2
gi|820905987|gb|KR653305.1|_Zaire_ebolavirus_isolate_Ebola_virus/H.sapiens-wt/SLE/2014/Makona-20141	18932	18932	1.0	34119.0	17096.2
gi|807052330|gb|KR105286.1|_Zaire_ebolavirus_isolate_Ebola_virus/H.sapiens-wt/SLE/2014/Makona-G4973	18946	18944	0.99989443682	34119.0	17096.2
gi|732464099|gb|KP260801.1|_Zaire_ebolavirus_isolate_Ebola_virus/H.sapiens-wt/MLI/2014/Makona-Mali-	18958	18944	0.999261525477	34119.0	17096.2
gi|824038924|gb|KR817080.1|_Zaire_ebolavirus_isolate_Ebola_virus/H.sapiens-wt/GIN/2014/Makona-EM_00	18957	18944	0.999314237485	34119.0	17096.2
gi|936423854|gb|KT013258.3|_Zaire_ebolavirus_isolate_Ebola_virus/H.sapiens-wt/GIN/2014/Makona-C15,_	18958	18944	0.999261525477	34119.0	17096.2
gi|667852542|gb|KM233040.1|_Zaire_ebolavirus_isolate_Ebola_virus/H.sapiens-wt/SLE/2014/Makona-EM113	18922	18922	1.0	34119.0	17096.2
gi|824039247|gb|KR817106.1|_Zaire_ebolavirus_isolate_Ebola_virus/H.sapiens-wt/GIN/2015/Makona-EM_00	18958	18944	0.999261525477	34119.0	17096.2
gi|824040263|gb|KR817187.1|_Zaire_ebolavirus_isolate_Ebola_virus/H.sapiens-wt/GIN/2014/Makona-EM_07	18959	18944	0.999208819031	34117.0	17096.1
gi|824040352|gb|KR817194.1|_Zaire_ebolavirus_isolate_Ebola_virus/H.sapiens-wt/LBR/2014/Makona-EM_07	18959	18944	0.999208819031	34117.0	17096.1
gi|667852614|gb|KM233047.1|_Zaire_ebolavirus_isolate_Ebola_virus/H.sapiens-wt/SLE/2014/Makona-EM124	18921	18921	1.0	34117.0	17095.2
gi|824039223|gb|KR817104.1|_Zaire_ebolavirus_isolate_Ebola_virus/H.sapiens-wt/GIN/2015/Makona-EM_00	18936	18933	0.99984157161	34117.0	17095.2
gi|807052181|gb|KR105271.1|_Zaire_ebolavirus_isolate_Ebola_virus/H.sapiens-wt/SLE/2014/Makona-G4751	18923	18923	1.0	34117.0	17095.2
gi|820905387|gb|KR653245.1|_Zaire_ebolavirus_isolate_Ebola_virus/H.sapiens-wt/SLE/2014/Makona-20143	18931	18931	1.0	34117.0	17095.2
gi|824039559|gb|KR817131.1|_Zaire_ebolavirus_isolate_Ebola_virus/H.sapiens-wt/GIN/2014/Makona-EM_07	18938	18938	1.0	34126.0	17095.2
gi|820905457|gb|KR653252.1|_Zaire_ebolavirus_isolate_Ebola_virus/H.sapiens-wt/SLE/2014/Makona-20140	18931	18931	1.0	34117.0	17095.2
gi|829625098|gb|KR817084.1|_Zaire_ebolavirus_isolate_Ebola_virus/H.sapiens-wt/GIN/2014/Makona-EM_00	18960	18945	0.999208860759	34115.0	17095.1
gi|820905287|gb|KR653235.1|_Zaire_ebolavirus_isolate_Ebola_virus/H.sapiens-wt/SLE/2014/Makona-20140	18931	18931	1.0	34115.0	17095.1
gi|824039358|gb|KR817115.1|_Zaire_ebolavirus_isolate_Ebola_virus/H.sapiens-wt/LBR/2014/Makona-EM_07	18930	18926	0.999788695193	34122.0	17095.0
gi|820905197|gb|KR653226.1|_Zaire_ebolavirus_isolate_Ebola_virus/H.sapiens-wt/SLE/2014/Makona-20142	18937	18937	1.0	34115.0	17094.2
gi|824039371|gb|KR817116.1|_Zaire_ebolavirus_isolate_Ebola_virus/H.sapiens-wt/GIN/2014/Makona-EM_07	18932	18930	0.999894358758	34115.0	17094.2
gi|824041001|gb|KR817245.1|_Zaire_ebolavirus_isolate_Ebola_virus/H.sapiens-wt/LBR/2014/Makona-EM_08	18923	18920	0.99984146277	34113.0	17094.1
gi|824040821|gb|KR817231.1|_Zaire_ebolavirus_isolate_Ebola_virus/H.sapiens-wt/LBR/2014/Makona-EM_08	18933	18930	0.999841546506	34113.0	17094.1
gi|824040680|gb|KR817220.1|_Zaire_ebolavirus_isolate_Ebola_virus/H.sapiens-wt/GIN/2014/Makona-EM_07	18933	18930	0.999841546506	34113.0	17094.1
gi|824039444|gb|KR817122.1|_Zaire_ebolavirus_isolate_Ebola_virus/H.sapiens-wt/GIN/2014/Makona-EM_07	18959	18944	0.999208819031	34112.0	17093.6
gi|824040988|gb|KR817244.1|_Zaire_ebolavirus_isolate_Ebola_virus/H.sapiens-wt/SLE/2014/Makona-EM_08	18929	18926	0.999841513022	34112.0	17093.6
gi|732464108|gb|KP260802.1|_Zaire_ebolavirus_isolate_Ebola_virus/H.sapiens-wt/MLI/2014/Makona-Mali-	18958	18944	0.999261525477	34113.0	17093.2
gi|667853291|gb|KM233112.1|_Zaire_ebolavirus_isolate_Ebola_virus/H.sapiens-wt/SLE/2014/Makona-G3851	18923	18921	0.999894308513	34113.0	17093.2
gi|820905267|gb|KR653233.1|_Zaire_ebolavirus_isolate_Ebola_virus/H.sapiens-wt/SLE/2014/Makona-20141	18931	18931	1.0	34113.0	17093.2
gi|820905847|gb|KR653291.1|_Zaire_ebolavirus_isolate_Ebola_virus/H.sapiens-wt/SLE/2014/Makona-20141	18939	18939	1.0	34113.0	17093.2
gi|806645529|gb|KR075002.1|_Zaire_ebolavirus_isolate_Ebola_virus_H.sapiens-wt/LBR/2014/Makona-Liber	18958	18944	0.999261525477	34113.0	17093.2
gi|667853041|gb|KM233088.1|_Zaire_ebolavirus_isolate_Ebola_virus/H.sapiens-wt/SLE/2014/Makona-G3810	18921	18921	1.0	34113.0	17093.2
gi|824038911|gb|KR817079.1|_Zaire_ebolavirus_isolate_Ebola_virus/H.sapiens-wt/GIN/2014/Makona-EM_00	18934	18931	0.999841554875	34113.0	17093.2
gi|807052900|gb|KR105343.1|_Zaire_ebolavirus_isolate_Ebola_virus/H.sapiens-wt/SLE/2014/Makona-G6062	18933	18931	0.999894364337	34113.0	17093.2
gi|807052650|gb|KR105318.1|_Zaire_ebolavirus_isolate_Ebola_virus/H.sapiens-wt/SLE/2014/Makona-G5691	18944	18942	0.999894425676	34112.0	17092.7
gi|807051711|gb|KR105224.1|_Zaire_ebolavirus_isolate_Ebola_virus/H.sapiens-wt/SLE/2014/Makona-G4252	18920	18920	1.0	34112.0	17092.7
gi|824040540|gb|KR817209.1|_Zaire_ebolavirus_isolate_Ebola_virus/H.sapiens-wt/GIN/2014/Makona-EM_07	18959	18944	0.999208819031	34110.0	17091.7
gi|807051571|gb|KR105210.1|_Zaire_ebolavirus_isolate_Ebola_virus/H.sapiens-wt/SLE/2014/Makona-G3950	18919	18917	0.999894286167	34110.0	17091.7
gi|936423852|gb|KT013257.3|_Zaire_ebolavirus_isolate_Ebola_virus/H.sapiens-wt/GIN/2014/Makona-C07,_	18958	18944	0.999261525477	34110.0	17091.7
gi|806645502|gb|KR074999.1|_Zaire_ebolavirus_isolate_Ebola_virus_H.sapiens-wt/LBR/2015/Makona-Liber	18958	18944	0.999261525477	34110.0	17091.7
gi|824040376|gb|KR817196.1|_Zaire_ebolavirus_isolate_Ebola_virus/H.sapiens-wt/GIN/2014/Makona-EM_07	18959	18944	0.999208819031	34110.0	17091.7
gi|824040161|gb|KR817179.1|_Zaire_ebolavirus_isolate_Ebola_virus/H.sapiens-wt/GIN/2014/Makona-EM_07	18959	18944	0.999208819031	34108.0	17091.6
gi|824040414|gb|KR817199.1|_Zaire_ebolavirus_isolate_Ebola_virus/H.sapiens-wt/GIN/2014/Makona-EM_07	18958	18944	0.999261525477	34108.0	17091.6
gi|661348695|gb|KM034559.1|_Zaire_ebolavirus_isolate_Ebola_virus/H.sapiens-wt/SLE/2014/Makona-G3680	18926	18926	1.0	34108.0	17090.7
gi|820743955|gb|KR534577.1|_Zaire_ebolavirus_isolate_Ebola_virus/H.sapiens-wt/GIN/2014/Makona-Conak	18931	18931	1.0	34108.0	17090.7
gi|824039887|gb|KR817157.1|_Zaire_ebolavirus_isolate_Ebola_virus/H.sapiens-wt/GIN/2014/Makona-EM_07	18938	18936	0.999894392227	34108.0	17090.7
gi|824039684|gb|KR817141.1|_Zaire_ebolavirus_isolate_Ebola_virus/H.sapiens-wt/GIN/2014/Makona-EM_07	18932	18928	0.999788717515	34108.0	17090.7
gi|667853218|gb|KM233105.1|_Zaire_ebolavirus_isolate_Ebola_virus/H.sapiens-wt/SLE/2014/Makona-G3838	18914	18912	0.999894258221	34106.0	17089.7
gi|824039585|gb|KR817133.1|_Zaire_ebolavirus_isolate_Ebola_virus/H.sapiens-wt/GIN/2014/Makona-EM_07	18935	18930	0.999735938738	34106.0	17089.7
gi|667852882|gb|KM233073.1|_Zaire_ebolavirus_isolate_Ebola_virus/H.sapiens-wt/SLE/2014/Makona-G3786	18912	18912	1.0	34106.0	17089.7
gi|824039509|gb|KR817127.1|_Zaire_ebolavirus_isolate_Ebola_virus/H.sapiens-wt/LBR/2014/Makona-EM_07	18933	18930	0.999841546506	34106.0	17089.7
gi|667852934|gb|KM233078.1|_Zaire_ebolavirus_isolate_Ebola_virus/H.sapiens-wt/SLE/2014/Makona-G3796	18912	18912	1.0	34106.0	17089.7
gi|820905597|gb|KR653266.1|_Zaire_ebolavirus_isolate_Ebola_virus/H.sapiens-wt/SLE/2014/Makona-20141	18925	18925	1.0	34106.0	17089.7
gi|820905787|gb|KR653285.1|_Zaire_ebolavirus_isolate_Ebola_virus/H.sapiens-wt/SLE/2014/Makona-20143	18935	18935	1.0	34106.0	17089.7
gi|824040628|gb|KR817216.1|_Zaire_ebolavirus_isolate_Ebola_virus/H.sapiens-wt/GIN/2014/Makona-EM_07	18959	18944	0.999208819031	34104.0	17088.7
gi|936423832|gb|KT013254.3|_Zaire_ebolavirus_isolate_Ebola_virus/H.sapiens-wt/GIN/2014/Makona-C05,_	18957	18944	0.999314237485	34104.0	17088.7
gi|824039709|gb|KR817143.1|_Zaire_ebolavirus_isolate_Ebola_virus/H.sapiens-wt/GIN/2014/Makona-EM_07	18924	18924	1.0	34113.0	17088.7
gi|824040225|gb|KR817184.1|_Zaire_ebolavirus_isolate_Ebola_virus/H.sapiens-wt/GIN/2014/Makona-EM_07	18959	18944	0.999208819031	34104.0	17088.7
gi|824040113|gb|KR817175.1|_Zaire_ebolavirus_isolate_Ebola_virus/H.sapiens-wt/GIN/2014/Makona-EM_07	18934	18931	0.999841554875	34104.0	17088.7
gi|820744025|gb|KR534584.1|_Zaire_ebolavirus_isolate_Ebola_virus/H.sapiens-wt/GIN/2014/Makona-Conak	18919	18919	1.0	34104.0	17088.7
gi|936423838|gb|KT013255.3|_Zaire_ebolavirus_isolate_Ebola_virus/H.sapiens-wt/GIN/2014/Makona-C05,_	18958	18944	0.999261525477	34104.0	17088.7
gi|807051471|gb|KR105200.1|_Zaire_ebolavirus_isolate_Ebola_virus/H.sapiens-wt/SLE/2014/Makona-G3838	18911	18911	1.0	34104.0	17088.7
gi|824040604|gb|KR817214.1|_Zaire_ebolavirus_isolate_Ebola_virus/H.sapiens-wt/GIN/2014/Makona-EM_07	18959	18944	0.999208819031	34102.0	17088.6
gi|824040212|gb|KR817183.1|_Zaire_ebolavirus_isolate_Ebola_virus/H.sapiens-wt/GIN/2014/Makona-EM_07	18959	18944	0.999208819031	34102.0	17088.6
gi|824039697|gb|KR817142.1|_Zaire_ebolavirus_isolate_Ebola_virus/H.sapiens-wt/GIN/2014/Makona-EM_07	18928	18928	1.0	34108.0	17088.0
gi|820905727|gb|KR653279.1|_Zaire_ebolavirus_isolate_Ebola_virus/H.sapiens-wt/SLE/2014/Makona-20140	18930	18930	1.0	34097.0	17087.9
gi|820905437|gb|KR653250.1|_Zaire_ebolavirus_isolate_Ebola_virus/H.sapiens-wt/SLE/2014/Makona-20141	18923	18923	1.0	34102.0	17087.7
gi|824039175|gb|KR817100.1|_Zaire_ebolavirus_isolate_Ebola_virus/H.sapiens-wt/GIN/2015/Makona-EM_00	18933	18930	0.999841546506	34102.0	17087.7
gi|820905687|gb|KR653275.1|_Zaire_ebolavirus_isolate_Ebola_virus/H.sapiens-wt/SLE/2014/Makona-20143	18927	18925	0.99989433085	34102.0	17087.7
gi|824039076|gb|KR817092.1|_Zaire_ebolavirus_isolate_Ebola_virus/H.sapiens-wt/GIN/2014/Makona-EM_00	18922	18920	0.999894302928	34102.0	17087.7
gi|824039419|gb|KR817120.1|_Zaire_ebolavirus_isolate_Ebola_virus/H.sapiens-wt/GIN/2014/Makona-EM_07	18932	18930	0.999894358758	34102.0	17087.7
gi|820905207|gb|KR653227.1|_Zaire_ebolavirus_isolate_Ebola_virus/H.sapiens-wt/SLE/2014/Makona-20140	18925	18925	1.0	34102.0	17087.7
gi|824040579|gb|KR817212.1|_Zaire_ebolavirus_isolate_Ebola_virus/H.sapiens-wt/GIN/2014/Makona-EM_07	18959	18943	0.999156073633	34102.0	17087.7
gi|824040694|gb|KR817221.1|_Zaire_ebolavirus_isolate_Ebola_virus/H.sapiens-wt/GIN/2014/Makona-EM_07	18959	18944	0.999208819031	34101.0	17087.2
gi|667852582|gb|KM233044.1|_Zaire_ebolavirus_isolate_Ebola_virus/H.sapiens-wt/SLE/2014/Makona-EM121	18914	18912	0.999894258221	34101.0	17087.2
gi|667852510|gb|KM233037.1|_Zaire_ebolavirus_isolate_Ebola_virus/H.sapiens-wt/SLE/2014/Makona-EM110	18915	18912	0.999841395718	34101.0	17087.2
gi|667853249|gb|KM233108.1|_Zaire_ebolavirus_isolate_Ebola_virus/H.sapiens-wt/SLE/2014/Makona-G3845	18915	18912	0.999841395718	34101.0	17087.2
gi|820905417|gb|KR653248.1|_Zaire_ebolavirus_isolate_Ebola_virus/H.sapiens-wt/SLE/2014/Makona-20143	18950	18944	0.999683377309	34101.0	17087.2
gi|807051791|gb|KR105232.1|_Zaire_ebolavirus_isolate_Ebola_virus/H.sapiens-wt/SLE/2014/Makona-G4323	18922	18922	1.0	34101.0	17087.2
gi|807051511|gb|KR105204.1|_Zaire_ebolavirus_isolate_Ebola_virus/H.sapiens-wt/SLE/2014/Makona-G3886	18917	18917	1.0	34101.0	17087.2
gi|824040706|gb|KR817222.1|_Zaire_ebolavirus_isolate_Ebola_virus/H.sapiens-wt/GIN/2014/Makona-EM_07	18959	18944	0.999208819031	34101.0	17087.2
gi|667852521|gb|KM233038.1|_Zaire_ebolavirus_isolate_Ebola_virus/H.sapiens-wt/SLE/2014/Makona-EM111	18914	18912	0.999894258221	34101.0	17087.2
gi|806645538|gb|KR075003.1|_Zaire_ebolavirus_isolate_Ebola_virus_H.sapiens-wt/LBR/2014/Makona-Liber	18958	18944	0.999261525477	34101.0	17087.2
gi|807052450|gb|KR105298.1|_Zaire_ebolavirus_isolate_Ebola_virus/H.sapiens-wt/SLE/2014/Makona-G5112	18927	18927	1.0	34101.0	17087.2
gi|824040014|gb|KR817167.1|_Zaire_ebolavirus_isolate_Ebola_virus/H.sapiens-wt/GIN/2014/Makona-EM_07	18932	18929	0.999841538136	34101.0	17087.2
gi|824040553|gb|KR817210.1|_Zaire_ebolavirus_isolate_Ebola_virus/H.sapiens-wt/GIN/2014/Makona-EM_07	18959	18944	0.999208819031	34101.0	17087.2
gi|824040616|gb|KR817215.1|_Zaire_ebolavirus_isolate_Ebola_virus/H.sapiens-wt/GIN/2014/Makona-EM_07	18959	18944	0.999208819031	34099.0	17087.1
gi|824040731|gb|KR817224.1|_Zaire_ebolavirus_isolate_Ebola_virus/H.sapiens-wt/GIN/2014/Makona-EM_07	18959	18944	0.999208819031	34099.0	17087.1
gi|824040515|gb|KR817207.1|_Zaire_ebolavirus_isolate_Ebola_virus/H.sapiens-wt/GIN/2014/Makona-EM_07	18959	18944	0.999208819031	34099.0	17087.1
gi|824040718|gb|KR817223.1|_Zaire_ebolavirus_isolate_Ebola_virus/H.sapiens-wt/GIN/2014/Makona-EM_07	18959	18944	0.999208819031	34099.0	17087.1
gi|824040640|gb|KR817217.1|_Zaire_ebolavirus_isolate_Ebola_virus/H.sapiens-wt/GIN/2014/Makona-EM_07	18959	18944	0.999208819031	34099.0	17087.1
gi|824040653|gb|KR817218.1|_Zaire_ebolavirus_isolate_Ebola_virus/H.sapiens-wt/GIN/2014/Makona-EM_07	18959	18944	0.999208819031	34099.0	17087.1
gi|824040477|gb|KR817204.1|_Zaire_ebolavirus_isolate_Ebola_virus/H.sapiens-wt/GIN/2014/Makona-EM_07	18959	18944	0.999208819031	34104.0	17086.9
gi|824038784|gb|KR817069.1|_Zaire_ebolavirus_isolate_Ebola_virus/H.sapiens-wt/GIN/2014/Makona-EM_00	18939	18926	0.999313585723	34113.0	17086.9
gi|807052161|gb|KR105269.1|_Zaire_ebolavirus_isolate_Ebola_virus/H.sapiens-wt/SLE/2014/Makona-G4736	18921	18921	1.0	34099.0	17086.2
gi|820905547|gb|KR653261.1|_Zaire_ebolavirus_isolate_Ebola_virus/H.sapiens-wt/SLE/2014/Makona-20141	18921	18921	1.0	34099.0	17086.2
gi|820905857|gb|KR653292.1|_Zaire_ebolavirus_isolate_Ebola_virus/H.sapiens-wt/SLE/2014/Makona-20143	18931	18931	1.0	34099.0	17086.2
gi|820743585|gb|KR534540.1|_Zaire_ebolavirus_isolate_Ebola_virus/H.sapiens-wt/GIN/2014/Makona-Dalab	18923	18923	1.0	34099.0	17086.2
gi|807051821|gb|KR105235.1|_Zaire_ebolavirus_isolate_Ebola_virus/H.sapiens-wt/SLE/2014/Makona-G4329	18921	18921	1.0	34099.0	17086.2
gi|752855266|gb|KP728283.1|_Zaire_ebolavirus_isolate_Ebola_virus/H.sapiens-wt/CHE/2014/Makona-GE1,_	18926	18926	1.0	34099.0	17086.2
gi|824039407|gb|KR817119.1|_Zaire_ebolavirus_isolate_Ebola_virus/H.sapiens-wt/GIN/2014/Makona-EM_07	18931	18929	0.999894353177	34106.0	17086.1
gi|667852489|gb|KM233035.1|_Zaire_ebolavirus_isolate_Ebola_virus/H.sapiens-wt/SLE/2014/Makona-EM104	18912	18912	1.0	34097.0	17085.2
gi|824040088|gb|KR817173.1|_Zaire_ebolavirus_isolate_Ebola_virus/H.sapiens-wt/GIN/2014/Makona-EM_07	18932	18930	0.999894358758	34097.0	17085.2
gi|712659283|gb|KP120616.1|_Zaire_ebolavirus_isolate_Ebola_virus/H.sapiens-wt/GBR/2014/Makona-UK1,_	18920	18920	1.0	34097.0	17085.2
gi|807052051|gb|KR105258.1|_Zaire_ebolavirus_isolate_Ebola_virus/H.sapiens-wt/SLE/2014/Makona-G4454	18917	18917	1.0	34097.0	17085.2
gi|820905537|gb|KR653260.1|_Zaire_ebolavirus_isolate_Ebola_virus/H.sapiens-wt/SLE/2014/Makona-20141	18927	18927	1.0	34097.0	17085.2
gi|824039774|gb|KR817148.1|_Zaire_ebolavirus_isolate_Ebola_virus/H.sapiens-wt/GIN/2014/Makona-EM_07	18928	18926	0.999894336433	34099.0	17084.4
gi|820905647|gb|KR653271.1|_Zaire_ebolavirus_isolate_Ebola_virus/H.sapiens-wt/SLE/2014/Makona-20144	18926	18926	1.0	34095.0	17084.2
gi|820743285|gb|KR534510.1|_Zaire_ebolavirus_isolate_Ebola_virus/H.sapiens-wt/GIN/2014/Makona-Kouro	18957	18944	0.999314237485	34095.0	17084.2
gi|824040592|gb|KR817213.1|_Zaire_ebolavirus_isolate_Ebola_virus/H.sapiens-wt/GIN/2014/Makona-EM_07	18959	18944	0.999208819031	34093.0	17084.1
gi|824039721|gb|KR817144.1|_Zaire_ebolavirus_isolate_Ebola_virus/H.sapiens-wt/GIN/2014/Makona-EM_07	18934	18929	0.999735924791	34093.0	17084.1
gi|824040743|gb|KR817225.1|_Zaire_ebolavirus_isolate_Ebola_virus/H.sapiens-wt/GIN/2014/Makona-EM_07	18959	18944	0.999208819031	34093.0	17084.1
gi|829625100|gb|KR817206.1|_Zaire_ebolavirus_isolate_Ebola_virus/H.sapiens-wt/GIN/2014/Makona-EM_07	18960	18945	0.999208860759	34092.0	17083.6
gi|820905947|gb|KR653301.1|_Zaire_ebolavirus_isolate_Ebola_virus/H.sapiens-wt/SLE/2014/Makona-20142	18925	18925	1.0	34088.0	17083.4
gi|820905317|gb|KR653238.1|_Zaire_ebolavirus_isolate_Ebola_virus/H.sapiens-wt/SLE/2014/Makona-20144	18925	18925	1.0	34088.0	17083.4
gi|829625099|gb|KR817205.1|_Zaire_ebolavirus_isolate_Ebola_virus/H.sapiens-wt/GIN/2014/Makona-EM_07	18959	18945	0.999261564429	34093.0	17083.2
gi|824040426|gb|KR817200.1|_Zaire_ebolavirus_isolate_Ebola_virus/H.sapiens-wt/GIN/2014/Makona-EM_07	18932	18930	0.999894358758	34093.0	17083.2
gi|824039102|gb|KR817094.1|_Zaire_ebolavirus_isolate_Ebola_virus/H.sapiens-wt/GIN/2014/Makona-EM_00	18932	18930	0.999894358758	34093.0	17083.2
gi|824039089|gb|KR817093.1|_Zaire_ebolavirus_isolate_Ebola_virus/H.sapiens-wt/GIN/2014/Makona-EM_00	18932	18930	0.999894358758	34093.0	17083.2
gi|820905977|gb|KR653304.1|_Zaire_ebolavirus_isolate_Ebola_virus/H.sapiens-wt/SLE/2014/Makona-20143	18913	18913	1.0	34093.0	17083.2
gi|667852819|gb|KM233067.1|_Zaire_ebolavirus_isolate_Ebola_virus/H.sapiens-wt/SLE/2014/Makona-G3769	18910	18910	1.0	34093.0	17083.2
gi|661348685|gb|KM034558.1|_Zaire_ebolavirus_isolate_Ebola_virus/H.sapiens-wt/SLE/2014/Makona-G3679	18915	18915	1.0	34102.0	17083.2
gi|820905677|gb|KR653274.1|_Zaire_ebolavirus_isolate_Ebola_virus/H.sapiens-wt/SLE/2014/Makona-20142	18913	18913	1.0	34093.0	17083.2
gi|936423845|gb|KT013256.3|_Zaire_ebolavirus_isolate_Ebola_virus/H.sapiens-wt/GIN/2014/Makona-C07,_	18936	18934	0.999894381073	34092.0	17082.7
gi|667852562|gb|KM233042.1|_Zaire_ebolavirus_isolate_Ebola_virus/H.sapiens-wt/SLE/2014/Makona-EM119	18912	18912	1.0	34092.0	17082.7
gi|820905297|gb|KR653236.1|_Zaire_ebolavirus_isolate_Ebola_virus/H.sapiens-wt/SLE/2014/Makona-20143	18927	18927	1.0	34092.0	17082.7
gi|824040100|gb|KR817174.1|_Zaire_ebolavirus_isolate_Ebola_virus/H.sapiens-wt/GIN/2014/Makona-EM_07	18932	18929	0.999841538136	34092.0	17082.7
gi|824040186|gb|KR817181.1|_Zaire_ebolavirus_isolate_Ebola_virus/H.sapiens-wt/GIN/2014/Makona-EM_07	18933	18929	0.999788728675	34092.0	17082.7
gi|824040452|gb|KR817202.1|_Zaire_ebolavirus_isolate_Ebola_virus/H.sapiens-wt/GIN/2014/Makona-EM_07	18959	18944	0.999208819031	34092.0	17082.7
gi|824040174|gb|KR817180.1|_Zaire_ebolavirus_isolate_Ebola_virus/H.sapiens-wt/GIN/2014/Makona-EM_07	18932	18929	0.999841538136	34092.0	17082.7
gi|824039471|gb|KR817124.1|_Zaire_ebolavirus_isolate_Ebola_virus/H.sapiens-wt/GIN/2014/Makona-EM_07	18935	18932	0.999841563243	34092.0	17082.7
gi|820743275|gb|KR534509.1|_Zaire_ebolavirus_isolate_Ebola_virus/H.sapiens-wt/GIN/2014/Makona-Sigui	18956	18944	0.999366955054	34092.0	17082.7
gi|824039977|gb|KR817164.1|_Zaire_ebolavirus_isolate_Ebola_virus/H.sapiens-wt/GIN/2014/Makona-EM_07	18925	18925	1.0	34097.0	17082.5
gi|820743255|gb|KR534507.1|_Zaire_ebolavirus_isolate_Ebola_virus/H.sapiens-wt/GIN/2014/Makona-Conak	18909	18909	1.0	34092.0	17081.8
gi|820905627|gb|KR653269.1|_Zaire_ebolavirus_isolate_Ebola_virus/H.sapiens-wt/SLE/2014/Makona-20140	18921	18921	1.0	34090.0	17081.7
gi|820905717|gb|KR653278.1|_Zaire_ebolavirus_isolate_Ebola_virus/H.sapiens-wt/SLE/2014/Makona-20140	18916	18916	1.0	34090.0	17081.7
gi|807052091|gb|KR105262.1|_Zaire_ebolavirus_isolate_Ebola_virus/H.sapiens-wt/SLE/2014/Makona-G4683	18916	18916	1.0	34090.0	17081.7
gi|807051961|gb|KR105249.1|_Zaire_ebolavirus_isolate_Ebola_virus/H.sapiens-wt/SLE/2014/Makona-G4419	18913	18913	1.0	34090.0	17081.7
gi|807051661|gb|KR105219.1|_Zaire_ebolavirus_isolate_Ebola_virus/H.sapiens-wt/SLE/2014/Makona-G4221	18911	18911	1.0	34090.0	17081.7
gi|807052230|gb|KR105276.1|_Zaire_ebolavirus_isolate_Ebola_virus/H.sapiens-wt/SLE/2014/Makona-G4886	18911	18911	1.0	34090.0	17081.7
gi|807052870|gb|KR105340.1|_Zaire_ebolavirus_isolate_Ebola_virus/H.sapiens-wt/SLE/2014/Makona-G6012	18913	18913	1.0	34090.0	17081.7
gi|824040301|gb|KR817190.1|_Zaire_ebolavirus_isolate_Ebola_virus/H.sapiens-wt/GIN/2014/Makona-EM_07	18938	18938	1.0	34086.0	17081.5
gi|824040052|gb|KR817170.1|_Zaire_ebolavirus_isolate_Ebola_virus/H.sapiens-wt/GIN/2014/Makona-EM_07	18925	18923	0.999894319683	34093.0	17081.4
gi|820905277|gb|KR653234.1|_Zaire_ebolavirus_isolate_Ebola_virus/H.sapiens-wt/SLE/2014/Makona-20142	18914	18914	1.0	34083.0	17080.9
gi|820743375|gb|KR534519.1|_Zaire_ebolavirus_isolate_Ebola_virus/H.sapiens-wt/GIN/2014/Makona-Conak	18912	18912	1.0	34092.0	17080.9
gi|824040288|gb|KR817189.1|_Zaire_ebolavirus_isolate_Ebola_virus/H.sapiens-wt/GIN/2014/Makona-EM_07	18934	18930	0.999788739833	34088.0	17080.7
gi|824040975|gb|KR817243.1|_Zaire_ebolavirus_isolate_Ebola_virus/H.sapiens-wt/LBR/2014/Makona-EM_08	18919	18917	0.999894286167	34097.0	17080.7
gi|824039211|gb|KR817103.1|_Zaire_ebolavirus_isolate_Ebola_virus/H.sapiens-wt/GIN/2015/Makona-EM_00	18922	18922	1.0	34097.0	17080.7
gi|807052790|gb|KR105332.1|_Zaire_ebolavirus_isolate_Ebola_virus/H.sapiens-wt/SLE/2014/Makona-G5982	18917	18917	1.0	34088.0	17080.7
gi|820905187|gb|KR653225.1|_Zaire_ebolavirus_isolate_Ebola_virus/H.sapiens-wt/SLE/2014/Makona-20141	18922	18922	1.0	34088.0	17080.7
gi|824040314|gb|KR817191.1|_Zaire_ebolavirus_isolate_Ebola_virus/H.sapiens-wt/GIN/2014/Makona-EM_07	18933	18930	0.999841546506	34086.0	17080.6
gi|820905607|gb|KR653267.1|_Zaire_ebolavirus_isolate_Ebola_virus/H.sapiens-wt/SLE/2014/Makona-20140	18921	18921	1.0	34086.0	17079.7
gi|748403407|gb|KP658432.1|_Zaire_ebolavirus_isolate_Ebola_virus/H.sapiens-wt/GBR/2014/Makona-UK2,_	18929	18927	0.999894342015	34086.0	17079.7
gi|820905327|gb|KR653239.1|_Zaire_ebolavirus_isolate_Ebola_virus/H.sapiens-wt/SLE/2014/Makona-20140	18918	18918	1.0	34086.0	17079.7
gi|824040439|gb|KR817201.1|_Zaire_ebolavirus_isolate_Ebola_virus/H.sapiens-wt/GIN/2014/Makona-EM_07	18959	18944	0.999208819031	34084.0	17079.6
gi|820905707|gb|KR653277.1|_Zaire_ebolavirus_isolate_Ebola_virus/H.sapiens-wt/SLE/2014/Makona-20143	18913	18911	0.99989425263	34083.0	17079.1
gi|820905667|gb|KR653273.1|_Zaire_ebolavirus_isolate_Ebola_virus/H.sapiens-wt/SLE/2014/Makona-20141	18917	18917	1.0	34079.0	17078.9
gi|820743565|gb|KR534538.1|_Zaire_ebolavirus_isolate_Ebola_virus/H.sapiens-wt/GIN/2014/Makona-Conak	18925	18923	0.999894319683	34084.0	17078.7
gi|807052320|gb|KR105285.1|_Zaire_ebolavirus_isolate_Ebola_virus/H.sapiens-wt/SLE/2014/Makona-G4972	18910	18910	1.0	34084.0	17078.7
gi|807052580|gb|KR105311.1|_Zaire_ebolavirus_isolate_Ebola_virus/H.sapiens-wt/SLE/2014/Makona-G5571	18913	18913	1.0	34084.0	17078.7
gi|824040001|gb|KR817166.1|_Zaire_ebolavirus_isolate_Ebola_virus/H.sapiens-wt/GIN/2014/Makona-EM_07	18932	18930	0.999894358758	34084.0	17078.7
gi|824040756|gb|KR817226.1|_Zaire_ebolavirus_isolate_Ebola_virus/H.sapiens-wt/GIN/2014/Makona-EM_07	18933	18930	0.999841546506	34084.0	17078.7
gi|820905557|gb|KR653262.1|_Zaire_ebolavirus_isolate_Ebola_virus/H.sapiens-wt/SLE/2014/Makona-20142	18913	18913	1.0	34084.0	17078.7
gi|807051731|gb|KR105226.1|_Zaire_ebolavirus_isolate_Ebola_virus/H.sapiens-wt/SLE/2014/Makona-G4255	18913	18913	1.0	34084.0	17078.7
gi|820905897|gb|KR653296.1|_Zaire_ebolavirus_isolate_Ebola_virus/H.sapiens-wt/SLE/2014/Makona-20140	18924	18924	1.0	34083.0	17078.2
gi|806645520|gb|KR075001.1|_Zaire_ebolavirus_isolate_Ebola_virus_H.sapiens-wt/LBR/2014/Makona-Liber	18958	18944	0.999261525477	34083.0	17078.2
gi|824040464|gb|KR817203.1|_Zaire_ebolavirus_isolate_Ebola_virus/H.sapiens-wt/GIN/2014/Makona-EM_07	18932	18929	0.999841538136	34081.0	17078.1
gi|807052930|gb|KR105346.1|_Zaire_ebolavirus_isolate_Ebola_virus/H.sapiens-wt/SLE/2014/Makona-G6091	18911	18911	1.0	34077.0	17077.9
gi|820905337|gb|KR653240.1|_Zaire_ebolavirus_isolate_Ebola_virus/H.sapiens-wt/SLE/2014/Makona-20143	18912	18911	0.999947123519	34081.0	17077.2
gi|667852861|gb|KM233071.1|_Zaire_ebolavirus_isolate_Ebola_virus/H.sapiens-wt/SLE/2014/Makona-G3771	18901	18901	1.0	34081.0	17077.2
gi|820905867|gb|KR653293.1|_Zaire_ebolavirus_isolate_Ebola_virus/H.sapiens-wt/SLE/2014/Makona-20141	18913	18913	1.0	34081.0	17077.2
gi|820743845|gb|KR534566.1|_Zaire_ebolavirus_isolate_Ebola_virus/H.sapiens-wt/GIN/2014/Makona-Forec	18923	18923	1.0	34081.0	17077.2
gi|807052730|gb|KR105326.1|_Zaire_ebolavirus_isolate_Ebola_virus/H.sapiens-wt/SLE/2014/Makona-G5765	18912	18910	0.999894247039	34079.0	17076.2
gi|820905257|gb|KR653232.1|_Zaire_ebolavirus_isolate_Ebola_virus/H.sapiens-wt/SLE/2014/Makona-20141	18912	18912	1.0	34079.0	17076.2
gi|820905217|gb|KR653228.1|_Zaire_ebolavirus_isolate_Ebola_virus/H.sapiens-wt/SLE/2014/Makona-20143	18920	18920	1.0	34079.0	17076.2
gi|820905497|gb|KR653256.1|_Zaire_ebolavirus_isolate_Ebola_virus/H.sapiens-wt/SLE/2014/Makona-20143	18927	18927	1.0	34079.0	17076.2
gi|667852592|gb|KM233045.1|_Zaire_ebolavirus_isolate_Ebola_virus/H.sapiens-wt/SLE/2014/Makona-EM124	18919	18909	0.999471430837	34095.0	17076.1
gi|667852572|gb|KM233043.1|_Zaire_ebolavirus_isolate_Ebola_virus/H.sapiens-wt/SLE/2014/Makona-EM120	18915	18909	0.999682791435	34095.0	17076.1
gi|824039260|gb|KR817107.1|_Zaire_ebolavirus_isolate_Ebola_virus/H.sapiens-wt/GIN/2014/Makona-EM_07	18959	18944	0.999208819031	34075.0	17075.1
gi|667853207|gb|KM233104.1|_Zaire_ebolavirus_isolate_Ebola_virus/H.sapiens-wt/SLE/2014/Makona-G3834	18921	18909	0.999365784049	34092.0	17074.6
gi|807051701|gb|KR105223.1|_Zaire_ebolavirus_isolate_Ebola_virus/H.sapiens-wt/SLE/2014/Makona-G4251	18902	18902	1.0	34079.0	17074.4
gi|820905877|gb|KR653294.1|_Zaire_ebolavirus_isolate_Ebola_virus/H.sapiens-wt/SLE/2014/Makona-20140	18909	18909	1.0	34077.0	17074.3
gi|824038835|gb|KR817073.1|_Zaire_ebolavirus_isolate_Ebola_virus/H.sapiens-wt/GIN/2014/Makona-EM_00	18919	18919	1.0	34086.0	17074.3
gi|807052680|gb|KR105321.1|_Zaire_ebolavirus_isolate_Ebola_virus/H.sapiens-wt/SLE/2014/Makona-G5737	18908	18908	1.0	34075.0	17074.2
gi|824039826|gb|KR817152.1|_Zaire_ebolavirus_isolate_Ebola_virus/H.sapiens-wt/GIN/2014/Makona-EM_07	18918	18918	1.0	34084.0	17074.2
gi|807052470|gb|KR105300.1|_Zaire_ebolavirus_isolate_Ebola_virus/H.sapiens-wt/SLE/2014/Makona-G5119	18923	18923	1.0	34075.0	17074.2
gi|820905757|gb|KR653282.1|_Zaire_ebolavirus_isolate_Ebola_virus/H.sapiens-wt/SLE/2014/Makona-20143	18925	18925	1.0	34075.0	17074.2
gi|824039788|gb|KR817149.1|_Zaire_ebolavirus_isolate_Ebola_virus/H.sapiens-wt/GIN/2014/Makona-EM_07	18918	18918	1.0	34084.0	17074.2
gi|807051801|gb|KR105233.1|_Zaire_ebolavirus_isolate_Ebola_virus/H.sapiens-wt/SLE/2014/Makona-G4324	18910	18910	1.0	34075.0	17074.2
gi|820743305|gb|KR534512.1|_Zaire_ebolavirus_isolate_Ebola_virus/H.sapiens-wt/GIN/2014/Makona-Gueck	18913	18913	1.0	34075.0	17074.2
gi|820905617|gb|KR653268.1|_Zaire_ebolavirus_isolate_Ebola_virus/H.sapiens-wt/SLE/2014/Makona-20142	18923	18923	1.0	34075.0	17074.2
gi|820905797|gb|KR653286.1|_Zaire_ebolavirus_isolate_Ebola_virus/H.sapiens-wt/SLE/2014/Makona-20140	18925	18925	1.0	34074.0	17073.7
gi|820743905|gb|KR534572.1|_Zaire_ebolavirus_isolate_Ebola_virus/H.sapiens-wt/GIN/2014/Makona-Coyah	18958	18944	0.999261525477	34074.0	17073.7
gi|820743635|gb|KR534545.1|_Zaire_ebolavirus_isolate_Ebola_virus/H.sapiens-wt/GIN/2014/Makona-Conak	18958	18944	0.999261525477	34074.0	17073.7
gi|824040665|gb|KR817219.1|_Zaire_ebolavirus_isolate_Ebola_virus/H.sapiens-wt/GIN/2014/Makona-EM_07	18925	18913	0.999365918098	34090.0	17073.6
gi|807052720|gb|KR105325.1|_Zaire_ebolavirus_isolate_Ebola_virus/H.sapiens-wt/SLE/2014/Makona-G5763	18906	18906	1.0	34068.0	17073.4
gi|824038961|gb|KR817083.1|_Zaire_ebolavirus_isolate_Ebola_virus/H.sapiens-wt/GIN/2014/Makona-EM_00	18931	18926	0.999735882943	34075.0	17073.3
gi|820905507|gb|KR653257.1|_Zaire_ebolavirus_isolate_Ebola_virus/H.sapiens-wt/SLE/2014/Makona-20143	18913	18913	1.0	34072.0	17072.7
gi|820905587|gb|KR653265.1|_Zaire_ebolavirus_isolate_Ebola_virus/H.sapiens-wt/SLE/2014/Makona-20140	18911	18911	1.0	34072.0	17072.7
gi|807051631|gb|KR105216.1|_Zaire_ebolavirus_isolate_Ebola_virus/H.sapiens-wt/SLE/2014/Makona-G4190	18906	18906	1.0	34072.0	17072.7
gi|820905247|gb|KR653231.1|_Zaire_ebolavirus_isolate_Ebola_virus/H.sapiens-wt/SLE/2014/Makona-20144	18918	18918	1.0	34072.0	17072.7
gi|820743755|gb|KR534557.1|_Zaire_ebolavirus_isolate_Ebola_virus/H.sapiens-wt/GIN/2014/Makona-Coyah	18910	18910	1.0	34075.0	17072.4
gi|824040401|gb|KR817198.1|_Zaire_ebolavirus_isolate_Ebola_virus/H.sapiens-wt/GIN/2014/Makona-EM_07	18922	18920	0.999894302928	34070.0	17071.7
gi|807052530|gb|KR105306.1|_Zaire_ebolavirus_isolate_Ebola_virus/H.sapiens-wt/SLE/2014/Makona-G5370	18905	18905	1.0	34070.0	17071.7
gi|807052770|gb|KR105330.1|_Zaire_ebolavirus_isolate_Ebola_virus/H.sapiens-wt/SLE/2014/Makona-G5879	18908	18908	1.0	34063.0	17070.9
gi|820905827|gb|KR653289.1|_Zaire_ebolavirus_isolate_Ebola_virus/H.sapiens-wt/SLE/2014/Makona-20141	18918	18918	1.0	34068.0	17070.7
gi|807052400|gb|KR105293.1|_Zaire_ebolavirus_isolate_Ebola_virus/H.sapiens-wt/SLE/2014/Makona-G5016	18906	18906	1.0	34068.0	17070.7
gi|820743615|gb|KR534543.1|_Zaire_ebolavirus_isolate_Ebola_virus/H.sapiens-wt/GIN/2014/Makona-Coyah	18958	18944	0.999261525477	34068.0	17070.7
gi|820743895|gb|KR534571.1|_Zaire_ebolavirus_isolate_Ebola_virus/H.sapiens-wt/GIN/2014/Makona-Coyah	18957	18944	0.999314237485	34068.0	17070.7
gi|824040039|gb|KR817169.1|_Zaire_ebolavirus_isolate_Ebola_virus/H.sapiens-wt/GIN/2014/Makona-EM_07	18928	18926	0.999894336433	34068.0	17070.7
gi|824040364|gb|KR817195.1|_Zaire_ebolavirus_isolate_Ebola_virus/H.sapiens-wt/GIN/2014/Makona-EM_07	18923	18923	1.0	34068.0	17069.8
gi|807052710|gb|KR105324.1|_Zaire_ebolavirus_isolate_Ebola_virus/H.sapiens-wt/SLE/2014/Makona-G5756	18905	18905	1.0	34066.0	17069.7
gi|820905307|gb|KR653237.1|_Zaire_ebolavirus_isolate_Ebola_virus/H.sapiens-wt/SLE/2014/Makona-20146	18913	18913	1.0	34066.0	17069.7
gi|661348715|gb|KM034561.1|_Zaire_ebolavirus_isolate_Ebola_virus/H.sapiens-wt/SLE/2014/Makona-G3683	18908	18908	1.0	34075.0	17069.7
gi|807052670|gb|KR105320.1|_Zaire_ebolavirus_isolate_Ebola_virus/H.sapiens-wt/SLE/2014/Makona-G5731	18905	18905	1.0	34066.0	17069.7
gi|820743645|gb|KR534546.1|_Zaire_ebolavirus_isolate_Ebola_virus/H.sapiens-wt/GIN/2014/Makona-Coyah	18956	18944	0.999366955054	34065.0	17069.2
gi|820743745|gb|KR534556.1|_Zaire_ebolavirus_isolate_Ebola_virus/H.sapiens-wt/GIN/2014/Makona-Coyah	18950	18944	0.999683377309	34065.0	17069.2
gi|807052850|gb|KR105338.1|_Zaire_ebolavirus_isolate_Ebola_virus/H.sapiens-wt/SLE/2014/Makona-G5997	18911	18911	1.0	34059.0	17068.9
gi|824040527|gb|KR817208.1|_Zaire_ebolavirus_isolate_Ebola_virus/H.sapiens-wt/GIN/2014/Makona-EM_07	18933	18926	0.999630275181	34066.0	17068.8
gi|820744095|gb|KR534591.1|_Zaire_ebolavirus_isolate_Ebola_virus/H.sapiens-wt/GIN/2014/Makona-Coyah	18954	18942	0.999366888256	34065.0	17068.3
gi|820905487|gb|KR653255.1|_Zaire_ebolavirus_isolate_Ebola_virus/H.sapiens-wt/SLE/2014/Makona-20142	18911	18911	1.0	34063.0	17068.2
gi|807052780|gb|KR105331.1|_Zaire_ebolavirus_isolate_Ebola_virus/H.sapiens-wt/SLE/2014/Makona-G5898	18912	18912	1.0	34063.0	17068.2
gi|667852924|gb|KM233077.1|_Zaire_ebolavirus_isolate_Ebola_virus/H.sapiens-wt/SLE/2014/Makona-G3795	18897	18897	1.0	34079.0	17068.1
gi|820905517|gb|KR653258.1|_Zaire_ebolavirus_isolate_Ebola_virus/H.sapiens-wt/SLE/2014/Makona-20143	18922	18922	1.0	34061.0	17067.2
gi|820743715|gb|KR534553.1|_Zaire_ebolavirus_isolate_Ebola_virus/H.sapiens-wt/GIN/2014/Makona-Coyah	18907	18905	0.999894219072	34061.0	17067.2
gi|807052340|gb|KR105287.1|_Zaire_ebolavirus_isolate_Ebola_virus/H.sapiens-wt/SLE/2014/Makona-G4981	18905	18905	1.0	34061.0	17067.2
gi|820905657|gb|KR653272.1|_Zaire_ebolavirus_isolate_Ebola_virus/H.sapiens-wt/SLE/2014/Makona-20143	18912	18912	1.0	34061.0	17067.2
gi|807051611|gb|KR105214.1|_Zaire_ebolavirus_isolate_Ebola_virus/H.sapiens-wt/SLE/2014/Makona-G4133	18917	18917	1.0	34059.0	17066.2
gi|820905527|gb|KR653259.1|_Zaire_ebolavirus_isolate_Ebola_virus/H.sapiens-wt/SLE/2014/Makona-20144	18915	18915	1.0	34059.0	17066.2
gi|820905577|gb|KR653264.1|_Zaire_ebolavirus_isolate_Ebola_virus/H.sapiens-wt/SLE/2014/Makona-20143	18912	18912	1.0	34056.0	17065.6
gi|820743965|gb|KR534578.1|_Zaire_ebolavirus_isolate_Ebola_virus/H.sapiens-wt/GIN/2014/Makona-Conak	18906	18906	1.0	34059.0	17065.3
gi|820905767|gb|KR653283.1|_Zaire_ebolavirus_isolate_Ebola_virus/H.sapiens-wt/SLE/2014/Makona-20141	18912	18912	1.0	34056.0	17064.7
gi|820743875|gb|KR534569.1|_Zaire_ebolavirus_isolate_Ebola_virus/H.sapiens-wt/GIN/2014/Makona-Kindi	18958	18944	0.999261525477	34056.0	17064.7
gi|820905967|gb|KR653303.1|_Zaire_ebolavirus_isolate_Ebola_virus/H.sapiens-wt/SLE/2014/Makona-20141	18917	18917	1.0	34054.0	17063.7
gi|807052750|gb|KR105328.1|_Zaire_ebolavirus_isolate_Ebola_virus/H.sapiens-wt/SLE/2014/Makona-G5844	18895	18895	1.0	34052.0	17062.7
gi|807052700|gb|KR105323.1|_Zaire_ebolavirus_isolate_Ebola_virus/H.sapiens-wt/SLE/2014/Makona-G5743	18895	18895	1.0	34052.0	17062.7
gi|820743495|gb|KR534531.1|_Zaire_ebolavirus_isolate_Ebola_virus/H.sapiens-wt/GIN/2014/Makona-Forec	18906	18906	1.0	34059.0	17062.6
gi|820905347|gb|KR653241.1|_Zaire_ebolavirus_isolate_Ebola_virus/H.sapiens-wt/SLE/2014/Makona-20140	18896	18896	1.0	34059.0	17061.7
gi|807052360|gb|KR105289.1|_Zaire_ebolavirus_isolate_Ebola_virus/H.sapiens-wt/SLE/2014/Makona-G4994	18906	18906	1.0	34050.0	17061.7
gi|820905927|gb|KR653299.1|_Zaire_ebolavirus_isolate_Ebola_virus/H.sapiens-wt/SLE/2014/Makona-20144	18911	18911	1.0	34050.0	17061.7
gi|807052920|gb|KR105345.1|_Zaire_ebolavirus_isolate_Ebola_virus/H.sapiens-wt/SLE/2014/Makona-G6089	18890	18890	1.0	34043.0	17060.9
gi|807052240|gb|KR105277.1|_Zaire_ebolavirus_isolate_Ebola_virus/H.sapiens-wt/SLE/2014/Makona-G4907	18911	18911	1.0	34047.0	17060.2
gi|820743665|gb|KR534548.1|_Zaire_ebolavirus_isolate_Ebola_virus/H.sapiens-wt/GIN/2014/Makona-Kerou	18932	18932	1.0	34047.0	17060.2
gi|820743915|gb|KR534573.1|_Zaire_ebolavirus_isolate_Ebola_virus/H.sapiens-wt/GIN/2014/Makona-Coyah	18930	18929	0.999947173798	34047.0	17060.2
gi|820743735|gb|KR534555.1|_Zaire_ebolavirus_isolate_Ebola_virus/H.sapiens-wt/GIN/2014/Makona-Conak	18893	18893	1.0	34048.0	17059.8
gi|807052410|gb|KR105294.1|_Zaire_ebolavirus_isolate_Ebola_virus/H.sapiens-wt/SLE/2014/Makona-G5019	18894	18894	1.0	34045.0	17059.2
gi|820744085|gb|KR534590.1|_Zaire_ebolavirus_isolate_Ebola_virus/H.sapiens-wt/GIN/2014/Makona-Coyah	18932	18932	1.0	34043.0	17058.2
gi|807052380|gb|KR105291.1|_Zaire_ebolavirus_isolate_Ebola_virus/H.sapiens-wt/SLE/2014/Makona-G4999	18912	18912	1.0	34043.0	17058.2
gi|820743835|gb|KR534565.1|_Zaire_ebolavirus_isolate_Ebola_virus/H.sapiens-wt/GIN/2014/Makona-Forec	18897	18895	0.999894163095	34043.0	17058.2
gi|807052820|gb|KR105335.1|_Zaire_ebolavirus_isolate_Ebola_virus/H.sapiens-wt/SLE/2014/Makona-G5986	18905	18905	1.0	34043.0	17058.2
gi|807052550|gb|KR105308.1|_Zaire_ebolavirus_isolate_Ebola_virus/H.sapiens-wt/SLE/2014/Makona-G5520	18906	18906	1.0	34041.0	17057.2
gi|820743545|gb|KR534536.1|_Zaire_ebolavirus_isolate_Ebola_virus/H.sapiens-wt/GIN/2014/Makona-Conak	18900	18900	1.0	34041.0	17057.2
gi|820743995|gb|KR534581.1|_Zaire_ebolavirus_isolate_Ebola_virus/H.sapiens-wt/GIN/2014/Makona-Conak	18933	18931	0.999894364337	34041.0	17057.2
gi|667852893|gb|KM233074.1|_Zaire_ebolavirus_isolate_Ebola_virus/H.sapiens-wt/SLE/2014/Makona-G3787	18890	18890	1.0	34057.0	17057.1
gi|667852757|gb|KM233061.1|_Zaire_ebolavirus_isolate_Ebola_virus/H.sapiens-wt/SLE/2014/Makona-G3752	18890	18890	1.0	34057.0	17057.1
gi|820905807|gb|KR653287.1|_Zaire_ebolavirus_isolate_Ebola_virus/H.sapiens-wt/SLE/2014/Makona-20140	18909	18909	1.0	34047.0	17056.6
gi|807052590|gb|KR105312.1|_Zaire_ebolavirus_isolate_Ebola_virus/H.sapiens-wt/SLE/2014/Makona-G5617	18914	18914	1.0	34034.0	17056.4
gi|807052620|gb|KR105315.1|_Zaire_ebolavirus_isolate_Ebola_virus/H.sapiens-wt/SLE/2014/Makona-G5647	18905	18905	1.0	34038.0	17055.7
gi|794567746|gb|KR025228.1|_Zaire_ebolavirus_isolate_Ebola_virus_H.sapiens-wt/GBR/2015/Makona-UK3,_	18921	18920	0.999947148671	34038.0	17055.7
gi|820905237|gb|KR653230.1|_Zaire_ebolavirus_isolate_Ebola_virus/H.sapiens-wt/SLE/2014/Makona-20141	18926	18926	1.0	34038.0	17055.7
gi|667852552|gb|KM233041.1|_Zaire_ebolavirus_isolate_Ebola_virus/H.sapiens-wt/SLE/2014/Makona-EM115	18886	18886	1.0	34054.0	17055.6
gi|824040388|gb|KR817197.1|_Zaire_ebolavirus_isolate_Ebola_virus/H.sapiens-wt/GIN/2014/Makona-EM_07	18924	18923	0.999947157049	34045.0	17054.7
gi|824039838|gb|KR817153.1|_Zaire_ebolavirus_isolate_Ebola_virus/H.sapiens-wt/GIN/2014/Makona-EM_07	18897	18897	1.0	34052.0	17054.6
gi|667853009|gb|KM233085.1|_Zaire_ebolavirus_isolate_Ebola_virus/H.sapiens-wt/SLE/2014/Makona-G3808	18882	18882	1.0	34052.0	17054.6
gi|807052480|gb|KR105301.1|_Zaire_ebolavirus_isolate_Ebola_virus/H.sapiens-wt/SLE/2014/Makona-G5244	18937	18937	1.0	34034.0	17053.7
gi|820905407|gb|KR653247.1|_Zaire_ebolavirus_isolate_Ebola_virus/H.sapiens-wt/SLE/2014/Makona-20143	18898	18898	1.0	34039.0	17051.7
gi|820743535|gb|KR534535.1|_Zaire_ebolavirus_isolate_Ebola_virus/H.sapiens-wt/GIN/2014/Makona-Conak	18894	18894	1.0	34039.0	17051.7
gi|820743465|gb|KR534528.1|_Zaire_ebolavirus_isolate_Ebola_virus/H.sapiens-wt/GIN/2014/Makona-Kindi	18925	18925	1.0	34030.0	17051.7
gi|807051941|gb|KR105247.1|_Zaire_ebolavirus_isolate_Ebola_virus/H.sapiens-wt/SLE/2014/Makona-G4415	18905	18905	1.0	34030.0	17051.7
gi|667852696|gb|KM233055.1|_Zaire_ebolavirus_isolate_Ebola_virus/H.sapiens-wt/SLE/2014/Makona-G3734	18878	18878	1.0	34045.0	17051.1
gi|820743925|gb|KR534574.1|_Zaire_ebolavirus_isolate_Ebola_virus/H.sapiens-wt/GIN/2014/Makona-Coyah	18906	18906	1.0	34027.0	17050.2
gi|824038847|gb|KR817074.1|_Zaire_ebolavirus_isolate_Ebola_virus/H.sapiens-wt/GIN/2014/Makona-EM_00	18922	18920	0.999894302928	34027.0	17050.2
gi|820744015|gb|KR534583.1|_Zaire_ebolavirus_isolate_Ebola_virus/H.sapiens-wt/GIN/2014/Makona-Conak	18926	18926	1.0	34030.0	17049.9
gi|667853239|gb|KM233107.1|_Zaire_ebolavirus_isolate_Ebola_virus/H.sapiens-wt/SLE/2014/Makona-G3841	18876	18876	1.0	34041.0	17049.1
gi|667853072|gb|KM233091.1|_Zaire_ebolavirus_isolate_Ebola_virus/H.sapiens-wt/SLE/2014/Makona-G3817	18886	18886	1.0	34041.0	17049.1
gi|824040897|gb|KR817237.1|_Zaire_ebolavirus_isolate_Ebola_virus/H.sapiens-wt/GIN/2014/Makona-EM_08	18911	18909	0.999894241447	34038.0	17048.5
gi|820743675|gb|KR534549.1|_Zaire_ebolavirus_isolate_Ebola_virus/H.sapiens-wt/GIN/2014/Makona-Coyah	18917	18917	1.0	34020.0	17046.7
gi|807052800|gb|KR105333.1|_Zaire_ebolavirus_isolate_Ebola_virus/H.sapiens-wt/SLE/2014/Makona-G5983	18919	18917	0.999894286167	34018.0	17045.7
gi|820743555|gb|KR534537.1|_Zaire_ebolavirus_isolate_Ebola_virus/H.sapiens-wt/GIN/2014/Makona-Conak	18913	18913	1.0	34018.0	17045.7
gi|667853176|gb|KM233101.1|_Zaire_ebolavirus_isolate_Ebola_virus/H.sapiens-wt/SLE/2014/Makona-G3827	18876	18876	1.0	34032.0	17044.6
gi|667852809|gb|KM233066.1|_Zaire_ebolavirus_isolate_Ebola_virus/H.sapiens-wt/SLE/2014/Makona-G3769	18876	18876	1.0	34032.0	17044.6
gi|807051841|gb|KR105237.1|_Zaire_ebolavirus_isolate_Ebola_virus/H.sapiens-wt/SLE/2014/Makona-G4334	18876	18876	1.0	34014.0	17043.7
gi|667852500|gb|KM233036.1|_Zaire_ebolavirus_isolate_Ebola_virus/H.sapiens-wt/SLE/2014/Makona-EM106	18873	18873	1.0	34030.0	17043.6
gi|824039761|gb|KR817147.1|_Zaire_ebolavirus_isolate_Ebola_virus/H.sapiens-wt/GIN/2014/Makona-EM_07	18888	18888	1.0	34027.0	17042.1
gi|824040951|gb|KR817241.1|_Zaire_ebolavirus_isolate_Ebola_virus/H.sapiens-wt/LBR/2014/Makona-EM_08	18931	18926	0.999735882943	34018.0	17041.2
gi|667852945|gb|KM233079.1|_Zaire_ebolavirus_isolate_Ebola_virus/H.sapiens-wt/SLE/2014/Makona-G3798	18870	18870	1.0	34025.0	17041.1
gi|820905887|gb|KR653295.1|_Zaire_ebolavirus_isolate_Ebola_virus/H.sapiens-wt/SLE/2014/Makona-20145	18890	18890	1.0	34016.0	17039.3
--- SRR1613378.fastqsanger ---
# subject	subject length	Total Subject Coverage	Relative Subject Coverage	Best Bit Score	Mean Bit Score
gi|667852686|gb|KM233054.1|_Zaire_ebolavirus_isolate_Ebola_virus/H.sapiens-wt/SLE/2014/Makona-G3729	18948	18940	0.999577791851	34149.0	34149.0
gi|661348705|gb|KM034560.1|_Zaire_ebolavirus_isolate_Ebola_virus/H.sapiens-wt/SLE/2014/Makona-G3682	18952	18940	0.999366821444	34149.0	34149.0
gi|661348675|gb|KM034557.1|_Zaire_ebolavirus_isolate_Ebola_virus/H.sapiens-wt/SLE/2014/Makona-G3677	18956	18940	0.999155940072	34149.0	34149.0
gi|824040782|gb|KR817228.1|_Zaire_ebolavirus_isolate_Ebola_virus/H.sapiens-wt/SLE/2014/Makona-EM_08	18959	18940	0.998997837439	34149.0	34149.0
gi|667852872|gb|KM233072.1|_Zaire_ebolavirus_isolate_Ebola_virus/H.sapiens-wt/SLE/2014/Makona-G3782	18949	18940	0.999525040899	34149.0	34149.0
gi|667852957|gb|KM233080.1|_Zaire_ebolavirus_isolate_Ebola_virus/H.sapiens-wt/SLE/2014/Makona-G3799	18945	18940	0.999736078121	34146.0	34146.0
gi|667852531|gb|KM233039.1|_Zaire_ebolavirus_isolate_Ebola_virus/H.sapiens-wt/SLE/2014/Makona-EM112	18953	18940	0.999314092756	34146.0	34146.0
gi|824040834|gb|KR817232.1|_Zaire_ebolavirus_isolate_Ebola_virus/H.sapiens-wt/LBR/2014/Makona-EM_08	18959	18940	0.998997837439	34146.0	34146.0
gi|667852716|gb|KM233057.1|_Zaire_ebolavirus_isolate_Ebola_virus/H.sapiens-wt/SLE/2014/Makona-G3735	18954	18940	0.999261369632	34146.0	34146.0
gi|667853134|gb|KM233097.1|_Zaire_ebolavirus_isolate_Ebola_virus/H.sapiens-wt/SLE/2014/Makona-G3823	18953	18940	0.999314092756	34146.0	34146.0
gi|667852706|gb|KM233056.1|_Zaire_ebolavirus_isolate_Ebola_virus/H.sapiens-wt/SLE/2014/Makona-G3735	18957	18940	0.999103233634	34146.0	34146.0
gi|667852778|gb|KM233063.1|_Zaire_ebolavirus_isolate_Ebola_virus/H.sapiens-wt/SLE/2014/Makona-G3764	18955	18940	0.999208652071	34146.0	34146.0
gi|824038728|gb|KR817067.1|_Zaire_ebolavirus_isolate_Ebola_virus/H.sapiens-wt/GIN/2014/Makona-EM_00	18958	18940	0.999050532757	34146.0	34146.0
gi|667852635|gb|KM233049.1|_Zaire_ebolavirus_isolate_Ebola_virus/H.sapiens-wt/SLE/2014/Makona-G3707	18946	18940	0.999683310461	34146.0	34146.0
gi|667853228|gb|KM233106.1|_Zaire_ebolavirus_isolate_Ebola_virus/H.sapiens-wt/SLE/2014/Makona-G3840	18945	18938	0.999630509369	34142.0	34142.0
gi|820743345|gb|KR534516.1|_Zaire_ebolavirus_isolate_Ebola_virus/H.sapiens-wt/GIN/2014/Makona-Conak	18958	18940	0.999050532757	34140.0	34140.0
gi|820743265|gb|KR534508.1|_Zaire_ebolavirus_isolate_Ebola_virus/H.sapiens-wt/GIN/2014/Makona-Conak	18952	18940	0.999366821444	34140.0	34140.0
gi|667853124|gb|KM233096.1|_Zaire_ebolavirus_isolate_Ebola_virus/H.sapiens-wt/SLE/2014/Makona-G3822	18953	18940	0.999314092756	34140.0	34140.0
gi|667853301|gb|KM233113.1|_Zaire_ebolavirus_isolate_Ebola_virus/H.sapiens-wt/SLE/2014/Makona-G3856	18958	18940	0.999050532757	34140.0	34140.0
gi|667853197|gb|KM233103.1|_Zaire_ebolavirus_isolate_Ebola_virus/H.sapiens-wt/SLE/2014/Makona-G3831	18950	18940	0.999472295515	34140.0	34140.0
gi|824039296|gb|KR817110.1|_Zaire_ebolavirus_isolate_Ebola_virus/H.sapiens-wt/LBR/2014/Makona-EM_07	18959	18940	0.998997837439	34140.0	34140.0
gi|667852676|gb|KM233053.1|_Zaire_ebolavirus_isolate_Ebola_virus/H.sapiens-wt/SLE/2014/Makona-G3724	18957	18940	0.999103233634	34140.0	34140.0
gi|824038898|gb|KR817078.1|_Zaire_ebolavirus_isolate_Ebola_virus/H.sapiens-wt/GIN/2014/Makona-EM_00	18959	18940	0.998997837439	34140.0	34140.0
gi|667853155|gb|KM233099.1|_Zaire_ebolavirus_isolate_Ebola_virus/H.sapiens-wt/SLE/2014/Makona-G3825	18953	18940	0.999314092756	34140.0	34140.0
gi|667852656|gb|KM233051.1|_Zaire_ebolavirus_isolate_Ebola_virus/H.sapiens-wt/SLE/2014/Makona-G3713	18951	18940	0.999419555696	34140.0	34140.0
gi|820743385|gb|KR534520.1|_Zaire_ebolavirus_isolate_Ebola_virus/H.sapiens-wt/GIN/2014/Makona-Conak	18954	18940	0.999261369632	34140.0	34140.0
[truncated: 2,057 more rows]
