# Supplementary material for: Metavisitor, a Suite of Galaxy Tools for Simple and Rapid Detection and Discovery of Viruses in Deep Sequence Data
Source: PLoS One. 2017 Jan 3;12(1):e0168397. doi: 10.1371/journal.pone.0168397 (PMC5207757; doi:10.1371/journal.pone.0168397)
Supplement: S17 File — These reports are summarized in Table 4. (TXT) [file pone.0168397.s034.txt]

--- SRR1606236.fastqsanger ---
# subject	subject length	Total Subject Coverage	Relative Subject Coverage	Best Bit Score	Mean Bit Score
gi|695314537|gb|KM821925.1|_Lassa_virus_strain_ISTH0964-NIG-2011_segment_S_glycoprotein_precursor_(	3397	3397	1.0	4919.0	4919.0
gi|695314711|gb|KM821947.1|_Lassa_virus_strain_ISTH1129-NIG-2012_segment_S_glycoprotein_precursor_(	3406	3406	1.0	4879.0	4879.0
gi|695314956|gb|KM821974.1|_Lassa_virus_strain_ISTH2065-NIG-2012_segment_S_glycoprotein_precursor_(	3399	3399	1.0	4084.0	4084.0
gi|695314987|gb|KM821977.1|_Lassa_virus_strain_ISTH2069-NIG-2012_segment_S_glycoprotein_precursor_(	3397	3397	1.0	4069.0	4069.0
gi|695314784|gb|KM821956.1|_Lassa_virus_strain_ISTH2025-NIG-2012_segment_L_Z_protein_(Z)_and_polyme	7262	7260	0.999724593776	9175.0	4017.0
gi|695314580|gb|KM821930.1|_Lassa_virus_strain_ISTH1048-NIG-2011_segment_L_Z_protein_(Z)_and_polyme	7258	7257	0.999862220998	8697.0	3813.33333333
gi|695315277|gb|KM822024.1|_Lassa_virus_strain_LASV225-NIG-2010_segment_L_Z_protein_(Z)_and_polymer	7261	7256	0.999311389616	8646.0	3787.66666667
gi|695314468|gb|KM821917.1|_Lassa_virus_strain_ISTH0073-NIG-2011_segment_L_Z_protein_(Z)_and_polyme	7255	7254	0.999862164025	8652.0	3780.83333333
gi|695314549|gb|KM821926.1|_Lassa_virus_strain_ISTH1003-NIG-2011_segment_L_Z_protein_(Z)_and_polyme	7284	7257	0.99629324547	8623.0	3768.0
gi|695315592|gb|KM822081.1|_Lassa_virus_strain_LASV978-NIG-2009_segment_L_Z_protein_(Z)_and_polymer	7228	7227	0.999861649142	8615.0	3762.16666667
gi|695314449|gb|KM821915.1|_Lassa_virus_strain_ISTH0047-NIG-2011_segment_L_Z_protein_(Z)_and_polyme	7254	7253	0.999862145023	8608.0	3759.5
gi|695315690|gb|KM822092.1|_Lassa_virus_strain_LASV990-NIG-2009_segment_L_Z_protein_(Z)_and_polymer	7199	7198	0.999861091818	8496.0	3713.0
gi|695315817|gb|KM822106.1|_Lassa_virus_strain_LASV1015-NIG-2009_segment_L_Z_protein_(Z)_and_polyme	7244	7243	0.999861954721	8390.0	3662.83333333
gi|695315118|gb|KM821991.1|_Lassa_virus_strain_ISTH2316-NIG-2012_segment_L_Z_protein_(Z)_and_polyme	7165	7164	0.999860432659	8403.0	3652.16666667
gi|695315207|gb|KM822003.1|_Lassa_virus_strain_LASV035-NIG-2009_segment_L_Z_protein_(Z)_and_polymer	7176	7175	0.9998606466	8031.0	3537.5
gi|695315301|gb|KM822032.1|_Lassa_virus_strain_LASV241-NIG-2011_segment_L_Z_protein_(Z)_and_polymer	7261	7257	0.999449111693	7836.0	3400.66666667
gi|695315352|gb|KM822046.1|_Lassa_virus_strain_LASV254-NIG-2011_segment_L_Z_protein_(Z)_and_polymer	7260	7258	0.999724517906	7777.0	3395.16666667
gi|695314801|gb|KM821958.1|_Lassa_virus_strain_ISTH2031-NIG-2012_segment_L_Z_protein_(Z)_and_polyme	7259	7256	0.999586719934	7802.0	3385.16666667
gi|695315390|gb|KM822054.1|_Lassa_virus_strain_LASV271-NIG-2010_segment_L_Z_protein_(Z)_and_polymer	7263	7258	0.999311579237	7786.0	3379.0
gi|316308892|gb|GU481079.1|_Lassa_virus_strain_Nig08-A47_Z_protein_(Z)_and_polymerase_(L)_genes,_co	7226	7225	0.99986161085	7770.0	3377.66666667
gi|695315620|gb|KM822085.1|_Lassa_virus_strain_LASV981-NIG-2009_segment_L_Z_protein_(Z)_and_polymer	7248	7247	0.999862030905	7739.0	3376.5
gi|695314600|gb|KM821932.1|_Lassa_virus_strain_ISTH1058-NIG-2011_segment_L_Z_protein_(Z)_and_polyme	7252	7251	0.999862107005	7750.0	3374.0
gi|695315380|gb|KM822052.1|_Lassa_virus_strain_LASV267-NIG-2010_segment_L_Z_protein_(Z)_and_polymer	7231	7230	0.999861706541	7746.0	3373.33333333
gi|695315185|gb|KM821999.1|_Lassa_virus_strain_LASV003-NIG-2008_segment_L_Z_protein_(Z)_and_polymer	7252	7251	0.999862107005	7753.0	3373.33333333
gi|695314835|gb|KM821962.1|_Lassa_virus_strain_ISTH2042-NIG-2012_segment_L_Z_protein_(Z)_and_polyme	7258	7257	0.999862220998	7761.0	3373.16666667
gi|695314502|gb|KM821921.1|_Lassa_virus_strain_ISTH0531-NIG-2011_segment_L_Z_protein_(Z)_and_polyme	7255	7254	0.999862164025	7730.0	3372.83333333
gi|695315785|gb|KM822102.1|_Lassa_virus_strain_LASV1008-NIG-2009_segment_L_Z_protein_(Z)_and_polyme	7244	7243	0.999861954721	7753.0	3370.66666667
gi|695314817|gb|KM821960.1|_Lassa_virus_strain_ISTH2037-NIG-2012_segment_L_Z_protein_(Z)_and_polyme	7255	7253	0.99972432805	7757.0	3369.5
gi|695315295|gb|KM822030.1|_Lassa_virus_strain_LASV239-NIG-2010_segment_L_Z_protein_(Z)_and_polymer	7260	7259	0.999862258953	7752.0	3367.33333333
gi|695315037|gb|KM821981.1|_Lassa_virus_strain_ISTH2129-NIG-2012_segment_L_Z_protein_(Z)_and_polyme	7261	7260	0.999862277923	7743.0	3366.0
gi|316308880|gb|GU481075.1|_Lassa_virus_strain_Nig08-A37_Z_protein_(Z)_and_polymerase_(L)_genes,_co	7226	7220	0.999169665098	7750.0	3364.5
gi|695315528|gb|KM822073.1|_Lassa_virus_strain_LASV971-NIG-2009_segment_L_Z_protein_(Z)_and_polymer	7254	7253	0.999862145023	7762.0	3363.66666667
gi|695315153|gb|KM821995.1|_Lassa_virus_strain_ISTH2358-NIG-2012_segment_L_Z_protein_(Z)_and_polyme	7250	7249	0.999862068966	7669.0	3362.0
gi|695315192|gb|KM822001.1|_Lassa_virus_strain_LASV006-NIG-2008_segment_L_Z_protein_(Z)_and_polymer	7250	7249	0.999862068966	7665.0	3357.0
gi|695315638|gb|KM822087.1|_Lassa_virus_strain_LASV982-NIG-2009_segment_L_Z_protein_(Z)_and_polymer	7241	7240	0.999861897528	7667.0	3356.66666667
gi|316308886|gb|GU481077.1|_Lassa_virus_strain_Nig08-A41_Z_protein_(Z)_and_polymerase_(L)_genes,_co	7225	7224	0.999861591696	7753.0	3356.66666667
gi|695315320|gb|KM822038.1|_Lassa_virus_strain_LASV246-NIG-2010_segment_L_Z_protein_(Z)_and_polymer	7257	7254	0.999586606036	7759.0	3356.33333333
gi|695314430|gb|KM821913.1|_Lassa_virus_strain_ISTH0012-NIG-2011_segment_L_Z_protein_(Z)_and_polyme	7253	7252	0.999862126017	7730.0	3354.33333333
gi|695314852|gb|KM821964.1|_Lassa_virus_strain_ISTH2046-NIG-2012_segment_L_Z_protein_(Z)_and_polyme	7243	7240	0.999585806986	7750.0	3353.83333333
gi|695314739|gb|KM821950.1|_Lassa_virus_strain_ISTH2010-NIG-2012_segment_L_Z_protein_(Z)_and_polyme	7256	7255	0.999862183021	7703.0	3353.16666667
gi|695315430|gb|KM822061.1|_Lassa_virus_strain_LASV719-NIG-2009_segment_L_Z_protein_(Z)_and_polymer	7238	7237	0.999861840287	7716.0	3352.16666667
gi|695315268|gb|KM822021.1|_Lassa_virus_strain_LASV221-NIG-2010_segment_L_Z_protein_(Z)_and_polymer	7255	7254	0.999862164025	7750.0	3350.66666667
gi|695315170|gb|KM821997.1|_Lassa_virus_strain_ISTH2376-NIG-2012_segment_L_Z_protein_(Z)_and_polyme	7245	7242	0.999585921325	7735.0	3349.83333333
gi|695315283|gb|KM822026.1|_Lassa_virus_strain_LASV229-NIG-2010_segment_L_Z_protein_(Z)_and_polymer	7266	7259	0.999036608863	7708.0	3349.16666667
gi|695315397|gb|KM822056.1|_Lassa_virus_strain_LASV274-NIG-2010_segment_L_Z_protein_(Z)_and_polymer	7255	7253	0.99972432805	7707.0	3349.16666667
gi|695315330|gb|KM822040.1|_Lassa_virus_strain_LASV250-NIG-2011_segment_L_Z_protein_(Z)_and_polymer	7270	7269	0.999862448418	7739.0	3347.83333333
gi|695314769|gb|KM821954.1|_Lassa_virus_strain_ISTH2020-NIG-2012_segment_L_Z_protein_(Z)_and_polyme	7254	7253	0.999862145023	7712.0	3347.0
gi|695315314|gb|KM822036.1|_Lassa_virus_strain_LASV245-NIG-2011_segment_L_Z_protein_(Z)_and_polymer	7253	7250	0.99958637805	7726.0	3343.66666667
gi|695315373|gb|KM822050.1|_Lassa_virus_strain_LASV263-NIG-2011_segment_L_Z_protein_(Z)_and_polymer	7259	7258	0.999862239978	7735.0	3342.66666667
gi|695315832|gb|KM822108.1|_Lassa_virus_strain_LASV1016-NIG-2009_segment_L_Z_protein_(Z)_and_polyme	7218	7217	0.999861457467	7714.0	3340.66666667
gi|695315250|gb|KM822015.1|_Lassa_virus_strain_LASV056-NIG-2008_segment_L_Z_protein_(Z)_and_polymer	7233	7232	0.999861744781	7743.0	3339.0
gi|695314683|gb|KM821942.1|_Lassa_virus_strain_ISTH1111-NIG-2011_segment_L_Z_protein_(Z)_and_polyme	7245	7244	0.999861973775	7607.0	3337.66666667
gi|695314708|gb|KM821946.1|_Lassa_virus_strain_ISTH1129-NIG-2012_segment_L_Z_protein_(Z)_and_polyme	7257	7256	0.999862202012	7663.0	3336.33333333
gi|695314412|gb|KM821911.1|_Lassa_virus_strain_ISTH0009-NIG-2011_segment_L_Z_protein_(Z)_and_polyme	7251	7250	0.999862087988	7661.0	3334.66666667
gi|695314754|gb|KM821952.1|_Lassa_virus_strain_ISTH2016-NIG-2012_segment_L_Z_protein_(Z)_and_polyme	7261	7257	0.999449111693	7663.0	3334.33333333
gi|695315344|gb|KM822044.1|_Lassa_virus_strain_LASV253-NIG-2011_segment_L_Z_protein_(Z)_and_polymer	7264	7256	0.998898678414	7645.0	3333.66666667
gi|695315747|gb|KM822098.1|_Lassa_virus_strain_LASV993-NIG-2009_segment_L_Z_protein_(Z)_and_polymer	7217	7216	0.999861438271	7663.0	3333.0
gi|695315307|gb|KM822034.1|_Lassa_virus_strain_LASV242-NIG-2010_segment_L_Z_protein_(Z)_and_polymer	7265	7257	0.998898830007	7651.0	3332.66666667
gi|695315365|gb|KM822048.1|_Lassa_virus_strain_LASV256-NIG-2010_segment_L_Z_protein_(Z)_and_polymer	7258	7257	0.999862220998	7685.0	3331.66666667
gi|695315492|gb|KM822068.1|_Lassa_virus_strain_LASV966-NIG-2009_segment_L_Z_protein_(Z)_and_polymer	7247	7246	0.999862011867	7625.0	3330.66666667
gi|695314616|gb|KM821934.1|_Lassa_virus_strain_ISTH1064-NIG-2011_segment_L_Z_protein_(Z)_and_polyme	7258	7257	0.999862220998	7683.0	3330.33333333
gi|695315289|gb|KM822028.1|_Lassa_virus_strain_LASV237-NIG-2010_segment_L_Z_protein_(Z)_and_polymer	7262	7257	0.99931148444	7649.0	3329.33333333
gi|695315671|gb|KM822090.1|_Lassa_virus_strain_LASV989-NIG-2009_segment_L_Z_protein_(Z)_and_polymer	7249	7248	0.999862049938	7620.0	3327.66666667
gi|695315796|gb|KM822104.1|_Lassa_virus_strain_LASV1011-NIG-2009_segment_L_Z_protein_(Z)_and_polyme	7253	7252	0.999862126017	7717.0	3325.33333333
gi|695315232|gb|KM822009.1|_Lassa_virus_strain_LASV046-NIG-2009_segment_L_Z_protein_(Z)_and_polymer	7230	7229	0.999861687414	7663.0	3324.66666667
gi|695314916|gb|KM821970.1|_Lassa_virus_strain_ISTH2061-NIG-2012_segment_L_Z_protein_(Z)_and_polyme	7258	7257	0.999862220998	7651.0	3322.5
gi|695314483|gb|KM821919.1|_Lassa_virus_strain_ISTH0230-NIG-2011_segment_L_Z_protein_(Z)_and_polyme	7228	7227	0.999861649142	7672.0	3321.83333333
gi|695315088|gb|KM821987.1|_Lassa_virus_strain_ISTH2304-NIG-2012_segment_L_Z_protein_(Z)_and_polyme	7247	7246	0.999862011867	7624.0	3319.66666667
gi|695315052|gb|KM821983.1|_Lassa_virus_strain_ISTH2217-NIG-2012_segment_L_Z_protein_(Z)_and_polyme	7258	7257	0.999862220998	7658.0	3319.5
gi|695315557|gb|KM822077.1|_Lassa_virus_strain_LASV976-NIG-2009_segment_L_Z_protein_(Z)_and_polymer	7223	7222	0.999861553371	7627.0	3318.66666667
gi|695315256|gb|KM822017.1|_Lassa_virus_strain_LASV058-NIG-2008_segment_L_Z_protein_(Z)_and_polymer	7244	7243	0.999861954721	7597.0	3315.0
gi|695314520|gb|KM821923.1|_Lassa_virus_strain_ISTH0595-NIG-2011_segment_L_Z_protein_(Z)_and_polyme	7253	7252	0.999862126017	7663.0	3314.33333333
gi|695315262|gb|KM822019.1|_Lassa_virus_strain_LASV063-NIG-2009_segment_L_Z_protein_(Z)_and_polymer	7240	7239	0.999861878453	7672.0	3313.66666667
gi|695315506|gb|KM822070.1|_Lassa_virus_strain_LASV967-NIG-2009_segment_L_Z_protein_(Z)_and_polymer	7232	7232	1.0	7681.0	3312.83333333
gi|695315244|gb|KM822013.1|_Lassa_virus_strain_LASV052-NIG-2008_segment_L_Z_protein_(Z)_and_polymer	7223	7222	0.999861553371	7671.0	3312.33333333
gi|695315766|gb|KM822100.1|_Lassa_virus_strain_LASV1000-NIG-2009_segment_L_Z_protein_(Z)_and_polyme	7235	7234	0.999861782999	7615.0	3310.33333333
gi|695315238|gb|KM822011.1|_Lassa_virus_strain_LASV049-NIG-2009_segment_L_Z_protein_(Z)_and_polymer	7244	7243	0.999861954721	7591.0	3306.66666667
gi|695314630|gb|KM821936.1|_Lassa_virus_strain_ISTH1069-NIG-2011_segment_L_Z_protein_(Z)_and_polyme	7258	7257	0.999862220998	7577.0	3305.5
gi|695315606|gb|KM822083.1|_Lassa_virus_strain_LASV979-NIG-2009_segment_L_Z_protein_(Z)_and_polymer	7213	7212	0.999861361431	7580.0	3303.83333333
gi|695314566|gb|KM821928.1|_Lassa_virus_strain_ISTH1038-NIG-2011_segment_L_Z_protein_(Z)_and_polyme	7252	7251	0.999862107005	7589.0	3292.66666667
gi|695315709|gb|KM822094.1|_Lassa_virus_strain_LASV991-NIG-2009_segment_L_Z_protein_(Z)_and_polymer	7199	7193	0.99916655091	7597.0	3290.0
gi|695315104|gb|KM821989.1|_Lassa_virus_strain_ISTH2312-NIG-2012_segment_L_Z_protein_(Z)_and_polyme	7254	7253	0.999862145023	7613.0	3288.33333333
gi|695315456|gb|KM822064.1|_Lassa_virus_strain_LASV737-NIG-2009_segment_L_Z_protein_(Z)_and_polymer	7202	7200	0.999722299361	7553.0	3285.33333333
gi|695314725|gb|KM821948.1|_Lassa_virus_strain_ISTH1137-NIG-2011_segment_L_Z_protein_(Z)_and_polyme	7258	7256	0.999724441995	7548.0	3285.33333333
gi|695315539|gb|KM822075.1|_Lassa_virus_strain_LASV975-NIG-2009_segment_L_Z_protein_(Z)_and_polymer	7184	7181	0.999582405345	7588.0	3283.5
gi|695314648|gb|KM821938.1|_Lassa_virus_strain_ISTH1096-NIG-2012_segment_L_Z_protein_(Z)_and_polyme	7259	7258	0.999862239978	7631.0	3281.66666667
gi|695315218|gb|KM822005.1|_Lassa_virus_strain_LASV042-NIG-2009_segment_L_Z_protein_(Z)_and_polymer	7236	7235	0.999861802101	7523.0	3281.5
gi|695314667|gb|KM821940.1|_Lassa_virus_strain_ISTH1107-NIG-2012_segment_L_Z_protein_(Z)_and_polyme	7254	7253	0.999862145023	7526.0	3272.16666667
gi|695314898|gb|KM821968.1|_Lassa_virus_strain_ISTH2057-NIG-2012_segment_L_Z_protein_(Z)_and_polyme	7251	7250	0.999862087988	7467.0	3272.16666667
gi|695315137|gb|KM821993.1|_Lassa_virus_strain_ISTH2334-NIG-2012_segment_L_Z_protein_(Z)_and_polyme	7224	7223	0.999861572536	7514.0	3263.66666667
gi|695314876|gb|KM821966.1|_Lassa_virus_strain_ISTH2050-NIG-2012_segment_L_Z_protein_(Z)_and_polyme	7137	7136	0.999859885106	7488.0	3229.16666667
gi|695314787|gb|KM821957.1|_Lassa_virus_strain_ISTH2025-NIG-2012_segment_S_glycoprotein_precursor_(	3408	3407	0.99970657277	6145.0	3102.0
gi|695314698|gb|KM821944.1|_Lassa_virus_strain_ISTH1121-NIG-2012_segment_L_Z_protein_(Z)_and_polyme	7239	7234	0.999309296864	7146.0	3097.66666667
gi|695315071|gb|KM821985.1|_Lassa_virus_strain_ISTH2271-NIG-2012_segment_L_Z_protein_(Z)_and_polyme	7209	7195	0.998057983077	7083.0	3053.16666667
gi|695314583|gb|KM821931.1|_Lassa_virus_strain_ISTH1048-NIG-2011_segment_S_glycoprotein_precursor_(	3409	3408	0.999706658844	5844.0	2951.5
gi|695315228|gb|KM822008.1|_Lassa_virus_strain_LASV045-NIG-2009_segment_S_glycoprotein_precursor_(G	3387	3387	1.0	5838.0	2948.5
gi|695314552|gb|KM821927.1|_Lassa_virus_strain_ISTH1003-NIG-2011_segment_S_glycoprotein_precursor_(	3407	3407	1.0	5802.0	2930.5
gi|695315595|gb|KM822082.1|_Lassa_virus_strain_LASV978-NIG-2009_segment_S_glycoprotein_precursor_(G	3400	3400	1.0	5781.0	2920.0
gi|695314471|gb|KM821918.1|_Lassa_virus_strain_ISTH0073-NIG-2011_segment_S_glycoprotein_precursor_(	3407	3407	1.0	5766.0	2912.5
gi|695314452|gb|KM821916.1|_Lassa_virus_strain_ISTH0047-NIG-2011_segment_S_glycoprotein_precursor_(	3407	3407	1.0	5743.0	2898.3
gi|695315280|gb|KM822025.1|_Lassa_virus_strain_LASV225-NIG-2010_segment_S_glycoprotein_precursor_(G	3412	3407	0.998534583822	5730.0	2894.5
gi|695315693|gb|KM822093.1|_Lassa_virus_strain_LASV990-NIG-2009_segment_S_glycoprotein_precursor_(G	3365	3365	1.0	5730.0	2894.5
gi|695315333|gb|KM822041.1|_Lassa_virus_strain_LASV250-NIG-2011_segment_S_glycoprotein_precursor_(G	3408	3407	0.99970657277	5685.0	2872.0
gi|695315820|gb|KM822107.1|_Lassa_virus_strain_LASV1015-NIG-2009_segment_S_glycoprotein_precursor_(	3402	3401	0.999706055262	5683.0	2871.0
gi|695315121|gb|KM821992.1|_Lassa_virus_strain_ISTH2316-NIG-2012_segment_S_glycoprotein_precursor_(	3364	3364	1.0	5638.0	2848.5
gi|695315210|gb|KM822004.1|_Lassa_virus_strain_LASV035-NIG-2009_segment_S_glycoprotein_precursor_(G	3384	3384	1.0	5602.0	2830.5
gi|695315225|gb|KM822007.1|_Lassa_virus_strain_LASV045-NIG-2009_segment_L_Z_protein_(Z)_and_polymer	7226	7159	0.990727926931	7945.0	2817.55
gi|695315574|gb|KM822079.1|_Lassa_virus_strain_LASV977-NIG-2009_segment_L_Z_protein_(Z)_and_polymer	7188	7184	0.999443516973	7443.0	2791.91428571
gi|695315406|gb|KM822058.1|_Lassa_virus_strain_LASV711-NIG-2009_segment_L_Z_protein_(Z)_and_polymer	7141	7136	0.999299817953	7414.0	2776.15714286
gi|695313221|gb|KM821779.1|_Lassa_virus_strain_G636-SLE-2009_segment_S_glycoprotein_precursor_(GPC)	3400	3344	0.983529411765	2729.0	2729.0
gi|695313351|gb|KM821794.1|_Lassa_virus_strain_G1180-SLE-2010_segment_S_glycoprotein_precursor_(GPC	3395	3248	0.956701030928	2663.0	2663.0
gi|695313496|gb|KM821814.1|_Lassa_virus_strain_G1792-SLE-2011_segment_S_glycoprotein_precursor_(GPC	3397	3346	0.984986753017	2654.0	2654.0
gi|425867967|gb|JX985085.1|_Mopeia_Lassa_virus_reassortant_29_strain_IGS-22_segment_S_glycoprotein_	3399	3344	0.983818770227	2652.0	2652.0
gi|695313745|gb|KM821843.1|_Lassa_virus_strain_G2315-SLE-2012_segment_S_glycoprotein_precursor_(GPC	3371	3247	0.963215663008	2641.0	2641.0
gi|695314173|gb|KM821887.1|_Lassa_virus_strain_G3101-SLE-2013_segment_S_glycoprotein_precursor_(GPC	3357	3248	0.967530533214	2636.0	2636.0
gi|425867921|gb|JX985053.1|_Mopeia_Lassa_virus_reassortant_29_strain_IGS-2_segment_S_glycoprotein_p	3401	3345	0.983534254631	2621.0	2621.0
gi|425867924|gb|JX985055.1|_Mopeia_Lassa_virus_reassortant_29_strain_IGS-3_segment_S_glycoprotein_p	3379	3247	0.960935187925	2621.0	2621.0
gi|425867973|gb|JX985089.1|_Mopeia_Lassa_virus_reassortant_29_strain_IGS-24_segment_S_glycoprotein_	3389	3247	0.958099734435	2605.0	2605.0
gi|695313665|gb|KM821833.1|_Lassa_virus_strain_G2230-SLE-2012_segment_S_glycoprotein_precursor_(GPC	3395	3346	0.985567010309	2603.0	2603.0
gi|695315877|gb|KM822113.1|_Lassa_virus_strain_LM222-SLE-2010_segment_S_glycoprotein_precursor_(GPC	3391	3248	0.957829548806	2601.0	2601.0
gi|695314670|gb|KM821941.1|_Lassa_virus_strain_ISTH1107-NIG-2012_segment_S_glycoprotein_precursor_(	3406	3405	0.99970640047	5135.0	2597.0
gi|695315859|gb|KM822111.1|_Lassa_virus_strain_LM032-SLE-2010_segment_S_glycoprotein_precursor_(GPC	3392	3342	0.985259433962	2581.0	2581.0
gi|695315317|gb|KM822037.1|_Lassa_virus_strain_LASV245-NIG-2011_segment_S_glycoprotein_precursor_(G	3405	3405	1.0	5083.0	2571.0
gi|695313320|gb|KM821790.1|_Lassa_virus_strain_G806-SLE-2010_segment_S_glycoprotein_precursor_(GPC)	3374	3247	0.962359217546	2567.0	2567.0
gi|695315341|gb|KM822043.1|_Lassa_virus_strain_LASV251-NIG-2010_segment_S_glycoprotein_precursor_(G	3402	3402	1.0	5075.0	2567.0
gi|695315520|gb|KM822072.1|_Lassa_virus_strain_LASV969-NIG-2009_segment_S_glycoprotein_precursor_(G	3410	3409	0.999706744868	5074.0	2566.5
gi|695315835|gb|KM822109.1|_Lassa_virus_strain_LASV1016-NIG-2009_segment_S_glycoprotein_precursor_(	3392	3392	1.0	5066.0	2562.5
gi|695315799|gb|KM822105.1|_Lassa_virus_strain_LASV1011-NIG-2009_segment_S_glycoprotein_precursor_(	3401	3401	1.0	5066.0	2562.5
gi|695314757|gb|KM821953.1|_Lassa_virus_strain_ISTH2016-NIG-2012_segment_S_glycoprotein_precursor_(	3412	3406	0.998241500586	5063.0	2561.0
gi|695314619|gb|KM821935.1|_Lassa_virus_strain_ISTH1064-NIG-2011_segment_S_glycoprotein_precursor_(	3409	3408	0.999706658844	5056.0	2557.5
gi|695315560|gb|KM822078.1|_Lassa_virus_strain_LASV976-NIG-2009_segment_S_glycoprotein_precursor_(G	3394	3394	1.0	5043.0	2551.0
gi|695314486|gb|KM821920.1|_Lassa_virus_strain_ISTH0230-NIG-2011_segment_S_glycoprotein_precursor_(	3401	3401	1.0	5043.0	2551.0
gi|695315292|gb|KM822029.1|_Lassa_virus_strain_LASV237-NIG-2010_segment_S_glycoprotein_precursor_(G	3410	3408	0.999413489736	5041.0	2550.0
gi|695315195|gb|KM822002.1|_Lassa_virus_strain_LASV006-NIG-2008_segment_S_glycoprotein_precursor_(G	3398	3398	1.0	5041.0	2550.0
gi|695315674|gb|KM822091.1|_Lassa_virus_strain_LASV989-NIG-2009_segment_S_glycoprotein_precursor_(G	3408	3407	0.99970657277	5039.0	2549.0
gi|695315355|gb|KM822047.1|_Lassa_virus_strain_LASV254-NIG-2011_segment_S_glycoprotein_precursor_(G	3412	3407	0.998534583822	5039.0	2549.0
gi|695314633|gb|KM821937.1|_Lassa_virus_strain_ISTH1069-NIG-2011_segment_S_glycoprotein_precursor_(	3408	3408	1.0	5038.0	2548.5
gi|695315376|gb|KM822051.1|_Lassa_virus_strain_LASV263-NIG-2011_segment_S_glycoprotein_precursor_(G	3406	3406	1.0	5036.0	2547.5
gi|695314603|gb|KM821933.1|_Lassa_virus_strain_ISTH1058-NIG-2011_segment_S_glycoprotein_precursor_(	3406	3406	1.0	5034.0	2546.5
gi|695315323|gb|KM822039.1|_Lassa_virus_strain_LASV246-NIG-2010_segment_S_glycoprotein_precursor_(G	3407	3406	0.999706486645	5034.0	2546.5
gi|695314804|gb|KM821959.1|_Lassa_virus_strain_ISTH2031-NIG-2012_segment_S_glycoprotein_precursor_(	3407	3407	1.0	5030.0	2544.5
gi|695315444|gb|KM822063.1|_Lassa_virus_strain_LASV736-NIG-2009_segment_S_glycoprotein_precursor_(G	3389	3389	1.0	5030.0	2544.5
gi|695315055|gb|KM821984.1|_Lassa_virus_strain_ISTH2217-NIG-2012_segment_S_glycoprotein_precursor_(	3410	3407	0.999120234604	5030.0	2544.5
gi|695314728|gb|KM821949.1|_Lassa_virus_strain_ISTH1137-NIG-2011_segment_S_glycoprotein_precursor_(	3403	3403	1.0	5029.0	2544.0
gi|695315788|gb|KM822103.1|_Lassa_virus_strain_LASV1008-NIG-2009_segment_S_glycoprotein_precursor_(	3393	3393	1.0	5029.0	2544.0
gi|695314651|gb|KM821939.1|_Lassa_virus_strain_ISTH1096-NIG-2012_segment_S_glycoprotein_precursor_(	3402	3402	1.0	5027.0	2543.0
gi|695315769|gb|KM822101.1|_Lassa_virus_strain_LASV1000-NIG-2009_segment_S_glycoprotein_precursor_(	3385	3385	1.0	5027.0	2543.0
gi|695315400|gb|KM822057.1|_Lassa_virus_strain_LASV274-NIG-2010_segment_S_glycoprotein_precursor_(G	3407	3407	1.0	5027.0	2543.0
gi|695315383|gb|KM822053.1|_Lassa_virus_strain_LASV267-NIG-2010_segment_S_glycoprotein_precursor_(G	3406	3406	1.0	5023.0	2541.0
gi|695315459|gb|KM822065.1|_Lassa_virus_strain_LASV737-NIG-2009_segment_S_glycoprotein_precursor_(G	3393	3393	1.0	5023.0	2541.0
gi|695314415|gb|KM821912.1|_Lassa_virus_strain_ISTH0009-NIG-2011_segment_S_glycoprotein_precursor_(	3407	3407	1.0	5027.0	2540.3
gi|695314742|gb|KM821951.1|_Lassa_virus_strain_ISTH2010-NIG-2012_segment_S_glycoprotein_precursor_(	3408	3407	0.99970657277	5021.0	2540.0
gi|695314919|gb|KM821971.1|_Lassa_virus_strain_ISTH2061-NIG-2012_segment_S_glycoprotein_precursor_(	3408	3407	0.99970657277	5021.0	2540.0
gi|695315409|gb|KM822059.1|_Lassa_virus_strain_LASV711-NIG-2009_segment_S_glycoprotein_precursor_(G	3383	3383	1.0	5020.0	2539.5
gi|695314505|gb|KM821922.1|_Lassa_virus_strain_ISTH0531-NIG-2011_segment_S_glycoprotein_precursor_(	3407	3407	1.0	5018.0	2538.5
gi|695315298|gb|KM822031.1|_Lassa_virus_strain_LASV239-NIG-2010_segment_S_glycoprotein_precursor_(G	3409	3407	0.999413317688	5016.0	2537.5
gi|695315304|gb|KM822033.1|_Lassa_virus_strain_LASV241-NIG-2011_segment_S_glycoprotein_precursor_(G	3421	3415	0.998246126863	5016.0	2537.5
gi|695315750|gb|KM822099.1|_Lassa_virus_strain_LASV993-NIG-2009_segment_S_glycoprotein_precursor_(G	3388	3388	1.0	5014.0	2536.5
gi|695315310|gb|KM822035.1|_Lassa_virus_strain_LASV242-NIG-2010_segment_S_glycoprotein_precursor_(G	3413	3407	0.998242015822	5009.0	2534.0
gi|695315368|gb|KM822049.1|_Lassa_virus_strain_LASV256-NIG-2010_segment_S_glycoprotein_precursor_(G	3407	3407	1.0	5009.0	2534.0
gi|316308877|gb|GU481074.1|_Lassa_virus_strain_Nig08-A37_glycoprotein_precursor_(GPC)_and_nucleopro	3375	3374	0.999703703704	5007.0	2533.0
gi|695315347|gb|KM822045.1|_Lassa_virus_strain_LASV253-NIG-2011_segment_S_glycoprotein_precursor_(G	3406	3405	0.99970640047	5005.0	2532.0
gi|695315482|gb|KM822067.1|_Lassa_virus_strain_LASV746-NIG-2009_segment_S_glycoprotein_precursor_(G	3372	3372	1.0	5005.0	2532.0
gi|316308889|gb|GU481078.1|_Lassa_virus_strain_Nig08-A47_glycoprotein_precursor_(GPC)_and_nucleopro	3374	3374	1.0	5003.0	2531.0
gi|695314855|gb|KM821965.1|_Lassa_virus_strain_ISTH2046-NIG-2012_segment_S_glycoprotein_precursor_(	3402	3402	1.0	5003.0	2531.0
gi|695315393|gb|KM822055.1|_Lassa_virus_strain_LASV271-NIG-2010_segment_S_glycoprotein_precursor_(G	3395	3393	0.99941089838	5003.0	2531.0
gi|695314433|gb|KM821914.1|_Lassa_virus_strain_ISTH0012-NIG-2011_segment_S_glycoprotein_precursor_(	3407	3407	1.0	5003.0	2531.0
gi|695314772|gb|KM821955.1|_Lassa_virus_strain_ISTH2020-NIG-2012_segment_S_glycoprotein_precursor_(	3408	3408	1.0	5002.0	2530.5
gi|695315433|gb|KM822062.1|_Lassa_virus_strain_LASV719-NIG-2009_segment_S_glycoprotein_precursor_(G	3396	3396	1.0	5002.0	2530.5
gi|695315188|gb|KM822000.1|_Lassa_virus_strain_LASV003-NIG-2008_segment_S_glycoprotein_precursor_(G	3402	3401	0.999706055262	5002.0	2530.5
gi|695315247|gb|KM822014.1|_Lassa_virus_strain_LASV052-NIG-2008_segment_S_glycoprotein_precursor_(G	3386	3386	1.0	5002.0	2530.5
gi|695315140|gb|KM821994.1|_Lassa_virus_strain_ISTH2334-NIG-2012_segment_S_glycoprotein_precursor_(	3376	3376	1.0	4998.0	2528.5
gi|695315609|gb|KM822084.1|_Lassa_virus_strain_LASV979-NIG-2009_segment_S_glycoprotein_precursor_(G	3379	3379	1.0	4998.0	2528.5
gi|316308883|gb|GU481076.1|_Lassa_virus_strain_Nig08-A41_glycoprotein_precursor_(GPC)_and_nucleopro	3374	3374	1.0	4998.0	2528.5
gi|695315656|gb|KM822089.1|_Lassa_virus_strain_LASV988-NIG-2009_segment_S_glycoprotein_precursor_(G	3362	3362	1.0	4994.0	2526.5
gi|695315286|gb|KM822027.1|_Lassa_virus_strain_LASV229-NIG-2010_segment_S_glycoprotein_precursor_(G	3412	3408	0.998827667057	4983.0	2521.0
gi|695315235|gb|KM822010.1|_Lassa_virus_strain_LASV046-NIG-2009_segment_S_glycoprotein_precursor_(G	3367	3367	1.0	4982.0	2520.5
gi|695315040|gb|KM821982.1|_Lassa_virus_strain_ISTH2129-NIG-2012_segment_S_glycoprotein_precursor_(	3408	3407	0.99970657277	4982.0	2520.5
gi|695315495|gb|KM822069.1|_Lassa_virus_strain_LASV966-NIG-2009_segment_S_glycoprotein_precursor_(G	3406	3405	0.99970640047	4978.0	2518.5
gi|695315641|gb|KM822088.1|_Lassa_virus_strain_LASV982-NIG-2009_segment_S_glycoprotein_precursor_(G	3398	3398	1.0	4974.0	2516.5
gi|695315271|gb|KM822022.1|_Lassa_virus_strain_LASV221-NIG-2010_segment_S_glycoprotein_precursor_(G	3409	3409	1.0	4973.0	2516.0
gi|695314838|gb|KM821963.1|_Lassa_virus_strain_ISTH2042-NIG-2012_segment_S_glycoprotein_precursor_(	3405	3404	0.999706314244	4971.0	2515.0
gi|695315265|gb|KM822020.1|_Lassa_virus_strain_LASV063-NIG-2009_segment_S_glycoprotein_precursor_(G	3397	3397	1.0	4967.0	2513.0
gi|695314523|gb|KM821924.1|_Lassa_virus_strain_ISTH0595-NIG-2011_segment_S_glycoprotein_precursor_(	3402	3402	1.0	4967.0	2513.0
gi|695314901|gb|KM821969.1|_Lassa_virus_strain_ISTH2057-NIG-2012_segment_S_glycoprotein_precursor_(	3401	3401	1.0	4965.0	2512.0
gi|695315091|gb|KM821988.1|_Lassa_virus_strain_ISTH2304-NIG-2012_segment_S_glycoprotein_precursor_(	3402	3402	1.0	4964.0	2511.5
gi|695315712|gb|KM822095.1|_Lassa_virus_strain_LASV991-NIG-2009_segment_S_glycoprotein_precursor_(G	3372	3372	1.0	4964.0	2511.5
gi|695315542|gb|KM822076.1|_Lassa_virus_strain_LASV975-NIG-2009_segment_S_glycoprotein_precursor_(G	3363	3363	1.0	4960.0	2509.5
gi|695314686|gb|KM821943.1|_Lassa_virus_strain_ISTH1111-NIG-2011_segment_S_glycoprotein_precursor_(	3407	3407	1.0	4958.0	2508.5
gi|695315107|gb|KM821990.1|_Lassa_virus_strain_ISTH2312-NIG-2012_segment_S_glycoprotein_precursor_(	3403	3402	0.99970614164	4958.0	2508.5
gi|695314879|gb|KM821967.1|_Lassa_virus_strain_ISTH2050-NIG-2012_segment_S_glycoprotein_precursor_(	3402	3402	1.0	4958.0	2508.5
gi|695315274|gb|KM822023.1|_Lassa_virus_strain_LASV224-NIG-2010_segment_S_glycoprotein_precursor_(G	3405	3403	0.999412628488	4956.0	2507.5
gi|695315156|gb|KM821996.1|_Lassa_virus_strain_ISTH2358-NIG-2012_segment_S_glycoprotein_precursor_(	3402	3402	1.0	4955.0	2507.0
gi|695315623|gb|KM822086.1|_Lassa_virus_strain_LASV981-NIG-2009_segment_S_glycoprotein_precursor_(G	3403	3402	0.99970614164	4955.0	2507.0
gi|695315173|gb|KM821998.1|_Lassa_virus_strain_ISTH2376-NIG-2012_segment_S_glycoprotein_precursor_(	3396	3396	1.0	4953.0	2506.0
gi|695315531|gb|KM822074.1|_Lassa_virus_strain_LASV971-NIG-2009_segment_S_glycoprotein_precursor_(G	3407	3406	0.999706486645	4947.0	2503.0
gi|695315509|gb|KM822071.1|_Lassa_virus_strain_LASV967-NIG-2009_segment_S_glycoprotein_precursor_(G	3386	3386	1.0	4944.0	2501.5
gi|695315241|gb|KM822012.1|_Lassa_virus_strain_LASV049-NIG-2009_segment_S_glycoprotein_precursor_(G	3393	3393	1.0	4933.0	2496.0
gi|695314569|gb|KM821929.1|_Lassa_virus_strain_ISTH1038-NIG-2011_segment_S_glycoprotein_precursor_(	3402	3402	1.0	4928.0	2493.5
gi|695315731|gb|KM822097.1|_Lassa_virus_strain_LASV992-NIG-2009_segment_S_glycoprotein_precursor_(G	3309	3309	1.0	4926.0	2492.5
gi|695315470|gb|KM822066.1|_Lassa_virus_strain_LASV738-NIG-2009_segment_S_glycoprotein_precursor_(G	3355	3355	1.0	4924.0	2491.5
gi|695315221|gb|KM822006.1|_Lassa_virus_strain_LASV042-NIG-2009_segment_S_glycoprotein_precursor_(G	3395	3395	1.0	4919.0	2489.0
gi|695315259|gb|KM822018.1|_Lassa_virus_strain_LASV058-NIG-2008_segment_S_glycoprotein_precursor_(G	3396	3396	1.0	4917.0	2488.0
gi|695315253|gb|KM822016.1|_Lassa_virus_strain_LASV056-NIG-2008_segment_S_glycoprotein_precursor_(G	3402	3401	0.999706055262	4908.0	2483.5
gi|695314937|gb|KM821972.1|_Lassa_virus_strain_ISTH2064-NIG-2012_segment_S_glycoprotein_precursor_(	3395	3395	1.0	4908.0	2483.5
gi|695314701|gb|KM821945.1|_Lassa_virus_strain_ISTH1121-NIG-2012_segment_S_glycoprotein_precursor_(	3413	3407	0.998242015822	4886.0	2472.5
gi|695314820|gb|KM821961.1|_Lassa_virus_strain_ISTH2037-NIG-2012_segment_S_glycoprotein_precursor_(	3407	3407	1.0	4886.0	2472.5
gi|695315338|gb|KM822042.1|_Lassa_virus_strain_LASV251-NIG-2010_segment_L_Z_protein_(Z)_and_polymer	7257	7180	0.989389554912	5234.0	2471.875
gi|695315016|gb|KM821980.1|_Lassa_virus_strain_ISTH2121-NIG-2012_segment_S_glycoprotein_precursor_(	3388	3307	0.976092089728	2471.0	2471.0
gi|695314953|gb|KM821973.1|_Lassa_virus_strain_ISTH2065-NIG-2012_segment_L_Z_protein_(Z)_and_polyme	7116	7109	0.999016301293	5726.0	2466.5
gi|695314972|gb|KM821975.1|_Lassa_virus_strain_ISTH2066-NIG-2012_segment_L_Z_protein_(Z)_and_polyme	7157	7125	0.995528852871	5710.0	2464.5
gi|695315577|gb|KM822080.1|_Lassa_virus_strain_LASV977-NIG-2009_segment_S_glycoprotein_precursor_(G	3353	3351	0.999403519237	4868.0	2463.5
gi|695315728|gb|KM822096.1|_Lassa_virus_strain_LASV992-NIG-2009_segment_L_Z_protein_(Z)_and_polymer	7132	7055	0.989203589456	7072.0	2450.775
gi|695315074|gb|KM821986.1|_Lassa_virus_strain_ISTH2271-NIG-2012_segment_S_glycoprotein_precursor_(	3402	3402	1.0	4837.0	2448.0
gi|695315421|gb|KM822060.1|_Lassa_virus_strain_LASV716-NIG-2009_segment_S_glycoprotein_precursor_(G	3281	3280	0.999695214874	4792.0	2425.5
gi|695315001|gb|KM821978.1|_Lassa_virus_strain_ISTH2094-NIG-2012_segment_L_Z_protein_(Z)_and_polyme	7258	7257	0.999862220998	5411.0	2286.83333333
gi|316308862|gb|GU481069.1|_Lassa_virus_strain_Nig08-04_Z_protein_(Z)_and_polymerase_(L)_genes,_com	7230	7220	0.998616874136	5398.0	2270.83333333
gi|9294838|gb|AF181854.1|_Lassa_virus_strain_803213_glycoprotein_precursor_and_nucleoprotein_genes	3372	3372	1.0	4210.0	2136.3
gi|695314975|gb|KM821976.1|_Lassa_virus_strain_ISTH2066-NIG-2012_segment_S_glycoprotein_precursor_(	3406	3405	0.99970640047	4161.0	2110.0
gi|695315004|gb|KM821979.1|_Lassa_virus_strain_ISTH2094-NIG-2012_segment_S_glycoprotein_precursor_(	3410	3410	1.0	3748.0	1903.5
gi|316308859|gb|GU481068.1|_Lassa_virus_strain_Nig08-04_glycoprotein_precursor_(GPC)_and_nucleoprot	3377	3354	0.993189221202	3723.0	1891.0
gi|49037380|gb|AY628201.1|_Lassa_virus_strain_Macenta_segment_S,_complete_sequence	3399	3344	0.983818770227	2789.0	1425.8
gi|695313837|gb|KM821852.1|_Lassa_virus_strain_G2405-SLE-2012_segment_S_glycoprotein_precursor_(GPC	3391	3298	0.972574461811	2782.0	1422.3
gi|695314159|gb|KM821886.1|_Lassa_virus_strain_G3076-SLE-2013_segment_S_glycoprotein_precursor_(GPC	3267	3247	0.993878175696	2782.0	1422.3
gi|695316044|gb|KM822130.1|_Lassa_virus_strain_Z0947-SLE-2011_segment_S_glycoprotein_precursor_(GPC	3397	3396	0.999705622608	2769.0	1415.8
gi|695316062|gb|KM822132.1|_Lassa_virus_strain_Z0948-SLE-2011_segment_S_glycoprotein_precursor_(GPC	3395	3346	0.985567010309	2767.0	1414.8
gi|695313362|gb|KM821796.1|_Lassa_virus_strain_G1190-SLE-2010_segment_S_glycoprotein_precursor_(GPC	3402	3396	0.99823633157	2765.0	1413.8
gi|695313465|gb|KM821810.1|_Lassa_virus_strain_G1727-SLE-2011_segment_S_glycoprotein_precursor_(GPC	3400	3396	0.998823529412	2762.0	1412.3
gi|695314089|gb|KM821880.1|_Lassa_virus_strain_G2944-SLE-2012_segment_S_glycoprotein_precursor_(GPC	3393	3298	0.972001178898	2758.0	1410.3
gi|695314286|gb|KM821899.1|_Lassa_virus_strain_G3206-SLE-2013_segment_S_glycoprotein_precursor_(GPC	3397	3248	0.956137768619	2753.0	1407.8
gi|49037392|gb|AY628205.1|_Lassa_virus_strain_Z148_segment_S,_complete_sequence	3396	3341	0.983804475854	2753.0	1407.8
gi|695316006|gb|KM822126.1|_Lassa_virus_strain_LM779-SLE-2012_segment_S_glycoprotein_precursor_(GPC	3376	3248	0.962085308057	2747.0	1407.5
gi|695313506|gb|KM821815.1|_Lassa_virus_strain_G1897-SLE-2011_segment_S_glycoprotein_precursor_(GPC	3389	3248	0.958394806728	2738.0	1403.0
gi|695315893|gb|KM822115.1|_Lassa_virus_strain_LM395-SLE-2009_segment_S_glycoprotein_precursor_(GPC	3395	3345	0.985272459499	2740.0	1401.3
gi|695314052|gb|KM821876.1|_Lassa_virus_strain_G2903-SLE-2012_segment_S_glycoprotein_precursor_(GPC	3384	3248	0.959810874704	2738.0	1400.3
gi|695314382|gb|KM821909.1|_Lassa_virus_strain_G3278-SLE-2013_segment_S_glycoprotein_precursor_(GPC	3391	3297	0.972279563551	2738.0	1400.3
gi|695313989|gb|KM821869.1|_Lassa_virus_strain_G2615-SLE-2012_segment_S_glycoprotein_precursor_(GPC	3364	3298	0.980380499405	2736.0	1399.3
gi|695315915|gb|KM822117.1|_Lassa_virus_strain_LM765-SLE-2012_segment_S_glycoprotein_precursor_(GPC	3386	3298	0.974010632014	2736.0	1399.3
gi|695314398|gb|KM821910.1|_Lassa_virus_strain_G3283-SLE-2013_segment_S_glycoprotein_precursor_(GPC	3269	3248	0.993576017131	2735.0	1398.8
gi|695313856|gb|KM821854.1|_Lassa_virus_strain_G2427-SLE-2012_segment_S_glycoprotein_precursor_(GPC	3361	3247	0.966081523356	2733.0	1397.8
gi|695313945|gb|KM821861.1|_Lassa_virus_strain_G2557-SLE-2012_segment_S_glycoprotein_precursor_(GPC	3396	3347	0.985571260306	2727.0	1394.8
gi|695313681|gb|KM821835.1|_Lassa_virus_strain_G2259-SLE-2012_segment_S_glycoprotein_precursor_(GPC	3397	3347	0.985281130409	2726.0	1394.3
gi|695314200|gb|KM821890.1|_Lassa_virus_strain_G3110-SLE-2013_segment_S_glycoprotein_precursor_(GPC	3383	3248	0.9600945906	2726.0	1394.3
gi|695314189|gb|KM821889.1|_Lassa_virus_strain_G3106-SLE-2013_segment_S_glycoprotein_precursor_(GPC	3396	3247	0.956124852768	2724.0	1393.3
gi|695313652|gb|KM821832.1|_Lassa_virus_strain_G2222-SLE-2011_segment_S_glycoprotein_precursor_(GPC	3393	3247	0.956970232832	2724.0	1393.3
gi|695314127|gb|KM821884.1|_Lassa_virus_strain_G3016-SLE-2013_segment_S_glycoprotein_precursor_(GPC	3396	3247	0.956124852768	2724.0	1393.3
gi|695313435|gb|KM821806.1|_Lassa_virus_strain_G1646-SLE-2011_segment_S_glycoprotein_precursor_(GPC	3394	3344	0.985268120212	2720.0	1391.3
gi|695313532|gb|KM821818.1|_Lassa_virus_strain_G1959-SLE-2011_segment_S_glycoprotein_precursor_(GPC	3402	3346	0.98353909465	2729.0	1391.3
gi|695314252|gb|KM821895.1|_Lassa_virus_strain_G3157-SLE-2013_segment_S_glycoprotein_precursor_(GPC	3296	3248	0.985436893204	2720.0	1391.3
gi|695314217|gb|KM821892.1|_Lassa_virus_strain_G3148-SLE-2013_segment_S_glycoprotein_precursor_(GPC	3392	3298	0.972287735849	2718.0	1390.3
gi|695313374|gb|KM821798.1|_Lassa_virus_strain_G1200-LIB-2010_segment_S_glycoprotein_precursor_(GPC	3402	3346	0.98353909465	2718.0	1390.3
gi|695313974|gb|KM821867.1|_Lassa_virus_strain_G2612-SLE-2012_segment_S_glycoprotein_precursor_(GPC	3386	3248	0.959243945659	2717.0	1389.8
gi|695313337|gb|KM821792.1|_Lassa_virus_strain_G808-SLE-2010_segment_S_glycoprotein_precursor_(GPC)	3397	3345	0.984692375626	2708.0	1388.0
gi|695313480|gb|KM821812.1|_Lassa_virus_strain_G1774-SLE-2011_segment_S_glycoprotein_precursor_(GPC	3401	3395	0.998235812996	2713.0	1387.8
gi|323903302|gb|HQ688673.1|_Lassa_virus_strain_recombinant_Josiah_segment_S,_complete_sequence	3401	3346	0.983828285798	2711.0	1386.8
gi|323903299|gb|HQ688672.1|_Lassa_virus_strain_Josiah_segment_S,_complete_sequence	3401	3346	0.983828285798	2711.0	1386.8
gi|695313821|gb|KM821850.1|_Lassa_virus_strain_G2392-SLE-2012_segment_S_glycoprotein_precursor_(GPC	3400	3343	0.983235294118	2704.0	1386.0
gi|695313287|gb|KM821787.1|_Lassa_virus_strain_G733-SLE-2010_segment_S_glycoprotein_precursor_(GPC)	3399	3346	0.984407178582	2709.0	1385.8
gi|695314316|gb|KM821902.1|_Lassa_virus_strain_G3229-SLE-2013_segment_S_glycoprotein_precursor_(GPC	3403	3346	0.983250073465	2706.0	1384.3
gi|331412|gb|K03362.1|LSVNG_Lassa_virus_(strain_GA391)_nucleocapsid_gene,_complete_cds	1830	1829	0.999453551913	1384.0	1384.0
gi|695314004|gb|KM821871.1|_Lassa_virus_strain_G2723-SLE-2012_segment_S_glycoprotein_precursor_(GPC	3373	3248	0.962941002075	2704.0	1383.3
gi|695314362|gb|KM821907.1|_Lassa_virus_strain_G3253-SLE-2013_segment_S_glycoprotein_precursor_(GPC	3307	3248	0.982159056547	2702.0	1382.3
gi|425867970|gb|JX985087.1|_Mopeia_Lassa_virus_reassortant_29_strain_IGS-23_segment_S_glycoprotein_	3397	3248	0.956137768619	2702.0	1382.3
gi|56699501|ref|NC_006573.1|_Mopeia_Lassa_reassortant_29_segment_S,_complete_genome	3402	3346	0.98353909465	2700.0	1381.3
gi|695313449|gb|KM821808.1|_Lassa_virus_strain_G1647-SLE-2011_segment_S_glycoprotein_precursor_(GPC	3395	3247	0.956406480118	2700.0	1381.3
gi|425867919|gb|JX985051.1|_Mopeia_Lassa_virus_reassortant_29_strain_IGS-1_segment_S_glycoprotein_p	3399	3346	0.984407178582	2700.0	1381.3
gi|425867935|gb|JX985063.1|_Mopeia_Lassa_virus_reassortant_29_strain_IGS-10_segment_S_glycoprotein_	3400	3346	0.984117647059	2700.0	1381.3
gi|55667952|gb|AY772168.1|_Mopeia_Lassa_reassortant_29_segment_S,_complete_sequence	3402	3346	0.98353909465	2700.0	1381.3
gi|425867950|gb|JX985073.1|_Mopeia_Lassa_virus_reassortant_29_strain_IGS-16_segment_S_glycoprotein_	3393	3248	0.957264957265	2699.0	1380.8
gi|425867944|gb|JX985069.1|_Mopeia_Lassa_virus_reassortant_29_strain_IGS-13_segment_S_glycoprotein_	3402	3346	0.98353909465	2695.0	1378.8
gi|425867961|gb|JX985081.1|_Mopeia_Lassa_virus_reassortant_29_strain_IGS-20_segment_S_glycoprotein_	3402	3346	0.98353909465	2695.0	1378.8
gi|695313694|gb|KM821837.1|_Lassa_virus_strain_G2263-SLE-2012_segment_S_glycoprotein_precursor_(GPC	3402	3346	0.98353909465	2695.0	1378.8
gi|695313584|gb|KM821824.1|_Lassa_virus_strain_G2147-SLE-2011_segment_S_glycoprotein_precursor_(GPC	3395	3346	0.985567010309	2693.0	1377.8
gi|695313519|gb|KM821816.1|_Lassa_virus_strain_G1932-SLE-2011_segment_S_glycoprotein_precursor_(GPC	3397	3396	0.999705622608	2693.0	1377.8
gi|425867941|gb|JX985067.1|_Mopeia_Lassa_virus_reassortant_29_strain_IGS-12_segment_S_glycoprotein_	3396	3345	0.984982332155	2693.0	1377.8
gi|425867958|gb|JX985079.1|_Mopeia_Lassa_virus_reassortant_29_strain_IGS-19_segment_S_glycoprotein_	3385	3248	0.95952732644	2693.0	1377.8
gi|425867938|gb|JX985065.1|_Mopeia_Lassa_virus_reassortant_29_strain_IGS-11_segment_S_glycoprotein_	3389	3248	0.958394806728	2693.0	1377.8
gi|425867929|gb|JX985059.1|_Mopeia_Lassa_virus_reassortant_29_strain_IGS-7_segment_S_glycoprotein_p	3379	3248	0.961231133471	2693.0	1377.8
gi|695314063|gb|KM821877.1|_Lassa_virus_strain_G2906-SLE-2012_segment_S_glycoprotein_precursor_(GPC	3382	3247	0.960082791248	2700.0	1376.8
gi|425867976|gb|JX985091.1|_Mopeia_Lassa_virus_reassortant_29_strain_IGS-25_segment_S_glycoprotein_	3402	3346	0.98353909465	2691.0	1376.8
gi|425867955|gb|JX985077.1|_Mopeia_Lassa_virus_reassortant_29_strain_IGS-18_segment_S_glycoprotein_	3384	3248	0.959810874704	2690.0	1376.3
gi|425867979|gb|JX985093.1|_Mopeia_Lassa_virus_reassortant_29_strain_IGS-26_segment_S_glycoprotein_	3391	3248	0.957829548806	2690.0	1376.3
gi|425867932|gb|JX985061.1|_Mopeia_Lassa_virus_reassortant_29_strain_IGS-9_segment_S_glycoprotein_p	3376	3248	0.962085308057	2690.0	1376.3
gi|695314018|gb|KM821872.1|_Lassa_virus_strain_G2789-SLE-2012_segment_S_glycoprotein_precursor_(GPC	3315	3248	0.979788838612	2686.0	1374.3
gi|37729933|gb|AY179173.1|_Lassa_virus_strain_NL_glycoprotein_precursor_(GPC)_and_nucleoprotein_(NP	3364	3248	0.965517241379	2684.0	1373.3
gi|695314268|gb|KM821897.1|_Lassa_virus_strain_G3170-SLE-2013_segment_S_glycoprotein_precursor_(GPC	3393	3248	0.957264957265	2684.0	1373.3
gi|695314346|gb|KM821906.1|_Lassa_virus_strain_G3248-SLE-2013_segment_S_glycoprotein_precursor_(GPC	3391	3248	0.957829548806	2684.0	1373.3
gi|695313967|gb|KM821865.1|_Lassa_virus_strain_G2587-SLE-2012_segment_S_glycoprotein_precursor_(GPC	3395	3245	0.955817378498	2681.0	1371.8
gi|695313914|gb|KM821857.1|_Lassa_virus_strain_G2511-SLE-2012_segment_S_glycoprotein_precursor_(GPC	3395	3344	0.984977908689	2681.0	1371.8
gi|425867982|gb|JX985095.1|_Mopeia_Lassa_virus_reassortant_29_strain_IGS-27_segment_S_glycoprotein_	3407	3352	0.983856765483	2681.0	1371.8
gi|695313728|gb|KM821841.1|_Lassa_virus_strain_G2295-SLE-2012_segment_S_glycoprotein_precursor_(GPC	3400	3344	0.983529411765	2677.0	1369.8
gi|695314110|gb|KM821882.1|_Lassa_virus_strain_G3010-SLE-2013_segment_S_glycoprotein_precursor_(GPC	3402	3346	0.98353909465	2684.0	1368.8
gi|695313567|gb|KM821822.1|_Lassa_virus_strain_G2141-SLE-2011_segment_S_glycoprotein_precursor_(GPC	3397	3346	0.984986753017	2675.0	1368.8
gi|695313272|gb|KM821785.1|_Lassa_virus_strain_G693-SLE-2009_segment_S_glycoprotein_precursor_(GPC)	3399	3346	0.984407178582	2675.0	1368.8
gi|695315970|gb|KM822122.1|_Lassa_virus_strain_LM776-SLE-2012_segment_S_glycoprotein_precursor_(GPC	3391	3248	0.957829548806	2672.0	1367.3
gi|695313805|gb|KM821848.1|_Lassa_virus_strain_G2384-SLE-2012_segment_S_glycoprotein_precursor_(GPC	3380	3248	0.960946745562	2672.0	1367.3
gi|695313204|gb|KM821777.1|_Lassa_virus_strain_G610-SLE-2009_segment_S_glycoprotein_precursor_(GPC)	3400	3346	0.984117647059	2670.0	1366.3
gi|695313308|gb|KM821789.1|_Lassa_virus_strain_G771-SLE-2010_segment_S_glycoprotein_precursor_(GPC)	3400	3346	0.984117647059	2670.0	1366.3
gi|695313957|gb|KM821863.1|_Lassa_virus_strain_G2565-SLE-2012_segment_S_glycoprotein_precursor_(GPC	3400	3346	0.984117647059	2670.0	1366.3
gi|695313767|gb|KM821845.1|_Lassa_virus_strain_G2318-SLE-2012_segment_S_glycoprotein_precursor_(GPC	3390	3248	0.958112094395	2666.0	1364.3
gi|695313929|gb|KM821859.1|_Lassa_virus_strain_G2554-SLE-2012_segment_S_glycoprotein_precursor_(GPC	3399	3344	0.983818770227	2666.0	1364.3
gi|695313150|gb|KM821773.1|_Lassa_virus_strain_G502-SLE-2009_segment_S_glycoprotein_precursor_(GPC)	3394	3346	0.985857395404	2666.0	1364.3
gi|695315947|gb|KM822120.1|_Lassa_virus_strain_LM774-SLE-2012_segment_S_glycoprotein_precursor_(GPC	3398	3346	0.984696880518	2657.0	1359.8
gi|58641|emb|X52400.1|_Nigeria_Lassa_virus_S_(small)_RNA_for_glycoprotein_precursor_(GPC)_and_nucle	3417	3413	0.998829382499	2655.0	1358.8
gi|316308865|gb|GU481070.1|_Lassa_virus_strain_Nig08-A18_glycoprotein_precursor_(GPC)_and_nucleopro	3382	3294	0.973979893554	2654.0	1358.3
gi|695313550|gb|KM821820.1|_Lassa_virus_strain_G1960-SLE-2011_segment_S_glycoprotein_precursor_(GPC	3401	3346	0.983828285798	2652.0	1357.3
gi|695313614|gb|KM821828.1|_Lassa_virus_strain_G2184-SLE-2011_segment_S_glycoprotein_precursor_(GPC	3400	3346	0.984117647059	2648.0	1355.3
gi|695313634|gb|KM821830.1|_Lassa_virus_strain_G2197-SLE-2011_segment_S_glycoprotein_precursor_(GPC	3392	3248	0.957547169811	2648.0	1355.3
gi|695315988|gb|KM822124.1|_Lassa_virus_strain_LM778-SLE-2012_segment_S_glycoprotein_precursor_(GPC	3404	3346	0.982961222092	2645.0	1353.8
gi|695313418|gb|KM821804.1|_Lassa_virus_strain_G1618-SLE-2011_segment_S_glycoprotein_precursor_(GPC	3392	3343	0.985554245283	2630.0	1346.3
gi|695314074|gb|KM821878.1|_Lassa_virus_strain_G2934-SLE-2012_segment_S_glycoprotein_precursor_(GPC	3339	3248	0.972746331237	2623.0	1342.8
gi|695313184|gb|KM821775.1|_Lassa_virus_strain_G503-SLE-2009_segment_S_glycoprotein_precursor_(GPC)	3397	3396	0.999705622608	2617.0	1339.8
gi|297381012|gb|GU830839.1|_Lassa_virus_strain_BA366_glycoprotein_precursor_(GPC)_and_nucleoprotein	3358	3247	0.966944609887	2612.0	1337.3
gi|695313599|gb|KM821826.1|_Lassa_virus_strain_G2165-SLE-2011_segment_S_glycoprotein_precursor_(GPC	3398	3346	0.984696880518	2612.0	1337.3
gi|567840478|gb|KF478768.1|_Lassa_virus_strain_Ouoma-R123_segment_S,_partial_sequence	3410	3337	0.978592375367	2594.0	1331.0
gi|695314141|gb|KM821885.1|_Lassa_virus_strain_G3034-SLE-2013_segment_S_glycoprotein_precursor_(GPC	3339	3248	0.972746331237	2594.0	1328.3
gi|695313785|gb|KM821847.1|_Lassa_virus_strain_G2363-SLE-2012_segment_S_glycoprotein_precursor_(GPC	3396	3346	0.985276796231	2583.0	1322.8
gi|316308871|gb|GU481072.1|_Lassa_virus_strain_Nig08-A19_glycoprotein_precursor_(GPC)_and_nucleopro	3383	3294	0.973691989359	2578.0	1320.3
gi|567840475|gb|KF478767.1|_Lassa_virus_strain_Komina-R16_segment_S,_partial_sequence	3421	3390	0.990938322128	2545.0	1304.7
gi|695313402|gb|KM821802.1|_Lassa_virus_strain_G1529-SLE-2011_segment_S_glycoprotein_precursor_(GPC	3401	3395	0.998235812996	2545.0	1303.8
gi|425867927|gb|JX985057.1|_Mopeia_Lassa_virus_reassortant_29_strain_IGS-4_segment_S_glycoprotein_p	3389	3212	0.94777220419	1416.0	1290.0
gi|695314329|gb|KM821904.1|_Lassa_virus_strain_G3234-SLE-2013_segment_S_glycoprotein_precursor_(GPC	3348	3248	0.970131421744	2502.0	1282.3
gi|16033352|gb|AF333969.1|_Lassa_virus_glycoprotein_precursor_(GP)_and_nucleoprotein_(NP)_genes,_co	3367	3242	0.962874962875	2500.0	1279.5
gi|354681510|emb|FR832711.1|_Lassa_virus_S_segment,_strain_AV,_genomic_RNA	3392	3337	0.983785377358	2493.0	1277.8
gi|46373061|gb|AF246121.2|_Lassa_virus_strain_AV_glycoprotein_precursor_(GPC)_and_nucleoprotein_(NP	3391	3337	0.984075493955	2493.0	1277.8
gi|425867953|gb|JX985075.1|_Mopeia_Lassa_virus_reassortant_29_strain_IGS-17_segment_S_glycoprotein_	3400	3179	0.935	1279.0	1258.5
gi|695315929|gb|KM822118.1|_Lassa_virus_strain_LM771-SLE-2012_segment_S_glycoprotein_precursor_(GPC	3394	3216	0.947554507955	2426.0	1240.7
gi|49037401|gb|AY628208.1|_Lassa_virus_strain_Acar_3080_segment_S,_complete_sequence	3427	3297	0.962065946892	2415.0	1237.0
gi|695313706|gb|KM821838.1|_Lassa_virus_strain_G2280-SLE-2012_segment_L_Z_protein_(Z)_and_polymeras	7296	7040	0.964912280702	2531.0	1230.6
gi|9294835|gb|AF181853.1|_Lassa_virus_strain_LP_glycoprotein_precursor_and_nucleoprotein_genes,_com	3390	3286	0.969321533923	2399.0	1229.0
gi|57236529|gb|AY693637.1|_Lassa_virus_strain_Nig04-010_polymerase_(L)_gene,_partial_cds	781	781	1.0	1213.0	1213.0
gi|695313432|gb|KM821805.1|_Lassa_virus_strain_G1646-SLE-2011_segment_L_Z_protein_(Z)_and_polymeras	7270	6980	0.960110041265	2502.0	1212.6
gi|695313284|gb|KM821786.1|_Lassa_virus_strain_G733-SLE-2010_segment_L_Z_protein_(Z)_and_polymerase	7286	6984	0.958550645073	2477.0	1202.2
gi|37955035|gb|AY179174.1|AY179175S2_Lassa_virus_strain_CSF_polymerase_(L)_gene,_complete_cds	6736	6602	0.980106888361	2367.0	1184.6
gi|1906546|gb|U63094.1|_Lassa_virus_L_protein_gene,_complete_cds	6842	6632	0.969307220111	2313.0	1180.6
gi|531063912|gb|JX845169.1|_Lassa_virus_isolate_JIR76_nucleoprotein_gene,_partial_cds	1752	1671	0.953767123288	1180.0	1180.0
gi|567840456|gb|KF478764.1|_Lassa_virus_strain_Ouoma-R123_segment_L,_partial_sequence	6811	6602	0.969314344443	2329.0	1170.6
gi|567840454|gb|KF478763.1|_Lassa_virus_strain_Soromba-R30_segment_L,_partial_sequence	6880	6519	0.947529069767	2318.0	1140.8
gi|695313782|gb|KM821846.1|_Lassa_virus_strain_G2363-SLE-2012_segment_L_Z_protein_(Z)_and_polymeras	7272	6965	0.957783278328	2621.0	1094.16666667
gi|695313942|gb|KM821860.1|_Lassa_virus_strain_G2557-SLE-2012_segment_L_Z_protein_(Z)_and_polymeras	7300	7030	0.96301369863	2596.0	1088.66666667
gi|695313334|gb|KM821791.1|_Lassa_virus_strain_G808-SLE-2010_segment_L_Z_protein_(Z)_and_polymerase	7286	7020	0.963491627779	2599.0	1088.66666667
gi|695313596|gb|KM821825.1|_Lassa_virus_strain_G2165-SLE-2011_segment_L_Z_protein_(Z)_and_polymeras	7296	6978	0.956414473684	2549.0	1086.16666667
gi|695313385|gb|KM821799.1|_Lassa_virus_strain_G1442-SLE-2011_segment_L_Z_protein_(Z)_and_polymeras	7291	7094	0.972980386778	2607.0	1086.0
gi|695313678|gb|KM821834.1|_Lassa_virus_strain_G2259-SLE-2012_segment_L_Z_protein_(Z)_and_polymeras	7208	7117	0.987375138735	2578.0	1077.16666667
gi|695313371|gb|KM821797.1|_Lassa_virus_strain_G1200-LIB-2010_segment_L_Z_protein_(Z)_and_polymeras	7204	6976	0.968350916158	2535.0	1073.33333333
gi|695313218|gb|KM821778.1|_Lassa_virus_strain_G636-SLE-2009_segment_L_Z_protein_(Z)_and_polymerase	7288	7041	0.966108671789	2542.0	1071.16666667
gi|695313181|gb|KM821774.1|_Lassa_virus_strain_G503-SLE-2009_segment_L_Z_protein_(Z)_and_polymerase	7279	7020	0.964418189312	2587.0	1066.0
gi|6016476|gb|U73035.2|LVU73035_Lassa_virus_ring-finger_protein_gene,_complete_cds	5465	5230	0.956999085087	2509.0	1064.2
gi|323903308|gb|HQ688675.1|_Lassa_virus_strain_recombinant_Josiah_segment_L,_complete_sequence	7285	7040	0.966369251887	2535.0	1064.16666667
gi|323903305|gb|HQ688674.1|_Lassa_virus_strain_Josiah_segment_L,_complete_sequence	7285	7040	0.966369251887	2529.0	1064.0
gi|49037383|gb|AY628202.1|_Lassa_virus_strain_Josiah_segment_L,_complete_sequence	7285	7040	0.966369251887	2526.0	1062.5
gi|695313611|gb|KM821827.1|_Lassa_virus_strain_G2184-SLE-2011_segment_L_Z_protein_(Z)_and_polymeras	7293	7038	0.965034965035	2533.0	1062.0
gi|695314107|gb|KM821881.1|_Lassa_virus_strain_G3010-SLE-2013_segment_L_Z_protein_(Z)_and_polymeras	7270	7020	0.965612104539	2497.0	1061.33333333
gi|695313954|gb|KM821862.1|_Lassa_virus_strain_G2565-SLE-2012_segment_L_Z_protein_(Z)_and_polymeras	7292	7020	0.962698848053	2513.0	1057.0
gi|695313631|gb|KM821829.1|_Lassa_virus_strain_G2197-SLE-2011_segment_L_Z_protein_(Z)_and_polymeras	7241	6958	0.960917000414	2452.0	1056.0
gi|374095906|gb|JN650518.1|_Lassa_virus_strain_Josiah_segment_L,_partial_sequence	7274	7034	0.96700577399	2515.0	1055.83333333
gi|695315890|gb|KM822114.1|_Lassa_virus_strain_LM395-SLE-2009_segment_L_Z_protein_(Z)_and_polymeras	7275	7019	0.964810996564	2531.0	1054.83333333
gi|695313529|gb|KM821817.1|_Lassa_virus_strain_G1959-SLE-2011_segment_L_Z_protein_(Z)_and_polymeras	7290	7020	0.962962962963	2513.0	1054.83333333
gi|695315856|gb|KM822110.1|_Lassa_virus_strain_LM032-SLE-2010_segment_L_Z_protein_(Z)_and_polymeras	7271	7020	0.965479301334	2544.0	1054.33333333
gi|695313581|gb|KM821823.1|_Lassa_virus_strain_G2147-SLE-2011_segment_L_Z_protein_(Z)_and_polymeras	7325	7041	0.961228668942	2535.0	1053.66666667
gi|23343512|ref|NC_004297.1|_Lassa_virus_segment_L,_complete_sequence	7279	7034	0.96634153043	2509.0	1052.66666667
gi|6016474|gb|U73034.2|LVU73034_Lassa_virus_Z_protein_and_L_protein_genes,_complete_cds	7279	7034	0.96634153043	2509.0	1052.66666667
gi|695313477|gb|KM821811.1|_Lassa_virus_strain_G1774-SLE-2011_segment_L_Z_protein_(Z)_and_polymeras	7284	7020	0.963756177924	2497.0	1051.83333333
gi|695314379|gb|KM821908.1|_Lassa_virus_strain_G3278-SLE-2013_segment_L_Z_protein_(Z)_and_polymeras	7284	6963	0.955930807249	2529.0	1049.33333333
gi|695313305|gb|KM821788.1|_Lassa_virus_strain_G771-SLE-2010_segment_L_Z_protein_(Z)_and_polymerase	7281	7020	0.964153275649	2500.0	1048.5
gi|695313269|gb|KM821784.1|_Lassa_virus_strain_G693-SLE-2009_segment_L_Z_protein_(Z)_and_polymerase	7284	7020	0.963756177924	2500.0	1048.5
gi|695314033|gb|KM821873.1|_Lassa_virus_strain_G2868-SLE-2012_segment_L_Z_protein_(Z)_and_polymeras	7288	7042	0.966245883644	2464.0	1043.66666667
gi|695313201|gb|KM821776.1|_Lassa_virus_strain_G610-SLE-2009_segment_L_Z_protein_(Z)_and_polymerase	7281	7020	0.964153275649	2486.0	1042.83333333
gi|695313964|gb|KM821864.1|_Lassa_virus_strain_G2587-SLE-2012_segment_L_Z_protein_(Z)_and_polymeras	7275	7040	0.967697594502	2489.0	1042.33333333
gi|695313868|gb|KM821855.1|_Lassa_virus_strain_G2431-SLE-2012_segment_L_Z_protein_(Z)_and_polymeras	7246	7030	0.970190449903	2502.0	1042.16666667
gi|695313547|gb|KM821819.1|_Lassa_virus_strain_G1960-SLE-2011_segment_L_Z_protein_(Z)_and_polymeras	7284	7020	0.963756177924	2439.0	1042.0
gi|695314124|gb|KM821883.1|_Lassa_virus_strain_G3016-SLE-2013_segment_L_Z_protein_(Z)_and_polymeras	7276	7034	0.966739967015	2495.0	1039.83333333
gi|695314186|gb|KM821888.1|_Lassa_virus_strain_G3106-SLE-2013_segment_L_Z_protein_(Z)_and_polymeras	7283	7034	0.965810792256	2495.0	1039.83333333
gi|695313725|gb|KM821840.1|_Lassa_virus_strain_G2295-SLE-2012_segment_L_Z_protein_(Z)_and_polymeras	7286	7040	0.966236618172	2482.0	1039.5
gi|695314313|gb|KM821901.1|_Lassa_virus_strain_G3229-SLE-2013_segment_L_Z_protein_(Z)_and_polymeras	7279	7016	0.963868663278	2507.0	1039.33333333
gi|695316059|gb|KM822131.1|_Lassa_virus_strain_Z0948-SLE-2011_segment_L_Z_protein_(Z)_and_polymeras	7282	7040	0.966767371601	2489.0	1039.0
gi|695314086|gb|KM821879.1|_Lassa_virus_strain_G2944-SLE-2012_segment_L_Z_protein_(Z)_and_polymeras	7274	7040	0.96783062964	2453.0	1038.5
gi|695313649|gb|KM821831.1|_Lassa_virus_strain_G2222-SLE-2011_segment_L_Z_protein_(Z)_and_polymeras	7267	7020	0.966010733453	2452.0	1038.16666667
gi|695315874|gb|KM822112.1|_Lassa_virus_strain_LM222-SLE-2010_segment_L_Z_protein_(Z)_and_polymeras	7228	7038	0.973713337023	2489.0	1037.83333333
gi|695313971|gb|KM821866.1|_Lassa_virus_strain_G2612-SLE-2012_segment_L_Z_protein_(Z)_and_polymeras	7275	7041	0.967835051546	2470.0	1037.66666667
gi|695313359|gb|KM821795.1|_Lassa_virus_strain_G1190-SLE-2010_segment_L_Z_protein_(Z)_and_polymeras	7286	7040	0.966236618172	2482.0	1037.66666667
gi|695313399|gb|KM821801.1|_Lassa_virus_strain_G1529-SLE-2011_segment_L_Z_protein_(Z)_and_polymeras	7275	7012	0.963848797251	2423.0	1035.33333333
gi|695314001|gb|KM821870.1|_Lassa_virus_strain_G2723-SLE-2012_segment_L_Z_protein_(Z)_and_polymeras	7215	6893	0.955370755371	2392.0	1034.5
gi|316308915|gb|GU979513.1|_Lassa_virus_strain_BA366_Z_protein_(Z)_and_polymerase_(L)_genes,_comple	7207	7024	0.974608019981	2524.0	1034.16666667
gi|695314283|gb|KM821898.1|_Lassa_virus_strain_G3206-SLE-2013_segment_L_Z_protein_(Z)_and_polymeras	7284	7021	0.963893465129	2434.0	1034.0
gi|695313255|gb|KM821782.1|_Lassa_virus_strain_G692-SLE-2009_segment_L_Z_protein_(Z)_and_polymerase	7286	7040	0.966236618172	2479.0	1031.83333333
gi|695314214|gb|KM821891.1|_Lassa_virus_strain_G3148-SLE-2013_segment_L_Z_protein_(Z)_and_polymeras	7263	7041	0.969434118133	2434.0	1031.16666667
gi|695313348|gb|KM821793.1|_Lassa_virus_strain_G1180-SLE-2010_segment_L_Z_protein_(Z)_and_polymeras	7274	7002	0.962606543855	2500.0	1030.16666667
gi|695316041|gb|KM822129.1|_Lassa_virus_strain_Z0947-SLE-2011_segment_L_Z_protein_(Z)_and_polymeras	7286	7040	0.966236618172	2477.0	1030.0
gi|695313462|gb|KM821809.1|_Lassa_virus_strain_G1727-SLE-2011_segment_L_Z_protein_(Z)_and_polymeras	7286	7040	0.966236618172	2486.0	1027.83333333
gi|695313147|gb|KM821772.1|_Lassa_virus_strain_G502-SLE-2009_segment_L_Z_protein_(Z)_and_polymerase	7277	6978	0.958911639412	2461.0	1024.66666667
gi|695313986|gb|KM821868.1|_Lassa_virus_strain_G2615-SLE-2012_segment_L_Z_protein_(Z)_and_polymeras	7131	6885	0.965502734539	2430.0	1024.5
gi|695313236|gb|KM821780.1|_Lassa_virus_strain_G676-SLE-2009_segment_L_Z_protein_(Z)_and_polymerase	7301	6990	0.957403095466	2466.0	1023.33333333
gi|695314233|gb|KM821893.1|_Lassa_virus_strain_G3151-SLE-2013_segment_L_Z_protein_(Z)_and_polymeras	7266	7037	0.968483347096	2470.0	1023.33333333
gi|695314343|gb|KM821905.1|_Lassa_virus_strain_G3248-SLE-2013_segment_L_Z_protein_(Z)_and_polymeras	7254	7037	0.970085470085	2466.0	1022.33333333
gi|37729909|gb|AY179171.1|_Lassa_virus_strain_AV_RING_finger_protein_(Z)_and_polymerase_(L)_genes,_	7227	7023	0.971772519718	2497.0	1020.33333333
gi|354681507|emb|FR832710.1|_Lassa_virus_L_segment,_strain_AV,_genomic_RNA	7267	7023	0.966423558552	2497.0	1020.33333333
gi|297380976|gb|GU830821.1|_Lassa_virus_strain_Lib06-174_glycoprotein_precursor_(GPC)_gene,_partial	1236	1201	0.971682847896	1020.0	1020.0
gi|695313818|gb|KM821849.1|_Lassa_virus_strain_G2392-SLE-2012_segment_L_Z_protein_(Z)_and_polymeras	7286	7016	0.962942629701	2475.0	1019.0
gi|695314265|gb|KM821896.1|_Lassa_virus_strain_G3170-SLE-2013_segment_L_Z_protein_(Z)_and_polymeras	7260	7037	0.969283746556	2446.0	1018.16666667
gi|49037389|gb|AY628204.1|_Lassa_virus_strain_Z148_segment_L,_complete_sequence	7280	7013	0.963324175824	2475.0	1017.33333333
gi|37729930|gb|AY179172.1|_Lassa_virus_strain_NL_RING_finger_protein_(Z)_and_polymerase_(L)_genes,_	7250	6978	0.962482758621	2385.0	1013.16666667
gi|695313564|gb|KM821821.1|_Lassa_virus_strain_G2141-SLE-2011_segment_L_Z_protein_(Z)_and_polymeras	7261	6964	0.959096543176	2349.0	1011.66666667
gi|297380962|gb|GU830814.1|_Lassa_virus_strain_Lib05-406/90_glycoprotein_precursor_(GPC)_gene,_part	1231	1197	0.972380178716	1007.0	1007.0
gi|695313446|gb|KM821807.1|_Lassa_virus_strain_G1647-SLE-2011_segment_L_Z_protein_(Z)_and_polymeras	7278	7052	0.968947513053	2374.0	1003.83333333
gi|297380968|gb|GU830817.1|_Lassa_virus_strain_Lib05-2406/129_glycoprotein_precursor_(GPC)_gene,_pa	1235	1203	0.974089068826	1000.0	1000.0
gi|695313834|gb|KM821851.1|_Lassa_virus_strain_G2405-SLE-2012_segment_L_Z_protein_(Z)_and_polymeras	7296	6986	0.957510964912	2354.0	997.833333333
gi|9294847|gb|AF182222.1|_Lassa_virus_strain_las808031_nucleoprotein_gene,_partial_cds	631	631	1.0	994.0	994.0
gi|49037377|gb|AY628200.1|_Lassa_virus_strain_Macenta_segment_L,_complete_sequence	7280	7013	0.963324175824	2372.0	991.666666667
gi|297380980|gb|GU830823.1|_Lassa_virus_strain_Lib06-383_glycoprotein_precursor_(GPC)_gene,_partial	1224	1192	0.97385620915	991.0	991.0
gi|695313691|gb|KM821836.1|_Lassa_virus_strain_G2263-SLE-2012_segment_L_Z_protein_(Z)_and_polymeras	7218	7042	0.97561651427	2356.0	987.333333333
gi|9294845|gb|AF182221.1|_Lassa_virus_strain_las806316_nucleoprotein_gene,_partial_cds	628	627	0.998407643312	987.0	987.0
gi|567840469|gb|KF478765.1|_Lassa_virus_strain_Soromba-R_segment_S,_complete_sequence	3571	3562	0.997479697564	2545.0	969.8
gi|695313239|gb|KM821781.1|_Lassa_virus_strain_G676-SLE-2009_segment_S_glycoprotein_precursor_(GPC)	3401	3332	0.979711849456	2782.0	967.266666667
gi|297380978|gb|GU830822.1|_Lassa_virus_strain_Lib06-295_glycoprotein_precursor_(GPC)_gene,_partial	1228	1196	0.973941368078	966.0	966.0
gi|695314036|gb|KM821874.1|_Lassa_virus_strain_G2868-SLE-2012_segment_S_glycoprotein_precursor_(GPC	3402	3282	0.964726631393	2769.0	962.933333333
gi|297380972|gb|GU830819.1|_Lassa_virus_strain_Lib05-4094_glycoprotein_precursor_(GPC)_gene,_partia	1238	1203	0.971728594507	962.0	962.0
gi|567840448|gb|KF478761.1|_Lassa_virus_strain_Bamba-R114_segment_L,_complete_sequence	7282	7036	0.966218071958	2343.0	959.0
gi|297380970|gb|GU830818.1|_Lassa_virus_strain_Lib05-3800_glycoprotein_precursor_(GPC)_gene,_partia	1233	1200	0.973236009732	955.0	955.0
gi|695313871|gb|KM821856.1|_Lassa_virus_strain_G2431-SLE-2012_segment_S_glycoprotein_precursor_(GPC	3402	3331	0.979129923574	2738.0	952.6
gi|297380974|gb|GU830820.1|_Lassa_virus_strain_Lib06-120_glycoprotein_precursor_(GPC)_gene,_partial	1208	1176	0.973509933775	951.0	951.0
gi|695313709|gb|KM821839.1|_Lassa_virus_strain_G2280-SLE-2012_segment_S_glycoprotein_precursor_(GPC	3402	3282	0.964726631393	2720.0	946.6
gi|695313258|gb|KM821783.1|_Lassa_virus_strain_G692-SLE-2009_segment_S_glycoprotein_precursor_(GPC)	3401	3282	0.965010291091	2720.0	946.6
gi|374095903|gb|JN650517.1|_Lassa_virus_strain_Josiah_segment_S,_partial_sequence	3399	3282	0.965578111209	2717.0	945.6
gi|49037386|gb|AY628203.1|_Lassa_virus_strain_Josiah_segment_S,_complete_sequence	3402	3282	0.964726631393	2717.0	945.6
gi|331414|gb|J04324.1|LSVNGPC_Lassa_virus_S_genome_encoding_the_nucleoprotein_and_glycoprotein_mRNA	3402	3282	0.964726631393	2711.0	943.6
gi|23343509|ref|NC_004296.1|_Lassa_virus_segment_S,_complete_sequence	3402	3282	0.964726631393	2711.0	943.6
gi|695314301|gb|KM821900.1|_Lassa_virus_strain_G3222-SLE-2013_segment_S_glycoprotein_precursor_(GPC	3402	3282	0.964726631393	2693.0	937.6
gi|425867947|gb|JX985071.1|_Mopeia_Lassa_virus_reassortant_29_strain_IGS-14_segment_S_glycoprotein_	3399	3280	0.964989702854	2690.0	935.4
gi|425867964|gb|JX985083.1|_Mopeia_Lassa_virus_reassortant_29_strain_IGS-21_segment_S_glycoprotein_	3399	3280	0.964989702854	2690.0	935.4
gi|695314236|gb|KM821894.1|_Lassa_virus_strain_G3151-SLE-2013_segment_S_glycoprotein_precursor_(GPC	3401	3282	0.965010291091	2684.0	934.6
gi|49037395|gb|AY628206.1|_Lassa_virus_strain_Weller_segment_S,_complete_sequence	3420	3343	0.977485380117	2657.0	926.8
gi|57236535|gb|AY693640.1|_Lassa_virus_strain_las803213_polymerase_(L)_gene,_partial_cds	756	754	0.997354497354	919.0	919.0
gi|695313388|gb|KM821800.1|_Lassa_virus_strain_G1442-SLE-2011_segment_S_glycoprotein_precursor_(GPC	3402	3331	0.979129923574	2621.0	913.6
gi|695315985|gb|KM822123.1|_Lassa_virus_strain_LM778-SLE-2012_segment_L_Z_protein_(Z)_gene,_partial	7233	6940	0.959491220794	2385.0	906.142857143
gi|567840481|gb|KF478769.1|_Lassa_virus_strain_Soromba-R30_segment_S,_partial_sequence	3364	3360	0.998810939358	2515.0	902.133333333
gi|695315944|gb|KM822119.1|_Lassa_virus_strain_LM774-SLE-2012_segment_L_Z_protein_(Z)_and_polymeras	7195	6817	0.947463516331	2345.0	898.285714286
gi|695313742|gb|KM821842.1|_Lassa_virus_strain_G2315-SLE-2012_segment_L_Z_protein_(Z)_and_polymeras	7132	6942	0.97335950645	2284.0	894.571428571
gi|37955033|gb|AH012598.1|SEG_AY179175S_Lassa_virus_strain_CSF_RING_finger_protein_(Z)_and_polymera	7126	6896	0.967723828235	2367.0	893.0
gi|695313493|gb|KM821813.1|_Lassa_virus_strain_G1792-SLE-2011_segment_L_Z_protein_(Z)_and_polymeras	7290	6911	0.948010973937	2316.0	887.428571429
gi|695313926|gb|KM821858.1|_Lassa_virus_strain_G2554-SLE-2012_segment_L_Z_protein_(Z)_and_polymeras	7270	6861	0.943741403026	2327.0	885.285714286
gi|695314326|gb|KM821903.1|_Lassa_virus_strain_G3234-SLE-2013_segment_L_Z_protein_(Z)_and_polymeras	7105	6851	0.964250527797	2309.0	881.857142857
gi|695315967|gb|KM822121.1|_Lassa_virus_strain_LM776-SLE-2012_segment_L_Z_protein_(Z)_gene,_complet	7226	6757	0.935095488514	2287.0	881.428571429
gi|695315912|gb|KM822116.1|_Lassa_virus_strain_LM765-SLE-2012_segment_L_Z_protein_(Z)_gene,_partial	7213	6862	0.951337862193	2340.0	878.571428571
gi|695316003|gb|KM822125.1|_Lassa_virus_strain_LM779-SLE-2012_segment_L_Z_protein_(Z)_and_polymeras	7122	6561	0.921229991575	2289.0	872.857142857
gi|695313853|gb|KM821853.1|_Lassa_virus_strain_G2427-SLE-2012_segment_L_Z_protein_(Z)_and_polymeras	7164	6937	0.968313791178	2275.0	871.714285714
gi|567840445|gb|KF478760.1|_Lassa_virus_strain_Komina-R16_segment_L,_complete_sequence	7306	6857	0.938543662743	2441.0	868.0
gi|567840451|gb|KF478762.1|_Lassa_virus_strain_Soromba-R_segment_L,_complete_sequence	7253	6861	0.945953398594	2428.0	864.285714286
gi|316308874|gb|GU481073.1|_Lassa_virus_strain_Nig08-A19_Z_protein_(Z)_and_polymerase_(L)_genes,_co	7188	6607	0.919170840289	2702.0	849.725
gi|695316025|gb|KM822128.1|_Lassa_virus_strain_Pinneo-NIG-1969_segment_S_glycoprotein_precursor_(GP	3428	3335	0.972870478413	2426.0	846.2
gi|49037398|gb|AY628207.1|_Lassa_virus_strain_Pinneo_segment_S,_complete_sequence	3428	3331	0.97170361727	2419.0	843.866666667
gi|9294841|gb|AF182219.1|_Lassa_virus_strain_las803213_nucleoprotein_gene,_partial_cds	628	628	1.0	836.0	836.0
gi|9294843|gb|AF182220.1|_Lassa_virus_strain_las803214_nucleoprotein_gene,_partial_cds	628	628	1.0	836.0	836.0
gi|316308868|gb|GU481071.1|_Lassa_virus_strain_Nig08-A18_Z_protein_(Z)_and_polymerase_(L)_genes,_co	7198	6462	0.897749374826	2616.0	832.425
gi|695313764|gb|KM821844.1|_Lassa_virus_strain_G2318-SLE-2012_segment_L_Z_protein_(Z)_and_polymeras	7281	6959	0.95577530559	1925.0	797.375
gi|695316022|gb|KM822127.1|_Lassa_virus_strain_Pinneo-NIG-1969_segment_L_Z_protein_(Z)_and_polymera	7272	6469	0.889576457646	2406.0	796.25
gi|297380958|gb|GU830812.1|_Lassa_virus_strain_Lib04-2739_glycoprotein_precursor_(GPC)_gene,_partia	937	905	0.965848452508	765.0	765.0
gi|297381019|gb|GU830842.1|_Lassa_virus_strain_DGD43_glycoprotein_precursor_(GPC)_gene,_partial_cds	899	897	0.997775305895	756.0	756.0
gi|297381004|gb|GU830835.1|_Lassa_virus_strain_Lib07-515_glycoprotein_precursor_(GPC)_gene,_partial	904	897	0.992256637168	746.0	746.0
gi|297381010|gb|GU830838.1|_Lassa_virus_strain_BA289_glycoprotein_precursor_(GPC)_gene,_partial_cds	904	891	0.985619469027	733.0	733.0
gi|297380986|gb|GU830826.1|_Lassa_virus_strain_Lib06-1826_glycoprotein_precursor_(GPC)_gene,_partia	905	900	0.994475138122	724.0	724.0
gi|695313415|gb|KM821803.1|_Lassa_virus_strain_G1618-SLE-2011_segment_L_Z_protein_(Z)_and_polymeras	7275	6740	0.9264604811	2214.0	723.125
gi|297381002|gb|GU830834.1|_Lassa_virus_strain_Lib07-444_glycoprotein_precursor_(GPC)_gene,_partial	907	891	0.982359426681	722.0	722.0
gi|297381000|gb|GU830833.1|_Lassa_virus_strain_Lib07-206_glycoprotein_precursor_(GPC)_gene,_partial	903	888	0.983388704319	717.0	717.0
gi|331410|gb|M15076.1|LSVGPC_Lassa_virus_glycoprotein_gene,_complete_cds	1658	1603	0.966827503016	1368.0	715.3
gi|297380994|gb|GU830830.1|_Lassa_virus_strain_Lib07-54_glycoprotein_precursor_(GPC)_gene,_partial_	893	885	0.991041433371	715.0	715.0
gi|770145116|gb|KM052320.1|_Lassa_virus_strain_ONM-700_glycoprotein_precursor,_gene,_partial_cds	926	909	0.981641468683	715.0	715.0
gi|297381008|gb|GU830837.1|_Lassa_virus_strain_Lib07-624_glycoprotein_precursor_(GPC)_gene,_partial	903	897	0.993355481728	715.0	715.0
gi|297381015|gb|GU830840.1|_Lassa_virus_strain_BA377_glycoprotein_precursor_(GPC)_gene,_partial_cds	903	888	0.983388704319	711.0	711.0
gi|567840472|gb|KF478766.1|_Lassa_virus_strain_Bamba-R114_segment_S,_complete_sequence	3561	3504	0.98399326032	2504.0	708.85
gi|695314049|gb|KM821875.1|_Lassa_virus_strain_G2903-SLE-2012_segment_L_Z_protein_(Z)_and_polymeras	7264	6813	0.937912995595	2282.0	708.0
gi|297380982|gb|GU830824.1|_Lassa_virus_strain_Lib06-1099_glycoprotein_precursor_(GPC)_gene,_partia	876	876	1.0	708.0	708.0
gi|297380966|gb|GU830816.1|_Lassa_virus_strain_Lib05-2096/127_glycoprotein_precursor_(GPC)_gene,_pa	930	897	0.964516129032	706.0	706.0
gi|297381017|gb|GU830841.1|_Lassa_virus_strain_BA384_glycoprotein_precursor_(GPC)_gene,_partial_cds	895	890	0.994413407821	704.0	704.0
gi|770145102|gb|KM052319.1|_Lassa_virus_strain_ONM-314_glycoprotein_precursor,_gene,_partial_cds	924	902	0.97619047619	702.0	702.0
gi|9294853|gb|AF182225.1|_Lassa_virus_strain_las806321_nucleoprotein_gene,_partial_cds	631	629	0.996830427892	702.0	702.0
gi|770145085|gb|KM052318.1|_Lassa_virus_strain_ONM-299_glycoprotein_precursor,_gene,_partial_cds	925	902	0.975135135135	699.0	699.0
gi|297381021|gb|GU830843.1|_Lassa_virus_strain_TA491_glycoprotein_precursor_(GPC)_gene,_partial_cds	907	890	0.981256890849	697.0	697.0
gi|297380988|gb|GU830827.1|_Lassa_virus_strain_Lib06-2442_glycoprotein_precursor_(GPC)_gene,_partia	893	882	0.987681970885	697.0	697.0
gi|297381006|gb|GU830836.1|_Lassa_virus_strain_Lib07-612_glycoprotein_precursor_(GPC)_gene,_partial	913	900	0.985761226725	693.0	693.0
gi|297380964|gb|GU830815.1|_Lassa_virus_strain_Lib05-1580/121_glycoprotein_precursor_(GPC)_gene,_pa	920	884	0.960869565217	693.0	693.0
gi|297380992|gb|GU830829.1|_Lassa_virus_strain_Lib07-30_glycoprotein_precursor_(GPC)_gene,_partial_	868	861	0.991935483871	690.0	690.0
gi|316308905|gb|GU979508.1|_Lassa_virus_strain_SL06-2057_glycoprotein_precursor_(GPC)_gene,_partial	907	872	0.961411245865	688.0	688.0
gi|297380998|gb|GU830832.1|_Lassa_virus_strain_Lib07-56_glycoprotein_precursor_(GPC)_gene,_partial_	894	882	0.986577181208	682.0	682.0
gi|297380990|gb|GU830828.1|_Lassa_virus_strain_Lib07-29_glycoprotein_precursor_(GPC)_gene,_partial_	869	859	0.988492520138	668.0	668.0
gi|9294851|gb|AF182224.1|_Lassa_virus_strain_las806319_nucleoprotein_gene,_partial_cds	628	628	1.0	668.0	668.0
gi|9294849|gb|AF182223.1|_Lassa_virus_strain_las806320_nucleoprotein_gene,_partial_cds	628	628	1.0	668.0	668.0
gi|297380996|gb|GU830831.1|_Lassa_virus_strain_Lib07-55_glycoprotein_precursor_(GPC)_gene,_partial_	893	882	0.987681970885	655.0	655.0
gi|9294855|gb|AF182226.1|_Lassa_virus_strain_las806322_nucleoprotein_gene,_partial_cds	631	629	0.996830427892	652.0	652.0
gi|297380984|gb|GU830825.1|_Lassa_virus_strain_Lib06-1101_glycoprotein_precursor_(GPC)_gene,_partia	825	824	0.998787878788	650.0	650.0
gi|316308849|gb|GU481063.1|_Lassa_virus_strain_Nig08-02_glycoprotein_precursor_(GPC)_gene,_partial_	916	916	1.0	641.0	641.0
gi|531063916|gb|JX845171.1|_Lassa_virus_isolate_JIR76_glycoprotein_precursor,_gene,_partial_cds	949	920	0.969441517387	637.0	637.0
gi|66351423|emb|AJ969404.1|_Lassa_virus_partial_GPC_gene_for_envelope_glycoprotein,_genomic_RNA,_is	743	695	0.935397039031	585.0	585.0
gi|225922019|gb|FJ824031.1|_Lassa_virus_isolate_Soromba_glycoprotein_C_(GPC)_gene,_partial_cds	873	873	1.0	580.0	580.0
gi|295322719|gb|GU573551.1|_Lassa_virus_strain_Soromba_R_isolate_R245_glycoprotein_precursor,_gene	771	766	0.993514915694	542.0	542.0
gi|9294893|gb|AF182245.1|_Lassa_virus_strain_las807875_nucleoprotein_gene,_partial_cds	628	626	0.996815286624	526.0	526.0
gi|9294869|gb|AF182233.1|_Lassa_virus_strain_las802662_nucleoprotein_gene,_partial_cds	628	626	0.996815286624	520.0	520.0
gi|723218212|gb|KM406556.1|_Lassa_virus_isolate_Z0007_nucleoprotein_(NP)_gene,_partial_cds	621	620	0.998389694042	518.0	518.0
gi|9294883|gb|AF182240.1|_Lassa_virus_strain_las801107_nucleoprotein_gene,_partial_cds	631	630	0.998415213946	518.0	518.0
gi|9294895|gb|AF182246.1|_Lassa_virus_strain_las807976_nucleoprotein_gene,_partial_cds	631	630	0.998415213946	518.0	518.0
gi|723218144|gb|KM406522.1|_Lassa_virus_isolate_LM0058_nucleoprotein_(NP)_gene,_partial_cds	621	620	0.998389694042	518.0	518.0
gi|9294881|gb|AF182239.1|_Lassa_virus_strain_las801105_nucleoprotein_gene,_partial_cds	631	630	0.998415213946	518.0	518.0
gi|9294885|gb|AF182241.1|_Lassa_virus_strain_las801104_nucleoprotein_gene,_partial_cds	631	630	0.998415213946	515.0	515.0
gi|66351429|emb|AJ969407.1|_Lassa_virus_partial_GPC_gene_for_envelope_glycoprotein,_genomic_RNA,_is	737	736	0.998643147897	515.0	515.0
gi|9294901|gb|AF182249.1|_Lassa_virus_strain_las801103_nucleoprotein_gene,_partial_cds	631	630	0.998415213946	515.0	515.0
gi|723218178|gb|KM406539.1|_Lassa_virus_isolate_LM0434_nucleoprotein_(NP)_gene,_partial_cds	621	620	0.998389694042	515.0	515.0
gi|9294887|gb|AF182242.1|_Lassa_virus_strain_las801106_nucleoprotein_gene,_partial_cds	631	630	0.998415213946	515.0	515.0
gi|9294899|gb|AF182248.1|_Lassa_virus_strain_las801101_nucleoprotein_gene,_partial_cds	631	630	0.998415213946	515.0	515.0
gi|9294871|gb|AF182234.1|_Lassa_virus_strain_las801618_nucleoprotein_gene,_partial_cds	631	630	0.998415213946	513.0	513.0
gi|9294897|gb|AF182247.1|_Lassa_virus_strain_las803211_nucleoprotein_gene,_partial_cds	628	626	0.996815286624	511.0	511.0
gi|9294889|gb|AF182243.1|_Lassa_virus_strain_las801109_nucleoprotein_gene,_partial_cds	631	630	0.998415213946	511.0	511.0
gi|295322713|gb|GU573548.1|_Lassa_virus_strain_Soromba_R_isolate_R241_glycoprotein_precursor,_gene	771	766	0.993514915694	511.0	511.0
gi|9294879|gb|AF182238.1|_Lassa_virus_strain_las806827_nucleoprotein_gene,_partial_cds	628	626	0.996815286624	511.0	511.0
gi|295322711|gb|GU573547.1|_Lassa_virus_strain_Soromba_R_isolate_R240_glycoprotein_precursor,_gene	771	766	0.993514915694	509.0	509.0
gi|295322715|gb|GU573549.1|_Lassa_virus_strain_Soromba_R_isolate_R242_glycoprotein_precursor,_gene	771	766	0.993514915694	509.0	509.0
gi|9294945|gb|AF182271.1|_Lassa_virus_strain_las803796_nucleoprotein_gene,_partial_cds	631	630	0.998415213946	509.0	509.0
gi|295322721|gb|GU573552.1|_Lassa_virus_strain_Soromba_R_isolate_R249_glycoprotein_precursor,_gene	771	766	0.993514915694	506.0	506.0
gi|295322717|gb|GU573550.1|_Lassa_virus_strain_Soromba_R_isolate_R243_glycoprotein_precursor,_gene	771	766	0.993514915694	506.0	506.0
gi|9294905|gb|AF182251.1|_Lassa_virus_strain_las801102_nucleoprotein_gene,_partial_cds	631	630	0.998415213946	506.0	506.0
gi|9294907|gb|AF182252.1|_Lassa_virus_strain_las9607300_nucleoprotein_gene,_partial_cds	628	626	0.996815286624	504.0	504.0
gi|9294861|gb|AF182229.1|_Lassa_virus_strain_las803210_nucleoprotein_gene,_partial_cds	628	626	0.996815286624	502.0	502.0
gi|112378664|gb|DQ832674.1|_Lassa_virus_isolate_BA356_nucleoprotein_(NP)_gene,_partial_cds	628	626	0.996815286624	502.0	502.0
gi|723218158|gb|KM406529.1|_Lassa_virus_isolate_LM0111_nucleoprotein_(NP)_gene,_partial_cds	621	620	0.998389694042	497.0	497.0
gi|9294935|gb|AF182266.1|_Lassa_virus_strain_las803203_nucleoprotein_gene,_partial_cds	628	626	0.996815286624	497.0	497.0
gi|723218154|gb|KM406527.1|_Lassa_virus_isolate_LM0092_nucleoprotein_(NP)_gene,_partial_cds	621	620	0.998389694042	497.0	497.0
gi|723218164|gb|KM406532.1|_Lassa_virus_isolate_LM0124_nucleoprotein_(NP)_gene,_partial_cds	621	620	0.998389694042	497.0	497.0
gi|723218206|gb|KM406553.1|_Lassa_virus_isolate_LM0716_nucleoprotein_(NP)_gene,_partial_cds	621	620	0.998389694042	497.0	497.0
gi|112378656|gb|DQ832670.1|_Lassa_virus_isolate_BA289_nucleoprotein_(NP)_gene,_partial_cds	628	626	0.996815286624	497.0	497.0
gi|723218166|gb|KM406533.1|_Lassa_virus_isolate_LM0224_nucleoprotein_(NP)_gene,_partial_cds	621	620	0.998389694042	497.0	497.0
gi|723218160|gb|KM406530.1|_Lassa_virus_isolate_LM0122_nucleoprotein_(NP)_gene,_partial_cds	621	620	0.998389694042	497.0	497.0
gi|723218142|gb|KM406521.1|_Lassa_virus_isolate_LM0054_nucleoprotein_(NP)_gene,_partial_cds	621	620	0.998389694042	497.0	497.0
gi|112378654|gb|DQ832669.1|_Lassa_virus_isolate_BA263_nucleoprotein_(NP)_gene,_partial_cds	628	626	0.996815286624	495.0	495.0
gi|9294877|gb|AF182237.1|_Lassa_virus_strain_las9607290_nucleoprotein_gene,_partial_cds	628	626	0.996815286624	493.0	493.0
gi|9294875|gb|AF182236.1|_Lassa_virus_strain_las803209_nucleoprotein_gene,_partial_cds	628	626	0.996815286624	493.0	493.0
gi|112378658|gb|DQ832671.1|_Lassa_virus_isolate_BA302_nucleoprotein_(NP)_gene,_partial_cds	628	626	0.996815286624	493.0	493.0
gi|9294913|gb|AF182255.1|_Lassa_virus_strain_las9607302_nucleoprotein_gene,_partial_cds	628	626	0.996815286624	493.0	493.0
gi|9294903|gb|AF182250.1|_Lassa_virus_strain_las803206_nucleoprotein_gene,_partial_cds	628	626	0.996815286624	493.0	493.0
gi|9294857|gb|AF182227.1|_Lassa_virus_strain_las803787_nucleoprotein_gene,_partial_cds	628	626	0.996815286624	493.0	493.0
gi|723218176|gb|KM406538.1|_Lassa_virus_isolate_LM0396_nucleoprotein_(NP)_gene,_partial_cds	621	620	0.998389694042	491.0	491.0
gi|723218156|gb|KM406528.1|_Lassa_virus_isolate_LM0093_nucleoprotein_(NP)_gene,_partial_cds	621	620	0.998389694042	491.0	491.0
gi|723218174|gb|KM406537.1|_Lassa_virus_isolate_LM0395_nucleoprotein_(NP)_gene,_partial_cds	621	620	0.998389694042	491.0	491.0
gi|295322703|gb|GU573543.1|_Lassa_virus_strain_Soromba_R_isolate_R242_polymerase_gene,_partial_cds	754	751	0.996021220159	489.0	489.0
gi|112378670|gb|DQ832677.1|_Lassa_virus_isolate_BA377_nucleoprotein_(NP)_gene,_partial_cds	628	626	0.996815286624	489.0	489.0
gi|295322707|gb|GU573545.1|_Lassa_virus_strain_Soromba_R_isolate_R245_polymerase_gene,_partial_cds	754	751	0.996021220159	489.0	489.0
gi|295322701|gb|GU573542.1|_Lassa_virus_strain_Soromba_R_isolate_R241_polymerase_gene,_partial_cds	754	751	0.996021220159	489.0	489.0
gi|112378668|gb|DQ832676.1|_Lassa_virus_isolate_BA375_nucleoprotein_(NP)_gene,_partial_cds	628	626	0.996815286624	489.0	489.0
gi|112378672|gb|DQ832678.1|_Lassa_virus_isolate_BA378_nucleoprotein_(NP)_gene,_partial_cds	628	626	0.996815286624	489.0	489.0
gi|9294873|gb|AF182235.1|_Lassa_virus_strain_las803205_nucleoprotein_gene,_partial_cds	628	626	0.996815286624	489.0	489.0
gi|723218152|gb|KM406526.1|_Lassa_virus_isolate_LM0091_nucleoprotein_(NP)_gene,_partial_cds	621	620	0.998389694042	488.0	488.0
gi|295322699|gb|GU573541.1|_Lassa_virus_strain_Soromba_R_isolate_R240_polymerase_gene,_partial_cds	754	720	0.954907161804	488.0	488.0
gi|295322705|gb|GU573544.1|_Lassa_virus_strain_Soromba_R_isolate_R243_polymerase_gene,_partial_cds	754	720	0.954907161804	488.0	488.0
gi|9294891|gb|AF182244.1|_Lassa_virus_strain_las801108_nucleoprotein_gene,_partial_cds	631	630	0.998415213946	488.0	488.0
gi|112378666|gb|DQ832675.1|_Lassa_virus_isolate_BA366_nucleoprotein_(NP)_gene,_partial_cds	628	626	0.996815286624	488.0	488.0
gi|9294867|gb|AF182232.1|_Lassa_virus_strain_las803208_nucleoprotein_gene,_partial_cds	628	626	0.996815286624	488.0	488.0
gi|723218172|gb|KM406536.1|_Lassa_virus_isolate_LM0473_nucleoprotein_(NP)_gene,_partial_cds	621	620	0.998389694042	488.0	488.0
gi|723218168|gb|KM406534.1|_Lassa_virus_isolate_LM0250_nucleoprotein_(NP)_gene,_partial_cds	621	620	0.998389694042	488.0	488.0
gi|723218162|gb|KM406531.1|_Lassa_virus_isolate_LM0123_nucleoprotein_(NP)_gene,_partial_cds	621	620	0.998389694042	488.0	488.0
gi|9294933|gb|AF182265.1|_Lassa_virus_strain_las807998_nucleoprotein_gene,_partial_cds	631	630	0.998415213946	486.0	486.0
gi|9294909|gb|AF182253.1|_Lassa_virus_strain_las801100_nucleoprotein_gene,_partial_cds	631	629	0.996830427892	486.0	486.0
gi|9294865|gb|AF182231.1|_Lassa_virus_strain_las807975_nucleoprotein_gene,_partial_cds	631	629	0.996830427892	486.0	486.0
gi|112378660|gb|DQ832672.1|_Lassa_virus_isolate_BA350_nucleoprotein_(NP)_gene,_partial_cds	628	626	0.996815286624	484.0	484.0
gi|112378692|gb|DQ832688.1|_Lassa_virus_isolate_TA491_nucleoprotein_(NP)_gene,_partial_cds	628	626	0.996815286624	484.0	484.0
gi|9294863|gb|AF182230.1|_Lassa_virus_strain_las803212_nucleoprotein_gene,_partial_cds	628	626	0.996815286624	484.0	484.0
gi|112378682|gb|DQ832683.1|_Lassa_virus_isolate_TA341_nucleoprotein_(NP)_gene,_partial_cds	628	626	0.996815286624	484.0	484.0
gi|9294937|gb|AF182267.1|_Lassa_virus_strain_las807992_nucleoprotein_gene,_partial_cds	631	631	1.0	484.0	484.0
gi|723218146|gb|KM406523.1|_Lassa_virus_isolate_LM0064_nucleoprotein_(NP)_gene,_partial_cds	621	620	0.998389694042	482.0	482.0
gi|723218150|gb|KM406525.1|_Lassa_virus_isolate_LM0087_nucleoprotein_(NP)_gene,_partial_cds	621	620	0.998389694042	482.0	482.0
gi|723218140|gb|KM406520.1|_Lassa_virus_isolate_LM0047_nucleoprotein_(NP)_gene,_partial_cds	621	620	0.998389694042	482.0	482.0
gi|723218138|gb|KM406519.1|_Lassa_virus_isolate_LM0036_nucleoprotein_(NP)_gene,_partial_cds	621	620	0.998389694042	482.0	482.0
gi|723218148|gb|KM406524.1|_Lassa_virus_isolate_LM0068_nucleoprotein_(NP)_gene,_partial_cds	621	620	0.998389694042	482.0	482.0
gi|38261517|gb|AY363908.1|_Lassa_virus_strain_SL21_polymerase_(L)_gene,_partial_cds	805	651	0.808695652174	480.0	480.0
gi|57236533|gb|AY693639.1|_Lassa_virus_strain_las806791_polymerase_(L)_gene,_partial_cds	804	764	0.950248756219	480.0	480.0
gi|9294911|gb|AF182254.1|_Lassa_virus_strain_las806843_nucleoprotein_gene,_partial_cds	628	626	0.996815286624	480.0	480.0
gi|112378650|gb|DQ832667.1|_Lassa_virus_isolate_BG129_nucleoprotein_(NP)_gene,_partial_cds	628	626	0.996815286624	479.0	479.0
gi|723218208|gb|KM406554.1|_Lassa_virus_isolate_LM0729_nucleoprotein_(NP)_gene,_partial_cds	621	620	0.998389694042	479.0	479.0
gi|112378686|gb|DQ832685.1|_Lassa_virus_isolate_TA462_nucleoprotein_(NP)_gene,_partial_cds	628	626	0.996815286624	479.0	479.0
gi|38261511|gb|AY363905.1|_Lassa_virus_strain_SL620_polymerase_(L)_gene,_partial_cds	805	668	0.829813664596	479.0	479.0
gi|723218136|gb|KM406518.1|_Lassa_virus_isolate_LM0034_nucleoprotein_(NP)_gene,_partial_cds	621	620	0.998389694042	479.0	479.0
gi|112378700|gb|DQ832692.1|_Lassa_virus_isolate_DGD4_nucleoprotein_(NP)_gene,_partial_cds	628	627	0.998407643312	479.0	479.0
gi|112378684|gb|DQ832684.1|_Lassa_virus_isolate_TA444_nucleoprotein_(NP)_gene,_partial_cds	628	626	0.996815286624	479.0	479.0
gi|112378690|gb|DQ832687.1|_Lassa_virus_isolate_TA471_nucleoprotein_(NP)_gene,_partial_cds	628	626	0.996815286624	479.0	479.0
gi|723218204|gb|KM406552.1|_Lassa_virus_isolate_LM0714_nucleoprotein_(NP)_gene,_partial_cds	621	620	0.998389694042	479.0	479.0
gi|112378674|gb|DQ832679.1|_Lassa_virus_isolate_BA382_nucleoprotein_(NP)_gene,_partial_cds	628	626	0.996815286624	479.0	479.0
gi|9294943|gb|AF182270.1|_Lassa_virus_strain_las808255_nucleoprotein_gene,_partial_cds	631	630	0.998415213946	477.0	477.0
gi|38261513|gb|AY363906.1|_Lassa_virus_strain_SL15_polymerase_(L)_gene,_partial_cds	805	669	0.831055900621	477.0	477.0
gi|38261521|gb|AY363910.1|_Lassa_virus_strain_SL26_polymerase_(L)_gene,_partial_cds	805	669	0.831055900621	475.0	475.0
gi|112378694|gb|DQ832689.1|_Lassa_virus_isolate_TA817_nucleoprotein_(NP)_gene,_partial_cds	628	626	0.996815286624	475.0	475.0
gi|9294915|gb|AF182256.1|_Lassa_virus_strain_las803972_nucleoprotein_gene,_partial_cds	631	629	0.996830427892	475.0	475.0
gi|9294859|gb|AF182228.1|_Lassa_virus_strain_las806791_nucleoprotein_gene,_partial_cds	628	626	0.996815286624	475.0	475.0
gi|112378662|gb|DQ832673.1|_Lassa_virus_isolate_BA354_nucleoprotein_(NP)_gene,_partial_cds	628	626	0.996815286624	475.0	475.0
gi|316308845|gb|GU481061.1|_Lassa_virus_strain_Nig07-05_nucleoprotein_(NP)_gene,_partial_cds	613	612	0.99836867863	473.0	473.0
gi|112378702|gb|DQ832693.1|_Lassa_virus_isolate_DGD13_nucleoprotein_(NP)_gene,_partial_cds	628	627	0.998407643312	471.0	471.0
gi|112378710|gb|DQ832697.1|_Lassa_virus_isolate_DGD87_nucleoprotein_(NP)_gene,_partial_cds	628	627	0.998407643312	471.0	471.0
gi|295322709|gb|GU573546.1|_Lassa_virus_strain_Soromba_R_isolate_R249_polymerase_gene,_partial_cds	754	720	0.954907161804	471.0	471.0
gi|112378676|gb|DQ832680.1|_Lassa_virus_isolate_BA384_nucleoprotein_(NP)_gene,_partial_cds	628	626	0.996815286624	470.0	470.0
gi|723218170|gb|KM406535.1|_Lassa_virus_isolate_LM0273_nucleoprotein_(NP)_gene,_partial_cds	621	620	0.998389694042	470.0	470.0
gi|38261519|gb|AY363909.1|_Lassa_virus_strain_SL25_polymerase_(L)_gene,_partial_cds	805	669	0.831055900621	470.0	470.0
gi|112378680|gb|DQ832682.1|_Lassa_virus_isolate_TA416_nucleoprotein_(NP)_gene,_partial_cds	628	626	0.996815286624	470.0	470.0
gi|9294917|gb|AF182257.1|_Lassa_virus_strain_las807974_nucleoprotein_gene,_partial_cds	628	627	0.998407643312	468.0	468.0
gi|112378652|gb|DQ832668.1|_Lassa_virus_isolate_GB132_nucleoprotein_(NP)_gene,_partial_cds	628	626	0.996815286624	462.0	462.0
gi|112378688|gb|DQ832686.1|_Lassa_virus_isolate_TA464_nucleoprotein_(NP)_gene,_partial_cds	628	626	0.996815286624	461.0	461.0
gi|112378696|gb|DQ832690.1|_Lassa_virus_isolate_TA820_nucleoprotein_(NP)_gene,_partial_cds	628	626	0.996815286624	461.0	461.0
gi|723218210|gb|KM406555.1|_Lassa_virus_isolate_Z0005_nucleoprotein_(NP)_gene,_partial_cds	621	620	0.998389694042	461.0	461.0
gi|9294941|gb|AF182269.1|_Lassa_virus_strain_las807868_nucleoprotein_gene,_partial_cds	631	630	0.998415213946	459.0	459.0
gi|112378706|gb|DQ832695.1|_Lassa_virus_isolate_DGD35_nucleoprotein_(NP)_gene,_partial_cds	628	627	0.998407643312	457.0	457.0
gi|112378698|gb|DQ832691.1|_Lassa_virus_isolate_TA846_nucleoprotein_(NP)_gene,_partial_cds	628	626	0.996815286624	457.0	457.0
gi|112378704|gb|DQ832694.1|_Lassa_virus_isolate_DGD28_nucleoprotein_(NP)_gene,_partial_cds	628	627	0.998407643312	455.0	455.0
gi|316308851|gb|GU481064.1|_Lassa_virus_strain_Nig08-02_nucleoprotein_(NP)_gene,_partial_cds	613	612	0.99836867863	455.0	455.0
gi|66351427|emb|AJ969406.1|_Lassa_virus_partial_GPC_gene_for_envelope_glycoprotein,_genomic_RNA,_is	612	561	0.916666666667	455.0	455.0
gi|723218192|gb|KM406546.1|_Lassa_virus_isolate_LM0660_nucleoprotein_(NP)_gene,_partial_cds	621	620	0.998389694042	455.0	455.0
gi|9294931|gb|AF182264.1|_Lassa_virus_strain_las806829_nucleoprotein_gene,_partial_cds	628	626	0.996815286624	453.0	453.0
gi|112378708|gb|DQ832696.1|_Lassa_virus_isolate_DGD43_nucleoprotein_(NP)_gene,_partial_cds	628	627	0.998407643312	453.0	453.0
gi|112378712|gb|DQ832698.1|_Lassa_virus_isolate_DGD104_nucleoprotein_(NP)_gene,_partial_cds	628	627	0.998407643312	453.0	453.0
gi|112378714|gb|DQ832699.1|_Lassa_virus_isolate_DGD112_nucleoprotein_(NP)_gene,_partial_cds	628	627	0.998407643312	452.0	452.0
gi|57236531|gb|AY693638.1|_Lassa_virus_strain_las803792_polymerase_(L)_gene,_partial_cds	794	669	0.842569269521	452.0	452.0
gi|9294923|gb|AF182260.1|_Lassa_virus_strain_las803792_nucleoprotein_gene,_partial_cds	631	630	0.998415213946	452.0	452.0
gi|723218184|gb|KM406542.1|_Lassa_virus_isolate_LM0610_nucleoprotein_(NP)_gene,_partial_cds	621	620	0.998389694042	450.0	450.0
gi|723218196|gb|KM406548.1|_Lassa_virus_isolate_LM0676_nucleoprotein_(NP)_gene,_partial_cds	621	620	0.998389694042	446.0	446.0
gi|723218188|gb|KM406544.1|_Lassa_virus_isolate_LM0645_nucleoprotein_(NP)_gene,_partial_cds	621	620	0.998389694042	446.0	446.0
gi|9294921|gb|AF182259.1|_Lassa_virus_strain_las803201_nucleoprotein_gene,_partial_cds	631	630	0.998415213946	446.0	446.0
gi|723218186|gb|KM406543.1|_Lassa_virus_isolate_LM0619_nucleoprotein_(NP)_gene,_partial_cds	621	620	0.998389694042	446.0	446.0
gi|723218198|gb|KM406549.1|_Lassa_virus_isolate_LM0677_nucleoprotein_(NP)_gene,_partial_cds	621	620	0.998389694042	446.0	446.0
gi|723218194|gb|KM406547.1|_Lassa_virus_isolate_LM0661_nucleoprotein_(NP)_gene,_partial_cds	621	620	0.998389694042	446.0	446.0
gi|723218182|gb|KM406541.1|_Lassa_virus_isolate_LM0582_nucleoprotein_(NP)_gene,_partial_cds	621	620	0.998389694042	446.0	446.0
gi|9294919|gb|AF182258.1|_Lassa_virus_strain_las803204_nucleoprotein_gene,_partial_cds	628	626	0.996815286624	444.0	444.0
gi|61967361|gb|AY870334.1|_Lassa_virus_strain_Lib04-2739_polymerase_(L)_gene,_partial_cds	746	668	0.895442359249	443.0	443.0
gi|723218190|gb|KM406545.1|_Lassa_virus_isolate_LM0657_nucleoprotein_(NP)_gene,_partial_cds	621	620	0.998389694042	441.0	441.0
gi|723218180|gb|KM406540.1|_Lassa_virus_isolate_LM0513_nucleoprotein_(NP)_gene,_partial_cds	621	620	0.998389694042	441.0	441.0
gi|9294927|gb|AF182262.1|_Lassa_virus_strain_las803791_nucleoprotein_gene,_partial_cds	631	630	0.998415213946	441.0	441.0
gi|723218202|gb|KM406551.1|_Lassa_virus_isolate_LM0680_nucleoprotein_(NP)_gene,_partial_cds	621	620	0.998389694042	441.0	441.0
gi|723218200|gb|KM406550.1|_Lassa_virus_isolate_LM0678_nucleoprotein_(NP)_gene,_partial_cds	621	620	0.998389694042	441.0	441.0
gi|9294947|gb|AF182272.1|_Lassa_virus_strain_las9608911_nucleoprotein_gene,_partial_cds	628	627	0.998407643312	435.0	435.0
gi|38261515|gb|AY363907.1|_Lassa_virus_strain_SL20_polymerase_(L)_gene,_partial_cds	805	669	0.831055900621	435.0	435.0
gi|9294939|gb|AF182268.1|_Lassa_virus_strain_las807977_nucleoprotein_gene,_partial_cds	631	631	1.0	434.0	434.0
gi|112378678|gb|DQ832681.1|_Lassa_virus_isolate_BA686_nucleoprotein_(NP)_gene,_partial_cds	576	575	0.998263888889	430.0	430.0
gi|66351425|emb|AJ969405.1|_Lassa_virus_partial_GPC_gene_for_envelope_glycoprotein,_genomic_RNA,_is	611	604	0.988543371522	430.0	430.0
gi|9294925|gb|AF182261.1|_Lassa_virus_strain_las806828_nucleoprotein_gene,_partial_cds	628	626	0.996815286624	430.0	430.0
gi|9294929|gb|AF182263.1|_Lassa_virus_strain_las803793_nucleoprotein_gene,_partial_cds	631	630	0.998415213946	428.0	428.0
gi|67097565|gb|DQ010031.1|_Lassa_virus_strain_Nig04-010_glycoprotein_precursor_(GPC)_gene,_partial_	299	298	0.996655518395	421.0	421.0
gi|67097563|gb|DQ010030.1|_Lassa_virus_strain_Nig04-02_glycoprotein_precursor_(GPC)_gene,_partial_c	299	298	0.996655518395	403.0	403.0
gi|2645234|gb|U80004.1|LVU80004_Lassa_virus_nucleocapsid_protein_gene,_partial_cds	626	625	0.998402555911	403.0	403.0
gi|685427579|gb|KJ944260.1|_Lassa_virus_strain_Nig13-00103_(EBON)_glycoprotein_precursor_(GPC)_gene	311	311	1.0	399.0	399.0
gi|66351433|emb|AJ969409.1|_Lassa_virus_partial_GPC_gene_for_envelope_glycoprotein,_genomic_RNA,_is	628	628	1.0	392.0	392.0
gi|316927619|gb|HM143880.1|_Lassa_virus_strain_Nig08-A77_glycoprotein_precursor_(GPC)_gene,_partial	234	234	1.0	390.0	390.0
gi|385889521|gb|JQ511991.1|_Lassa_virus_strain_Nig08-MO_glycoprotein_precursor_(GPC)_gene,_partial_	281	281	1.0	385.0	385.0
gi|316308857|gb|GU481067.1|_Lassa_virus_strain_Nig08-03_polymerase_(L)_gene,_partial_cds	340	340	1.0	383.0	383.0
gi|374306392|gb|JN651396.1|_Lassa_virus_strain_Nig11-009_glycoprotein_precursor_(GPC)_gene,_partial	234	234	1.0	381.0	381.0
gi|374306388|gb|JN651394.1|_Lassa_virus_strain_Nig10-497_glycoprotein_precursor_(GPC)_gene,_partial	234	234	1.0	381.0	381.0
gi|316308909|gb|GU979510.1|_Lassa_virus_strain_Lib05-2096/127_polymerase_(L)_gene,_partial_cds	575	552	0.96	372.0	372.0
gi|297380960|gb|GU830813.1|_Lassa_virus_strain_Lib05-236/88_glycoprotein_precursor_(GPC)_gene,_part	475	441	0.928421052632	361.0	361.0
gi|385889523|gb|JQ511992.1|_Lassa_virus_strain_Nig08-EO4_glycoprotein_precursor_(GPC)_gene,_partial	281	281	1.0	354.0	354.0
gi|601588025|gb|KF926390.1|_Lassa_virus_isolate_Lassa_331_nucleoprotein_gene,_partial_cds	912	848	0.929824561404	349.0	349.0
gi|374306370|gb|JN651385.1|_Lassa_virus_strain_Nig09-570_glycoprotein_precursor_(GPC)_gene,_partial	234	234	1.0	345.0	345.0
gi|316927609|gb|HM143875.1|_Lassa_virus_strain_Nig08-A57_glycoprotein_precursor_(GPC)_gene,_partial	234	234	1.0	342.0	342.0
gi|316308837|gb|GU481057.1|_Lassa_virus_strain_Nig05-043_polymerase_(L)_gene,_partial_cds	340	339	0.997058823529	342.0	342.0
gi|316308841|gb|GU481059.1|_Lassa_virus_strain_Nig05-SE40_polymerase_(L)_gene,_partial_cds	340	339	0.997058823529	342.0	342.0
gi|66351431|emb|AJ969408.1|_Lassa_virus_partial_GPC_gene_for_envelope_glycoprotein,_genomic_RNA,_is	553	543	0.98191681736	340.0	340.0
gi|316927597|gb|HM143868.1|_Lassa_virus_strain_Nig07-A14_glycoprotein_precursor_(GPC)_gene,_partial	234	234	1.0	338.0	338.0
gi|685427577|gb|KJ944259.1|_Lassa_virus_strain_Nig13-00402_(ENUG)_glycoprotein_precursor_(GPC)_gene	310	287	0.925806451613	338.0	338.0
gi|316308907|gb|GU979509.1|_Lassa_virus_strain_Lib05-2406/129_polymerase_(L)_gene,_partial_cds	480	435	0.90625	334.0	334.0
gi|316308911|gb|GU979511.1|_Lassa_virus_strain_Lib05-1580/121_polymerase_(L)_gene,_partial_cds	451	449	0.9955654102	334.0	334.0
gi|374306378|gb|JN651389.1|_Lassa_virus_strain_Nig09-822_glycoprotein_precursor_(GPC)_gene,_partial	234	234	1.0	333.0	333.0
gi|723218278|gb|KM406589.1|_Lassa_virus_isolate_Z0007_polymerase_(L)_gene,_partial_cds	373	368	0.986595174263	331.0	331.0
gi|723218244|gb|KM406572.1|_Lassa_virus_isolate_LM0395_polymerase_(L)_gene,_partial_cds	373	368	0.986595174263	331.0	331.0
gi|723218274|gb|KM406587.1|_Lassa_virus_isolate_LM0716_polymerase_(L)_gene,_partial_cds	373	368	0.986595174263	331.0	331.0
gi|374306344|gb|JN651372.1|_Lassa_virus_strain_Nig09-066_glycoprotein_precursor_(GPC)_gene,_partial	234	234	1.0	327.0	327.0
gi|374306336|gb|JN651368.1|_Lassa_virus_strain_Nig08-149_glycoprotein_precursor_(GPC)_gene,_partial	234	234	1.0	327.0	327.0
gi|316927605|gb|HM143873.1|_Lassa_virus_strain_Nig08-A53_glycoprotein_precursor_(GPC)_gene,_partial	234	234	1.0	327.0	327.0
gi|723218218|gb|KM406559.1|_Lassa_virus_isolate_LM0054_polymerase_(L)_gene,_partial_cds	373	368	0.986595174263	325.0	325.0
gi|723218222|gb|KM406561.1|_Lassa_virus_isolate_LM0064_polymerase_(L)_gene,_partial_cds	373	368	0.986595174263	325.0	325.0
gi|374306384|gb|JN651392.1|_Lassa_virus_strain_Nig10-089_glycoprotein_precursor_(GPC)_gene,_partial	234	233	0.995726495726	325.0	325.0
gi|723218216|gb|KM406558.1|_Lassa_virus_isolate_LM0036_polymerase_(L)_gene,_partial_cds	373	368	0.986595174263	325.0	325.0
gi|316927615|gb|HM143878.1|_Lassa_virus_strain_Nig08-A72_glycoprotein_precursor_(GPC)_gene,_partial	234	234	1.0	324.0	324.0
gi|316927613|gb|HM143877.1|_Lassa_virus_strain_Nig08-A64_glycoprotein_precursor_(GPC)_gene,_partial	234	234	1.0	324.0	324.0
gi|374306352|gb|JN651376.1|_Lassa_virus_strain_Nig09-094_glycoprotein_precursor_(GPC)_gene,_partial	234	234	1.0	324.0	324.0
gi|316927601|gb|HM143871.1|_Lassa_virus_strain_Nig08-A40_glycoprotein_precursor_(GPC)_gene,_partial	234	234	1.0	324.0	324.0
gi|374306366|gb|JN651383.1|_Lassa_virus_strain_Nig09-453_glycoprotein_precursor_(GPC)_gene,_partial	234	234	1.0	324.0	324.0
gi|374306360|gb|JN651380.1|_Lassa_virus_strain_Nig09-206_glycoprotein_precursor_(GPC)_gene,_partial	234	234	1.0	324.0	324.0
gi|723218250|gb|KM406575.1|_Lassa_virus_isolate_LM0473_polymerase_(L)_gene,_partial_cds	373	368	0.986595174263	322.0	322.0
gi|723218214|gb|KM406557.1|_Lassa_virus_isolate_LM0034_polymerase_(L)_gene,_partial_cds	373	368	0.986595174263	322.0	322.0
gi|723218242|gb|KM406571.1|_Lassa_virus_isolate_LM0273_polymerase_(L)_gene,_partial_cds	373	368	0.986595174263	316.0	316.0
gi|723218276|gb|KM406588.1|_Lassa_virus_isolate_Z0005_polymerase_(L)_gene,_partial_cds	373	368	0.986595174263	316.0	316.0
gi|723218220|gb|KM406560.1|_Lassa_virus_isolate_LM0058_polymerase_(L)_gene,_partial_cds	373	368	0.986595174263	307.0	307.0
gi|723218248|gb|KM406574.1|_Lassa_virus_isolate_LM0434_polymerase_(L)_gene,_partial_cds	373	368	0.986595174263	298.0	298.0
gi|723218246|gb|KM406573.1|_Lassa_virus_isolate_LM0396_polymerase_(L)_gene,_partial_cds	373	368	0.986595174263	298.0	298.0
gi|723218224|gb|KM406562.1|_Lassa_virus_isolate_LM0091_polymerase_(L)_gene,_partial_cds	373	368	0.986595174263	298.0	298.0
gi|723218234|gb|KM406567.1|_Lassa_virus_isolate_LM0123_polymerase_(L)_gene,_partial_cds	373	368	0.986595174263	295.0	295.0
gi|723218240|gb|KM406570.1|_Lassa_virus_isolate_LM0250_polymerase_(L)_gene,_partial_cds	373	368	0.986595174263	295.0	295.0
gi|316308913|gb|GU979512.1|_Lassa_virus_strain_Lib05-236/88_polymerase_(L)_gene,_partial_cds	478	416	0.870292887029	295.0	295.0
gi|316308903|gb|GU979507.1|_Lassa_virus_strain_SL06-2057_polymerase_(L)_gene,_partial_cds	340	339	0.997058823529	288.0	288.0
gi|914039305|emb|LN823983.1|_Lassa_virus_partial_L_gene_for_polymerase,_strain_127	340	340	1.0	288.0	288.0
gi|316308853|gb|GU481065.1|_Lassa_virus_strain_Nig08-02_polymerase_(L)_gene,_partial_cds	340	339	0.997058823529	288.0	288.0
gi|723218262|gb|KM406581.1|_Lassa_virus_isolate_LM0660_polymerase_(L)_gene,_partial_cds	373	368	0.986595174263	286.0	286.0
gi|723218226|gb|KM406563.1|_Lassa_virus_isolate_LM0092_polymerase_(L)_gene,_partial_cds	373	368	0.986595174263	286.0	286.0
gi|723218270|gb|KM406585.1|_Lassa_virus_isolate_LM0678_polymerase_(L)_gene,_partial_cds	373	368	0.986595174263	286.0	286.0
gi|723218232|gb|KM406566.1|_Lassa_virus_isolate_LM0122_polymerase_(L)_gene,_partial_cds	373	368	0.986595174263	286.0	286.0
gi|723218230|gb|KM406565.1|_Lassa_virus_isolate_LM0111_polymerase_(L)_gene,_partial_cds	373	368	0.986595174263	286.0	286.0
gi|723218236|gb|KM406568.1|_Lassa_virus_isolate_LM0124_polymerase_(L)_gene,_partial_cds	373	368	0.986595174263	280.0	280.0
gi|723218228|gb|KM406564.1|_Lassa_virus_isolate_LM0093_polymerase_(L)_gene,_partial_cds	373	368	0.986595174263	280.0	280.0
gi|723218264|gb|KM406582.1|_Lassa_virus_isolate_LM0661_polymerase_(L)_gene,_partial_cds	373	368	0.986595174263	280.0	280.0
gi|723218266|gb|KM406583.1|_Lassa_virus_isolate_LM0676_polymerase_(L)_gene,_partial_cds	373	368	0.986595174263	280.0	280.0
gi|723218272|gb|KM406586.1|_Lassa_virus_isolate_LM0680_polymerase_(L)_gene,_partial_cds	373	368	0.986595174263	280.0	280.0
gi|723218238|gb|KM406569.1|_Lassa_virus_isolate_LM0224_polymerase_(L)_gene,_partial_cds	373	368	0.986595174263	280.0	280.0
gi|316308847|gb|GU481062.1|_Lassa_virus_strain_Nig07-05_polymerase_(L)_gene,_partial_cds	340	339	0.997058823529	279.0	279.0
gi|723218254|gb|KM406577.1|_Lassa_virus_isolate_LM0610_polymerase_(L)_gene,_partial_cds	373	368	0.986595174263	277.0	277.0
gi|723218260|gb|KM406580.1|_Lassa_virus_isolate_LM0657_polymerase_(L)_gene,_partial_cds	373	368	0.986595174263	277.0	277.0
gi|723218256|gb|KM406578.1|_Lassa_virus_isolate_LM0619_polymerase_(L)_gene,_partial_cds	373	368	0.986595174263	277.0	277.0
gi|723218268|gb|KM406584.1|_Lassa_virus_isolate_LM0677_polymerase_(L)_gene,_partial_cds	373	368	0.986595174263	277.0	277.0
gi|914039303|emb|LN823982.1|_Lassa_virus_partial_L_gene_for_polymerase,_strain_124	340	340	1.0	275.0	275.0
gi|914039309|emb|LN823985.1|_Lassa_virus_partial_L_gene_for_polymerase,_strain_139	340	340	1.0	273.0	273.0
gi|723218252|gb|KM406576.1|_Lassa_virus_isolate_LM0582_polymerase_(L)_gene,_partial_cds	373	368	0.986595174263	271.0	271.0
gi|723218258|gb|KM406579.1|_Lassa_virus_isolate_LM0645_polymerase_(L)_gene,_partial_cds	373	368	0.986595174263	271.0	271.0
gi|914039307|emb|LN823984.1|_Lassa_virus_partial_L_gene_for_polymerase,_strain_132	340	340	1.0	271.0	271.0
gi|770145132|gb|KM052321.1|_Lassa_virus_strain_ONM-299_polymerase_gene,_partial_cds	340	339	0.997058823529	264.0	264.0
gi|531063908|gb|JX845167.1|_Lassa_virus_isolate_JIR76_polymerase_gene,_partial_cds	339	339	1.0	264.0	264.0
gi|770145151|gb|KM052322.1|_Lassa_virus_strain_ONM-314_polymerase_gene,_partial_cds	340	339	0.997058823529	264.0	264.0
gi|770145163|gb|KM052323.1|_Lassa_virus_strain_ONM-700_polymerase_gene,_partial_cds	340	338	0.994117647059	262.0	262.0
gi|55667949|gb|AY772167.1|_Mopeia_Lassa_reassortant_29_segment_L,_complete_sequence	7271	3534	0.486040434603	664.0	254.8
gi|56699498|ref|NC_006572.1|_Mopeia_Lassa_reassortant_29_segment_L,_complete_genome	7271	3534	0.486040434603	664.0	254.8
gi|425867893|gb|JX985080.1|_Mopeia_Lassa_virus_reassortant_29_strain_IGS-20_segment_L_Z_protein_(Z)	7260	3314	0.456473829201	670.0	253.522222222
gi|425867890|gb|JX985078.1|_Mopeia_Lassa_virus_reassortant_29_strain_IGS-19_segment_L_Z_protein_(Z)	7264	3314	0.45622246696	670.0	253.522222222
gi|425867899|gb|JX985084.1|_Mopeia_Lassa_virus_reassortant_29_strain_IGS-22_segment_L_Z_protein_(Z)	7266	3314	0.456096889623	664.0	252.188888889
gi|425867902|gb|JX985086.1|_Mopeia_Lassa_virus_reassortant_29_strain_IGS-23_segment_L_Z_protein_(Z)	7244	3314	0.457482054114	664.0	252.188888889
gi|425867914|gb|JX985094.1|_Mopeia_Lassa_virus_reassortant_29_strain_IGS-27_segment_L_Z_protein_(Z)	7257	3314	0.456662532727	664.0	252.188888889
gi|425867887|gb|JX985076.1|_Mopeia_Lassa_virus_reassortant_29_strain_IGS-18_segment_L_Z_protein_(Z)	7232	3314	0.458241150442	664.0	252.188888889
gi|425867905|gb|JX985088.1|_Mopeia_Lassa_virus_reassortant_29_strain_IGS-24_segment_L_Z_protein_(Z)	7221	3314	0.458939205096	664.0	252.188888889
gi|425867872|gb|JX985064.1|_Mopeia_Lassa_virus_reassortant_29_strain_IGS-11_segment_L_Z_protein_(Z)	7245	3314	0.457418909593	664.0	252.188888889
gi|425867880|gb|JX985070.1|_Mopeia_Lassa_virus_reassortant_29_strain_IGS-14_segment_L_Z_protein_(Z)	7262	3314	0.456348113467	664.0	252.188888889
gi|425867851|gb|JX985050.1|_Mopeia_Lassa_virus_reassortant_29_strain_IGS-1_segment_L_Z_protein_(Z)_	7268	3314	0.455971381398	664.0	252.188888889
gi|425867908|gb|JX985090.1|_Mopeia_Lassa_virus_reassortant_29_strain_IGS-25_segment_L_Z_protein_(Z)	7263	3314	0.456285281564	664.0	252.188888889
gi|425867866|gb|JX985060.1|_Mopeia_Lassa_virus_reassortant_29_strain_IGS-9_segment_L_Z_protein_(Z)_	7255	3314	0.456788421778	664.0	252.188888889
gi|425867885|gb|JX985074.1|_Mopeia_Lassa_virus_reassortant_29_strain_IGS-17_segment_L_Z_protein_(Z)	7260	3314	0.456473829201	664.0	252.188888889
gi|425867863|gb|JX985058.1|_Mopeia_Lassa_virus_reassortant_29_strain_IGS-7_segment_L_Z_protein_(Z)_	7260	3314	0.456473829201	664.0	252.188888889
gi|425867896|gb|JX985082.1|_Mopeia_Lassa_virus_reassortant_29_strain_IGS-21_segment_L_Z_protein_(Z)	7221	3314	0.458939205096	664.0	252.188888889
gi|425867883|gb|JX985072.1|_Mopeia_Lassa_virus_reassortant_29_strain_IGS-16_segment_L_Z_protein_(Z)	7221	3314	0.458939205096	664.0	252.188888889
gi|425867911|gb|JX985092.1|_Mopeia_Lassa_virus_reassortant_29_strain_IGS-26_segment_L_Z_protein_(Z)	7239	3314	0.457798038403	664.0	252.188888889
gi|425867877|gb|JX985068.1|_Mopeia_Lassa_virus_reassortant_29_strain_IGS-13_segment_L_Z_protein_(Z)	7258	3314	0.456599614219	664.0	251.788888889
gi|425867858|gb|JX985054.1|_Mopeia_Lassa_virus_reassortant_29_strain_IGS-3_segment_L_Z_protein_(Z)_	7246	3314	0.457355782501	661.0	251.522222222
gi|425867875|gb|JX985066.1|_Mopeia_Lassa_virus_reassortant_29_strain_IGS-12_segment_L_Z_protein_(Z)	7224	3314	0.458748615725	661.0	251.522222222
gi|425867869|gb|JX985062.1|_Mopeia_Lassa_virus_reassortant_29_strain_IGS-10_segment_L_Z_protein_(Z)	7261	3314	0.456410962677	661.0	251.522222222
gi|425867860|gb|JX985056.1|_Mopeia_Lassa_virus_reassortant_29_strain_IGS-4_segment_L_Z_protein_(Z)_	7225	3314	0.458685121107	661.0	251.522222222
gi|425867854|gb|JX985052.1|_Mopeia_Lassa_virus_reassortant_29_strain_IGS-2_segment_L_Z_protein_(Z)_	7251	3314	0.45704040822	661.0	251.522222222
gi|37787709|gb|AY216508.1|_Lassa_virus_polymerase_gene,_partial_cds	309	296	0.957928802589	201.0	201.0
gi|536725425|gb|KF425246.1|_Lassa_virus_strain_Macenta_nonfunctional_polymerase_(L)_gene,_partial_s	297	282	0.949494949495	187.0	187.0
gi|37955034|gb|AY179175.1|AY179175S1_Lassa_virus_strain_CSF_RING_finger_protein_(Z)_gene,_complete_	390	294	0.753846153846	167.0	164.0
--- SRR1595846.fastqsanger ---
# subject	subject length	Total Subject Coverage	Relative Subject Coverage	Best Bit Score	Mean Bit Score
gi|695314725|gb|KM821948.1|_Lassa_virus_strain_ISTH1137-NIG-2011_segment_L_Z_protein_(Z)_and_polyme	7258	7207	0.992973270874	10141.0	3637.25
gi|316308880|gb|GU481075.1|_Lassa_virus_strain_Nig08-A37_Z_protein_(Z)_and_polymerase_(L)_genes,_co	7226	7175	0.992942153335	8927.0	3173.0
gi|695315430|gb|KM822061.1|_Lassa_virus_strain_LASV719-NIG-2009_segment_L_Z_protein_(Z)_and_polymer	7238	7187	0.992953854656	8893.0	3164.5
gi|695314835|gb|KM821962.1|_Lassa_virus_strain_ISTH2042-NIG-2012_segment_L_Z_protein_(Z)_and_polyme	7258	7206	0.992835491871	8882.0	3155.25
gi|695315397|gb|KM822056.1|_Lassa_virus_strain_LASV274-NIG-2010_segment_L_Z_protein_(Z)_and_polymer	7255	7203	0.99283252929	8890.0	3153.25
gi|695314739|gb|KM821950.1|_Lassa_virus_strain_ISTH2010-NIG-2012_segment_L_Z_protein_(Z)_and_polyme	7256	7205	0.992971334068	8854.0	3149.0
gi|695314754|gb|KM821952.1|_Lassa_virus_strain_ISTH2016-NIG-2012_segment_L_Z_protein_(Z)_and_polyme	7261	7207	0.99256300785	8803.0	3138.25
gi|695315232|gb|KM822009.1|_Lassa_virus_strain_LASV046-NIG-2009_segment_L_Z_protein_(Z)_and_polymer	7230	7179	0.992946058091	8826.0	3134.75
gi|316308886|gb|GU481077.1|_Lassa_virus_strain_Nig08-A41_Z_protein_(Z)_and_polymerase_(L)_genes,_co	7225	7173	0.992802768166	8749.0	3128.75
gi|695315832|gb|KM822108.1|_Lassa_virus_strain_LASV1016-NIG-2009_segment_L_Z_protein_(Z)_and_polyme	7218	7167	0.99293433084	8729.0	3127.0
gi|695315373|gb|KM822050.1|_Lassa_virus_strain_LASV263-NIG-2011_segment_L_Z_protein_(Z)_and_polymer	7259	7205	0.99256095881	8735.0	3116.0
gi|695314412|gb|KM821911.1|_Lassa_virus_strain_ISTH0009-NIG-2011_segment_L_Z_protein_(Z)_and_polyme	7251	7199	0.992828575369	8725.0	3112.5
gi|695315314|gb|KM822036.1|_Lassa_virus_strain_LASV245-NIG-2011_segment_L_Z_protein_(Z)_and_polymer	7253	7202	0.992968426858	8774.0	3106.25
gi|695315289|gb|KM822028.1|_Lassa_virus_strain_LASV237-NIG-2010_segment_L_Z_protein_(Z)_and_polymer	7262	7205	0.992150922611	8697.0	3101.75
gi|695315456|gb|KM822064.1|_Lassa_virus_strain_LASV737-NIG-2009_segment_L_Z_protein_(Z)_and_polymer	7202	7151	0.992918633713	8668.0	3100.0
gi|695314616|gb|KM821934.1|_Lassa_virus_strain_ISTH1064-NIG-2011_segment_L_Z_protein_(Z)_and_polyme	7258	7206	0.992835491871	8720.0	3089.0
gi|695314916|gb|KM821970.1|_Lassa_virus_strain_ISTH2061-NIG-2012_segment_L_Z_protein_(Z)_and_polyme	7258	7204	0.992559933866	8677.0	3087.25
gi|695315557|gb|KM822077.1|_Lassa_virus_strain_LASV976-NIG-2009_segment_L_Z_protein_(Z)_and_polymer	7223	7172	0.99293922193	8579.0	3086.25
gi|695315606|gb|KM822083.1|_Lassa_virus_strain_LASV979-NIG-2009_segment_L_Z_protein_(Z)_and_polymer	7213	7161	0.992790794399	8624.0	3084.0
gi|695315052|gb|KM821983.1|_Lassa_virus_strain_ISTH2217-NIG-2012_segment_L_Z_protein_(Z)_and_polyme	7258	7205	0.992697712869	8626.0	3083.25
gi|695314483|gb|KM821919.1|_Lassa_virus_strain_ISTH0230-NIG-2011_segment_L_Z_protein_(Z)_and_polyme	7228	7176	0.992805755396	8662.0	3079.0
gi|695315330|gb|KM822040.1|_Lassa_virus_strain_LASV250-NIG-2011_segment_L_Z_protein_(Z)_and_polymer	7270	7219	0.992984869326	8716.0	3078.5
gi|695315766|gb|KM822100.1|_Lassa_virus_strain_LASV1000-NIG-2009_segment_L_Z_protein_(Z)_and_polyme	7235	7184	0.992950932965	8592.0	3072.0
gi|695315539|gb|KM822075.1|_Lassa_virus_strain_LASV975-NIG-2009_segment_L_Z_protein_(Z)_and_polymer	7184	7131	0.992622494432	8574.0	3060.25
gi|695315528|gb|KM822073.1|_Lassa_virus_strain_LASV971-NIG-2009_segment_L_Z_protein_(Z)_and_polymer	7254	7205	0.993245106148	8592.0	3055.75
gi|695315380|gb|KM822052.1|_Lassa_virus_strain_LASV267-NIG-2010_segment_L_Z_protein_(Z)_and_polymer	7231	7178	0.992670446688	8565.0	3051.25
gi|695315796|gb|KM822104.1|_Lassa_virus_strain_LASV1011-NIG-2009_segment_L_Z_protein_(Z)_and_polyme	7253	7202	0.992968426858	8664.0	3051.25
gi|316308892|gb|GU481079.1|_Lassa_virus_strain_Nig08-A47_Z_protein_(Z)_and_polymerase_(L)_genes,_co	7226	7174	0.992803764185	8563.0	3050.0
gi|695315037|gb|KM821981.1|_Lassa_virus_strain_ISTH2129-NIG-2012_segment_L_Z_protein_(Z)_and_polyme	7261	7208	0.992700729927	8576.0	3049.75
gi|695315283|gb|KM822026.1|_Lassa_virus_strain_LASV229-NIG-2010_segment_L_Z_protein_(Z)_and_polymer	7266	7208	0.992017616295	8603.0	3041.75
gi|695315104|gb|KM821989.1|_Lassa_virus_strain_ISTH2312-NIG-2012_segment_L_Z_protein_(Z)_and_polyme	7254	7203	0.992969396195	8601.0	3041.25
gi|695315137|gb|KM821993.1|_Lassa_virus_strain_ISTH2334-NIG-2012_segment_L_Z_protein_(Z)_and_polyme	7224	7173	0.992940199336	8529.0	3039.75
gi|695315365|gb|KM822048.1|_Lassa_virus_strain_LASV256-NIG-2010_segment_L_Z_protein_(Z)_and_polymer	7258	7206	0.992835491871	8518.0	3032.0
gi|695315406|gb|KM822058.1|_Lassa_virus_strain_LASV711-NIG-2009_segment_L_Z_protein_(Z)_and_polymer	7141	7089	0.992718106708	8489.0	3030.5
gi|695314801|gb|KM821958.1|_Lassa_virus_strain_ISTH2031-NIG-2012_segment_L_Z_protein_(Z)_and_polyme	7259	7206	0.992698718832	8554.0	3029.75
gi|695315170|gb|KM821997.1|_Lassa_virus_strain_ISTH2376-NIG-2012_segment_L_Z_protein_(Z)_and_polyme	7245	7193	0.992822636301	8504.0	3027.0
gi|695315268|gb|KM822021.1|_Lassa_virus_strain_LASV221-NIG-2010_segment_L_Z_protein_(Z)_and_polymer	7255	7203	0.99283252929	8556.0	3022.25
gi|695315244|gb|KM822013.1|_Lassa_virus_strain_LASV052-NIG-2008_segment_L_Z_protein_(Z)_and_polymer	7223	7172	0.99293922193	8579.0	3019.75
gi|695315250|gb|KM822015.1|_Lassa_virus_strain_LASV056-NIG-2008_segment_L_Z_protein_(Z)_and_polymer	7233	7181	0.992810728605	8543.0	3012.5
gi|695315709|gb|KM822094.1|_Lassa_virus_strain_LASV991-NIG-2009_segment_L_Z_protein_(Z)_and_polymer	7199	7141	0.991943325462	8475.0	3010.5
gi|695314566|gb|KM821928.1|_Lassa_virus_strain_ISTH1038-NIG-2011_segment_L_Z_protein_(Z)_and_polyme	7252	7198	0.992553778268	8469.0	3002.0
gi|695315295|gb|KM822030.1|_Lassa_virus_strain_LASV239-NIG-2010_segment_L_Z_protein_(Z)_and_polymer	7260	7208	0.992837465565	8509.0	3001.5
gi|695315256|gb|KM822017.1|_Lassa_virus_strain_LASV058-NIG-2008_segment_L_Z_protein_(Z)_and_polymer	7244	7192	0.9928216455	8424.0	2995.0
gi|695315506|gb|KM822070.1|_Lassa_virus_strain_LASV967-NIG-2009_segment_L_Z_protein_(Z)_and_polymer	7232	7184	0.993362831858	8408.0	2990.25
gi|695315320|gb|KM822038.1|_Lassa_virus_strain_LASV246-NIG-2010_segment_L_Z_protein_(Z)_and_polymer	7257	7206	0.992972302604	8516.0	2987.75
gi|695315262|gb|KM822019.1|_Lassa_virus_strain_LASV063-NIG-2009_segment_L_Z_protein_(Z)_and_polymer	7240	7188	0.992817679558	8367.0	2986.0
gi|695315218|gb|KM822005.1|_Lassa_virus_strain_LASV042-NIG-2009_segment_L_Z_protein_(Z)_and_polymer	7236	7184	0.992813709232	8307.0	2981.5
gi|695315192|gb|KM822001.1|_Lassa_virus_strain_LASV006-NIG-2008_segment_L_Z_protein_(Z)_and_polymer	7250	7196	0.992551724138	8428.0	2981.25
gi|695314683|gb|KM821942.1|_Lassa_virus_strain_ISTH1111-NIG-2011_segment_L_Z_protein_(Z)_and_polyme	7245	7190	0.992408557626	8374.0	2977.75
gi|695314520|gb|KM821923.1|_Lassa_virus_strain_ISTH0595-NIG-2011_segment_L_Z_protein_(Z)_and_polyme	7253	7201	0.992830552875	8383.0	2976.25
gi|695314580|gb|KM821930.1|_Lassa_virus_strain_ISTH1048-NIG-2011_segment_L_Z_protein_(Z)_and_polyme	7258	7205	0.992697712869	8367.0	2975.25
gi|695315277|gb|KM822024.1|_Lassa_virus_strain_LASV225-NIG-2010_segment_L_Z_protein_(Z)_and_polymer	7261	7204	0.99214984162	8386.0	2972.0
gi|695314468|gb|KM821917.1|_Lassa_virus_strain_ISTH0073-NIG-2011_segment_L_Z_protein_(Z)_and_polyme	7255	7203	0.99283252929	8379.0	2969.75
gi|695315352|gb|KM822046.1|_Lassa_virus_strain_LASV254-NIG-2011_segment_L_Z_protein_(Z)_and_polymer	7260	7205	0.992424242424	8372.0	2968.25
gi|695314449|gb|KM821915.1|_Lassa_virus_strain_ISTH0047-NIG-2011_segment_L_Z_protein_(Z)_and_polyme	7254	7202	0.992831541219	8376.0	2967.0
gi|695314784|gb|KM821956.1|_Lassa_virus_strain_ISTH2025-NIG-2012_segment_L_Z_protein_(Z)_and_polyme	7262	7209	0.992701735059	8358.0	2966.5
gi|695315817|gb|KM822106.1|_Lassa_virus_strain_LASV1015-NIG-2009_segment_L_Z_protein_(Z)_and_polyme	7244	7191	0.992683600221	8442.0	2963.5
gi|695314648|gb|KM821938.1|_Lassa_virus_strain_ISTH1096-NIG-2012_segment_L_Z_protein_(Z)_and_polyme	7259	7206	0.992698718832	8386.0	2963.25
gi|695315301|gb|KM822032.1|_Lassa_virus_strain_LASV241-NIG-2011_segment_L_Z_protein_(Z)_and_polymer	7261	7205	0.992287563696	8404.0	2963.0
gi|695314549|gb|KM821926.1|_Lassa_virus_strain_ISTH1003-NIG-2011_segment_L_Z_protein_(Z)_and_polyme	7284	7205	0.989154310818	8372.0	2961.5
gi|695314600|gb|KM821932.1|_Lassa_virus_strain_ISTH1058-NIG-2011_segment_L_Z_protein_(Z)_and_polyme	7252	7200	0.992829564258	8372.0	2959.75
gi|695314502|gb|KM821921.1|_Lassa_virus_strain_ISTH0531-NIG-2011_segment_L_Z_protein_(Z)_and_polyme	7255	7203	0.99283252929	8365.0	2958.75
gi|695315238|gb|KM822011.1|_Lassa_virus_strain_LASV049-NIG-2009_segment_L_Z_protein_(Z)_and_polymer	7244	7192	0.9928216455	8322.0	2957.75
gi|695315185|gb|KM821999.1|_Lassa_virus_strain_LASV003-NIG-2008_segment_L_Z_protein_(Z)_and_polymer	7252	7200	0.992829564258	8343.0	2957.5
gi|695315592|gb|KM822081.1|_Lassa_virus_strain_LASV978-NIG-2009_segment_L_Z_protein_(Z)_and_polymer	7228	7177	0.992944106253	8358.0	2956.0
gi|695314708|gb|KM821946.1|_Lassa_virus_strain_ISTH1129-NIG-2012_segment_L_Z_protein_(Z)_and_polyme	7257	7206	0.992972302604	8390.0	2955.75
gi|695315620|gb|KM822085.1|_Lassa_virus_strain_LASV981-NIG-2009_segment_L_Z_protein_(Z)_and_polymer	7248	7196	0.992825607064	8336.0	2955.75
gi|695314898|gb|KM821968.1|_Lassa_virus_strain_ISTH2057-NIG-2012_segment_L_Z_protein_(Z)_and_polyme	7251	7199	0.992828575369	8249.0	2945.25
gi|695314852|gb|KM821964.1|_Lassa_virus_strain_ISTH2046-NIG-2012_segment_L_Z_protein_(Z)_and_polyme	7243	7189	0.992544525749	8367.0	2943.75
gi|695315785|gb|KM822102.1|_Lassa_virus_strain_LASV1008-NIG-2009_segment_L_Z_protein_(Z)_and_polyme	7244	7192	0.9928216455	8257.0	2942.75
gi|695315390|gb|KM822054.1|_Lassa_virus_strain_LASV271-NIG-2010_segment_L_Z_protein_(Z)_and_polymer	7263	7206	0.992152003304	8349.0	2942.25
gi|695314630|gb|KM821936.1|_Lassa_virus_strain_ISTH1069-NIG-2011_segment_L_Z_protein_(Z)_and_polyme	7258	7205	0.992697712869	8322.0	2939.0
gi|695314876|gb|KM821966.1|_Lassa_virus_strain_ISTH2050-NIG-2012_segment_L_Z_protein_(Z)_and_polyme	7137	7085	0.992714025501	8307.0	2938.5
gi|695314817|gb|KM821960.1|_Lassa_virus_strain_ISTH2037-NIG-2012_segment_L_Z_protein_(Z)_and_polyme	7255	7202	0.992694693315	8309.0	2938.25
gi|695315574|gb|KM822079.1|_Lassa_virus_strain_LASV977-NIG-2009_segment_L_Z_protein_(Z)_and_polymer	7188	7135	0.992626599889	8267.0	2938.25
gi|695314430|gb|KM821913.1|_Lassa_virus_strain_ISTH0012-NIG-2011_segment_L_Z_protein_(Z)_and_polyme	7253	7201	0.992830552875	8305.0	2937.0
gi|695315638|gb|KM822087.1|_Lassa_virus_strain_LASV982-NIG-2009_segment_L_Z_protein_(Z)_and_polymer	7241	7189	0.992818671454	8293.0	2936.75
gi|695315088|gb|KM821987.1|_Lassa_virus_strain_ISTH2304-NIG-2012_segment_L_Z_protein_(Z)_and_polyme	7247	7196	0.992962605216	8374.0	2936.5
gi|695315153|gb|KM821995.1|_Lassa_virus_strain_ISTH2358-NIG-2012_segment_L_Z_protein_(Z)_and_polyme	7250	7198	0.992827586207	8257.0	2935.25
gi|695315690|gb|KM822092.1|_Lassa_virus_strain_LASV990-NIG-2009_segment_L_Z_protein_(Z)_and_polymer	7199	7147	0.992776774552	8260.0	2929.75
gi|695315344|gb|KM822044.1|_Lassa_virus_strain_LASV253-NIG-2011_segment_L_Z_protein_(Z)_and_polymer	7264	7205	0.991877753304	8257.0	2928.75
gi|695315671|gb|KM822090.1|_Lassa_virus_strain_LASV989-NIG-2009_segment_L_Z_protein_(Z)_and_polymer	7249	7197	0.992826596772	8246.0	2926.25
gi|695315747|gb|KM822098.1|_Lassa_virus_strain_LASV993-NIG-2009_segment_L_Z_protein_(Z)_and_polymer	7217	7165	0.992794790079	8221.0	2924.25
gi|695315492|gb|KM822068.1|_Lassa_virus_strain_LASV966-NIG-2009_segment_L_Z_protein_(Z)_and_polymer	7247	7195	0.992824617083	8204.0	2920.75
gi|695314769|gb|KM821954.1|_Lassa_virus_strain_ISTH2020-NIG-2012_segment_L_Z_protein_(Z)_and_polyme	7254	7202	0.992831541219	8257.0	2916.0
gi|695315307|gb|KM822034.1|_Lassa_virus_strain_LASV242-NIG-2010_segment_L_Z_protein_(Z)_and_polymer	7265	7205	0.991741225052	8224.0	2912.5
gi|695315207|gb|KM822003.1|_Lassa_virus_strain_LASV035-NIG-2009_segment_L_Z_protein_(Z)_and_polymer	7176	7124	0.992753623188	8130.0	2896.0
gi|695315118|gb|KM821991.1|_Lassa_virus_strain_ISTH2316-NIG-2012_segment_L_Z_protein_(Z)_and_polyme	7165	7109	0.99218422889	8157.0	2869.25
gi|695314667|gb|KM821940.1|_Lassa_virus_strain_ISTH1107-NIG-2012_segment_L_Z_protein_(Z)_and_polyme	7254	7202	0.992831541219	8074.0	2826.5
gi|695314698|gb|KM821944.1|_Lassa_virus_strain_ISTH1121-NIG-2012_segment_L_Z_protein_(Z)_and_polyme	7239	7183	0.992264124879	7822.0	2724.0
gi|695315071|gb|KM821985.1|_Lassa_virus_strain_ISTH2271-NIG-2012_segment_L_Z_protein_(Z)_and_polyme	7209	7143	0.990844777362	7762.0	2696.25
gi|695315001|gb|KM821978.1|_Lassa_virus_strain_ISTH2094-NIG-2012_segment_L_Z_protein_(Z)_and_polyme	7258	7208	0.993111049876	5891.0	2576.66666667
gi|316308862|gb|GU481069.1|_Lassa_virus_strain_Nig08-04_Z_protein_(Z)_and_polymerase_(L)_genes,_com	7230	7077	0.978838174274	5847.0	2524.33333333
gi|695315728|gb|KM822096.1|_Lassa_virus_strain_LASV992-NIG-2009_segment_L_Z_protein_(Z)_and_polymer	7132	7009	0.982753785754	8123.0	2454.0
gi|695315225|gb|KM822007.1|_Lassa_virus_strain_LASV045-NIG-2009_segment_L_Z_protein_(Z)_and_polymer	7226	7103	0.982978134514	7786.0	2351.4
gi|695315338|gb|KM822042.1|_Lassa_virus_strain_LASV251-NIG-2010_segment_L_Z_protein_(Z)_and_polymer	7257	7126	0.981948463552	5907.0	2326.0
gi|695314953|gb|KM821973.1|_Lassa_virus_strain_ISTH2065-NIG-2012_segment_L_Z_protein_(Z)_and_polyme	7116	7068	0.993254637437	6432.0	2232.25
gi|695314972|gb|KM821975.1|_Lassa_virus_strain_ISTH2066-NIG-2012_segment_L_Z_protein_(Z)_and_polyme	7157	7081	0.989381025569	6410.0	2227.5
gi|695314711|gb|KM821947.1|_Lassa_virus_strain_ISTH1129-NIG-2012_segment_S_glycoprotein_precursor_(	3406	3406	1.0	5204.0	1894.66666667
gi|695315304|gb|KM822033.1|_Lassa_virus_strain_LASV241-NIG-2011_segment_S_glycoprotein_precursor_(G	3421	3416	0.998538439053	5252.0	1893.33333333
gi|695314772|gb|KM821955.1|_Lassa_virus_strain_ISTH2020-NIG-2012_segment_S_glycoprotein_precursor_(	3408	3408	1.0	5196.0	1874.0
gi|316308889|gb|GU481078.1|_Lassa_virus_strain_Nig08-A47_glycoprotein_precursor_(GPC)_and_nucleopro	3374	3374	1.0	5193.0	1871.66666667
gi|695315393|gb|KM822055.1|_Lassa_virus_strain_LASV271-NIG-2010_segment_S_glycoprotein_precursor_(G	3395	3394	0.99970544919	5185.0	1871.0
gi|695314552|gb|KM821927.1|_Lassa_virus_strain_ISTH1003-NIG-2011_segment_S_glycoprotein_precursor_(	3407	3407	1.0	5093.0	1831.33333333
gi|695314471|gb|KM821918.1|_Lassa_virus_strain_ISTH0073-NIG-2011_segment_S_glycoprotein_precursor_(	3407	3407	1.0	5075.0	1822.33333333
gi|695314787|gb|KM821957.1|_Lassa_virus_strain_ISTH2025-NIG-2012_segment_S_glycoprotein_precursor_(	3408	3407	0.99970657277	5036.0	1819.33333333
gi|695315693|gb|KM822093.1|_Lassa_virus_strain_LASV990-NIG-2009_segment_S_glycoprotein_precursor_(G	3365	3365	1.0	5032.0	1814.0
gi|695314452|gb|KM821916.1|_Lassa_virus_strain_ISTH0047-NIG-2011_segment_S_glycoprotein_precursor_(	3407	3407	1.0	5027.0	1808.53333333
gi|695314956|gb|KM821974.1|_Lassa_virus_strain_ISTH2065-NIG-2012_segment_S_glycoprotein_precursor_(	3399	3399	1.0	4121.0	1570.66666667
gi|695314987|gb|KM821977.1|_Lassa_virus_strain_ISTH2069-NIG-2012_segment_S_glycoprotein_precursor_(	3397	3397	1.0	4103.0	1555.66666667
gi|695314757|gb|KM821953.1|_Lassa_virus_strain_ISTH2016-NIG-2012_segment_S_glycoprotein_precursor_(	3412	3407	0.998534583822	5557.0	1531.5
gi|695315459|gb|KM822065.1|_Lassa_virus_strain_LASV737-NIG-2009_segment_S_glycoprotein_precursor_(G	3393	3393	1.0	5510.0	1521.5
gi|695315433|gb|KM822062.1|_Lassa_virus_strain_LASV719-NIG-2009_segment_S_glycoprotein_precursor_(G	3396	3396	1.0	5497.0	1519.25
gi|695314838|gb|KM821963.1|_Lassa_virus_strain_ISTH2042-NIG-2012_segment_S_glycoprotein_precursor_(	3405	3404	0.999706314244	5499.0	1517.75
gi|695315799|gb|KM822105.1|_Lassa_virus_strain_LASV1011-NIG-2009_segment_S_glycoprotein_precursor_(	3401	3401	1.0	5503.0	1516.5
gi|316308877|gb|GU481074.1|_Lassa_virus_strain_Nig08-A37_glycoprotein_precursor_(GPC)_and_nucleopro	3375	3374	0.999703703704	5490.0	1515.5
gi|695315400|gb|KM822057.1|_Lassa_virus_strain_LASV274-NIG-2010_segment_S_glycoprotein_precursor_(G	3407	3407	1.0	5481.0	1515.25
gi|695315769|gb|KM822101.1|_Lassa_virus_strain_LASV1000-NIG-2009_segment_S_glycoprotein_precursor_(	3385	3385	1.0	5474.0	1513.0
gi|695315376|gb|KM822051.1|_Lassa_virus_strain_LASV263-NIG-2011_segment_S_glycoprotein_precursor_(G	3406	3406	1.0	5469.0	1512.25
gi|695315317|gb|KM822037.1|_Lassa_virus_strain_LASV245-NIG-2011_segment_S_glycoprotein_precursor_(G	3405	3405	1.0	5492.0	1511.25
gi|695315235|gb|KM822010.1|_Lassa_virus_strain_LASV046-NIG-2009_segment_S_glycoprotein_precursor_(G	3367	3367	1.0	5454.0	1508.75
gi|695314742|gb|KM821951.1|_Lassa_virus_strain_ISTH2010-NIG-2012_segment_S_glycoprotein_precursor_(	3408	3408	1.0	5465.0	1508.0
gi|695314619|gb|KM821935.1|_Lassa_virus_strain_ISTH1064-NIG-2011_segment_S_glycoprotein_precursor_(	3409	3409	1.0	5481.0	1507.5
gi|695314537|gb|KM821925.1|_Lassa_virus_strain_ISTH0964-NIG-2011_segment_S_glycoprotein_precursor_(	3397	3397	1.0	5337.0	1496.5
gi|695315482|gb|KM822067.1|_Lassa_virus_strain_LASV746-NIG-2009_segment_S_glycoprotein_precursor_(G	3372	3372	1.0	5414.0	1491.75
gi|695315470|gb|KM822066.1|_Lassa_virus_strain_LASV738-NIG-2009_segment_S_glycoprotein_precursor_(G	3355	3355	1.0	5366.0	1483.75
gi|316308883|gb|GU481076.1|_Lassa_virus_strain_Nig08-A41_glycoprotein_precursor_(GPC)_and_nucleopro	3374	3374	1.0	5359.0	1480.75
gi|695315542|gb|KM822076.1|_Lassa_virus_strain_LASV975-NIG-2009_segment_S_glycoprotein_precursor_(G	3363	3363	1.0	5312.0	1473.5
gi|695315040|gb|KM821982.1|_Lassa_virus_strain_ISTH2129-NIG-2012_segment_S_glycoprotein_precursor_(	3408	3408	1.0	5317.0	1468.5
gi|695315750|gb|KM822099.1|_Lassa_virus_strain_LASV993-NIG-2009_segment_S_glycoprotein_precursor_(G	3388	3388	1.0	5272.0	1463.5
gi|695315286|gb|KM822027.1|_Lassa_virus_strain_LASV229-NIG-2010_segment_S_glycoprotein_precursor_(G	3412	3409	0.999120750293	5301.0	1463.0
gi|695315091|gb|KM821988.1|_Lassa_virus_strain_ISTH2304-NIG-2012_segment_S_glycoprotein_precursor_(	3402	3402	1.0	5288.0	1459.0
gi|695314603|gb|KM821933.1|_Lassa_virus_strain_ISTH1058-NIG-2011_segment_S_glycoprotein_precursor_(	3406	3406	1.0	5245.0	1458.25
gi|695315195|gb|KM822002.1|_Lassa_virus_strain_LASV006-NIG-2008_segment_S_glycoprotein_precursor_(G	3398	3398	1.0	5290.0	1456.5
gi|695315347|gb|KM822045.1|_Lassa_virus_strain_LASV253-NIG-2011_segment_S_glycoprotein_precursor_(G	3406	3406	1.0	5218.0	1453.0
gi|695315712|gb|KM822095.1|_Lassa_virus_strain_LASV991-NIG-2009_segment_S_glycoprotein_precursor_(G	3372	3372	1.0	5249.0	1452.25
gi|695315188|gb|KM822000.1|_Lassa_virus_strain_LASV003-NIG-2008_segment_S_glycoprotein_precursor_(G	3402	3402	1.0	5216.0	1451.25
gi|695314879|gb|KM821967.1|_Lassa_virus_strain_ISTH2050-NIG-2012_segment_S_glycoprotein_precursor_(	3402	3402	1.0	5274.0	1450.5
gi|695314855|gb|KM821965.1|_Lassa_virus_strain_ISTH2046-NIG-2012_segment_S_glycoprotein_precursor_(	3402	3402	1.0	5220.0	1446.75
gi|695315259|gb|KM822018.1|_Lassa_virus_strain_LASV058-NIG-2008_segment_S_glycoprotein_precursor_(G	3396	3396	1.0	5223.0	1443.0
gi|695315674|gb|KM822091.1|_Lassa_virus_strain_LASV989-NIG-2009_segment_S_glycoprotein_precursor_(G	3408	3408	1.0	5204.0	1442.75
gi|695315310|gb|KM822035.1|_Lassa_virus_strain_LASV242-NIG-2010_segment_S_glycoprotein_precursor_(G	3413	3408	0.998535013185	5185.0	1441.75
gi|695315641|gb|KM822088.1|_Lassa_virus_strain_LASV982-NIG-2009_segment_S_glycoprotein_precursor_(G	3398	3398	1.0	5173.0	1438.75
gi|695314583|gb|KM821931.1|_Lassa_virus_strain_ISTH1048-NIG-2011_segment_S_glycoprotein_precursor_(	3409	3409	1.0	5124.0	1417.0
gi|695315333|gb|KM822041.1|_Lassa_virus_strain_LASV250-NIG-2011_segment_S_glycoprotein_precursor_(G	3408	3408	1.0	5104.0	1415.0
gi|695315820|gb|KM822107.1|_Lassa_virus_strain_LASV1015-NIG-2009_segment_S_glycoprotein_precursor_(	3402	3402	1.0	5090.0	1411.5
gi|695315228|gb|KM822008.1|_Lassa_virus_strain_LASV045-NIG-2009_segment_S_glycoprotein_precursor_(G	3387	3387	1.0	5072.0	1406.25
gi|695315595|gb|KM822082.1|_Lassa_virus_strain_LASV978-NIG-2009_segment_S_glycoprotein_precursor_(G	3400	3400	1.0	5077.0	1400.75
gi|695315280|gb|KM822025.1|_Lassa_virus_strain_LASV225-NIG-2010_segment_S_glycoprotein_precursor_(G	3412	3408	0.998827667057	5056.0	1397.75
gi|695314670|gb|KM821941.1|_Lassa_virus_strain_ISTH1107-NIG-2012_segment_S_glycoprotein_precursor_(	3406	3406	1.0	5065.0	1397.25
gi|695315121|gb|KM821992.1|_Lassa_virus_strain_ISTH2316-NIG-2012_segment_S_glycoprotein_precursor_(	3364	3364	1.0	4949.0	1368.75
gi|695314728|gb|KM821949.1|_Lassa_virus_strain_ISTH1137-NIG-2011_segment_S_glycoprotein_precursor_(	3403	3403	1.0	6138.0	1366.8
gi|695315835|gb|KM822109.1|_Lassa_virus_strain_LASV1016-NIG-2009_segment_S_glycoprotein_precursor_(	3392	3392	1.0	5514.0	1245.0
gi|6016476|gb|U73035.2|LVU73035_Lassa_virus_ring-finger_protein_gene,_complete_cds	5465	5091	0.931564501372	2336.0	1244.0
gi|695315560|gb|KM822078.1|_Lassa_virus_strain_LASV976-NIG-2009_segment_S_glycoprotein_precursor_(G	3394	3394	1.0	5476.0	1240.2
gi|695314919|gb|KM821971.1|_Lassa_virus_strain_ISTH2061-NIG-2012_segment_S_glycoprotein_precursor_(	3408	3408	1.0	5474.0	1234.6
gi|695315292|gb|KM822029.1|_Lassa_virus_strain_LASV237-NIG-2010_segment_S_glycoprotein_precursor_(G	3410	3409	0.999706744868	5467.0	1230.6
gi|695314415|gb|KM821912.1|_Lassa_virus_strain_ISTH0009-NIG-2011_segment_S_glycoprotein_precursor_(	3407	3407	1.0	5460.0	1228.32
gi|695315409|gb|KM822059.1|_Lassa_virus_strain_LASV711-NIG-2009_segment_S_glycoprotein_precursor_(G	3383	3383	1.0	5443.0	1227.0
gi|695315520|gb|KM822072.1|_Lassa_virus_strain_LASV969-NIG-2009_segment_S_glycoprotein_precursor_(G	3410	3410	1.0	5416.0	1226.4
gi|695315055|gb|KM821984.1|_Lassa_virus_strain_ISTH2217-NIG-2012_segment_S_glycoprotein_precursor_(	3410	3407	0.999120234604	5427.0	1223.8
gi|57236529|gb|AY693637.1|_Lassa_virus_strain_Nig04-010_polymerase_(L)_gene,_partial_cds	781	781	1.0	1222.0	1222.0
gi|695314486|gb|KM821920.1|_Lassa_virus_strain_ISTH0230-NIG-2011_segment_S_glycoprotein_precursor_(	3401	3401	1.0	5413.0	1221.4
gi|695315609|gb|KM822084.1|_Lassa_virus_strain_LASV979-NIG-2009_segment_S_glycoprotein_precursor_(G	3379	3379	1.0	5422.0	1220.4
gi|695315656|gb|KM822089.1|_Lassa_virus_strain_LASV988-NIG-2009_segment_S_glycoprotein_precursor_(G	3362	3362	1.0	5409.0	1220.2
gi|695315140|gb|KM821994.1|_Lassa_virus_strain_ISTH2334-NIG-2012_segment_S_glycoprotein_precursor_(	3376	3376	1.0	5413.0	1217.6
gi|695315107|gb|KM821990.1|_Lassa_virus_strain_ISTH2312-NIG-2012_segment_S_glycoprotein_precursor_(	3403	3403	1.0	5366.0	1215.8
gi|695314975|gb|KM821976.1|_Lassa_virus_strain_ISTH2066-NIG-2012_segment_S_glycoprotein_precursor_(	3406	3406	1.0	4206.0	1214.0
gi|695315383|gb|KM822053.1|_Lassa_virus_strain_LASV267-NIG-2010_segment_S_glycoprotein_precursor_(G	3406	3406	1.0	5369.0	1210.4
gi|695315531|gb|KM822074.1|_Lassa_virus_strain_LASV971-NIG-2009_segment_S_glycoprotein_precursor_(G	3407	3407	1.0	5328.0	1209.0
gi|695315368|gb|KM822049.1|_Lassa_virus_strain_LASV256-NIG-2010_segment_S_glycoprotein_precursor_(G	3407	3407	1.0	5310.0	1204.8
gi|695314804|gb|KM821959.1|_Lassa_virus_strain_ISTH2031-NIG-2012_segment_S_glycoprotein_precursor_(	3407	3407	1.0	5310.0	1202.2
gi|695314433|gb|KM821914.1|_Lassa_virus_strain_ISTH0012-NIG-2011_segment_S_glycoprotein_precursor_(	3407	3407	1.0	5270.0	1200.0
gi|695315247|gb|KM822014.1|_Lassa_virus_strain_LASV052-NIG-2008_segment_S_glycoprotein_precursor_(G	3386	3386	1.0	5299.0	1199.8
gi|695315265|gb|KM822020.1|_Lassa_virus_strain_LASV063-NIG-2009_segment_S_glycoprotein_precursor_(G	3397	3397	1.0	5324.0	1199.4
gi|695315731|gb|KM822097.1|_Lassa_virus_strain_LASV992-NIG-2009_segment_S_glycoprotein_precursor_(G	3309	3309	1.0	5301.0	1199.2
gi|695314523|gb|KM821924.1|_Lassa_virus_strain_ISTH0595-NIG-2011_segment_S_glycoprotein_precursor_(	3402	3402	1.0	5288.0	1198.6
gi|695315323|gb|KM822039.1|_Lassa_virus_strain_LASV246-NIG-2010_segment_S_glycoprotein_precursor_(G	3407	3406	0.999706486645	5290.0	1198.0
gi|695315221|gb|KM822006.1|_Lassa_virus_strain_LASV042-NIG-2009_segment_S_glycoprotein_precursor_(G	3395	3395	1.0	5312.0	1198.0
gi|695315271|gb|KM822022.1|_Lassa_virus_strain_LASV221-NIG-2010_segment_S_glycoprotein_precursor_(G	3409	3409	1.0	5288.0	1197.8
gi|695314686|gb|KM821943.1|_Lassa_virus_strain_ISTH1111-NIG-2011_segment_S_glycoprotein_precursor_(	3407	3407	1.0	5234.0	1197.0
gi|695314901|gb|KM821969.1|_Lassa_virus_strain_ISTH2057-NIG-2012_segment_S_glycoprotein_precursor_(	3401	3401	1.0	5268.0	1196.4
gi|695315298|gb|KM822031.1|_Lassa_virus_strain_LASV239-NIG-2010_segment_S_glycoprotein_precursor_(G	3409	3408	0.999706658844	5261.0	1196.2
gi|695314651|gb|KM821939.1|_Lassa_virus_strain_ISTH1096-NIG-2012_segment_S_glycoprotein_precursor_(	3402	3402	1.0	5288.0	1196.0
gi|695315444|gb|KM822063.1|_Lassa_virus_strain_LASV736-NIG-2009_segment_S_glycoprotein_precursor_(G	3389	3389	1.0	5277.0	1195.4
gi|695315788|gb|KM822103.1|_Lassa_virus_strain_LASV1008-NIG-2009_segment_S_glycoprotein_precursor_(	3393	3393	1.0	5267.0	1194.4
gi|695315623|gb|KM822086.1|_Lassa_virus_strain_LASV981-NIG-2009_segment_S_glycoprotein_precursor_(G	3403	3403	1.0	5272.0	1193.6
gi|695315341|gb|KM822043.1|_Lassa_virus_strain_LASV251-NIG-2010_segment_S_glycoprotein_precursor_(G	3402	3402	1.0	5220.0	1192.6
gi|695315173|gb|KM821998.1|_Lassa_virus_strain_ISTH2376-NIG-2012_segment_S_glycoprotein_precursor_(	3396	3396	1.0	5250.0	1191.0
gi|695315355|gb|KM822047.1|_Lassa_virus_strain_LASV254-NIG-2011_segment_S_glycoprotein_precursor_(G	3412	3408	0.998827667057	5236.0	1190.4
gi|695315253|gb|KM822016.1|_Lassa_virus_strain_LASV056-NIG-2008_segment_S_glycoprotein_precursor_(G	3402	3401	0.999706055262	5259.0	1189.8
gi|695314937|gb|KM821972.1|_Lassa_virus_strain_ISTH2064-NIG-2012_segment_S_glycoprotein_precursor_(	3395	3395	1.0	5218.0	1189.2
gi|695315241|gb|KM822012.1|_Lassa_virus_strain_LASV049-NIG-2009_segment_S_glycoprotein_precursor_(G	3393	3393	1.0	5272.0	1188.6
gi|695315509|gb|KM822071.1|_Lassa_virus_strain_LASV967-NIG-2009_segment_S_glycoprotein_precursor_(G	3386	3386	1.0	5238.0	1186.2
gi|695315274|gb|KM822023.1|_Lassa_virus_strain_LASV224-NIG-2010_segment_S_glycoprotein_precursor_(G	3405	3403	0.999412628488	5250.0	1185.6
gi|695314633|gb|KM821937.1|_Lassa_virus_strain_ISTH1069-NIG-2011_segment_S_glycoprotein_precursor_(	3408	3408	1.0	5259.0	1185.2
gi|695314569|gb|KM821929.1|_Lassa_virus_strain_ISTH1038-NIG-2011_segment_S_glycoprotein_precursor_(	3402	3402	1.0	5198.0	1180.6
gi|695314505|gb|KM821922.1|_Lassa_virus_strain_ISTH0531-NIG-2011_segment_S_glycoprotein_precursor_(	3407	3407	1.0	5216.0	1180.0
gi|695315577|gb|KM822080.1|_Lassa_virus_strain_LASV977-NIG-2009_segment_S_glycoprotein_precursor_(G	3353	3353	1.0	5175.0	1177.8
gi|695315156|gb|KM821996.1|_Lassa_virus_strain_ISTH2358-NIG-2012_segment_S_glycoprotein_precursor_(	3402	3402	1.0	5193.0	1177.0
gi|695315495|gb|KM822069.1|_Lassa_virus_strain_LASV966-NIG-2009_segment_S_glycoprotein_precursor_(G	3406	3406	1.0	5178.0	1176.0
gi|695314820|gb|KM821961.1|_Lassa_virus_strain_ISTH2037-NIG-2012_segment_S_glycoprotein_precursor_(	3407	3407	1.0	5162.0	1174.2
gi|695315421|gb|KM822060.1|_Lassa_virus_strain_LASV716-NIG-2009_segment_S_glycoprotein_precursor_(G	3281	3281	1.0	5088.0	1161.0
gi|695315210|gb|KM822004.1|_Lassa_virus_strain_LASV035-NIG-2009_segment_S_glycoprotein_precursor_(G	3384	3384	1.0	5061.0	1150.4
gi|316308868|gb|GU481071.1|_Lassa_virus_strain_Nig08-A18_Z_protein_(Z)_and_polymerase_(L)_genes,_co	7198	6695	0.930119477633	2828.0	1140.1
gi|695313371|gb|KM821797.1|_Lassa_virus_strain_G1200-LIB-2010_segment_L_Z_protein_(Z)_and_polymeras	7204	6666	0.925319267074	2744.0	1135.33333333
gi|695314701|gb|KM821945.1|_Lassa_virus_strain_ISTH1121-NIG-2012_segment_S_glycoprotein_precursor_(	3413	3408	0.998535013185	4911.0	1130.2
gi|695315074|gb|KM821986.1|_Lassa_virus_strain_ISTH2271-NIG-2012_segment_S_glycoprotein_precursor_(	3402	3402	1.0	4883.0	1124.2
gi|695313678|gb|KM821834.1|_Lassa_virus_strain_G2259-SLE-2012_segment_L_Z_protein_(Z)_and_polymeras	7208	6649	0.922447280799	2657.0	1123.66666667
gi|695313334|gb|KM821791.1|_Lassa_virus_strain_G808-SLE-2010_segment_L_Z_protein_(Z)_and_polymerase	7286	6654	0.913258303596	2715.0	1119.66666667
gi|695313942|gb|KM821860.1|_Lassa_virus_strain_G2557-SLE-2012_segment_L_Z_protein_(Z)_and_polymeras	7300	6663	0.912739726027	2650.0	1119.33333333
gi|695316059|gb|KM822131.1|_Lassa_virus_strain_Z0948-SLE-2011_segment_L_Z_protein_(Z)_and_polymeras	7282	6675	0.916643779182	2648.0	1117.66666667
gi|695314379|gb|KM821908.1|_Lassa_virus_strain_G3278-SLE-2013_segment_L_Z_protein_(Z)_and_polymeras	7284	6639	0.911449752883	2663.0	1116.66666667
gi|695316041|gb|KM822129.1|_Lassa_virus_strain_Z0947-SLE-2011_segment_L_Z_protein_(Z)_and_polymeras	7286	6675	0.916140543508	2619.0	1113.33333333
gi|695315890|gb|KM822114.1|_Lassa_virus_strain_LM395-SLE-2009_segment_L_Z_protein_(Z)_and_polymeras	7275	6654	0.914639175258	2645.0	1112.33333333
gi|695313385|gb|KM821799.1|_Lassa_virus_strain_G1442-SLE-2011_segment_L_Z_protein_(Z)_and_polymeras	7291	6642	0.910986147305	2718.0	1112.16666667
gi|695313649|gb|KM821831.1|_Lassa_virus_strain_G2222-SLE-2011_segment_L_Z_protein_(Z)_and_polymeras	7267	6658	0.916196504747	2639.0	1111.66666667
gi|37729930|gb|AY179172.1|_Lassa_virus_strain_NL_RING_finger_protein_(Z)_and_polymerase_(L)_genes,_	7250	6670	0.92	2596.0	1108.66666667
gi|695313359|gb|KM821795.1|_Lassa_virus_strain_G1190-SLE-2010_segment_L_Z_protein_(Z)_and_polymeras	7286	6675	0.916140543508	2583.0	1106.33333333
gi|695313477|gb|KM821811.1|_Lassa_virus_strain_G1774-SLE-2011_segment_L_Z_protein_(Z)_and_polymeras	7284	6658	0.914058209775	2650.0	1105.66666667
gi|695314214|gb|KM821891.1|_Lassa_virus_strain_G3148-SLE-2013_segment_L_Z_protein_(Z)_and_polymeras	7263	6675	0.919041718298	2607.0	1103.33333333
gi|695313462|gb|KM821809.1|_Lassa_virus_strain_G1727-SLE-2011_segment_L_Z_protein_(Z)_and_polymeras	7286	6675	0.916140543508	2641.0	1102.66666667
gi|695314086|gb|KM821879.1|_Lassa_virus_strain_G2944-SLE-2012_segment_L_Z_protein_(Z)_and_polymeras	7274	6675	0.917651910916	2554.0	1096.0
gi|695313284|gb|KM821786.1|_Lassa_virus_strain_G733-SLE-2010_segment_L_Z_protein_(Z)_and_polymerase	7286	6671	0.91559154543	2670.0	1090.66666667
gi|695313964|gb|KM821864.1|_Lassa_virus_strain_G2587-SLE-2012_segment_L_Z_protein_(Z)_and_polymeras	7275	6666	0.916288659794	2583.0	1090.0
gi|695313236|gb|KM821780.1|_Lassa_virus_strain_G676-SLE-2009_segment_L_Z_protein_(Z)_and_polymerase	7301	6666	0.91302561293	2590.0	1089.33333333
gi|695313706|gb|KM821838.1|_Lassa_virus_strain_G2280-SLE-2012_segment_L_Z_protein_(Z)_and_polymeras	7296	6666	0.913651315789	2594.0	1084.66666667
gi|695313399|gb|KM821801.1|_Lassa_virus_strain_G1529-SLE-2011_segment_L_Z_protein_(Z)_and_polymeras	7275	6666	0.916288659794	2643.0	1084.43333333
gi|695313432|gb|KM821805.1|_Lassa_virus_strain_G1646-SLE-2011_segment_L_Z_protein_(Z)_and_polymeras	7270	6667	0.917056396149	2679.0	1084.0
gi|695313725|gb|KM821840.1|_Lassa_virus_strain_G2295-SLE-2012_segment_L_Z_protein_(Z)_and_polymeras	7286	6666	0.914905297831	2565.0	1084.0
gi|695314124|gb|KM821883.1|_Lassa_virus_strain_G3016-SLE-2013_segment_L_Z_protein_(Z)_and_polymeras	7276	6666	0.916162726773	2569.0	1078.0
gi|695314186|gb|KM821888.1|_Lassa_virus_strain_G3106-SLE-2013_segment_L_Z_protein_(Z)_and_polymeras	7283	6666	0.915282163943	2569.0	1078.0
gi|695313348|gb|KM821793.1|_Lassa_virus_strain_G1180-SLE-2010_segment_L_Z_protein_(Z)_and_polymeras	7274	6664	0.916139675557	2578.0	1077.66666667
gi|695314033|gb|KM821873.1|_Lassa_virus_strain_G2868-SLE-2012_segment_L_Z_protein_(Z)_and_polymeras	7288	6654	0.913007683864	2603.0	1069.0
gi|695313255|gb|KM821782.1|_Lassa_virus_strain_G692-SLE-2009_segment_L_Z_protein_(Z)_and_polymerase	7286	6731	0.923826516607	2520.0	1064.33333333
gi|37955035|gb|AY179174.1|AY179175S2_Lassa_virus_strain_CSF_polymerase_(L)_gene,_complete_cds	6736	6303	0.935718527316	2677.0	1059.0
gi|695313971|gb|KM821866.1|_Lassa_virus_strain_G2612-SLE-2012_segment_L_Z_protein_(Z)_and_polymeras	7275	6667	0.916426116838	2524.0	1057.0
gi|695313446|gb|KM821807.1|_Lassa_virus_strain_G1647-SLE-2011_segment_L_Z_protein_(Z)_and_polymeras	7278	6666	0.915910964551	2479.0	1051.66666667
gi|567840445|gb|KF478760.1|_Lassa_virus_strain_Komina-R16_segment_L,_complete_sequence	7306	6676	0.913769504517	2599.0	1049.8
gi|567840451|gb|KF478762.1|_Lassa_virus_strain_Soromba-R_segment_L,_complete_sequence	7253	6680	0.920998207638	2601.0	1046.33333333
gi|49037377|gb|AY628200.1|_Lassa_virus_strain_Macenta_segment_L,_complete_sequence	7280	6671	0.916346153846	2554.0	1046.23333333
gi|695313834|gb|KM821851.1|_Lassa_virus_strain_G2405-SLE-2012_segment_L_Z_protein_(Z)_and_polymeras	7296	6665	0.913514254386	2462.0	1044.0
gi|695313818|gb|KM821849.1|_Lassa_virus_strain_G2392-SLE-2012_segment_L_Z_protein_(Z)_and_polymeras	7286	6657	0.913670052155	2578.0	1038.5
gi|9294838|gb|AF181854.1|_Lassa_virus_strain_803213_glycoprotein_precursor_and_nucleoprotein_genes	3372	3372	1.0	4314.0	1015.72
gi|695313221|gb|KM821779.1|_Lassa_virus_strain_G636-SLE-2009_segment_S_glycoprotein_precursor_(GPC)	3400	3345	0.983823529412	2673.0	1002.25
gi|425867967|gb|JX985085.1|_Mopeia_Lassa_virus_reassortant_29_strain_IGS-22_segment_S_glycoprotein_	3399	3345	0.984112974404	2598.0	998.25
gi|567840454|gb|KF478763.1|_Lassa_virus_strain_Soromba-R30_segment_L,_partial_sequence	6880	6127	0.890552325581	2461.0	992.333333333
gi|695313496|gb|KM821814.1|_Lassa_virus_strain_G1792-SLE-2011_segment_S_glycoprotein_precursor_(GPC	3397	3346	0.984986753017	2636.0	991.75
gi|695315877|gb|KM822113.1|_Lassa_virus_strain_LM222-SLE-2010_segment_S_glycoprotein_precursor_(GPC	3391	3341	0.985255086995	2549.0	991.25
gi|425867921|gb|JX985053.1|_Mopeia_Lassa_virus_reassortant_29_strain_IGS-2_segment_S_glycoprotein_p	3401	3346	0.983828285798	2563.0	990.75
gi|425867924|gb|JX985055.1|_Mopeia_Lassa_virus_reassortant_29_strain_IGS-3_segment_S_glycoprotein_p	3379	3247	0.960935187925	2558.0	987.0
gi|425867973|gb|JX985089.1|_Mopeia_Lassa_virus_reassortant_29_strain_IGS-24_segment_S_glycoprotein_	3389	3247	0.958099734435	2542.0	984.25
gi|695313745|gb|KM821843.1|_Lassa_virus_strain_G2315-SLE-2012_segment_S_glycoprotein_precursor_(GPC	3371	3247	0.963215663008	2599.0	983.75
gi|695314173|gb|KM821887.1|_Lassa_virus_strain_G3101-SLE-2013_segment_S_glycoprotein_precursor_(GPC	3357	3248	0.967530533214	2623.0	978.75
gi|695313351|gb|KM821794.1|_Lassa_virus_strain_G1180-SLE-2010_segment_S_glycoprotein_precursor_(GPC	3395	3345	0.985272459499	2621.0	974.5
gi|695315859|gb|KM822111.1|_Lassa_virus_strain_LM032-SLE-2010_segment_S_glycoprotein_precursor_(GPC	3392	3342	0.985259433962	2526.0	958.25
gi|695313320|gb|KM821790.1|_Lassa_virus_strain_G806-SLE-2010_segment_S_glycoprotein_precursor_(GPC)	3374	3247	0.962359217546	2518.0	956.75
gi|695315004|gb|KM821979.1|_Lassa_virus_strain_ISTH2094-NIG-2012_segment_S_glycoprotein_precursor_(	3410	3410	1.0	3914.0	931.4
gi|316308859|gb|GU481068.1|_Lassa_virus_strain_Nig08-04_glycoprotein_precursor_(GPC)_and_nucleoprot	3377	3355	0.99348534202	3862.0	919.6
gi|695313665|gb|KM821833.1|_Lassa_virus_strain_G2230-SLE-2012_segment_S_glycoprotein_precursor_(GPC	3395	3395	1.0	2527.0	897.75
gi|316308874|gb|GU481073.1|_Lassa_virus_strain_Nig08-A19_Z_protein_(Z)_and_polymerase_(L)_genes,_co	7188	6711	0.933639398998	2843.0	893.95
gi|695313596|gb|KM821825.1|_Lassa_virus_strain_G2165-SLE-2011_segment_L_Z_protein_(Z)_and_polymeras	7296	6669	0.9140625	2765.0	889.025
gi|695313782|gb|KM821846.1|_Lassa_virus_strain_G2363-SLE-2012_segment_L_Z_protein_(Z)_and_polymeras	7272	6642	0.913366336634	2819.0	885.9
gi|695316022|gb|KM822127.1|_Lassa_virus_strain_Pinneo-NIG-1969_segment_L_Z_protein_(Z)_and_polymera	7272	6627	0.911303630363	2762.0	881.75
gi|695313611|gb|KM821827.1|_Lassa_virus_strain_G2184-SLE-2011_segment_L_Z_protein_(Z)_and_polymeras	7293	6673	0.914986973811	2740.0	878.175
gi|57236535|gb|AY693640.1|_Lassa_virus_strain_las803213_polymerase_(L)_gene,_partial_cds	756	754	0.997354497354	877.0	877.0
gi|695313868|gb|KM821855.1|_Lassa_virus_strain_G2431-SLE-2012_segment_L_Z_protein_(Z)_and_polymeras	7246	6669	0.920369859233	2744.0	868.425
gi|695313564|gb|KM821821.1|_Lassa_virus_strain_G2141-SLE-2011_segment_L_Z_protein_(Z)_and_polymeras	7261	6650	0.915851811045	2663.0	862.0
gi|695313218|gb|KM821778.1|_Lassa_virus_strain_G636-SLE-2009_segment_L_Z_protein_(Z)_and_polymerase	7288	6667	0.91479143798	2684.0	855.675
gi|695315856|gb|KM822110.1|_Lassa_virus_strain_LM032-SLE-2010_segment_L_Z_protein_(Z)_and_polymeras	7271	6675	0.918030532251	2706.0	855.275
gi|695313181|gb|KM821774.1|_Lassa_virus_strain_G503-SLE-2009_segment_L_Z_protein_(Z)_and_polymerase	7279	6689	0.918944910015	2708.0	852.75
gi|695313954|gb|KM821862.1|_Lassa_virus_strain_G2565-SLE-2012_segment_L_Z_protein_(Z)_and_polymeras	7292	6657	0.912918266594	2664.0	851.125
gi|695315874|gb|KM822112.1|_Lassa_virus_strain_LM222-SLE-2010_segment_L_Z_protein_(Z)_and_polymeras	7228	6669	0.922661870504	2661.0	850.75
gi|695315944|gb|KM822119.1|_Lassa_virus_strain_LM774-SLE-2012_segment_L_Z_protein_(Z)_and_polymeras	7195	6454	0.89701181376	2589.0	850.75
gi|695314107|gb|KM821881.1|_Lassa_virus_strain_G3010-SLE-2013_segment_L_Z_protein_(Z)_and_polymeras	7270	6669	0.917331499312	2634.0	850.275
gi|695313581|gb|KM821823.1|_Lassa_virus_strain_G2147-SLE-2011_segment_L_Z_protein_(Z)_and_polymeras	7325	6670	0.910580204778	2672.0	849.9
gi|695313201|gb|KM821776.1|_Lassa_virus_strain_G610-SLE-2009_segment_L_Z_protein_(Z)_and_polymerase	7281	6657	0.914297486609	2657.0	849.025
gi|316308915|gb|GU979513.1|_Lassa_virus_strain_BA366_Z_protein_(Z)_and_polymerase_(L)_genes,_comple	7207	6688	0.927986679617	2699.0	848.825
gi|695313305|gb|KM821788.1|_Lassa_virus_strain_G771-SLE-2010_segment_L_Z_protein_(Z)_and_polymerase	7281	6657	0.914297486609	2661.0	848.525
gi|695313529|gb|KM821817.1|_Lassa_virus_strain_G1959-SLE-2011_segment_L_Z_protein_(Z)_and_polymeras	7290	6669	0.914814814815	2661.0	847.525
gi|37729909|gb|AY179171.1|_Lassa_virus_strain_AV_RING_finger_protein_(Z)_and_polymerase_(L)_genes,_	7227	6745	0.933305659333	2695.0	845.75
gi|354681507|emb|FR832710.1|_Lassa_virus_L_segment,_strain_AV,_genomic_RNA	7267	6745	0.928168432641	2695.0	845.75
gi|695313269|gb|KM821784.1|_Lassa_virus_strain_G693-SLE-2009_segment_L_Z_protein_(Z)_and_polymerase	7284	6657	0.91392092257	2645.0	844.525
gi|695313631|gb|KM821829.1|_Lassa_virus_strain_G2197-SLE-2011_segment_L_Z_protein_(Z)_and_polymeras	7241	6669	0.921005385996	2632.0	844.025
gi|695314001|gb|KM821870.1|_Lassa_virus_strain_G2723-SLE-2012_segment_L_Z_protein_(Z)_and_polymeras	7215	6520	0.903672903673	2513.0	842.0
gi|323903308|gb|HQ688675.1|_Lassa_virus_strain_recombinant_Josiah_segment_L,_complete_sequence	7285	6666	0.915030885381	2610.0	841.525
gi|323903305|gb|HQ688674.1|_Lassa_virus_strain_Josiah_segment_L,_complete_sequence	7285	6666	0.915030885381	2607.0	839.525
gi|695313239|gb|KM821781.1|_Lassa_virus_strain_G676-SLE-2009_segment_S_glycoprotein_precursor_(GPC)	3401	3346	0.983828285798	2785.0	838.4
gi|49037383|gb|AY628202.1|_Lassa_virus_strain_Josiah_segment_L,_complete_sequence	7285	6666	0.915030885381	2601.0	838.025
gi|695313614|gb|KM821828.1|_Lassa_virus_strain_G2184-SLE-2011_segment_S_glycoprotein_precursor_(GPC	3400	3347	0.984411764706	2643.0	837.0
gi|374095906|gb|JN650518.1|_Lassa_virus_strain_Josiah_segment_L,_partial_sequence	7274	6663	0.916002199615	2590.0	833.025
gi|37955033|gb|AH012598.1|SEG_AY179175S_Lassa_virus_strain_CSF_RING_finger_protein_(Z)_and_polymera	7126	6474	0.908504069604	2677.0	831.0
gi|695313837|gb|KM821852.1|_Lassa_virus_strain_G2405-SLE-2012_segment_S_glycoprotein_precursor_(GPC	3391	3248	0.957829548806	2774.0	830.6
gi|695313547|gb|KM821819.1|_Lassa_virus_strain_G1960-SLE-2011_segment_L_Z_protein_(Z)_and_polymeras	7284	6657	0.91392092257	2605.0	830.375
gi|695314159|gb|KM821886.1|_Lassa_virus_strain_G3076-SLE-2013_segment_S_glycoprotein_precursor_(GPC	3267	3247	0.993878175696	2769.0	828.8
gi|695313362|gb|KM821796.1|_Lassa_virus_strain_G1190-SLE-2010_segment_S_glycoprotein_precursor_(GPC	3402	3347	0.983833039389	2758.0	828.6
gi|695316044|gb|KM822130.1|_Lassa_virus_strain_Z0947-SLE-2011_segment_S_glycoprotein_precursor_(GPC	3397	3347	0.985281130409	2762.0	828.2
gi|695315970|gb|KM822122.1|_Lassa_virus_strain_LM776-SLE-2012_segment_S_glycoprotein_precursor_(GPC	3391	3341	0.985255086995	2645.0	827.6
gi|695313805|gb|KM821848.1|_Lassa_virus_strain_G2384-SLE-2012_segment_S_glycoprotein_precursor_(GPC	3380	3248	0.960946745562	2645.0	827.6
gi|695313465|gb|KM821810.1|_Lassa_virus_strain_G1727-SLE-2011_segment_S_glycoprotein_precursor_(GPC	3400	3347	0.984411764706	2738.0	827.2
gi|695316062|gb|KM822132.1|_Lassa_virus_strain_Z0948-SLE-2011_segment_S_glycoprotein_precursor_(GPC	3395	3346	0.985567010309	2760.0	826.8
gi|49037386|gb|AY628203.1|_Lassa_virus_strain_Josiah_segment_S,_complete_sequence	3402	3347	0.983833039389	2659.0	826.2
gi|374095903|gb|JN650517.1|_Lassa_virus_strain_Josiah_segment_S,_partial_sequence	3399	3347	0.98470138276	2659.0	826.2
gi|331414|gb|J04324.1|LSVNGPC_Lassa_virus_S_genome_encoding_the_nucleoprotein_and_glycoprotein_mRNA	3402	3347	0.983833039389	2655.0	825.4
gi|323903302|gb|HQ688673.1|_Lassa_virus_strain_recombinant_Josiah_segment_S,_complete_sequence	3401	3347	0.984122316966	2655.0	825.4
gi|323903299|gb|HQ688672.1|_Lassa_virus_strain_Josiah_segment_S,_complete_sequence	3401	3347	0.984122316966	2655.0	825.4
gi|23343509|ref|NC_004296.1|_Lassa_virus_segment_S,_complete_sequence	3402	3347	0.983833039389	2655.0	825.4
gi|695313258|gb|KM821783.1|_Lassa_virus_strain_G692-SLE-2009_segment_S_glycoprotein_precursor_(GPC)	3401	3347	0.984122316966	2724.0	825.0
gi|49037389|gb|AY628204.1|_Lassa_virus_strain_Z148_segment_L,_complete_sequence	7280	6661	0.914972527473	2645.0	824.825
gi|23343512|ref|NC_004297.1|_Lassa_virus_segment_L,_complete_sequence	7279	6663	0.915372990795	2581.0	824.525
gi|6016474|gb|U73034.2|LVU73034_Lassa_virus_Z_protein_and_L_protein_genes,_complete_cds	7279	6663	0.915372990795	2581.0	824.525
gi|695314326|gb|KM821903.1|_Lassa_virus_strain_G3234-SLE-2013_segment_L_Z_protein_(Z)_and_polymeras	7105	6525	0.918367346939	2544.0	824.5
gi|695313853|gb|KM821853.1|_Lassa_virus_strain_G2427-SLE-2012_segment_L_Z_protein_(Z)_and_polymeras	7164	6689	0.933696259073	2562.0	823.425
gi|56699501|ref|NC_006573.1|_Mopeia_Lassa_reassortant_29_segment_S,_complete_genome	3402	3347	0.983833039389	2643.0	822.2
gi|425867919|gb|JX985051.1|_Mopeia_Lassa_virus_reassortant_29_strain_IGS-1_segment_S_glycoprotein_p	3399	3347	0.98470138276	2643.0	822.2
gi|55667952|gb|AY772168.1|_Mopeia_Lassa_reassortant_29_segment_S,_complete_sequence	3402	3347	0.983833039389	2643.0	822.2
gi|695313449|gb|KM821808.1|_Lassa_virus_strain_G1647-SLE-2011_segment_S_glycoprotein_precursor_(GPC	3395	3345	0.985272459499	2717.0	821.92
gi|425867961|gb|JX985081.1|_Mopeia_Lassa_virus_reassortant_29_strain_IGS-20_segment_S_glycoprotein_	3402	3347	0.983833039389	2639.0	821.4
gi|695313709|gb|KM821839.1|_Lassa_virus_strain_G2280-SLE-2012_segment_S_glycoprotein_precursor_(GPC	3402	3347	0.983833039389	2724.0	821.4
gi|425867970|gb|JX985087.1|_Mopeia_Lassa_virus_reassortant_29_strain_IGS-23_segment_S_glycoprotein_	3397	3248	0.956137768619	2639.0	821.4
gi|425867944|gb|JX985069.1|_Mopeia_Lassa_virus_reassortant_29_strain_IGS-13_segment_S_glycoprotein_	3402	3347	0.983833039389	2639.0	821.4
gi|425867935|gb|JX985063.1|_Mopeia_Lassa_virus_reassortant_29_strain_IGS-10_segment_S_glycoprotein_	3400	3347	0.984411764706	2634.0	821.2
gi|695314089|gb|KM821880.1|_Lassa_virus_strain_G2944-SLE-2012_segment_S_glycoprotein_precursor_(GPC	3393	3248	0.957264957265	2729.0	821.0
gi|425867950|gb|JX985073.1|_Mopeia_Lassa_virus_reassortant_29_strain_IGS-16_segment_S_glycoprotein_	3393	3248	0.957264957265	2636.0	820.8
gi|695313599|gb|KM821826.1|_Lassa_virus_strain_G2165-SLE-2011_segment_S_glycoprotein_precursor_(GPC	3398	3347	0.984991171277	2650.0	820.6
gi|695313519|gb|KM821816.1|_Lassa_virus_strain_G1932-SLE-2011_segment_S_glycoprotein_precursor_(GPC	3397	3347	0.985281130409	2729.0	820.4
gi|567840456|gb|KF478764.1|_Lassa_virus_strain_Ouoma-R123_segment_L,_partial_sequence	6811	6299	0.924827484951	2518.0	820.0
gi|695315947|gb|KM822120.1|_Lassa_virus_strain_LM774-SLE-2012_segment_S_glycoprotein_precursor_(GPC	3398	3346	0.984696880518	2616.0	820.0
gi|695315988|gb|KM822124.1|_Lassa_virus_strain_LM778-SLE-2012_segment_S_glycoprotein_precursor_(GPC	3404	3347	0.983254994125	2605.0	819.6
gi|425867958|gb|JX985079.1|_Mopeia_Lassa_virus_reassortant_29_strain_IGS-19_segment_S_glycoprotein_	3385	3248	0.95952732644	2630.0	819.6
gi|425867938|gb|JX985065.1|_Mopeia_Lassa_virus_reassortant_29_strain_IGS-11_segment_S_glycoprotein_	3389	3248	0.958394806728	2630.0	819.6
gi|425867929|gb|JX985059.1|_Mopeia_Lassa_virus_reassortant_29_strain_IGS-7_segment_S_glycoprotein_p	3379	3248	0.961231133471	2630.0	819.6
gi|695314398|gb|KM821910.1|_Lassa_virus_strain_G3283-SLE-2013_segment_S_glycoprotein_precursor_(GPC	3269	3248	0.993576017131	2726.0	819.4
gi|425867976|gb|JX985091.1|_Mopeia_Lassa_virus_reassortant_29_strain_IGS-25_segment_S_glycoprotein_	3402	3347	0.983833039389	2634.0	819.4
gi|695315915|gb|KM822117.1|_Lassa_virus_strain_LM765-SLE-2012_segment_S_glycoprotein_precursor_(GPC	3386	3248	0.959243945659	2744.0	819.2
gi|695314252|gb|KM821895.1|_Lassa_virus_strain_G3157-SLE-2013_segment_S_glycoprotein_precursor_(GPC	3296	3248	0.985436893204	2711.0	819.2
gi|695313506|gb|KM821815.1|_Lassa_virus_strain_G1897-SLE-2011_segment_S_glycoprotein_precursor_(GPC	3389	3341	0.98583652995	2736.0	818.72
gi|425867941|gb|JX985067.1|_Mopeia_Lassa_virus_reassortant_29_strain_IGS-12_segment_S_glycoprotein_	3396	3346	0.985276796231	2639.0	818.6
gi|425867947|gb|JX985071.1|_Mopeia_Lassa_virus_reassortant_29_strain_IGS-14_segment_S_glycoprotein_	3399	3344	0.983818770227	2628.0	818.2
gi|425867964|gb|JX985083.1|_Mopeia_Lassa_virus_reassortant_29_strain_IGS-21_segment_S_glycoprotein_	3399	3344	0.983818770227	2628.0	818.2
gi|695314217|gb|KM821892.1|_Lassa_virus_strain_G3148-SLE-2013_segment_S_glycoprotein_precursor_(GPC	3392	3248	0.957547169811	2711.0	818.0
gi|425867979|gb|JX985093.1|_Mopeia_Lassa_virus_reassortant_29_strain_IGS-26_segment_S_glycoprotein_	3391	3248	0.957829548806	2626.0	817.8
gi|425867955|gb|JX985077.1|_Mopeia_Lassa_virus_reassortant_29_strain_IGS-18_segment_S_glycoprotein_	3384	3248	0.959810874704	2626.0	817.8
gi|425867932|gb|JX985061.1|_Mopeia_Lassa_virus_reassortant_29_strain_IGS-9_segment_S_glycoprotein_p	3376	3248	0.962085308057	2626.0	817.8
gi|425867982|gb|JX985095.1|_Mopeia_Lassa_virus_reassortant_29_strain_IGS-27_segment_S_glycoprotein_	3407	3352	0.983856765483	2621.0	817.8
gi|695314283|gb|KM821898.1|_Lassa_virus_strain_G3206-SLE-2013_segment_L_Z_protein_(Z)_and_polymeras	7284	6665	0.915019220209	2540.0	817.425
gi|695316006|gb|KM822126.1|_Lassa_virus_strain_LM779-SLE-2012_segment_S_glycoprotein_precursor_(GPC	3376	3248	0.962085308057	2729.0	817.32
gi|695313147|gb|KM821772.1|_Lassa_virus_strain_G502-SLE-2009_segment_L_Z_protein_(Z)_and_polymerase	7277	6669	0.916449086162	2583.0	816.4
gi|695313974|gb|KM821867.1|_Lassa_virus_strain_G2612-SLE-2012_segment_S_glycoprotein_precursor_(GPC	3386	3248	0.959243945659	2702.0	816.2
gi|695314036|gb|KM821874.1|_Lassa_virus_strain_G2868-SLE-2012_segment_S_glycoprotein_precursor_(GPC	3402	3347	0.983833039389	2706.0	815.6
gi|695315912|gb|KM822116.1|_Lassa_virus_strain_LM765-SLE-2012_segment_L_Z_protein_(Z)_gene,_partial	7213	6554	0.908637182864	2457.0	814.75
gi|695314313|gb|KM821901.1|_Lassa_virus_strain_G3229-SLE-2013_segment_L_Z_protein_(Z)_and_polymeras	7279	6672	0.916609424371	2603.0	814.625
gi|695315893|gb|KM822115.1|_Lassa_virus_strain_LM395-SLE-2009_segment_S_glycoprotein_precursor_(GPC	3395	3345	0.985272459499	2690.0	814.4
gi|695313287|gb|KM821787.1|_Lassa_virus_strain_G733-SLE-2010_segment_S_glycoprotein_precursor_(GPC)	3399	3347	0.98470138276	2704.0	813.6
gi|695313914|gb|KM821857.1|_Lassa_virus_strain_G2511-SLE-2012_segment_S_glycoprotein_precursor_(GPC	3395	3345	0.985272459499	2682.0	813.4
gi|695313272|gb|KM821785.1|_Lassa_virus_strain_G693-SLE-2009_segment_S_glycoprotein_precursor_(GPC)	3399	3347	0.98470138276	2655.0	812.8
gi|695313957|gb|KM821863.1|_Lassa_virus_strain_G2565-SLE-2012_segment_S_glycoprotein_precursor_(GPC	3400	3347	0.984411764706	2663.0	812.6
gi|695313728|gb|KM821841.1|_Lassa_virus_strain_G2295-SLE-2012_segment_S_glycoprotein_precursor_(GPC	3400	3345	0.983823529412	2682.0	812.4
gi|695313204|gb|KM821777.1|_Lassa_virus_strain_G610-SLE-2009_segment_S_glycoprotein_precursor_(GPC)	3400	3347	0.984411764706	2652.0	812.2
gi|695313308|gb|KM821789.1|_Lassa_virus_strain_G771-SLE-2010_segment_S_glycoprotein_precursor_(GPC)	3400	3347	0.984411764706	2652.0	812.2
gi|695314052|gb|KM821876.1|_Lassa_virus_strain_G2903-SLE-2012_segment_S_glycoprotein_precursor_(GPC	3384	3248	0.959810874704	2684.0	812.0
gi|695314189|gb|KM821889.1|_Lassa_virus_strain_G3106-SLE-2013_segment_S_glycoprotein_precursor_(GPC	3396	3341	0.983804475854	2691.0	810.0
gi|695313967|gb|KM821865.1|_Lassa_virus_strain_G2587-SLE-2012_segment_S_glycoprotein_precursor_(GPC	3395	3341	0.984094256259	2670.0	810.0
gi|695314127|gb|KM821884.1|_Lassa_virus_strain_G3016-SLE-2013_segment_S_glycoprotein_precursor_(GPC	3396	3341	0.983804475854	2691.0	810.0
gi|695313691|gb|KM821836.1|_Lassa_virus_strain_G2263-SLE-2012_segment_L_Z_protein_(Z)_and_polymeras	7218	6666	0.923524522028	2563.0	809.925
gi|695313435|gb|KM821806.1|_Lassa_virus_strain_G1646-SLE-2011_segment_S_glycoprotein_precursor_(GPC	3394	3344	0.985268120212	2661.0	808.2
gi|695313652|gb|KM821832.1|_Lassa_virus_strain_G2222-SLE-2011_segment_S_glycoprotein_precursor_(GPC	3393	3247	0.956970232832	2688.0	808.0
gi|695313550|gb|KM821820.1|_Lassa_virus_strain_G1960-SLE-2011_segment_S_glycoprotein_precursor_(GPC	3401	3346	0.983828285798	2634.0	807.4
gi|695313480|gb|KM821812.1|_Lassa_virus_strain_G1774-SLE-2011_segment_S_glycoprotein_precursor_(GPC	3401	3346	0.983828285798	2664.0	806.8
gi|695313150|gb|KM821773.1|_Lassa_virus_strain_G502-SLE-2009_segment_S_glycoprotein_precursor_(GPC)	3394	3347	0.986152032999	2655.0	806.2
gi|695313337|gb|KM821792.1|_Lassa_virus_strain_G808-SLE-2010_segment_S_glycoprotein_precursor_(GPC)	3397	3345	0.984692375626	2657.0	804.72
gi|567840448|gb|KF478761.1|_Lassa_virus_strain_Bamba-R114_segment_L,_complete_sequence	7282	6672	0.916231804449	2497.0	804.375
gi|695313584|gb|KM821824.1|_Lassa_virus_strain_G2147-SLE-2011_segment_S_glycoprotein_precursor_(GPC	3395	3346	0.985567010309	2645.0	804.2
gi|695314233|gb|KM821893.1|_Lassa_virus_strain_G3151-SLE-2013_segment_L_Z_protein_(Z)_and_polymeras	7266	6657	0.916184971098	2538.0	800.7
gi|695314074|gb|KM821878.1|_Lassa_virus_strain_G2934-SLE-2012_segment_S_glycoprotein_precursor_(GPC	3339	3249	0.973045822102	2612.0	800.6
gi|695314343|gb|KM821905.1|_Lassa_virus_strain_G3248-SLE-2013_segment_L_Z_protein_(Z)_and_polymeras	7254	6657	0.917700578991	2535.0	799.95
gi|695315016|gb|KM821980.1|_Lassa_virus_strain_ISTH2121-NIG-2012_segment_S_glycoprotein_precursor_(	3388	3307	0.976092089728	2414.0	799.25
gi|695313929|gb|KM821859.1|_Lassa_virus_strain_G2554-SLE-2012_segment_S_glycoprotein_precursor_(GPC	3399	3344	0.983818770227	2637.0	795.4
gi|695313986|gb|KM821868.1|_Lassa_virus_strain_G2615-SLE-2012_segment_L_Z_protein_(Z)_and_polymeras	7131	6500	0.911513111766	2295.0	795.25
gi|695313634|gb|KM821830.1|_Lassa_virus_strain_G2197-SLE-2011_segment_S_glycoprotein_precursor_(GPC	3392	3248	0.957547169811	2612.0	795.0
gi|695314265|gb|KM821896.1|_Lassa_virus_strain_G3170-SLE-2013_segment_L_Z_protein_(Z)_and_polymeras	7260	6657	0.91694214876	2515.0	794.95
gi|695313418|gb|KM821804.1|_Lassa_virus_strain_G1618-SLE-2011_segment_S_glycoprotein_precursor_(GPC	3392	3343	0.985554245283	2599.0	793.4
gi|695314110|gb|KM821882.1|_Lassa_virus_strain_G3010-SLE-2013_segment_S_glycoprotein_precursor_(GPC	3402	3347	0.983833039389	2596.0	793.2
gi|37729933|gb|AY179173.1|_Lassa_virus_strain_NL_glycoprotein_precursor_(GPC)_and_nucleoprotein_(NP	3364	3248	0.965517241379	2610.0	793.0
gi|695313532|gb|KM821818.1|_Lassa_virus_strain_G1959-SLE-2011_segment_S_glycoprotein_precursor_(GPC	3402	3347	0.983833039389	2636.0	790.4
gi|695314063|gb|KM821877.1|_Lassa_virus_strain_G2906-SLE-2012_segment_S_glycoprotein_precursor_(GPC	3382	3247	0.960082791248	2625.0	789.4
gi|695313694|gb|KM821837.1|_Lassa_virus_strain_G2263-SLE-2012_segment_S_glycoprotein_precursor_(GPC	3402	3347	0.983833039389	2641.0	786.2
gi|695313184|gb|KM821775.1|_Lassa_virus_strain_G503-SLE-2009_segment_S_glycoprotein_precursor_(GPC)	3397	3347	0.985281130409	2562.0	785.0
gi|695313871|gb|KM821856.1|_Lassa_virus_strain_G2431-SLE-2012_segment_S_glycoprotein_precursor_(GPC	3402	3397	0.998530276308	2747.0	784.0
gi|425867927|gb|JX985057.1|_Mopeia_Lassa_virus_reassortant_29_strain_IGS-4_segment_S_glycoprotein_p	3389	3213	0.948067276483	1355.0	783.6
gi|695313856|gb|KM821854.1|_Lassa_virus_strain_G2427-SLE-2012_segment_S_glycoprotein_precursor_(GPC	3361	3247	0.966081523356	2599.0	782.0
gi|695314141|gb|KM821885.1|_Lassa_virus_strain_G3034-SLE-2013_segment_S_glycoprotein_precursor_(GPC	3339	3248	0.972746331237	2746.0	780.6
gi|1906546|gb|U63094.1|_Lassa_virus_L_protein_gene,_complete_cds	6842	6323	0.924144986846	2405.0	780.525
gi|695314316|gb|KM821902.1|_Lassa_virus_strain_G3229-SLE-2013_segment_S_glycoprotein_precursor_(GPC	3403	3347	0.983543931825	2599.0	779.2
gi|695314200|gb|KM821890.1|_Lassa_virus_strain_G3110-SLE-2013_segment_S_glycoprotein_precursor_(GPC	3383	3248	0.9600945906	2594.0	778.2
gi|695313402|gb|KM821802.1|_Lassa_virus_strain_G1529-SLE-2011_segment_S_glycoprotein_precursor_(GPC	3401	3396	0.998529844163	2675.0	775.6
gi|695314362|gb|KM821907.1|_Lassa_virus_strain_G3253-SLE-2013_segment_S_glycoprotein_precursor_(GPC	3307	3248	0.982159056547	2580.0	775.4
gi|425867953|gb|JX985075.1|_Mopeia_Lassa_virus_reassortant_29_strain_IGS-17_segment_S_glycoprotein_	3400	3179	0.935	1249.0	774.2
gi|695313374|gb|KM821798.1|_Lassa_virus_strain_G1200-LIB-2010_segment_S_glycoprotein_precursor_(GPC	3402	3347	0.983833039389	2736.0	774.2
gi|695314301|gb|KM821900.1|_Lassa_virus_strain_G3222-SLE-2013_segment_S_glycoprotein_precursor_(GPC	3402	3347	0.983833039389	2592.0	773.6
gi|695313567|gb|KM821822.1|_Lassa_virus_strain_G2141-SLE-2011_segment_S_glycoprotein_precursor_(GPC	3397	3347	0.985281130409	2697.0	773.2
gi|695313785|gb|KM821847.1|_Lassa_virus_strain_G2363-SLE-2012_segment_S_glycoprotein_precursor_(GPC	3396	3396	1.0	2704.0	772.4
gi|695314236|gb|KM821894.1|_Lassa_virus_strain_G3151-SLE-2013_segment_S_glycoprotein_precursor_(GPC	3401	3346	0.983828285798	2581.0	771.4
gi|695313821|gb|KM821850.1|_Lassa_virus_strain_G2392-SLE-2012_segment_S_glycoprotein_precursor_(GPC	3400	3344	0.983529411765	2565.0	770.92
gi|695314346|gb|KM821906.1|_Lassa_virus_strain_G3248-SLE-2013_segment_S_glycoprotein_precursor_(GPC	3391	3248	0.957829548806	2572.0	769.6
gi|695314268|gb|KM821897.1|_Lassa_virus_strain_G3170-SLE-2013_segment_S_glycoprotein_precursor_(GPC	3393	3341	0.984674329502	2572.0	769.6
gi|49037392|gb|AY628205.1|_Lassa_virus_strain_Z148_segment_S,_complete_sequence	3396	3342	0.984098939929	2760.0	769.0
gi|695314004|gb|KM821871.1|_Lassa_virus_strain_G2723-SLE-2012_segment_S_glycoprotein_precursor_(GPC	3373	3248	0.962941002075	2682.0	769.0
gi|49037380|gb|AY628201.1|_Lassa_virus_strain_Macenta_segment_S,_complete_sequence	3399	3345	0.984112974404	2789.0	768.4
gi|695313945|gb|KM821861.1|_Lassa_virus_strain_G2557-SLE-2012_segment_S_glycoprotein_precursor_(GPC	3396	3396	1.0	2664.0	765.8
gi|695314018|gb|KM821872.1|_Lassa_virus_strain_G2789-SLE-2012_segment_S_glycoprotein_precursor_(GPC	3315	3248	0.979788838612	2686.0	765.0
gi|695315929|gb|KM822118.1|_Lassa_virus_strain_LM771-SLE-2012_segment_S_glycoprotein_precursor_(GPC	3394	3216	0.947554507955	2394.0	763.96
gi|695313681|gb|KM821835.1|_Lassa_virus_strain_G2259-SLE-2012_segment_S_glycoprotein_precursor_(GPC	3397	3397	1.0	2670.0	763.0
gi|695314382|gb|KM821909.1|_Lassa_virus_strain_G3278-SLE-2013_segment_S_glycoprotein_precursor_(GPC	3391	3297	0.972279563551	2670.0	761.6
gi|695314329|gb|KM821904.1|_Lassa_virus_strain_G3234-SLE-2013_segment_S_glycoprotein_precursor_(GPC	3348	3248	0.970131421744	2605.0	760.6
gi|695313388|gb|KM821800.1|_Lassa_virus_strain_G1442-SLE-2011_segment_S_glycoprotein_precursor_(GPC	3402	3348	0.984126984127	2648.0	759.0
gi|695313989|gb|KM821869.1|_Lassa_virus_strain_G2615-SLE-2012_segment_S_glycoprotein_precursor_(GPC	3364	3298	0.980380499405	2655.0	758.2
gi|297381012|gb|GU830839.1|_Lassa_virus_strain_BA366_glycoprotein_precursor_(GPC)_and_nucleoprotein	3358	3247	0.966944609887	2704.0	741.6
gi|297380976|gb|GU830821.1|_Lassa_virus_strain_Lib06-174_glycoprotein_precursor_(GPC)_gene,_partial	1236	1201	0.971682847896	1027.0	738.5
gi|297380962|gb|GU830814.1|_Lassa_virus_strain_Lib05-406/90_glycoprotein_precursor_(GPC)_gene,_part	1231	1197	0.972380178716	1040.0	726.0
gi|297380972|gb|GU830819.1|_Lassa_virus_strain_Lib05-4094_glycoprotein_precursor_(GPC)_gene,_partia	1238	1203	0.971728594507	998.0	724.0
gi|297380980|gb|GU830823.1|_Lassa_virus_strain_Lib06-383_glycoprotein_precursor_(GPC)_gene,_partial	1224	1191	0.973039215686	1021.0	710.0
gi|297380968|gb|GU830817.1|_Lassa_virus_strain_Lib05-2406/129_glycoprotein_precursor_(GPC)_gene,_pa	1235	1203	0.974089068826	1000.0	709.5
gi|297380970|gb|GU830818.1|_Lassa_virus_strain_Lib05-3800_glycoprotein_precursor_(GPC)_gene,_partia	1233	1200	0.973236009732	1009.0	705.0
gi|297380978|gb|GU830822.1|_Lassa_virus_strain_Lib06-295_glycoprotein_precursor_(GPC)_gene,_partial	1228	1194	0.972312703583	1002.0	704.5
gi|567840478|gb|KF478768.1|_Lassa_virus_strain_Ouoma-R123_segment_S,_partial_sequence	3410	3338	0.978885630499	2594.0	697.32
gi|695315967|gb|KM822121.1|_Lassa_virus_strain_LM776-SLE-2012_segment_L_Z_protein_(Z)_gene,_complet	7226	6286	0.869914198727	2565.0	694.54
gi|49037395|gb|AY628206.1|_Lassa_virus_strain_Weller_segment_S,_complete_sequence	3420	3412	0.997660818713	2753.0	693.52
gi|297380974|gb|GU830820.1|_Lassa_virus_strain_Lib06-120_glycoprotein_precursor_(GPC)_gene,_partial	1208	1176	0.973509933775	987.0	693.0
gi|695314286|gb|KM821899.1|_Lassa_virus_strain_G3206-SLE-2013_segment_S_glycoprotein_precursor_(GPC	3397	3278	0.964969090374	2717.0	690.9
gi|316308865|gb|GU481070.1|_Lassa_virus_strain_Nig08-A18_glycoprotein_precursor_(GPC)_and_nucleopro	3382	3249	0.960674157303	2709.0	690.72
gi|331410|gb|M15076.1|LSVGPC_Lassa_virus_glycoprotein_gene,_complete_cds	1658	1603	0.966827503016	1364.0	688.666666667
gi|695315985|gb|KM822123.1|_Lassa_virus_strain_LM778-SLE-2012_segment_L_Z_protein_(Z)_gene,_partial	7233	6536	0.903636112263	2583.0	687.72
gi|567840475|gb|KF478767.1|_Lassa_virus_strain_Komina-R16_segment_S,_partial_sequence	3421	3391	0.991230634317	2553.0	686.2
gi|695313764|gb|KM821844.1|_Lassa_virus_strain_G2318-SLE-2012_segment_L_Z_protein_(Z)_and_polymeras	7281	6588	0.904820766378	2176.0	682.0
gi|58641|emb|X52400.1|_Nigeria_Lassa_virus_S_(small)_RNA_for_glycoprotein_precursor_(GPC)_and_nucle	3417	3414	0.999122036874	2590.0	679.32
gi|46373061|gb|AF246121.2|_Lassa_virus_strain_AV_glycoprotein_precursor_(GPC)_and_nucleoprotein_(NP	3391	3338	0.984370392215	2504.0	679.0
gi|354681510|emb|FR832711.1|_Lassa_virus_S_segment,_strain_AV,_genomic_RNA	3392	3338	0.984080188679	2504.0	679.0
gi|316308871|gb|GU481072.1|_Lassa_virus_strain_Nig08-A19_glycoprotein_precursor_(GPC)_and_nucleopro	3383	3294	0.973691989359	2655.0	678.52
gi|695313742|gb|KM821842.1|_Lassa_virus_strain_G2315-SLE-2012_segment_L_Z_protein_(Z)_and_polymeras	7132	6490	0.909983174425	2468.0	675.34
gi|695313493|gb|KM821813.1|_Lassa_virus_strain_G1792-SLE-2011_segment_L_Z_protein_(Z)_and_polymeras	7290	6481	0.8890260631	2504.0	673.9
gi|695313767|gb|KM821845.1|_Lassa_virus_strain_G2318-SLE-2012_segment_S_glycoprotein_precursor_(GPC	3390	3277	0.966666666667	2592.0	671.766666667
gi|695313926|gb|KM821858.1|_Lassa_virus_strain_G2554-SLE-2012_segment_L_Z_protein_(Z)_and_polymeras	7270	6533	0.898624484182	2520.0	671.6
gi|695316003|gb|KM822125.1|_Lassa_virus_strain_LM779-SLE-2012_segment_L_Z_protein_(Z)_and_polymeras	7122	6187	0.868716652626	2502.0	669.92
gi|16033352|gb|AF333969.1|_Lassa_virus_glycoprotein_precursor_(GP)_and_nucleoprotein_(NP)_genes,_co	3367	3242	0.962874962875	2482.0	651.4
gi|695313415|gb|KM821803.1|_Lassa_virus_strain_G1618-SLE-2011_segment_L_Z_protein_(Z)_and_polymeras	7275	6424	0.883024054983	2177.0	637.2
gi|695316025|gb|KM822128.1|_Lassa_virus_strain_Pinneo-NIG-1969_segment_S_glycoprotein_precursor_(GP	3428	3424	0.998833138856	2421.0	630.0
gi|49037398|gb|AY628207.1|_Lassa_virus_strain_Pinneo_segment_S,_complete_sequence	3428	3420	0.997666277713	2414.0	628.6
gi|49037401|gb|AY628208.1|_Lassa_virus_strain_Acar_3080_segment_S,_complete_sequence	3427	3297	0.962065946892	2406.0	627.0
gi|9294835|gb|AF181853.1|_Lassa_virus_strain_LP_glycoprotein_precursor_and_nucleoprotein_genes,_com	3390	3286	0.969321533923	2390.0	623.8
gi|297381010|gb|GU830838.1|_Lassa_virus_strain_BA289_glycoprotein_precursor_(GPC)_gene,_partial_cds	904	891	0.985619469027	747.0	615.5
gi|297381019|gb|GU830842.1|_Lassa_virus_strain_DGD43_glycoprotein_precursor_(GPC)_gene,_partial_cds	899	898	0.998887652948	737.0	613.0
gi|297380958|gb|GU830812.1|_Lassa_virus_strain_Lib04-2739_glycoprotein_precursor_(GPC)_gene,_partia	937	905	0.965848452508	742.0	610.5
gi|316308905|gb|GU979508.1|_Lassa_virus_strain_SL06-2057_glycoprotein_precursor_(GPC)_gene,_partial	907	866	0.954796030871	650.0	604.0
gi|297381017|gb|GU830841.1|_Lassa_virus_strain_BA384_glycoprotein_precursor_(GPC)_gene,_partial_cds	895	890	0.994413407821	719.0	598.0
gi|297381004|gb|GU830835.1|_Lassa_virus_strain_Lib07-515_glycoprotein_precursor_(GPC)_gene,_partial	904	899	0.994469026549	773.0	591.5
gi|297380986|gb|GU830826.1|_Lassa_virus_strain_Lib06-1826_glycoprotein_precursor_(GPC)_gene,_partia	905	900	0.994475138122	751.0	585.0
gi|297381015|gb|GU830840.1|_Lassa_virus_strain_BA377_glycoprotein_precursor_(GPC)_gene,_partial_cds	903	887	0.982281284607	697.0	582.5
gi|297381000|gb|GU830833.1|_Lassa_virus_strain_Lib07-206_glycoprotein_precursor_(GPC)_gene,_partial	903	890	0.985603543743	724.0	580.5
gi|297380966|gb|GU830816.1|_Lassa_virus_strain_Lib05-2096/127_glycoprotein_precursor_(GPC)_gene,_pa	930	898	0.965591397849	720.0	578.5
gi|66351423|emb|AJ969404.1|_Lassa_virus_partial_GPC_gene_for_envelope_glycoprotein,_genomic_RNA,_is	743	695	0.935397039031	592.0	572.5
gi|297380994|gb|GU830830.1|_Lassa_virus_strain_Lib07-54_glycoprotein_precursor_(GPC)_gene,_partial_	893	885	0.991041433371	724.0	568.0
gi|297380982|gb|GU830824.1|_Lassa_virus_strain_Lib06-1099_glycoprotein_precursor_(GPC)_gene,_partia	876	876	1.0	699.0	568.0
gi|695314049|gb|KM821875.1|_Lassa_virus_strain_G2903-SLE-2012_segment_L_Z_protein_(Z)_and_polymeras	7264	6371	0.877064977974	2426.0	567.216666667
gi|297381021|gb|GU830843.1|_Lassa_virus_strain_TA491_glycoprotein_precursor_(GPC)_gene,_partial_cds	907	890	0.981256890849	679.0	563.5
gi|297381008|gb|GU830837.1|_Lassa_virus_strain_Lib07-624_glycoprotein_precursor_(GPC)_gene,_partial	903	897	0.993355481728	719.0	558.5
gi|9294845|gb|AF182221.1|_Lassa_virus_strain_las806316_nucleoprotein_gene,_partial_cds	628	628	1.0	1038.0	558.4
gi|297381006|gb|GU830836.1|_Lassa_virus_strain_Lib07-612_glycoprotein_precursor_(GPC)_gene,_partial	913	900	0.985761226725	715.0	556.5
gi|297381002|gb|GU830834.1|_Lassa_virus_strain_Lib07-444_glycoprotein_precursor_(GPC)_gene,_partial	907	891	0.982359426681	722.0	555.5
gi|331412|gb|K03362.1|LSVNG_Lassa_virus_(strain_GA391)_nucleocapsid_gene,_complete_cds	1830	1830	1.0	1317.0	553.0
gi|297380998|gb|GU830832.1|_Lassa_virus_strain_Lib07-56_glycoprotein_precursor_(GPC)_gene,_partial_	894	882	0.986577181208	691.0	552.5
gi|297380988|gb|GU830827.1|_Lassa_virus_strain_Lib06-2442_glycoprotein_precursor_(GPC)_gene,_partia	893	882	0.987681970885	664.0	551.5
gi|297380990|gb|GU830828.1|_Lassa_virus_strain_Lib07-29_glycoprotein_precursor_(GPC)_gene,_partial_	869	859	0.988492520138	664.0	549.5
gi|297380964|gb|GU830815.1|_Lassa_virus_strain_Lib05-1580/121_glycoprotein_precursor_(GPC)_gene,_pa	920	889	0.966304347826	677.0	548.0
gi|770145116|gb|KM052320.1|_Lassa_virus_strain_ONM-700_glycoprotein_precursor,_gene,_partial_cds	926	909	0.981641468683	693.0	545.5
gi|567840469|gb|KF478765.1|_Lassa_virus_strain_Soromba-R_segment_S,_complete_sequence	3571	3563	0.997759731168	2556.0	544.085714286
gi|9294847|gb|AF182222.1|_Lassa_virus_strain_las808031_nucleoprotein_gene,_partial_cds	631	631	1.0	1007.0	543.8
gi|567840472|gb|KF478766.1|_Lassa_virus_strain_Bamba-R114_segment_S,_complete_sequence	3561	3504	0.98399326032	2583.0	542.514285714
gi|297380996|gb|GU830831.1|_Lassa_virus_strain_Lib07-55_glycoprotein_precursor_(GPC)_gene,_partial_	893	882	0.987681970885	688.0	542.0
gi|297380992|gb|GU830829.1|_Lassa_virus_strain_Lib07-30_glycoprotein_precursor_(GPC)_gene,_partial_	868	861	0.991935483871	681.0	536.5
gi|770145102|gb|KM052319.1|_Lassa_virus_strain_ONM-314_glycoprotein_precursor,_gene,_partial_cds	924	902	0.97619047619	681.0	536.5
gi|770145085|gb|KM052318.1|_Lassa_virus_strain_ONM-299_glycoprotein_precursor,_gene,_partial_cds	925	902	0.975135135135	675.0	533.5
gi|567840481|gb|KF478769.1|_Lassa_virus_strain_Soromba-R30_segment_S,_partial_sequence	3364	3361	0.999108204518	2535.0	532.428571429
gi|297380984|gb|GU830825.1|_Lassa_virus_strain_Lib06-1101_glycoprotein_precursor_(GPC)_gene,_partia	825	824	0.998787878788	637.0	524.5
gi|295322703|gb|GU573543.1|_Lassa_virus_strain_Soromba_R_isolate_R242_polymerase_gene,_partial_cds	754	685	0.90848806366	518.0	518.0
gi|295322701|gb|GU573542.1|_Lassa_virus_strain_Soromba_R_isolate_R241_polymerase_gene,_partial_cds	754	685	0.90848806366	518.0	518.0
gi|295322699|gb|GU573541.1|_Lassa_virus_strain_Soromba_R_isolate_R240_polymerase_gene,_partial_cds	754	685	0.90848806366	518.0	518.0
gi|295322705|gb|GU573544.1|_Lassa_virus_strain_Soromba_R_isolate_R243_polymerase_gene,_partial_cds	754	685	0.90848806366	518.0	518.0
gi|316308849|gb|GU481063.1|_Lassa_virus_strain_Nig08-02_glycoprotein_precursor_(GPC)_gene,_partial_	916	909	0.992358078603	686.0	517.5
gi|295322709|gb|GU573546.1|_Lassa_virus_strain_Soromba_R_isolate_R249_polymerase_gene,_partial_cds	754	685	0.90848806366	511.0	511.0
gi|295322707|gb|GU573545.1|_Lassa_virus_strain_Soromba_R_isolate_R245_polymerase_gene,_partial_cds	754	685	0.90848806366	509.0	509.0
gi|225922019|gb|FJ824031.1|_Lassa_virus_isolate_Soromba_glycoprotein_C_(GPC)_gene,_partial_cds	873	873	1.0	589.0	503.0
gi|57236533|gb|AY693639.1|_Lassa_virus_strain_las806791_polymerase_(L)_gene,_partial_cds	804	696	0.865671641791	502.0	502.0
gi|67097565|gb|DQ010031.1|_Lassa_virus_strain_Nig04-010_glycoprotein_precursor_(GPC)_gene,_partial_	299	299	1.0	495.0	495.0
gi|67097563|gb|DQ010030.1|_Lassa_virus_strain_Nig04-02_glycoprotein_precursor_(GPC)_gene,_partial_c	299	299	1.0	486.0	486.0
gi|295322719|gb|GU573551.1|_Lassa_virus_strain_Soromba_R_isolate_R245_glycoprotein_precursor,_gene	771	766	0.993514915694	551.0	484.0
gi|66351427|emb|AJ969406.1|_Lassa_virus_partial_GPC_gene_for_envelope_glycoprotein,_genomic_RNA,_is	612	566	0.924836601307	549.0	481.5
gi|531063912|gb|JX845169.1|_Lassa_virus_isolate_JIR76_nucleoprotein_gene,_partial_cds	1752	1671	0.953767123288	1131.0	475.666666667
gi|295322713|gb|GU573548.1|_Lassa_virus_strain_Soromba_R_isolate_R241_glycoprotein_precursor,_gene	771	766	0.993514915694	529.0	473.0
gi|295322721|gb|GU573552.1|_Lassa_virus_strain_Soromba_R_isolate_R249_glycoprotein_precursor,_gene	771	766	0.993514915694	524.0	472.5
gi|295322711|gb|GU573547.1|_Lassa_virus_strain_Soromba_R_isolate_R240_glycoprotein_precursor,_gene	771	766	0.993514915694	527.0	472.0
gi|295322715|gb|GU573549.1|_Lassa_virus_strain_Soromba_R_isolate_R242_glycoprotein_precursor,_gene	771	766	0.993514915694	527.0	472.0
gi|295322717|gb|GU573550.1|_Lassa_virus_strain_Soromba_R_isolate_R243_glycoprotein_precursor,_gene	771	766	0.993514915694	524.0	470.5
gi|9294841|gb|AF182219.1|_Lassa_virus_strain_las803213_nucleoprotein_gene,_partial_cds	628	627	0.998407643312	838.0	462.9
gi|9294843|gb|AF182220.1|_Lassa_virus_strain_las803214_nucleoprotein_gene,_partial_cds	628	627	0.998407643312	838.0	462.9
gi|38261517|gb|AY363908.1|_Lassa_virus_strain_SL21_polymerase_(L)_gene,_partial_cds	805	651	0.808695652174	462.0	462.0
gi|38261519|gb|AY363909.1|_Lassa_virus_strain_SL25_polymerase_(L)_gene,_partial_cds	805	698	0.867080745342	462.0	462.0
gi|38261521|gb|AY363910.1|_Lassa_virus_strain_SL26_polymerase_(L)_gene,_partial_cds	805	698	0.867080745342	461.0	461.0
gi|38261513|gb|AY363906.1|_Lassa_virus_strain_SL15_polymerase_(L)_gene,_partial_cds	805	669	0.831055900621	459.0	459.0
gi|531063916|gb|JX845171.1|_Lassa_virus_isolate_JIR76_glycoprotein_precursor,_gene,_partial_cds	949	927	0.976817702845	605.0	458.0
gi|385889521|gb|JQ511991.1|_Lassa_virus_strain_Nig08-MO_glycoprotein_precursor_(GPC)_gene,_partial_	281	281	1.0	448.0	448.0
gi|61967361|gb|AY870334.1|_Lassa_virus_strain_Lib04-2739_polymerase_(L)_gene,_partial_cds	746	668	0.895442359249	446.0	446.0
gi|38261511|gb|AY363905.1|_Lassa_virus_strain_SL620_polymerase_(L)_gene,_partial_cds	805	698	0.867080745342	444.0	444.0
gi|38261515|gb|AY363907.1|_Lassa_virus_strain_SL20_polymerase_(L)_gene,_partial_cds	805	669	0.831055900621	444.0	444.0
gi|57236531|gb|AY693638.1|_Lassa_virus_strain_las803792_polymerase_(L)_gene,_partial_cds	794	669	0.842569269521	439.0	439.0
gi|685427579|gb|KJ944260.1|_Lassa_virus_strain_Nig13-00103_(EBON)_glycoprotein_precursor_(GPC)_gene	311	311	1.0	432.0	432.0
gi|385889523|gb|JQ511992.1|_Lassa_virus_strain_Nig08-EO4_glycoprotein_precursor_(GPC)_gene,_partial	281	281	1.0	426.0	426.0
gi|66351429|emb|AJ969407.1|_Lassa_virus_partial_GPC_gene_for_envelope_glycoprotein,_genomic_RNA,_is	737	736	0.998643147897	524.0	423.0
gi|316927617|gb|HM143879.1|_Lassa_virus_strain_Nig07-A76_glycoprotein_precursor_(GPC)_gene,_partial	234	234	1.0	390.0	390.0
gi|9294853|gb|AF182225.1|_Lassa_virus_strain_las806321_nucleoprotein_gene,_partial_cds	631	629	0.996830427892	670.0	384.35
gi|66351425|emb|AJ969405.1|_Lassa_virus_partial_GPC_gene_for_envelope_glycoprotein,_genomic_RNA,_is	611	611	1.0	414.0	384.0
gi|9294855|gb|AF182226.1|_Lassa_virus_strain_las806322_nucleoprotein_gene,_partial_cds	631	629	0.996830427892	675.0	383.25
gi|374306368|gb|JN651384.1|_Lassa_virus_strain_Nig09-537_glycoprotein_precursor_(GPC)_gene,_partial	234	234	1.0	381.0	381.0
gi|374306344|gb|JN651372.1|_Lassa_virus_strain_Nig09-066_glycoprotein_precursor_(GPC)_gene,_partial	234	234	1.0	381.0	381.0
gi|316927615|gb|HM143878.1|_Lassa_virus_strain_Nig08-A72_glycoprotein_precursor_(GPC)_gene,_partial	234	234	1.0	378.0	378.0
gi|9294875|gb|AF182236.1|_Lassa_virus_strain_las803209_nucleoprotein_gene,_partial_cds	628	627	0.998407643312	499.0	378.0
gi|316927613|gb|HM143877.1|_Lassa_virus_strain_Nig08-A64_glycoprotein_precursor_(GPC)_gene,_partial	234	234	1.0	378.0	378.0
gi|316927601|gb|HM143871.1|_Lassa_virus_strain_Nig08-A40_glycoprotein_precursor_(GPC)_gene,_partial	234	234	1.0	378.0	378.0
gi|374306366|gb|JN651383.1|_Lassa_virus_strain_Nig09-453_glycoprotein_precursor_(GPC)_gene,_partial	234	234	1.0	378.0	378.0
gi|316927603|gb|HM143872.1|_Lassa_virus_strain_Nig08-A45_glycoprotein_precursor_(GPC)_gene,_partial	234	234	1.0	378.0	378.0
gi|9294905|gb|AF182251.1|_Lassa_virus_strain_las801102_nucleoprotein_gene,_partial_cds	631	631	1.0	488.0	377.0
gi|374306334|gb|JN651367.1|_Lassa_virus_strain_Nig08-147_glycoprotein_precursor_(GPC)_gene,_partial	234	233	0.995726495726	376.0	376.0
gi|9294893|gb|AF182245.1|_Lassa_virus_strain_las807875_nucleoprotein_gene,_partial_cds	628	627	0.998407643312	499.0	376.0
gi|374306382|gb|JN651391.1|_Lassa_virus_strain_Nig10-053_glycoprotein_precursor_(GPC)_gene,_partial	234	233	0.995726495726	376.0	376.0
gi|9294885|gb|AF182241.1|_Lassa_virus_strain_las801104_nucleoprotein_gene,_partial_cds	631	631	1.0	488.0	375.0
gi|9294873|gb|AF182235.1|_Lassa_virus_strain_las803205_nucleoprotein_gene,_partial_cds	628	627	0.998407643312	493.0	375.0
gi|9294899|gb|AF182248.1|_Lassa_virus_strain_las801101_nucleoprotein_gene,_partial_cds	631	631	1.0	479.0	375.0
gi|316308909|gb|GU979510.1|_Lassa_virus_strain_Lib05-2096/127_polymerase_(L)_gene,_partial_cds	575	540	0.939130434783	374.0	374.0
gi|316927597|gb|HM143868.1|_Lassa_virus_strain_Nig07-A14_glycoprotein_precursor_(GPC)_gene,_partial	234	234	1.0	374.0	374.0
gi|723218176|gb|KM406538.1|_Lassa_virus_isolate_LM0396_nucleoprotein_(NP)_gene,_partial_cds	621	620	0.998389694042	497.0	373.5
gi|9294887|gb|AF182242.1|_Lassa_virus_strain_las801106_nucleoprotein_gene,_partial_cds	631	631	1.0	488.0	372.5
gi|374306336|gb|JN651368.1|_Lassa_virus_strain_Nig08-149_glycoprotein_precursor_(GPC)_gene,_partial	234	234	1.0	372.0	372.0
gi|374306386|gb|JN651393.1|_Lassa_virus_strain_Nig10-433_glycoprotein_precursor_(GPC)_gene,_partial	234	234	1.0	372.0	372.0
gi|9294881|gb|AF182239.1|_Lassa_virus_strain_las801105_nucleoprotein_gene,_partial_cds	631	631	1.0	482.0	372.0
gi|9294883|gb|AF182240.1|_Lassa_virus_strain_las801107_nucleoprotein_gene,_partial_cds	631	631	1.0	482.0	372.0
gi|316927605|gb|HM143873.1|_Lassa_virus_strain_Nig08-A53_glycoprotein_precursor_(GPC)_gene,_partial	234	234	1.0	372.0	372.0
gi|9294851|gb|AF182224.1|_Lassa_virus_strain_las806319_nucleoprotein_gene,_partial_cds	628	627	0.998407643312	672.0	371.8
gi|9294849|gb|AF182223.1|_Lassa_virus_strain_las806320_nucleoprotein_gene,_partial_cds	628	627	0.998407643312	672.0	371.8
gi|9294897|gb|AF182247.1|_Lassa_virus_strain_las803211_nucleoprotein_gene,_partial_cds	628	627	0.998407643312	471.0	371.0
gi|723218144|gb|KM406522.1|_Lassa_virus_isolate_LM0058_nucleoprotein_(NP)_gene,_partial_cds	621	620	0.998389694042	500.0	371.0
gi|374306384|gb|JN651392.1|_Lassa_virus_strain_Nig10-089_glycoprotein_precursor_(GPC)_gene,_partial	234	233	0.995726495726	370.0	370.0
gi|374306396|gb|JN651398.1|_Lassa_virus_strain_Nig11-106_glycoprotein_precursor_(GPC)_gene,_partial	234	233	0.995726495726	370.0	370.0
gi|316308857|gb|GU481067.1|_Lassa_virus_strain_Nig08-03_polymerase_(L)_gene,_partial_cds	340	340	1.0	370.0	370.0
gi|9294889|gb|AF182243.1|_Lassa_virus_strain_las801109_nucleoprotein_gene,_partial_cds	631	631	1.0	482.0	369.5
gi|9294895|gb|AF182246.1|_Lassa_virus_strain_las807976_nucleoprotein_gene,_partial_cds	631	631	1.0	482.0	369.5
gi|374306376|gb|JN651388.1|_Lassa_virus_strain_Nig09-752_glycoprotein_precursor_(GPC)_gene,_partial	234	234	1.0	369.0	369.0
gi|374306372|gb|JN651386.1|_Lassa_virus_strain_Nig09-578_glycoprotein_precursor_(GPC)_gene,_partial	234	234	1.0	369.0	369.0
gi|374306364|gb|JN651382.1|_Lassa_virus_strain_Nig09-300_glycoprotein_precursor_(GPC)_gene,_partial	234	234	1.0	369.0	369.0
gi|374306360|gb|JN651380.1|_Lassa_virus_strain_Nig09-206_glycoprotein_precursor_(GPC)_gene,_partial	234	234	1.0	369.0	369.0
gi|9294879|gb|AF182238.1|_Lassa_virus_strain_las806827_nucleoprotein_gene,_partial_cds	628	627	0.998407643312	480.0	368.5
gi|9294891|gb|AF182244.1|_Lassa_virus_strain_las801108_nucleoprotein_gene,_partial_cds	631	631	1.0	479.0	368.0
gi|723218178|gb|KM406539.1|_Lassa_virus_isolate_LM0434_nucleoprotein_(NP)_gene,_partial_cds	621	620	0.998389694042	497.0	368.0
gi|374306354|gb|JN651377.1|_Lassa_virus_strain_Nig09-163_glycoprotein_precursor_(GPC)_gene,_partial	234	233	0.995726495726	367.0	367.0
gi|374306346|gb|JN651373.1|_Lassa_virus_strain_Nig09-070_glycoprotein_precursor_(GPC)_gene,_partial	234	233	0.995726495726	367.0	367.0
gi|9294903|gb|AF182250.1|_Lassa_virus_strain_las803206_nucleoprotein_gene,_partial_cds	628	627	0.998407643312	475.0	366.0
gi|723218166|gb|KM406533.1|_Lassa_virus_isolate_LM0224_nucleoprotein_(NP)_gene,_partial_cds	621	620	0.998389694042	482.0	366.0
gi|9294901|gb|AF182249.1|_Lassa_virus_strain_las801103_nucleoprotein_gene,_partial_cds	631	631	1.0	464.0	365.0
gi|9294907|gb|AF182252.1|_Lassa_virus_strain_las9607300_nucleoprotein_gene,_partial_cds	628	627	0.998407643312	486.0	365.0
gi|723218212|gb|KM406556.1|_Lassa_virus_isolate_Z0007_nucleoprotein_(NP)_gene,_partial_cds	621	620	0.998389694042	500.0	363.0
gi|9294911|gb|AF182254.1|_Lassa_virus_strain_las806843_nucleoprotein_gene,_partial_cds	628	627	0.998407643312	471.0	362.0
gi|723218206|gb|KM406553.1|_Lassa_virus_isolate_LM0716_nucleoprotein_(NP)_gene,_partial_cds	621	620	0.998389694042	473.0	361.5
gi|723218142|gb|KM406521.1|_Lassa_virus_isolate_LM0054_nucleoprotein_(NP)_gene,_partial_cds	621	620	0.998389694042	479.0	361.5
gi|316308837|gb|GU481057.1|_Lassa_virus_strain_Nig05-043_polymerase_(L)_gene,_partial_cds	340	339	0.997058823529	360.0	360.0
gi|316308841|gb|GU481059.1|_Lassa_virus_strain_Nig05-SE40_polymerase_(L)_gene,_partial_cds	340	339	0.997058823529	360.0	360.0
gi|9294877|gb|AF182237.1|_Lassa_virus_strain_las9607290_nucleoprotein_gene,_partial_cds	628	627	0.998407643312	462.0	359.5
gi|316308911|gb|GU979511.1|_Lassa_virus_strain_Lib05-1580/121_polymerase_(L)_gene,_partial_cds	451	449	0.9955654102	358.0	358.0
gi|9294913|gb|AF182255.1|_Lassa_virus_strain_las9607302_nucleoprotein_gene,_partial_cds	628	627	0.998407643312	475.0	357.0
gi|723218208|gb|KM406554.1|_Lassa_virus_isolate_LM0729_nucleoprotein_(NP)_gene,_partial_cds	621	620	0.998389694042	464.0	357.0
gi|723218204|gb|KM406552.1|_Lassa_virus_isolate_LM0714_nucleoprotein_(NP)_gene,_partial_cds	621	620	0.998389694042	464.0	357.0
gi|723218174|gb|KM406537.1|_Lassa_virus_isolate_LM0395_nucleoprotein_(NP)_gene,_partial_cds	621	620	0.998389694042	473.0	357.0
gi|723218172|gb|KM406536.1|_Lassa_virus_isolate_LM0473_nucleoprotein_(NP)_gene,_partial_cds	621	620	0.998389694042	479.0	355.5
gi|9294909|gb|AF182253.1|_Lassa_virus_strain_las801100_nucleoprotein_gene,_partial_cds	631	630	0.998415213946	459.0	353.5
gi|723218170|gb|KM406535.1|_Lassa_virus_isolate_LM0273_nucleoprotein_(NP)_gene,_partial_cds	621	620	0.998389694042	446.0	352.5
gi|723218158|gb|KM406529.1|_Lassa_virus_isolate_LM0111_nucleoprotein_(NP)_gene,_partial_cds	621	620	0.998389694042	471.0	351.5
gi|723218154|gb|KM406527.1|_Lassa_virus_isolate_LM0092_nucleoprotein_(NP)_gene,_partial_cds	621	620	0.998389694042	471.0	351.5
gi|723218164|gb|KM406532.1|_Lassa_virus_isolate_LM0124_nucleoprotein_(NP)_gene,_partial_cds	621	620	0.998389694042	471.0	351.5
gi|723218160|gb|KM406530.1|_Lassa_virus_isolate_LM0122_nucleoprotein_(NP)_gene,_partial_cds	621	620	0.998389694042	471.0	351.5
gi|9294871|gb|AF182234.1|_Lassa_virus_strain_las801618_nucleoprotein_gene,_partial_cds	631	631	1.0	459.0	351.5
gi|9294869|gb|AF182233.1|_Lassa_virus_strain_las802662_nucleoprotein_gene,_partial_cds	628	627	0.998407643312	466.0	350.5
gi|723218156|gb|KM406528.1|_Lassa_virus_isolate_LM0093_nucleoprotein_(NP)_gene,_partial_cds	621	620	0.998389694042	466.0	349.0
gi|723218146|gb|KM406523.1|_Lassa_virus_isolate_LM0064_nucleoprotein_(NP)_gene,_partial_cds	621	620	0.998389694042	464.0	348.0
gi|723218150|gb|KM406525.1|_Lassa_virus_isolate_LM0087_nucleoprotein_(NP)_gene,_partial_cds	621	620	0.998389694042	464.0	348.0
gi|723218140|gb|KM406520.1|_Lassa_virus_isolate_LM0047_nucleoprotein_(NP)_gene,_partial_cds	621	620	0.998389694042	464.0	348.0
gi|723218138|gb|KM406519.1|_Lassa_virus_isolate_LM0036_nucleoprotein_(NP)_gene,_partial_cds	621	620	0.998389694042	464.0	348.0
gi|723218148|gb|KM406524.1|_Lassa_virus_isolate_LM0068_nucleoprotein_(NP)_gene,_partial_cds	621	620	0.998389694042	464.0	348.0
gi|723218136|gb|KM406518.1|_Lassa_virus_isolate_LM0034_nucleoprotein_(NP)_gene,_partial_cds	621	620	0.998389694042	461.0	346.5
gi|723218162|gb|KM406531.1|_Lassa_virus_isolate_LM0123_nucleoprotein_(NP)_gene,_partial_cds	621	620	0.998389694042	448.0	344.5
gi|316308907|gb|GU979509.1|_Lassa_virus_strain_Lib05-2406/129_polymerase_(L)_gene,_partial_cds	480	435	0.90625	343.0	343.0
gi|723218152|gb|KM406526.1|_Lassa_virus_isolate_LM0091_nucleoprotein_(NP)_gene,_partial_cds	621	620	0.998389694042	450.0	342.5
gi|723218168|gb|KM406534.1|_Lassa_virus_isolate_LM0250_nucleoprotein_(NP)_gene,_partial_cds	621	620	0.998389694042	448.0	341.5
gi|723218210|gb|KM406555.1|_Lassa_virus_isolate_Z0005_nucleoprotein_(NP)_gene,_partial_cds	621	620	0.998389694042	452.0	339.0
gi|112378700|gb|DQ832692.1|_Lassa_virus_isolate_DGD4_nucleoprotein_(NP)_gene,_partial_cds	628	627	0.998407643312	488.0	336.5
gi|112378710|gb|DQ832697.1|_Lassa_virus_isolate_DGD87_nucleoprotein_(NP)_gene,_partial_cds	628	627	0.998407643312	480.0	332.5
gi|112378702|gb|DQ832693.1|_Lassa_virus_isolate_DGD13_nucleoprotein_(NP)_gene,_partial_cds	628	627	0.998407643312	479.0	332.0
gi|9294935|gb|AF182266.1|_Lassa_virus_strain_las803203_nucleoprotein_gene,_partial_cds	628	626	0.996815286624	479.0	332.0
gi|9294915|gb|AF182256.1|_Lassa_virus_strain_las803972_nucleoprotein_gene,_partial_cds	631	630	0.998415213946	466.0	328.0
gi|9294921|gb|AF182259.1|_Lassa_virus_strain_las803201_nucleoprotein_gene,_partial_cds	631	631	1.0	461.0	327.5
gi|9294917|gb|AF182257.1|_Lassa_virus_strain_las807974_nucleoprotein_gene,_partial_cds	628	627	0.998407643312	453.0	326.0
gi|9294919|gb|AF182258.1|_Lassa_virus_strain_las803204_nucleoprotein_gene,_partial_cds	628	627	0.998407643312	457.0	325.5
gi|9294923|gb|AF182260.1|_Lassa_virus_strain_las803792_nucleoprotein_gene,_partial_cds	631	631	1.0	455.0	322.5
gi|9294929|gb|AF182263.1|_Lassa_virus_strain_las803793_nucleoprotein_gene,_partial_cds	631	631	1.0	441.0	322.0
gi|112378706|gb|DQ832695.1|_Lassa_virus_isolate_DGD35_nucleoprotein_(NP)_gene,_partial_cds	628	627	0.998407643312	466.0	321.0
gi|9294861|gb|AF182229.1|_Lassa_virus_strain_las803210_nucleoprotein_gene,_partial_cds	628	626	0.996815286624	538.0	321.0
gi|9294925|gb|AF182261.1|_Lassa_virus_strain_las806828_nucleoprotein_gene,_partial_cds	628	627	0.998407643312	452.0	321.0
gi|9294937|gb|AF182267.1|_Lassa_virus_strain_las807992_nucleoprotein_gene,_partial_cds	631	631	1.0	475.0	321.0
gi|9294943|gb|AF182270.1|_Lassa_virus_strain_las808255_nucleoprotein_gene,_partial_cds	631	631	1.0	491.0	320.5
gi|112378704|gb|DQ832694.1|_Lassa_virus_isolate_DGD28_nucleoprotein_(NP)_gene,_partial_cds	628	627	0.998407643312	464.0	320.0
gi|112378708|gb|DQ832696.1|_Lassa_virus_isolate_DGD43_nucleoprotein_(NP)_gene,_partial_cds	628	627	0.998407643312	462.0	319.0
gi|112378712|gb|DQ832698.1|_Lassa_virus_isolate_DGD104_nucleoprotein_(NP)_gene,_partial_cds	628	627	0.998407643312	462.0	319.0
gi|9294859|gb|AF182228.1|_Lassa_virus_strain_las806791_nucleoprotein_gene,_partial_cds	628	626	0.996815286624	538.0	318.35
gi|112378650|gb|DQ832667.1|_Lassa_virus_isolate_BG129_nucleoprotein_(NP)_gene,_partial_cds	628	627	0.998407643312	495.0	318.0
gi|316308903|gb|GU979507.1|_Lassa_virus_strain_SL06-2057_polymerase_(L)_gene,_partial_cds	340	339	0.997058823529	318.0	318.0
gi|9294927|gb|AF182262.1|_Lassa_virus_strain_las803791_nucleoprotein_gene,_partial_cds	631	631	1.0	446.0	318.0
gi|9294857|gb|AF182227.1|_Lassa_virus_strain_las803787_nucleoprotein_gene,_partial_cds	628	626	0.996815286624	538.0	316.55
gi|112378714|gb|DQ832699.1|_Lassa_virus_isolate_DGD112_nucleoprotein_(NP)_gene,_partial_cds	628	627	0.998407643312	457.0	316.5
gi|112378692|gb|DQ832688.1|_Lassa_virus_isolate_TA491_nucleoprotein_(NP)_gene,_partial_cds	628	627	0.998407643312	488.0	314.5
gi|112378658|gb|DQ832671.1|_Lassa_virus_isolate_BA302_nucleoprotein_(NP)_gene,_partial_cds	628	627	0.998407643312	488.0	314.5
gi|9294945|gb|AF182271.1|_Lassa_virus_strain_las803796_nucleoprotein_gene,_partial_cds	631	631	1.0	486.0	314.5
gi|9294941|gb|AF182269.1|_Lassa_virus_strain_las807868_nucleoprotein_gene,_partial_cds	631	631	1.0	482.0	313.5
gi|723218274|gb|KM406587.1|_Lassa_virus_isolate_LM0716_polymerase_(L)_gene,_partial_cds	373	368	0.986595174263	313.0	313.0
gi|112378686|gb|DQ832685.1|_Lassa_virus_isolate_TA462_nucleoprotein_(NP)_gene,_partial_cds	628	627	0.998407643312	484.0	312.5
gi|112378652|gb|DQ832668.1|_Lassa_virus_isolate_GB132_nucleoprotein_(NP)_gene,_partial_cds	628	627	0.998407643312	482.0	312.5
gi|112378672|gb|DQ832678.1|_Lassa_virus_isolate_BA378_nucleoprotein_(NP)_gene,_partial_cds	628	627	0.998407643312	475.0	312.5
gi|112378684|gb|DQ832684.1|_Lassa_virus_isolate_TA444_nucleoprotein_(NP)_gene,_partial_cds	628	627	0.998407643312	484.0	312.5
gi|112378694|gb|DQ832689.1|_Lassa_virus_isolate_TA817_nucleoprotein_(NP)_gene,_partial_cds	628	627	0.998407643312	480.0	312.5
gi|112378690|gb|DQ832687.1|_Lassa_virus_isolate_TA471_nucleoprotein_(NP)_gene,_partial_cds	628	627	0.998407643312	484.0	312.5
gi|723218184|gb|KM406542.1|_Lassa_virus_isolate_LM0610_nucleoprotein_(NP)_gene,_partial_cds	621	620	0.998389694042	419.0	312.0
gi|66351433|emb|AJ969409.1|_Lassa_virus_partial_GPC_gene_for_envelope_glycoprotein,_genomic_RNA,_is	628	350	0.557324840764	311.0	311.0
gi|112378682|gb|DQ832683.1|_Lassa_virus_isolate_TA341_nucleoprotein_(NP)_gene,_partial_cds	628	627	0.998407643312	479.0	310.0
gi|723218202|gb|KM406551.1|_Lassa_virus_isolate_LM0680_nucleoprotein_(NP)_gene,_partial_cds	621	620	0.998389694042	419.0	309.0
gi|723218200|gb|KM406550.1|_Lassa_virus_isolate_LM0678_nucleoprotein_(NP)_gene,_partial_cds	621	620	0.998389694042	419.0	309.0
gi|723218190|gb|KM406545.1|_Lassa_virus_isolate_LM0657_nucleoprotein_(NP)_gene,_partial_cds	621	620	0.998389694042	410.0	307.5
gi|112378664|gb|DQ832674.1|_Lassa_virus_isolate_BA356_nucleoprotein_(NP)_gene,_partial_cds	628	627	0.998407643312	479.0	307.5
gi|723218242|gb|KM406571.1|_Lassa_virus_isolate_LM0273_polymerase_(L)_gene,_partial_cds	373	368	0.986595174263	307.0	307.0
gi|723218196|gb|KM406548.1|_Lassa_virus_isolate_LM0676_nucleoprotein_(NP)_gene,_partial_cds	621	620	0.998389694042	414.0	306.5
gi|723218188|gb|KM406544.1|_Lassa_virus_isolate_LM0645_nucleoprotein_(NP)_gene,_partial_cds	621	620	0.998389694042	414.0	306.5
gi|723218198|gb|KM406549.1|_Lassa_virus_isolate_LM0677_nucleoprotein_(NP)_gene,_partial_cds	621	620	0.998389694042	414.0	306.5
gi|723218186|gb|KM406543.1|_Lassa_virus_isolate_LM0619_nucleoprotein_(NP)_gene,_partial_cds	621	620	0.998389694042	414.0	306.5
gi|723218194|gb|KM406547.1|_Lassa_virus_isolate_LM0661_nucleoprotein_(NP)_gene,_partial_cds	621	620	0.998389694042	414.0	306.5
gi|723218182|gb|KM406541.1|_Lassa_virus_isolate_LM0582_nucleoprotein_(NP)_gene,_partial_cds	621	620	0.998389694042	414.0	306.5
gi|723218192|gb|KM406546.1|_Lassa_virus_isolate_LM0660_nucleoprotein_(NP)_gene,_partial_cds	621	620	0.998389694042	414.0	306.5
gi|112378660|gb|DQ832672.1|_Lassa_virus_isolate_BA350_nucleoprotein_(NP)_gene,_partial_cds	628	627	0.998407643312	470.0	305.5
gi|9294931|gb|AF182264.1|_Lassa_virus_strain_las806829_nucleoprotein_gene,_partial_cds	628	627	0.998407643312	426.0	305.5
gi|112378656|gb|DQ832670.1|_Lassa_virus_isolate_BA289_nucleoprotein_(NP)_gene,_partial_cds	628	627	0.998407643312	484.0	305.5
gi|112378696|gb|DQ832690.1|_Lassa_virus_isolate_TA820_nucleoprotein_(NP)_gene,_partial_cds	628	627	0.998407643312	466.0	305.5
gi|112378680|gb|DQ832682.1|_Lassa_virus_isolate_TA416_nucleoprotein_(NP)_gene,_partial_cds	628	627	0.998407643312	466.0	305.5
gi|723218180|gb|KM406540.1|_Lassa_virus_isolate_LM0513_nucleoprotein_(NP)_gene,_partial_cds	621	620	0.998389694042	410.0	304.5
gi|9294863|gb|AF182230.1|_Lassa_virus_strain_las803212_nucleoprotein_gene,_partial_cds	628	626	0.996815286624	513.0	304.05
gi|9294865|gb|AF182231.1|_Lassa_virus_strain_las807975_nucleoprotein_gene,_partial_cds	631	629	0.996830427892	513.0	304.05
gi|112378666|gb|DQ832675.1|_Lassa_virus_isolate_BA366_nucleoprotein_(NP)_gene,_partial_cds	628	627	0.998407643312	475.0	303.5
gi|112378674|gb|DQ832679.1|_Lassa_virus_isolate_BA382_nucleoprotein_(NP)_gene,_partial_cds	628	627	0.998407643312	466.0	303.5
gi|112378654|gb|DQ832669.1|_Lassa_virus_isolate_BA263_nucleoprotein_(NP)_gene,_partial_cds	628	627	0.998407643312	480.0	303.5
gi|112378670|gb|DQ832677.1|_Lassa_virus_isolate_BA377_nucleoprotein_(NP)_gene,_partial_cds	628	627	0.998407643312	477.0	302.0
gi|112378668|gb|DQ832676.1|_Lassa_virus_isolate_BA375_nucleoprotein_(NP)_gene,_partial_cds	628	627	0.998407643312	477.0	302.0
gi|112378662|gb|DQ832673.1|_Lassa_virus_isolate_BA354_nucleoprotein_(NP)_gene,_partial_cds	628	627	0.998407643312	461.0	301.0
gi|9294933|gb|AF182265.1|_Lassa_virus_strain_las807998_nucleoprotein_gene,_partial_cds	631	631	1.0	432.0	297.5
gi|112378676|gb|DQ832680.1|_Lassa_virus_isolate_BA384_nucleoprotein_(NP)_gene,_partial_cds	628	627	0.998407643312	457.0	296.5
gi|723218262|gb|KM406581.1|_Lassa_virus_isolate_LM0660_polymerase_(L)_gene,_partial_cds	373	368	0.986595174263	295.0	295.0
gi|723218244|gb|KM406572.1|_Lassa_virus_isolate_LM0395_polymerase_(L)_gene,_partial_cds	373	368	0.986595174263	295.0	295.0
gi|316308913|gb|GU979512.1|_Lassa_virus_strain_Lib05-236/88_polymerase_(L)_gene,_partial_cds	478	416	0.870292887029	295.0	295.0
gi|112378698|gb|DQ832691.1|_Lassa_virus_isolate_TA846_nucleoprotein_(NP)_gene,_partial_cds	628	627	0.998407643312	448.0	292.0
gi|9294939|gb|AF182268.1|_Lassa_virus_strain_las807977_nucleoprotein_gene,_partial_cds	631	631	1.0	421.0	291.0
gi|9294867|gb|AF182232.1|_Lassa_virus_strain_las803208_nucleoprotein_gene,_partial_cds	628	626	0.996815286624	500.0	290.3
gi|112378688|gb|DQ832686.1|_Lassa_virus_isolate_TA464_nucleoprotein_(NP)_gene,_partial_cds	628	627	0.998407643312	443.0	289.5
gi|723218218|gb|KM406559.1|_Lassa_virus_isolate_LM0054_polymerase_(L)_gene,_partial_cds	373	368	0.986595174263	289.0	289.0
gi|723218266|gb|KM406583.1|_Lassa_virus_isolate_LM0676_polymerase_(L)_gene,_partial_cds	373	368	0.986595174263	289.0	289.0
gi|723218264|gb|KM406582.1|_Lassa_virus_isolate_LM0661_polymerase_(L)_gene,_partial_cds	373	368	0.986595174263	289.0	289.0
gi|723218254|gb|KM406577.1|_Lassa_virus_isolate_LM0610_polymerase_(L)_gene,_partial_cds	373	368	0.986595174263	286.0	286.0
gi|723218250|gb|KM406575.1|_Lassa_virus_isolate_LM0473_polymerase_(L)_gene,_partial_cds	373	368	0.986595174263	286.0	286.0
gi|723218278|gb|KM406589.1|_Lassa_virus_isolate_Z0007_polymerase_(L)_gene,_partial_cds	373	368	0.986595174263	286.0	286.0
gi|914039309|emb|LN823985.1|_Lassa_virus_partial_L_gene_for_polymerase,_strain_139	340	340	1.0	286.0	286.0
gi|723218260|gb|KM406580.1|_Lassa_virus_isolate_LM0657_polymerase_(L)_gene,_partial_cds	373	368	0.986595174263	286.0	286.0
gi|723218256|gb|KM406578.1|_Lassa_virus_isolate_LM0619_polymerase_(L)_gene,_partial_cds	373	368	0.986595174263	286.0	286.0
gi|723218270|gb|KM406585.1|_Lassa_virus_isolate_LM0678_polymerase_(L)_gene,_partial_cds	373	368	0.986595174263	286.0	286.0
gi|723218268|gb|KM406584.1|_Lassa_virus_isolate_LM0677_polymerase_(L)_gene,_partial_cds	373	368	0.986595174263	286.0	286.0
gi|914039307|emb|LN823984.1|_Lassa_virus_partial_L_gene_for_polymerase,_strain_132	340	340	1.0	284.0	284.0
gi|112378678|gb|DQ832681.1|_Lassa_virus_isolate_BA686_nucleoprotein_(NP)_gene,_partial_cds	576	576	1.0	426.0	281.0
gi|723218222|gb|KM406561.1|_Lassa_virus_isolate_LM0064_polymerase_(L)_gene,_partial_cds	373	368	0.986595174263	280.0	280.0
gi|723218252|gb|KM406576.1|_Lassa_virus_isolate_LM0582_polymerase_(L)_gene,_partial_cds	373	368	0.986595174263	280.0	280.0
gi|723218246|gb|KM406573.1|_Lassa_virus_isolate_LM0396_polymerase_(L)_gene,_partial_cds	373	368	0.986595174263	280.0	280.0
gi|723218216|gb|KM406558.1|_Lassa_virus_isolate_LM0036_polymerase_(L)_gene,_partial_cds	373	368	0.986595174263	280.0	280.0
gi|723218276|gb|KM406588.1|_Lassa_virus_isolate_Z0005_polymerase_(L)_gene,_partial_cds	373	368	0.986595174263	280.0	280.0
gi|914039305|emb|LN823983.1|_Lassa_virus_partial_L_gene_for_polymerase,_strain_127	340	340	1.0	280.0	280.0
gi|914039303|emb|LN823982.1|_Lassa_virus_partial_L_gene_for_polymerase,_strain_124	340	340	1.0	280.0	280.0
gi|723218272|gb|KM406586.1|_Lassa_virus_isolate_LM0680_polymerase_(L)_gene,_partial_cds	373	368	0.986595174263	280.0	280.0
gi|723218258|gb|KM406579.1|_Lassa_virus_isolate_LM0645_polymerase_(L)_gene,_partial_cds	373	368	0.986595174263	280.0	280.0
gi|316308853|gb|GU481065.1|_Lassa_virus_strain_Nig08-02_polymerase_(L)_gene,_partial_cds	340	339	0.997058823529	279.0	279.0
gi|723218214|gb|KM406557.1|_Lassa_virus_isolate_LM0034_polymerase_(L)_gene,_partial_cds	373	368	0.986595174263	277.0	277.0
gi|55667949|gb|AY772167.1|_Mopeia_Lassa_reassortant_29_segment_L,_complete_sequence	7271	4593	0.631687525787	838.0	276.36
gi|56699498|ref|NC_006572.1|_Mopeia_Lassa_reassortant_29_segment_L,_complete_genome	7271	4593	0.631687525787	838.0	276.36
gi|601588025|gb|KF926390.1|_Lassa_virus_isolate_Lassa_331_nucleoprotein_gene,_partial_cds	912	848	0.929824561404	407.0	276.0
gi|425867887|gb|JX985076.1|_Mopeia_Lassa_virus_reassortant_29_strain_IGS-18_segment_L_Z_protein_(Z)	7232	4373	0.604673672566	838.0	273.48
gi|425867905|gb|JX985088.1|_Mopeia_Lassa_virus_reassortant_29_strain_IGS-24_segment_L_Z_protein_(Z)	7221	4373	0.605594792965	838.0	273.48
gi|425867908|gb|JX985090.1|_Mopeia_Lassa_virus_reassortant_29_strain_IGS-25_segment_L_Z_protein_(Z)	7263	4373	0.602092799119	838.0	273.48
gi|425867885|gb|JX985074.1|_Mopeia_Lassa_virus_reassortant_29_strain_IGS-17_segment_L_Z_protein_(Z)	7260	4373	0.602341597796	838.0	273.48
gi|425867863|gb|JX985058.1|_Mopeia_Lassa_virus_reassortant_29_strain_IGS-7_segment_L_Z_protein_(Z)_	7260	4373	0.602341597796	838.0	273.48
gi|425867896|gb|JX985082.1|_Mopeia_Lassa_virus_reassortant_29_strain_IGS-21_segment_L_Z_protein_(Z)	7221	4373	0.605594792965	838.0	273.48
gi|425867911|gb|JX985092.1|_Mopeia_Lassa_virus_reassortant_29_strain_IGS-26_segment_L_Z_protein_(Z)	7239	4373	0.604088962564	838.0	273.48
gi|425867866|gb|JX985060.1|_Mopeia_Lassa_virus_reassortant_29_strain_IGS-9_segment_L_Z_protein_(Z)_	7255	4116	0.56733287388	838.0	273.08
gi|531063908|gb|JX845167.1|_Lassa_virus_isolate_JIR76_polymerase_gene,_partial_cds	339	339	1.0	273.0	273.0
gi|425867899|gb|JX985084.1|_Mopeia_Lassa_virus_reassortant_29_strain_IGS-22_segment_L_Z_protein_(Z)	7266	4373	0.60184420589	838.0	272.28
gi|425867902|gb|JX985086.1|_Mopeia_Lassa_virus_reassortant_29_strain_IGS-23_segment_L_Z_protein_(Z)	7244	4373	0.603672004417	838.0	272.28
gi|425867914|gb|JX985094.1|_Mopeia_Lassa_virus_reassortant_29_strain_IGS-27_segment_L_Z_protein_(Z)	7257	4373	0.602590602177	838.0	272.28
gi|425867880|gb|JX985070.1|_Mopeia_Lassa_virus_reassortant_29_strain_IGS-14_segment_L_Z_protein_(Z)	7262	4169	0.574084274305	838.0	272.28
gi|425867872|gb|JX985064.1|_Mopeia_Lassa_virus_reassortant_29_strain_IGS-11_segment_L_Z_protein_(Z)	7245	4373	0.60358868185	838.0	272.28
gi|425867851|gb|JX985050.1|_Mopeia_Lassa_virus_reassortant_29_strain_IGS-1_segment_L_Z_protein_(Z)_	7268	4373	0.601678591084	838.0	272.28
gi|425867893|gb|JX985080.1|_Mopeia_Lassa_virus_reassortant_29_strain_IGS-20_segment_L_Z_protein_(Z)	7260	4169	0.574242424242	838.0	272.28
gi|425867890|gb|JX985078.1|_Mopeia_Lassa_virus_reassortant_29_strain_IGS-19_segment_L_Z_protein_(Z)	7264	4169	0.573926211454	838.0	272.28
gi|425867858|gb|JX985054.1|_Mopeia_Lassa_virus_reassortant_29_strain_IGS-3_segment_L_Z_protein_(Z)_	7246	4373	0.60350538228	834.0	271.48
gi|425867875|gb|JX985066.1|_Mopeia_Lassa_virus_reassortant_29_strain_IGS-12_segment_L_Z_protein_(Z)	7224	4373	0.605343300111	834.0	271.48
gi|425867869|gb|JX985062.1|_Mopeia_Lassa_virus_reassortant_29_strain_IGS-10_segment_L_Z_protein_(Z)	7261	4373	0.60225864206	834.0	271.48
gi|425867860|gb|JX985056.1|_Mopeia_Lassa_virus_reassortant_29_strain_IGS-4_segment_L_Z_protein_(Z)_	7225	4373	0.605259515571	834.0	271.48
gi|425867854|gb|JX985052.1|_Mopeia_Lassa_virus_reassortant_29_strain_IGS-2_segment_L_Z_protein_(Z)_	7251	4373	0.603089229072	834.0	271.48
gi|425867877|gb|JX985068.1|_Mopeia_Lassa_virus_reassortant_29_strain_IGS-13_segment_L_Z_protein_(Z)	7258	4373	0.602507577845	838.0	271.08
gi|770145132|gb|KM052321.1|_Lassa_virus_strain_ONM-299_polymerase_gene,_partial_cds	340	339	0.997058823529	269.0	269.0
gi|316308847|gb|GU481062.1|_Lassa_virus_strain_Nig07-05_polymerase_(L)_gene,_partial_cds	340	339	0.997058823529	269.0	269.0
gi|770145151|gb|KM052322.1|_Lassa_virus_strain_ONM-314_polymerase_gene,_partial_cds	340	339	0.997058823529	269.0	269.0
gi|9294947|gb|AF182272.1|_Lassa_virus_strain_las9608911_nucleoprotein_gene,_partial_cds	628	626	0.996815286624	417.0	268.5
gi|723218226|gb|KM406563.1|_Lassa_virus_isolate_LM0092_polymerase_(L)_gene,_partial_cds	373	368	0.986595174263	268.0	268.0
gi|770145163|gb|KM052323.1|_Lassa_virus_strain_ONM-700_polymerase_gene,_partial_cds	340	338	0.994117647059	268.0	268.0
gi|723218224|gb|KM406562.1|_Lassa_virus_isolate_LM0091_polymerase_(L)_gene,_partial_cds	373	368	0.986595174263	268.0	268.0
gi|723218232|gb|KM406566.1|_Lassa_virus_isolate_LM0122_polymerase_(L)_gene,_partial_cds	373	368	0.986595174263	268.0	268.0
gi|723218230|gb|KM406565.1|_Lassa_virus_isolate_LM0111_polymerase_(L)_gene,_partial_cds	373	368	0.986595174263	268.0	268.0
gi|723218234|gb|KM406567.1|_Lassa_virus_isolate_LM0123_polymerase_(L)_gene,_partial_cds	373	368	0.986595174263	262.0	262.0
gi|723218220|gb|KM406560.1|_Lassa_virus_isolate_LM0058_polymerase_(L)_gene,_partial_cds	373	368	0.986595174263	262.0	262.0
gi|723218228|gb|KM406564.1|_Lassa_virus_isolate_LM0093_polymerase_(L)_gene,_partial_cds	373	368	0.986595174263	262.0	262.0
gi|723218236|gb|KM406568.1|_Lassa_virus_isolate_LM0124_polymerase_(L)_gene,_partial_cds	373	368	0.986595174263	262.0	262.0
gi|316308845|gb|GU481061.1|_Lassa_virus_strain_Nig07-05_nucleoprotein_(NP)_gene,_partial_cds	613	605	0.986949429038	499.0	259.0
gi|723218238|gb|KM406569.1|_Lassa_virus_isolate_LM0224_polymerase_(L)_gene,_partial_cds	373	368	0.986595174263	259.0	259.0
gi|316308851|gb|GU481064.1|_Lassa_virus_strain_Nig08-02_nucleoprotein_(NP)_gene,_partial_cds	613	603	0.983686786297	475.0	253.333333333
gi|723218248|gb|KM406574.1|_Lassa_virus_isolate_LM0434_polymerase_(L)_gene,_partial_cds	373	368	0.986595174263	253.0	253.0
gi|425867883|gb|JX985072.1|_Mopeia_Lassa_virus_reassortant_29_strain_IGS-16_segment_L_Z_protein_(Z)	7221	4108	0.568896274754	679.0	243.733333333
gi|297380960|gb|GU830813.1|_Lassa_virus_strain_Lib05-236/88_glycoprotein_precursor_(GPC)_gene,_part	475	223	0.469473684211	235.0	235.0
gi|2645234|gb|U80004.1|LVU80004_Lassa_virus_nucleocapsid_protein_gene,_partial_cds	626	625	0.998402555911	372.0	229.0
gi|66351431|emb|AJ969408.1|_Lassa_virus_partial_GPC_gene_for_envelope_glycoprotein,_genomic_RNA,_is	553	284	0.51356238698	215.0	215.0
gi|37787709|gb|AY216508.1|_Lassa_virus_polymerase_gene,_partial_cds	309	293	0.948220064725	190.0	190.0
gi|536725425|gb|KF425246.1|_Lassa_virus_strain_Macenta_nonfunctional_polymerase_(L)_gene,_partial_s	297	282	0.949494949495	161.0	161.0
gi|37955034|gb|AY179175.1|AY179175S1_Lassa_virus_strain_CSF_RING_finger_protein_(Z)_gene,_complete_	390	171	0.438461538462	147.0	147.0
--- SRR1610580.fastqsanger ---
# subject	subject length	Total Subject Coverage	Relative Subject Coverage	Best Bit Score	Mean Bit Score
gi|695314468|gb|KM821917.1|_Lassa_virus_strain_ISTH0073-NIG-2011_segment_L_Z_protein_(Z)_and_polyme	7255	7255	1.0	13084.0	13084.0
gi|695314549|gb|KM821926.1|_Lassa_virus_strain_ISTH1003-NIG-2011_segment_L_Z_protein_(Z)_and_polyme	7284	7258	0.996430532674	12855.0	12855.0
gi|695314449|gb|KM821915.1|_Lassa_virus_strain_ISTH0047-NIG-2011_segment_L_Z_protein_(Z)_and_polyme	7254	7254	1.0	12626.0	12626.0
gi|695315690|gb|KM822092.1|_Lassa_virus_strain_LASV990-NIG-2009_segment_L_Z_protein_(Z)_and_polymer	7199	7199	1.0	12469.0	12469.0
gi|695315277|gb|KM822024.1|_Lassa_virus_strain_LASV225-NIG-2010_segment_L_Z_protein_(Z)_and_polymer	7261	7260	0.999862277923	12442.0	12442.0
gi|695314580|gb|KM821930.1|_Lassa_virus_strain_ISTH1048-NIG-2011_segment_L_Z_protein_(Z)_and_polyme	7258	7258	1.0	12430.0	12430.0
gi|695315592|gb|KM822081.1|_Lassa_virus_strain_LASV978-NIG-2009_segment_L_Z_protein_(Z)_and_polymer	7228	7228	1.0	12386.0	12386.0
gi|695314784|gb|KM821956.1|_Lassa_virus_strain_ISTH2025-NIG-2012_segment_L_Z_protein_(Z)_and_polyme	7262	7262	1.0	12320.0	12320.0
gi|695315118|gb|KM821991.1|_Lassa_virus_strain_ISTH2316-NIG-2012_segment_L_Z_protein_(Z)_and_polyme	7165	7162	0.999581297976	12035.0	12035.0
gi|695315817|gb|KM822106.1|_Lassa_virus_strain_LASV1015-NIG-2009_segment_L_Z_protein_(Z)_and_polyme	7244	7244	1.0	12017.0	12017.0
gi|695315207|gb|KM822003.1|_Lassa_virus_strain_LASV035-NIG-2009_segment_L_Z_protein_(Z)_and_polymer	7176	7176	1.0	11660.0	11660.0
gi|695315352|gb|KM822046.1|_Lassa_virus_strain_LASV254-NIG-2011_segment_L_Z_protein_(Z)_and_polymer	7260	7259	0.999862258953	11066.0	11066.0
gi|695314801|gb|KM821958.1|_Lassa_virus_strain_ISTH2031-NIG-2012_segment_L_Z_protein_(Z)_and_polyme	7259	7259	1.0	11054.0	11054.0
gi|695315620|gb|KM822085.1|_Lassa_virus_strain_LASV981-NIG-2009_segment_L_Z_protein_(Z)_and_polymer	7248	7248	1.0	11046.0	11046.0
gi|316308892|gb|GU481079.1|_Lassa_virus_strain_Nig08-A47_Z_protein_(Z)_and_polymerase_(L)_genes,_co	7226	7226	1.0	11043.0	11043.0
gi|695315301|gb|KM822032.1|_Lassa_virus_strain_LASV241-NIG-2011_segment_L_Z_protein_(Z)_and_polymer	7261	7261	1.0	11036.0	11036.0
gi|695315295|gb|KM822030.1|_Lassa_virus_strain_LASV239-NIG-2010_segment_L_Z_protein_(Z)_and_polymer	7260	7260	1.0	11032.0	11032.0
gi|695315390|gb|KM822054.1|_Lassa_virus_strain_LASV271-NIG-2010_segment_L_Z_protein_(Z)_and_polymer	7263	7262	0.999862315847	11007.0	11007.0
gi|695315185|gb|KM821999.1|_Lassa_virus_strain_LASV003-NIG-2008_segment_L_Z_protein_(Z)_and_polymer	7252	7252	1.0	11007.0	11007.0
gi|695314600|gb|KM821932.1|_Lassa_virus_strain_ISTH1058-NIG-2011_segment_L_Z_protein_(Z)_and_polyme	7252	7252	1.0	11003.0	11003.0
gi|695315192|gb|KM822001.1|_Lassa_virus_strain_LASV006-NIG-2008_segment_L_Z_protein_(Z)_and_polymer	7250	7250	1.0	10998.0	10998.0
gi|316308880|gb|GU481075.1|_Lassa_virus_strain_Nig08-A37_Z_protein_(Z)_and_polymerase_(L)_genes,_co	7226	7221	0.999308054249	10996.0	10996.0
gi|695314502|gb|KM821921.1|_Lassa_virus_strain_ISTH0531-NIG-2011_segment_L_Z_protein_(Z)_and_polyme	7255	7255	1.0	10989.0	10989.0
gi|695315397|gb|KM822056.1|_Lassa_virus_strain_LASV274-NIG-2010_segment_L_Z_protein_(Z)_and_polymer	7255	7254	0.999862164025	10983.0	10983.0
gi|695314835|gb|KM821962.1|_Lassa_virus_strain_ISTH2042-NIG-2012_segment_L_Z_protein_(Z)_and_polyme	7258	7258	1.0	10983.0	10983.0
gi|695315380|gb|KM822052.1|_Lassa_virus_strain_LASV267-NIG-2010_segment_L_Z_protein_(Z)_and_polymer	7231	7231	1.0	10971.0	10971.0
gi|695315037|gb|KM821981.1|_Lassa_virus_strain_ISTH2129-NIG-2012_segment_L_Z_protein_(Z)_and_polyme	7261	7261	1.0	10958.0	10958.0
gi|695314739|gb|KM821950.1|_Lassa_virus_strain_ISTH2010-NIG-2012_segment_L_Z_protein_(Z)_and_polyme	7256	7256	1.0	10958.0	10958.0
gi|695315528|gb|KM822073.1|_Lassa_virus_strain_LASV971-NIG-2009_segment_L_Z_protein_(Z)_and_polymer	7254	7254	1.0	10958.0	10958.0
gi|695315492|gb|KM822068.1|_Lassa_virus_strain_LASV966-NIG-2009_segment_L_Z_protein_(Z)_and_polymer	7247	7247	1.0	10945.0	10945.0
gi|695315170|gb|KM821997.1|_Lassa_virus_strain_ISTH2376-NIG-2012_segment_L_Z_protein_(Z)_and_polyme	7245	7245	1.0	10944.0	10944.0
gi|695315832|gb|KM822108.1|_Lassa_virus_strain_LASV1016-NIG-2009_segment_L_Z_protein_(Z)_and_polyme	7218	7218	1.0	10944.0	10944.0
gi|695315430|gb|KM822061.1|_Lassa_virus_strain_LASV719-NIG-2009_segment_L_Z_protein_(Z)_and_polymer	7238	7238	1.0	10942.0	10942.0
gi|695315153|gb|KM821995.1|_Lassa_virus_strain_ISTH2358-NIG-2012_segment_L_Z_protein_(Z)_and_polyme	7250	7250	1.0	10940.0	10940.0
gi|695315785|gb|KM822102.1|_Lassa_virus_strain_LASV1008-NIG-2009_segment_L_Z_protein_(Z)_and_polyme	7244	7244	1.0	10933.0	10933.0
gi|695314754|gb|KM821952.1|_Lassa_virus_strain_ISTH2016-NIG-2012_segment_L_Z_protein_(Z)_and_polyme	7261	7261	1.0	10920.0	10920.0
gi|695314683|gb|KM821942.1|_Lassa_virus_strain_ISTH1111-NIG-2011_segment_L_Z_protein_(Z)_and_polyme	7245	7245	1.0	10917.0	10917.0
gi|695315268|gb|KM822021.1|_Lassa_virus_strain_LASV221-NIG-2010_segment_L_Z_protein_(Z)_and_polymer	7255	7255	1.0	10915.0	10915.0
gi|695315638|gb|KM822087.1|_Lassa_virus_strain_LASV982-NIG-2009_segment_L_Z_protein_(Z)_and_polymer	7241	7241	1.0	10909.0	10909.0
gi|316308886|gb|GU481077.1|_Lassa_virus_strain_Nig08-A41_Z_protein_(Z)_and_polymerase_(L)_genes,_co	7225	7225	1.0	10909.0	10909.0
gi|695315373|gb|KM822050.1|_Lassa_virus_strain_LASV263-NIG-2011_segment_L_Z_protein_(Z)_and_polymer	7259	7259	1.0	10902.0	10902.0
gi|695315320|gb|KM822038.1|_Lassa_virus_strain_LASV246-NIG-2010_segment_L_Z_protein_(Z)_and_polymer	7257	7255	0.999724404024	10900.0	10900.0
gi|695315283|gb|KM822026.1|_Lassa_virus_strain_LASV229-NIG-2010_segment_L_Z_protein_(Z)_and_polymer	7266	7263	0.999587118084	10899.0	10899.0
gi|695314430|gb|KM821913.1|_Lassa_virus_strain_ISTH0012-NIG-2011_segment_L_Z_protein_(Z)_and_polyme	7253	7253	1.0	10897.0	10897.0
gi|695314852|gb|KM821964.1|_Lassa_virus_strain_ISTH2046-NIG-2012_segment_L_Z_protein_(Z)_and_polyme	7243	7241	0.999723871324	10897.0	10897.0
gi|695315314|gb|KM822036.1|_Lassa_virus_strain_LASV245-NIG-2011_segment_L_Z_protein_(Z)_and_polymer	7253	7253	1.0	10891.0	10891.0
gi|695315250|gb|KM822015.1|_Lassa_virus_strain_LASV056-NIG-2008_segment_L_Z_protein_(Z)_and_polymer	7233	7233	1.0	10890.0	10890.0
gi|695315330|gb|KM822040.1|_Lassa_virus_strain_LASV250-NIG-2011_segment_L_Z_protein_(Z)_and_polymer	7270	7270	1.0	10890.0	10890.0
gi|695314817|gb|KM821960.1|_Lassa_virus_strain_ISTH2037-NIG-2012_segment_L_Z_protein_(Z)_and_polyme	7255	7254	0.999862164025	10884.0	10884.0
gi|695315365|gb|KM822048.1|_Lassa_virus_strain_LASV256-NIG-2010_segment_L_Z_protein_(Z)_and_polymer	7258	7258	1.0	10881.0	10881.0
gi|695315747|gb|KM822098.1|_Lassa_virus_strain_LASV993-NIG-2009_segment_L_Z_protein_(Z)_and_polymer	7217	7217	1.0	10861.0	10861.0
gi|695314412|gb|KM821911.1|_Lassa_virus_strain_ISTH0009-NIG-2011_segment_L_Z_protein_(Z)_and_polyme	7251	7251	1.0	10859.0	10859.0
gi|695314769|gb|KM821954.1|_Lassa_virus_strain_ISTH2020-NIG-2012_segment_L_Z_protein_(Z)_and_polyme	7254	7254	1.0	10857.0	10857.0
gi|695315796|gb|KM822104.1|_Lassa_virus_strain_LASV1011-NIG-2009_segment_L_Z_protein_(Z)_and_polyme	7253	7253	1.0	10853.0	10853.0
gi|695315289|gb|KM822028.1|_Lassa_virus_strain_LASV237-NIG-2010_segment_L_Z_protein_(Z)_and_polymer	7262	7261	0.999862296888	10850.0	10850.0
gi|695315557|gb|KM822077.1|_Lassa_virus_strain_LASV976-NIG-2009_segment_L_Z_protein_(Z)_and_polymer	7223	7223	1.0	10848.0	10848.0
gi|695315344|gb|KM822044.1|_Lassa_virus_strain_LASV253-NIG-2011_segment_L_Z_protein_(Z)_and_polymer	7264	7261	0.999587004405	10846.0	10846.0
gi|695315232|gb|KM822009.1|_Lassa_virus_strain_LASV046-NIG-2009_segment_L_Z_protein_(Z)_and_polymer	7230	7230	1.0	10843.0	10843.0
gi|695315307|gb|KM822034.1|_Lassa_virus_strain_LASV242-NIG-2010_segment_L_Z_protein_(Z)_and_polymer	7265	7261	0.999449415003	10841.0	10841.0
gi|695314616|gb|KM821934.1|_Lassa_virus_strain_ISTH1064-NIG-2011_segment_L_Z_protein_(Z)_and_polyme	7258	7258	1.0	10839.0	10839.0
gi|695314916|gb|KM821970.1|_Lassa_virus_strain_ISTH2061-NIG-2012_segment_L_Z_protein_(Z)_and_polyme	7258	7258	1.0	10837.0	10837.0
gi|695314708|gb|KM821946.1|_Lassa_virus_strain_ISTH1129-NIG-2012_segment_L_Z_protein_(Z)_and_polyme	7257	7257	1.0	10826.0	10826.0
gi|695315052|gb|KM821983.1|_Lassa_virus_strain_ISTH2217-NIG-2012_segment_L_Z_protein_(Z)_and_polyme	7258	7258	1.0	10823.0	10823.0
gi|695315238|gb|KM822011.1|_Lassa_virus_strain_LASV049-NIG-2009_segment_L_Z_protein_(Z)_and_polymer	7244	7244	1.0	10812.0	10812.0
gi|695315766|gb|KM822100.1|_Lassa_virus_strain_LASV1000-NIG-2009_segment_L_Z_protein_(Z)_and_polyme	7235	7235	1.0	10810.0	10810.0
gi|695315256|gb|KM822017.1|_Lassa_virus_strain_LASV058-NIG-2008_segment_L_Z_protein_(Z)_and_polymer	7244	7244	1.0	10808.0	10808.0
gi|695315244|gb|KM822013.1|_Lassa_virus_strain_LASV052-NIG-2008_segment_L_Z_protein_(Z)_and_polymer	7223	7223	1.0	10805.0	10805.0
gi|695315671|gb|KM822090.1|_Lassa_virus_strain_LASV989-NIG-2009_segment_L_Z_protein_(Z)_and_polymer	7249	7249	1.0	10801.0	10801.0
gi|695314566|gb|KM821928.1|_Lassa_virus_strain_ISTH1038-NIG-2011_segment_L_Z_protein_(Z)_and_polyme	7252	7252	1.0	10798.0	10798.0
gi|695314483|gb|KM821919.1|_Lassa_virus_strain_ISTH0230-NIG-2011_segment_L_Z_protein_(Z)_and_polyme	7228	7228	1.0	10794.0	10794.0
gi|695314520|gb|KM821923.1|_Lassa_virus_strain_ISTH0595-NIG-2011_segment_L_Z_protein_(Z)_and_polyme	7253	7253	1.0	10789.0	10789.0
gi|695315088|gb|KM821987.1|_Lassa_virus_strain_ISTH2304-NIG-2012_segment_L_Z_protein_(Z)_and_polyme	7247	7247	1.0	10787.0	10787.0
gi|695315262|gb|KM822019.1|_Lassa_virus_strain_LASV063-NIG-2009_segment_L_Z_protein_(Z)_and_polymer	7240	7240	1.0	10785.0	10785.0
gi|695315709|gb|KM822094.1|_Lassa_virus_strain_LASV991-NIG-2009_segment_L_Z_protein_(Z)_and_polymer	7199	7199	1.0	10780.0	10780.0
gi|695315456|gb|KM822064.1|_Lassa_virus_strain_LASV737-NIG-2009_segment_L_Z_protein_(Z)_and_polymer	7202	7202	1.0	10772.0	10772.0
gi|695315606|gb|KM822083.1|_Lassa_virus_strain_LASV979-NIG-2009_segment_L_Z_protein_(Z)_and_polymer	7213	7213	1.0	10765.0	10765.0
gi|695315104|gb|KM821989.1|_Lassa_virus_strain_ISTH2312-NIG-2012_segment_L_Z_protein_(Z)_and_polyme	7254	7254	1.0	10760.0	10760.0
gi|695315506|gb|KM822070.1|_Lassa_virus_strain_LASV967-NIG-2009_segment_L_Z_protein_(Z)_and_polymer	7232	7232	1.0	10740.0	10740.0
gi|695314630|gb|KM821936.1|_Lassa_virus_strain_ISTH1069-NIG-2011_segment_L_Z_protein_(Z)_and_polyme	7258	7258	1.0	10738.0	10738.0
gi|695315539|gb|KM822075.1|_Lassa_virus_strain_LASV975-NIG-2009_segment_L_Z_protein_(Z)_and_polymer	7184	7182	0.999721603563	10736.0	10736.0
gi|695314725|gb|KM821948.1|_Lassa_virus_strain_ISTH1137-NIG-2011_segment_L_Z_protein_(Z)_and_polyme	7258	7258	1.0	10707.0	10707.0
gi|695314648|gb|KM821938.1|_Lassa_virus_strain_ISTH1096-NIG-2012_segment_L_Z_protein_(Z)_and_polyme	7259	7259	1.0	10679.0	10679.0
gi|695314898|gb|KM821968.1|_Lassa_virus_strain_ISTH2057-NIG-2012_segment_L_Z_protein_(Z)_and_polyme	7251	7251	1.0	10659.0	10659.0
gi|695315137|gb|KM821993.1|_Lassa_virus_strain_ISTH2334-NIG-2012_segment_L_Z_protein_(Z)_and_polyme	7224	7224	1.0	10648.0	10648.0
gi|695315218|gb|KM822005.1|_Lassa_virus_strain_LASV042-NIG-2009_segment_L_Z_protein_(Z)_and_polymer	7236	7236	1.0	10641.0	10641.0
gi|695314667|gb|KM821940.1|_Lassa_virus_strain_ISTH1107-NIG-2012_segment_L_Z_protein_(Z)_and_polyme	7254	7254	1.0	10621.0	10621.0
gi|695315574|gb|KM822079.1|_Lassa_virus_strain_LASV977-NIG-2009_segment_L_Z_protein_(Z)_and_polymer	7188	7185	0.99958263773	10565.0	10565.0
gi|695314876|gb|KM821966.1|_Lassa_virus_strain_ISTH2050-NIG-2012_segment_L_Z_protein_(Z)_and_polyme	7137	7137	1.0	10552.0	10552.0
gi|695315406|gb|KM822058.1|_Lassa_virus_strain_LASV711-NIG-2009_segment_L_Z_protein_(Z)_and_polymer	7141	7126	0.997899453858	10534.0	10534.0
gi|695314698|gb|KM821944.1|_Lassa_virus_strain_ISTH1121-NIG-2012_segment_L_Z_protein_(Z)_and_polyme	7239	7237	0.999723718746	10233.0	10233.0
gi|695315071|gb|KM821985.1|_Lassa_virus_strain_ISTH2271-NIG-2012_segment_L_Z_protein_(Z)_and_polyme	7209	7209	1.0	10069.0	10069.0
gi|695314953|gb|KM821973.1|_Lassa_virus_strain_ISTH2065-NIG-2012_segment_L_Z_protein_(Z)_and_polyme	7116	7113	0.99957841484	8019.0	8019.0
gi|695314972|gb|KM821975.1|_Lassa_virus_strain_ISTH2066-NIG-2012_segment_L_Z_protein_(Z)_and_polyme	7157	7129	0.996087746262	8011.0	8011.0
gi|695315001|gb|KM821978.1|_Lassa_virus_strain_ISTH2094-NIG-2012_segment_L_Z_protein_(Z)_and_polyme	7258	7258	1.0	7362.0	7362.0
gi|316308862|gb|GU481069.1|_Lassa_virus_strain_Nig08-04_Z_protein_(Z)_and_polymerase_(L)_genes,_com	7230	7230	1.0	7324.0	7324.0
gi|695315225|gb|KM822007.1|_Lassa_virus_strain_LASV045-NIG-2009_segment_L_Z_protein_(Z)_and_polymer	7226	7160	0.990866316081	11674.0	6134.0
gi|695315338|gb|KM822042.1|_Lassa_virus_strain_LASV251-NIG-2010_segment_L_Z_protein_(Z)_and_polymer	7257	7181	0.989527352901	8466.0	5381.0
gi|695315728|gb|KM822096.1|_Lassa_virus_strain_LASV992-NIG-2009_segment_L_Z_protein_(Z)_and_polymer	7132	7056	0.98934380258	10224.0	5334.0
gi|695314711|gb|KM821947.1|_Lassa_virus_strain_ISTH1129-NIG-2012_segment_S_glycoprotein_precursor_(	3406	3406	1.0	4919.0	4919.0
gi|695314537|gb|KM821925.1|_Lassa_virus_strain_ISTH0964-NIG-2011_segment_S_glycoprotein_precursor_(	3397	3397	1.0	4892.0	4892.0
gi|695314956|gb|KM821974.1|_Lassa_virus_strain_ISTH2065-NIG-2012_segment_S_glycoprotein_precursor_(	3399	3399	1.0	4123.0	4123.0
gi|695314987|gb|KM821977.1|_Lassa_virus_strain_ISTH2069-NIG-2012_segment_S_glycoprotein_precursor_(	3397	3397	1.0	4114.0	4114.0
gi|316308874|gb|GU481073.1|_Lassa_virus_strain_Nig08-A19_Z_protein_(Z)_and_polymerase_(L)_genes,_co	7188	7026	0.977462437396	3470.0	3470.0
gi|316308868|gb|GU481071.1|_Lassa_virus_strain_Nig08-A18_Z_protein_(Z)_and_polymerase_(L)_genes,_co	7198	7011	0.974020561267	3386.0	3386.0
gi|695313942|gb|KM821860.1|_Lassa_virus_strain_G2557-SLE-2012_segment_L_Z_protein_(Z)_and_polymeras	7300	7055	0.966438356164	3355.0	3355.0
gi|695313678|gb|KM821834.1|_Lassa_virus_strain_G2259-SLE-2012_segment_L_Z_protein_(Z)_and_polymeras	7208	7141	0.990704772475	3350.0	3350.0
gi|695313782|gb|KM821846.1|_Lassa_virus_strain_G2363-SLE-2012_segment_L_Z_protein_(Z)_and_polymeras	7272	6981	0.95998349835	3339.0	3339.0
gi|695313611|gb|KM821827.1|_Lassa_virus_strain_G2184-SLE-2011_segment_L_Z_protein_(Z)_and_polymeras	7293	7062	0.968325791855	3328.0	3328.0
gi|695313596|gb|KM821825.1|_Lassa_virus_strain_G2165-SLE-2011_segment_L_Z_protein_(Z)_and_polymeras	7296	7002	0.959703947368	3319.0	3319.0
gi|695313181|gb|KM821774.1|_Lassa_virus_strain_G503-SLE-2009_segment_L_Z_protein_(Z)_and_polymerase	7279	7065	0.970600357192	3296.0	3296.0
gi|695313334|gb|KM821791.1|_Lassa_virus_strain_G808-SLE-2010_segment_L_Z_protein_(Z)_and_polymerase	7286	7065	0.969667856163	3294.0	3294.0
gi|695313218|gb|KM821778.1|_Lassa_virus_strain_G636-SLE-2009_segment_L_Z_protein_(Z)_and_polymerase	7288	7066	0.969538968167	3278.0	3278.0
gi|695313581|gb|KM821823.1|_Lassa_virus_strain_G2147-SLE-2011_segment_L_Z_protein_(Z)_and_polymeras	7325	7065	0.964505119454	3267.0	3267.0
gi|323903308|gb|HQ688675.1|_Lassa_virus_strain_recombinant_Josiah_segment_L,_complete_sequence	7285	7065	0.969800960879	3259.0	3259.0
gi|695313631|gb|KM821829.1|_Lassa_virus_strain_G2197-SLE-2011_segment_L_Z_protein_(Z)_and_polymeras	7241	7003	0.967131611656	3258.0	3258.0
gi|695313529|gb|KM821817.1|_Lassa_virus_strain_G1959-SLE-2011_segment_L_Z_protein_(Z)_and_polymeras	7290	7065	0.969135802469	3258.0	3258.0
gi|323903305|gb|HQ688674.1|_Lassa_virus_strain_Josiah_segment_L,_complete_sequence	7285	7065	0.969800960879	3250.0	3250.0
gi|695313477|gb|KM821811.1|_Lassa_virus_strain_G1774-SLE-2011_segment_L_Z_protein_(Z)_and_polymeras	7284	7066	0.970071389347	3247.0	3247.0
gi|49037383|gb|AY628202.1|_Lassa_virus_strain_Josiah_segment_L,_complete_sequence	7285	7065	0.969800960879	3245.0	3245.0
gi|695313954|gb|KM821862.1|_Lassa_virus_strain_G2565-SLE-2012_segment_L_Z_protein_(Z)_and_polymeras	7292	7065	0.968869994515	3238.0	3238.0
gi|695313371|gb|KM821797.1|_Lassa_virus_strain_G1200-LIB-2010_segment_L_Z_protein_(Z)_and_polymeras	7204	7001	0.971821210439	3238.0	3238.0
gi|374095906|gb|JN650518.1|_Lassa_virus_strain_Josiah_segment_L,_partial_sequence	7274	7059	0.970442672532	3229.0	3229.0
gi|695313305|gb|KM821788.1|_Lassa_virus_strain_G771-SLE-2010_segment_L_Z_protein_(Z)_and_polymerase	7281	7065	0.970333745365	3225.0	3225.0
gi|695313269|gb|KM821784.1|_Lassa_virus_strain_G693-SLE-2009_segment_L_Z_protein_(Z)_and_polymerase	7284	7065	0.969934102142	3225.0	3225.0
gi|695315890|gb|KM822114.1|_Lassa_virus_strain_LM395-SLE-2009_segment_L_Z_protein_(Z)_and_polymeras	7275	7065	0.971134020619	3222.0	3222.0
gi|695314107|gb|KM821881.1|_Lassa_virus_strain_G3010-SLE-2013_segment_L_Z_protein_(Z)_and_polymeras	7270	7065	0.971801925722	3220.0	3220.0
gi|695315856|gb|KM822110.1|_Lassa_virus_strain_LM032-SLE-2010_segment_L_Z_protein_(Z)_and_polymeras	7271	7065	0.971668271214	3216.0	3216.0
gi|695313868|gb|KM821855.1|_Lassa_virus_strain_G2431-SLE-2012_segment_L_Z_protein_(Z)_and_polymeras	7246	7119	0.982473088601	3216.0	3216.0
gi|695314379|gb|KM821908.1|_Lassa_virus_strain_G3278-SLE-2013_segment_L_Z_protein_(Z)_and_polymeras	7284	7045	0.967188358045	3213.0	3213.0
gi|695313201|gb|KM821776.1|_Lassa_virus_strain_G610-SLE-2009_segment_L_Z_protein_(Z)_and_polymerase	7281	7065	0.970333745365	3209.0	3209.0
gi|695316059|gb|KM822131.1|_Lassa_virus_strain_Z0948-SLE-2011_segment_L_Z_protein_(Z)_and_polymeras	7282	7009	0.962510299368	3209.0	3209.0
gi|695313649|gb|KM821831.1|_Lassa_virus_strain_G2222-SLE-2011_segment_L_Z_protein_(Z)_and_polymeras	7267	7066	0.972340718316	3207.0	3207.0
gi|23343512|ref|NC_004297.1|_Lassa_virus_segment_L,_complete_sequence	7279	7059	0.969776068141	3202.0	3202.0
gi|6016474|gb|U73034.2|LVU73034_Lassa_virus_Z_protein_and_L_protein_genes,_complete_cds	7279	7059	0.969776068141	3202.0	3202.0
gi|695313359|gb|KM821795.1|_Lassa_virus_strain_G1190-SLE-2010_segment_L_Z_protein_(Z)_and_polymeras	7286	7009	0.961981883063	3198.0	3198.0
gi|695313706|gb|KM821838.1|_Lassa_virus_strain_G2280-SLE-2012_segment_L_Z_protein_(Z)_and_polymeras	7296	7065	0.968338815789	3196.0	3196.0
gi|695315874|gb|KM822112.1|_Lassa_virus_strain_LM222-SLE-2010_segment_L_Z_protein_(Z)_and_polymeras	7228	7062	0.977033757609	3195.0	3195.0
gi|695314033|gb|KM821873.1|_Lassa_virus_strain_G2868-SLE-2012_segment_L_Z_protein_(Z)_and_polymeras	7288	7065	0.969401756312	3195.0	3195.0
gi|695316041|gb|KM822129.1|_Lassa_virus_strain_Z0947-SLE-2011_segment_L_Z_protein_(Z)_and_polymeras	7286	7009	0.961981883063	3187.0	3187.0
gi|695313964|gb|KM821864.1|_Lassa_virus_strain_G2587-SLE-2012_segment_L_Z_protein_(Z)_and_polymeras	7275	7065	0.971134020619	3186.0	3186.0
gi|695313399|gb|KM821801.1|_Lassa_virus_strain_G1529-SLE-2011_segment_L_Z_protein_(Z)_and_polymeras	7275	7057	0.970034364261	3184.0	3184.0
gi|695314313|gb|KM821901.1|_Lassa_virus_strain_G3229-SLE-2013_segment_L_Z_protein_(Z)_and_polymeras	7279	7065	0.970600357192	3182.0	3182.0
gi|695313284|gb|KM821786.1|_Lassa_virus_strain_G733-SLE-2010_segment_L_Z_protein_(Z)_and_polymerase	7286	7068	0.970079604721	3178.0	3178.0
gi|695313547|gb|KM821819.1|_Lassa_virus_strain_G1960-SLE-2011_segment_L_Z_protein_(Z)_and_polymeras	7284	7065	0.969934102142	3173.0	3173.0
gi|695313725|gb|KM821840.1|_Lassa_virus_strain_G2295-SLE-2012_segment_L_Z_protein_(Z)_and_polymeras	7286	7065	0.969667856163	3171.0	3171.0
gi|695314124|gb|KM821883.1|_Lassa_virus_strain_G3016-SLE-2013_segment_L_Z_protein_(Z)_and_polymeras	7276	7065	0.971000549753	3169.0	3169.0
gi|695314186|gb|KM821888.1|_Lassa_virus_strain_G3106-SLE-2013_segment_L_Z_protein_(Z)_and_polymeras	7283	7065	0.970067279967	3169.0	3169.0
gi|695313432|gb|KM821805.1|_Lassa_virus_strain_G1646-SLE-2011_segment_L_Z_protein_(Z)_and_polymeras	7270	7064	0.97166437414	3168.0	3168.0
gi|695314086|gb|KM821879.1|_Lassa_virus_strain_G2944-SLE-2012_segment_L_Z_protein_(Z)_and_polymeras	7274	7009	0.963568875447	3164.0	3164.0
gi|695313236|gb|KM821780.1|_Lassa_virus_strain_G676-SLE-2009_segment_L_Z_protein_(Z)_and_polymerase	7301	7065	0.967675660868	3162.0	3162.0
gi|695313971|gb|KM821866.1|_Lassa_virus_strain_G2612-SLE-2012_segment_L_Z_protein_(Z)_and_polymeras	7275	7066	0.971271477663	3158.0	3158.0
gi|37955035|gb|AY179174.1|AY179175S2_Lassa_virus_strain_CSF_polymerase_(L)_gene,_complete_cds	6736	6621	0.982927553444	3155.0	3155.0
gi|695314283|gb|KM821898.1|_Lassa_virus_strain_G3206-SLE-2013_segment_L_Z_protein_(Z)_and_polymeras	7284	7066	0.970071389347	3139.0	3139.0
gi|695313147|gb|KM821772.1|_Lassa_virus_strain_G502-SLE-2009_segment_L_Z_protein_(Z)_and_polymerase	7277	7002	0.9622097018	3135.0	3135.0
gi|695314233|gb|KM821893.1|_Lassa_virus_strain_G3151-SLE-2013_segment_L_Z_protein_(Z)_and_polymeras	7266	7065	0.972336911643	3133.0	3133.0
gi|695313462|gb|KM821809.1|_Lassa_virus_strain_G1727-SLE-2011_segment_L_Z_protein_(Z)_and_polymeras	7286	7009	0.961981883063	3133.0	3133.0
gi|695314343|gb|KM821905.1|_Lassa_virus_strain_G3248-SLE-2013_segment_L_Z_protein_(Z)_and_polymeras	7254	7065	0.973945409429	3130.0	3130.0
gi|37729909|gb|AY179171.1|_Lassa_virus_strain_AV_RING_finger_protein_(Z)_and_polymerase_(L)_genes,_	7227	7066	0.977722429777	3124.0	3124.0
gi|354681507|emb|FR832710.1|_Lassa_virus_L_segment,_strain_AV,_genomic_RNA	7267	7066	0.972340718316	3124.0	3124.0
gi|695314214|gb|KM821891.1|_Lassa_virus_strain_G3148-SLE-2013_segment_L_Z_protein_(Z)_and_polymeras	7263	7065	0.972738537794	3117.0	3117.0
gi|695313255|gb|KM821782.1|_Lassa_virus_strain_G692-SLE-2009_segment_L_Z_protein_(Z)_and_polymerase	7286	7065	0.969667856163	3113.0	3113.0
gi|695313446|gb|KM821807.1|_Lassa_virus_strain_G1647-SLE-2011_segment_L_Z_protein_(Z)_and_polymeras	7278	7065	0.970733718054	3110.0	3110.0
gi|695314265|gb|KM821896.1|_Lassa_virus_strain_G3170-SLE-2013_segment_L_Z_protein_(Z)_and_polymeras	7260	7065	0.973140495868	3110.0	3110.0
gi|695314471|gb|KM821918.1|_Lassa_virus_strain_ISTH0073-NIG-2011_segment_S_glycoprotein_precursor_(	3407	3407	1.0	6145.0	3102.0
gi|695313564|gb|KM821821.1|_Lassa_virus_strain_G2141-SLE-2011_segment_L_Z_protein_(Z)_and_polymeras	7261	7058	0.9720424184	3101.0	3101.0
gi|695313348|gb|KM821793.1|_Lassa_virus_strain_G1180-SLE-2010_segment_L_Z_protein_(Z)_and_polymeras	7274	7063	0.970992576299	3099.0	3099.0
gi|695313818|gb|KM821849.1|_Lassa_virus_strain_G2392-SLE-2012_segment_L_Z_protein_(Z)_and_polymeras	7286	7065	0.969667856163	3094.0	3094.0
gi|37729930|gb|AY179172.1|_Lassa_virus_strain_NL_RING_finger_protein_(Z)_and_polymerase_(L)_genes,_	7250	7065	0.974482758621	3088.0	3088.0
gi|695313691|gb|KM821836.1|_Lassa_virus_strain_G2263-SLE-2012_segment_L_Z_protein_(Z)_and_polymeras	7218	7066	0.978941535051	3072.0	3072.0
gi|49037389|gb|AY628204.1|_Lassa_virus_strain_Z148_segment_L,_complete_sequence	7280	7058	0.969505494505	3061.0	3061.0
gi|695314552|gb|KM821927.1|_Lassa_virus_strain_ISTH1003-NIG-2011_segment_S_glycoprotein_precursor_(	3407	3407	1.0	6046.0	3052.5
gi|567840456|gb|KF478764.1|_Lassa_virus_strain_Ouoma-R123_segment_L,_partial_sequence	6811	6629	0.973278520041	3038.0	3038.0
gi|695313834|gb|KM821851.1|_Lassa_virus_strain_G2405-SLE-2012_segment_L_Z_protein_(Z)_and_polymeras	7296	7061	0.967790570175	3036.0	3036.0
gi|1906546|gb|U63094.1|_Lassa_virus_L_protein_gene,_complete_cds	6842	6657	0.972961122479	2985.0	2985.0
gi|695315693|gb|KM822093.1|_Lassa_virus_strain_LASV990-NIG-2009_segment_S_glycoprotein_precursor_(G	3365	3365	1.0	5892.0	2975.5
gi|695314452|gb|KM821916.1|_Lassa_virus_strain_ISTH0047-NIG-2011_segment_S_glycoprotein_precursor_(	3407	3407	1.0	5887.0	2970.3
gi|695314583|gb|KM821931.1|_Lassa_virus_strain_ISTH1048-NIG-2011_segment_S_glycoprotein_precursor_(	3409	3408	0.999706658844	5880.0	2969.5
gi|567840448|gb|KF478761.1|_Lassa_virus_strain_Bamba-R114_segment_L,_complete_sequence	7282	7063	0.969925844548	2969.0	2969.0
gi|49037377|gb|AY628200.1|_Lassa_virus_strain_Macenta_segment_L,_complete_sequence	7280	7058	0.969505494505	2967.0	2967.0
gi|695315595|gb|KM822082.1|_Lassa_virus_strain_LASV978-NIG-2009_segment_S_glycoprotein_precursor_(G	3400	3400	1.0	5871.0	2965.0
gi|695315228|gb|KM822008.1|_Lassa_virus_strain_LASV045-NIG-2009_segment_S_glycoprotein_precursor_(G	3387	3387	1.0	5847.0	2953.0
gi|695315280|gb|KM822025.1|_Lassa_virus_strain_LASV225-NIG-2010_segment_S_glycoprotein_precursor_(G	3412	3408	0.998827667057	5813.0	2936.0
gi|695314787|gb|KM821957.1|_Lassa_virus_strain_ISTH2025-NIG-2012_segment_S_glycoprotein_precursor_(	3408	3407	0.99970657277	5766.0	2912.5
gi|695315333|gb|KM822041.1|_Lassa_virus_strain_LASV250-NIG-2011_segment_S_glycoprotein_precursor_(G	3408	3408	1.0	5750.0	2904.5
gi|695315820|gb|KM822107.1|_Lassa_virus_strain_LASV1015-NIG-2009_segment_S_glycoprotein_precursor_(	3402	3402	1.0	5748.0	2903.5
gi|695315121|gb|KM821992.1|_Lassa_virus_strain_ISTH2316-NIG-2012_segment_S_glycoprotein_precursor_(	3364	3364	1.0	5719.0	2889.0
gi|695315210|gb|KM822004.1|_Lassa_virus_strain_LASV035-NIG-2009_segment_S_glycoprotein_precursor_(G	3384	3384	1.0	5674.0	2866.5
gi|567840454|gb|KF478763.1|_Lassa_virus_strain_Soromba-R30_segment_L,_partial_sequence	6880	6446	0.936918604651	2839.0	2839.0
gi|695313221|gb|KM821779.1|_Lassa_virus_strain_G636-SLE-2009_segment_S_glycoprotein_precursor_(GPC)	3400	3345	0.983823529412	2684.0	2684.0
gi|695314670|gb|KM821941.1|_Lassa_virus_strain_ISTH1107-NIG-2012_segment_S_glycoprotein_precursor_(	3406	3406	1.0	5146.0	2602.5
gi|695313745|gb|KM821843.1|_Lassa_virus_strain_G2315-SLE-2012_segment_S_glycoprotein_precursor_(GPC	3371	3247	0.963215663008	2592.0	2592.0
gi|695313351|gb|KM821794.1|_Lassa_virus_strain_G1180-SLE-2010_segment_S_glycoprotein_precursor_(GPC	3395	3248	0.956701030928	2583.0	2583.0
gi|425867967|gb|JX985085.1|_Mopeia_Lassa_virus_reassortant_29_strain_IGS-22_segment_S_glycoprotein_	3399	3345	0.984112974404	2578.0	2578.0
gi|695314173|gb|KM821887.1|_Lassa_virus_strain_G3101-SLE-2013_segment_S_glycoprotein_precursor_(GPC	3357	3248	0.967530533214	2572.0	2572.0
gi|695315799|gb|KM822105.1|_Lassa_virus_strain_LASV1011-NIG-2009_segment_S_glycoprotein_precursor_(	3401	3401	1.0	5084.0	2571.5
gi|695315317|gb|KM822037.1|_Lassa_virus_strain_LASV245-NIG-2011_segment_S_glycoprotein_precursor_(G	3405	3405	1.0	5083.0	2571.0
gi|695315383|gb|KM822053.1|_Lassa_virus_strain_LASV267-NIG-2010_segment_S_glycoprotein_precursor_(G	3406	3406	1.0	5072.0	2565.5
gi|695314728|gb|KM821949.1|_Lassa_virus_strain_ISTH1137-NIG-2011_segment_S_glycoprotein_precursor_(	3403	3403	1.0	5068.0	2563.5
gi|695315341|gb|KM822043.1|_Lassa_virus_strain_LASV251-NIG-2010_segment_S_glycoprotein_precursor_(G	3402	3402	1.0	5066.0	2562.5
gi|695314619|gb|KM821935.1|_Lassa_virus_strain_ISTH1064-NIG-2011_segment_S_glycoprotein_precursor_(	3409	3409	1.0	5066.0	2562.5
gi|695315835|gb|KM822109.1|_Lassa_virus_strain_LASV1016-NIG-2009_segment_S_glycoprotein_precursor_(	3392	3392	1.0	5066.0	2562.5
gi|695315195|gb|KM822002.1|_Lassa_virus_strain_LASV006-NIG-2008_segment_S_glycoprotein_precursor_(G	3398	3398	1.0	5065.0	2562.0
gi|695315520|gb|KM822072.1|_Lassa_virus_strain_LASV969-NIG-2009_segment_S_glycoprotein_precursor_(G	3410	3410	1.0	5057.0	2558.0
gi|695315055|gb|KM821984.1|_Lassa_virus_strain_ISTH2217-NIG-2012_segment_S_glycoprotein_precursor_(	3410	3407	0.999120234604	5057.0	2558.0
gi|695315355|gb|KM822047.1|_Lassa_virus_strain_LASV254-NIG-2011_segment_S_glycoprotein_precursor_(G	3412	3408	0.998827667057	5056.0	2557.5
gi|695315560|gb|KM822078.1|_Lassa_virus_strain_LASV976-NIG-2009_segment_S_glycoprotein_precursor_(G	3394	3394	1.0	5052.0	2555.5
gi|695314804|gb|KM821959.1|_Lassa_virus_strain_ISTH2031-NIG-2012_segment_S_glycoprotein_precursor_(	3407	3407	1.0	5045.0	2552.0
gi|695314757|gb|KM821953.1|_Lassa_virus_strain_ISTH2016-NIG-2012_segment_S_glycoprotein_precursor_(	3412	3407	0.998534583822	5043.0	2551.0
gi|695315292|gb|KM822029.1|_Lassa_virus_strain_LASV237-NIG-2010_segment_S_glycoprotein_precursor_(G	3410	3409	0.999706744868	5043.0	2551.0
gi|695315674|gb|KM822091.1|_Lassa_virus_strain_LASV989-NIG-2009_segment_S_glycoprotein_precursor_(G	3408	3408	1.0	5041.0	2550.0
gi|695315376|gb|KM822051.1|_Lassa_virus_strain_LASV263-NIG-2011_segment_S_glycoprotein_precursor_(G	3406	3406	1.0	5036.0	2547.5
gi|425867924|gb|JX985055.1|_Mopeia_Lassa_virus_reassortant_29_strain_IGS-3_segment_S_glycoprotein_p	3379	3247	0.960935187925	2547.0	2547.0
gi|695315750|gb|KM822099.1|_Lassa_virus_strain_LASV993-NIG-2009_segment_S_glycoprotein_precursor_(G	3388	3388	1.0	5032.0	2545.5
gi|425867921|gb|JX985053.1|_Mopeia_Lassa_virus_reassortant_29_strain_IGS-2_segment_S_glycoprotein_p	3401	3346	0.983828285798	2545.0	2545.0
gi|695314415|gb|KM821912.1|_Lassa_virus_strain_ISTH0009-NIG-2011_segment_S_glycoprotein_precursor_(	3407	3407	1.0	5036.0	2544.8
gi|695314505|gb|KM821922.1|_Lassa_virus_strain_ISTH0531-NIG-2011_segment_S_glycoprotein_precursor_(	3407	3407	1.0	5030.0	2544.5
gi|695314742|gb|KM821951.1|_Lassa_virus_strain_ISTH2010-NIG-2012_segment_S_glycoprotein_precursor_(	3408	3408	1.0	5029.0	2544.0
gi|695315769|gb|KM822101.1|_Lassa_virus_strain_LASV1000-NIG-2009_segment_S_glycoprotein_precursor_(	3385	3385	1.0	5027.0	2543.0
gi|695315368|gb|KM822049.1|_Lassa_virus_strain_LASV256-NIG-2010_segment_S_glycoprotein_precursor_(G	3407	3407	1.0	5027.0	2543.0
gi|695315323|gb|KM822039.1|_Lassa_virus_strain_LASV246-NIG-2010_segment_S_glycoprotein_precursor_(G	3407	3406	0.999706486645	5025.0	2542.0
gi|695314486|gb|KM821920.1|_Lassa_virus_strain_ISTH0230-NIG-2011_segment_S_glycoprotein_precursor_(	3401	3401	1.0	5025.0	2542.0
gi|695314651|gb|KM821939.1|_Lassa_virus_strain_ISTH1096-NIG-2012_segment_S_glycoprotein_precursor_(	3402	3402	1.0	5021.0	2540.0
gi|695315409|gb|KM822059.1|_Lassa_virus_strain_LASV711-NIG-2009_segment_S_glycoprotein_precursor_(G	3383	3383	1.0	5020.0	2539.5
gi|695314686|gb|KM821943.1|_Lassa_virus_strain_ISTH1111-NIG-2011_segment_S_glycoprotein_precursor_(	3407	3407	1.0	5018.0	2538.5
gi|695315247|gb|KM822014.1|_Lassa_virus_strain_LASV052-NIG-2008_segment_S_glycoprotein_precursor_(G	3386	3386	1.0	5016.0	2537.5
gi|316308889|gb|GU481078.1|_Lassa_virus_strain_Nig08-A47_glycoprotein_precursor_(GPC)_and_nucleopro	3374	3374	1.0	5012.0	2535.5
gi|695314855|gb|KM821965.1|_Lassa_virus_strain_ISTH2046-NIG-2012_segment_S_glycoprotein_precursor_(	3402	3402	1.0	5012.0	2535.5
gi|695315444|gb|KM822063.1|_Lassa_virus_strain_LASV736-NIG-2009_segment_S_glycoprotein_precursor_(G	3389	3389	1.0	5012.0	2535.5
gi|695315656|gb|KM822089.1|_Lassa_virus_strain_LASV988-NIG-2009_segment_S_glycoprotein_precursor_(G	3362	3362	1.0	5012.0	2535.5
gi|695315188|gb|KM822000.1|_Lassa_virus_strain_LASV003-NIG-2008_segment_S_glycoprotein_precursor_(G	3402	3402	1.0	5012.0	2535.5
gi|695315140|gb|KM821994.1|_Lassa_virus_strain_ISTH2334-NIG-2012_segment_S_glycoprotein_precursor_(	3376	3376	1.0	5012.0	2535.5
gi|695315459|gb|KM822065.1|_Lassa_virus_strain_LASV737-NIG-2009_segment_S_glycoprotein_precursor_(G	3393	3393	1.0	5011.0	2535.0
gi|695315788|gb|KM822103.1|_Lassa_virus_strain_LASV1008-NIG-2009_segment_S_glycoprotein_precursor_(	3393	3393	1.0	5011.0	2535.0
gi|695315298|gb|KM822031.1|_Lassa_virus_strain_LASV239-NIG-2010_segment_S_glycoprotein_precursor_(G	3409	3408	0.999706658844	5009.0	2534.0
gi|695315609|gb|KM822084.1|_Lassa_virus_strain_LASV979-NIG-2009_segment_S_glycoprotein_precursor_(G	3379	3379	1.0	5007.0	2533.0
gi|695315482|gb|KM822067.1|_Lassa_virus_strain_LASV746-NIG-2009_segment_S_glycoprotein_precursor_(G	3372	3372	1.0	5005.0	2532.0
gi|695315091|gb|KM821988.1|_Lassa_virus_strain_ISTH2304-NIG-2012_segment_S_glycoprotein_precursor_(	3402	3402	1.0	5003.0	2531.0
gi|695315265|gb|KM822020.1|_Lassa_virus_strain_LASV063-NIG-2009_segment_S_glycoprotein_precursor_(G	3397	3397	1.0	5003.0	2531.0
gi|695314433|gb|KM821914.1|_Lassa_virus_strain_ISTH0012-NIG-2011_segment_S_glycoprotein_precursor_(	3407	3407	1.0	5003.0	2531.0
gi|695314919|gb|KM821971.1|_Lassa_virus_strain_ISTH2061-NIG-2012_segment_S_glycoprotein_precursor_(	3408	3408	1.0	5002.0	2530.5
gi|695315304|gb|KM822033.1|_Lassa_virus_strain_LASV241-NIG-2011_segment_S_glycoprotein_precursor_(G	3421	3416	0.998538439053	5000.0	2529.5
gi|425867973|gb|JX985089.1|_Mopeia_Lassa_virus_reassortant_29_strain_IGS-24_segment_S_glycoprotein_	3389	3247	0.958099734435	2529.0	2529.0
gi|695315347|gb|KM822045.1|_Lassa_virus_strain_LASV253-NIG-2011_segment_S_glycoprotein_precursor_(G	3406	3406	1.0	4998.0	2528.5
gi|316308883|gb|GU481076.1|_Lassa_virus_strain_Nig08-A41_glycoprotein_precursor_(GPC)_and_nucleopro	3374	3374	1.0	4998.0	2528.5
gi|695315400|gb|KM822057.1|_Lassa_virus_strain_LASV274-NIG-2010_segment_S_glycoprotein_precursor_(G	3407	3407	1.0	4994.0	2526.5
gi|695315310|gb|KM822035.1|_Lassa_virus_strain_LASV242-NIG-2010_segment_S_glycoprotein_precursor_(G	3413	3408	0.998535013185	4993.0	2526.0
gi|695314633|gb|KM821937.1|_Lassa_virus_strain_ISTH1069-NIG-2011_segment_S_glycoprotein_precursor_(	3408	3408	1.0	4993.0	2526.0
gi|695315495|gb|KM822069.1|_Lassa_virus_strain_LASV966-NIG-2009_segment_S_glycoprotein_precursor_(G	3406	3406	1.0	4989.0	2524.0
gi|695315393|gb|KM822055.1|_Lassa_virus_strain_LASV271-NIG-2010_segment_S_glycoprotein_precursor_(G	3395	3395	1.0	4989.0	2524.0
gi|695315286|gb|KM822027.1|_Lassa_virus_strain_LASV229-NIG-2010_segment_S_glycoprotein_precursor_(G	3412	3409	0.999120750293	4989.0	2524.0
gi|695315241|gb|KM822012.1|_Lassa_virus_strain_LASV049-NIG-2009_segment_S_glycoprotein_precursor_(G	3393	3393	1.0	4987.0	2523.0
gi|695315221|gb|KM822006.1|_Lassa_virus_strain_LASV042-NIG-2009_segment_S_glycoprotein_precursor_(G	3395	3395	1.0	4987.0	2523.0
gi|695313320|gb|KM821790.1|_Lassa_virus_strain_G806-SLE-2010_segment_S_glycoprotein_precursor_(GPC)	3374	3247	0.962359217546	2522.0	2522.0
gi|695314523|gb|KM821924.1|_Lassa_virus_strain_ISTH0595-NIG-2011_segment_S_glycoprotein_precursor_(	3402	3402	1.0	4985.0	2522.0
gi|695314603|gb|KM821933.1|_Lassa_virus_strain_ISTH1058-NIG-2011_segment_S_glycoprotein_precursor_(	3406	3406	1.0	4983.0	2521.0
gi|695314901|gb|KM821969.1|_Lassa_virus_strain_ISTH2057-NIG-2012_segment_S_glycoprotein_precursor_(	3401	3401	1.0	4980.0	2519.5
gi|695315433|gb|KM822062.1|_Lassa_virus_strain_LASV719-NIG-2009_segment_S_glycoprotein_precursor_(G	3396	3396	1.0	4980.0	2519.5
gi|695315271|gb|KM822022.1|_Lassa_virus_strain_LASV221-NIG-2010_segment_S_glycoprotein_precursor_(G	3409	3409	1.0	4978.0	2518.5
gi|316308877|gb|GU481074.1|_Lassa_virus_strain_Nig08-A37_glycoprotein_precursor_(GPC)_and_nucleopro	3375	3374	0.999703703704	4976.0	2517.5
gi|695315040|gb|KM821982.1|_Lassa_virus_strain_ISTH2129-NIG-2012_segment_S_glycoprotein_precursor_(	3408	3408	1.0	4974.0	2516.5
gi|695315712|gb|KM822095.1|_Lassa_virus_strain_LASV991-NIG-2009_segment_S_glycoprotein_precursor_(G	3372	3372	1.0	4969.0	2514.0
gi|695314879|gb|KM821967.1|_Lassa_virus_strain_ISTH2050-NIG-2012_segment_S_glycoprotein_precursor_(	3402	3402	1.0	4967.0	2513.0
gi|695314838|gb|KM821963.1|_Lassa_virus_strain_ISTH2042-NIG-2012_segment_S_glycoprotein_precursor_(	3405	3404	0.999706314244	4967.0	2513.0
gi|695314772|gb|KM821955.1|_Lassa_virus_strain_ISTH2020-NIG-2012_segment_S_glycoprotein_precursor_(	3408	3408	1.0	4965.0	2512.0
gi|695315173|gb|KM821998.1|_Lassa_virus_strain_ISTH2376-NIG-2012_segment_S_glycoprotein_precursor_(	3396	3396	1.0	4965.0	2512.0
gi|695315623|gb|KM822086.1|_Lassa_virus_strain_LASV981-NIG-2009_segment_S_glycoprotein_precursor_(G	3403	3403	1.0	4965.0	2512.0
gi|695315235|gb|KM822010.1|_Lassa_virus_strain_LASV046-NIG-2009_segment_S_glycoprotein_precursor_(G	3367	3367	1.0	4964.0	2511.5
gi|695315531|gb|KM822074.1|_Lassa_virus_strain_LASV971-NIG-2009_segment_S_glycoprotein_precursor_(G	3407	3407	1.0	4958.0	2508.5
gi|695315274|gb|KM822023.1|_Lassa_virus_strain_LASV224-NIG-2010_segment_S_glycoprotein_precursor_(G	3405	3403	0.999412628488	4956.0	2507.5
gi|695315859|gb|KM822111.1|_Lassa_virus_strain_LM032-SLE-2010_segment_S_glycoprotein_precursor_(GPC	3392	3342	0.985259433962	2507.0	2507.0
gi|695315107|gb|KM821990.1|_Lassa_virus_strain_ISTH2312-NIG-2012_segment_S_glycoprotein_precursor_(	3403	3403	1.0	4951.0	2505.0
gi|695314569|gb|KM821929.1|_Lassa_virus_strain_ISTH1038-NIG-2011_segment_S_glycoprotein_precursor_(	3402	3402	1.0	4949.0	2504.0
gi|695315542|gb|KM822076.1|_Lassa_virus_strain_LASV975-NIG-2009_segment_S_glycoprotein_precursor_(G	3363	3363	1.0	4947.0	2503.0
gi|695315259|gb|KM822018.1|_Lassa_virus_strain_LASV058-NIG-2008_segment_S_glycoprotein_precursor_(G	3396	3396	1.0	4947.0	2503.0
gi|695315641|gb|KM822088.1|_Lassa_virus_strain_LASV982-NIG-2009_segment_S_glycoprotein_precursor_(G	3398	3398	1.0	4947.0	2503.0
gi|695315156|gb|KM821996.1|_Lassa_virus_strain_ISTH2358-NIG-2012_segment_S_glycoprotein_precursor_(	3402	3402	1.0	4940.0	2499.5
gi|695315509|gb|KM822071.1|_Lassa_virus_strain_LASV967-NIG-2009_segment_S_glycoprotein_precursor_(G	3386	3386	1.0	4935.0	2497.0
gi|695314701|gb|KM821945.1|_Lassa_virus_strain_ISTH1121-NIG-2012_segment_S_glycoprotein_precursor_(	3413	3408	0.998535013185	4933.0	2496.0
gi|695315731|gb|KM822097.1|_Lassa_virus_strain_LASV992-NIG-2009_segment_S_glycoprotein_precursor_(G	3309	3309	1.0	4931.0	2495.0
gi|695315470|gb|KM822066.1|_Lassa_virus_strain_LASV738-NIG-2009_segment_S_glycoprotein_precursor_(G	3355	3355	1.0	4915.0	2487.0
gi|695314937|gb|KM821972.1|_Lassa_virus_strain_ISTH2064-NIG-2012_segment_S_glycoprotein_precursor_(	3395	3395	1.0	4911.0	2485.0
gi|695315253|gb|KM822016.1|_Lassa_virus_strain_LASV056-NIG-2008_segment_S_glycoprotein_precursor_(G	3402	3401	0.999706055262	4908.0	2483.5
gi|695315074|gb|KM821986.1|_Lassa_virus_strain_ISTH2271-NIG-2012_segment_S_glycoprotein_precursor_(	3402	3402	1.0	4904.0	2481.5
gi|695314820|gb|KM821961.1|_Lassa_virus_strain_ISTH2037-NIG-2012_segment_S_glycoprotein_precursor_(	3407	3407	1.0	4904.0	2481.5
gi|695315877|gb|KM822113.1|_Lassa_virus_strain_LM222-SLE-2010_segment_S_glycoprotein_precursor_(GPC	3391	3248	0.957829548806	2468.0	2468.0
gi|695315577|gb|KM822080.1|_Lassa_virus_strain_LASV977-NIG-2009_segment_S_glycoprotein_precursor_(G	3353	3351	0.999403519237	4864.0	2461.5
gi|695315016|gb|KM821980.1|_Lassa_virus_strain_ISTH2121-NIG-2012_segment_S_glycoprotein_precursor_(	3388	3307	0.976092089728	2435.0	2435.0
gi|695315421|gb|KM822060.1|_Lassa_virus_strain_LASV716-NIG-2009_segment_S_glycoprotein_precursor_(G	3281	3276	0.998476074368	4800.0	2429.5
gi|9294838|gb|AF181854.1|_Lassa_virus_strain_803213_glycoprotein_precursor_and_nucleoprotein_genes	3372	3372	1.0	4260.0	2161.3
gi|695314975|gb|KM821976.1|_Lassa_virus_strain_ISTH2066-NIG-2012_segment_S_glycoprotein_precursor_(	3406	3406	1.0	4208.0	2133.5
gi|695315004|gb|KM821979.1|_Lassa_virus_strain_ISTH2094-NIG-2012_segment_S_glycoprotein_precursor_(	3410	3410	1.0	3770.0	1914.5
gi|316308859|gb|GU481068.1|_Lassa_virus_strain_Nig08-04_glycoprotein_precursor_(GPC)_and_nucleoprot	3377	3354	0.993189221202	3754.0	1906.5
gi|695313385|gb|KM821799.1|_Lassa_virus_strain_G1442-SLE-2011_segment_L_Z_protein_(Z)_and_polymeras	7291	6813	0.934439720203	2886.0	1715.0
gi|695313764|gb|KM821844.1|_Lassa_virus_strain_G2318-SLE-2012_segment_L_Z_protein_(Z)_and_polymeras	7281	6983	0.959071556105	2717.0	1656.5
gi|37955033|gb|AH012598.1|SEG_AY179175S_Lassa_virus_strain_CSF_RING_finger_protein_(Z)_and_polymera	7126	6915	0.970390120685	3155.0	1650.0
gi|316308915|gb|GU979513.1|_Lassa_virus_strain_BA366_Z_protein_(Z)_and_polymerase_(L)_genes,_comple	7207	6834	0.948244762037	2744.0	1634.0
gi|695315944|gb|KM822119.1|_Lassa_virus_strain_LM774-SLE-2012_segment_L_Z_protein_(Z)_and_polymeras	7195	6841	0.950799166088	3094.0	1632.0
gi|695315985|gb|KM822123.1|_Lassa_virus_strain_LM778-SLE-2012_segment_L_Z_protein_(Z)_gene,_partial	7233	6925	0.957417392507	3052.0	1615.5
gi|695314001|gb|KM821870.1|_Lassa_virus_strain_G2723-SLE-2012_segment_L_Z_protein_(Z)_and_polymeras	7215	6915	0.95841995842	3063.0	1614.0
gi|695313742|gb|KM821842.1|_Lassa_virus_strain_G2315-SLE-2012_segment_L_Z_protein_(Z)_and_polymeras	7132	6967	0.976864834549	3018.0	1607.0
gi|695313926|gb|KM821858.1|_Lassa_virus_strain_G2554-SLE-2012_segment_L_Z_protein_(Z)_and_polymeras	7270	6931	0.953370013755	3029.0	1607.0
gi|695314326|gb|KM821903.1|_Lassa_virus_strain_G3234-SLE-2013_segment_L_Z_protein_(Z)_and_polymeras	7105	6875	0.967628430683	3047.0	1602.5
gi|695315967|gb|KM822121.1|_Lassa_virus_strain_LM776-SLE-2012_segment_L_Z_protein_(Z)_gene,_complet	7226	6667	0.922640464988	3027.0	1597.0
gi|695313493|gb|KM821813.1|_Lassa_virus_strain_G1792-SLE-2011_segment_L_Z_protein_(Z)_and_polymeras	7290	6956	0.954183813443	3018.0	1593.0
gi|695316003|gb|KM822125.1|_Lassa_virus_strain_LM779-SLE-2012_segment_L_Z_protein_(Z)_and_polymeras	7122	6579	0.923757371525	2991.0	1590.5
gi|567840445|gb|KF478760.1|_Lassa_virus_strain_Komina-R16_segment_L,_complete_sequence	7306	6889	0.942923624418	2682.0	1580.5
gi|567840451|gb|KF478762.1|_Lassa_virus_strain_Soromba-R_segment_L,_complete_sequence	7253	6893	0.950365366055	2679.0	1576.0
gi|695315912|gb|KM822116.1|_Lassa_virus_strain_LM765-SLE-2012_segment_L_Z_protein_(Z)_gene,_partial	7213	6885	0.954526549286	2985.0	1575.0
gi|695313986|gb|KM821868.1|_Lassa_virus_strain_G2615-SLE-2012_segment_L_Z_protein_(Z)_and_polymeras	7131	6885	0.965502734539	2399.0	1559.5
gi|695313853|gb|KM821853.1|_Lassa_virus_strain_G2427-SLE-2012_segment_L_Z_protein_(Z)_and_polymeras	7164	6920	0.965940815187	2884.0	1532.5
gi|695313837|gb|KM821852.1|_Lassa_virus_strain_G2405-SLE-2012_segment_S_glycoprotein_precursor_(GPC	3391	3298	0.972574461811	2744.0	1406.0
gi|49037380|gb|AY628201.1|_Lassa_virus_strain_Macenta_segment_S,_complete_sequence	3399	3345	0.984112974404	2742.0	1405.0
gi|695314159|gb|KM821886.1|_Lassa_virus_strain_G3076-SLE-2013_segment_S_glycoprotein_precursor_(GPC	3267	3247	0.993878175696	2727.0	1397.5
gi|331412|gb|K03362.1|LSVNG_Lassa_virus_(strain_GA391)_nucleocapsid_gene,_complete_cds	1830	1830	1.0	1397.0	1397.0
gi|695316006|gb|KM822126.1|_Lassa_virus_strain_LM779-SLE-2012_segment_S_glycoprotein_precursor_(GPC	3376	3248	0.962085308057	2722.0	1392.3
gi|695313465|gb|KM821810.1|_Lassa_virus_strain_G1727-SLE-2011_segment_S_glycoprotein_precursor_(GPC	3400	3397	0.999117647059	2713.0	1390.5
gi|695316044|gb|KM822130.1|_Lassa_virus_strain_Z0947-SLE-2011_segment_S_glycoprotein_precursor_(GPC	3397	3397	1.0	2711.0	1389.5
gi|695316062|gb|KM822132.1|_Lassa_virus_strain_Z0948-SLE-2011_segment_S_glycoprotein_precursor_(GPC	3395	3346	0.985567010309	2708.0	1388.0
gi|695313506|gb|KM821815.1|_Lassa_virus_strain_G1897-SLE-2011_segment_S_glycoprotein_precursor_(GPC	3389	3248	0.958394806728	2713.0	1387.8
gi|695314036|gb|KM821874.1|_Lassa_virus_strain_G2868-SLE-2012_segment_S_glycoprotein_precursor_(GPC	3402	3347	0.983833039389	2702.0	1385.0
gi|695313374|gb|KM821798.1|_Lassa_virus_strain_G1200-LIB-2010_segment_S_glycoprotein_precursor_(GPC	3402	3348	0.984126984127	2695.0	1381.5
gi|695313362|gb|KM821796.1|_Lassa_virus_strain_G1190-SLE-2010_segment_S_glycoprotein_precursor_(GPC	3402	3397	0.998530276308	2693.0	1380.5
gi|695314052|gb|KM821876.1|_Lassa_virus_strain_G2903-SLE-2012_segment_S_glycoprotein_precursor_(GPC	3384	3248	0.959810874704	2691.0	1379.5
gi|695314286|gb|KM821899.1|_Lassa_virus_strain_G3206-SLE-2013_segment_S_glycoprotein_precursor_(GPC	3397	3248	0.956137768619	2690.0	1379.0
gi|695314089|gb|KM821880.1|_Lassa_virus_strain_G2944-SLE-2012_segment_S_glycoprotein_precursor_(GPC	3393	3298	0.972001178898	2690.0	1379.0
gi|49037392|gb|AY628205.1|_Lassa_virus_strain_Z148_segment_S,_complete_sequence	3396	3342	0.984098939929	2686.0	1377.0
gi|695315915|gb|KM822117.1|_Lassa_virus_strain_LM765-SLE-2012_segment_S_glycoprotein_precursor_(GPC	3386	3298	0.974010632014	2686.0	1377.0
gi|695313871|gb|KM821856.1|_Lassa_virus_strain_G2431-SLE-2012_segment_S_glycoprotein_precursor_(GPC	3402	3397	0.998530276308	2681.0	1374.5
gi|695314398|gb|KM821910.1|_Lassa_virus_strain_G3283-SLE-2013_segment_S_glycoprotein_precursor_(GPC	3269	3248	0.993576017131	2675.0	1371.5
gi|695313567|gb|KM821822.1|_Lassa_virus_strain_G2141-SLE-2011_segment_S_glycoprotein_precursor_(GPC	3397	3397	1.0	2675.0	1371.5
gi|695314018|gb|KM821872.1|_Lassa_virus_strain_G2789-SLE-2012_segment_S_glycoprotein_precursor_(GPC	3315	3248	0.979788838612	2668.0	1368.0
gi|695313258|gb|KM821783.1|_Lassa_virus_strain_G692-SLE-2009_segment_S_glycoprotein_precursor_(GPC)	3401	3347	0.984122316966	2666.0	1367.0
gi|695313652|gb|KM821832.1|_Lassa_virus_strain_G2222-SLE-2011_segment_S_glycoprotein_precursor_(GPC	3393	3247	0.956970232832	2666.0	1367.0
gi|695314252|gb|KM821895.1|_Lassa_virus_strain_G3157-SLE-2013_segment_S_glycoprotein_precursor_(GPC	3296	3248	0.985436893204	2666.0	1367.0
gi|695313337|gb|KM821792.1|_Lassa_virus_strain_G808-SLE-2010_segment_S_glycoprotein_precursor_(GPC)	3397	3345	0.984692375626	2661.0	1366.3
gi|695313856|gb|KM821854.1|_Lassa_virus_strain_G2427-SLE-2012_segment_S_glycoprotein_precursor_(GPC	3361	3247	0.966081523356	2664.0	1366.0
gi|695313519|gb|KM821816.1|_Lassa_virus_strain_G1932-SLE-2011_segment_S_glycoprotein_precursor_(GPC	3397	3397	1.0	2663.0	1365.5
gi|695314382|gb|KM821909.1|_Lassa_virus_strain_G3278-SLE-2013_segment_S_glycoprotein_precursor_(GPC	3391	3297	0.972279563551	2661.0	1364.5
gi|695314217|gb|KM821892.1|_Lassa_virus_strain_G3148-SLE-2013_segment_S_glycoprotein_precursor_(GPC	3392	3298	0.972287735849	2659.0	1363.5
gi|695314189|gb|KM821889.1|_Lassa_virus_strain_G3106-SLE-2013_segment_S_glycoprotein_precursor_(GPC	3396	3247	0.956124852768	2659.0	1363.5
gi|695314127|gb|KM821884.1|_Lassa_virus_strain_G3016-SLE-2013_segment_S_glycoprotein_precursor_(GPC	3396	3247	0.956124852768	2659.0	1363.5
gi|695313694|gb|KM821837.1|_Lassa_virus_strain_G2263-SLE-2012_segment_S_glycoprotein_precursor_(GPC	3402	3347	0.983833039389	2657.0	1362.5
gi|695315893|gb|KM822115.1|_Lassa_virus_strain_LM395-SLE-2009_segment_S_glycoprotein_precursor_(GPC	3395	3345	0.985272459499	2657.0	1362.5
gi|695313974|gb|KM821867.1|_Lassa_virus_strain_G2612-SLE-2012_segment_S_glycoprotein_precursor_(GPC	3386	3248	0.959243945659	2657.0	1362.5
gi|695313584|gb|KM821824.1|_Lassa_virus_strain_G2147-SLE-2011_segment_S_glycoprotein_precursor_(GPC	3395	3346	0.985567010309	2652.0	1360.0
gi|695313681|gb|KM821835.1|_Lassa_virus_strain_G2259-SLE-2012_segment_S_glycoprotein_precursor_(GPC	3397	3348	0.985575507801	2650.0	1359.0
gi|695314004|gb|KM821871.1|_Lassa_virus_strain_G2723-SLE-2012_segment_S_glycoprotein_precursor_(GPC	3373	3248	0.962941002075	2650.0	1359.0
gi|695313989|gb|KM821869.1|_Lassa_virus_strain_G2615-SLE-2012_segment_S_glycoprotein_precursor_(GPC	3364	3298	0.980380499405	2646.0	1357.0
gi|695313287|gb|KM821787.1|_Lassa_virus_strain_G733-SLE-2010_segment_S_glycoprotein_precursor_(GPC)	3399	3347	0.98470138276	2646.0	1357.0
gi|374095903|gb|JN650517.1|_Lassa_virus_strain_Josiah_segment_S,_partial_sequence	3399	3347	0.98470138276	2643.0	1355.5
gi|49037386|gb|AY628203.1|_Lassa_virus_strain_Josiah_segment_S,_complete_sequence	3402	3347	0.983833039389	2643.0	1355.5
gi|695314200|gb|KM821890.1|_Lassa_virus_strain_G3110-SLE-2013_segment_S_glycoprotein_precursor_(GPC	3383	3248	0.9600945906	2643.0	1355.5
gi|331414|gb|J04324.1|LSVNGPC_Lassa_virus_S_genome_encoding_the_nucleoprotein_and_glycoprotein_mRNA	3402	3347	0.983833039389	2639.0	1353.5
gi|323903302|gb|HQ688673.1|_Lassa_virus_strain_recombinant_Josiah_segment_S,_complete_sequence	3401	3347	0.984122316966	2639.0	1353.5
gi|323903299|gb|HQ688672.1|_Lassa_virus_strain_Josiah_segment_S,_complete_sequence	3401	3347	0.984122316966	2639.0	1353.5
gi|23343509|ref|NC_004296.1|_Lassa_virus_segment_S,_complete_sequence	3402	3347	0.983833039389	2639.0	1353.5
gi|695313435|gb|KM821806.1|_Lassa_virus_strain_G1646-SLE-2011_segment_S_glycoprotein_precursor_(GPC	3394	3344	0.985268120212	2636.0	1352.0
gi|695313449|gb|KM821808.1|_Lassa_virus_strain_G1647-SLE-2011_segment_S_glycoprotein_precursor_(GPC	3395	3247	0.956406480118	2641.0	1351.8
gi|58641|emb|X52400.1|_Nigeria_Lassa_virus_S_(small)_RNA_for_glycoprotein_precursor_(GPC)_and_nucle	3417	3414	0.999122036874	2639.0	1350.8
gi|695313532|gb|KM821818.1|_Lassa_virus_strain_G1959-SLE-2011_segment_S_glycoprotein_precursor_(GPC	3402	3347	0.983833039389	2637.0	1348.0
gi|695313150|gb|KM821773.1|_Lassa_virus_strain_G502-SLE-2009_segment_S_glycoprotein_precursor_(GPC)	3394	3347	0.986152032999	2628.0	1348.0
gi|425867970|gb|JX985087.1|_Mopeia_Lassa_virus_reassortant_29_strain_IGS-23_segment_S_glycoprotein_	3397	3248	0.956137768619	2628.0	1348.0
gi|695314362|gb|KM821907.1|_Lassa_virus_strain_G3253-SLE-2013_segment_S_glycoprotein_precursor_(GPC	3307	3248	0.982159056547	2626.0	1347.0
gi|695314301|gb|KM821900.1|_Lassa_virus_strain_G3222-SLE-2013_segment_S_glycoprotein_precursor_(GPC	3402	3347	0.983833039389	2626.0	1347.0
gi|695313945|gb|KM821861.1|_Lassa_virus_strain_G2557-SLE-2012_segment_S_glycoprotein_precursor_(GPC	3396	3347	0.985571260306	2626.0	1347.0
gi|56699501|ref|NC_006573.1|_Mopeia_Lassa_reassortant_29_segment_S,_complete_genome	3402	3347	0.983833039389	2625.0	1346.5
gi|695314063|gb|KM821877.1|_Lassa_virus_strain_G2906-SLE-2012_segment_S_glycoprotein_precursor_(GPC	3382	3247	0.960082791248	2634.0	1346.5
gi|425867919|gb|JX985051.1|_Mopeia_Lassa_virus_reassortant_29_strain_IGS-1_segment_S_glycoprotein_p	3399	3347	0.98470138276	2625.0	1346.5
gi|55667952|gb|AY772168.1|_Mopeia_Lassa_reassortant_29_segment_S,_complete_sequence	3402	3347	0.983833039389	2625.0	1346.5
gi|49037395|gb|AY628206.1|_Lassa_virus_strain_Weller_segment_S,_complete_sequence	3420	3412	0.997660818713	2630.0	1346.3
gi|425867950|gb|JX985073.1|_Mopeia_Lassa_virus_reassortant_29_strain_IGS-16_segment_S_glycoprotein_	3393	3248	0.957264957265	2623.0	1345.5
gi|425867961|gb|JX985081.1|_Mopeia_Lassa_virus_reassortant_29_strain_IGS-20_segment_S_glycoprotein_	3402	3347	0.983833039389	2621.0	1344.5
gi|425867944|gb|JX985069.1|_Mopeia_Lassa_virus_reassortant_29_strain_IGS-13_segment_S_glycoprotein_	3402	3347	0.983833039389	2621.0	1344.5
gi|425867958|gb|JX985079.1|_Mopeia_Lassa_virus_reassortant_29_strain_IGS-19_segment_S_glycoprotein_	3385	3248	0.95952732644	2619.0	1343.5
gi|425867938|gb|JX985065.1|_Mopeia_Lassa_virus_reassortant_29_strain_IGS-11_segment_S_glycoprotein_	3389	3248	0.958394806728	2619.0	1343.5
gi|425867929|gb|JX985059.1|_Mopeia_Lassa_virus_reassortant_29_strain_IGS-7_segment_S_glycoprotein_p	3379	3248	0.961231133471	2619.0	1343.5
gi|425867941|gb|JX985067.1|_Mopeia_Lassa_virus_reassortant_29_strain_IGS-12_segment_S_glycoprotein_	3396	3346	0.985276796231	2617.0	1342.5
gi|695314236|gb|KM821894.1|_Lassa_virus_strain_G3151-SLE-2013_segment_S_glycoprotein_precursor_(GPC	3401	3346	0.983828285798	2616.0	1342.0
gi|695314268|gb|KM821897.1|_Lassa_virus_strain_G3170-SLE-2013_segment_S_glycoprotein_precursor_(GPC	3393	3248	0.957264957265	2616.0	1342.0
gi|425867935|gb|JX985063.1|_Mopeia_Lassa_virus_reassortant_29_strain_IGS-10_segment_S_glycoprotein_	3400	3347	0.984411764706	2616.0	1342.0
gi|425867976|gb|JX985091.1|_Mopeia_Lassa_virus_reassortant_29_strain_IGS-25_segment_S_glycoprotein_	3402	3347	0.983833039389	2616.0	1342.0
gi|695314346|gb|KM821906.1|_Lassa_virus_strain_G3248-SLE-2013_segment_S_glycoprotein_precursor_(GPC	3391	3248	0.957829548806	2616.0	1342.0
gi|425867955|gb|JX985077.1|_Mopeia_Lassa_virus_reassortant_29_strain_IGS-18_segment_S_glycoprotein_	3384	3248	0.959810874704	2614.0	1341.0
gi|425867979|gb|JX985093.1|_Mopeia_Lassa_virus_reassortant_29_strain_IGS-26_segment_S_glycoprotein_	3391	3248	0.957829548806	2614.0	1341.0
gi|425867932|gb|JX985061.1|_Mopeia_Lassa_virus_reassortant_29_strain_IGS-9_segment_S_glycoprotein_p	3376	3248	0.962085308057	2614.0	1341.0
gi|695313914|gb|KM821857.1|_Lassa_virus_strain_G2511-SLE-2012_segment_S_glycoprotein_precursor_(GPC	3395	3345	0.985272459499	2614.0	1341.0
gi|37729933|gb|AY179173.1|_Lassa_virus_strain_NL_glycoprotein_precursor_(GPC)_and_nucleoprotein_(NP	3364	3248	0.965517241379	2612.0	1340.0
gi|567840478|gb|KF478768.1|_Lassa_virus_strain_Ouoma-R123_segment_S,_partial_sequence	3410	3338	0.978885630499	2607.0	1339.3
gi|316308865|gb|GU481070.1|_Lassa_virus_strain_Nig08-A18_glycoprotein_precursor_(GPC)_and_nucleopro	3382	3294	0.973979893554	2612.0	1337.3
gi|695313728|gb|KM821841.1|_Lassa_virus_strain_G2295-SLE-2012_segment_S_glycoprotein_precursor_(GPC	3400	3345	0.983823529412	2605.0	1336.5
gi|695313967|gb|KM821865.1|_Lassa_virus_strain_G2587-SLE-2012_segment_S_glycoprotein_precursor_(GPC	3395	3245	0.955817378498	2603.0	1335.5
gi|425867982|gb|JX985095.1|_Mopeia_Lassa_virus_reassortant_29_strain_IGS-27_segment_S_glycoprotein_	3407	3352	0.983856765483	2603.0	1335.5
gi|695313272|gb|KM821785.1|_Lassa_virus_strain_G693-SLE-2009_segment_S_glycoprotein_precursor_(GPC)	3399	3347	0.98470138276	2601.0	1334.5
gi|695313929|gb|KM821859.1|_Lassa_virus_strain_G2554-SLE-2012_segment_S_glycoprotein_precursor_(GPC	3399	3344	0.983818770227	2598.0	1333.0
gi|695314110|gb|KM821882.1|_Lassa_virus_strain_G3010-SLE-2013_segment_S_glycoprotein_precursor_(GPC	3402	3347	0.983833039389	2607.0	1333.0
gi|695313308|gb|KM821789.1|_Lassa_virus_strain_G771-SLE-2010_segment_S_glycoprotein_precursor_(GPC)	3400	3347	0.984411764706	2598.0	1333.0
gi|695313204|gb|KM821777.1|_Lassa_virus_strain_G610-SLE-2009_segment_S_glycoprotein_precursor_(GPC)	3400	3347	0.984411764706	2598.0	1333.0
gi|695313957|gb|KM821863.1|_Lassa_virus_strain_G2565-SLE-2012_segment_S_glycoprotein_precursor_(GPC	3400	3347	0.984411764706	2592.0	1330.0
gi|297381012|gb|GU830839.1|_Lassa_virus_strain_BA366_glycoprotein_precursor_(GPC)_and_nucleoprotein	3358	3247	0.966944609887	2589.0	1328.5
gi|695313388|gb|KM821800.1|_Lassa_virus_strain_G1442-SLE-2011_segment_S_glycoprotein_precursor_(GPC	3402	3397	0.998530276308	2589.0	1328.5
gi|695313550|gb|KM821820.1|_Lassa_virus_strain_G1960-SLE-2011_segment_S_glycoprotein_precursor_(GPC	3401	3346	0.983828285798	2585.0	1326.5
gi|695313767|gb|KM821845.1|_Lassa_virus_strain_G2318-SLE-2012_segment_S_glycoprotein_precursor_(GPC	3390	3248	0.958112094395	2581.0	1324.5
gi|6016476|gb|U73035.2|LVU73035_Lassa_virus_ring-finger_protein_gene,_complete_cds	5465	5209	0.953156450137	2455.0	1321.5
gi|316308871|gb|GU481072.1|_Lassa_virus_strain_Nig08-A19_glycoprotein_precursor_(GPC)_and_nucleopro	3383	3243	0.958616612474	2576.0	1319.3
gi|695313496|gb|KM821814.1|_Lassa_virus_strain_G1792-SLE-2011_segment_S_glycoprotein_precursor_(GPC	3397	3282	0.966146599941	2583.0	1318.3
gi|695314141|gb|KM821885.1|_Lassa_virus_strain_G3034-SLE-2013_segment_S_glycoprotein_precursor_(GPC	3339	3248	0.972746331237	2556.0	1312.0
gi|695314074|gb|KM821878.1|_Lassa_virus_strain_G2934-SLE-2012_segment_S_glycoprotein_precursor_(GPC	3339	3248	0.972746331237	2554.0	1311.0
gi|695313634|gb|KM821830.1|_Lassa_virus_strain_G2197-SLE-2011_segment_S_glycoprotein_precursor_(GPC	3392	3248	0.957547169811	2554.0	1311.0
gi|695315970|gb|KM822122.1|_Lassa_virus_strain_LM776-SLE-2012_segment_S_glycoprotein_precursor_(GPC	3391	3248	0.957829548806	2551.0	1309.5
gi|695313805|gb|KM821848.1|_Lassa_virus_strain_G2384-SLE-2012_segment_S_glycoprotein_precursor_(GPC	3380	3248	0.960946745562	2551.0	1309.5
gi|695313418|gb|KM821804.1|_Lassa_virus_strain_G1618-SLE-2011_segment_S_glycoprotein_precursor_(GPC	3392	3343	0.985554245283	2545.0	1306.5
gi|695315947|gb|KM822120.1|_Lassa_virus_strain_LM774-SLE-2012_segment_S_glycoprotein_precursor_(GPC	3398	3346	0.984696880518	2536.0	1302.0
gi|695313184|gb|KM821775.1|_Lassa_virus_strain_G503-SLE-2009_segment_S_glycoprotein_precursor_(GPC)	3397	3397	1.0	2533.0	1300.5
gi|695313599|gb|KM821826.1|_Lassa_virus_strain_G2165-SLE-2011_segment_S_glycoprotein_precursor_(GPC	3398	3347	0.984991171277	2531.0	1299.5
gi|695315988|gb|KM822124.1|_Lassa_virus_strain_LM778-SLE-2012_segment_S_glycoprotein_precursor_(GPC	3404	3349	0.98384253819	2527.0	1297.5
gi|567840475|gb|KF478767.1|_Lassa_virus_strain_Komina-R16_segment_S,_partial_sequence	3421	3340	0.976322712657	2520.0	1294.0
gi|46373061|gb|AF246121.2|_Lassa_virus_strain_AV_glycoprotein_precursor_(GPC)_and_nucleoprotein_(NP	3391	3338	0.984370392215	2507.0	1287.5
gi|354681510|emb|FR832711.1|_Lassa_virus_S_segment,_strain_AV,_genomic_RNA	3392	3338	0.984080188679	2507.0	1287.5
gi|695313665|gb|KM821833.1|_Lassa_virus_strain_G2230-SLE-2012_segment_S_glycoprotein_precursor_(GPC	3395	3281	0.966421207658	2507.0	1281.2
gi|695313402|gb|KM821802.1|_Lassa_virus_strain_G1529-SLE-2011_segment_S_glycoprotein_precursor_(GPC	3401	3396	0.998529844163	2493.0	1280.5
gi|695314329|gb|KM821904.1|_Lassa_virus_strain_G3234-SLE-2013_segment_S_glycoprotein_precursor_(GPC	3348	3248	0.970131421744	2452.0	1260.0
gi|49037401|gb|AY628208.1|_Lassa_virus_strain_Acar_3080_segment_S,_complete_sequence	3427	3297	0.962065946892	2452.0	1255.5
gi|425867927|gb|JX985057.1|_Mopeia_Lassa_virus_reassortant_29_strain_IGS-4_segment_S_glycoprotein_p	3389	3213	0.948067276483	1379.0	1253.5
gi|9294835|gb|AF181853.1|_Lassa_virus_strain_LP_glycoprotein_precursor_and_nucleoprotein_genes,_com	3390	3286	0.969321533923	2437.0	1248.0
gi|16033352|gb|AF333969.1|_Lassa_virus_glycoprotein_precursor_(GP)_and_nucleoprotein_(NP)_genes,_co	3367	3242	0.962874962875	2434.0	1246.5
gi|425867953|gb|JX985075.1|_Mopeia_Lassa_virus_reassortant_29_strain_IGS-17_segment_S_glycoprotein_	3400	3180	0.935294117647	1236.0	1219.0
gi|57236529|gb|AY693637.1|_Lassa_virus_strain_Nig04-010_polymerase_(L)_gene,_partial_cds	781	781	1.0	1207.0	1207.0
gi|531063912|gb|JX845169.1|_Lassa_virus_isolate_JIR76_nucleoprotein_gene,_partial_cds	1752	1671	0.953767123288	1198.0	1198.0
gi|695315929|gb|KM822118.1|_Lassa_virus_strain_LM771-SLE-2012_segment_S_glycoprotein_precursor_(GPC	3394	3216	0.947554507955	2304.0	1179.7
gi|695316022|gb|KM822127.1|_Lassa_virus_strain_Pinneo-NIG-1969_segment_L_Z_protein_(Z)_and_polymera	7272	6498	0.893564356436	2722.0	1135.66666667
gi|695314049|gb|KM821875.1|_Lassa_virus_strain_G2903-SLE-2012_segment_L_Z_protein_(Z)_and_polymeras	7264	6838	0.941354625551	3038.0	1097.53333333
gi|695313415|gb|KM821803.1|_Lassa_virus_strain_G1618-SLE-2011_segment_L_Z_protein_(Z)_and_polymeras	7275	6824	0.938006872852	2170.0	1025.66666667
gi|297380962|gb|GU830814.1|_Lassa_virus_strain_Lib05-406/90_glycoprotein_precursor_(GPC)_gene,_part	1231	1197	0.972380178716	998.0	998.0
gi|297380980|gb|GU830823.1|_Lassa_virus_strain_Lib06-383_glycoprotein_precursor_(GPC)_gene,_partial	1224	1192	0.97385620915	991.0	991.0
gi|9294847|gb|AF182222.1|_Lassa_virus_strain_las808031_nucleoprotein_gene,_partial_cds	631	631	1.0	985.0	985.0
gi|297380968|gb|GU830817.1|_Lassa_virus_strain_Lib05-2406/129_glycoprotein_precursor_(GPC)_gene,_pa	1235	1203	0.974089068826	982.0	982.0
gi|297380978|gb|GU830822.1|_Lassa_virus_strain_Lib06-295_glycoprotein_precursor_(GPC)_gene,_partial	1228	1196	0.973941368078	975.0	975.0
gi|297380976|gb|GU830821.1|_Lassa_virus_strain_Lib06-174_glycoprotein_precursor_(GPC)_gene,_partial	1236	1201	0.971682847896	969.0	969.0
gi|567840469|gb|KF478765.1|_Lassa_virus_strain_Soromba-R_segment_S,_complete_sequence	3571	3518	0.985158218986	2533.0	967.0
gi|9294845|gb|AF182221.1|_Lassa_virus_strain_las806316_nucleoprotein_gene,_partial_cds	628	627	0.998407643312	964.0	964.0
gi|297380974|gb|GU830820.1|_Lassa_virus_strain_Lib06-120_glycoprotein_precursor_(GPC)_gene,_partial	1208	1176	0.973509933775	957.0	957.0
gi|695313239|gb|KM821781.1|_Lassa_virus_strain_G676-SLE-2009_segment_S_glycoprotein_precursor_(GPC)	3401	3333	0.980005880623	2735.0	954.0
gi|297380972|gb|GU830819.1|_Lassa_virus_strain_Lib05-4094_glycoprotein_precursor_(GPC)_gene,_partia	1238	1203	0.971728594507	953.0	953.0
gi|297380970|gb|GU830818.1|_Lassa_virus_strain_Lib05-3800_glycoprotein_precursor_(GPC)_gene,_partia	1233	1200	0.973236009732	937.0	937.0
gi|695313709|gb|KM821839.1|_Lassa_virus_strain_G2280-SLE-2012_segment_S_glycoprotein_precursor_(GPC	3402	3283	0.965020576132	2675.0	934.0
gi|695313480|gb|KM821812.1|_Lassa_virus_strain_G1774-SLE-2011_segment_S_glycoprotein_precursor_(GPC	3401	3332	0.979711849456	2643.0	923.333333333
gi|57236535|gb|AY693640.1|_Lassa_virus_strain_las803213_polymerase_(L)_gene,_partial_cds	756	754	0.997354497354	922.0	922.0
gi|695314316|gb|KM821902.1|_Lassa_virus_strain_G3229-SLE-2013_segment_S_glycoprotein_precursor_(GPC	3403	3283	0.964736996768	2626.0	917.666666667
gi|695313821|gb|KM821850.1|_Lassa_virus_strain_G2392-SLE-2012_segment_S_glycoprotein_precursor_(GPC	3400	3280	0.964705882353	2623.0	914.866666667
gi|425867947|gb|JX985071.1|_Mopeia_Lassa_virus_reassortant_29_strain_IGS-14_segment_S_glycoprotein_	3399	3280	0.964989702854	2614.0	911.866666667
gi|425867964|gb|JX985083.1|_Mopeia_Lassa_virus_reassortant_29_strain_IGS-21_segment_S_glycoprotein_	3399	3280	0.964989702854	2614.0	911.866666667
gi|567840481|gb|KF478769.1|_Lassa_virus_strain_Soromba-R30_segment_S,_partial_sequence	3364	3361	0.999108204518	2491.0	892.333333333
gi|695313785|gb|KM821847.1|_Lassa_virus_strain_G2363-SLE-2012_segment_S_glycoprotein_precursor_(GPC	3396	3332	0.981154299176	2531.0	886.0
gi|695313614|gb|KM821828.1|_Lassa_virus_strain_G2184-SLE-2011_segment_S_glycoprotein_precursor_(GPC	3400	3283	0.965588235294	2529.0	885.333333333
gi|695316025|gb|KM822128.1|_Lassa_virus_strain_Pinneo-NIG-1969_segment_S_glycoprotein_precursor_(GP	3428	3336	0.973162193699	2464.0	859.466666667
gi|49037398|gb|AY628207.1|_Lassa_virus_strain_Pinneo_segment_S,_complete_sequence	3428	3332	0.971995332555	2457.0	857.133333333
gi|9294841|gb|AF182219.1|_Lassa_virus_strain_las803213_nucleoprotein_gene,_partial_cds	628	628	1.0	830.0	830.0
gi|9294843|gb|AF182220.1|_Lassa_virus_strain_las803214_nucleoprotein_gene,_partial_cds	628	628	1.0	830.0	830.0
gi|297380958|gb|GU830812.1|_Lassa_virus_strain_Lib04-2739_glycoprotein_precursor_(GPC)_gene,_partia	937	905	0.965848452508	751.0	751.0
gi|297381019|gb|GU830842.1|_Lassa_virus_strain_DGD43_glycoprotein_precursor_(GPC)_gene,_partial_cds	899	897	0.997775305895	735.0	735.0
gi|297381004|gb|GU830835.1|_Lassa_virus_strain_Lib07-515_glycoprotein_precursor_(GPC)_gene,_partial	904	897	0.992256637168	728.0	728.0
gi|567840472|gb|KF478766.1|_Lassa_virus_strain_Bamba-R114_segment_S,_complete_sequence	3561	3504	0.98399326032	2544.0	719.4
gi|297381002|gb|GU830834.1|_Lassa_virus_strain_Lib07-444_glycoprotein_precursor_(GPC)_gene,_partial	907	891	0.982359426681	708.0	708.0
gi|9294853|gb|AF182225.1|_Lassa_virus_strain_las806321_nucleoprotein_gene,_partial_cds	631	629	0.996830427892	706.0	706.0
gi|297380986|gb|GU830826.1|_Lassa_virus_strain_Lib06-1826_glycoprotein_precursor_(GPC)_gene,_partia	905	900	0.994475138122	706.0	706.0
gi|297381010|gb|GU830838.1|_Lassa_virus_strain_BA289_glycoprotein_precursor_(GPC)_gene,_partial_cds	904	891	0.985619469027	702.0	702.0
gi|331410|gb|M15076.1|LSVGPC_Lassa_virus_glycoprotein_gene,_complete_cds	1658	1603	0.966827503016	1332.0	700.0
gi|297380966|gb|GU830816.1|_Lassa_virus_strain_Lib05-2096/127_glycoprotein_precursor_(GPC)_gene,_pa	930	897	0.964516129032	700.0	700.0
gi|297381000|gb|GU830833.1|_Lassa_virus_strain_Lib07-206_glycoprotein_precursor_(GPC)_gene,_partial	903	888	0.983388704319	699.0	699.0
gi|297380994|gb|GU830830.1|_Lassa_virus_strain_Lib07-54_glycoprotein_precursor_(GPC)_gene,_partial_	893	885	0.991041433371	697.0	697.0
gi|297380964|gb|GU830815.1|_Lassa_virus_strain_Lib05-1580/121_glycoprotein_precursor_(GPC)_gene,_pa	920	884	0.960869565217	693.0	693.0
gi|297381008|gb|GU830837.1|_Lassa_virus_strain_Lib07-624_glycoprotein_precursor_(GPC)_gene,_partial	903	897	0.993355481728	691.0	691.0
gi|297380982|gb|GU830824.1|_Lassa_virus_strain_Lib06-1099_glycoprotein_precursor_(GPC)_gene,_partia	876	876	1.0	690.0	690.0
gi|297381006|gb|GU830836.1|_Lassa_virus_strain_Lib07-612_glycoprotein_precursor_(GPC)_gene,_partial	913	900	0.985761226725	684.0	684.0
gi|297380998|gb|GU830832.1|_Lassa_virus_strain_Lib07-56_glycoprotein_precursor_(GPC)_gene,_partial_	894	882	0.986577181208	682.0	682.0
gi|297381015|gb|GU830840.1|_Lassa_virus_strain_BA377_glycoprotein_precursor_(GPC)_gene,_partial_cds	903	888	0.983388704319	681.0	681.0
gi|297380988|gb|GU830827.1|_Lassa_virus_strain_Lib06-2442_glycoprotein_precursor_(GPC)_gene,_partia	893	882	0.987681970885	679.0	679.0
gi|770145116|gb|KM052320.1|_Lassa_virus_strain_ONM-700_glycoprotein_precursor,_gene,_partial_cds	926	909	0.981641468683	673.0	673.0
gi|297380992|gb|GU830829.1|_Lassa_virus_strain_Lib07-30_glycoprotein_precursor_(GPC)_gene,_partial_	868	861	0.991935483871	672.0	672.0
gi|297381017|gb|GU830841.1|_Lassa_virus_strain_BA384_glycoprotein_precursor_(GPC)_gene,_partial_cds	895	890	0.994413407821	664.0	664.0
gi|297380996|gb|GU830831.1|_Lassa_virus_strain_Lib07-55_glycoprotein_precursor_(GPC)_gene,_partial_	893	882	0.987681970885	664.0	664.0
gi|770145102|gb|KM052319.1|_Lassa_virus_strain_ONM-314_glycoprotein_precursor,_gene,_partial_cds	924	902	0.97619047619	661.0	661.0
gi|9294855|gb|AF182226.1|_Lassa_virus_strain_las806322_nucleoprotein_gene,_partial_cds	631	629	0.996830427892	657.0	657.0
gi|770145085|gb|KM052318.1|_Lassa_virus_strain_ONM-299_glycoprotein_precursor,_gene,_partial_cds	925	902	0.975135135135	657.0	657.0
gi|297380990|gb|GU830828.1|_Lassa_virus_strain_Lib07-29_glycoprotein_precursor_(GPC)_gene,_partial_	869	859	0.988492520138	646.0	646.0
gi|297381021|gb|GU830843.1|_Lassa_virus_strain_TA491_glycoprotein_precursor_(GPC)_gene,_partial_cds	907	890	0.981256890849	643.0	643.0
gi|316308849|gb|GU481063.1|_Lassa_virus_strain_Nig08-02_glycoprotein_precursor_(GPC)_gene,_partial_	916	870	0.949781659389	634.0	634.0
gi|316308905|gb|GU979508.1|_Lassa_virus_strain_SL06-2057_glycoprotein_precursor_(GPC)_gene,_partial	907	872	0.961411245865	634.0	634.0
gi|531063916|gb|JX845171.1|_Lassa_virus_isolate_JIR76_glycoprotein_precursor,_gene,_partial_cds	949	920	0.969441517387	628.0	628.0
gi|9294851|gb|AF182224.1|_Lassa_virus_strain_las806319_nucleoprotein_gene,_partial_cds	628	628	1.0	628.0	628.0
gi|9294849|gb|AF182223.1|_Lassa_virus_strain_las806320_nucleoprotein_gene,_partial_cds	628	628	1.0	628.0	628.0
gi|297380984|gb|GU830825.1|_Lassa_virus_strain_Lib06-1101_glycoprotein_precursor_(GPC)_gene,_partia	825	824	0.998787878788	619.0	619.0
gi|225922019|gb|FJ824031.1|_Lassa_virus_isolate_Soromba_glycoprotein_C_(GPC)_gene,_partial_cds	873	873	1.0	576.0	576.0
gi|66351423|emb|AJ969404.1|_Lassa_virus_partial_GPC_gene_for_envelope_glycoprotein,_genomic_RNA,_is	743	695	0.935397039031	560.0	560.0
gi|295322719|gb|GU573551.1|_Lassa_virus_strain_Soromba_R_isolate_R245_glycoprotein_precursor,_gene	771	722	0.9364461738	540.0	540.0
gi|66351429|emb|AJ969407.1|_Lassa_virus_partial_GPC_gene_for_envelope_glycoprotein,_genomic_RNA,_is	737	736	0.998643147897	527.0	527.0
gi|295322703|gb|GU573543.1|_Lassa_virus_strain_Soromba_R_isolate_R242_polymerase_gene,_partial_cds	754	751	0.996021220159	517.0	517.0
gi|295322701|gb|GU573542.1|_Lassa_virus_strain_Soromba_R_isolate_R241_polymerase_gene,_partial_cds	754	751	0.996021220159	517.0	517.0
gi|9294857|gb|AF182227.1|_Lassa_virus_strain_las803787_nucleoprotein_gene,_partial_cds	628	626	0.996815286624	517.0	517.0
gi|295322699|gb|GU573541.1|_Lassa_virus_strain_Soromba_R_isolate_R240_polymerase_gene,_partial_cds	754	720	0.954907161804	515.0	515.0
gi|295322705|gb|GU573544.1|_Lassa_virus_strain_Soromba_R_isolate_R243_polymerase_gene,_partial_cds	754	720	0.954907161804	515.0	515.0
[truncated: 38,938 more rows]
