# Supplementary material for: Metavisitor, a Suite of Galaxy Tools for Simple and Rapid Detection and Discovery of Viruses in Deep Sequence Data
Source: PLoS One. 2017 Jan 3;12(1):e0168397. doi: 10.1371/journal.pone.0168397 (PMC5207757; doi:10.1371/journal.pone.0168397)
Supplement: S18 File — (TXT) [file pone.0168397.s035.txt]

>Scaffold_from_SRR1606236.fastqsanger_guided_by_NC_004297.1
CGCACCGAGGATCCTAGGCAATTGGATTGtctttttttgaggccttgtgcgctgtacttc
tccAAATGGGCAACAAACAGGCCAAATCGACAAAAGTCGATGAACATCAAAGAGCTCATC
TAGTGCCAGATGCATCTCATCTAGGTCCTCAGTTCTGCAAGAGTTGCTGGTTTGAGAACA
GAGGGTTGGTAGAGTGCAACAACCACTACCTGTGTCTCAACTGTCTCAGCCTGCTCCTCA
GCGTCAGCAGCAGATGTCCGATCTGCAAAATGCCCCTTCCCACCAGGCTAAAGGCAGCAA
CACAGCCAAGCGCACCCTCAACCGAGGCGACCCAGAACACAACACCTCCACCATACACCC
CGTGATCCCAGGAACAACACTCCCATCTCCATCACCCACCCCCCACCCCCGGGGGGACCC
CCCGCCGGGGGCCCCCCCGGGGGGGGCAGGCAGCCCAACTCTACTCAATGTCTTCAATAC
ACCTCTCCGGCCCAAACAACTCTGAACATGTTCTTCCCTTCAGTCTCAGGCTACCCCCAC
TTGACTGAATCATAACTTTTTGCTTTGATTTACTATAGCAAAGGGCATAGCCTTTGAAAT
CAATCCATTCTCCAAGAGATTCAAGAAGTTCACTCAGTATATCAGCATAATCCAAAGGTC
TCTGTTTTGTTAAGATTGAGACAATGTCCACACCCGTCCATTGAATTCTTTGTTTCAATC
TATCAGACATCATTGATTTCAATGCACCAACTAAAAGATGTGGGGAACTATCACCAACCT
CCCTTACAAACATTTCTAAATCTTGATCTTGAATAGATGGTGAAAATGTGGCTACCCTCC
TATCAGATTCCCACAGTGCTCCCCTACATACAACCAATGGCACTGGTTCGTTGTCAGGAC
CGACCTTGGTGAAGTCAAACTCACTGAACTGCAGTTTATCTGAATTGATAATCAGCTTCA
TGGGTATAACATCCCCTAACTGCTGTGTATCCTTTAAGAACTCATTTACTACATCTGATT
CAACAAACCAGGCTGACCTACCTTTGAAAGTTGGACCCGACAAAGCAAGTCTCCAACAGT
CAGACAGAACACATGGGCTCACAGACCCAGAATATAGTGCCTGTACATCATTCACTACAA
ATTCACCACATTGATTAACAAGCCCTGTCATGTTGAGATGGATAGAAAAAGTCTCTCTAA
AGCTAGCATCCTGACTCTTGATTTTATACCTGATTGTCTGGTAAAACTGAACAGAATTCA
CTGGCATTGTACTTAACAAATCAAAGAAATCTTCAAGGGAGTCTAACCTCAATTCCTCTG
TCAGACCTGAGGCAATAAGCTGGTTCAAATTTATCTGGGCTGGTTCTATTCAAAGTCTAT
CCATGCATAGCCCATCATTAAATCAAACTTAAACATAGGTCTCTCTATCCCTTTGTAAAT
AGCCTTCTCAATGAATGAGGAGAAGGGACCTAGTCGCTGCAGACCTTCACCCTCTGGTAT
TGAGGTTTTATGAGGGAACCAAGTGAAAGACCCAAGTGTCCTTGTTGTTGCTACAAAAGA
ACGGACATATGATTCAAAGTAGATTTGTCTCATGAAGTTATCCACTGCATCAGCAGTACT
AACCACCCTTTCTTCCATCATGGGCTCATGTGTGCGAGAGTGTGAGTTTCTCAGTTCAGA
AGCCAATACAACATAATGTTCCTCCCTCTTCCACTTGACAATGTGTGAAACAAGTGAGAG
TGCCTCGCAATTCACATCTAGGGCAACACAAAGATCAAGGAACTTTATTCTAGGTGACCA
TTTCATCTTTGTAGAAGCTAAATCACTCATAAATGGTAGTATGTGCTTCTCAAATAGAGA
CGGATATAAACGTCTCAAAGAATGAATGATGTGGCTCATGCCAACCCTGTCCTCTAGCAG
TTTCGAAACAGTGGGTCTTAAGGGGAAGTAATCACAAGGATTATGTTTAAAAAAGTCCAA
GATCTGAGCTTGTTTTGGTTCCCCGAGTACCCATGCCCCAAGTTCTATGGCTGTAGATAG
TGTTATGCACATATAATCCCATAGAAGAGGTCTTAAATAAGTAACAACAGTATCACCTCC
ATCTTTGACTTCTGGTGAAACTTTCCATATCTGGATTCCATTGTCCCCCATCACTACTTC
AACACCTTGAGTCCCCAGCAGCTGAGTCTGTATGGATCTAATGTAAAGATTCTCCTTGTT
AGGCCCTCTGACGCACTTGCTACCTAGTGTTCTGCACAACCCTACAAACCCAGATGCTAT
AGAACTTTGGAAAGCCGATTTATTTATTGCTTCAGACAGCAGCTTCTGAGCCCCTCTTGT
GAATGTCGATGACAACCTATTTTGCAGGGTCTTTACTATTGTAGGGACCTTTTCATCTTC
CAGATTCACAGCACCAGAATAAATTATCTTTTGCCGCAACACCATTCTAAGCGGGTGATG
GGTGGCTAAGTTCAACCAATGATACCCCAAATCAGAATCAGACAGAGGTTCAATGCCTAG
AAGTTTAAACAAATTCTGTAATGATGTTGTGTGTTCACCCGATAGGTAGTTGGTGGTGAA
TTCCTCATGAAGCTCACCAGTTTTCAATTTATTAAACAATATCCTAAGCATTGACCTCAT
TTTTTTGCATGCATCAGGAATTAGCCTCTCAATTTGCCTCATTATCCTATAACTACGATT
TCCGTCCACCCAATCCCTTACATCAGTCTCGCAATTCAAGAGGAATGGATCAATAGGATA
CTTAGCATAACACAACAAATTTAAAGTCCTCTTCTGAATTTGATTGCACAGATCAACTGG
GACACCATTGGCCACAGATTGATCAATTATGGTATCAATTGTTTCTGCCAATTGATGGGG
TTCTTTGCACTTTATGTTATGTAAAGCCGCAGCAACAAATTTTGTTAGCAGAGGTACCTC
GTCACCCCAAACATAGAACCTTGATTTGAACTCTGCAACAAATCTGCCAATTGCACTCTT
TGGGCTCACAAATTTGTTTAGCTGATCACTCATATAGTAGTGGAATTCCAGCAATGTTTT
GAATTCTTCTGTATCTCTCAAGAGTAACTCTGTTAAGTTCTGATCAAACAATGATATCTG
ATCATCACTGGACGTGTAAGCATCGATCTGTCCTCCAGATACACACTTCACCGCAAAATT
TATAAATCTTTCAGAAATCAACGCATAAAAGTCTGAAGTGTTGTGCAAAATACCCTGTCC
CATATCAAGGATTGAACTAATGTGTGAGGGGACTGTGCCAATTTGAAAGTTGGAATTGAA
AAAGTCTTCAGTCACTGATTGAGTTGTCTTTTTCTTCAATCCAAGTTGGGATTTGATGTA
TGATTTCATCATTGCTGACACAACATTAAATGGGATTTCAACCATTTTGTGCATATGCCA
CGTTAATAATGTTGATAGGTAATCTTTACCTTTTAAATCAGCTTGTAAATCATCAGAAAG
TAAGATTAGGTTTTGAATTATTGTTAGAAACAAGAAAGGACACATCATAGGGCCCCACTT
ACTGTGGTCCATGCTATATGATACATGTGCCGATGAGACATTCAGCTTCATTGACAAAAT
AGCATTATCAAACTCCTTCTCATTGTTTAGACAGCTGCCCGCCAACTGTGATGTAAGCGC
TTCAAAGTAATCTTCAATAAGCCTTGTGAACATCTTTGTCCTCAAATCTCCGATGTACAA
CTCTCTATTGCCTCCCACTTGTTCCTTGTAAGACAAAGAAAATTTTAGTCTGCCAGTGTC
AGGGCCAGTTGAATTATAAGATTGAGGTGATTCCTGACTGTAAAAACACAGGTTTTTTAA
CATTGCTGTAGTACAGTTAGTCAGGGATAAGGCCTTGCTAAGTGCTTCAGAATTACTCTC
ACGTTCACTTATTCTGACATCTTCAGCTAATCTTCCTGTATCAAATTTGAAGTTCAGACA
CTTGCTCTTATAATGAGAGTATCTTCCCATTAGCTTATTCCCATTCATCACTAATAAGAT
TGACTTAAAGCACTGGAAATATTCCTGGTCTAAAAAAGTCCTAGTCACTACCGCCTTTGT
CAGCTCACTAATAGGACATGAGTTCATTGGCCCTACATAAAAATATTTACTTCTCAAAGC
AGCATCATTGTAGATATTCTCACAAATTTTAATGTATTGATCCTCGGACAGGATTTCTCG
ATCAAAATCTTCTATCATATGGTTTGAAAGTTCACTTTTTATCAACCTTATTAAAAGTTT
TTCTTCCACCACCTTGTCAAGATCAGATATTGAGGGTGCATTGCAGTCTGCCTGCTGCTG
TCTTTCTGGTTGCTCCCTATACTGACTGACAATATTGTCAACAGTGCACCTCAGTTGGTC
GAAATATTCTGATGCTCCTCCATCCAGTAGTATCTCATCTAGATCAGCATTGTTGGTATC
ACCACTTCCCCCTTTGGACCCCAGAACAAGATTACTCATTGCTTGCTGTATCTTGTAATC
ATAATCCTGTTTATTAAGCAAGAATTTGCCCTTACGTGCAAACACCTCAGTCAACTGTGT
GACAGCTAAAGCTGTAAGCTTATTGAAGTCATAATCCAGAATGCGAGACCCATCTGTATA
TTTATTCACAACAACACTCTTATTGCTGGCTAAGTCCAAAGCTGTTGCACAGCCACTTGT
GATAAGAGGGTCTCGCAGTGTCCTCTTTACTTCCTTTTCTTTAAACAATGAACCATTATT
GAAACTAGACACAAGGAGTGAGATAAATTTTTTGGAAACACCAGGCTTTTTGTACCTAAT
TTTTTCTGCATCTGCACAACATTCTTTACTTAAAAACCTTCTTGCATTATGAACCATATC
AGCAAGCTCTTCCTCCGATGCATCATCCTTTGGGTTCACACTCACATGTCCAAATGCTAA
TTTGGGTTCAAGGAATTTTTCAAAGCATTTGATCTGATCAGTCAGTCTGTCAGGTGTTTC
TTTTGTAATGAAATGGCACATATAAGAGACATTTAAAACAAACTTGAATCTATTGGTCAT
CATACTCTCTTCAGACAGAACcagattcattaatgtccttattaacCTGTAGAGCAGATA
TTCAACTTCTGTGATCAGATCCTCCCTAACTTTCTCAATCAAATCCTTGTGATAAAAATC
GGATACAAAGGCCATCACAAAATACCTAATGTTTTGTAAAAATTTTTGACACCTTTTACT
AGGATGTGTCAGTATCAAAACTAAAATCATTTTGGTTAACAATTTAATAGTGATCAATTG
TTCAGACAACTCTGTGCATTCCTCTATCCAGCTGACCATAACATCGACTACTTTCTGCAA
CACATCACTAGAGAAAACTGAAGGGAAGAACCGTTTAGGATCAGCATAAAAGGAACAAAC
CTCTCCAACTATATTGTTGTTAATAGCATAACACTTTGAGCATTCACCTGTCTTTTGATA
TAATAGTTTGAATCCCATCCTATTGATGAAGAACTCTTGGCAATAGGCTTCTTTGCACCT
CACAACCTGATATCTAGAGGGCCCAAATTCATTTTGCCTCAGTTTCACTGTGGAAGACGT
CTTCATTGAGTTGATCAAAGCCAAGCTCAATGATGATAGTCTTTCTAAGTCTGTTGAATC
TAGAATGTCAATGACGCCAAGAGTGTAAGGGAACATGTCTTCCTGAGTTTTCTGGTAACT
TATAGTGGGTGTGATACCGGAAATCTCAATGTCCATAATGGCATCATAAACATCACAATC
AAGAATCTTAAAATCAATTCCATAAGAGTTAGTTTCTATGCCAACCTCCTTCAAAGCATT
GGTGGCTCGAGTTAGTACTCTGTTGATGATGGCAAGGAGCTCACAATTTTGTTCTTCTTT
GGGTGATAGGACACCTGCATTTCTGTCCCTAGTTCTCTTCCTGCTGTCTATCCACCGTTT
TAAATCTCTTTTTGTTGATTCCAATGAAACTAATCTGTCGTTGACGCTCACAAAACAAGA
GCCCAGCCAACCAGCAAGGAGCCCGTCACCATGCTTTATGCGGTCCAACCGGCTAGCAAG
AAGAATGAGAACATCAAAAATAAGGAGAAGTTTCCTCCTGGTGTTAAGGATCCTTAGAGA
CTTTACCTTATTCAGAAAAGATCTCCAACATTGCATCTGTTCACTTTGAGAGTCAGCCCT
TTCTTCACCAGAATCCAAGTCTGCATACAAGAACTTAAGAACTGGAGAGGCTCTTCGGAA
CTGGAATGTTAACTGTTCAATGTTGTCATCACAGGTGTCTATTTTATCACTATATAGCTT
TTTGAAATCCTCTAATAACTTCACCTTATCAGTCTTAATAAATTGACTCTCTATGTCCCC
TTGCCTTAGTTTGTTCCTGAAGATTTGATACTCCTCCTCAATTAAACTCTTGACTTCATG
AGAGGTGAGCTTGTTATTAATACCCTGATGACAACTAGAAATTATTTCCTCAAAGTGTTT
TGCACGCTTATCAGTTAGAACATTAATGCTTTCGATTCCTGAGAGCCTACCAGACGTTAA
GGCTAAAGACTCACAAAGTCTTGAATACTCAGACTCTTCAAACAATGCATTACTTTCTTG
TGAATATTTTAACAGGGTGAATAAGGTGTCCCTGAGTTTGTCATTTACCCAATCAGGTAT
TTGTTCATTGTAAAATGTTGTCCTTCCGTCTATGAGAGGGATGAGATTGATGCCAACAGA
CTCCAGATCATTCTTTAATTGTTCTAGTTTCTTGTGATCTTCTAAATACTTCTGTTCAAA
ATTGGCGGGGGATGATCTAACAAAGCACTCAAGTAAGATTAGAACATTACCAGTGAGTTT
GTAGCCGTCAGGTACCACAAAGCATAAAGCTGGAGTGAGAATCCCATGATCACTCAGAAT
GGATTCAACCGTTTTGTCTTCAGTGTTATGTTCGCACCCATTAGCCTTACAAGAGTCAAT
CTCAATGCAGAGAGACAATAGCTTCAATCCCTCCATGAGCAACATTCTAGGTTCAGTTTG
GACCAGAAAAGCTAACTTCTGTCTTGATAGCTTCTCATTGTCTGCAAGGTATTTTGAGAT
AAGATCTTTAGCATTGGCAATGTCTTCCTCCATtagctgcaggtatgatgttcagaaccc
tcagaacatgtggtctgctagagcaacagttcgctatgggatagggtcccgtaggggcac
agaagacacaagaggcaattaaagacaattaaataagatagccttaATGCCTAGGATCCT
CGGTGCG
>Scaffold_from_SRR1595846.fastqsanger_guided_by_NC_004297.1
cgcACCGGGGATCCTAGGCAATTCAGTTGtctttttttgaggccttgtgcgctgtacttc
tccaaatgggaaacaagcaagccaaagccccagaatcaaaagacagtccgagagccagcc
tgatcCCAGATGCATCCCATCTGGGCCCCCAGTTCTGCAAGAGTTGCTGGTTTGAGAACA
GAGGGTTAGTGGAGTGCAACAATCACTATCTGTGTCTCAACTGTCTCAGCCTGCTCCTCA
GCGTCAGCAGCAGATGCCCGATTTGCAAGATGCCCCTTCCCACCAAGCTAAAGGCAGCAG
CACAGCCGAGTGCACCTTCAGCCGAGGCGATCCAGAACACAACGCCTCCACCATACACCC
CATAATCCCAGGACCGGCACTCCCACCTCCACCACCCACCCCCCACCCCCGGGGGGACCC
CCCGCCGGGGGCCCCCCCGGGGGGCAGGCAGCTCAGCTCTACTCAATGTCCTCAATACAC
TTCTCTGGCCCAAACAACTCTGAGCATGTCCTTCCCTTCAGTCTTAGGCTGCCCCCACTT
GACTGAATCATAACCCTATGCTTTGATTTACTATAGCAAAGAGCATAGCCTTTGAAATCA
ATCCATTCTCCAAGAGATTCAAGAAGTTCACTCAGCACATCAGCAAAGTCCACAGGTCTC
TGTTTTGTGAGGACTGAGACAATGTCCACACCTGTCCATTGAATTCTTTGTTTTAATCTA
TCAGACATCATTGATTTCAATGCACCAATTAAAAGGTGCGGGGAACTATCACCAATCTCC
CTTACAAACATCTCCAAATCTTGATCTTGGATGGATGGTGTAAATGTGGCTACCCTTCTA
TCAGATTCCCACAGTGCTCCTCTACATACAACCAATGGCACTGGTTCGTTATCAGGTCCG
ACTTTGGAGAAGTCAAACTCACTGAATTGCAGTTTATCTGGATCAATAGTCAGCTTCATG
GGTATAACATCCCCCAACTGCTGTGTATCCTTTAAGAATTCATTTACCACATCTGATTCA
ATAAACCAGGCTGACCTACCTTTGAAAGTTGGACCTGACAAAGCAAGCCTCCAACAGTCA
GGCAGAACACATGGGCTCACAGACCCAGAATATAGCGCCTGTACATCACTCACTACAAAC
TCACCACATTGATTAACAAGTCCTGTCATGTTGAGATGGATAGAAAAAGTCTCTTTAAAA
CTGGCATCCTGACTCTTGATTCTATATCTTATTGTCTGGTAAAACTGAACAGAGTCCACT
GGCATTGCACTTAACAAATCAAAGAAAGCTTCAAGGGAATCTAACCTTAATTCCTCTGTC
AGGCCTGAAGCAATAAGCTGGTTTAAGTTTATCTGAGCTGGTTCTATGTCAAAGTCTATC
CATGCATAACCCATCATTAGATCAAACTTAAACATAGGTCTCTCTATCCCTTTGTAAATA
GCTTTCTCAATGAATGAGGAGAAGGGACCTAGTCGCTGCAGACCTTCACCCTCTGGTATT
GAGGTTTTGTGAGGGAACCAAGTGAATGACCCAAGTGTCCTTGTTGTCGCTACAAAAGAA
CGGACATATGATTCAAAGTAGATTTGTCTCATAAAGTTGTCCACTGCATCAGCAGTACTA
ACCACCCTTTCTTCCATCATGGGCTCATGTGTGCGAGAGTGTGAGTTTCTCAGTTCAGAG
GCCAGTACAACATAATGTTCCTCTCTCTTCCACTTAACAATGTGTGAAACAAGTGAAAGT
GCCTCGCAATTCACATCTAGGGCAACACAGAGATCAAGGAACTTTATTCTAGGTGACCAT
TTCATTTTTGTGGAAGCTAAGTCACTCATAAATGGCAATATGTGCTTCTCAAATAGAGAC
GGATACAAACGTCTCAAAGAATGAATGATGTGACTCATGCCAACCCTATCCTCTAGCAGT
TTCGAAACAGTGGGTCTTAAGGGGAAGTAATCACAAGGATTATGTTTAAAAAAGTCCAGG
ATCTGAGCTTGTTTTGGTTCCCCGAGCACCCATGCTCCAAGTTCTATGGCTGTGGATAGT
GTTATGCACATATAATCCCATAGAAGGGGTCTTAAATAAGTGACAACAGTATCACCTCCA
TCCTTGACCTCTGGTGAAACTTTCCATATTTGGATTCCATTGTCCCCCATCACTGCTTCA
ACACCCTGAATCCCTAATAACTGAGTCTGTATGGACCTAATGTAAAGATTCTCCTTGTTG
GGCCCTCTGACGCACTTGCTACCTAGTGTTCTGCACAGCCCTACAAACCCAGATGCTATA
GAACTTTGGAAAGCTGATTTGTTTATTGCTTCAGACAGTAGCTTCTGAGCTCCTCTAGTG
AATGTCGATGACAACCTATTCTGCAAGGTTTTTACTATTGTAGGGACCTTTTCATCTTCC
AGATTCACAGCACCAGAATAGATTATCTTTTGCCGCAGCACCATTCTAAGCGGGTGATGG
GTGGCTAAGTTCAACCAATGAAACCCTAAGTCAGAATCAGACAAAGGCTCAATGCCTAGA
AGCTTGAATAAATTCTGTATCGATGCTGTGTGTTCACCTGATAGGTAGTTGGTAGTGAAT
TCTTCGTGAAGCTCACCAGTTTTTAATTTATTGAACAATACCCTAAGCATTGACCTCATT
TTTTTACATGCATCAGGAATCAGCCTCTCAATTTGCCTCATTATTCTATAACTACGATTC
CCATCCACCCAATCTCTTACATCAGTCTCACAGTTCAAAAGGAATGGATCAATAGGATAC
TTAGCATAACATAACAAACTCAAAGTCCTCTTCTGAATTTGATTACACAGATCGACTGGG
ACACCATTAGCCACAGATTGATCAATTATGGTGTCAATTGTTTCTGCCAATTGATGGGGT
TCTTTGCACTTTATGTTATGTAAAGCCGCAGCAACAAATTTTGTTAGCAGAGGTACCTCG
TCACCCCAGACATAGAACCTTGATTTGAACTCTGCGACAAACCTGCCAATTGCACTCTTT
GGACTCACAAACTTATTTAGCTGATCACTCATGTAATAATGGAATTCTAACAATGTTTTG
AATTCCTCTGTATCTCTTGAGAGTAACTCTGTTAGGTTCTGATCAAATAAAGATATCTGA
TCGTCACTGGACGTGTAAGCATCAATTTGTCCTCCAGACACACACTTCACCGCAAAATTT
ATAAATCTTTCAGAAATCAATGCATAAAAGTCTGAGGTGTTGTGCAGGATACCCTGTCCC
ATATCAAGGATTGAACTAATGTGTGAAGGGACTATCCCAATTTGAAAGTTGGAATTAAAG
AAGTCTTCAGTCATTGATTGTGTTGTCTTCTTCTTTAATCCAAGTTGGGATTTAATGTAT
GACTTCATCATTGCTGATACAACATTAAATGGGATCTCAACCATTTTGTGCATATGCCAT
GTTAATAATGTTGATAGGTAATCTTTACCTTTTAAATCAGCTTGTAAATCATCAGAAAGT
AAGATTAGGTTTTGAATTATTGTTAGAAATAAGAAAGGACACATCATAGGGCCCCACTTG
CTGTGGTCCATACTGTATGATACATGTGCCGATGAGACATTTAGCTTCATTGACAAAATG
GCATTGTCAAACTCCTTCTCATTATTTAGACAGCTGCCTGCTAATTGTGATGTGAGCGCT
TCAAAGTAATCCTCAATAAGCCTTGTGAACATCTTTGTCCTTAAATCTCCGATGTACAAC
TCTCTATTGCCTCCCACTTGTTCCTTGTAAGATAAAGAGAATTTTAGTCTACCAGTGTCA
GGGCCAGTTGAATTATAAGATTGAGGTGATTCTTGACTGTAAAAACACAGGTTTTTCAAC
ATTGCTGTAGTACAGTTAGTTAGGGACAAGGCCTTGCTAAGTGCTTCAGAATTACTCTCA
CGCTCACTTATCCTGACATCATCAGCCAGTCTTCCTGTATCAAATTTAAAGTTCAGACAC
TTACTCTTATAATGGGAGTACCTTCCCATCAGCTTGTTCCCATTCATCACTAATAAAATT
GATTTGAAGCACTGGAAATATTCTTGGTCCAAGAAAGTCCTAGTCACTACTGCTTTTGTC
AGCTCACTAATAGGACATGAATTCATCGGCCCTACATAAAAATACTTACTTCTCAAAGTA
GCATCATTGTAGATATTCTCACAAATTTTGATGTATTGATCTTCAGACAGGATTTCTCGA
TCAAAATCTTCTATCATATGGTTCGAAAGTTCACATTTTATCAACCTTATCAAGAGTTTT
TCTTCCACCACTTTGTCAAGATCAGATATTGAGGGAACATTGCAGTCTGCCTGCTGCTGT
CTCTCTGGTTGCTCTCTATATTGACTGACAATATTATCAACAGTGCACCTCAGTTGATCA
AAGTATTCTGATGCTCCTCCATCCAATAGTATCTCATCTAGATCAGCATTGTTGGTGTCA
CCACCCCTTCCTTTGGACCCCAGAACAAGATTACTCATTGCTTGCTGTATCTTGTAATCA
TAATCCTGCTTATTGAGCAAGAATTTGCCTTTACGTGCAAATACTTCAGTTAACTGTGTG
ACAGCCAAAGCTGTAAGCTTGTTGAAGTCATAATCTAGAACACGGGACCCATCTGTATAC
TTATTCACAACTTACTGGCCAAGTCCAAAGCTGTCGCACAGCCGCTTGTTATAAGAGGGT
CTCGCAGTGTCTTCTTTACTTCCTTTTCTTTAAACAATGAACCATTATTAAAACTAGACA
CTAGGAGTGAAATAAATTTCTTGGAAACACCAGGCTTTTTATACCTAACCTTTTCCGCAT
CTGCACAACATTCTTTGCCTAGAAACTTTCTTGCGTTATAAACCATTTCAGCAAGCTCTT
CCTCCAATGCATCATCTTTCGGGTTCACACTTACATGCCCAAATTCCAATTTAGGCTCAA
GGAATTTTTCAAAGCATTTTATCTGGTCAGTCAGTCTGTCAGGTGTTTCTTTTGTAATGA
AATGACACATATAAGAGATATTTAAAACAAACTTGAATCTGTTGGTCATCATACTGACTA
CTTCTTCAGACAGAATTATTTTTAGTAGGTGACAAACAAGTCTATAGAGCAGATATTCAA
CTTCTGTGATCAAATCCTCCCTGATTTTCTCAATCAAATCCTTGTGATAAAAATCGGACA
CAAAGGCCATCACAAAGTACCTAATGTTTTGTAAAAACTTCTGACACCTTTTACTAGGAT
GTGTTAGTATCAAAACCAAAATCATTTTGGTTAACAACTTTATAGTAATCAATTGTTCAG
ATAGCTCTGTGCACTCTTCTATCCAGCTAACCATAACATCGACTACTTTCTGCAACACAT
CACTGGAGAAAACTGAAGGGAAAAACCGTTTGGGATCAGCATAAAAGGAGCAAACCTCTC
CAACTACATTGTTGTTGATAGCATAACACTTTGAGCATTCACCTGTCTTTTGATATAGTA
GTTTGAATCCCATCCTACTGATGAAGAACTCTTGGCAATAGGCCTCTTTGCACCTTACAA
CCTGGTATCTAGAGGGTCCAAATTCGTTTTGTCTTAGTTTCACTGTGGAAGACGTTTTCA
TTGAGTTGCCAGgctcaatgaggaaagtctctctaagtcagtggttcccagtagttccac
atcccccatcacataagggaatgtttcttcctctgttctctgataactgattgttgggac
aactccggagacatcaaagtccataatcaaatcatagctgttaaggcagatcacctccat
atcaattttatagtggtccacactgatcccaacatcctttaaagcagtggtggccttcaa
aatggttttctggaatattgaattgaggatttgattcttactcaaacactgggaggactg
tgtgattctagatcttagcctgttgcctcgctctccccatttctcgAGATCTCTTTTTGT
TGATTCCAATGAAACTAACCTATCGTTGACACTCACAAAACAGGAGCCCAGCCAACCAGT
AAGGAGCTTGTCACCATGCCTTATGCAGTCCAGCCGGCTAGCGAGAAGAATCAGAACGTC
AAAAATAAGAAGGAGTTTCCTCCTGGTGTTGAGGATCCTCAGAGACTTTATCTTATTTAG
AAAAGATCTCCAACACTGCATCTGCTCACTTTGAGAGTCAGCGGCCCTTTCTTTACCAGA
ATCCAAATCTGCATATAAGAACTTAAGGACTGGAGAGGCTCTTCGGAACTGGTATGTTAA
CTGCTCAATATTGTCATCACAGGTGTCTATTTTATCACTATATAACTTTCTGAAATCCCC
TAACAGCTTCATCTTATCAGTCTTAACAAATTGACTTTCTATGTTCCCTTGCCTTAGTTT
GTTCCTAAAGATCTGATACTCCTCTTCAATACTCTTGACTTCATGAGAGGTGAGTTTGTT
ATTGATGCCCTGATGACAACTGGAAATTATTTCCTCAAAGTGTTTTGCACGCTTGTCAGT
TAGAACATTGATGCTTTCAATCCCTGAGAGCCTCCCAGACGTTAAGGCTAAAGATTCACA
AAGTCTTGAATACTCAGACTCTTCGAACAATGCATTACTTTCTTGTGAGTATTTTAATAA
AGTGAACAAGGTGTCCCTGAGTTTGTCATTCACCCAATCAGGTATCTGCTCATTGTAAAA
AGTTGTCCTACCGTCTATGAGAGGGATAAGATTGATGCCAACAGATTCCAAGTCATTCTT
TAATTGTTCTAGCTTCTTGTGATCTTCTAAATACTTCTGTTCAAAATTGGCAGGGGATGA
TCTGACAAAGCACTCAAGTAAGATAAGTACATTACCAGTGAGTTTGTAGCCGTCAGGCAC
CACAAAGCATAAAGCTGGAGTGAGAATCCCATGATCACTCAGAATGGATTCAACCGTTTT
GTCTTCAGTGTTATGTTCACATCCATTGGCTTTGCAGGAGTCAATCTCAATGCAAAGAGA
TAGTAGTTTCAATCCCTCCATGAGAAGCATTCTGGGTTCGGTTTGGACAAAAAAAGCTAG
CTTCTGTCTCGATAGCTTCTCATTATCTGCAAGGTATTTTGAGATAAGATCTTTTTTAGC
ATTAGCAATGTCTTCCTCCATtagctgcaggtatgatgttcagaaccctcagaacatgtg
gtctgctagagcaacagttcgctatgggatagggtcccgtaggggcacagaagacacaag
aggcaattaaagacaattaaataagatagccttaATGCCTAGGATCCTCGGTGcg
>Scaffold_from_SRR1610580.fastqsanger_guided_by_NC_004297.1
CGCACAGTGGATCCTAGGCTATTGGATTGtctttttttgaggccttgtgcgctgtacttc
tccAAATGGGCAACAAGCAGGCCAAATCGACAAAAGTCGATGAACATCAAAGAGCTCATC
TAGTGCCAGATGCATCTCATCTAGGCCCCCAGTTCTGTAAGAGTTGCTGGTTTGAGAACA
GAGGGCTGGTGGAGTGCAACAACCACTACCTGTGTCTCAACTGTCTCAGCCTGCTTCTCA
GCGTCAGCAGCAGGTGTCCGATCTGCAAAATGCCTCTTCCCACCAGGCTAAAGGCAGCAA
CACAGCCGAGCGCACCCTCAACCGAGGCGACCCAGAACACAACACCTCCACCATACACCC
CGTGATCCCAGGAACAACACTCCCATCTCCATCACCCACCCCCCACCCCCGGGGGGACCC
CCCGCCGGGGGCCCCCCCGGGGGGGCAGGCAGCCCAACTCTACTCAATGTCTTCAATACA
CCTCTCTGGCCCAAACAACTCTGAACATGTTCTTCCCTTCAGTCTCAGGCTGCCCCTACT
TGACTGAATCATAACTTTTTGCTTTGATTTACTATAGCAAAGGGCATAGCCTTTGAAATC
AATCCATTCTCCAAGAGATTCAAGAAGTTCACTCAGTATATCAGCATAATCCAAAGGTCT
CTGTTTTGTTAAGATTGAGACAATGTCCACACCCGTCCATTGAATTCTTTGTTTCAATCT
ATCAGACATCATTGATTTCAATGCACCAACTAAAAGATGTGGGGAACCATCACCAATCTC
CCTTACAAACATTTCTAAATCTTGATCTTGAATAGATGGTGAAAATGTGGCTACCCTCCT
ATCAGATTCCCACAGTGCTCCCCTACATACAACCAATGGCACTGGTTCGTTGTCAGGACC
GACCTTGGTGAAGTCAAATTCACTGAACTGCAGTTTATCTGGATTGATAATCAGCTTCAT
GGGTATAACATCCCCTAACTGCTGTGTATCCTTTAAGAACTCATTTACTACATCTGATTC
AACAAACCAGGCTGACCTACCTTTGAAAGTTGGACCCGACAAAGCAAGTCTCCAACAATC
AGACAGAACACATGGGCTCACAGACCCAGAATATAGTGCCTGTACATCATTCACTACAAA
TTCACCACATTGATTAACAAGCCCTGTCATGTTGAGATGGATAGAAAAAGTCTCTTTAAA
GCTAGCATCCTGACTCTTGATTTTATACCTAATTGTCTGGTAAAACTGAACAGAGTCCAC
TGGCATTGTACTTAACAAATCAAAGAAATCTTCAAGGGAGTCTAACCTCAATTCCTCTGT
TAGGCCTGAGGCAATAAGCTGGTTCAAATTTATCTGGGCTGGTTCTATGTCAAAGTCTAT
CCATGCATAGCCCATCATCAAATCAAACTTAAACATAGGTCTCTCTATCCCTTTGTAAAT
AGCCTTTTCAATGAATGAGGAGAAGGGACCTAGTCGCTGCAGACCTTCACCCTCTGGTAT
TGAGGTTTTATGAGGGAACCAAGTGAAAGACCCAAGTGTCCTTGTTGTTGCTACAAAAGA
ACGGACATATGATTCAAAGTAGATTTGTCTCATGAAGTTATCCACTGCATCAGCAGTACT
AACCACCCTTTCCTCCATCATGGGCTCATGTGTGCGAGAGTGTGAGTTTCTCAGTTCAGA
AGCCAATACAACATAATGTTCCTCCCTCTTCCACTTGACAATGTGTGAAACAAGTGAGAG
TGCCTCGCAATTCACATCTAGGGCAACGCAAAGATCAAGGAACTTTATTCTAGGTGACCA
TTTCATCTTTGTAGAAGCTAAATCACTCATAAATGGCAGTATGTGCTTCTCAAATAGAGA
CGGATACAAACGTCTCAAAGAATGAATGATGTGGCTCATGCCAACCCTGTCCTCTAGCAG
TTTCGAAACAGTGGGTCTTAAGGGGAAGTAATCACAGGGATTGTGTTTAAAAAAGTCCAA
GATCTGAGCTTGTTTTGGTTCCCCGAGTACCCATGCCCCAAGTTCTATAGCTGTAGATAG
TGTTATGCACATATAATCCCATAGAAGAGGTCTTAAATAAGTGACAACAGTATCACATCC
ATCTTTGACTTCTGGTGAGACTTTCCATATTTGGATTCCATTGTCCCCCATCACTACTTC
AACACCTTGAGTCCCCAGCAGCTGAGTTTGTATGGATCTAATGTAAAGATTCTCCTTGTT
AGGCCCTCTGACGCACTTACTACCTAGTGTTCTGCACAACCCTACAAACCCAGATGCTAT
AGAACTTTGGAAAGCCGATTTATTTATTGCTTCAGACAGCAGCTTCTGAGCTCCTCTAGT
GAATGTCGATGACAACCTATTTTGCAAGGTCTTTACTATTGTAGGGACCTTTTCATCTTC
CAGATTCACAGCACCAGAATAAATTATCTTCTGCCGCAACACCATTCTAAGCGGGTGATG
GGTGGCTAAGTTCAACCAATGATACCCCAAATCAGAATCAGACAAAGGTTCAATACCTAG
AAGTTTAAACAAATTTTGTAATGATGTTGTGTGTTCACCTGATAGGTAGTTGGTGGTGAA
TTCCTCATGAAGCTCACCAGTTTTTAATTTATTAAACAATATCCTAAGCATTGACCTCAT
CCTTTTGCATGCATCAGGGATTAGCCTCTCAATTTGCCTCATTATCCTATAGCTACGATT
CCCGTCCACCCAATCCCTTACATCAGTCTCGCAATTCAAAAGGAATGGATCAATAGGATA
CTTGGCATAACATAACAAACTTAAAGTCCTCTTCTGAATTTGATTACACAGATCAACTGG
GACACCATTGGCCACAGATTGATCAATTATGGTATCAATTGTTTCTGCCAATTGATGGGG
TTCTTTGCACTTTATGTTATGTAAAGCCGCAGCAACAAATTTTGTTAGCAGAGGTACCTC
GTCACCCCAAACATAGAACCTTGATTTGAACTCTGCAACAAATCTGCCAATTGCACTCTT
TGGACTCACAAATTTATTTAGCTGATCACTCATGTAGTAGTGGAATTCCAACAATGTTTT
GAATTCCTCTGTGTCTCTTGAGAGTAACTCTGTTAAGTTCTGATCAAACAACGATATCTG
ATCGTCACTGGACGTGTAAGCATCGATCTGTCCTCCAGACACACACCTCACCGCAAAATT
TATAAATCTTTCAGAAATCAACGCATAAAAGTCTGAAGTGTTGTGCAGAATACCCTGTCC
CATATCAAGGATCGAACTAATGTGTGAGGGGACTGTGCCAATTTGAAAGTTGGAATTGAA
AAAGTCTTCAGTCACTGATTGAGTTGTCTTTTTCTTCAATCCAAGTTGGGATTTGATGTA
TGATTTCATCATTGCTGACACAACATTAAATGGGATCTCAACCATTTTGTGCATATGCCA
CGTTAATAATGTTGATAGGTAATCTTTGCCTTTTAAATCAGCTTGTAAATCATCAGAAAG
TAAGATTAGGTTTTGAATTATTGTTAGAAACAAGAAAGGACACATCATAGGGCCCCACTT
ACTGTGATCCATACTATATGAAACATGTGCCGATGAGACATTCAGCTTCATTGACAAAAT
GGCATTATCAAACTCCTTCTCATTGTTTAGACAGCTGCCCGCTAACTGTGATGTAAGCGC
TTCAAAGTAATCTTCAATAAGCCTTGTGAACATCTTTGTCCTCAAATCTCCAATGTATAA
CTCTCTATTGCCTCCCACTTGTTCTTTGTAAGACAAAGAAAATTTTAGTCTGCCAGTGTC
AGGGCCAGTTGAATTATAAGATTGAGGTGATTCCTGACTGTAAAAACACAGGTTTTTCAA
CATTGCTGTAGTACAGTTAGTTAGGGATAAGGCCTTGCTAAGTGCTTCAGAATTACTCTC
ACGTTCACTTATTCTGACATCCTCAGCTAATCTTCCTGTATCAAATTTAAAGTTCAGACA
CTTACTCTTATAATGAGAGTATCTTCCCATTAGCTTATTCCCATTCATCACTAATAAGAT
TGACTTAAAGCACTGGAAATATTCCTGGTCCAAAAAAGTTCTGGTCACTACTGCCTTTGT
CAACTCACTAATAGGACATGAGTTCATTGGCCCTACATAAAAATATTTACTTCTCAAAGC
AGCATCATTGTAGATATTCTCACAAATTTTGATGTATTGATCCTCAGACAGGATCTCTCG
ATCAAAGTCTTCTATCATATGGTTTGAAAGTTCACTTTTTATCAACCTTATTAAAAGTTT
TTCTTCCACCACCTTGTCAAGATCAGATATTGAGGGTGCATTGCAGTCTGCCTGCTGCTG
TCTTTCTGGTTTCTCCCTATACTGACTGACAATATTGTCAACAGTACACCTCAGTTGGTC
GAAGTATTCTGATGCTCCTCCATCCAGTAGTATCTCATCTAGATCAGCATTGTTGGTGTC
ACCACTCCCTCCTTTGGACCCCAGAACAAGATTACTCATTGCTTGCTGTATCTTGTAATC
ATAATCCTGTTTATTAAGCAAGAATTTGCCCTTACGTGCAAACACCTCAGTCAACTGTGT
GACAGCTAAAGCTGTGAGCTTATTGAAGTCATAATCCAGAATGCGAGACCCATCTGTATA
TTTATTCACAACAACACTCTTATTGCTGGCTAAGTCCAAAGCTGTTGCACAGCCACTTGT
GATAAGAGGGTCTCGCAGTGTCCTCTTTACTTCCTTTTCTTTAAATAATGAACCATTATT
AAAACTAGACACAAGGAGTGAGATAAATTTTTTAGAAACACCAGGCTTTTTATACCTAAT
TTTTTCTGCATCTGCACAACATTCTTTACTTAAAAACCTTCTTGCATTATAAACCATTTC
AGCAAGCTCCTCCTCCGATGCATCATCCTTTGGGTTCACACTCACATGTCCAAATTCTAA
TTTGGGTTCAAGGAATTTTTCAAAGCATTTGATCTGATCAGTCAGTCTGTCAGGTGTTTC
TTTTGTAATGAAGTGGCACATATAAGAGACATTTAAAACAAACTTGAACCTATTGGTCAT
CATACTGACAACTTCTTCAGACAGAATTATTTTTAATAAGTGACGAACAAGTCTGTAGAG
CAGATATTCAACTTCTGTGATCAGATCCTCCCTAATTTTCTCAATCAAATCCTTATGATA
AAAATCGGATACAAAGGCCATCACAAAATACCTAATGTTTTGCAAAAATTTTTGACACCT
TTTACTAGGATGTGTCAGTATCAAGACTAAAATCATTTTGGTTAACAATTTAATAGTGAT
CAATTGTTCAGACAACTCTGTGCATTCTTCTATCCAGCTGACCATAACATCGACTACTTT
CTGCAATACATCGCTAGAGAAAACTGAAGGAAAGAACCGTTTAGGATCAGCATAAAAGGA
ACAAACCTCTCCAACTATATTGTTGTTAATAGCATAACACTTTGAGCATTCACCTGTCTT
TTGATATAATAGTTTGAATCCCATCCTATTGATGAAGAACTCTTGGCAATAGGCTTCTTT
GCACCTCACAACCTGATATCTAGAGGGTCCAAATTCATTTTGCCTTAGTTTCACTGTGGA
AGACGTCTTCATTGAGTTGATCAAAGCCAAGCTTAATGATGATAGTCTTTCTAAGTCTGT
TGCATCTAGAATGTCAATGACGCCAAGAGTATAAGGGAACATGTCTTCCTGAGTTTTCTG
GTAACTTATAGTGGGTGTGATACCGGAAATCTCAATGTCCATGATGGCATCATAAACATC
ACAATCAAGAATCTTAAAATCAATTCCATAAGAGTTAGTTTCTATGCCAACCTCCCTCAA
AGCATTAGTGGCTCGAGTTAGTACTCTGTTGATGATTGCAAGGAGCTCACAATTCCGTTC
TTCTCTGGGTGATAGGACACCTGCATTTCTGTCCCTAGTTCTCTTCCTACTGTCTATCCA
CCGTTTTAAATCTCTTTTTGTTGATTCCAATGAAACTAATCTATCGTTAACACTCACAAA
ACAGGAGCCCAGCCAACCAGCAAGGAGCCCGTCACCATGCTTTATGCGGTCCAACCGGCT
AGCAAGAAGAATGAGAACATCAAAAACAAGGAGAAGTTTCCTCCTGGTGTTAAGGATCCT
TAGAGACTTTATCTTATTCAGAAAAGATCTCCAACATTGCATCTGTTCACTTTGAGAGTC
AGCAACCCTTTCTTCACCAGAATCCAAGTCTGCATACAAGAACTTAAGAACTGGAGAGGC
TCTTCGAAACTGGAATGTTAACTGTTCAATGCTGTCATCACAGGTATCTATTTTATCACT
ATATAGCTTTTTGAAATCCTCTAATAACTTCACCTTATCAGTCTTAACGAATTGATTTTC
TATGTCCCCTTGCCTTAGCTTGTTCCTGAAGATTTGATACTCCTCCTCAATTAAACTCTT
GACTTCATGAGAGGTGAGCTTGTTGTTAATGCCCTGATGACAACTAGAAATTATTTCCTC
AAAGTGTTTTGCACGCTTATCAGTTAGAACATTAATGCTTTCGATTCCTGAGAGCCTACC
AGACGTTAAGGCTAAAGACTCACAAAGTCTTGAGTACTCAGACTCTTCAAACAATGCATT
ACTTTCTTGTGAATATTTTAACAGGGTGAATAAGGTGTCCCTGAGCTTGTCATTTACCCA
ATCAGGTATTTGTTCATTGTAAAATGTTGTCCTGCCGTCTATGAGAGGGATGAGATTGAT
GCCAACAGACTCCAAATCATTCTTTAATTGTTCTAGTTTCTTGTGATCTTCTAAATACTT
CTGTTCAAAATTGGCGGGGGATGATCTAACAAAGCACTCAAGTAAGATTAGAACATTACC
AGTGAGTTTGTAGCCGTCAGGCACCACAAAGCATAAAGCTGGAGTGAGAATCCCATGATC
ACTCAGAATGGATTCAACCGTTTTGTCTTCAGTGTTATGTTCACACCCATTAGCCTTACA
AGAGTCAATCTCAATACAGAGAGACAATAGCTTCAATCCCTCCATGAGTAACATTCTAGG
TTCAGTTTGGACCAGAAAAGCTAACTTCTGTCTTGATAGCTTCTCATTATCTGCAAGGTA
TTTTGAGATAAGATCTTTAGCATTGGCAATGTCTTCCTCCATATCCATctgcaggtatga
tgttcagaaccctcagaacatgtggtctgctagagcaacagttcgctatgggatagggtc
ccgtaggggcacagaagacacaagaggcaattaaagacaattaaataagatagccttaAT
GCCTAGGATCCTCGGTGCG
>Scaffold_from_SRR1614275.fastqsanger_guided_by_NC_004297.1
cgcaCCGGGGATCCTAGGCATTTTTGGTTGctttttttgaggccttgtgcgctgtacttc
tccaaatgggaaacaagcaagccaaagccccagaatcaaaagacagtccgagagccagcc
tgatcccagatgccacacatctagggccacagttctgtaagagctgctggttcgaaaaca
agggcctggttgagtgcaacaaccactatctgtgtctcaactgcctcaccttacttctaa
gtgtcagcaacaggtgtcccatttgcaagatgcctctccccacaaaactgagaccatcag
ccgctccaacagcacctccaaccggagcagcggacagcatcagacccccaccctacagtc
cctgaatctcccaccgacccccaccactcccatcctccccccgacaccccccggggggac
cccccgccgggggcccccccgggggagccaaccatcaccaaaaaactactcaatgtcttc
gatgcattcatccttcctAGTCAACTCCTCGCATGTTCTGCCCTTCAGTCTTAATTTACC
ACTACTTGACTGTACCATCACCTTCCCCCTTGATTTGCTGTAGCAGAGAGCATAGCCCTT
GAATTCCACCCAATTGTCTACCACCTCAAGAACCGCACTCAGGACCTCCGCATTACCTGG
TGCTGCAGCCCTCAACGTGGAGACAATGTCCACCCCTGACCATTGCATTCTCAACCCCAG
CCTGTCTGTAATCATGTCACTTAACGCcccaatcagcaggtcagacgaagtgtccCCAAC
TTCTCTCACAAACATCTCAAGATCCTGATCCTGTATAACAGGTGTGAAAGATGCCAATTT
CTTTTCACATTCCCACAGGCCTCCCCTACGCACAACTAGAGGAACTGGTTCAGCACAAGG
GCCCACCAATACAAAGTCATACTCCGCAAACTGCAGCTTTTCCATATCAACAACAACCTC
AACAGGAGTCACATGCCCTAGTTGATTTGTGTCAACTAAAAACTCGTTAATGACCTCAGT
ATCAACATACCACACTGGTTTGCCCTTAAAAGTGGATCCTGACAAAACCAACCTCCAACA
GTCCGACAAGACACATGGGCTCACTGCACCAGAGTACATGGCAGTCACATCATGCACTAA
ATATTTGGCCTGTTGATTCATTGATCCAATGTAGTCAAGGTGAATAGCAAAACTCTCTCT
AAAACTAGCATCCTGACTCTTGATGCGGAATCTCACTGTCTGACTTAGTTTTGCAGACCC
TGTAGGTAATGACGCAACAGCATCGAAGAAATCCTCCAATGAATCAAACTTGGAATCAAC
CAAACCTGATGCAATCAATTGATTCTGATTAAACCTAGCTGGTTCAATGTCAAAGTCTAT
CCAGGCATAACCCATCATCAGATCATGTTTGAACATTGGTCTCTCAACACCTTTGTGAAT
GACTTTCTCTACGAATGAAGAAAATGGTCCCAATCTATGCAACCCCTCACCCTCTGGAAT
CGAAGTCCTATGTGGAAACCATGTAAAAGACCCTAACGTTCTTGTGGTTGCAACAAATGG
TCTCACGTAGGACTCAAAATAGATTTGCCTCATGAAATTGTCAACAGCATCACTAGTACT
TACCACTCTTTCCTCCACCATGGGTTCATGTGTTCTAGTGTGAGAAAACCTTAATTCAGA
TGATAACACAATGTAATGCTCCTCTCTTTTCCATTTTACTATGTGTGAAACAAGAGATAG
AGCTTCACAGTTAACATCTAATGCAACACAGAGGTCCAGAAATTTTATCCTGGGTGACCA
CTTCATTTTGGTTGATGCTAAATCGCTCATGAATGGTAATATGTGTTTCTCAAACACAGA
TGGGTACAGCCTTCTCAAAGAATGAATGATATGATTCAACCCAACCCTGTCTTCTAACAA
CTTTGATGCAGTTGGCTTCAGCGGAAAATAGTCACAAGGATTGTGCTTGAAAAAATCCAA
TGCCTTAGTTGTCTTCGGCTCACCCAGAACCCATGCACCCAGTTCTATTGCAGTCGATAG
AGAGATGCACATATAGTCCCATAATAAGGGTCTAAAGTAACTAACCACACTTTCATTTTT
ATTTCTGAGGTCTAAAGGAACTCGCCAATATTGAACACCAATGGAATTTGTCAACAATTC
GATCCCTTGAGTGCCAGTGATCAGTGACTGAATGGACTTGATATACAGATTCTCTTTATT
TGGCCCCCGAACACATTTACTACCCAAAGTTCTGCACAAACCCACAAAGCCAGACGCAAT
AGAGCTTTGAAATGCAGATTTATTGATGGCTTCAGATAACAATTTCTGTGCACCTCGAGT
GAAAGTGGAAGATAGTTTATTCTGGATTGTCTTGACAATAGTGGGAATTTTCTCATCATC
TAGGTTCACAGCACCTGAATATATGATCTTTTGCCTTAATACCATCCTTAGAGGGTGATG
TGCAGCCAAATTCAACCAAGAATACTCAAGATCAGACTCAGATGGGGGTTCCACACCTAA
CAGCTCACAGAGATTTTTCAGTGAAGAGAGGTGCTCACTAGACAGGTAGTTTGTTGTGAA
CTCCTCATGGAGCTGCCCAGTCTTCAACCTGTTGTACAACCTCCTTAACATAGATCTAAT
CTTGCTGCAAGCGTCAGGAATTAACCCCTCTATCTGCCTCATAATCCTGTAACTGCGGTT
ACCATCCACCCAATCTCTGACATCTGTCTCGCAATTCAATAGGAATGGATCAATGGGGTA
TCTGGCATACTGCAAAAGACTTAAGGTTCTTATTTGTATTAGATTACACAGGTGAACAGG
GACACCATTCGCAACTGACTGATCAACAATTGTGTCGATTGTCTCTGCCAATTGGTGTGG
CTCCTTACATTTTATATTGTGAAGAGCTGCTGCAACAAACTTTGTCTTTGTTAACAATGG
CACCTCATCTCCCCAAACAAAGAATCTAGATTTGAATTCTGCAACAAATCTGCCAATGAC
ACTTTTAGGACTCACAAATTTATTGAGTTGATCACTCATGTAATAATGGAATTCTATTAA
AGCCCTGAATTCTTCTGGGTCTCGGTGCAACAATTCTGTCAGAGTTTGATCAAAAAGGGA
GATTTGATCATCACTAGAGGTATAAGCATCTATTGTGCCACCACATATACAACTAATGGC
ATAATTAATAAACCTCTCTGTAATGAGGGCGTAAAAATCTGATGTGTTGTGTAATTGGCC
CATGCCCATGTCAAGTATTGAACTAATATGAGAGGGAACTACACCGATTTGGAAATTGGA
GTAAAAGAAATCTTCTGTTATTGACTGTTTAGTTTTCTTCCTCAACCCCAATTGAGCTTT
AATGAATGACTTCATCATAGCTGACACCACATTGAAAGGTATTTCCACCATTTTGTGCAT
GTGCCACATAAGCAGGGTTGAGAGGTAGTCCCTCCCTTTTACATCAGCTTGCAGATCCTT
TGAAAGGAATATCAGGTTCTGCAAAACAGTCAGAAATAGAAATGGACACATCATTGGGCC
CCATTTACTATGATCCATGCTGTAAGAGACATGTGCCATGGAAACATTTAATTTCATGGA
AAGAATGGCATTTTCAAACTCTTTTTCATTGTTCAAACAACTCCCTGAAAGCTGTGAACT
CAGAGCCTCAAAGTAATCCTCTATGAGTCTAGTGAACATCTTTGTCCTAAGATCACCAAT
GTATAACTCTCTGTTGCCGCCAACTTGTTCTTTGTATGATAAAGAAAACTTGAGCCTCCC
TGTGTCAGGTCCCACTGAGTTATACGACTGTGGTGACTCTTGACTATAAAAACACAAGTT
CTTCAACATTGCTGTGGTGCAGTTAGTCAGTGATAGAGCTTTACTAAGTGCCTCTGAGTT
ACTCTCTCTCTCACTAATCCTCGTATCATCAGAAAGTTTACCCATGTCAAATTTAAAGTT
GAGATTTCTTGACTTATAATGAGTGTACTTGCCCATGAGTGCATTTGCATTCATGATCAA
AAGTATAGACTTAAAACACTGGAAGTACTCGTGATCAAGATATGTTCGTGTTGACACTGC
CTTTGTTAATTCTCCAATGGGACATTGTGACATATGGCCACAGTAGAAATACTTCTCCTT
CAACCTGCTGTTCTCATAGACGGCATCACAGAATTCCTCATAAAATTTGTCTGGCAAGAC
ATCATGATCAAAATCCTCAACCATGTGGTTAGACAACTCACCCTTAATCAACCTAATGTA
AAACTTGTTTGAGACAATTTCATCTAGATCGTTTATTGATGGTCGGTCACCATCATTAGA
GCCTGAGCCCATTTTAACAGGTTCCTTATATTGATCAACAATCTTTTCAACAGTCTCCTT
CAGTTGATTAAAATAGGTGCTAGCACCTCCATCAAGTAGAATTTCATCTAGGTCAGCTTC
ATCAGCATCACCCTTATGCTGTTTAGATCCTAGAACCAGGTTGCTCATCGCCTGTTGCAC
CTTATACTCATAATCCTGTTTGTTGAGAAGGTGCTTCCCCTTCCTTGAGAAAACTTCAGT
GAGCTGTGACACAGCTAATGCTGTGAGCTTGTTGAAGTCATAGTTCAATACTCTAGAACC
ATCTGTGTATTTATTGACGACAACACTCTTATTGCTAGCTAAATCTAAAGCAGTAGCACA
GCCACTAGTGATAAGGGGGTCTTTGATCTCCTTCTTCACTTCTCTTTCTTTAAATAGCGA
GCCATTGTTAAAAGAAGATGTAAGAAGGGACAAGTATTTCTTTGAGACGCCAGGCTCTTT
GTAGCTTGGCCCTTTGGCACTTGTGCACCCGTCTTTACTCAAAAACTTTTTTGCATTGTA
GACCATGTCATCCAGTTCTTCCTCCGTGGCTGTATCTACAGGATTGATGTTCACGTGGCC
AAATTTCACTTTTGGCTCAAGAAACTTCTCAAAGCATTTTATCTGGTCTGTCAGTCTGTC
TGGTGTTTCCTTTGTGATGAAATGGCACATGTAAGAAATGTTTAAGATGAACTTGAACCT
GTTGGTCATCATGCTCTTCACATCCTCAGATAAAACCAAACTCATTAATGTTCTTAATAA
TCTATAGAGTAAGAACTCGACATCAGTGATCAGTTCTTCTCTCACTTTGTCAATGAGGTC
CTTGTGATAATAATCTGATACATACGCCATTATGAAGTACCTAAGGTTTTGGAGGAGCTT
TTGTGAACGTTTGCTGGGGTGAGCTAGAATTAAAATTAGAATCATCTTTGTTAAAGACCT
AATTTTGTCTAATTGCTCTTCCAACTCACCACAATCTTCTATCCACGAAATCATAGTACT
CACTGTTGTTTGTAAAACTTCAGCTGAAAATATTGCTGGGAAATATCTTTTCGGATCAGC
ATAAAATGAGCATACCTCGCCAACCCTGTTGTCATTAATGGCATAACACTTTGAACACTC
CCCTGTCTTTTGATAAATCAATTGAAACTCAGTGTCGCCTAATGAGAACTCTTGACAATA
TGCTTCCTTACATCTCACCACTTGGTATCTTGCTGGTCCAAACTCATTCTGTCTCAGCTT
CACAGTAGAGGAAGTTTTCATAGAATTCACCAAGGCAAGGCTCAGTGAAGAAAGCCTCTC
TAAGTCAGTAGTCTTCAACAGGTCCACATCCCCCATGATATAAGGGAACACTTCTTCCTC
TGATCTCTGATAACTGATTGTGGGGGTCACTCCAGACACATCGAAGTCCATAATCAAGTC
ATAACTGTCGGGGCAGATCACTTCCATATCAATCTTGTAGTGGTCCACACTAATTCCAAC
ATCCCTCAAAGCAGTGGTAGCTCTTGAGATGGTTTTCTGGAAAATTGAATTGAGGATTTG
ATTCTTGCTTGGACATTGGAAAGACTGCATAGTTCTAGACCTCTCAACCTGCTGTCTCCG
CTCAACCCATTTCTTTAGATCCCTTTTTGTTGACTCTAAAGAAACTAACCTGTCATTAAC
ACTCACAAAACAGGTTCCCAGCCACCCCCTTAAAGGCTTTTTTCTCACCTGATCATGTCT
ACTCGCGAGGAGAATCAATGCATCAAAAATTAGTAAAAGTTTCCTCCTTGTGTTCAGTAT
CCTCATAGACTTCACTTTGTTTAGGAATGACCTCCAGCATTGCATCTGGCATTCTCCAAT
AATCAGACTTTCTTTATCATCATTCCCTTTGCTAATATTTGCATACAAAAATCTCAGTAT
TGGTGATGCTCTCTTGAATTGATGAATCAAGTGTTCAACACTGTCTTTTTCAGCCACCTT
GTCAGCGTACAAATTGTTGAACTCATTAAGTAACTGatcaacctttaaaaactgacctTC
TATTTCTCCTTTCCTCAATCTGTTCCTGAACACTTGATACTCTTCTTCAATTTGTAACTT
CACTTCATGAGCTGTCAGCTTGTTGTTGATGCCTTGGTGGCATGAAGCAATCACTTCCTC
ATAATGGTTAGAGCGATTATCTAACAAAACATTCAAACTCTCCACTCCTGACAATCTTCC
TGAAGTCATGGACAAGGACTCACAAAGTCTACTATATTCTGACTCTTCAAAGAGTGAATT
ACTTTCCTGAGCGTATTTCAATAGTGAAAAAAGTGTATCCCTCAGCTTATCATTGACCCA
ATCAGGTATTTGCTCATTATAAAATGATGTCCTCCCATCTATAAGTGGTATTAAATTAAT
GTCAACACTCTTCAGGTCTTCTTTCAGCTGCTCTAACTTCTTAAAGTCTTCGACATACTT
TTGTTCAAAATTAGCAGGAGAAGACCTAACAAAACACTCCAATAATATTAGGACGTTGCC
TGTCAGTTTGTAACCGTCTGGCACCACAAAACACAATGAGGGGGTTAAGACCCCATGGTC
ATGAAGAATTCTTTCAACAGATTTATCTTCACTATTGTGCTCACAGCCATTTGCATTGCA
AGAATCAACCTCAATGCAAAGGGACAGAAGTTTCAGTCCTCCCATTAAAAGCATCCTGGG
TTCCGTTTGCACAAGAAATGCCAATTTCTGCCTTGACGGTCTCTCATTGTCTGTTAAGTA
CTTTGATACTAAATCTTTAACACAGGCTATGTCTTCCTCCATGTTTGGCTGCAAGTATGG
TAAACAAAACTCTTGGAATATGTGGTCAGCTAGAGTAACGGTTCACTATGGGACAAGGTC
CCATAGGAGATGCAGGAGACACAGCTGGTTAATTAAAGACAATTAAATTGGATATCCTTA
ATGCCTAGGATCCTCGgcg
>Scaffold_from_SRR1606267.fastqsanger_guided_by_NC_004297.1
cGCACAGTGGATCCTAGGCAATTTGGTTGTTCTTTCTGAGGCATTGTGCACTGCACTTCT
CCAAATGGGAAACAAGCAAGCCAAAGCCCCAGAAGCAAGAGAACAGCCCGAGAGCCAGCC
TGATCCCAGACGCCACACATCTAGGGCCACAGTTCTGCAAAAGCTGCTGGTTCGAAAACA
AGGGCCTGGTTGAGTGCAACAACCACTATCTGTGCCTCAACTGCCTCACCTTACTTCTAA
GTGTCAGCAACAGGTGCCCCATTTGCAAGATGCCTCTTCCCACAAAACTGAGACCATCAG
CCACACCAACAGCACCCCCAACCGAAGCAGCAGACAGCATCAGACCCCCACCCTACCGTC
CCTGAACCCCCCACCCCCCCCCACCACTCTCATCCTCCCCCCGACACCCCCCGGGGGGAC
CCCCCGCCGGGGGCCCCCCCGGGGGAGCCAACCCTCTCCAAGAGACTACTCAATGTCCTC
GATGCATTCATCCCTCCTGGTCAACTCCTCACATGTTCTGCCCTTCAATCTCAATTTACC
ACTGCTTGACTGTATCATCACCTTCTCCTTTGACTTACTATAACAGAGGGCATAACCCTT
AAATTCCACCCAGTTGTCCACTGCCTCAAGAACCGCACCCAGAATCCCCTCATAATTCAG
CACCACAGCCCTCAGCGTGGAGACAATGTCCACCCCTGACCACTGCATCCTCAACCCCAG
CCTGTCTATCATCATATCACTCAATGCTCCAATCAGCAGGTCAAACGAAGTGTCCCCAAC
CTCTTTCACAAATATCTCAAGATCTTGATCTTGTATCACAGGTGTGAAGGATGCCAATTT
CTTCCCACATTCCCACAGACCTCCTCTATGCACAACCAGAGGGGCTGGTTCAGTGCAGGG
ACCTACTAGTACAAAGTCATACTCTGTAAACTGTAACCTTTCCATATCAACAACAATTTC
AACAGGGGTTACATGCCCTAGTTGATTTGTGTCGACCAAAAACTCATTAATAATCTCGGT
ATCAACATACCATGCTGATTTGCCCTTAAAAGTGGGTCCTGACAAAACCAGTCTCCAGCA
GTCTGACAAGACACACGGACTCACTGCACCTGAGTACATGACGGATACATCATGTACTAA
ATACTTGGTCTGTTGATTCATCGAGCCAATATATTCAAGATGGATGGCAAAGCTTTCTTT
AAAACTAGCATCTTGACTTTTAATACGGAACCTCACTGTCTGACTCAGTTTTGCAGACCC
TGGAGGTAGTGATGCTACGGCATCAAAGAAATCCTCCAATGAGTTAAACTTAGGATCAAC
CAGACCTGATGCGATCAATTGATTTTGATTGAATCTAGCTGGCTCAATATCAAAGTCTAT
CCAAGCATAACCCATCATCAGATCATGCTTGAACATTGGCCTTTCAACACCTTTGTAAAT
AACTTTCTCTACAAATGAAGAAAATGGACCCATTCTTTGCAGCCCTTCACCCTCTGGAAC
TGATGTCTTGTGTGGAAACCACGTAAAGGACCCCAATGTCCTTGTGGTTGCAACAAATGG
TCTCACATAAGACTCAAAATAAATTTGCCTCATGAAATTGTCAATAGCATCATTAGTGCT
CACCACTCTTTCTTCCACCATGGGTTCATGTGTCCTACTGTGAGACAACCTCAGCTCAGA
TGATAGCACAATGTAATGTTCCTCCCTTTTCCATTTTACTATGTGTGAGACAAGAGACAA
GGCTTCACAGTTAACATCTAATGCCACACAGAGGTCTAGAAATTTTATTCTAGGTGACCA
CTTCATTTTGGTTGACGCTAAATCGCTCATGAATGGTAATATGTGTTTCTCAAACACTGA
TGGGTACAGCCTTCTTAAAGAATGAATGATGTGATTTAAGCCAACCCTATCCTCCAATAG
TTTTGATGCAGTTGGCTTCAAGGGAAAATAGTCACAAGGGTTGTGCTTGAAGAAATCCAG
CACCTTAACTGTCTTAGGTTCCCCTAAGACCCATGCACCTAGTTCTATTGCAGTTGATAA
GGAGATGCACATATAATCCCATAATAAGGGTCTAAAATAACTAACCACACTTTCACTTCC
ACTTCCACTTCTAAGTTCTAACGGAACTTGCCAGTATTGAATGCCATTAGAATTTGTCAA
CAATTTAATTCCTTTGACATCAGAAATCAGAGACTGAATGGACTTGATATACAGATTCTC
TTTGTTAGGTCCCCGAACACACTTGCTACCCAATGTTCTACATAATCCCACAAAGCCAGA
TGCAATGGAACTTTGGAATGCAGATTTGTTGATAGCCTCAGACAGTAATTTCTGTGCACC
TCTAGTGAAAGTGGAAGACAACTTATTTTGGATTGTTTTGACAATGGTGGGAATCTTCTC
ATCATCTAGGTTCACAGCACCTGAATATATTATCTTTTGTCTCAACACCATTCTTAAAGG
ATGATGCGCAGCCAAGTTTAACCAAGAATACTCAAGGTCAGACTCAGATGGGGGCTCAAC
ATCTAACAGCTCGCAAAGATTCCTTAGTGAAGAGAGGTGCTCACTGGACAAATAGTTTGT
TGTGAATTCTTCATGGAGTTGCCCAGTCTTCAACCTATTGTACAGTTTTCTTAACATAGA
TCTAATCTTACTGCAGCCATTAGGAATCAATCCCTCTATTTGCCTCATAATTCTATAACT
ACGGTTGCCATCTACCCAGTCTCTGACATCTGTCTCGCAGTTCAATAAGAATGGGTCAAT
AGGATATCTTGCATATTGCAAAAGACTTAAGGTTCTCTTCTGTATTAGATTGCACAGGTG
AACAGGGACACCATTCGCAACCGACTGATCAATGATTGTGTCAATTGTTTCTGCCAACTG
GTGTGGCTCTTTACACTTTATATTGTGAAGAGCTGCTGCAACGAACTTTGTTAGTAATGG
CACTTCATCTCCCCAAACAAAAAATCTAGATTTAAACTCTGCAACAAACCTACCAATGAC
ACTCTTAGGGCTCACAAACTTATTGAGTTGATCACTCATATAATAGTGAAACTCTATTAG
AGTCCTAAATTCTTCTGGGTCTCTTTGCAAAAGCTCTGTGAGAGATTGATCAAAGAGAGA
AATTTGATCATCACTAGAGGTATAAGCATCTATCGTACCACCACATATACAACTAATAGC
ATAATTAATGAACCTCTCTGAAATGAGGGCATAAAAATCTGATGTATTGTGTAATATTCC
TTGACCCATGTCCAATATTGAACTGATGTGAGAAGGCACTACACCGACTTGGAAATTAGA
GAAAAAGAAATCTTCTGTTATTGACTGTTTGGTTTTTTTCCTTAATCCTAGTTGGGCTTT
GATGAAAGACTTCATCATAGCTGTCACCACATTAAAAGGTATTTCCACCATTTTGTGCAT
ATGCCACATAAGTAGGGTTGAAAGATAGTCCCTCCCCTTTATATCAGCTTGCAAGTCCTT
TGAGAGGAAAATTAAATTCTGTAAGACAGTCAAGAATAAAAATGGGCACATCATTGGGCC
CCACTTACTATGATCCATGCTATAGGAGACATGTGCCAATGAAACATTCAACTTCATGGA
AAGGATAGCATTTTCAAATTCCTTCTCGTTATTCAGGCAACTCCCTGATAACTGTAGGCT
TATAGCTTCAAAGTAATCTTCTATAAGTCTAGTGAACATTTTTGTCCTAAGATCACCAAT
ATATAATTCTCTGTTACCACCCACCTGTTCTTTATATGACAAAGAAAACTTAAGCCTTCC
TGTGTCAGGTCCCACTGAGTCATAGGATTGTGGCGACTCTTGGCTATAAAAACACAAGTT
CTTCAACATTGCTGTGGTACAGTTTGTCAGTGACAGGGCCTTACTGAGTGCCTCTGAATT
GCTCTCCCTTTCACTAATTCTCACATCATCAGAGAGCTTGCCCATATCAAACCTGAAATT
AAGGTTCCTTGACTTATAATGAGTGTACCTCCCCATAAGTGTGTTCGCATTCATGATCAA
AAGTATGGACTTAAAACACTGAAAGTATTCATGGTTAAAGTATGTCCTTGTTGACACTGC
CTTTGTCAACTCTCCAATAGGACATTGTGACATATGTCCACAGTAAAAATACTTCTCCTT
CAATCTACTGTTCTCATAAACAGCATTACAGAATTCCTCATAAAACTCACTTGGTAAGGT
ATCATGATCAAAGTCCTCAACCATGTGATTGGATAATTCACCTTTAATCAACCTAATGTA
AAACTTATTTGAGACAATCTCATCCAGATCATTTATTGATGGCTGGTCATCACCATTAGG
GCCTGAGCCTAGCTTGACAGGTTCCCTATACTGATCAACAATTTTTTCAACAGTTTCTTT
TAGCTGATCAAAATAATCACTTGCACCCCCATCGAGCAGAATTTCGTCTAGGTCAGCCCC
ATCAGCATCACTTTTATGCTGTCCAGATCCCAGGACCAGATTACTCATTGCCTGCTGCAC
CTTGTATTCATAGTCCTGCTTGTTGAGAAGATACTTTCCCTTTCTTGAGAAGACTTCAGT
GAGTTGCGACACGGCCAATGCTGTGAGCTTATTGAAGTCATAATTTAATATTCTGGAACC
ATCTGTGTATTTATTGACAACAACACTCTTGTTGCTGGCTAGATCCAAGGCTGTGGCACA
GCCACTGGTGATGAGAGGATCTTTGATTTCCCTTTTTACTTCCTTCTCCTTAAATAGTGA
ACCATTGTTAAAGGAGGACGTAAGGAGAGATAGATACTTCTTTGAAACACCAGGCTTTTT
GTAGTCTGGTCCCTCGACACTTGTACATCCAACTTTACTCAAAAACTTTTTTGCATTGTA
GACCATATCATCCAATTCTTCCTCAGTGGCTGTGTCTGCAGGATTAGTGCTCACGTGACC
AAATTTTACCTTTGGTTCCAGAAACTTTTCAAAACATTTTATCTGATCTGTCAATCTATC
TGGTGTTTCTTTTGTAATAAAGTGACACATGTAGGAAATGTTCAAAATGAACTTGAACCT
ATTAGTCATCATGCTCTTTACATCCTCGGATAAAACCAGACTCATTAATGTCCTTATCAA
TCTATAGAGCAGAAACTCAACATCAGTTATTAATTCTTCCCTTATTTTTTCAATAAGGTC
CTTATGATGATAATCTGACACATAAGCCATTACAAAGTACCTAAGATTTTGGAGGAGTTT
TTGAGAACGTTTGCTAGGGTGAGCTAAGATTAAAACCAAGATCATCTTTGTCAAAGATCT
AATATTGTTCAACTGCCCTTCCAGCTCACTACAATCTTCTATCCAAGAAACCATAGTGCT
CACTGTTGTCTGTAAAACCTCAGCTGAAAATATTGCTGGAAAATATCTTTTAGGATCAGC
ATAAAATGAGCACACCTCACCAACTTTGTTATCATTAATAGCATAGCACTTTGAGCACTC
CCCTGTCTTTTGATAAATTAGTTGAAATACAGTGTTACCCAATGAAAACTCTTGACAATA
TGCTTCTTTGCATCTGACCACATGATACCTTGCGGGTCCAAATTCATTCTGTCTCAACTT
CACGGTGGAAGAAGTTTTCATGGAGTTCACTAAAGCGAGGCTCAATGAAGAAAGTCTCTC
TAAGTCAATGGATCCCAGTAGTTCCACATCCCCCATCACATAAGGGAATGTTTCTTCCTC
TGTTCTCTGATAAGTGATTGTAGGGACAACTCCAGAGACATCAAAGTCCATAATTAAATC
ATAACTGTTAGGGCAAATCACCTCCATATCAATCTTATAGTGATCCACACTGATCCCAAC
ATCCCTTAAAGCAGTGGTGGCCTTCAAGATGGTTTTCTGGAACATTGAGTTAAGAATTTG
ATTCTTACTCAAGCACTGGGAGGACTGTATGACTCTAGATCTTTCAGCCTGTTGCCTCCG
TTCAACCCATTTCTTGAGATCCCTTTTTGTTGACTCCAAAGAAACTAGTCTATCATTAAC
ACTTATAAAGCAAGATCCCAACCACCCTTTTAAACACTTTTGTTTCATTAGGTCATGTTT
ACTTGCAAGGAGAATTAGTGCATCAAAAATTAATAGAAGTTTCCTCCTTGTGTTCAATAT
CCTCAAAGATTTTACTTTATTTAGGAATGATCTCCAGCATTGCACTTGACATTCTCCAGT
GGTTTGGGTTTCCTCTTTCTCATTCCCCTCGTCAACATTCGCATACAAAAATCTCAATAT
TGGTGATGCTCTCTTGAACTGATAAATTAAGTGTTCGATATTGTCTTCTGCAGCCACCTT
GTCAGTGTACAAGTTATTAAGTTCATTAAGCAGCTGGCTCTTATCAACCTTTATAAACTG
ACCTTCTATCTCTCCTTTCCTCAATCTGTTCCTAAACACTTGATACTCCTCTTCGATCTG
CAGCTTTACTTCATGAGCTGTTAACTTATTGTTGATGCCTTGGTGGCATGAGGCGATCAC
TTCCTCATAATGATTAGAGCGATTGTCCATCAGAATATTTAAACTCTCCACCCCTGATAA
TCTACTTGAAGTCATAGATAAGGATTCACAGAGTCTGCTATACTCTGACTCTTCAAAAAG
TGAATTGCTCTCCTGTGCATACTTTAAAAGTGAGAAGAGCGTATTCCTCAGCTTATCATT
AACCCAGTCAGGTATTTGTTCATTGTAGAATGATGTTCTCCCATCAATAAGTGGTATTAA
ATTGATATCAACACTTTTCAAGTCTTCTTTCAGCTGTTCTAATTTTTTAAAGTCCTCAAT
GTACTTCTGCTCAAAGTTGGCAGGAGATGACCTAACAAAACACTCCAGCAATATTAAAAC
ATTGCCCGTCAGTTTGTAACCGTCCGGCACCACAAAACATAGTGAAGGAGTCAAGATTCC
ATGGTCATGGAGAATTCTTTCCACAGATTTGTCCTCATTGTTATGTTCGCAACCATTTGC
GTTACAAGAATCAATCTCAATACAGAGGGACAAGAGTTTCAACCCTTCCATTAATAGCAT
CCTAGGCTCTGTCTGCACAAGAAATGCCAACTTTTGTCTTGATAATCTCTCGTTGTCCAC
TAGGTACTTTGATACTAAGTCTTTAACATAGGCTATGTCTTCCTCCATGTTGGTTGCAGA
TATAATGATCAGAACCCTCGGAACGCGTGGTCTGTTAGAGCAACAGTTCACTATGGGACA
AGGTCCCGTAGGAGGCAAAGGAGACACAAGAGGCAATTAAAGACAATAAAATTAGATAGC
CTTAATGCCTAGGATCCTCGGGCGC
>Scaffold_from_SRR1606277.fastqsanger_guided_by_NC_004297.1
cgcaCCGGGGATCCTAGGCAATTTGGACGTTCTCCTTTCTGAAGCCTTGTGTGCTGAACT
TCCAAATGGGAAACAAGCAAGCCAAAGCCTCAGAAGAAAAAAACAGTCCGAGAGCCAGCC
TGATTCCAGATGCATCCCATCTAGGCCCCCAGTTCTGCAAGAGCTGCTGGTTCGAAAACA
AGGGCCTGGTTGAGTGCAACAACCACTATCTGTGTCTCAACTGCCTCACCTTACTTTTAA
GTGTCAGCAACAGGTGCCCCATCTGCAAGATGCCCCTCCCCACACAACTGAAGACAACAG
CACAGCCAAGTGCACCCCCGACACTGGAGCAGCGGACAGCATCAGACCCCCACCCTACAG
TCCCTGAAACCCCACCAACCCTCACCACCCCACCTCCCCACACCCCCGGGGGGGCCCCCC
CGCCGGGGGCCCCCCCGGGGGAGCCAACCATCTTCAAAAGACTACTCAATGTCCTCGATG
CATTCATCCCTCCTAGTTAACTCTTCACATGTCCTGCCCTTCAGTCTCAACTTGCCACTA
CTTGATTGTATCATTACCTTCCCTTTTGACTTACTATAACAGAGAGCATAACCCTTGAAT
TCCACCCAGCTGTCCACTGCTTCAAGGACCGCACCCAGGATCCCCTCGTAGCCCGGCGCT
GCAGCCTTCAACGTGGAGACAATGTCCACCCCTGACCACTGCATCCTTAACCCCAACCTG
TCTATCATCATATCACTCAATGCCCCAATCAGTAGGTCAGATGAAGTGTCCCCAACCTCT
CTCACAAATATCTCAAGATCCTGGTCTTGTATAACAGGTGTGAAGGATGCCAACTTCTTT
CCACATTCCCACAAGCCTCCCCTATGCACAACCAGAGGGGCTGGTTCAGTGCATGGGCCC
ACCAACACAAAGTCATACTCCGTAAACTGCAATCTTTCCATGTCAACAACAATTTCAACG
GGGGTCACATGCCCCAGCTGATTTGTGTCAATCAAAAACTCATTAATAATCTCAGTATCA
ACATACCATGCCGACCTACCCTTGAAAGTAGGTCCTGACAAAACCAGTCTCCAGCAGTCT
GACAAAACACACGGACTCACTGCACCTGAGTACATAACGGATACATCATGTGCCAAATAC
TTGGCCTGTTGGTTCATTGAGCCAATATACTCAAGATGGATGGAAAAAGTCTCTTTAAAA
CTGGCATCTTGACTCTTAATACGGAATCTCACTGTCTGACTCAGTTTTGCAGACCCTGGA
GGTAGTGAAGCTACAGCATCAAAGAAATCCTCCAATGAGTTAAACTTAGCATCAACTAAA
CCTGATGCAATCAATTGATTTTGATTGAATCTAGCTGGCTCAATGTCAAAGTCTATCCAA
GCATAACCCATCATTAGATCATGCTTAAACATTGGCCTTTCAATACCTTTGTAAACAACT
TTCTCTACAAATGAAGAAAAAGGTCCCATTCTATGTAGCCCTTCACCCTCTGGGACTGAT
GTCTTGTGTGGAAACCACGTGAAGGACCCCAATGTCCTCGTGGTCGCAACAAATGGTCTC
ACATAAGACTCAAAATAAATTTGCCTCATGAAGTTGTCAATAGCATCATTAGTGCTCACC
ACTCTTTCTTCCACCATGGGTTCATGTGTCCTACTGTGAGACAACCTCAGCTCAGATGAT
AATACAATGTAATGTTCCTCTCTTTTCCATTTTACTATGTGTGAAACAAGGGACAAAGCT
TCACAGTTAACATCCAATGCTACACAGAGATCCAAAAATTTTATTCTGGGTGACCACTTC
ATTTTGGTTGACGCTAGATCGCTCATGAATGGTAATATGTGTTTCTCAAACACTGATGGG
TACAGTCTTCTTAAAGAATGAATAATGTGATTCAAACCAACCCTATCCTCCAGTAATTTT
GATGCAGTTGGCTTCAAGGGAAAATAGTCACAAGGGTTGTGCTTGAAAAAATCCAACACC
TTAACTGTCTTAGGTTCCCCTAAGACCCATGCACCCAGTTCTATTGCAGTTGATAAGGAG
ATGCACATATAATCCCATAGCAAAGGTCTGAAGTAACTGACCACACTTTCACTTCCACTT
CCATTTCTAAGTTCTAGCGGAACTTGCCAATATTGAATACCATTAGAATTTGTCAATAAT
TTGATTCCCTTGACATCAGAAATCAGAGACTGAATGGACTTAATATACAGATTCTCTTTG
TTTGGTCCCCGAACACATTTGCTGCCTAATGTTCTACATAATCCCACAAAGCCAGATGCA
ATGGAACTTTGGAATGCAGATTTGTTGATAGCCTCAGACAGTAACTTCTGCGCACCTCGA
GTGAAAGTAGAAGACAATTTGTTTTGAATTGTTTTGACAATGGTAGGGATTTTCTCATCA
TCTAAGTTCACAGCACCTGAATATATTATCTTCTGTCTCAGCACCATCCTTAAAGGGTGA
TGCGCAGCCAAGTTTAACCAAGAATACTCAAGGTCAGACTCAGATGGGGGCTCAACATCC
AAGAGCTCACAAAGGTTCCTTAATGAAGAGAGGTGCTCACTAGACAAATAGTTTGTTGTG
AACTCTTCATGGAGTTGCCCAGTCTTCAACCTATTATACAGTTTTCTTAGCATAGACCTA
ATCTTGCTACAAGCATTAGGAATCAATCCCTCTATTTGCCTCATAATTCTGTAACTACGG
TTGCCATCTACCCAGTCTCTGACGTCTGTCTCGCAATTCAATAAGAATGGGTCAATAGGG
TATCTTGCATATTGCAAAAGACTTAAGGTTCTTTTCTGTATTAGATTGCACAGGTGAACA
GGGACACCATTCGCAACCGACTGATCAATGATTGTGTCAATTGTTTCTGCCAGCTGGTGT
GGCTCTTTACACTTTATATTGTGAAGAGCTGCTGCAACGAACTTTGTTAACAATGGCACT
TCATCACCCCAAACAAAAAATCTAGACTTAAACTCTGCAACAAACCTACCAATGACACTC
TTAGGGCTCACAAACTTATTGAGCTGATCACTCATATAGTAGTGGAATTCCATTAGAGTC
CTAAATTCTTCTGGGTCTCTTTGCAAAAGCTCTGTGAGAGATTGATCAAAGAGGGAAATT
TGATCATCACTAGAGGTATAAGCATCTATCGTGCCACCACATATGCAATTGATAGCATAA
TTAATAAACCTCTCTGAAATGAGGGCATAAAAATCCGATGTGTTATGTAATATTCCTTGA
CCCATGTCAAGTATTGAACTAATATGAGAAGGCACTACACCGACTTGGAAGTTAGAGTAA
AAGAAATCTTCTGTTATTGACTGTTTGGTTTTCTTCCTTAACCCTAGTTGGGCTTTAATG
AAGGACTTCATCATAGCTGTCACTACATTAAAAGGTATTTCTACCATCTTGTGCATGTGC
CACATAAGTAGGGTTGAGAGATAGTCCCTTCCTTTTATATCAGCTTGTAAGTCCTTAGAG
AGGAAAATCAAATTCTGTAAGACAGTCAAGAATAAAAATGGACACATCATTGGGCCCCAC
TTACTATGATCCATGCTATAAGAGACATGTGCCATTGAAACATTCAGTTTCATGGAAAGG
ATAGCATTTTCAAATTCCTTTTCGTTATTCAGGCAACTACCTGATAACTGCAAGCTTATA
GCTTCAAAGTAATCTTCTATAAGTCTAGTAAACATCTTTGTTCTAAGATCACCAATATAT
AATTCTCTGTTGCCACCCACTTGTTCCTTATATGATAAAGAAAACTTAAGCCTTCCTGTG
TCAGGTCCCACTGAATCATAAGATTGTGGCGATTCTTGGCTATAAAAGCACAAGTTCTTC
AACATTGCTGTAGTACAGTTTGTCAGTGACAGAGCCTTACTAAGTGCCTCTGAGTTGCTC
TCCCTTTCACTAATTCTAACATCATCAGAGAGTTTACCCATGTCAAACTTGAAATTAAGG
TTCCTTGACTTATAATGAGTGTACCTCCCCATAAGTGCATTCGCATTCATGATCAAGAGT
ATAGATTTGAAACACTGGAAGTATTCATGACTAAAGTATGTTCTTGTTGACACTGCCTTT
GTCAACTCTCCAATAGGACATTGTGACATATGTCCACAGTAAAAATACTTCTCCTTCAAC
CTACTATTCTCATAGACAGCATTACAAAATTCTTCGTAAAATTTACCTGGCAAGATGTCA
TGATCAAAGTCCTCAACCATGTGATTGGATAGTTCAGCTTTTATCAGTCTAATGTAAAAC
TTATTTGAAACAATCTCATCTAGATCATTTATTGATGGCTGGTCATCACCATTAGGGCCT
GAGCCCAGCTTGACAGGTTCCCTATACTGATCAACAATCTTTTCAACAGTTTCCTTTAGC
TGATCAAAATACTCGCTTGCACCTCCATCGAGCAGGATTTCGTCTAGGTCAGCCCCATCA
GCATCACTTTTGTGCTGTCCAGATCCCAGGACTAGATTGCTCATTGCCTGCTGCACTTTG
TATTCATAGTCCTGCTTGTTGAGAAGGTACTTTCCTTTTCTTGAGAAGACTTCAGTGAGC
TGTGATACGGCCAGTGCTGTGAGCTTATTAAAGTCATAGTTCAATATTCTAGAACCATCT
GTGTATTTATTGACAACAACACTCTTGTTGCTGGCTAGATCTAAGGCTGTGGCACAGCCA
CTAGTGATGAGAGGGTCTTTAATTTCCCTTTTCACCTCCTTCTCCTTAAATAGTGAACCA
TTGTTAAAGGAGGACGTAAGGAGGGACAAATACTTCTTTGAAACACCAGGCCTTTTATAA
TCTGGTCCCTCGACACTTGTGCATCCATCTTTACTTAAAAACTTTTTTGCACTGTAGACT
ATGTCATCCAATTCCTCCTCAGTGGCTGTGTCTGCAGGATTAATGCTCACATGACCAAAT
TTCACTTTTGGTTCCAGAAACTTTTCAAAACATTTTATCTGATCCGTCAATCTATCTGGT
GTTTCTTTCGTAATAAAGTGGCACATGTAGGAAATGTTCAGAATGAACTTGAACCTATTG
GTCATCATGCTCTTCACATCCTCAGATAAAACCAGATTCATTAAAATCCTTATTAATCTA
TAGAGCAGGAACTCAACATCAGTGATTAATTCTTCCCTTATTTTGTCAATAAGGTCCTTA
TGATGGTAGTCTGACACATAAGCCATCACAAAATACCTAAGATTTTGGAGGAGCTTTTGA
GAACGTTTACTGGGGTGAGCTAAAATTAAAACCAGGATCATCTTTGTCAAAGATCTAATG
TTGTTCAATTGTCCTTCCAGCTCACTGCAATCTTCTATCCAAGAAATCATAGTGCTCACT
GTTGTTTGTAAAACCTCAGCTGAAAATATTGCTGGAAAATATCTTTTAGGATCAGCATAA
AATGAGCACACCTCACCAACTCTGTTGTCATTAATAGCATAGCACTTCGAGCACTCCCCT
GTTTTTTGATAAATTAGCTGAAATACAGTGTCACCCAATGAGAACTCTTGACAATATGCT
TCTTTGCATCTGACCACTTGATACCTTGCGGGTCCAAATTCATTCTGTCTTAACTTTACG
GTAGATGAAGTTTTCATGGAATTCACCAAAGCGAGGCTCAATGAAGAAAGTCTCTCTAAG
TCAATGGTTCCCAGTAGTTCCACATCCCCCATCAAATAAGGGAATGATTCTTCCTCTGTC
CTCTGATAACTGATTGTAGGAACAACTCCAGAGACATCAAAATCCATAATCAGATCATAA
CTGTTGGAGCAAATCACCTCCATGTCAATCTTATAGTGGTCCACAGTGATCCCAACATCC
TTTAAAGCAGTGGTGGCCTTCAAAATGGTTTTCTGGAATATCGAATTGAGAATTTGATTC
TTACTCAAGCACTGGGAGGACTGTGTGATTCTAGATCTTTCAGCCTGTTGCCTCCGCTCA
ACCCATTTTTTAAGATCCCTTTTTGTTGACTCCAAAGAAACTAGTCTATCATTGACACTT
ATGAAGCAAGACCCCAACCACCCTCTAAGACACTTTTGTTTCATTAGGTCATATTTACTT
GCAAGGAGAATTAGTGCATCAAAAATTAATAGAAGTTTCCTCCTTGTGTTCAATATCCTC
AAAGATTTCACTTTATTTAGGAATGATCTCCAGCATTGCACCTGACATTCTCCAGTTGTT
TGGTTTTCCCCTTTCTCATTCCCTTCACCAACATTTGCATATAAAAATCTCAATATTGGT
GATGCTCTCTTGAATTGATGAATTAAGTGTTCGATATTGTCTTCTGTAGCTACCTTATCA
GCGTACAAATTATTAAGTTTATCAAGTAGCTGGCTCTTGTCGACCTTTAAAAACTGACCT
TCTATTTCTCCTTTCCTCAATCTGTTCCTAAACACTTGATACTCCTCTTCGATCTGCAGC
TTTACTTCATGAGCTGTTAACTTATTATTGATGCCTTGGTGGCATGAGGCAATCACTTCC
TCATAGTGATTAGAGCGATTGTCCATCAGAACATTTAAACTCTCCACCCCTGATAATTTG
CCTGAAGTCATAGATAAAGACTCACAGAGTCTGCTATACTCTGACTCTTCAAAAAGTGAG
TTGCTCTCCTGTGCATACTTTAAAAGTGAGAAAAGCGTGTCCCTCAGCTTATCATTGACC
CAGTCAGGTATTTGTTCATTGTAGAATGATGTTCTCCCGTCTATAAGTGGTATTAAATTG
ATGTCGACACTCCTCAAGTCTTCTTTTAGCTGCTCTAATTTTTTAAAGTCCTCGATGTAC
TTCTGCTCAAAGTTAGCAGGAGATGACCTGACAAAACACTCCAGCAGTATTAGAACATTG
CCCGTCAATTTGTAACCATCTGGTACCACAAAACATAGTGAAGGAGTCAAGATTCCATGG
TCATGGAGGATTCTTTCCACAGATTTGTCCTCACTGTTATGCTCGCAACCATTTGCGTTG
CAAGAGTCAACCTCAATGCAGAGGGACAAGAGTTTCAACCCTTCCATTAATAGCATCCTA
GGCTCTGTCTGCACAAGAAATGCCAACTTCTGTCTTGATAACCTCTCATTATCCACTAGG
TACTTTGATACTAAGTCTTTGACATAGGCTATGTCTTCCTCCATGTTTGGCTGTAAGTGT
GATGGTCAGAACCCTCAGAACATATGGTCTGCTGGAGCAGCAATTCGCTGTGGGACAAGG
TCCCGTGGGGGGCACAGAAAACACAAAAGGCAATCAAAGACAATCAAATTAGACAATTAA
ATTAGATAGCCTTAATGCCTAGGATCCTC
>Scaffold_from_SRR1606288.fastqsanger_guided_by_NC_004297.1
CGCACAGTGGATCCTAGGCTATTGGATTGTTCTTTTTTGGGGGCCTTGTGCGCTGAGCTT
CTCCAAATGGGAAACAAGCAAGCCAAGACCCCAGAAACAAAAACAGTCCGAGAGCCAGCC
TGATCCCAGATGCCACACACCTAGGGCCACAGTTTTGCAAGAGCTGCTGGTTCGAAAACA
AGGGCCTGGTTGAGTGCAATAACCACTATCTGTGCCTCAATTGTCTTACCCTACTTCTAA
GTGTCAGCAACAGGTGTCCCATTTGCAAGATGCCTCTCCCCACAAAACTGAGACCATCAA
CCGCCCCAACAGCACCCCCAGCCGGAGCAGCGGACAACACCAGACCCCCACCCTATAGCC
CCTGAACCTCCCATCGACCCCAACCACCTCCACCTTCCCCCCGACACCCCCCGGGGGGAA
CCCCCCGCCGGGGGCCCCCCCCGGGGGAGCCAACCACCTCCAGGAAAACTATTCAATGTC
CTCGATGTATTCATCCTTCCCAGTCAACTCCTCACATGTTCTGCCCTTCAGTCTCAATCT
ACCACTGCTTGACTGTATCATCACCTTCCCCTTTGACTTACTATAACAGAGAGCATAACC
CTTGAATTCCACCCAGTTGTCCACTGCTTCAAGAATCGCCCTCAAGATCCTCTCACAACT
CGGCGCTGCAGCCCTCAGTGTGGAGACAATGTCCACCCCCGACCACTGCATCCTTAACCC
CAGCCTGTCCACCATCATATCACTCAGTGCCCCGATCAGCAGGTCAGACGAAGTGTCCCC
AACTTCCCTCACAAACATCTCAAGATCTTGGTCTTGTATAACAGGTGTAAAGGATGCCAA
TTTCTTTCCACATTCCCACAAGCCTCCCCTATGCACAACCAGAGGGACTGGTTCAATGCA
TGGACCCACTAATACAAAGTCATACCCTGTAAACTGCAACTTTTCCACATCAACAACAAT
TTCAACAGGGGTCACATGCCCTAGTTGATTTGTGTCAATTAAAAACTCATTAATAACCTC
AGTGTCAACATACCATGCTGATGTCCCCTTAAAAGTAGGTCCTGACAAGACCAACCTCCA
GCAGTCTGACAAAACACATGGACTCACTGCACCTGAGTACATAGCGGTCACATCATGTAC
CAAATATTTAGCCTGTTGATTCATTGAGCCAATATATTCAAGGTGGATGGCAAAACTTTC
TTTAAAACTAGCATCTTGACTTTTGATGCGGAACCTTACTGTCTGACTCATTTTTGCAGA
CCCTGAAGGTAATGAAGCAACAGCATCAAAGAAATCCTCCAATGATTCAAACTTGAGATC
AACTAAACCTGATGCGACCAATTGATTTTGATTAAATCTAGCTGGCTCAATATCAAAGTC
TATCCAGGCATAACCCATCATCAAATCATGTTTAAACATTGGCCTTTCAACACCTTTGTA
AATAACTTTCTCTACAAATGAAGAAAATGGACCCATCCTATGTAACCCTTCACCCTCTGG
AATTGATGTTTTGTGTGGAAACCACGTAAAAGACCCCAATGTTCTTGTAGTCGCAACAAA
TGGTCTCACATAAGACTCAAAATAAATTTGCCTCATGAAATTGTCAACAGCATCACTAGT
GCTCACCACTCTTTCTTCTACCATGGGTTCATGTGTCCTACTGTGAGACAGCCTCAATTC
AGATGACAACACAATGTAATGTTCTTCTCTCTTCCATTTTACTATATGTGAGACAAGAGA
CAAGGCTTCACAGTTAACATCCAGCGCCACACAGAGATCCAGAAATTTTATCCTAGGTGA
CCACTTCATTTTAGTTGACGCTAGATCGCTCATGAATGGTAATATGTGTCTCTCAAACAC
TGATGGATACAACCTTCTTAAAGAATGAATGATGTGATTCAAACCAACCCTATCCTCCAA
TAGTTTTGATGCAGTTGGCTTCAAGGGAAAATAGTCACAAGGGTTGTGCTTAAAAAAATC
CAACACCTTAACTATCTTAGGTTCCCCTAAGACCCATGCACCCAGTTCTATTGCAGTTGA
CAAGGAGATACACATATAATCCCATAACAGGGGTCTAAAGTAGCTGACCACACTCTCACT
TCCACTTCCATTTCTAAGTTCCAGCGGAACTTGCCAATATTGAATGCCATTAGAATTTGT
CAACAATTTGATTCCCTTAACATCAGAAATTAGGGATTGAATGGATTTAATATACAGGTT
TTCTTTATTTGGTCCCCGGATACATTTGCTACCCAATGTTCTGCACAATCCCACGAAGCC
AGATGCAATAGAACTTTGGAATGCAGATTTGTTGATAGCTTCAGACAACAATTTCTGTGC
ACCACGAGTGAAAGTGGAAGACAACTTATTTTGGATTGTTTTGACAATGGTAGGAATCTT
TTCATCATCTAGGTTCACAGCACCTGAGTATATTATCTTTTGTCTCAACACCATCCTTAA
CGGGTGATGCGCAGCCAAGTTTAACCAAGAATACTCAAGGTCAGACTCAGATGGGGGCTC
AACATCCAACAGCTCACAAAGATTTCTTAGTGAGGAGAGGTGCTCACTAGACAAATAGTT
TGTTGTGAACTCCTCATGGAGCTGCCCAGTCTTCAACCTGTTGTACAATTTTCTCAACAT
GGATCTGATCTTGCTACAAGCACTAGGAATCAACCCCTCTATTTGCCTCATAATCCTGTA
ACTACGGTTACCATCTACCCAGTCTCTGACATCTGTCTCGCAATTCAACAAGAATGGGTC
AATAGGGTATCGTGCATACTGCAAAAGACTCAAGGTTCTTTTCTGAATAAGATTGCACAA
GTGAACAGGGACACCATTCGCAACCGACTGATCAATGATTGTGTCAATTGTTTCTGCTAG
TTGGTGTGGCTCCTTACACTTTATATTGTGAAGAGCTGCTGCAACGAACTTTGTCAATAA
TGGTACCTCATCCCCCCAAACAAAAAATCTAGATTTAAACTCTGCAACAAACCTGCCAAT
GACACTTTTAGGGCTCACAAACTTATTGAGTTGATCACTCATATAATAATGGAACTCTAT
TAGAGTCCTAAATTCTTCTGGGTCTCTTTGCAAAAGTTCTGTGAGAGATTGATCAAAGAG
AGATATTTGATCATCACTAGAGGTGTAAGCATCTATCGTACCACCACATATGCAACTGAT
GGCATAATTAATAAACCTCTCTGAAATGAGGGCATAAAAGTCTGATGTGTTGTGCAATAT
TCCTTGACCCATGTCAAGTATTGAACTGATGTGAGAAGGCACTACACCGACTTGAAAATT
AGAATAAAAGAAGTCTTCTGTTATTGACTGTTTGGTTTTCTTCCTTAACCCTAGTTGAGC
TTTTATGAAAGACTTCATCATAGCTGTCACCACATTAAAAGGTATCTCCACCATTTTATG
CATGTGCCACATAAGTAGGGTCGAGAGATAGTCCCTCCCTTTTATGTCAGCTTGCAGGTC
CTTTGAGAGGAAAATTAAGTTCTGCAAGACAGTCAAGAATAAAAATGGACACATCATTGG
GCCCCACTTACTATGATCCATACTATAGGAGACATGTGCCAGTGAAACATTCAATTTCAT
GGAAAGGATAGCATTTTCAAATTCCTTCTCATTGTTCAGGCAACTCCCTGATAACTGTAG
GCTTAGGGCTTCAAAGTAATCTTCTATAAGTCTAGTAAACATCTTTGTCCTTAGATCACC
AATATATAATTCTCTGTTACCACCCACTTGTTCTTTATATGATAAAGAAAATTTAAGCCT
TCCTGTGTCAGGTCCCACAGAGTTATAAGATTGTGGCGACTCTTGGCTGTAAAAACATAA
ATTCTTTAACATTGCAGTGGTACAGTTTGTCAATGACAGAGCCTTACTAAGTGCTTCTGA
GTTGCTCTCCCTCTCACTGATTCTCACATCATCAGAGAGTTTACCCATATCAAACTTGAA
ATTAAGGTTCCTTGACTTATAATGAGTGTACCTCCCCATAAGTGTATTTGCATTCATGAT
CAAGAGTATGGACTTAAAACACTGAAAGTATTCGTGGTCAGAGTATGTCCTTGTTGACAC
TGCCTTTGTCAACTCTCCAATAGGACATTGTGACATTTGTCCACAGTAGAAATACTTCTC
CTTCATTCTACTATTCTCATAGACAGTATTACAGAATTCTTCATAAAATTCACCTGGTAA
GACATCATGATCAAAGTCCTCAACCATGTGATTGGACAATTCACCCTTAATCAGTCTAAT
ATAAAACTTATTTGAGACAATTTCATCTAGATCATTTATTGATGGCTGGCCATCGTCATT
AGGGCCTGAGCCTAGTTTAACAGGTTCTCTATACTGATCAACAATCTTTTCAACAGTCTC
CTTTAGCTGATCAAAATAATCGCTTGCACCTCCATCAAGTAAAATTTCGTCTAGGTCAGC
TTCATCAGCATCACTTTTATGCTGCCCAGATCCTAGTACCAGATTGCTCATTGCCTGCTG
CACTTTGTATTCATAGTCCTGTTTGTTGAGGAGATACTTTCCTTTCCTTGAGAAGACCTC
AGTGAGCTGCGACACGGCCAGTGCTGTGAGCTTGTTGAAATCATAGTTTAATATTCTAGA
ACCATCTGTGTATTTATTAACGACAACACTCTTATTGCTGGCTAGATCCAAAGCTGTAGC
ACAGCCACTGGTGATAAGGGGGTCTTTGATTTCCCTTTTTACTTCTCTTTCCTTAAATAG
TGAACCATTATTAAAAGAGGACGTAAGAAGGGATAAATATTTCTTTGAAACACCAGGCTT
CTTATAGTCTGGACCCTCAATACTTGTACACCCATCCTTACTTAAAAACTTTTTTGCATT
GTAGACCATGTCGTCTAATTCTTCCTCTGTGGCTGTATCTGCAGGATTAGTGCTCACATG
ACCAAATCTCACTTTTGGTTCCAGAAACTTTTCAAAACACTTTATCTGATCTGTTAATCT
ATCTGGTGTTTCTTTTGTAATAAAGTGGCACATGTAAGAGATGTTCAAGATGAACTTGAA
CCTATTAGTCATCATGCTCTTCACATCCTCAGATAAAACTAAATTCATCAATGTCCTTAT
CAATCTGTAGAGCAGGAACTCAACATCAGTGATTAATTCTTCCCTTATCTTGTCAATGAG
ATCCTTATGATGATAATCTGACACATAAGCCATTATGAAGTACCTAAGATTTTGGAGGAG
CTTTTGAGAACGTTTACTAGGGTGAGCTAAAATTAAAACCAAGATCATCTTTGTCAAAGA
CCTGATGTTTTTTAATTGCCCTTCCAGCTCACTACAATCTTCTATCCAAGAAATCATAGT
ATTCACTGTTGTTTGTAAAACCTCAGCTGAGAATATTGCTGGAAAATATCTTTTAGGATC
AGCATAAAATGAGCACACCTCACCAACTTTATTATCATTGATAGCATAGCACTTCGAGCA
CTCCCCTGTCTTTTGATAAACCAATTGAAATTCAGTGTCACCCAACAAGAACTCTTGACA
ATATGCTTCTTTGCATCTAACCACTTGATACCTTGCGGGTCCATATTCATTCTGTCTCAA
CTTCACGGTAGAAGAAGTCTTCATGGAGTTTACCAAGGCGAGACTCAATGAAGAAAGTCT
CTCTAAGTCAGTAGTTCCTAGTAGTTCTACATCCCCCATCACATAAGGGAATGTTTCTTC
CTCTGTTCTCTGATAACTGATTGTGGGGATAACCCCTGAGACATCAAAGTCCATAATTAA
GTCATAACTGTCAGGGCAAATCACCTCCATATCAATCTTATAATGGTCCACACTGATCCC
AACATCCTTCAACGCGGTGGTAGCCTTCAAAATGGTTTTCTGAAATATTGAGTTGAGGAT
TTGATTCCTACTTAAACATTGGGAGGACTGTGTGTTTCTGGATCTTTCAGCCTGTTGCCT
CCGCTCAACCCATTTCTCAAGATCCCTTTTTGTTGACTCCAAAGAAACTAATCTATCATT
AACACTTATGAAGCATGACCCTAACCACCCCCTCAAGCATTTTTGTTTCATTAGGTCATG
CTTACTTGCAAGGAGAATTAGTGCATCAAAAATTAATAGAAGTTTTCTCCTTGTATTCAA
TATCCTCAGAGATTTTACTTTATTTAGAAATGATCTCCAACATTGTACCTGACACTCTCC
AGTAGTTTGATTTTCCCCTTTCCCACCCCCCTCACCAACATCTGCATACAAAAATCTCAA
TATTGGTGATGCTCTCTTGAATTGATAAATTAAATGTTCAATATTATCTTTTGCAGCTAC
CTTATCAGTGTACAAATTATTAAGTTCATTAAGTAACCGACTCTTATCAACCTTTAAAAA
CTGACCTTCTATCTCTCCTTTTCTCAATCTGTTCCTAAACACTTGGTATTCTTCTTCGAT
CTGCAGCTTTACCTCATGAGCTGTTAACTTATTATTGATGCCTTGGTGGCATGAGGCAAT
CACTTCCTCATAATGATTAGAGCGATTATCCATCAGAACATTTAAACTTTCCACTCCTGA
TAATCTTCCTGAGGTCATGGATAAGGATTCACAGAGCCTGCTATACTCTGATTCCTCAAA
GAGTGAGTTACTCTCCTGAGCATATTTTAGAAGTGAGAAGAGCGTATCCCTCAGCTTATC
ATTGACCCAGTCAGGTATTTGTTCATTGTAGAATGATGTTCTCCCGTCTATAAGTGGTAT
TAAATTGATATCGACACTCTTTAAGTCTTCCTTCAACTGTTCCAGTTTCTTGAGGTCCTC
AATGTACTTCTGTTCAAAGTTGGCAGGAGATGACCTGACAAAGCACTCCAGCAGTATTAA
GACATTGCCCGTCAGTTTGTAACCGTCCGGTACCACAAAACATAATGAAGGGGTCAAGAC
TCCATGATCATGGAGAATTCTCTCCACAGACTTATCCTCACTGTTGTGCTCGCAACCATT
TGCGTTGCAAGAATCAACCTCAATACAGAGGGACAGGAGTTTCAGCCCTTCCATTAATAG
CATCCTAGGTTCTGTCTGCACAAGAAATGCCAACTTCTGCCTTGATAGTCTCTCGTTGTC
CACTAGGTACTTTGATACTAGATCCTTGACGCAGGCTATGTCTTCCTCCATGGTTCGGCT
GCAGGTATGATGATCAGAACCCTCAGGGCATGTGGTCTACTGGAGCAACAGTTTAGTACA
GGACAAATTCTTGTAAAGGCATAGAAGAAACAAAAGGCAATCAAAGACAATCAAATTGGA
TAGCCTTAATGCCTAGGATCCTCGGTGCG
>Scaffold_from_SRR1595853.fastqsanger_guided_by_NC_004297.1
CGCACCGGGGATCCTAGGCAATTTGGTTGTTCTTTCTGAGGTATTATGCGTTGTACTCCT
CCAAATGGGAAACAAGCAAGCCAAAGCCCCAGAAGCAAAAGACAGCCCGAGAGCCAGCCT
AATCCCAGATGCCACACATCTAGGGCCACAGTTCTGCAAGAGCTGCTGGTTCGAAAACAA
GGGCCTGGTTGAGTGCAACAACCACTATCTGTGTCTCAACTGCCTCACCTTACTTCTAAG
TGTCAGTAACAGGTGCCCCATTTGCAAGATGCCTCTTCCTACAAAACTGAGACCATCAGC
CACTCCAACAGCACCTCCAACTGAAGCAGCGGACAGCATCAGACCTCCACCCTACCATCC
CTGAATCTCCCATCCGCCCCCACCACTCCCATCTCCCCCCGACACCCCCCGGGGGGACCC
CCCGCCGGGGGCCCCCCCGGGGGAGCCAACCCTCTCTAAGAGACTACTCAATGTCCTCAA
TGCATTCATCCCTCCTAGTCAACTCCTCACATGTTCTGCCCTTCAGTCTCAATTTACCAC
TACTTGACTGTATCATCACCTTCCCCTTGGACTTACTATAACAGAGAGCATAACCCTTGA
ATTCCACCCAGTTGTCCACTGCCTCAAGAACCGCACTCAAAATCCCCTCATAATCAGGCA
CCACAGCCCTCAGCGTGGAGACAATGTCCACCCCTGACCACTGCATCCTCAACCCCAGCC
TGTCTACCATCATATCACTCAGTGCCCCAATCAGCAGGTCAATCGAAGTGTCCCCAACCT
CTTTCACAAACATCTCAAGATCTTGGTCTTGTATAACAGGTGTGAAGGATGCCAATTTCT
TTCCACATTCCCACAGACCTCCTCTATGCACAACCAGAGGGGCTGGTTCAGTACAGGGAC
CCACCAGTACAAAGTCATACTCTGTAAACTGCAACCTTTCCATATCAACAACAATTTCAA
CAGGGGTCACATGCCCTAGTTGATTTGTGTCAATTAAAAACTCATTAATAATCTCGGTGT
CAACATACCATGCTGATTTGCCCTTAAAAGTGGGTCCTGACAAAACCAGTCTCCAGCAGT
CTGACAAAACACACGGACTCACTGCACCTGAGTACATAACGGATACATCATGTACTAAAT
ACTTGGCCTGTTGATTTATCGAGCCAACATATTCAAGATGGATAGCAAAGCTTTCTTTAA
AACTAGCATCTTGACTTTTAATGCGGAACCTCACTGTCTGGCTCAATTTTGCAGACCCTG
GAGGAAGTGAAGCTACGGCATCAAAGAAATCCTCCAATGAATTAAACTTAGGATCAACCA
GACCTGATGCGATCAATTGATTTTGATTGAATCTAGCTGGCTCAATGTCAAAGTCTATCC
AAGCATAACCCATCATCAGATCATGCTTAAACATTGGCCTTTCAACACCTTTGTAAATAA
CTTTCTCTACAAACGAAGAAAGTGGACCCATTCTTTGCAGCCCTTCACCCTCTGGAACTG
ATGTCTTGTGTGGAAACCATGTAAAGGACCCCAATGTCCTTGTGGTCGCAACAAATGGTC
TCACATAAGACTCAAAATAAATTTGCCTCATGAAGTTGTCAATAGCATCATTAGTGCTCA
CCACTCTTTCTTCCACCATGGGTTCATGTGTCCTACTGTGAGACAACCTCAGCTCAGATG
TTAGCACAATGTAGTGTTCCTCTCTTTTCCATTTTACTATGTGTGAAACAAGAGACAAGG
CTTCACAGTTAACATCTAATGCCACACAGAGGTCTAGAAATTTTATTCTGGGTGACCACT
TCATTTTGGTTGACGCTAGATCGCTCATGAATGGTAATATATGTTTCTCAAACACTGATG
GGTACAGCCTTCTTAAAGAATGAATAATGTGATTCAAGCCAACCCTATCCTCCAATAGTT
TTGATGCAGTTGGCTTCAAGGGAAAATAGTCACAAGGGTTGTGCTTGAAGAAATCCAGCA
CCTTAACTGTCTTAGGTTCCCCTAAGACCCATGCACCCAGCTCTATTGCAGTTGATAAGG
AGATGCACATATAATCCCATAATAAGGGTCTGAAATAACTGACCACACTTTCACTTCCAC
TTCCACTTCTAAGTTCTAGCGGAACTTGCCAATATTGAATGCCATTAGAATTTGTCAACA
ATTTAATTCCTTTGACATCAGAAATCAGAGACTGAATGGACTTGATATACAGATTCTCTT
TGTTTGGTCCCCGAACACATTTGCTACCCAATGTTCTGCATAATCCCACAAAGCCAGATG
CAATGGAACTTTGGAATGCAGATTTGTTGATAGCCTCAGACAGCAATTTTTGTGCACCTC
TAGTGAAAGTGGAAGACAACTTATTTTGGATTGTTTTGACAATGGTAGGAATCTTCTCAT
CATCTAGGTTCACAGCACCTGAATATATTATCTTTTGTCTCAACACCATTCTTAAAGGAT
GATGCGCAGCCAAGTTCAACCAAGAATACTCAAGGTCAGACTCAGATGGGGGCTCAACAT
CTAACAACTCGCAAAGATTTCTTAGTGAGGAAAGGTGCTCACTAGACAAATAGTTTGTTG
TGAATTCCTCATGGAGTTGCCCAGTCTTCAACCTATTGTACAGTTTTCTTAACATAGATC
TAATCTTGCTGCAGCCATTAGGAATCAATCCCTCTATTTGCCTCATAATTCTATAACTAC
GGTTGCCATCTACCCAGTCTCTGACATCTGTCTCGCAGTTCAATAAGAATGGGTCAATGG
GATATCTTGCATATTGCAAAAGACTTAAGGTTCTTTTCTGTATTAAATTGCACAGGTGAA
CAGGGACACCATTCGCAACCGACTGATCAATGATTGTGTCAATTGTTTCTGCCAGTTGGT
GTGGCTCTTTACACCTTATATTGTGAAGAGCTGCTGCAACGAACTTTGTCAACAATGGCA
CTTCATCTCCCCAAACAAAAAATCTAGATTTAAACTCTGCAACAAACCTGCCAATGACAC
TCTTAGGGCTCACAAACTTATTGAGTTGATCACTCATATAATAGTGAAACTCTATTAGAG
TCTTGAATTCTTCTGGGTCTCTTTGCAAAAGCTCTGTGAGAGATTGATCAAAGAGAGAAA
TTTGATCATCACTAGAGGTATAAGCATCTATCGTACCACCACATATACAGCTGATAGCAT
GATTAATGAACCTCTCTGAAATGAGGGCATAAAAATCTGATGTGTTATGTAATATTCCTT
GACCCATGTCCAGTATTGAACTGATGTGAGAAGGCACTACACCAACTTGGAAATTAGAGT
AAAAGAAATCTTCTGTTATTGACTGTTTGGTTTTTTTCCTTAACCCTAGTTGGGCTTTAA
TGAAAGACTTCATCATAGCTGTCACCACATTAAAAGGTATTTCTACCATTTTGTGCATAT
GCCACATAAGTAGGGTTGAAAGATAGTCCCTCCCTTTTATATCAGCTTGCAAGTCCTTTG
AGAGGAAAATTAAATTCTGTAAGACAGTCAAGAATAAAAATGGGCACATCATTGGGCCCC
ACTTACTATGATCCATGCTATAAGAGACATGTGCCAGTGAAACATTCAATTTCATGGAAA
GGATAGCATTTTCAAATTCCTTCTCGTTGTTCAGGCAGCTCCCCGATAACTGTAGGCTTA
TGGCTTCAAAGTAATCTTCTATAAGTCTAGTGAACATCTTTGTTCTAAGATCACCAATAT
ATAATTCTCTGTTACCACCCACCTGTTCTTTATATGACAAAGAAAACTTAAGTCTTCCTG
TATCAGGTCCTACTGAGTCATAGGATTGTGGCGACTCTTGGCTATAAAAACACAAGTTCT
TTAACATTGCTGTGGTACAATTTGTCAGTGACAGAGCCTTACTAAGTGCCTCTGAATTGC
TCTCCCTTTCACTAATTCTCACATCGTCAGAGAGCTTACCCATATCAAACCTGAAATTAA
GGTTCCTTGACTTATAATGAGTGTACCTTCCCATAAGTGTATTTGCATTCATGATCAAGA
GTATGGACTTAAAACACTGAAAGTATTCATGGTTAAAGTATGTCCTTGTTGACACTGCCT
TTGTCAACTCTCCAATAGGACATTGTGACATATGTCCACAGTAAAAATACTTCCCCTTCA
ATCTACTGTTCTCATAGACAGTATTACAGAATTCCTCATAAAATTCACCTGGTAAGGTGT
CATGATCAAAGTCCTCAACCATGTGATTGGATAATTCACCTTTAATCAACCTAATGTAAA
ACTTATTTGAGACAATCTCATCCAGATCATTTATTGATGGCTGGCCGTCACCTTTAGGGC
CTGAGCCTAGTTTGACAGGTTCCTTATACTGATCAACAATTTTTTCAACAGTTTCCTTTA
GCTGGTCAAAATAATCACTTGCACCTCCATCGAGCAGAATTTCGTCTAGGTCAGCCCCAT
CAGCATCACTTTTATGCTGTCCTGATCCCAGGACCAGATTGCTCATTGCCTGCTGTACCT
TGTACTCATAGTCCTGTTTGTTGAGAAGATACTTTCCCTTTCTTGAGAAGACTTCAGTGA
GCTGCGACACGGCCAGTGCTGTGAGCTTATTGAAGTCATAATTTAATATTCTGGAACCAT
CTGTGTATTTATTGACAACAACACTCTTATTGCTGGCTAGGTCCAAAGCTGTGGCACAGC
CACTGGTGATGAGAGGGTCTTTGATTTCCCTTTTTACTTCCTTCTCCTTGAATAGTGAAC
CATTGTTAAAGGAGGACGTAAGGAGGGATAAATACTTCTTTGAAACACCAGGCTTTTTAT
AGTCTGGTCCCTCGACGCTTGTGCATCCAACTTTACTTAAAAACTTTTTTGCATTGTAGA
CCATATCATCCAATTCCTCCTCAGTGGCTGTGTCTGCAGGGTTAGTGCTCACGTGACCAA
ATTTTACCTTTGGTTCCAGAAATTTTTCAAAACATTTAATCTGATCTGTTAATCTATCTG
GTGTTTCTTTTGTAATAAAATGACACATGTAGGAAACATTCAAAATGAATTTGAACCTAT
TAGTCATCATGCTCTTCACATCCTCGGATAAAACCAGATTCATTAACATCCTTGTTAATC
TATAGAGCAGGAACTCAACATCAGTGATTAATTCCTCCCTTATTTTGTCAATAAGATCCT
TATGATGATAATCTGACACATAAGCCATTATGAAGTACCTAAGATTCTGGAGGAGCTTTT
GAGAACGTTTGCTAGGGTGAGCTAAGATTAAAATCAGGATCATCTTTGTCAAAGATCTGA
TGTTGTTCAACTGCCCTTCCAGCTCACTGCACCCTTCTATCCAAGAAATCATGGTGCTTA
CTGTTGTTTGTAAAACCTCAGCTGAAAATATTGCTGGAAAATATCTTTTAGGATCAGCAT
AAAATGAGCACACCTCACCAACTTTGTTGTCATTAATAGCATAGCACTTTGAGCACTCCC
CTGTCTTTTGATAAATCAGTTGAAATGCAGTGTTACCCAAAGAAAACTCTTGACAATATG
CTTCTTTGCATCTGACCACATGATACCTTGCGGGTCCAAATTCATTCTGTCTCAACTTCA
CGGTAGAAGAAGTTTTCATGGAGTTCACCAAAGCGAGGCTCAATGAAGAAAGTCTCTCTA
AATCAATGGTTCCCAGTAGTTCCACATCCCCCATCACATAAGGGAATGTTTCTTCCTCTG
TTCTCTGATAACTGATTGTAGGGACAACTCCAGAGACATCAAAGTCCATAATCAAATCAT
AACTGTTAGGGCAAATCACCTCCATATCAATCTTGTAGTGATCCACACTGATCCCAACAT
CCCTTAAAGCAGTGGTGGCCTTCAAAATGGTTTTCTGGAATATTGAATTAAGAATTTGAT
TCTTACTCAAGCACTGGGAGGACTGTGTGACTCTAGATCTTTCAGCCTGTTGCCTCCGCT
CAACCCATTTCTTGAGATCCCTCTTTGTTGACTCCAAAGAAACTAGTCTATCATTAACAC
TTATAAAGCAAGATCCCAACCACCCTTTTAAACACTTTTGTTTCATTAGGTCATGTTTAC
TTGCAAGGAGAATTAATGCATCAAAAATTAATAGAAGTTTCCTCCTTGTGTTCAATATCC
TCAGAGATTTTACTTTATTTAGGAATGATCTCCAGCATTGCACTTGACATTCTCCAGTGG
TTTGGTTTTCCCCTTTTTCATTCCCCTCGCCAACATTCGCATACAAAAATCTCAATATTG
GTGATGCTCTCTTGAACTGATAGATTAAGTGTTCGATATTGTCTTCTGCAGCTACCTTAT
CAGCGTACAAATTATTAAGTTCATTAAGCAACTGGCTCTTATCAACCTTTATAAACTGAC
CTTCTATCTCTCCTTTCCTCAATCTGTTCCTAAACACTTGATACTCCTCTTCGATCTGCA
GCTTTACTTCATGAGCTGTTAACTTATTGTTGATGCCTTGGTGACATGAGGCAATCACTT
CCTCATAATGATTAGAGCGATTGTCCATCAGAATGTTTAAACTCTCCACCCCTGATAATC
TACTTGAGGTCATAGATAAGGATTCACAGAGTCTGCTATACTCTGACTCTTCGAAAAGTG
AATTGCTCTCCTGTGCATACTTTAAAAGTGAGAAGAGCGTATCCCTCAGCTTGTCATTGA
CCCAGTCAGGTATTTGTTCATTATAGAATGATGTTCTCCCATCAATAAGTGGTATTAAAT
TGATATCGACACTCTTCAAGTCTTCTTTCAGCTGTTCTAATTTTTTGAAGTCCTCAATGT
ACTTCTGCTCAAAGTTAGCGGGAGATGACCTAACAAAGCATTCCAGCAGTATTAGAACAT
TGCCCGTCAGTTTGTAACCGTCCGGTACCACAAAACATAGTGAAGGAGTCAAGATTCCAT
GGTCATGGAGAATTCTTTCCACAGATTTGCCCTCACTGTTATGTTCGCAACCATTTGCGT
TGCAGGAATCAATCTCAATACAGAGGGACAAGAGTTTCAATCCTTCCATTAATAGCATCC
TGGGCTCTGTCTGCACAAGAAATGCCAACTTCTGTCTTGATAATCTCTCGTTGTCCACTA
GGTACTTTGATACTAAGTCTTTGACATAGGCTATATCTTCCTCCATGTTTGGCTGCAGGT
GTGGTGATCAGAACCCACAAAACATGTGGTCTGCTAGAGCAATGATTCACTATAGGACAA
GGTCCTGTAGGAGGCACAGGAGACACAAGAGGTAATAAAAGACAATAAAATTAGATAGCC
TTAATGCCTAGGATCCTCGGGGCC
>Scaffold_from_SRR1594698.fastqsanger_guided_by_NC_004297.1
CGCACCGGGGATCCTAGGCAATTTGGTTGTTCTTTCTGAGGTATTATGCGTTGTACTCCT
CCAAATGGGAAACAAGCAAGCCAAAGCCCCAGAAGCAAAAGAACAGCCCGAGAGCCAGCC
TAATCCCAGATGCCACACATCTAGGGCCACAGTTCTGCAAGAGCTGCTGGTTCGAAAACA
AGGGCCTGGTTGAGTGCAACAACCACTATCTGTGTCTCAACTGCCTCACCTTACTTCTAA
GTGTCAGTAACAGGTGCCCCATTTGCAAGATGCCTCTTCCTACAAAACTGAGACCATCAG
CCACTCCAACAGCACCTCCAACTGAAGCAGCGGACAGCATCAGACCTCCACCCTACCATC
CCTGAATCTCCCATCCGCCCCCACCACTCCCACTCTCCCCCCGACACCCCCCGGGGGGAC
CCCCCGCCGGGGGCCCCCCCGGGGGAGCCAACCCTCTCTAAGAGACTACTCAATGTCCTC
AATGCATTCATCCCTCCTAGTCAACTCCTCACATGTTCTGCCCTTCAGTCTCAATTTACC
ACTACTTGACTGTATCATCACCTTCCCCTTGGACTTACTATAACAGAGAGCATAACCCTT
GAATTCCACCCAGTTGTCCACTGCCTCAAGAACCGCACTCAAAATCCCCTCATAATCAGG
CACCACAGCCCTCAGCGTGGAGACAATGTCCACCCCTGACCACTGCATCCTCAACCCCAG
CCTGTCTACCATCATATCACTCAGTGCCCCAATCAGCAGGTCAATCGAAGTGTCCCCAAC
CTCTTTCACAAACATCTCAAGATCTTGGTCTTGTATAACAGGTGTGAAGGATGCCAATTT
CTTTCCACATTCCCACAGACCTCCTCTATGCACAACCAGAGGGGCTGGTTCAGTACAGGG
ACCCACCAGTACAAAGTCATACTCTGTAAACTGCAACCTTTCCATATCAACAACAATTTC
AACAGGGGTCACATGCCCTAGTTGATTTGTGTCAATTAAAAACTCATTAATAATCTCGGT
GTCAACATACCATGCTGATTTGCCCTTAAAAGTGGGTCCTGACAAAACCAGTCTCCAGCA
GTCTGACAAAACACACGGACTCACTGCACCTGAGTACATAACGGATACATCATGTACTAA
ATACTTGGCCTGTTGATTTATCGAGCCAACATATTCAAGATGGATAGCAAAGCTTTCTTT
AAAACTAGCATCTTGACTTTTAATGCGGAACCTCACTGTCTGGCTCAATTTTGCAGACCC
TGGAGGAAGTGAAGCTACGGCATCAAAGAAATCCTCCAATGAATTAAACTTAGGATCAAC
CAGACCTGATGCGATCAATTGATTTTGATTGAATCTAGCTGGCTCAATGTCAAAGTCTAT
CCAAGCATAACCCATCATCAGATCATGCTTAAACATTGGCCTTTCAACACCTTTGTAAAT
AACTTTCTCTACAAACGAAGAAAGTGGACCCATTCTTTGCAGCCCTTCACCCTCTGGAAC
TGATGTCTTGTGTGGAAACCATGTAAAGGACCCCAATGTCCTTGTGGTCGCAACAAATGG
TCTCACATAAGACTCAAAATAAATTTGCCTCATGAAGTTGTCAATAGCATCATTAGTGCT
CACCACTCTTTCTTCCACCATGGGTTCATGTGTCCTACTGTGAGACAACCTCAGCTCAGA
TGTTAGCACAATGTAGTGTTCCTCTCTTTTCCATTTTACTATGTGTGAAACAAGAGACAA
GGCTTCACAGTTAACATCTAATGCCACACAGAGGTCTAGAAATTTTATTCTGGGTGACCA
CTTCATTTTGGTTGACGCTAGATCGCTCATGAATGGTAATATATGTTTCTCAAACACTGA
TGGGTACAGCCTTCTTAAAGAATGAATAATGTGATTCAAGCCAACCCTATCCTCCAATAG
TTTTGATGCAGTTGGCTTCAAGGGAAAATAGTCACAAGGGTTGTGCTTGAAGAAATCCAG
CACCTTAACTGTCTTAGGTTCCCCTAAGACCCATGCACCCAGCTCTATTGCAGTTGATAA
GGAGATGCACATATAATCCCATAATAAGGGTCTGAAATAACTGACCACACTTTCACTTCC
ACTTCCACTTCTAAGTTCTAGCGGAACTTGCCAATATTGAATGCCATTAGAATTTGTCAA
CAATTTAATTCCTTTGACATCAGAAATCAGAGACTGAATGGACTTGATATACAGATTCTC
TTTGTTTGGTCCCCGAACACATTTGCTACCCAATGTTCTGCATAATCCCACAAAGCCAGA
TGCAATGGAACTTTGGAATGCAGATTTGTTGATAGCCTCAGACAGCAATTTTTGTGCACC
TCTAGTGAAAGTGGAAGACAACTTATTTTGGATTGTTTTGACAATGGTAGGAATCTTCTC
ATCATCTAGGTTCACAGCACCTGAATATATTATCTTTTGTCTCAACACCATTCTTAAAGG
ATGATGCGCAGCCAAGTTCAACCAAGAATACTCAAGGTCAGACTCAGATGGGGGCTCAAC
ATCTAACAACTCGCAAAGATTTCTTAGTGAGGAAAGGTGCTCACTAGACAAATAGTTTGT
TGTGAATTCCTCATGGAGTTGCCCAGTCTTCAACCTATTGTACAGTTTTCTTAACATAGA
TCTAATCTTGCTGCAGCCATTAGGAATCAATCCCTCTATTTGCCTCATAATTCTATAACT
ACGGTTGCCATCTACCCAGTCTCTGACATCTGTCTCGCAGTTCAATAAGAATGGGTCAAT
GGGATATCTTGCATATTGCAAAAGACTTAAGGTTCTTTTCTGTATTAAATTGCACAGGTG
AACAGGGACACCATTCGCAACCGACTGATCAATGATTGTGTCAATTGTTTCTGCCAGTTG
GTGTGGCTCTTTACACCTTATATTGTGAAGAGCTGCTGCAACGAACTTTGTCAACAATGG
CACTTCATCTCCCCAAACAAAAAATCTAGATTTAAACTCTGCAACAAACCTGCCAATGAC
ACTCTTAGGGCTCACAAACTTATTGAGTTGATCACTCATATAATAGTGAAACTCTATTAG
AGTCTTGAATTCTTCTGGGTCTCTTTGCAAAAGCTCTGTGAGAGATTGATCAAAGAGAGA
AATTTGATCATCACTAGAGGTATAAGCATCTATCGTACCACCACATATACAGCTGATAGC
ATGATTAATGAACCTCTCTGAAATGAGGGCATAAAAATCTGATGTGTTATGTAATATTCC
TTGACCCATGTCCAGTATTGAACTGATGTGAGAAGGCACTACACCAACTTGGAAATTAGA
GTAAAAGAAATCTTCTGTTATTGACTGTTTGGTTTTTTTCCTTAACCCTAGTTGGGCTTT
AATGAAAGACTTCATCATAGCTGTCACCACATTAAAAGGTATTTCTACCATTTTGTGCAT
ATGCCACATAAGTAGGGTTGAAAGATAGTCCCTCCCTTTTATATCAGCTTGCAAGTCCTT
TGAGAGGAAAATTAAATTCTGTAAGACAGTCAAGAATAAAAATGGGCACATCATTGGGCC
CCACTTACTATGATCCATGCTATAAGAGACATGTGCCAGTGAAACATTCAATTTCATGGA
AAGGATAGCATTTTCAAATTCCTTCTCGTTGTTCAGGCAGCTCCCCGATAACTGTAGGCT
TATGGCTTCAAAGTAATCTTCTATAAGTCTAGTGAACATCTTTGTTCTAAGATCACCAAT
ATATAATTCTCTGTTACCACCCACCTGTTCTTTATATGACAAAGAAAACTTAAGTCTTCC
TGTATCAGGTCCTACTGAGTCATAGGATTGTGGCGACTCTTGGCTATAAAAACACAAGTT
CTTTAACATTGCTGTGGTACAATTTGTCAGTGACAGAGCCTTACTAAGTGCCTCTGAATT
GCTCTCCCTTTCACTAATTCTCACATCGTCAGAGAGCTTACCCATATCAAACCTGAAATT
AAGGTTCCTTGACTTATAATGAGTGTACCTTCCCATAAGTGTATTTGCATTCATGATCAA
GAGTATGGACTTAAAACACTGAAAGTATTCATGGTTAAAGTATGTCCTTGTTGACACTGC
CTTTGTCAACTCTCCAATAGGACATTGTGACATATGTCCACAGTAAAAATACTTCCCCTT
CAATCTACTGTTCTCATAGACAGTATTACAGAATTCCTCATAAAATTCACCTGGTAAGGT
GTCATGATCAAAGTCCTCAACCATGTGATTGGATAATTCACCTTTAATCAACCTAATGTA
AAACTTATTTGAGACAATCTCATCCAGATCATTTATTGATGGCTGGCCGTCACCTTTAGG
GCCTGAGCCTAGTTTGACAGGTTCCTTATACTGATCAACAATTTTTTCAACAGTTTCCTT
TAGCTGGTCAAAATAATCACTTGCACCTCCATCGAGCAGAATTTCGTCTAGGTCAGCCCC
ATCAGCATCACTTTTATGCTGTCCTGATCCCAGGACCAGATTGCTCATTGCCTGCTGTAC
CTTGTACTCATAGTCCTGTTTGTTGAGAAGATACTTTCCCTTTCTTGAGAAGACTTCAGT
GAGCTGCGACACGGCCAGTGCTGTGAGCTTATTGAAGTCATAATTTAATATTCTGGAACC
ATCTGTGTATTTATTGACAACAACACTCTTATTGCTGGCTAGGTCCAAAGCTGTGGCACA
GCCACTGGTGATGAGAGGGTCTTTGATTTCCCTTTTTACTTCCTTCTCCTTGAATAGTGA
ACCATTGTTAAAGGAGGACGTAAGGAGGGATAAATACTTCTTTGAAACACCAGGCTTTTT
ATAGTCTGGTCCCTCGACGCTTGTGCATCCAACTTTACTTAAAAACTTTTTTGCATTGTA
GACCATATCATCCAATTCCTCCTCAGTGGCTGTGTCTGCAGGGTTAGTGCTCACGTGACC
AAATTTTACCTTTGGTTCCAGAAATTTTTCAAAACATTTAATCTGATCTGTTAATCTATC
TGGTGTTTCTTTTGTAATAAAATGACACATGTAGGAAACATTCAAAATGAATTTGAACCT
ATTAGTCATCATGCTCTTCACATCCTCGGATAAAACCAGATTCATTAACATCCTTGTTAA
TCTATAGAGCAGGAACTCAACATCAGTGATTAATTCCTCCCTTATTTTGTCAATAAGATC
CTTATGATGATAATCTGACACATAAGCCATTATGAAGTACCTAAGATTCTGGAGGAGCTT
TTGAGAACGTTTGCTAGGGTGAGCTAAGATTAAAATCAGGATCATCTTTGTCAAAGATCT
GATGTTGTTCAACTGCCCTTCCAGCTCACTGCACCCTTCTATCCAAGAAATCATGGTGCT
TACTGTTGTTTGTAAAACCTCAGCTGAAAATATTGCTGGAAAATATCTTTTAGGATCAGC
ATAAAATGAGCACACCTCACCAACTTTGTTGTCATTAATAGCATAGCACTTTGAGCACTC
CCCTGTCTTTTGATAAATCAGTTGAAATGCAGTGTTACCCAAAGAAAACTCTTGACAATA
TGCTTCTTTGCATCTGACCACATGATACCTTGCGGGTCCAAATTCATTCTGTCTCAACTT
CACGGTAGAAGAAGTTTTCATGGAGTTCACCAAAGCGAGGCTCAATGAAGAAAGTCTCTC
TAAATCAATGGTTCCCAGTAGTTCCACATCCCCCATCACATAAGGGAATGTTTCTTCCTC
TGTTCTCTGATAACTGATTGTAGGGACAACTCCAGAGACATCAAAGTCCATAATCAAATC
ATAACTGTTAGGGCAAATCACCTCCATATCAATCTTGTAGTGATCCACACTGATCCCAAC
ATCCCTTAAAGCAGTGGTGGCCTTCAAAATGGTTTTCTGGAATATTGAATTAAGAATTTG
ATTCTTACTCAAGCACTGGGAGGACTGTGTGACTCTAGATCTTTCAGCCTGTTGCCTCCG
CTCAACCCATTTCTTGAGATCCCTCTTTGTTGACTCCAAAGAAACTAGTCTATCATTAAC
ACTTATAAAGCAAGATCCCAACCACCCTTTTAAACACTTTTGTTTCATTAGGTCATGTTT
ACTTGCAAGGAGAATTAATGCATCAAAAATTAATAGAAGTTTCCTCCTTGTGTTCAATAT
CCTCAGAGATTTTACTTTATTTAGGAATGATCTCCAGCATTGCACTTGACATTCTCCAGT
GGTTTGGTTTTCCCCTTTTTCATTCCCCTCGCCAACATTCGCATACAAAAATCTCAATAT
TGGTGATGCTCTCTTGAACTGATAGATTAAGTGTTCGATATTGTCTTCTGCAGCTACCTT
ATCAGCGTACAAATTATTAAGTTCATTAAGCAACTGGCTCTTATCAACCTTTATAAACTG
ACCTTCTATCTCTCCTTTCCTCAATCTGTTCCTAAACACTTGATACTCCTCTTCGATCTG
CAGCTTTACTTCATGAGCTGTTAACTTATTGTTGATGCCTTGGTGACATGAGGCAATCAC
TTCCTCATAATGATTAGAGCGATTGTCCATCAGAATGTTTAAACTCTCCACCCCTGATAA
TCTACTTGAGGTCATAGATAAGGATTCACAGAGTCTGCTATACTCTGACTCTTCGAAAAG
TGAATTGCTCTCCTGTGCATACTTTAAAAGTGAGAAGAGCGTATCCCTCAGCTTGTCATT
GACCCAGTCAGGTATTTGTTCATTATAGAATGATGTTCTCCCATCAATAAGTGGTATTAA
ATTGATATCGACACTCTTCAAGTCTTCTTTCAGCTGTTCTAATTTTTTGAAGTCCTCAAT
GTACTTCTGCTCAAAGTTAGCGGGAGATGACCTAACAAAGCATTCCAGCAGTATTAGAAC
ATTGCCCGTCAGTTTGTAACCGTCCGGTACCACAAAACATAGTGAAGGAGTCAAGATTCC
ATGGTCATGGAGAATTCTTTCCACAGATTTGCCCTCACTGTTATGTTCGCAACCATTTGC
GTTGCAGGAATCAATCTCAATACAGAGGGACAAGAGTTTCAATCCTTCCATTAATAGCAT
CCTGGGCTCTGTCTGCACAAGAAATGCCAACTTCTGTCTTGATAATCTCTCGTTGTCCAC
TAGGTACTTTGATACTAAGTCTTTGACATAGGCTATATCTTCCTCCATGTTGGCTGCAGG
TGTGGTGATCAGAACCCACAAAACATGTGGTCTGCTAGAGCAATGATTCACTATAGGACA
AGGTCCTGTAGGAGGCACAGGAGACACAAGAGGTAATAAAAGACAATAAAATTAGATAGC
CTTAATGCCTAGGATCCTCGGTGG
>Scaffold_from_SRR1595835.fastqsanger_guided_by_NC_004297.1
CGCACCGGGGATCCTAGGCATTTTTGGTTGTCTTTCTGAGGTATTATGCGTTGTACTCCT
CCAAATGGGAAACAAGCAAGCCAAAGCCCCAGAAGCAAAAGACAGCCCGAGAGCCAGCCT
AATCCCAGATGCCACACATCTAGGGCCACAGTTCTGCAAGAGCTGCTGGTTCGAAAACAA
GGGCCTGGTTGAGTGCAACAACCACTATCTGTGTCTCAACTGCCTCACCTTACTTCTAAG
TGTCAGTAACAGGTGCCCCATTTGCAAGATGCCTCTTCCTACAAAACTGAGACCATCAGC
CACTCCAACAGCACCTCCAACTGAAGCAGCGGACAGCATCAGACCTCCACCCTACCATCC
CTGAATCTCCCATCCGCCCCCACCACTCCCACTCTCCCCCCGACACCCCCCGGGGGGACC
CCCCGCCGGGGGCCCCCCCGGGGGAGCCAACCCTCTCTAAGAGACTACTCAATGTCCTCA
ATGCATTCATCCCTCCTAGTCAACTCCTCACATGTTCTGCCCTTCAGTCTCAATTTACCA
CTACTTGACTGTATCATCACCTTCCCCTTGGACTTACTATAACAGAGAGCATAACCCTTG
AATTCCACCCAGTTGTCCACTGCCTCAAGAACCGCACTCAAAATCCCCTCATAATCAGGC
ACCACAGCCCTCAGCGTGGAGACAATGTCCACCCCTGACCACTGCATCCTCAACCCCAGC
CTGTCTACCATCATATCACTCAGTGCCCCAATCAGCAGGTCAATCGAAGTGTCCCCAACC
TCTTTCACAAACATCTCAAGATCTTGGTCTTGTATAACAGGTGTGAAGGATGCCAATTTC
TTTCCACATTCCCACAGACCTCCTCTATGCACAACCAGAGGGGCTGGTTCAGTACAGGGA
CCCACCAGTACAAAGTCATACTCTGTAAACTGCAACCTTTCCATATCAACAACAATTTCA
ACAGGGGTCACATGCCCTAGTTGATTTGTGTCAATTAAAAACTCATTAATAATCTCGGTG
TCAACATACCATGCTGATTTGCCCTTAAAAGTGGGTCCTGACAAAACCAGTCTCCAGCAG
TCTGACAAAACACACGGACTCACTGCACCTGAGTACATAACGGATACATCATGTACTAAA
TACTTGGCCTGTTGATTTATCGAGCCAACATATTCAAGATGGATAGCAAAGCTTTCTTTA
AAACTAGCATCTTGACTTTTAATGCGGAACCTCACTGTCTGGCTCAATTTTGCAGACCCT
GGAGGAAGTGAAGCTACGGCATCAAAGAAATCCTCCAATGAATTAAACTTAGGATCAACC
AGACCTGATGCGATCAATTGATTTTGATTGAATCTAGCTGGCTCAATGTCAAAGTCTATC
CAAGCATAACCCATCATCAGATCATGCTTAAACATTGGCCTTTCAACACCTTTGTAAATA
ACTTTCTCTACAAACGAAGAAAGTGGACCCATTCTTTGCAGCCCTTCACCCTCTGGAACT
GATGTCTTGTGTGGAAACCATGTAAAGGACCCCAATGTCCTTGTGGTCGCAACAAATGGT
CTCACATAAGACTCAAAATAAATTTGCCTCATGAAGTTGTCAATAGCATCATTAGTGCTC
ACCACTCTTTCTTCCACCATGGGTTCATGTGTCCTACTGTGAGACAACCTCAGCTCAGAT
GTTAGCACAATGTAGTGTTCCTCTCTTTTCCATTTTACTATGTGTGAAACAAGAGACAAG
GCTTCACAGTTAACATCTAATGCCACACAGAGGTCTAGAAATTTTATTCTGGGTGACCAC
TTCATTTTGGTTGACGCTAGATCGCTCATGAATGGTAATATATGTTTCTCAAACACTGAT
GGGTACAGCCTTCTTAAAGAATGAATAATGTGATTCAAGCCAACCCTATCCTCCAATAGT
TTTGATGCAGTTGGCTTCAAGGGAAAATAGTCACAAGGGTTGTGCTTGAAGAAATCCAGC
ACCTTAACTGTCTTAGGTTCCCCTAAGACCCATGCACCCAGCTCTATTGCAGTTGATAAG
GAGATGCACATATAATCCCATAATAAGGGTCTGAAATAACTGACCACACTTTCACTTCCA
CTTCCACTTCTAAGTTCTAGCGGAACTTGCCAATATTGAATGCCATTAGAATTTGTCAAC
AATTTAATTCCTTTGACATCAGAAATCAGAGACTGAATGGACTTGATATACAGATTCTCT
TTGTTTGGTCCCCGAACACATTTGCTACCCAATGTTCTGCATAATCCCACAAAGCCAGAT
GCAATGGAACTTTGGAATGCAGATTTGTTGATAGCCTCAGACAGCAATTTTTGTGCACCT
CTAGTGAAAGTGGAAGACAACTTATTTTGGATTGTTTTGACAATGGTAGGAATCTTCTCA
TCATCTAGGTTCACAGCACCTGAATATATTATCTTTTGTCTCAACACCATTCTTAAAGGA
TGATGCGCAGCCAAGTTCAACCAAGAATACTCAAGGTCAGACTCAGATGGGGGCTCAACA
TCTAACAACTCGCAAAGATTTCTTAGTGAGGAAAGGTGCTCACTAGACAAATAGTTTGTT
GTGAATTCCTCATGGAGTTGCCCAGTCTTCAACCTATTGTACAGTTTTCTTAACATAGAT
CTAATCTTGCTGCAGCCATTAGGAATCAATCCCTCTATTTGCCTCATAATTCTATAACTA
CGGTTGCCATCTACCCAGTCTCTGACATCTGTCTCGCAGTTCAATAAGAATGGGTCAATG
GGATATCTTGCATATTGCAAAAGACTTAAGGTTCTTTTCTGTATTAAATTGCACAGGTGA
ACAGGGACACCATTCGCAACCGACTGATCAATGATTGTGTCAATTGTTTCTGCCAGTTGG
TGTGGCTCTTTACACCTTATATTGTGAAGAGCTGCTGCAACGAACTTTGTCAACAATGGC
ACTTCATCTCCCCAAACAAAAAATCTAGATTTAAACTCTGCAACAAACCTGCCAATGACA
CTCTTAGGGCTCACAAACTTATTGAGTTGATCACTCATATAATAGTGAAACTCTATTAGA
GTCTTGAATTCTTCTGGGTCTCTTTGCAAAAGCTCTGTGAGAGATTGATCAAAGAGAGAA
ATTTGATCATCACTAGAGGTATAAGCATCTATCGTACCACCACATATACAGCTGATAGCA
TGATTAATGAACCTCTCTGAAATGAGGGCATAAAAATCTGATGTGTTATGTAATATTCCT
TGACCCATGTCCAGTATTGAACTGATGTGAGAAGGCACTACACCAACTTGGAAATTAGAG
TAAAAGAAATCTTCTGTTATTGACTGTTTGGTTTTTTTCCTTAACCCTAGTTGGGCTTTA
ATGAAAGACTTCATCATAGCTGTCACCACATTAAAAGGTATTTCTACCATTTTGTGCATA
TGCCACATAAGTAGGGTTGAAAGATAGTCCCTCCCTTTTATATCAGCTTGCAAGTCCTTT
GAGAGGAAAATTAAATTCTGTAAGACAGTCAAGAATAAAAATGGGCACATCATTGGGCCC
CACTTACTATGATCCATGCTATAAGAGACATGTGCCAGTGAAACATTCAATTTCATGGAA
AGGATAGCATTTTCAAATTCCTTCTCGTTGTTCAGGCAGCTCCCCGATAACTGTAGGCTT
ATGGCTTCAAAGTAATCTTCTATAAGTCTAGTGAACATCTTTGTTCTAAGATCACCAATA
TATAATTCTCTGTTACCACCCACCTGTTCTTTATATGACAAAGAAAACTTAAGTCTTCCT
GTATCAGGTCCTACTGAGTCATAGGATTGTGGCGACTCTTGGCTATAAAAACACAAGTTC
TTTAACATTGCTGTGGTACAATTTGTCAGTGACAGAGCCTTACTAAGTGCCTCTGAATTG
CTCTCCCTTTCACTAATTCTCACATCGTCAGAGAGCTTACCCATATCAAACCTGAAATTA
AGGTTCCTTGACTTATAATGAGTGTACCTTCCCATAAGTGTATTTGCATTCATGATCAAG
AGTATGGACTTAAAACACTGAAAGTATTCATGGTTAAAGTATGTCCTTGTTGACACTGCC
TTTGTCAACTCTCCAATAGGACATTGTGACATATGTCCACAGTAAAAATACTTCCCCTTC
AATCTACTGTTCTCATAGACAGTATTACAGAATTCCTCATAAAATTCACCTGGTAAGGTG
TCATGATCAAAGTCCTCAACCATGTGATTGGATAATTCACCTTTAATCAACCTAATGTAA
AACTTATTTGAGACAATCTCATCCAGATCATTTATTGATGGCTGGCCGTCACCTTTAGGG
CCTGAGCCTAGTTTGACAGGTTCCTTATACTGATCAACAATTTTTTCAACAGTTTCCTTT
AGCTGGTCAAAATAATCACTTGCACCTCCATCGAGCAGAATTTCGTCTAGGTCAGCCCCA
TCAGCATCACTTTTATGCTGTCCTGATCCCAGGACCAGATTGCTCATTGCCTGCTGTACC
TTGTACTCATAGTCCTGTTTGTTGAGAAGATACTTTCCCTTTCTTGAGAAGACTTCAGTG
AGCTGCGACACGGCCAGTGCTGTGAGCTTATTGAAGTCATAATTTAATATTCTGGAACCA
TCTGTGTATTTATTGACAACAACACTCTTATTGCTGGCTAGGTCCAAAGCTGTGGCACAG
CCACTGGTGATGAGAGGGTCTTTGATTTCCCTTTTTACTTCCTTCTCCTTGAATAGTGAA
CCATTGTTAAAGGAGGACGTAAGGAGGGATAAATACTTCTTTGAAACACCAGGCTTTTTA
TAGTCTGGTCCCTCGACGCTTGTGCATCCAACTTTACTTAAAAACTTTTTTGCATTGTAG
ACCATATCATCCAATTCCTCCTCAGTGGCTGTGTCTGCAGGGTTAGTGCTCACGTGACCA
AATTTTACCTTTGGTTCCAGAAATTTTTCAAAACATTTAATCTGATCTGTTAATCTATCT
GGTGTTTCTTTTGTAATAAAATGACACATGTAGGAAACATTCAAAATGAATTTGAACCTA
TTAGTCATCATGCTCTTCACATCCTCGGATAAAACCAGATTCATTAACATCCTTGTTAAT
CTATAGAGCAGGAACTCAACATCAGTGATTAATTCCTCCCTTATTTTGTCAATAAGATCC
TTATGATGATAATCTGACACATAAGCCATTATGAAGTACCTAAGATTCTGGAGGAGCTTT
TGAGAACGTTTGCTAGGGTGAGCTAAGATTAAAATCAGGATCATCTTTGTCAAAGATCTG
ATGTTGTTCAACTGCCCTTCCAGCTCACTGCACCCTTCTATCCAAGAAATCATGGTGCTT
ACTGTTGTTTGTAAAACCTCAGCTGAAAATATTGCTGGAAAATATCTTTTAGGATCAGCA
TAAAATGAGCACACCTCACCAACTTTGTTGTCATTAATAGCATAGCACTTTGAGCACTCC
CCTGTCTTTTGATAAATCAGTTGAAATGCAGTGTTACCCAAAGAAAACTCTTGACAATAT
GCTTCTTTGCATCTGACCACATGATACCTTGCGGGTCCAAATTCATTCTGTCTCAACTTC
ACGGTAGAAGAAGTTTTCATGGAGTTCACCAAAGCGAGGCTCAATGAAGAAAGTCTCTCT
AAATCAATGGTTCCCAGTAGTTCCACATCCCCCATCACATAAGGGAATGTTTCTTCCTCT
GTTCTCTGATAACTGATTGTAGGGACAACTCCAGAGACATCAAAGTCCATAATCAAATCA
TAACTGTTAGGGCAAATCACCTCCATATCAATCTTGTAGTGATCCACACTGATCCCAACA
TCCCTTAAAGCAGTGGTGGCCTTCAAAATGGTTTTCTGGAATATTGAATTAAGAATTTGA
TTCTTACTCAAGCACTGGGAGGACTGTGTGACTCTAGATCTTTCAGCCTGTTGCCTCCGC
TCAACCCATTTCTTGAGATCCCTCTTTGTTGACTCCAAAGAAACTAGTCTATCATTAACA
CTTATAAAGCAAGATCCCAACCACCCTTTTAAACACTTTTGTTTCATTAGGTCATGTTTA
CTTGCAAGGAGAATTAATGCATCAAAAATTAATAGAAGTTTCCTCCTTGTGTTCAATATC
CTCAGAGATTTTACTTTATTTAGGAATGATCTCCAGCATTGCACTTGACATTCTCCAGTG
GTTTGGTTTTCCCCTTTTTCATTCCCCTCGCCAACATTCGCATACAAAAATCTCAATATT
GGTGATGCTCTCTTGAACTGATAGATTAAGTGTTCGATATTGTCTTCTGCAGCTACCTTA
TCAGCGTACAAATTATTAAGTTCATTAAGCAACTGGCTCTTATCAACCTTTATAAACTGA
CCTTCTATCTCTCCTTTCCTCAATCTGTTCCTAAACACTTGATACTCCTCTTCGATCTGC
AGCTTTACTTCATGAGCTGTTAACTTATTGTTGATGCCTTGGTGACATGAGGCAATCACT
TCCTCATAATGATTAGAGCGATTGTCCATCAGAATGTTTAAACTCTCCACCCCTGATAAT
CTACTTGAGGTCATAGATAAGGATTCACAGAGTCTGCTATACTCTGACTCTTCGAAAAGT
GAATTGCTCTCCTGTGCATACTTTAAAAGTGAGAAGAGCGTATCCCTCAGCTTGTCATTG
ACCCAGTCAGGTATTTGTTCATTATAGAATGATGTTCTCCCATCAATAAGTGGTATTAAA
TTGATATCGACACTCTTCAAGTCTTCTTTCAGCTGTTCTAATTTTTTGAAGTCCTCAATG
TACTTCTGCTCAAAGTTAGCGGGAGATGACCTAACAAAGCATTCCAGCAGTATTAGAACA
TTGCCCGTCAGTTTGTAACCGTCCGGTACCACAAAACATAGTGAAGGAGTCAAGATTCCA
TGGTCATGGAGAATTCTTTCCACAGATTTGCCCTCACTGTTATGTTCGCAACCATTTGCG
TTGCAGGAATCAATCTCAATACAGAGGGACAAGAGTTTCAATCCTTCCATTAATAGCATC
CTGGGCTCTGTCTGCACAAGAAATGCCAACTTCTGTCTTGATAATCTCTCGTTGTCCACT
AGGTACTTTGATACTAAGTCTTTGACATAGGCTATATCTTCCTCCATGTTTGGCTGCAGG
TGTGGTGATCAGAACCCACAAAACATGTGGTCTGCTAGAGCAATGATTCACTATAGGACA
AGGTCCTGTAGGAGGCACAGGAGACACAAGAGGTAATAAAAGACAATAAAATTAGATAGC
CTTAATGCCTAGGATCCTCGGTGCGG
>Scaffold_from_SRR1594671.fastqsanger_guided_by_NC_004297.1
cGCACCGGGGATCCTAGGCATTTAGGTTGtctttttttgaggccttgtgcgctgtacttc
tccaaatgggaaacaagcaagccaaagccccagaatcaaaagacagtccgagagccagcc
tgatcccagatgccacacatctagggccacagttctgtaagagctgctggttcgaaaaca
agggcctggttgagtgcaacaaccactatctgtgtctcaactgcctcaccttacttctaa
gtgtcagcaacaggtgtcccatttgcaagatgcctctccccacaaaactgagaccatcag
ccgctccaacagcacctccaaccggagcagcggacagcatcagacccccaccctacagtc
cctgaatctcccaccgacccccaccactcccatcctccccccgacaccccccggggggac
cccccgccgggggcccccccgggggagccaaccatcaccaaaaaactactcaatgtcttc
gatgcattcatccttcctagtcagctcctcacatgttctgcccttcaatctcaatttacc
accacttgattgtaccatcacctttccccttgacttactataacagagagcataaccctt
gaactccacccagttgtccactgcctcaagaaccgcactcaagatcccctcacaactcgg
cgctgcagccctaagtgtggaGACAATGTCCACACCTGTCCATTGAATTCTTTGTTTTAA
TCTATCAGACATCATTGATTTCAATGCACCAACTAAAAGGTGCGGGGAGCTATCACCAAT
CTCCCTCACAAACATCTCCAAATCTTGATCTTGGATAGGTGGTGTAAATGTAGCTACTCT
TCTATCAGATTCCCACAGTGCTCCCCTACATACAACCAATGGCACTGGTTCGTTGTCAGG
ACCGACCaatacaaagtcatactccgtaaactgcaacctttccatatcaacaacaatctc
aacaggggtcACATCCCCTAACTGCTGAGCGTCCTTTAAGAATTTATTTACCACATCTGA
TTCAACAAACCAAGCTGATCTGCCTTTGAAAGTTGGACCTGACAAAGCAAGTCTCCAACA
GTCtgacaagacacacggactcactgcacctgagtacataacggttacatcatgtactag
atacttggcctgttgattcattgagccagtatactcaAGATGGATAGAAAAAGTCTCTTT
GAAACTAGCATCCTGACTCTTaacacggaacctcactgtctgactcagttttgcagaccc
tggaggtagtgaagctacggcatcaaagaaatcctccaatgagtcaaacttaggatcaac
taaacctgatgcgatcaattgattttgattgaatctagctggctcaatatcaaagtctat
ccaagcataaCCCATCATAAGATCATGTTTGAACATTGGCCTCTCAACACCCTTGTGAAT
AACCTTCTCTACAAATGAAGAAAATGGACCCAATCTATGCAAGCCTTCACCTTCTGGAAC
CGATGTCTTGTGTGGAAACCACGTGAAGGACCCCAATGTCCTTGTTGTAGCAACAAATGG
CCTCACATCTGATTCAAAGTAGATCTGTCCCAACAAATTGTCAACAGCATCACTAGTACT
CCCCCCTCTTTCCTCGACCATGGGTTCATGTGTTCTGGTATGAGACAACCTCAGTTCAGA
TGACAACACAATGTAATGTTCTTCTCTTTTCCATTTTACTATGTGTGAGACAAGAGATAA
GGCTTCACAGTTGACATCCAATGCTACACAAAGATCCAAAAATTTTATCCTGGGTGACCA
TTTCATTTTGGTTGATGCTAAATCGCTCATGAATGGTAGTATGTGTTTCTCAAACACAGA
TGGGTACAACCTTCTCAAGGAATGAATGATATGGTTCAAACGAAACCTCTCTTCCAACAG
CTTTGAAGCAGTAGGCTTCAAAGGAAAGTAATCACAAGGGTTGTGCTTGAAGAAATCCAG
TGCCTTGACTATCTTCGGTTCACCTAAAACCCATGCGCCCAATTCTATTGCAGTTGACAA
AGAAATACACATATAATCCCACAATAGAGGCCTGAAGCAACTCATCACACCCTCACCTCA
ACTTCTAAGGTGTAATGGAACTCGCCAATACTGAATCCCGTTAGAATTTGTCAACAATTC
GATCCCCTGAACACCAGAAACCAAAGATTGTATAGATTTAATATACAGGTTCTCCTTATT
GGGCCCCCGAACACACTTGCTACCCAATGTCCTGCATAAGCCAACAAAGCCAGATGCAAT
AGAACTCTGAAATGCAGATTTGTTGATGGCTTCAGATAACAATTTTTGTGCACCTCGAGT
GAAGGTGGAAGACAATTTATTCTGGTTTGTCTTGACGATAGTGGGGCTCTTTTCATCATC
TAGGTTCACAGCACCTGAATATATTATCTTCTGCCTCAGCACCATCCTTAGAGGATGATG
TGCCGCCAAGTTCACCCAAGAATATTCAAGGTCAGACTCAGATGGGGGCTCAACATCCAG
TAGTTCGCAGAGATTTCTCAATGAAGAAAGGTGCTCACTAGACAAGTAGTTTGTTGTGAA
CTCCTCATGGAGTTGTCCAGTCTTCAAGCTGTTGGACAACTTTCTCAGCATAGACCTGAT
CTTGCCACAAGCATCCGGCATCAGTCCTTCTATTTGCCTCATTATCCTATAACTACGATT
CCCATCCACCCAATCTCTTACATCAGTCTCGCAGTTCAAAAGGAATGGATCAATAGGATA
tcttgcatattgcaaaggatttaaggttcttttctgtattagattacataagtgaacagg
gacaccATTAGCTACAGATTGATCAATTATGGTATCAATTGTCTCTGCTAATTGGTGGGG
TTCTTTGCACTTTATGTTGTGTAAAGCCGCAGCAACAAATTTTGTCAGTAGGGGTACCTC
ATCACCCCAAACATAGAACCTTGATTTGAACTCTGCAACAAACCTGCCAATTGCACTCTT
TGGACTCACAAATTTATTTATCTGATCACTCATGTAGTAATGGAATTCTAACAATGTGTT
GAATTCCTCTGTATCTCTTGAGAGTAACTCCGTTAAGTTCTGATCAAATAAAGATATCTG
ATCGTCACTGGACGTGTAAGCATCGATATGTCCTCCAGACACACACCTCACTGCAAAATT
TATAAATCTTTCTGAAATCAACGCATAAAAGTCTGAGGTGTTGTGCAAGATACCCTGACC
CATGTCAAGTATCGAACTGATATGAGAGGGCACCACTCCGATTTGGAAATTAGAGTAAAA
GAAATCTTCTGTTATGGACTGAGTGGTTTTTTTCCTCAACCCTAATTGAGCTTTAATGTA
TGATTTCATCATAGCCGATACTACATTAAAAGGTATCTCCACCATCTTATGCATATGCCA
CATAAGTAAGGTTGAGAGGTAGTCTCTCCCCTTTATATCAGCttgcaagtcctttgagag
gaaaattaaattctgtaagacaGTTAAAAACAAGAAAGGACACATCATAGGACCCCACTT
ACTGTGATCCATACTATATGATACATGTGCTGACGAGACATTCAACTTCATTGACAAGAT
GGCATTGTCAAACTCCTTCTCATTATTCAGACAGCTGCCCGCTAACTGTGATGTGAGTGC
TCCAAAGTAATCCTCAATGAGTCTTGTGAACATCTTTGTTCTTAAATCTCCGATGTACAA
TTCTCTATTGCCTCCCACTTGTTCCTTGTAGGACAAGGAAAATTTCAATCTACCTGTGTC
AGGGCCAGTTGAGTTATAAGATTGAGGTGATTCTTGGCTATAGAAGCATAAGTTTTTTAA
CATTGCTGTGGTGCAGTTTGTCAATGACAGAGCTTTGCTAAGTGCTTCAGAATTACTCTC
CCGTTCACTAATTCACACATCATCAGAAAGCTTACCCATGTCAAACTTGAAATTGAGGTT
TTTGGACTTATAATGAGTGTACCTTCCCATAAGTGTGTTTGCATTCATAATCAAGAGTAT
GGACTTAAAACATTGAAAGTATTCATGGTCAAAGTATGTCCTTGTTGTCACTGCCTTTGT
CAGCTCACTGATAGGACATTGTGACATATGTCCACAGTAAAAATACTTATCTTTCAACTT
AGTATTCTCATAGACAGCATTGCAGAATTCCTCATAAAATTTGTCTGGTAAGACATCACG
ATCAAAATCCTCAACCATGTGATTAGATAACTTACCTGTAATTAATCTAATATAAAATTT
GTTTGAGACAATCTCATCCAGATCATTTACTGATGGCTGGTCATGATCATTATAGCCTGA
ACCTCGCTTAACAGGTTCCCTATACTGACTGACAATATTGTCAACAGTACACCTCAATTG
GTCGAAGTATCCTGATGCTCCTCCATCTAATAGTATTTCATCTAGATCGGCGCTGTTGGT
GTCACCACTTCCTCCTTTGGACCCCAAAACAAGATTACTCATTGCTTGCTGTATCTTGTA
ATCATAATCCTGTTTATTGAGAAGGTATTTTCCTTTTCTTGAGAAAACTTCAGTGAGTTG
TGAAACAGCCTGTTTTGTAAGTTTTTTTAAGTTATATTTTAATACTCTAGAACCATCTGT
GTATTTGTTGACAACAACACTTTTATTGCTAGCCAAATCCAAAGCTGTGGCACAGCCGCT
AGTGATGAGGGGGTCTCTAATTTCCTTCTTTACTTCCCTTTCCTTAAATAGTGAACCATT
ATTGAAGGAAGATGTGAGGAGGGACAAGAACTTTTTTGAGACACCAGGACTCTTGTAGTT
GGGACCCTCGGCGCTTGTACACCCATTTTTGCTCAGAAACCTTTTTGCATTGTAGATTTC
AGCAAGCTCTTCCTCCGTTGCTGTGTCTGCAGGATTAATGCTTACGTGGCCAAACTTCAC
TTTTGGCTCAAGAAATTTTTCAAAGCATTTTATCTGATCTGTTAACCTATCTGGTGTTTC
TTTTGTAATAAAATGACACATATAAGAGATATTTAAAACAAACTTGAACCTGTTGGTCAT
CATACTGACAACTTCTTCAGACAGAATTATCTCTAATAAGTGACGAACAAGTCTGTAGAG
CAGATATTCAACTTCTGTGATCAAATCCTCCCTGATTTTCTCAATTAAATCCTTGTGATA
AAAATCGGACACAAAGGCCATCACAAAGTACCTAATGTTTTGTAAAAATTTTTGACACCT
TTTACTAGGATGTGTCAGTATTAAAACTAAAATCATTTTGGTCAACAATTTTATAGTGAT
CAATTGTTCAGATAACTCTGTGCACTCTTCTATCCAAGAAATCATAGTGCTTACTGTCGT
CTGTAGAACTTCAGCTGAAAATATTGCTGGGAAATATCTTTTTGGATCAGCATAAAATGA
GCATACCTCGCCAACCCTGTTATCATTAATGGTATAACACTTTGAGCATTCACCTGTTTT
TTGATATAATAGTTGAAACTCTATCCTATTGATAGAGAACTCTTGGCAATAAGAATTTTT
GCAACTCACAACCTGATACCTTGCTGGTCCGAACTCATTCTGTCTCAGCTTTACAGTGGA
AGAGGTTTTCATAGAGTTTATCAAGGCAAGACTCAATGAGGAAAGTCTCTCCAAATCAGT
GGTTCCCACTAGATCTACAACCCCCATGACATAAGGAAACATTTCTTCCTCCGATCTCTG
GTAACTAATTGTAGGGACAACTCCAGAAACATCAAAATCCATAATCAAGTCATAGGCATT
AGGACAAATTACCTCCAGATCGATtttatagtggtccacactgatcccaacatcctttaa
agcagtggtggccttcaaaatggttttctggaatattgaattgaggatttgattcttact
caaacactgggaggactgtgtgattctagatcttagcctgttgcctcgctctccccattt
ctcgAGGTCTCTTTTTGTTGATTCCAATGAAACTAATCTATCGTTAACACTCACAAAACA
GGAGCCCAGCCAGCCAGTAAGGAGCCTGTCACCATGCCTTATGCAGTCTAGCCGACTGGC
AAGAAGAATCAGAACGTCAAAAATAAGGAGAAGTTTCCTCCTGGTGTTGAGGATCCTCAG
AGACTTTAttaggaatgatctccagcattgaacctgacattctccaatagtttggtttcc
ccttttttcattcccctcatcaacattTGCATACAAAAATCTCAATATTGGTGATGCCCT
CTTAAACTGGTGAATCAAATGCTCGACATTGTCTTCTGCAGAAACCTTGTCAGCGTACAA
ATTGTTGAACTCATTGAGCAACTGGCTTTTTTCAACCTTTAAAAACTGACCTTCTATCTC
CCCTCTTCTCAATCTGTTTCTAAACACTTGATACTCTTCTTCAATTTGCAACTTCACTTC
ATGAGCTGTCAGCTTGTTGTTGATACCTTGGTGACATGAAGCAATCACTTCCTCATAATG
ATTAGAGCGATTATCCAATAAGACATTCAAACTCTCCACTCCTGACAGCCTCCCTGAAGT
CATGGATAAAGATTCACAGAGTCTACTGTACTCTGACTCTTCAAAAAGTGAGTTACTTTC
CTGAGCATATCTCAATAATGAGAAAAGTGTGTCTCTCAACTTGTCATTAACCCAATCAGG
TATTTGTTCGTTATAAAATGTTGTTCTCCCATCTATAAGTGGTATTAAGTTGATGTCGAC
ACTCTTCAGGTCTTCTTTTAGTTGCTCTAATTTCTTGAAATCCTCAATGTACTTCTGTTC
AAAATTGGCAGGAGATGACCTAACAAAACATTCCAATAATATTAGGACATTGCCCGTCAG
TTTGTAACCATCCGGCACCACAAAGCATAAAGCTGGAGTGAGAATCCCATGATCACTCAG
AATGGATTCAACCGTTTTGTCTTCAGTGTTATGTTCACATCCATTGGCCTTGCAAGAGTC
AATCTCAATGCAAAGAGATAGTAGTTTCAATCCCTCCATGAGCAACATTCTGGGTTCAGT
CTGGACCAAGAAAgctaacttctgtcttgacaatctctcgttgtccactaggtattttga
tactaagtctttgacacaggctatgtcttcctccatgtttagctgcaggtatgatgttca
gaaccctcagaacatgtggtctgctagagcaacagttcgctatgggatagggtcccgtag
gggcacagaagacacaagaggcaattaaagacaattaaataagatagCCTAAATGCCTAG
GATCCCCGGTGcg
>Scaffold_from_SRR1594651.fastqsanger_guided_by_NC_004297.1
cgcACCGGGGATCCTAGGCATTTAGGttgtctttttttgaggccttgtgcgctgtacttc
tccaaatgggaaacaagcaagccaaagccccagaatcaaaagacagtccgagagccagcc
tgatcccagatgccacacatctagggccacagttctgtaagagctgctggttcgaaaaca
agggcctggttgagtgcaacaaccactatctgtgtctcaactgcctcaccttacttctaa
gtgtcagcaacaggtgtcccatttgcaagatgcctctccccacaaaactgagaccatcag
ccgctccaacagcacctccaaccggagcagcggacagcatcagacccccaccctacagtc
cctgaatctcccaccgacccccaccactcccatcctccccccgacaccccccggggggac
cccccgccgggggcccccccgggggagccaaccatcaccaaaaaactactcaatgtcttc
gatgcattcatccttcctagtcagctcctcacatgttctgcccttcaatctcaatttacc
accacttgattgtaccatcacctttccccttgacttactataacagagagcataaccctt
gaactccacccagttgtccactgcctcaagaaccgcactcaagatcccctcacaactcgg
cgctgcagccctaagtgtggagacaatgtccacccctgaccactgcatccttaaccccag
cctgtctatcatcatatcactcaatgccccaatcagcaggtcagacgaagtgtccccaac
ctctctcacaaatatctcaagatcctggtcttgtataacaggtgtaaaggatgccaattt
ctttccacattcccacaagcctcccctatgcacaaccaggggggttggttcagtgcaagg
acccaccaatacaaagtcatactccgtaaactgcaacctttccatatcaacaacaatctc
aacaggggtcACATCCCCTAACTGCTGTGTGTCCTTTAAGAATTCATTTACCACATCTGA
TTCAACAAACCAAGCTGACCTACCTTTGAAAGTTGGACCCGACAAAACAAGTCTCCAACA
GTCAGACAGAACACATGAGCTCACAGACCCAGAGTAcataacggttacatcatgtactag
atacttggcctgttgattcattgagccagtatactcaaggtggatggcaaagctttcctt
aaaactagcatcttgacttttaacacggaacctcactgtctgactcagttttgcagaccc
tggaggtagtgaagctacggcatcaaagaaatcctccaatgagtcaaacttaggaTCAAC
TAGGCCTGATGCAATCAATTGATTTTGATTAAATCTAGCTGGTTCAATGTCAAAGTCTAT
CCAGGCATAACCCATCATAAGATCATGTTTGAACATTGGCCTCTCAACACCCTTGTGAAT
AACCTTCTCTACAAATGAAGAAAATGGACCCAATCTATGCAAGCCTTCACCTTCTGGAAC
CGATGTCTTGTGTGGAAACCACGTGAAGGACCCCAATGTCCTTGTTGTAGCAACAAATGG
TCTCACATATGATTCAAAGGAGATCTGTCTCATGAAATTGTCAACAGCATCACTAGTACT
CACCACTCTTTCCTCTACCATGGGTTCATGTGTTCTGGTATGAGACAACCTCAGTTCAGA
TGACAACACAATGTAATGTTCTTCTCTTTTCCATTTTACTATGTGTGAGACAAGAGATAA
GGCTTCACAGTTGACATCCAATGCTACACAAAGATCCAAAAATTTTATCCTGGGTGACCA
TTTCATTTTGGTTGATGCTAAATCGCTCATGAATGGTAGTATGTGTTTCTCAAACACAGA
TGGGCACAACCTTCTCAAGGAATGAATAATGTGGCTCATACCAACCCTATCTTCCAACAG
CTTTGAAGCAGTAGGCTTCAAAGGAAAGTAATCACAAGGGTTGTGCTTGAAGAAATCCAG
TGCCTTGACTATCTTCGGTTCACCTAAAACCCATGCGCCCAATTCTATTGCAGTTGACAA
AGAAATACACATATAATCCCACAATAGAGGCCTGAAGTAACTGAccacactttcacctcc
acttccatttctaagttctagcggaacttgccaatattgaatgccattagaatttgtcaa
caatttgattcccttgacatcagaaatcaGAGTCTGTATGGATCTAATGTAAAGATTCTC
CTTGTTAGGGCCTCTGACACACTTGCTACCTAGTGTTCTACACAACCCTACAAAGCCAGA
TGCAATAGAACTCTGAAATGCAGATTTGTTGATGGCTTCAGATAACAATTTGTGTGCACC
TCGAGTGAAGGTGGAAGACAATTTATTCTGGATTGTCTTGACAATAGTGGGGATCTTTTC
ATCATCTAGGTTCACAGCACCTGAATATATTATCTTCTGCCTCAGCACCATCCTTAGAGG
ATGATGTGCAGCCAAGTTCAACCAAGAATATTCAAGGTCAGACTCAGATGGGGGCTCAAC
ATCCAGTAGTTCGCAGAGATTTCTCAATGAAGAAAGGTGCTCACTAGACAAGTAGTTTGT
TGTGAACTCCTCATGGAGTTGTCCAGTCTTCAATCTGTTGTACAACTTTCTCAACATAGA
TCTGATCTTGCCACAAGCATCAGGAATCAGTCCTTCTATTTGCCTCATAATCCTGTAACT
GCGGTTGCCATCCACCCAGTCTCTGACATCTGTCTCGCAATTCAATAAGAACGGATCAAT
GGGATATCTAGCATATTGCAAAAGGCTCAAGGTCCTTTTCTGTATTAAATTGCACAGATG
AACAGGGACACCATTTGCAACTGATTGATCAATGATTGTGTCAATTGTCTCTGCCAGTTG
GTGTGGCTCCTTGCACTTTATATTGTGGAGGGCTGCAGCaacgaactttgtcaataatgg
cacttcatctccccaaacaaaaaatctagatttaaactctgcaacaaacctgccaatgac
acttttagggctcacaaacttattgagttgatcactcatataatagtggaactctattag
agtcctaaattcttctgggtctctttgcaaaagctctgtgagagattgatcaaagagaga
aatctgatcatcactagaggtataagcatctatcgtaccaccgcatatacaactgatagc
ataattaatgaacctctctgaaatgagggcataaaaatctgatgtgttgtgtaatattcc
ttgacccatgtcaagtattgaactgatgtgagaaggcactacaccagcttggaaattaga
gtaaaagaaatcttctgttattgactgtttagttttcttccttaaccctagttgggcttt
aatgaaagacttcatcatggctgtcaccacattaaaaggtatttccaccattttgtgcat
atgccacataagtagggttgagagatagtccctcccttttatgtcagcttgcaagtcctt
tgagaggaaaattaaattctgtaagacaGTTAAAAACAAGAAAGGACACATCATAGGACC
CCACTTACTGTGATCCATACTATATGATACATGTGCTGACGAGACATTCAACTTCATTGA
CAAGATGGCATTGTCAAACTCCTTCTCgttgttcaggcaactccctgataactgtaggct
tatagctTCAAAGTAATCCTCTATGAGTCTAGTAAACATCTTTGTCCTAAGATCACCAAT
GTATAACTCTCTGTTGCCACCCACTTGTTCCTTGTACGACAAAGAGAATTTTAGTCTACC
AGTGTCAGGGCCAGTTGAATTATAAGATTGAGGTGATTCTTGACTGTAAAAACACAGGTT
TTTTAACATTGCTGTAGTGCAGTTGGTTAGGGACAAGGCCTTGCTAAGTGCTTCAGAATT
ACTCTCACGTTCACTTATCCTGACATCATCAGCCAATCTTCCTGTATCAAATTTAAAGTT
CAGACACTTACTCTTATAATGAGAGTATCTTCCCATCAGCTTATTCCCATTCATCACTAA
TAAAATTGACTTAAAGCACTGGAAATATTCTTGGTCCAAAAAAGTTCTAGTCACCACTGC
TTTTGTCAGCTCACTAATAGGACATTCAGACATATGTCCACAGTAAAAATACTTATCTTT
CAACTTAGTATTCTCATAGACAGCATTGCAGAATTCCTCATAAAATTTGTCTGGTAAGAC
ATCACGATCAAAATCCTCAACCATGTGATTAGATAACTCACCTTTAATTAATCTAATATA
AAATTTGTTTGAGACAATCTCATCCAGATCCTTTAATGATGGTGCATTGCAGTCTGCCTG
CTGCTGTCTTTCTGGTTGCTCCCTATACTGACTGACAATATTGTCAACAGTGCACCTCAG
TTGGTCGAAGTATTCAGATGCTCCTCCATCCAATAGTATCTCATCTAGATCAGCTTGTCT
ACACCATCTTTGTGCTGTCCAGACCCCAAAACAAGATTACTCATTGCTTGCTGTATCTTG
TAATCATAATCCTGTTTATTGAGCAAGAATTTGCCTTTACGTGCAAACACTTCAGTTAAC
TGTGTGACAGCCAGAGCTGTAAGTTTGTTGAAGTCATAATCCAGAATACGGGACCCATCT
GTATACTTATTCACAACAACGCTCTTATTACTGGCCAAATCCAAAGCTGTGGCACAGCCG
CTAGTGATGAGGGGGTCTCTAATTTCCTTCTTTACTTCCCTTTCCTTAAATAGTGAACCA
TTATTGAAGGAAGATGTGAGGAGGGACAAGAACTTTTTTGAGACACCAGGACTCTTGTAG
TTGGGACCCTCGGCGCTTGTACACCCATTTTTGCTCAGAAACTTTGCATTGTGGATCATA
TCATCCAGTTCTTCTTCCGTTGCTGTGTCTGCAGGATTAATGCTTACGTGGCCAAACTTC
ACTTTTGGCTCAAGAAATTTTTCAAAGCATTTTATCTGATCTGTTAACCTATCTGGTGTT
TCTTTTGTAATAAAATGACACATATAAGAAATGTTCAAGATGAACTTGAATCTATTGGTC
ATCATGCTCTTCGCTTCCTCAGACAAaaccagattcattaatgtccttattaacCTGTAG
AGCAGATATTCAACTTCTGTGATCAAATCCTCCCTGATTTTCTCAATCAAATCCTTGTGA
TAAAAATCGGACACAAAGGCCATCACAAAGTACCTAATGTTTTGTAAGAATTTCTGACAC
CTTTTACTAGGATGTGTTAGTATCAAAACTAAAATCATTTTGGTTAACAATTTTATAGTG
ATCAATTGTTCAGATAATTCTGTGCACTCTTCTATCCAGCTGACCATAACATCGACTACT
TTCTGCAGCACATCACTGGAGAATACTGAAGGAAAAAACCGTTTGGGATCAGCATAAAAG
GAACAAACCTCTCCAACTATATTGTTGTTAATAGCATAACACTTTGAGCATTCACCTGTC
TTTTGATACAATAGTTTGAATCCCATACTATTGATGAAGAACTCTTGGCAATAGGCCTCT
TTGCACCTCACAACTTGGTATCTAGAGGGTCCAAATTCATTTTGCCTTAATTTCACTGTG
GAAGACGTTTTCATTGAGTTGATCAAAGCCAAGCTCAATGATGATAGTCTTTCCTAAGTC
GTTGTTCCCACTAGATCTACAACCCCCATGACATAAGGAAACATTTCTTCCTCCGATCTC
TGGTAACTAATTGTAGGGACAACTCCAGAAACATCAAAATCCATAATCAAGTCATAGGCA
TTAGGACAAATTACCTCCATATCGATCTTATAGTGGTCCACACTAATTCCAACATCTTTT
AAAGCAGTGGTTGCCTTTAAAACGGTTTTCTGGAATATTGAGTTAAGAATCTGATTTTTA
CTCAAACATTGGGGAGACTGTATAGTTCTAAGTCTCTCAACCTGTTGCCTCCGTTCAACC
CACTTTTTTAGATCTCTTTTTGTTGACTCTAAGGAGACCAGTCTATCATTAACACTTATG
AAACAGGATCCCAAACCAGCAAGGAGCTTGTCACCATGCCTTATGCAGTCCAGCCGGCTA
GCAAGGAGAATCAGAACGTCAAAAATAAGGAGAAGTTTCCTCCTAGTGTTGAGGATCCTT
AGAGACTTTATCTTATTTAGAAAAGGTCTCCAACACTGCATCTGTCCAGCTGCTTGATCC
CCCCCTCTGCCATTTCCTTCGCTAATGTCTGCATACAAAAATCTCAATATTGGTGATGCC
CTCTTAAACTGGTGAATCAAATGCTCGACATTGTCTTCTGCAGAAACCTTGTCAGCGTAC
AAATTGTTGAACTCATTGAGCAACTGGCTTTTTTCAACCTTTAAAAACTGACCTTCTATC
TCCCCTCTTCTCAATCTGTTTCTAAACACTTGATACTCTTCTTCAATTTGCAACTTCACT
TCATGAGCTGTCAGCTTGTTGTTGATACCTTGGTGACATGAAGCAATCACTTCCTCATAA
TGATTAGAGCGATTATCCAATAGAACATTGATGCTTTCAATTCCTGAGAGCCTCCCAGAC
GTTAAGGCTAAAGATTCACAAAGTCTTGAATACTCAGACTCTTCGAAAAGTGAGTTACTT
TCCTGAGCATATCTCAATAATGAGAAAAGTGTGTCTCTCAACTTGTCATTAACCCAATCA
GGTATTTGTTCGTTATAAAATGTTGTTCTCCCATCTATAAGTGGTATTAAGTTGATGTCG
ACACTCTTCAGGTCTTCTTTTAGTTGCTCTAATTTCTTGAAATCCTCAATGTACTTCTGT
TCAAAATTGGCAGGAGATGACCTAACAAAACATTCCAATAATATTAGGACATTGCCCGTC
AGTTTGTAACCATCCGGCACCACAAAGCATAAGGAGGGGGTCAAGACTCCATTGTCATGG
AGAATTCTCTCTACAGATTTATCCTCACTGTTATGCTCACAACCATTTGCATTGCAAGAA
TCGACCTCAATACAAAGGGACAGAAGTTTCAACCCTTCCATTAAAAGCATCCTGGGCTCT
GTTTGTACAAGAAATGCCAACTTCTGCCTTGATAGTCTCTCGTTGTCTGCCAAGTACTTT
GATACCAAATCCTTAGCACAGGCTATGTCTTCCTCCATGTCTGACTGAGGGTGTAGTGAT
CGAAACTCTCAGAGCATGTGGTCAACTAGAACAACAGTTCAATACACAAGAGATACTTAA
AGACAATTAATTAGATAGCCTTAATGCCTAGGATCCTCGGtgcg
>Scaffold_from_SRR1594606.fastqsanger_guided_by_NC_004297.1
CGCACAGTGGATCCTAGGCTATTGGATTGtctttttttgaggccttgtgcgctgtacttc
tccaaatgggaaacaagcaagccaaagccccagaatcaaaagacagtccgagagccagcc
tgatcCCAGATGCATCCCATCTAGGCCCCCAGTTTTGCAAAAGTTGCTGGTTTGAGAACA
AGGGGTTGGTAGAGTGCAACAACCACTACCTGTGCCTCAACTGTCTCAGTCTGCTCCTCA
GCGTCAGCAGCAGATGCCCGATCTGCAAGATGCCCCTTCCCACCAAGCTGAAGGCAGCAG
CACAGCCGAGCGCACCCTCAACTGAGGCGGCCCAGAACACAGCGCCTCCACCGTATGCCC
CATGATCCCAAGACCAACACTCCCATCTCCATCACCCACCCCCCGCCCCCGGGGGGACCC
CCCGCCGGGGGCCCCCCCGGGGGGGCAGGCAGCCCAACTCTACTCAATGTCCTCAACACA
CCTCTCCGGCCCAAACAACTCTGAACATGTCCTTCCTTTTAGTCTTAGGCTGCCCCCGCT
TGACTGAATCATAACTCTTTGCTTTGACTTACTGTAGCAAAGGGCATAGCCTTTGAAATC
AATCCACTCTCCAAGAGATTCAAGAAGTTCACTCAGTATGTCAGTATGATCCACAGGTCT
CTGTTTCGTGAGGATTGAGACAATGTCCACACCCGTCCATTGAACTCTCTGCTTCAATCT
ATCAGACATCATTGATTTCAATGCACCAACTAAAAGATGTGGGGAACTATCACCAATCTC
TCTTACAAACATTTCTAAATCTTGATCTTGAATAGATGGTGTAAATGTAGCTACTCTTCT
ATCAGATTCCCACAATGCTCCCCTACATACAACCAATGGCACTGGTTCATTGTCAGGTCC
GACCTTGGAGAAATCAAACTCACTAAACTGCAGTTTATCTGGATTGATAATTAGCTTCAT
GGGTATAACATCCCCTAACTGCTGTGTATCCTTTAAGAACTCATTCACCACATCTGATTC
AACAAACCAGGCTGACCTACCTTTGAAAGTTGGACCAGATAGAGCAAGTCTCCAACAGTC
AGACAGAACACATGGGCTCACAGACCCAGAATACAGTGCTTGTACATGATTCACCACAAA
CTCACCACATTGATTAACAAGTCCTGTCATGTTGAGGTGGATGGAAAAGGTCTCTTTAAA
ACTAGCATCTTGACTCTTGATTTTATACCTAATTGTCTGGTAAAACTGAACAGAGTCCAC
TGGCATTGTACTTAACAAATCAAAGAAATCTTCAAGGGAGTCTAGCCTCAATTCCTCTGT
CAGGCCTGAAGCAATAAGCTGATTCAAATTTATCTGGGCTGGCTCTATGTCGAAGTCTAT
CCATGCATAGCCCATCATTAGATCAAACTTAAACATAGGTCTCTCTATCCCTTTGTAAAT
GGCTTTCTCAATGAATGAAGAGAAGGGACCCAGTCGTTGCAGACCTTCACCCTCTGGTAT
TGAGGTTTTATGAGGAAACCAAGTGAATGACCCAAGTGTCCTTGTTGTTGCTACAAAAGA
GCGGACATATGATTCAAAGTAGATTTGTCTCATAAAGTTATCCACTGCATCAGCAGTACT
AACCACCCTTTCTTCCATCATCGGCTCATGTGTGCGAGAGTGTGAGTTTCTCAGTTCAGA
AGCCAATACAACATAATGTTCCTCCCTCTTCCACTTAACAATGTGTGAAACAAGTGAAAG
TGCCTCGCAATTCACATCTAGAGCAACACAAAGATCAAGGAACTTTATTCTAGGTGACCA
TTTCATCTTTGTAGAAGCTAAATCACTCATAAACGGCAATATGTGCTTTTCAAATAGAGA
TGGATATAAACGTCTCAAAGAATGAATGATGTGGCTCATGCCAACCCTGTCTTCTAGCAG
TTTCGAAACAGTGGGTCTCAAGGGGAAGTAATCACAAGGATTATGTTTAAAAAAGTCCAA
GATCTGAGCTTGTTTTGGTTCCCCGAGCACCCATGCTCCGAGTTCTATAGCTGTAGATAA
TGTTATGCACATATAATCCCATAGAAGAGGTCTTAAATAAGTAACAACAGTATCACCTCC
ATCTTTGACTTCAGGTGAAACTTTCCATATCTGGATCCCATTGTCCCCCATCACTGCTTC
AACACCTTGAGTCCCCAGTAGCTGAGTCTGTATGGATCTGATGTAAAGATTCTCCTTGTT
AGGGCCTCTGACGCACTTGCTACCCAGTGTTCTGCACAACCCCACAAATCCAGATGCTAT
AGAACTTTGGAAAGCTGATTTATTTATTGCTTCAGACAGTAACTTCTGAGCTCCTCTGGT
GAATGTCGATGACAACCTATTTTGCAAGGTTTTTATTATTGTAGGGACCTTTTCATCTTC
CAGATTTACAGCACCAGAGTAGATTATCTTTTGCCGCAACACCATTCTAAGCGGGTGATG
GGTGGCTAAGTTCAACCAATGAAACCCCAAGTCAGAATCAGACAAAGGTTCAATGCTTAG
AAGCTTAAACAAATTCTGTAATGATGTTGTGTGTTCACCTGATAGGTAGTTGGTGGTGAA
TTCCTCATGAAGCTCACCAGTTTTTAATTTATTAAACAATATCCTAAGCATCGACCTCAT
CTTTTTGCATGCATCAGGAATTAGCCTCTCAATTTGCCTCATTATTCTATAACTACGATT
CCCGTCCACCCAATCTCTTACATCAGTCTCGCAGTTCAAGAGGAATGGATCAATGGGATA
CTTGGCATAACATAACAGACTCAAAGTCCTCTTCTGAATTTGGTTGCACAGATCAACTGG
GACACCGTTAGCCACAGATTGATCAATTATGGTATCAATTGTTTCTGCCAATTGATGGGG
TTCTTTGCACTTTATGTTATGCAAAGCCGCAGCAACAAATTTTGTTAGCAGAGGTACCTC
ATCACCCCAAACATAAAACCTTGATTTAAACTCTGCAACAAACCTGCCAATTGCGCTCTT
TGGGCTCACAAATTTATTTAGCTGATCACTCATGTAGTAATGGAATTCTAACAATGTTTT
GAATTCCTCTGTATCTCTTGAGAGTAACTCTGTTAAGTTCTGATCAAATAATGATATCTG
ATCATCACTGGACGTATAAGCATCGATTTGTCCTCCAGACACACACCTCACTGCAAAATT
TATAAATCTTTCAGAAATCAACGCATAAAAGTCTGAGGTGTTGTGCAGTATACCCTGTCC
CATATCAAGGATTGAACTAATGTGTGAGGGGACTGTGCCAATTTGAAAGTTAGAATTAAA
GAAGTCTTCAGTCATTGATTGAGTTGTTTTCTTTTTCAGTCCAAGCTGGGATTTGATGTA
TGATTTCATCATTGCTGATACAACATTAAATGGGATCTCAACCATTTTGTGCATATGCCA
TGTTAATAATGTTGATAGGTAATCTTTACCTTTCAAATCAGCTTGTAAATCATCAGAAAG
TAAGATTAGGTTTTGAATTATTGTTAGAAACAAGAAAGGACACATCATAGGGCCCCACTT
ACTGTGATCCATGCTATATGACACATGTGCTGATGAGACATTCAACTTCATAGACAGAAT
GGCATTGTCAAACTCCTTCTCATTATTAAGACAGCTGCCCGCTAATTGTGATGTGAGTGC
CTCAAAGTAATCCTCGATGAGCCTTGTGAACATCTTTGTCCTTAAATCTCCGATGTACAG
TTCTCTATTGCCTCCCACTTGTTCCTTGTAAGACAAGGAGAATTTTAGTCTACCAGTATC
AGGGCCAGTTGAATTATAAGATTGAGGTGATTCCTGACTGTAAAAACACAGATTTTTTAA
CATTGCTGTAGTACAGTTAGTCAAGGATAAAGCCTTGCTAAGTGCTTCAGAATTACTCTC
ACGTTCACTTATCCTGACATCATCAGCTAATCTTCCTGTGTCAAATTTAAAGTTCAGACA
CTTACTCTTATAATGAGAGTATCTCCCCATCAGCTTATTTCCATTCATCACTAATAAAAT
TGATTTAAAGCACTGGAAGTATTCTTGGTCCAAAAAAGTCCTAGTTACCACTGCTTTTGT
CAGCTCACTAATAGGACATGAGTTCATTGGCCCCACATAAAAGTATTTATCTCTCAAGGC
AGCATCATTGTAGATATTCTCACAAATTTTGATGTACTGATCCTCAGACAGGATCTCTCG
ATCAAAATCTTCTATCATATGGTTTGAAAGTTCACTTTTTATCAACCTTATTAGGAGCTT
TTCTTCCACTACCTTGTCAAGATCAGATATTGAGGGTGCATTGCAGTCTGCTTGTTGCTG
TCTTTCCGGTTGCTCCCTATACTGACTGACAATATTGTCAACAGTGCACCTCAGTTGGTC
AAAGTATTCTGATGCTCCTCCATCCAATAGTATCTCATCTAGATCAGCATTGTTGGTGTC
ACCACTCTTTCCCTTGGACCCCAGAACAAGACTGCTCATTGCTTGCTGAATCTTGTAATC
ATAATCCTGTTTATTAAGCAAAAATTTCCCTTTACGTGCAAACACTTCAGTCAACTGTGT
GACAGCCAGAGCTGTAAGTTTGTTGAAGTCATAATCCAGAACACGAGACCCATCTGTATA
CTTGTTCACAACAACACTCTTATTACTGGCCAAGTCCAAAGCTGTTGCACAACCGCTTGT
GATGAGAGGGTCTCGCAGTGTCTTCTTTACTTCCTTTTCTTTAAACAATGAACCATTGTT
GAAGCTAGACACAAGGAGTGAGATAAACTTTTTAGAAACACCAGGCTTCTTATACTTAAC
TTTTTCCGCATCTGCACAACATTCTTTACTTAGAAACTTTCTTGCATTATAAACCATTTC
AGCAAGCTCTTCCTCTGATGCATCATCCTTTGGGTTCACACTCACATGTCCAAATTCCAA
TTTGGGCTCAAGGAACTTTTCAAAGCATTTGATCTGATCAGTTAGTCTGTCAGGTGTTTC
TTTTGTAATGAAATGACACATATAAGAGATGTTTAAAACAAACTTGAATCTATTGGTCAT
CATACTGACAACTTCTTCAGACAGAATTATCTCTAATAAGTGACGAATGAGCCTGTAGAG
CAGATATTCAACTTCTGTGATCAAATCCTCCTTAATTTTCTCAATCAAATCCTTGTGATA
AAAGTCGGACACAAAAGCCATCACAAAATACCTAATGTTTTGTAAAAATTTCTGACACCT
TTTACTGGGATGTGTTAGTATCAAAACTAAAATCATTTTGGTTAACAATTTGATAGTGAT
CAATTGTTCAGATAACTCTGTGCACTCTTCTATCCAGCTGACCATAACATTGACTACTTT
CTGTAGCACATCACTGGAGAAAACTGAAGGAAAAAACCGTTTAGGGTCAGCATAAAAGGA
ACAAACCTCTCCAACTACATTGTTGTTAATAGCATAACACTTTGAGCATTCACCTGTCTT
TTGATATAATAGTTTGAATCCCATTCTACTGATGAAGAATTCTTGGCAATAGGCCTCTTT
GCATCTTACAACCTGGTATCTAGAGGGTCCAAATTCATTTTGCCTTAGTTTCACTGTGGA
AGAAGTTTTCATTGAGTTGATCAAAGCCAAGCTCAATGATGATAGTCTTTCTAAGTCTGT
TGCATCTAGAATGTCAATGACGCCAAGAGTATAAGGGAACATGTCTTCCTGAGTTTTCTG
GTAACTTATAGTGGGACCGGAGATCTCAATGCCCATGATGGCATCATAAACATCGCAATC
AAGGATCTTGAAATCAATTCCATAAGAGTTGGTTTCTATGCCAACCTCCTTTAAGGCATT
AGTGGCTCGAGTTAAAACTCTATTGATGATGGTAAGGAGCTCACAATTCCGTTCTTCTTT
AGGTGATAGAACACTTGCATCTCTGTCTCTAGTTTTCTTCCTACTGTCTATCCACCGTTT
TAAATCCCTTTTTGTTGATTCTAATGAAACTAATCTATCGTTAACACTCACAAAACAGGA
GCCCAGCCAACCAGCAGGGAGCTTATCACCATGCCTTATGCAGTCCAGCCGGCTAGCAAG
AAGAATCAGAATGTCAAAAACAAGGAGAAGTTTCCTCCTGGTGTTGAGGATCCTCAGAGA
CTTTATCTTATTCAGAAAAGACCTCCAACATTGCATCTGACCACTTTGAGAGTCAGCAGA
CCTTTCCTCACCAGAATCCAAATCTGCATACAAGAACTTAAGGACTGGAGAAGCCCTTCG
GAATTGGAATGTTAACTGTTCAATGTTGTCACTACAGGTGTCTATCTTGTCACTATATAA
CTTTCTGAAATCCTCTAATAACTTCATCTTATCAGTTTTAATAAATTGGCTTTCTATGTC
CCCCTGCCTCAGTTTGTTCCTGAAGATTTGGTACTCCTCCTCAATTAAACTCTTGACTTC
ATGAGAAGTGAGCCTGTTACTAATACCCTGATGACAACTAGAGATTATTTCTTCAAAATG
TTTTGCACGCTTGTCAGTTAGAACATTGATGCTTTCTATTCCTGAGAGCCTCCCAGACGT
TAAGGCTAAAGATTCACAAAGTCTTGAATACTCAGACTCTTCGAACAGTGCATTACTTTC
TTGTGAATATTTTAACAGGGTGAATAAGGTGTCCCTGAGCTTGTCATTCACCCAATCAGG
TATCTGTTCATTGTAAAATGTTGTCCTGCCGTCTATGAGAGGGATGAGATTGATGCCAAC
AGTCTCCAAATCATTCTTTAACTGTTCTAATTTCTTGTGATCTTCTAAATACTTCTGTTC
AAAATTGGCGGGAGATGATCTGACAAAGCACTCAAGTAGGATTAGAACATTACCAGTGAG
TTTGTAACCGTCAGGTACTACAAAGCATAAAGCTGGGGTTAGAATCCCATGATCACTTAG
AATGGATTCAACCGTTTTGTCCTCAGTGTTGTGTTCACACCCATTTGCCTTGCAAGAGTC
AATCTCAATGCAGAGGGACAATAGTTTCAATCCCTCCATGAGCAACATTCTAGGTTCGGT
TTGGACCAGAAAAGCTAACTTCTGTCTTGATAGCTTCTCATTGTCCGCAAGGTACTTTGA
GATGAGATCTTTAGCATTGGCAATGTCTTCCTCCATATCCTCCATcaggtatgatgttca
gaaccctcagaacatgtggtctgctagagcaacagttcgctatgggatagggtcccgtag
gggcacagaagacacaagaggcaattaaagacaattaaataagatagccttaATGCCTAG
GATCCTCGGTGCG
>Scaffold_from_SRR1595909.fastqsanger_guided_by_NC_004297.1
CGCACAGTGGATCCTAGGCTATTGGATTGtctttttttgaggccttgtgcgctgtacttc
tccaaatgggaaacaagcaagccaaagccccagaatcaaaagacagtccgagagccagcc
tgatcCCAGATGCATCCCATCTAGGCCCCCAGTTTTGCAAAAGTTGCTGGTTTGAGAACA
AGGGGTTGGTAGAGTGCAACAACCACTACCTGTGCCTCAACTGTCTCAGTCTGCTCCTCA
GCGTCAGCAGCAGATGCCCGATCTGCAAGATGCCCCTTCCCACCAAGCTGAAGGCAGCAG
CACAGCCGAGCGCACCCTCAACTGAGGCGGCCCAGAACACAGCGCCTCCACCGTATGCCC
CATGATCCCAAGACCAACACTCCCATCTCCATCACCCACCCCCCGCCCCCGGGGGGACCC
CCCGCCGGGGGCCCCCCCGGGGGGGCAGGCAGCCCAACTCTACTCAATGTCCTCAACACA
CCTCTCCGGCCCAAACAACTCTGAACATGTCCTTCCTTTTAGTCTTAGGCTGCCCCCGCT
TGACTGAATCATAACTCTTTGCTTTGACTTACTGTAGCAAAGGGCATAGCCTTTGAAATC
AATCCACTCTCCAAGAGATTCAAGAAGTTCACTCAGTATGTCAGTATGATCCACAGGTCT
CTGTTTCGTGAGGATTGAGACAATGTCCACACCCGTCCATTGAACTCTCTGCTTCAATCT
ATCAGACATCATTGATTTCAATGCACCAACTAAAAGATGTGGGGAACTATCACCAATCTC
TCTTACAAACATTTCTAAATCTTGATCTTGAATAGATGGTGTAAATGTAGCTACTCTTCT
ATCAGATTCCCACAATGCTCCCCTACATACAACCAATGGCACTGGTTCATTGTCAGGTCC
GACCTTGGAGAAATCAAACTCACTAAACTGCAGTTTATCTGGATTGATAATTAGCTTCAT
GGGTATAACATCCCCTAACTGCTGTGTATCCTTTAAGAACTCATTCACCACATCTGATTC
AACAAACCAGGCTGACCTACCTTTGAAAGTTGGACCAGATAGAGCAAGTCTCCAACAGTC
AGACAGAACACATGGGCTCACAGACCCAGAATACAGTGCTTGTACATGATTCACCACAAA
CTCACCACATTGATTAACAAGTCCTGTCATGTTGAGGTGGATGGAAAAGGTCTCTTTAAA
ACTAGCATCTTGACTCTTGATTTTATACCTAATTGTCTGGTAAAACTGAACAGAGTCCAC
TGGCATTGTACTTAACAAATCAAAGAAATCTTCAAGGGAGTCTAGCCTCAATTCCTCTGT
CAGGCCTGAAGCAATAAGCTGATTCAAATTTATCTGGGCTGGCTCTATGTCGAAGTCTAT
CCATGCATAGCCCATCATTAGATCAAACTTAAACATAGGTCTCTCTATCCCTTTGTAAAT
GGCTTTCTCAATGAATGAAGAGAAGGGACCCAGTCGTTGCAGACCTTCACCCTCTGGTAT
TGAGGTTTTATGAGGAAACCAAGTGAATGACCCAAGTGTCCTTGTTGTTGCTACAAAAGA
GCGGACATATGATTCAAAGTAGATTTGTCTCATAAAGTTATCCACTGCATCAGCAGTACT
AACCACCCTTTCTTCCATCATCGGCTCATGTGTGCGAGAGTGTGAGTTTCTCAGTTCAGA
AGCCAATACAACATAATGTTCCTCCCTCTTCCACTTAACAATGTGTGAAACAAGTGAAAG
TGCCTCGCAATTCACATCTAGAGCAACACAAAGATCAAGGAACTTTATTCTAGGTGACCA
TTTCATCTTTGTAGAAGCTAAATCACTCATAAACGGCAATATGTGCTTTTCAAATAGAGA
TGGATATAAACGTCTCAAAGAATGAATGATGTGGCTCATGCCAACCCTGTCTTCTAGCAG
TTTCGAAACAGTGGGTCTCAAGGGGAAGTAATCACAAGGATTATGTTTAAAAAAGTCCAA
GATCTGAGCTTGTTTTGGTTCCCCGAGCACCCATGCTCCGAGTTCTATAGCTGTAGATAA
TGTTATGCACATATAATCCCATAGAAGAGGTCTTAAATAAGTAACAACAGTATCACCTCC
ATCTTTGACTTCAGGTGAAACTTTCCATATCTGGATCCCATTGTCCCCCATCACTGCTTC
AACACCTTGAGTCCCCAGTAGCTGAGTCTGTATGGATCTGATGTAAAGATTCTCCTTGTT
AGGGCCTCTGACGCACTTGCTACCCAGTGTTCTGCACAACCCCACAAATCCAGATGCTAT
AGAACTTTGGAAAGCTGATTTATTTATTGCTTCAGACAGTAACTTCTGAGCTCCTCTGGT
GAATGTCGATGACAACCTATTTTGCAAGGTTTTTATTATTGTAGGGACCTTTTCATCTTC
CAGATTTACAGCACCAGAGTAGATTATCTTTTGCCGCAACACCATTCTAAGCGGGTGATG
GGTGGCTAAGTTCAACCAATGAAACCCCAAGTCAGAATCAGACAAAGGTTCAATGCTTAG
AAGCTTAAACAAATTCTGTAATGATGTTGTGTGTTCACCTGATAGGTAGTTGGTGGTGAA
TTCCTCATGAAGCTCACCAGTTTTTAATTTATTAAACAATATCCTAAGCATCGACCTCAT
CTTTTTGCATGCATCAGGAATTAGCCTCTCAATTTGCCTCATTATTCTATAACTACGATT
CCCGTCCACCCAATCTCTTACATCAGTCTCGCAGTTCAAGAGGAATGGATCAATGGGATA
CTTGGCATAACATAACAGACTCAAAGTCCTCTTCTGAATTTGGTTGCACAGATCAACTGG
GACACCGTTAGCCACAGATTGATCAATTATGGTATCAATTGTTTCTGCCAATTGATGGGG
TTCTTTGCACTTTATGTTATGCAAAGCCGCAGCAACAAATTTTGTTAGCAGAGGTACCTC
ATCACCCCAAACATAAAACCTTGATTTAAACTCTGCAACAAACCTGCCAATTGCGCTCTT
TGGGCTCACAAATTTATTTAGCTGATCACTCATGTAGTAATGGAATTCTAACAATGTTTT
GAATTCCTCTGTATCTCTTGAGAGTAACTCTGTTAAGTTCTGATCAAATAATGATATCTG
ATCATCACTGGACGTATAAGCATCGATTTGTCCTCCAGACACACACCTCACTGCAAAATT
TATAAATCTTTCAGAAATCAACGCATAAAAGTCTGAGGTGTTGTGCAGTATACCCTGTCC
CATATCAAGGATTGAACTAATGTGTGAGGGGACTGTGCCAATTTGAAAGTTAGAATTAAA
GAAGTCTTCAGTCATTGATTGAGTTGTTTTCTTTTTCAGTCCAAGCTGGGATTTGATGTA
TGATTTCATCATTGCTGATACAACATTAAATGGGATCTCAACCATTTTGTGCATATGCCA
TGTTAATAATGTTGATAGGTAATCTTTACCTTTCAAATCAGCTTGTAAATCATCAGAAAG
TAAGATTAGGTTTTGAATTATTGTTAGAAACAAGAAAGGACACATCATAGGGCCCCACTT
ACTGTGATCCATGCTATATGACACATGTGCTGATGAGACATTCAACTTCATAGACAGAAT
GGCATTGTCAAACTCCTTCTCATTATTAAGACAGCTGCCCGCTAATTGTGATGTGAGTGC
CTCAAAGTAATCCTCGATGAGCCTTGTGAACATCTTTGTCCTTAAATCTCCGATGTACAG
TTCTCTATTGCCTCCCACTTGTTCCTTGTAAGACAAGGAGAATTTTAGTCTACCAGTATC
AGGGCCAGTTGAATTATAAGATTGAGGTGATTCCTGACTGTAAAAACACAGATTTTTTAA
CATTGCTGTAGTACAGTTAGTCAAGGATAAAGCCTTGCTAAGTGCTTCAGAATTACTCTC
ACGTTCACTTATCCTGACATCATCAGCTAATCTTCCTGTGTCAAATTTAAAGTTCAGACA
CTTACTCTTATAATGAGAGTATCTCCCCATCAGCTTATTTCCATTCATCACTAATAAAAT
TGATTTAAAGCACTGGAAGTATTCTTGGTCCAAAAAAGTCCTAGTTACCACTGCTTTTGT
CAGCTCACTAATAGGACATGAGTTCATTGGCCCCACATAAAAGTATTTATCTCTCAAGGC
AGCATCATTGTAGATATTCTCACAAATTTTGATGTACTGATCCTCAGACAGGATCTCTCG
ATCAAAATCTTCTATCATATGGTTTGAAAGTTCACTTTTTATCAACCTTATTAGGAGCTT
TTCTTCCACTACCTTGTCAAGATCAGATATTGAGGGTGCATTGCAGTCTGCTTGTTGCTG
TCTTTCCGGTTGCTCCCTATACTGACTGACAATATTGTCAACAGTGCACCTCAGTTGGTC
AAAGTATTCTGATGCTCCTCCATCCAATAGTATCTCATCTAGATCAGCATTGTTGGTGTC
ACCACTCTTTCCCTTGGACCCCAGAACAAGACTGCTCATTGCTTGCTGAATCTTGTAATC
ATAATCCTGTTTATTAAGCAAAAATTTCCCTTTACGTGCAAACACTTCAGTCAACTGTGT
GACAGCCAGAGCTGTAAGTTTGTTGAAGTCATAATCCAGAACACGAGACCCATCTGTATA
CTTGTTCACAACATTACTGGCCAAGTCCAAAGCTGTTGCACAACCGCTTGTGATGAGAGG
GTCTCGCAGTGTCTTCTTTACTTCCTTTTCTTTAAACAATGAACCATTGTTGAAGCTAGA
CACAAGGAGTGAGATAAACTTTTTAGAAACACCAGGCTTCTTATACTTAACTTTTTCCGC
ATCTGCACAACATTCTTTACTTAGAAACTTTCTTGCATTATAAACCATTTCAGCAAGCTC
TTCCTCTGATGCATCATCCTTTGGGTTCACACTCACATGTCCAAATTCCAATTTGGGCTC
AAGGAACTTTTCAAAGCATTTGATCTGATCAGTTAGTCTGTCAGGTGTTTCTTTTGTAAT
GAAATGACACATATAAGAGATGTTTAAAACAAACTTGAATCTATTGGTCATCATACTGAC
AACTTCTTCAGACAGAATTATCTCTAATAAGTGACGAATGAGCCTGTAGAGCAGATATTC
AACTTCTGTGATCAAATCCTCCTTAATTTTCTCAATCAAATCCTTGTGATAAAAGTCGGA
CACAAAAGCCATCACAAAATACCTAATGTTTTGTAAAAATTTCTGACACCTTTTACTGGG
ATGTGTTAGTATCAAAACTAAAATCATTTTGGTTAACAATTTGATAGTGATCAATTGTTC
AGATAACTCTGTGCACTCTTCTATCCAGCTGACCATAACATTGACTACTTTCTGTAGCAC
ATCACTGGAGAAAACTGAAGGAAAAAACCGTTTAGGGTCAGCATAAAAGGAACAAACCTC
TCCAACTACATTGTTGTTAATAGCATAACACTTTGAGCATTCACCTGTCTTTTGATATAA
TAGTTTGAATCCCATTCTACTGATGAAGAATTCTTGGCAATAGGCCTCTTTGCATCTTAC
AACCTGGTATCTAGAGGGTCCAAATTCATTTTGCCTTAGTTTCACTGTGGAAGAAGTTTT
CATTGAGTTGATCAAAGCCAAGCTCAATGATGATAGTCTTTCTAAGTCTGTTGCATCTAG
AATGTCAATGACGCCAAGAGTATAAGGGAACATGTCTTCCTGAGTTTTCTGGTAACTTAT
AGTGGGTGTGATACCGGAGATCTCAATGCCCATGATGGCATCATAAACATCGCAATCAAG
GATCTTGAAATCAATTCCATAAGAGTTGGTTTCTATGCCAACCTCCTTTAAGGCATTAGT
GGCTCGAGTTAAAACTCTATTGATGATGGTAAGGAGCTCACAATTCCGTTCTTCTTTAGG
TGATAGAACACTTGCATCTCTGTCTCTAGTTTTCTTCCTACTGTCTATCCACCGTTTTAA
ATCCCTTTTTGTTGATTCTAATGAAACTAATCTATCGTTAACACTCACAAAACAGGAGCC
CAGCCAACCAGCAGGGAGCTTATCACCATGCCTTATGCAGTCCAGCCGGCTAGCAAGAAG
AATCAGAATGTCAAAAACAAGGAGAAGTTTCCTCCTGGTGTTGAGGATCCTCAGAGACTT
TATCTTATTCAGAAAAGACCTCCAACATTGCATCTGACCACTTTGAGAGTCAGCAGACCT
TTCCTCACCAGAATCCAAATCTGCATACAAGAACTTAAGGACTGGAGAAGCCCTTCGGAA
TTGGAATGTTAACTGTTCAATGTTGTCACTACAGGTGTCTATCTTGTCACTATATAACTT
TCTGAAATCCTCTAATAACTTCATCTTATCAGTTTTAATAAATTGGCTTTCTATGTCCCC
CTGCCTCAGTTTGTTCCTGAAGATTTGGTACTCCTCCTCAATTAAACTCTTGACTTCATG
AGAAGTGAGCCTGTTACTAATACCCTGATGACAACTAGAGATTATTTCTTCAAAATGTTT
TGCACGCTTGTCAGTTAGAACATTGATGCTTTCTATTCCTGAGAGCCTCCCAGACGTTAA
GGCTAAAGATTCACAAAGTCTTGAATACTCAGACTCTTCGAACAGTGCATTACTTTCTTG
TGAATATTTTAACAGGGTGAATAAGGTGTCCCTGAGCTTGTCATTCACCCAATCAGGTAT
CTGTTCATTGTAAAATGTTGTCCTGCCGTCTATGAGAGGGATGAGATTGATGCCAACAGT
CTCCAAATCATTCTTTAACTGTTCTAATTTCTTGTGATCTTCTAAATACTTCTGTTCAAA
ATTGGCGGGAGATGATCTGACAAAGCACTCAAGTAGGATTAGAACATTACCAGTGAGTTT
GTAACCGTCAGGTACTACAAAGCATAAAGCTGGGGTTAGAATCCCATGATCACTTAGAAT
GGATTCAACCGTTTTGTCCTCAGTGTTGTGTTCACACCCATTTGCCTTGCAAGAGTCAAT
CTCAATGCAGAGGGACAATAGTTTCAATCCCTCCATGAGCAACATTCTAGGTTCGGTTTG
GACCAGAAAAGCTAACTTCTGTCTTGATAGCTTCTCATTGTCCGCAAGGTACTTTGAGAT
GAGATCTTTAGCATTGGCAATGTCTTCCTCCATATCCATctgcaggtatgatgttcagaa
ccctcagaacatgtggtctgctagagcaacagttcgctatgggatagggtcccgtagggg
cacagaagacacaagaggcaattaaagacaattaaataagatagccttaATGCCTAGGAT
CCTCGGTGCG
>Scaffold_from_SRR1594723.fastqsanger_guided_by_NC_004297.1
cGCACCGGGGATCCTAGGCAATTAGGttgtctttttttgaggccttgtgcgctgtacttc
tccaaatgggaaacaagcaagccaaagccccagaatcaaaagacagtccgagagccagcc
tgatcCCAGATGCATCCCATCTAGGCCCCCAGTTCTGCAAGAGTTGCTGGTTTGAGAACA
GAGGGTTGGTAGAATGCAATAATCACTACCTGTGTCTCAACTGTCTCAGCCTGCTCCTCA
GTGTCAGCAGCAGATGCCCAATCTGCAAGATGCCCCTTCCCACCAGGCTAAAGGCAGCGA
CACAGCCCAGCGCACCATCAACCGAGGCAACCCAAAACACAACACCCCCACCGTACACCC
CATAATCCCGGGGTCAACACTCCCACCTCCATCGCCCACCCCCCACCCCCGGGGGGACCC
CCCGCCGGGGGCCCCCCCGGGGGGGCAGGCAGTCCAGCTCTACTCAATGTCCTCAATACA
CCTCTCCGGCCCAAACAACTCTGAACATGTCCTTCCCTTCAGTCTTAGGCTGCCCCCACT
TGACTGAATCATAACTCTTTGCCTTGATTTACTATAGCAGAGAGCATAGCCTTTGAAATC
AATCCATTCTCCAAGAGGTTCAAGGAGTTCACTCAGTATATTAGCATGATCTACAGGTCT
CTGTTTTGTGAGGATTGAGACAATGTCCACACCTGTCCATTGAATCCTTTGCTTCAATCT
ATCAGACATCATTGATTTCAATGCACCAACCAAAAGGTGCGGGGAACTATCACCAATCTC
CCTTACAAACATTTCCAGATCTTGATCTTGGATAGATGGTGTAAATGCAGCCACCCTTCT
ATCAGATTCCCACAGCGCTCCCCTACAGACAACCAATGGCACTGGTTCATTGTCAGGTCC
AACCTTGGAGAAATCAAACTCACTGAACTGCAGTTTATCTGGATTAATAATCAGTTTCAT
GGGTATCACATCCCCCAACTGCTGTGTATCCTTTAAGAATTCATTTACCACATCTGATTC
AACAAACCAGGCTGACCTACCTTTGAAAGTTGGGCCCGACAAAGCAAGCCTCCAACAGTC
AGGCAGAACACATGGGCTCACAGACCCAGAATATAGTGCCTGTACATCATTCACTACAAA
CTCACCACATTGATTAACAAGCCCTGTCATGTTGAGATGGATGGAAAAAGTCTCTTTAAA
ACTAGCATCCTGACTCTTGATTTTATACCTAATTGTCTGGTAAAACTGAACAGAGTCCAC
TGGCAATGTACTTAACAAATCAAAGAAATCCTCAAGGGAATCTAACCTCAATTCCTCTGT
CAGGCCTGAAGCAATCAATTGGTTTTGATTAAATCTAGCTGGTTTAATGTCCAGGCCTAT
CCAGGCATAACCCATCATAAGATCATGTTTGAACATTGGCCTCTCAACACCCTTGTGAAT
AACCTTCTCTACAAATGAAGAAAATGGACCCAATCTATGCAAGCCTTCACCTTCTGGAAC
CGATGTCTTGTGTGGAAACCACGTGAAGGACCCCAATGTCCTTGTTGTGGCAACAAATGG
TCTCACATATGATTCAAAGTAGATCTGTCTCATGAAATTGTCAACAGCATCACTAGTACT
CACCACTCTTTCCTCTACCATGGGTTCATGTGTTCTGGTATGAGACAACCTCAGTTCAGA
TGACAACACAATGTAATGTTCTTCTCTTTTCCATTTTACTATGTGTGAGACAAGAGATAA
GGCTTCACAGTTGACATCCAATGCTACACAAAGATCCCAAAATTTTATCCTGGGTGACCA
TTTCATTTTGGTTGATGCTAAATCGCTCATGAATGGTAGTATGTGTTTCTCAAACACAGA
TGGGTACAACCTTCTCAAGGAATGAATGATATGGTTCAAACCAACCCTATCTGCCAACAG
CTTTGAAGCAGTAGGCTTCAAAGGAAAGTAATCACAAGGGTTGTGCTTGAAGAAATCCAG
TGCCTTGACTATCTTCGGTTCACCTAAAACCCATGCGCCCAATTCTATTGCAGTTGACAA
AGAAATACACATATAATCCCACAATAGAGGCCTGAAGTAACTGATCACACCTTCACCTCC
ACTTCTAAGGTGTAATGGAACTCGCCAATATTGAATACCGTTAGAATTTGTCAACAATTC
GATCCCCTGAACACCAGAAACCAAAGATTGTATAGATTTAATATACAGGTTCTCCTTATT
GGGCCCCCGAACACACTTGCTACCCAATGTCCTGCATAAGCCAACAAAGCCAGATGCAAT
AGAACTCTGAAATGCAGATTTGTTGATGGCTTCAGATAACAATTTTTGTGCACCTCGAGT
GAAGGTGGAAGACAATTTATTCTGGATTGTCTTGACAATAGTGGGGATCTTTTCATCATC
TAGGTTCACAGCACCTGAATATATTATCTTCTGCCTCAGCACCATCCTTAGAGGATGATG
TGCAGCCAAGTTCAACCAAGAATATTCAAGGTCAGACTCAGATGGGGGCTCAACAAGTTC
GCAGAGATTTCTCAATGAAGAAAGGTGCTGACGAGACAAGGAGTGTGGTGTGAACTCCTC
CTCACCAGTTTTTAATTTATTGAACAATATCCTAAGCATCGACCTCATCTTTTTGCATGC
ATCAGGAATTAGCCTTTCGATCTGCCTCATTATCCTATAGCTACGGTTCCCGTCCACCCA
ATCCCTTACATCAGTCTCGCAGTTCAAAAGGAATGGATCAATAGGATACTTGGCATAACA
TAACAAACTCAAAGTCCTCTTCTGAATTTGATTACACAGATCAACTGGGACACCATTAGC
TACAGACTGATCAATTATGGTATCAATTGTTTCTGCCAATTGATGGGGTTCTTTGCACTT
TATGTTATGTAAAGCTGCAGCGACAAATTTTGACAATAATGGCACTTCATCTCCCCAAAC
AAAGAAGCTGGATTTGAATTCTGCAACAAACCTGCCAATAACACTTTTGGGGCTAACAAA
TTTGTTGAGCTGATCACTCATGTAGTAGTGGAACTCCATTAGAATCCTAAATTCTTCTGG
ATCCCTTTGCAACAATTCTGTCAGAGTCTGATCAAAGAGAGAGATCTGATCATCACTAGA
GGTATAAGCGTCTATTGTACCACCACAAATACAACCAATAGCATAATTAATAAACCTCTC
TGAAATGAGGGCATAGAAGTCTGATGTATTATGTAGTATTCCCTGACCCATGTCAAGTAT
CGAACTGATATGAGAGGGCACCACTCCGATTTGGAAATTAGAGTAAAAGAAATCTTCTGT
TATGGACTGAGTGGTTTTTTTCCTCAACCCTAATTGAGCTTTAATGTATGATTTCATCAT
AGCCGAGACTACATTAAAAGGTATCTCCACCATCTTATGCATATGCCACATAAGTAAGGT
TGAGAGGTAGTCTCTCCCCTTTATATCAGCTTGCAAGTCTTTTGAAAGAAATATCAAATT
CTGCAGAATGGCTAGAAACAAAAATGGGCACATCATCGGGCCCCATTTACTATGATCCAT
GCTATAAGAGACATGTGCCAAAGAAACATTTAGTTTCATGGAAAGAATGGCATTTTCAAA
CTCCTTCTCGTTATTCAAACAACTCCCTGATAACTGTAAACTCAAGGCCTCAAAGTAATC
CTCTATGAGTCTAGTAAACATCTTTGTCCTAAGATCACCAATGTATAACTCTCTGTTGCC
ACCAACCTGTTCTTTATATGATAAGGAGAATTTAAGCCTCCCTGTATCAGGTCCCACTGA
ATTATAAGACTGTGGTGACTCTTGGCTATAGAAGCATAAGTTTTTTAACATTGCTGTGGT
GCAGTTTGTCAATGACAGAGCTTTGCTAAGTGCTTCCGAGTTACTCTCCCTTTCACTAAT
TCTCACATCATCAGAAAGCTTACCCATGTCAAACTTGAAATTGAGGTTTTTGGACTTATA
ATGAGTGTACCTTCCCATAAGTGTGTTTGCATTCATAATCAAGAGTATGGACTTAAAACA
TTGAAAGTATTCATGATCAAAGTATGTCCTTGTTGACACTGCCTTCGTTAACTCCCCAAT
AGGACATTGTGACATATGTCCACAGTAAAAATACTTATCTTTCAACTTAGTATTCTCATA
GACAGCATTGCAGAATTCCTCATAAAATTTGTCTGGTAAGACATCACGATCAAAATCCTC
AACCATGTGATTAGATAACTCACCTTTAATTAATCTAAGTTTTTCTTCCACTACCTTGTC
AAGATCAGATATTGAGGGTGCATTGCAGTCTGCCTGCTGCTGTTTTGAACCTCGCTTAAC
AGGTTCTTTATACTGATCAACAATTTTTTCAACGGTCTCTCTCAGTTGGTCAAAATAAAT
GCTTGCACCCCCATCAAGCAAAATTTCGTCTAGGTCAGCCTTGTCTACACCATCTTTGTG
CTGTCCAGACCCTAGAACTAGATTGCTCATTGCCTGTTGCACTTTATACTCATAGTCTTG
CTTGTTGAGAAGGGATTTTCCTTTTCTTGAGAAAACTTCAGTGAGTTGTGAAACAGCCAG
TGCTGTGAGCTTATTGAAGGCATAATTTAATACTCTAGAACCATCTGTGTATTTGTTGAC
AACAACACTTTTATTGCTAGCCAAATCCAAAGCTGTGGCACAGCCGCTAGGGATGAGGGG
GTCTCTAATTTCCTTCTTTACTTCCCTTTCCTTAAATAGTGAACCATTATTGAAGGAAGA
TGTGAGGAGGGACAAGAACTTTTTTTGAGACACCAGGACTCTTGTAGTTGGGACCCTCGG
CGCTTGTACACCCATTTTTGCTCAGAAACCTTTTTGCATTGTGGATCATATCATCCAGTT
CTTCTTCCGTTGCTGTGTCTGCAGGATTAATGCAAATTCCAATTTGGGCTCAAGGAATTT
CTCAAAGCATTTGATCTGGTCAGTCAGTCTGTCAGGTGTTTCCTTTGTGATGAAATGACA
CATATAAGATAAAACAAACTTGAATCTATTGGTCATCATACTCTTCACTTCCTCAGACAA
GATCAAGCCCATTAATGCCCTTATTAGCCTATAGAGCAAGAACTCAACATCAGTAATTAA
ATCTTCTCTAACTTTGTCAATGAGATCCTTATGATGAAAATCCGAAACATAGGCCATAAT
GAAGTACCTAAGGTTTTGGAGAAGTTTTTGGGAGCGTTTACTGGGATGGGCTAGGATTAA
GATCAAGATCATCTTTGTTAAAAACTTAATGTTGTTTAGTTGTTCTTTCAGCTCGTTGCA
ATCCTCTATCCAAGAAATCATAGTGCTTACTGTCGTCTGTAGAACTTCAGCTGAAAATAT
TGCTGGGAAATATCTTTTTGGATCAGCATAAAATGAGCATACCTCGCCAACCCTGTTATC
ATTAATGGCATAACACTTTGAACATTCCCCTGTTTTTTGATAAATTAATTGAAACTCAGT
GACACCCAGTGAAAACTCTTGACAATATGCCTCTTTGCACCTGACCACTTGATACCTTGC
TGGTCCGAACTCATTTTGCCTCAGTTTCACTGTGGAGGACGTTTTCATTGAGTTGATCAA
GGCCTCAATGATGATAGTCTTTCTGTGGTTCCCACTAGATCTACAACCCCCATGACATAA
GGAAACATTTCTTCCTCCGATCTCTGGTAACTAATTGTAGGGACAACTCCAGAAACATCA
AAATCCATAAATAGGCATTAGGACAAATTACCTCCATATCGATCTTATAGTGGTCCACAC
TAATTCCAACATCTTTTAAAGCAGTGGTTGCCTTTAAAACGGTTTTCTGGAATATTGAGT
TAAGAATCTGATTTTTACTCAAACATTGGGGAGACTGTATAGTTCTAAGTCTCTCCACCT
GTTGCCTCCGTTCAACCCACTTTTTTAGATCTCTTTTTGTTGACTCTAAGGAGACCAGTC
TATCATTAACACTGAAACAGGATCCCAACCACCCTTTTAAGCTCCTTTGTTTCATTTGGT
CATGCCTACTCGCAAGAAGAATTAGCGCATCAAAAATCAATAAAAGTTTTCTCCTTGTGT
TCAATATCCTCAAAGATTTCACTTTGTTTAGAAATGACCTCCAACATTGCACTTGACATT
CTCCAGCTGCTTGATCACCCCCTCTGCCATTTCCTTCGCTAATGTCTGCATACAAAAATC
TCAATATTGGTGATGCCCTCTTAAACTGGTGAATCAAATGCTCGACATTGTCTTCTGCAG
AAACCTTGTCAGCGTACAAATTGTTGAACTCATTGAGCAACTGGCTTTTTTCAACCTTTA
AAAACTGACCTTCTATCTCCCCTCTTCTCAATCTGTTTCTAAACACTTGATACTCTTCTT
CAATTTGCAACTTCACTTCATGAGCTGTCAGCTTGTTGTTGATACCTTGGTGACATGAAG
CAATCACTTCCTCATAATGATTAGAGCGATTATCCAATAAGTCATTCAAACTCTCCACTC
CTGACAGCCTCCCTGAAGTCATGGATAAAGATTCACAGAGTCTACTGTACTCTGACTCTT
CAAAAAGTGAGTTACTTTCCTGAGCATATCTCAATAATGAGAAAAGTGTGTCTCTCAACT
TGTCATTAACCCAATCAGGTATTTGTTCGTTATAAAATGTTGTTCTCCCATCTATAAGTG
GTATTAAGTTGATGTCGAGACTCTTCAGGTCTTCTTTTAGTTGCTCTAATTTCTTGAAAT
CCTCAATGTACTTCTGTTCAAAATTGGCAGGAGATGACCTAACAAAACATTCCAATAATA
TTAGGACATTGCCCGTCAGTTTGTAACCATCCGGCACCACAAAGCATAAGGAGGGGGTCA
AGACTCCATTGTCATGGAGAATTCTCTCTACAGATTTATCCTCACTGTTATGCTCACAAC
CATTTGCATTGCAAGAATCGACCTCAATACAAAGGGACAGAAGTTTCAACCCTTCCATTA
AAAGCATCCTGGGCTCTGTTTGTACAAGAAATGCCAACTTCTGTCTTGACAACTTCTCAT
TATCTGCAAGGTAGTACTTTGAGATGAGATCTTTAGCATTAGCAATGTCTTCCTCCATCA
Tctgcaggtatgatgttcagaaccctcagaacatgtggtctgctagagcaacagttcgct
atgggatagggtcccgtaggggcacagaagacacaagaggcaattaaagacaattaaata
agatagCCTAAATGCCTAGGATCCCCGGTGCg
>Scaffold_from_SRR1594664.fastqsanger_guided_by_NC_004297.1
cGCACAGTGGATCCTAGGCTATTGGATTGtctttttttgaggccttgtgcgctgtacttc
tccaaatgggaaacaagcaagccaaagccccagaatcaaaagacagtccgagagccagcc
tgatcccagatgccacacatctagggccacagttctgtaagagctgctggttcgaaaaca
agggccTGGTAGAATGCAATAATCACTACCTGTGTCTCAACTGTCTCAGCCTGCTCCTCA
GTGTCAGCAGCAGATGCCCGATCTGCAAGATGCCCCTTCCCACCAGGCTAAAGGCAGCGA
CACAGCCCAGCGCACCATCAACCGAGGCAACCCAAAACACAACACCCCCACCGTACACCC
CATAATCCCGGGGTCAACACTCCCACCTCCATCGCCCACCCCCCACCCCCCCGGGGGGAC
CCCCCGCCGGGGGCCCCCCCGGGGGGGCAGGCAGTCCAGCTCTACTCAATGTCCTCAATA
CACCTCTCCGGCCCAAACAACTCTGAACATACATGTCCTTCCCTTCAGTCTTAGGCTGCC
CCCACTTGACTGAATCATAACTCTTTGCCTTGATTTACTATAGCAGAGAGCATAGCCTTT
GAAATCAATCCATTCTCCAAGAGGTTCAAGGAGTTCACTCAGTATATTAGCATGATCTAC
AGGTCTCTGTTTTGTGAGGATTGAGACAATGTCCACACCTGTCCATTGAATCCTTTGCTT
CAATCTATCAGACATCATTGATTTCAATGCACCAACCAAAAGGTGCGGGGAACTATCACC
AATCTCCCTTACAAACATTTCCAGATCTTGATCTTGGATAGATGGTGTAAATGCAGCCAC
CCTTCTATCAGATTCCCACAGCGCTCCCCTACAGACAACCAATGGCACTGGTTCATTGTC
AGGTCCAACCTTGGAGAAATCAAACTCACTGAACTGCAGTTTATCTGGATTAATAATCAG
TTTCATGGGTATCACATCCCCCAACTGCTGTGTATCCTTTAAGAATTCATTTACCACATC
TGATTCAACAAACCAGGCTGACCTACCTTTGAAAGTTGGGCCCGACAAAGCAAGCCTCCA
ACAGTCAGGCAGAACACACTCACCACACCAGAATACATAGCAGTCACATCATACACCAAA
TACTTGCCCTGTTGGTTTATTGAGCCACTGTAATCAAGATGGATGGAAAAAGTCTCTTTA
AAACTAGCATCCTGACTCTTAATGCGGAACctcactgtctgactcagttttgcagaccct
ggaggtagtgaagctacggcatcaaagaaatcctccaatgagtcaaacttaggaTCAACT
AGGCCTGATGCAATCAATTGATTTTGATTAAATCTAGCTGGCTCTATGTCAAAGTCTATC
CATGCATAGCCCATCATTAAATCAAACTTAAACATGGGTCTCTCTATCCCTTTGTAAATA
GCTTTCTCAATGAATGAAGAGAAGGGACCCAGTCGCTGCAGACCTTCACCCTCTGGTATT
GAGGTTTTATGAGGAAACCAAGTGAATGACCCAAGTGTTCTTGTTGTTGCTACAAATGGT
CTCACATATGATTCAAAGTAGATTTGTCTCATAAAGTTATCCACTGCATCAGCAGTACTA
ACCACCTTTTCCTCCATCATAGGCTCATGTGTGCGAGAGTGTGAGTTCCTCAGCTCAGAA
GCCAACACAAtgTAATGTTCCTCCCTCTTCCACTTAACAATGTGTGAAACAAGTGAAAGT
GCCTCGCAATTCACATCTAGGGCAACACAAAGATCAAGGAACTTTATTCTGGGTGACCAT
TTCATCTTTGTGGAAGCTAAATCACTCATAAATGGCAATATGTGCTTCTCAAATAGAGAC
GGATATAAACGTCTCAAAGAGTGGATGATGTGGCTCATGCCAACCCTGTCCTCTAGCAGT
TTTGAAACAGTtggctttaagGGAAAGTAATCACAAGGGTTGTGCTTGAAGAAATCCAGT
GCCTTGACTATCTTCGGTTCACCTAAAACCCATGCGCCCAATTCTATTGCAGTTGACAAA
GAAATACACATATAATCCCACAATAGAGGCCTGAAGTAACTGATCACACCTTCACCTCCA
CTTCTAAGGTGTAATGGAACTCGCCAATATTGAATACCGTTAGAATTTGTCAACACACCT
TGAGTCCCTAATAGTTGAGTCTGTATGGATCTAATGTAGAGATTCTCCTTGTTGGGGCCT
CTGACGCACTTGCTACCCAATGTTCTGCACAACCCTACAAACCCAGATGCTATAGAACTT
TGAAAAGCTGATTTGTTGATGGCTTCAGATAACAATTTTTGTGCACCTCGAGTGAAGGTG
GAAGACAATTTATTCTGGATTGTCTTGACAATAGTGGGGATCTTTTCATCATCTAGGTTC
ACAGCACCTGAATATATTATCTTCTGTCGCAACACCATTCTGAGCGGATGATGGGTAGCT
AAATTCAACCAATGAAACCCTAGGTCAGAATCAGAtgggggctcaacatccaacagctca
caaagatttcttagtgatgagaggtgctcactagacaaatagtttgttgtgaactcttca
tggagttgcccagtcttcaacctattgtacagttttcttaacatagatctaatcttgctg
caagcattAGGAATTAGCCTTTCGATCTGCCTCATTATCCTATAGCTACGGTTCCCGTCC
ACCCAATCCCTTACATCAGTCTCGCAGTTCAAAAGGAATGGATCAATAGGATACTTGGCA
TAACATAACAAACTCAAAGTCCTCTTCTGAATTTGATTACACAGATCAACTGGGACACCA
TTAGCCACAGATTGATCAATTATAGTATCAATTGTTTCTGCCAATTGATGAGGTTCTTTG
CACTTTATGTTGTGTAAAGCCGCAGCGACAAATTTTGTCAATAATGGCACTTCATCTCCC
CAAACAAAGAATCTGGATTTGAATTCTGCAACAAACCTGCCAATAACACTTTTGGGGCTA
ACAAATTTGTTGAGCTGATCACTCATGTAGTAGTGGAACTCCATTAGAATCCTAAATTCT
TCTGGATCCCTTTGCAACAATTCTGTCAGAGTCTGATCAAAGAGAGAGATCTGATCATCA
CTAGAGGTATAAGCGTCTATTGTACCACCACAAATACAACCAATAGCATAATTAATAAAC
CTCTCTGAAATGAGGGCATAGAAGTCTGATGTATTATGTAGTATTCCCTGACCCATGTCA
AGTATCGAACTGATATGAGAGGGCACCACTCCGATTTGGAAATTAGAGTAAaagaaatct
tctgttattgactgtttagttttcttccttaaccctagttgggctttaatgaaagacttc
atcatggctgtcaccacattaaaaggtatttccaccattttgtgcatatgccacataagt
agggttgagagatagtccctcccttttatgtcagcttgcaagtcctttgagaggaaaatt
aaattctgtaagacagtcaagaacaaaaatggacacatcattgggccccacttactatga
tccatgctataagacacatgtgccaatgaaacattcaatttcatggaaaggatagcattt
tcaaattccttctcgttgtTCAGACAGCTGCCCGCTAACTGTGATGTGAGTGCTTCAAAG
TAATCCTCAATGAGTCTTGTGAACATCTTTGTTCTTAAATCTCCGATGTACAACTCTCTA
TTGCCTCCCACTTGTTCCTTGTAAGACAAAGAGAATTTTAGTCTACCAGTGTCAGGGCCA
GTTGAATTATAAGACTGAGGAGATTCTTGACTGTAAAAACACAGGTTTTTTAACATTGCT
GTAGTGCAGTTGGTTAGGGACAAGGCCTTGCTAAGTGCTTCAGAATTACTCTCACGTTCA
CTTATCCTGACATCATCAGAAAGCTTACCCATGTCAAACTTGAAATTGAGGTTTTTGGAC
TTATAATGAGTGTACCTTCCCATAAGTGTGTTTGCATTCATAATCAAGAGTATGGACTTA
AAACATTGAAAGTATTCATGATCAAAGTATGTCCTTGTTGACACTGCCTTCGTTAACtct
ccaataggacactgtgacatatgtccacagtaaaaatacttctgcttcaatctactattc
tcatagacagcattacagaattcttcataaaatttacctggtaagatatcatgatcaaac
tcctcaaccatgtgattggataattcacccTTAATTAATCTAATATAAAATTTGTTTGAG
ACAATCTCATCCAGATCATTTACTGATGGCTGGTCATGATCATTATAGCCTGAACCTCGC
TTAACAGGTTCCCTATACTGACTGACAATACTGTCAACAGTGCACCTCAGTTGGTCGAAG
TATTCAGATGCTCCTCCATCCAATAGTATCTCATCTAGATCAGCATTGTTGGTGTCACTA
CTCCCTCCTTTGGATCCCAGAACAAGATTACTCATTGCTTGCTGTATCTTGTAATCATAA
TCCTGTTTGTTAAGCAAGAATTTGCCTTTGCGTGCAAATACTTCAGTTAACTGTGTGACA
GCTAAAGCTGTGAGCTTGTTGAAATCATAATCCAAAATACGGGATCCATCTGTATACTTA
TTCACAACAACACTTTTATTGCTAGCCAAATCCAAAGCTGTGGCACAGCCGCTAGTGATG
AGGGGGTCTCTAATTTCCTTCTTTACTTCCCTTTCCTTAAATAGTGAACCATTATTAAAA
CTAGACACAAGGAGTGAAATAAATTTCTTGGAAACACCAGGTTTCTTATACCTAACTTTT
TCCGCATCTACGCAACATTCTTTACCTAGAAACTTTCTTGCATTATAAACCATTTCAGTA
AGCTCTTCCTCCAATGCATCATCCTTCGGGTTCACACTCACATGTCCAAACTCCAGTTTA
GGCTCAAGGAATTTCTCAAAGCATATCTGATCTGTTAACCTATCTGGTGTTTCTTTTGTA
ATAAAATGACACATATAAGAAATGTTCAAGATGAACTTGAATCTATTGGTCATCATACTC
TTCACTTCCTCAGACAAGATCAAGCCCATTAATGCCCTTATTAGCCTATAGAGCAAGAAC
TCAACATCAGTAATTAAATCTTCTCTAACTTTGTCAATGAGATCCTTATGATGAAAATCC
GAAACATAGGCCATAATGAAGTACCTAAGGTTTTGGAGAAGTTTTTGGGAGCGTTTACTG
GGATGGGCTAGGATTAAGATCAAGATCATCTTTGTTAAAAACTTAATGTTGTTTAGTTGT
TCTTTCAGCTCGTTGCAATCCTCTATCCAAGAAATCATAGTGCTTACTGTCGTCTGTAGA
ACTTCAGCTGAAAATATTGCTGGGAAATATCTTTTTGGATCAGCATAAAATGAGCATACC
TCGCCAACCCTGTTATCATTAATGGCATAACACTTTGAACATTCCCCTGTTTTTTGATAT
AATAGTTTGAACCCTATCCTATTGATAGAGAACTCTTGGCAGTAAGCCTCTTTGCACCTC
ACAACCTGGTATCTAGAGGGTCCAAATTCATTTTGCCTCAGTTTCACTGTGGAGGACGTT
TTCATTGAGTTGATCAAGGCCAAGCTCAATGATGATAGTCTTTCTAAGTCTGTGGTTCCC
ACTAGATCTACAACCCCCATGACATAAGGAAACATTTCTTCCTCCGATCTCTGGTAACTA
ATTGTAGGGACAACTCCAGAAACATCAAAATCCATAATGGCATCATAGGCATTAGGACAA
ATTACCTCCATATCGATCTTATAGTGGTCCACACTAATTCCAACATCTTTTAAAGCAGTG
GTTGCCTTTAAAACGGTTTTCTGGAATATTGAGTTAAGAATCTGATTTTTACTCAAACAT
TGGGGAGACTGTATAGTTCTAAGTCTCTCAACCTGTTGCCTCCGTTCCCACTTTTTTAGA
TCTCTTTTTGTTGACTCTAAGGAGACCAGTCTATCATTAACACTTATGAAACAGGATCCC
AACCACCCCCCTTTTAAGCTCCTTTGTTTCATTTGGTCATGCCTAGCAAGAAGAATTAGA
ACGTCAAAAACAAGGAGGAGTTTCCTCCTGGTGTTAAGGATCCTCAGAGACTTTACCTTA
TTCAGAAAGGATCTCCAGCATTGCATTTGCTCATTTTGAGAGTCAACAACCCTTTCCTCA
CTAGAATCCAAATCTGCATACAAGAACTTAAGGACTGGAGAGGCTCTTCGGAACTGAAAT
GTTAACTGTTCAATGTTGTCATCATAGGTGTCTATTTTATCACAATATAGCTTTCTGAAA
TCCTCTAATAACTTCATCTTATCAGTCTTAACAAATTGACTTTCTATGTCCCCTTGCCTT
AGTTTGTTCCTGAAGATTTGATACTCTTCTTCAACCAAATTCTTGACTTCATGAGAGGTG
AGCTTGTTATTAATGCCCTGATGACAACTCGAAATTATTTCCTCAAAGTGTTTTGCACGC
TTGTCAGTTAGAACATTGATGCTTTCAATTCCTGAGAGCCTCCCAGACGTTAAGGCTAAA
GATTCACAAAGTCTCGAATATTCAGACTCTTCGAACAATGCATTACTTTCTTGTGAATAT
TTTAACAAGGTGAATAAGGTGTCCCTGAGTTTGTCATTCACCCAATCAGGTATCTGTTCA
TTGTAAAATGTTGTTCTGCCGTCTATGAGAGGGATGAGATTGATGCCAACAGACTCCAAA
TCATTCTTTAATTGTTCTAGTTTCTTGTGATCTTCTAAATACTTCTGTTCAAAATTGGCG
GGGGATGATCTAACAAAGCACTCAAGTAAAATTAGAACATTACCAGTGAGTTTATAGCCG
TCAGGAACTACAAAACATAAAGCTGGGGTGAGAATCCCATGATCATCCAGAATAGATTCA
ACCGTTTTATCTTCAGTATTATGTTCACAACCATTAGCTTTACAAGAATCAATCTCAATA
CAGAGAGATAACAGCTTCAACCCCTTCCATTAAAAGCATCCTGGGCTCTGTTTGTACAAG
AAATGCCAACTTCTGCCTTGATAGTCTCTCGTTGTCTGCCAAGTACTTTGATACCAAtct
ttgacacaggctatgtcttcctccatgtttagctgcaggtatgatgttcagaaccctcag
aacatgtggtctgctagagcaacagttcgctatgggatagggtcccgtaggggcacagaa
gacacaagaggcaattaaagacaattaaataagatagCCTAAATGCCTAGGATCCCCGGt
gcg
>Scaffold_from_SRR1595558.fastqsanger_guided_by_NC_004297.1
CGCACAGTGGATCCTAGGCTATTGGATTGtctttttttgaggccttgtgcgctgtacttc
tccaAATGGGCAACAAACAGGCCAAATCGACAAAAGCCGATGAACATCAAAGAGCTCATC
TAGTGCCAGATGCATCCCATCTGGGCCCCCAGTTCTGTAAGAGTTGCTGGTTTGAGAACA
GAGGGCTGGTGGAGTGCAACAATCACTATCTGTGTCTCAACTGTCTCAGCCTGCTCCTCA
GCGTCAGCAGCAGATGCCCGATCTGCAAGATGCCTCTTCCCACCAAGCTAAAGGCAGCAA
CACAGCCGAGCGCACCATCAACTGAGGCGACCCGGAACACAACACCCCCACCGTACACCC
CATGATCCCAGGACCAACATCCCTTCCTCTATCGCCCTCCCCCCTCCCCCGGGGGGACCC
CCCGCCGGGGGCCCCCCCGGGGGGCAGGCAACCCAGCTCTACTCAATGTCCTCAATACAC
TTCTCCGACCCAAACAACTCTGAACATGTCCTTCCCTTCAGTCTTAGGCTGCCCCCACTT
GACTGAATCATAACTCTTTGCCTTGATTTGCTATAGCAAAGAGCATAGCCCTTGAAGTCA
ATCCATTCTCCAAGAGATTCCAGAAGCTCACTTAGTACATCAACATAATCTACAGGTCTC
TGTTTTGTGAGGATTGAGACAATGTCCACACCTGTCCATTGAATCCTTTGTTTCAATCTA
TCAGACATCATTGATTTTAATGCACCAACCAAAAGATGTGGGGAACCATCACCAATCTCT
CTTACAAACATCTCCAAATCCTGATCTTGGATAGATGGTGCAAACGTAGCTACCCTTCTA
TCAGATTCCCAGAGTGCTCCCCTACATACAACCAATGGTACTGGTTCGTTGTCAGGTCCG
ACCTTGGAGAAGTCAAACTCACTGAACTGCAGTTTATCTGGATCAATAATCAGCTTCATG
GGTATAACATCCCCCAACTGCTGTGTATCCTTTAAGAATTCATTCACCACATCTGACTCA
ATAAACCAGGCTGACCTACCTTTGAAAGTTGGACCTGACAAAGCAAGTCTCCAACAGTCA
GGCAGAACACATGGGCTCACAGACCCAGAGTATAGTGCCTGCACATCATTCACCACAAAC
TCACCACATTGATTAACAAGTCCTCTCATGTTGAGATGGATTGAAAAAGTCTCTTTAAAA
CTGGCATCCTGACTCTTGATTTTATACCTAATTGTCTGGTAAAACTGAACAGAGTCCACT
GGCATTGTACTTAACAAATCAAAGAAATCTTCAAGGGAGTTTAACCTCAATTCCTTCAAC
TAGGCCTGATGCAATCAATTGATTTTGATTAAATCTAGCTGGTTCAATGTCAAAGTCTAT
CCAGGCATAACCCATCATAAGATCATGTTTGAACATTGGCCTCTCAACACCCTTGTGAAT
AACCTTCTCTACAAATGAAGAAAATGGACCCAATCTATGCAAGCCTTCACCTTCTGGAAC
CGATGTCTTGTGTGGAAACCACGTGAAGGACCCCAATGTCCTTGTTGTAGCAACAAATGG
TCTCACATATGATTCAAAGTAGATCTGTCTCATGAAATTGTCAACAGCATCACTAGTACT
CACCACTCTTTCCTCTACCATGGGTTCATGTGTTCTGGTATGAGACAACCTCAGTTCAGA
TGACAACACAATGTAATGTTCTTCTCTTTTCCATTTTACTATGTGTGAGACAAGAGATAA
GGCTTCACAGTTGACATCCAATGCTACACAAAGATCCAAAAATTTTATCCTGGGTGACCA
TTTCATTTTGGTTGATGCTAAATCGCTCATGAATGGTAGTATGTGTTTCTCAAACACAGA
TGGGTACAACCTTCTCAAGGAATGAATGATATGGTTCAAACCAACCCTATCTTCCAACAG
CTTTGAAGCAGTAGGCTTCAAAGGAAAGTAATCACAAGGGTTGTGCTTGAAGAAATCCAG
TGCCTTGACTATCTTCGGTTCACCTAAAACCCATGCGCCCAATTCTATTGCAGTTGACAA
AGAAATACACATATAATCCCACAATAGAGGCCTGAAGTAACTGATCACACCTTCACCTCC
ACTTCTAAGGTGTAATGGAACTCGCCAATATTGAATACCCCCATCACTGCTTCAACACCT
TGAGTCCCTAGTAGCTGAGTCTGTATGGATCTAATGTAAAGATTCTCTTTGTTGGGGCCT
CTAACGCACAACGCACTTGCTACCTAGTGTTCTGCACAACCCCACAAACCCAGATGCTAT
AGAACTTTGGAAAGCTGATTTATTTATTGCTTCAGATAACAATTTTTGTGCACCTCGAGT
GAAGGTGGAAGACAATTTATTCTGGATTGTCTTGACAATAGTGGGGATCTTTTCATCATC
TAGGTTCACAGCACCTGAATATATTATCTTCTGCCTCAGCACCATCCTTAGAGGATGATG
TGCAGCCAAGTTCAACCACGACTATTCAAGGTGAGGTTCATATGGTGGCTCAACATCGAG
TAGTTCCCAGAGATTCTGTAATGATGTTGTGTGTTCACCTGATAGGTAGTTAGTAGTGAA
TTCCTCATGAAGCTCTCCAGTTTTTAATTTGTTGAACAATATCCTAAGCATTGACCTCAT
CTTTTTGCATGCATCAGGAATTAGCCTCTCAATCTGCCTCATTATCCTGTAACTGCGGTT
GCCATCCACCCAGTCTCTGACATCTGTCTCGCAATTCAATAAGAACGGATCAATGGGATA
TCTAGCATATTGCAAAAGGCTCAAGGTCCTTTTCTGTATTAAATTGCACAGATGAACAGG
GACACCATTTGCAACTGATTGATCAATGATTGTGTCAATTGTCTCTGCCAGTTGGTGTGG
CTCCTTGCACTTTATATTGTGGAGGGCTGCAGCGACAAATTTTGTCAATAATGGCACTTC
ATCTCCCCAAACAAAGAATCTGGATTTGAATTCTGCAACAAACCTGCCAATAACACTTTT
GGGGCTAACAAATTTGTTGAGCTGATCACTCATGTAGTAGTGGAACTCCATTAGAATCCT
AAATTCTTCTGGATCCCTTTGCAACAATTCTGTCAGAGTCTGATCAAAGAGAGAGATCTG
ATCATCACTAGAGGTATAAGCGTCTATTGTACCACCACAAATACAACTCACCGCAAAATT
TATAAACCTTTCAGAAATCAACGCATAAAAGTCTGAGGTGTTGTGCAGGATGCCCTGTCC
CATATCAAGAATCGAACTGATATGAGAGGGCACCACTCCGATTTGGAAATTAGAGTAAAA
GAAATCTTCTGTTATGGACTGAGTGGTTTTTTTCCTCAACCCTAATTGAGCTTTAATGTA
TGATTTCATCATAGCCGATACTACATTAAAAGGTATCTCCACCATCTTATGCATATGCCA
CATAAGTAAGGTTGAGAGGTAGTCTCTCCCCTTTATATCAGCTTGTAAATCATCGGAAAG
CAAGATTAGGTTTTGAATTATTGTTAGAAACAAGAAAGGACACATCATAGGGCCCCACTT
ACTGTGATCCATGCTATAAGAGACATGTGCCAAAGAAACATTTAGTTTCATGGAAAGAAT
GGCATTTTCAAACTCCTTCTCGTTATTCAAACAACTCCCTGATAACTGTAAACTCAAGGC
CTCAAAGTAATCCTCTATGAGTCTAGTAAACATCTTTGTCCTAAGATCACCAATGTATAA
CTCTCTGTTGCCACCAACCTGTTCTTTATATGATAAGGAGAATTTAAGCCTCCCTGTATC
AGGTCCCACTGAATTATAAGACTGTGGTGACTCTTGGCTGTAAAAACACAAGTTTTTTAA
CATTGCTGTGGTGCAGTTTGTCAATGACAGAGCTTTGCTAAGTGCTTCAGAATTACTCTC
CCTTTCACTTATCCTGACATCATCAGAAAGCTTACCCATATCAAACTTGAAATTGAGGTT
TTTGGACTTATAATGAGTGTACCTTCCCATAAGTGTGTTTGCATTCATAATCAAGAGTAT
GGACTTAAAACATTGAAAGTATTCATGGTCCAAAAAAGTCCTTGTTGACACTGCCTTCGT
TAACTCCCCAATAGGACAATTGGCCATATGTCCACAGTAAAAATACTTATCTTTCAACTT
AGTATTCTCATAGACAGCATTGCAGAATTCCTCATAAAATTTGTCTGGTAAGACATCACG
ATCAAAATCCTCAACCATGTGATTTCACTTTTTATCAACCTTATCAAGAGTTTTTCTTCC
ACCACCTTGTCAAGATCAGATATTGAGGGTGTATTGCAGTCTGCCTGCTGCTGTCTTTCT
GGTTGCTCCCTATACTGACTGATAATATTATCAACAGTGCACCTCAGTTGGTCAAAGTAT
TCTGATGCTCCTCCATCCAATAGTATTTCATCTAGGTCAGCATTGTTGGTGTCACCACTC
CCTCCTTTGGACCCCAGAACAAGATTACTCATTGCTTGCTGTATCTTGTAATCATAATCC
TGTTTGTTAAGTAGGAACTTGCCTTTACGTGCAAACACTTCAGTCAACTGTGTAACAGCC
AAAGCTGTGAGCTTGTTGAAATCATAATCCAGAATACGGGACCCATCTGTATACTTATTT
ACAACAACACTTTTATTGCTAGCCAAATCCAAAGCTGTTGCACAGCCGTTAGTGATGAGG
GGGTCTCTAATTTCCTTCTTTACTTCCCTTTCCTTAAATAGTGAACCATTATTGAAGGAA
GATGTGAGGAGGGACAAGAACTTTTTTGAGACACCAGGACTCTTGTAGTTGGGACCCTCG
GCGCTTGTACACCCATTTTTGCTCAGAAACCTTTTTGCATTGTGGATCATATCATCCAGT
TCTTCTTCCGTTGCTGTGTCTGCAGGATTAATGCTTACGTGGCCAAACTTCACTTTTGGC
TCAAGAAATTTTTCAAAACATCAGTCAGTCTGTCAGGTGTTTCTTTTGTAATGAAATGAC
ACATATAAGAAATATTAACTTGAATCTTGAATCTATTGGTCATCATACTCTTCACTTCCT
CAGACAAGATCAAGCCCATTAATGCCCTTATTAGCCTATAGAGCAAGAACTCAACATCAG
TAATTAAATCTTCTCTAACTTTGTCAATGAGATCCTTATGATGAAAATCCGAAACATAGG
CCATAATGAAGTACCTAAGGTTTTGGAGAAGTTTTTGGGAGCGTCTACTGGGATGGGCTA
GGATTAAGATCAAGATCATCTTTGTTAAAAACTTAATGTTGTTTAGTTGTTCTTTCAGCT
CGTTGCAATCCTCTATCCAAGAAATCATAGTGCTTACTGTCGTCTGTAGAACTTCAGCTG
AAAATATTGCTGGGAAATATCTTTTTGGATCAGCATAAAATGAGCATACCTCGCCAACCC
TGTTATCATTAATGGCATAACACTTTGAACATTCCCCTGTTTTTTGATAAATTAATTGAA
ACTCAGTGACACCCAGTGAAAACTCTTGACAATATGCCTCTTTGCACCTGACCACTTGAT
ACCTTGCTGGTCCGAACTCATTCTGTCTCAGCTTTACAGTGGAAGAGGTTTTCATAGAGT
TTATCAAGGCAAGACTCAATGAGGAAAGTCTCTCCAAATCAGTGGTTCCCACTAGATCTA
CAACCCCCATGACATAAGGAAACATTTCTTCCTCCGATCTCTGGTAACTAATTGTAGGGA
CAACTCCAGAAACATCAAAATCCATAATCAAGTCATAGGCATTAGGACAAATTACCTCCA
TATCGATCTTATAGTGGTCCACACTAATTCCAACATCTTTTAAAGCAGTGGTTGCCTTTA
AAACGGTTTTCTGGAATATTGAGTTAAGAATCTGATTTTTACTCAAACATTGGGGAGACT
GTATAGTTCTAAGTCTCTCAACCTGTTGCCTCCGTTCAACCCACTTTTTTAGATCTCTTT
TTGTTGACTCTAAGGAGACCAGTCTATCATTAACACTTATGAAACATCCCAACCACCCTT
TTATGCTCCTTTGTTTCATTTGGTCATGCCTACTAGCAAGAAGAATTAGAACGTCAAAAA
CAAGGAGGAGTTTCCTCCTGGTGTTAAGGATCCTCAGAGACTTTACCTTATTCAGAAAGG
ATCTCCAGCATTGCCAACACTGCATCTGAGCTGCTTGATCACCCCCTCTGCCATTTCCTT
CGCTAATGTCTGCATACAAAAATCTCAATATTGGTGATGCCCTCTTAAACTGGTGAATCA
AATGCTCGACATTGTCTTCTGCAGAAACCTTGTCAGCGTACAAATTGTTGAACTCATTGA
GCAACTGGCTTTTTTCAACCTTTAAAAACTGACCTTCTATCTCCCCTCTTCTCAATCTGT
TTCTAAACACTTGATACTCTTCTTCAATTTGCAACTTCACTTCATGAGCTGTCAGCTTGT
TGTTGATACCTTGGTGACATGAAGCAATCACTTCCTCATAATGATTAGAGCGATTATCCA
ATAAGACATTCAAACTCTCCACTCCTGACAGCCTCCCTGAAGTCATGGATAAAGATTCAC
AGAGTCTACTGTACTCTGACTCTTCAAAAAGTGAGTTACTTTCCTGAGCATATCTCAATA
ATGAGAAAAGTGTGTCTCTCAACTTGTCATTAACCCAATCAGGTATTTGTTCGTTATAAA
ATGTTGTTCTCCCATCTATAAGTGGTATTAAGTTGATGTCGACACTCTTCAGGTCTTCTT
TTAGTTGCTCTAATTTCTTGAAATCCTCAATGTACTTCTGTTCAAAATTGGCAGGAGATG
ACCTAACAAAACATTCCAATAATATTAGGACATTGCCCGTCAGTTTGTAACCATCCGGCA
CCACAAAGCATAAGGAGGGGGTCAAGACTCCATTGTCATGGAGAATTCTCTCTACAGATT
TATCCTCACTGTTATGCTCACAACCATTTGCATTGCAAGAATCGACCTCAATACAAAGGG
ACAGAAGTTTCAACCCTTCCATTAAAAGCATCCTGGGCTCTGTTTGTACAAGAAATGCCA
ACTTCTGCCTTGATAGTCTCTCATTATCTGCAAGGTACTTTGATACCAAAGCCTTATCAC
AGGCCATGTCTTCCTCCACCATCATctgcaggtatgatgttcagaaccctcagaacatgt
ggtctgctagagcaacagttcgctatgggatagggtcccgtaggggcacagaagacacaa
gaggcaattaaagacaattaaataagatagCCTAAATGCCTAGGATCCCCGGTGCG
>Scaffold_from_SRR1595763.fastqsanger_guided_by_NC_004297.1
CGCACCGGGGATCCTAGGCATTTAGGttgtctttttttgaggccttgtgcgctgtacttc
tccaaatgggaaacaagcaagccaaagccccagaatcaaaagacagtccgagagccagcc
tgatcccagatgccacacatctagggccaCAGTTCTGTAAGAGTTGCTGGTTTGAGAACA
GAGGGCTGGTGGAGTGCAACAATCACTATCTGTGTCTCAACTGTCTCAGCCTGCTCCTCA
GCGTCAGCAGCAGATGCCCGATCTGCAAGATGCCTCTTCCCACCAAGCTAAAGGCAGCAA
CACAGCCGAGCGCACCATCAACTGAGGCGACCCGGAACACAACACCCCCACCGTACACCC
CATGATCCCAGGACCAACATCCCTTCCTCTATCGCCCTCCCCCCTCCCCCGGGGGGACCC
CCCGCCGGGGGCCCCCCCGGGGGGCAGGCAACCCAGCTCTACTCAATGTCCTCAATACAC
TTCTCCGACCCAAACAACTCTGAACATGTCCTTCCCTTCAGTCTTAGGCTGCCCCCACTT
GACTGAATCATAACTCTTTGCCTTGATTTGCTATAGCAAAGAGCATAGCCCTTGAAGTCA
ATCCATTCTCCAAGAGATTCCAGAAGCTCACTTAGTACATCAACATAATCTACAGGTCTC
TGTTTTGTGAGGATTGAGACAATGTCCACACCTGTCCATTGAATCCTTTGTTTCAATCTA
TCAGACATCATTGATTTTAATGCACCAACCAAAAGATGTGGGGAACCATCACCAATCTCT
CTTACAAACATCTCCAAATCCTGATCTTGGATAGATGGTGCAAACGTAGCTACCCTTCTA
TCAGATTCCCAGAGTGCTCCCCTACATACAACCAATGGTACTGGTTCGTTGTCAGGTCCG
ACCTTGGAGAAGTCAAACTCACTGAACTGCAGTTTATCTGGATCAATAATCAGCTTCATG
GGTATAACATCCCCCAACTGCTGTGTATCCTTTAAGAATTCATTCACCACATCTGACTCA
ATAAACCAGGCTGACCTACCTTTGAAAGTTGGACCTGACAAAGCAAGTCTCCAACAGTCA
GGCAGAACACATGGGCTCACAGACCCAGAGTATAGTGCCTGCACATCATTCACCACAAAC
TCACCACATTGATTAACAAGTCCTCTCATGTTGAGATGGATTGAAAAAGTCTCTTTAAAA
CTGGCATCCTGACTCTTGATTTTATACCTAATTGTCTGGTAAAACTGAACAGAGTCCACT
GGCATTGTACTTAACAAATCAAAGAAATCTTCAAGGGAGTTTAACCTCAATTCCTCTGTC
AGGCCTGAAGCAATAAGCTGGTTCAAGTTTATCTGAGCTGGTTCTATGTCAAAGTCTATC
CATGCATAGCCCATCATTAGATCAAACTTAAACATAGGTCTCTCTATCCCTTTGTAAATA
GCTTTCTCAATGAATGAAGAGAAGGGACCCAATCGTTGCAGACCTTCACCCTCTGGTATT
GAAGTTTTATGAGGGAACCAAGTGAATGACCCAAGTGTCCTTGTTGTTGCTACAAATGGT
CTCACATATGATTCAAAGTATATCTGTCTCATGAAATTGTCACACTGCATCAGCAGTGCT
AACCACCCTCTCTTCCACCATGGGCTCATGTGTGCGAGAGTGTGAGTTTCTCAGTTCAGA
AGCCAACACAACATAATGTTCCTCCCTCTTCCACTTAACAATGTGTGAAACAAGTGAAAG
TGCCTCGCAATTCACATCTAGGCTACACAAAGATCCAAAAATTTTATCCTGGGTGACCAT
TTCATTTTGGTTGATGCTAAATCGCTCATGAATGGTAGTATGTGTTTCTCAAACACAGAT
GGGTACAACCTTCTCAAGGAATGAATGATATGGTTCAAACCAACCCTATCTTCCAACAGC
TTTGAAACAGTAGGCTTCAAAGGACCGTAATCGCAAGGGATTGTGTTTAAAAAAGTCCAA
GATCTGAGCTTGTTTTGGTTCCCCAAGCACCCATGCTCCAAGCTCTATAGCTGTAGATAG
TGTTATGCACATATAATCCCATAGAAGAGGTCTTAAAAGTGACAACAGTATCATCTCTAT
CTCTGACTTCTGGTGAAACTTTCCATATCTGGATTCCATTGTCCCCCATCACTGCTTCAA
CACCTTGAGTCCCTAGTAGCTGAGTCTGTATGGATCTAATGTAAAGATTCTCTTTGTTGG
GGCCTCTAACGCACAACGCACTTGCTACCTAGTGTTCTGCACAACCCCACAAACCCAGAT
GCTATAGAACTTTGGAAAGCTGATTTATTTATTGCTTCAGACAGTAGCTTCTGAGCTCCT
CTAGTGAATGTCGATGACAACCTATTTTGCAAAGTTTTTACTATTGTGGGGACCTTTTCA
TCTTCCAGATTCACAGCACCAGAATAGATTATCTTTTGCCGCAACACCATTCTAAGCGGG
TGATGGGTGGCTAAATTTAACCAATGAAACCCCAAGTCAGAATCAGACAAAGGTTCAATA
CCTAAAAGTTTAAACAAATTCTGTAATGATGTTGTGTGTTCACCTGATAGGTAGTTAGTA
GTGAATTCCTCATGAAGCTCTCCAGTTTTTAATTTGTTGAACAATATCCTAAGCATTGAC
CTCATCTTTTTGCATGCATCAGGAATTAGCCTCTCAATCTGCCTCATTATCCTGTAACTG
CGATTCCCGTCCACCCAATCTCTTACATCAGTCTCGCAGTTCAAAAGGAATGGATCAATA
GGATACTTGGCATAACATAATAAACTCAAGGTCCTCCTCTGAATTTGATTGCACAGATCA
ACTGGGACACCATTAGCCACAGATTGATCAATTATGGTATCAATTGTTTCTGCCAATTGG
TGGGGTTCTTTGCACTTTATGTTATGTAAAGCTGCAGCAACAAATTTTGTTAGCAGGGGT
ACCTCGTCACCCCAAACATAGAACCTTGATTTAAACTCCGCAACAAACCTGCCAATTGCA
CTCTTTGGACTCACAAACTTATTTAGCTGGTCACTCATGTAGTAATGGAATTCCAACAAT
GTTTTAAATTCTTCCGCATCTCTTGAGAGTAACTCTGTCAAATTCTGATCAAATAATGAT
ATCTGATCGTCACTGGACGTGTAAGCATCTATTTGTCCCCCAGACACACACCTCACCGCA
AAATTTATAAACCTTTCAGAAATCAACGCATAAAAGTCTGAGGTGTTGTGCAGGATGCCC
TGTCCCATATCAAGAATTGAACTAATGTGCGAGGGGACTGTGCCAATTTGAAAGTTGGAA
TTAAAAAAGTCTTCGGTCATTGATTGAGTTGTCTTCTTCTTCAATCCAAGTTGGGATTTG
ATGTACGATTTCATCATTGCTGATACAACATTAAATGGGATCTCAACCATTTTGTGCATA
TGCCATGTTAATAATGTTGATAGGTAATCTTTACCTTTTAAATCAGCTTGTAAATCATCG
GAAAGCAAGATTAGGTTTTGAATTATTGTTAGAAACAAAAATGGGCACATCATCGGGCCC
CATTTACTATGATCCATGCTATAAGAGACATGTGCCAAAGAAACATTTAGTTTCATGGAA
AGAATGGCATTTTCAATCTCCTTCTCGTTATTCAAACAACTCCCTGATAACTGTAAACTC
AAGGCCTCAAAGTAATCCTCTATGAGTCTAGTAAACATCTTTGTCCTAAGATCACCAATG
TATAACTCTCTGTTGCCACCAACCTGTTCTTTATAGGACAAAGAAAATTTCAGTCTACCA
GTGTCAGGGCCAGTTGAATTATAAGATTGAGGTGATTCTTGACTGTAAAAACACAGATTT
TTTAACATTGCTGTAGTACAGTTAGTTAGAGACAAGGCCTTACTAAGTGCTTCAGAATTA
CTCTCCCTTTCACTTATCCTGACATCATCAGAAAGCTTACCCATGTCAAACTTGAAATTG
AGGTTTTTGGACTTATAATGAGTGTACCTTCCCATAAGTGTGTTTGCATTCATAATCAAG
AGTATGGACTTAAAACATTGAAAGTATTCATGGTCCAAAAAAGTCCTTGTTGACACTGCC
TTTGTCAGCTCACTAATAGGACAATTGGCCCTACATAAAAATATTTACTTCTCAAAGCAG
CATCATTATAGATATTCTCACAAATTTTGATGTATTGATCTTCAGACAAGATTTCTCGAT
CAAAATCTTCTATCATATGGTTTGAAAGTTCACTTTTTATCAACCTTATCAAGAGTTTTT
CTTCCACCACCTTGTCAAGATCAGATATTGAGGGTGTATTGCAGTCTGCCTGCTGCTGTC
TTTCTGGTTGCTCCCTATACTGACTGATAATATTATCAACAGTGCACCTCAGTTGGTCAA
AGTATTCTGATGCTCCTCCATCCAATAGTATTTCATCTAGGTCAGCATTGTTGGTGTCAC
CACTCCCTCCTTTGGACCCCAGAACAAGATTACTCATTGCTTGCTGTATCTTGTAATCAT
AATCCTGTTTGTTAAGTAGGAACTTGCCTTTACGTGCAAACACTTCAGTCAACTGTGTAA
CAGCCAAAGCTGTGAGCTTGTTGAAATCATAATCCAGAATACGGGACCCATCTGTATACT
TATTTACAACAACACTCTTGTTACTAGCCAAGTCCAAAGCCGTTGCACAGCCGCTAGTGA
TGAGGGGGTCTCTAATTTCCTTCTTTACTTCCCTTTCCTTAAATAGTGAACCATTATTGA
AGGAAGATGTGAGGAGGGACAAGAACTTTTTTGAGACACCAGGACTCTTGTAGTTGGGAC
CCTCGGCGCTTGTACACCCATTTTTGCTCAGAAACTTTGCATTGTGGATCATATCATCCA
GTTCTTCTTCCGTTGCTGTGTCTGCAGGATTAATGCTTACGTGGCCAAACTTCACTTTTG
GCTCAAGAAATTTTTCAAAGCATTTTATCTGATCTGTTAACCTATCTGGTGTTTCTTTTG
TAATAAAATGACACATATAAGAGATATTTAAAACAAACTTGAATCTATCATACTGACAAC
TTCTTCAGACAGAATTATCTTTAATAAGTGACGAACAAGCCTGTAGAGCAAATATTCGAC
TTCTGTGATCAAATCCTCCCTGATTTTCTCAATCAAATCTTTGTGATAAAAATCGGAGAC
AAAGGCCATCACAAAGTACCTGATGTTTTGCAAAAATTTTTGACACCGTTTACTGGGATG
GCCTAGGATTAAGATCAAGATCATTTTTGTTAAAAACTTAATGTTGTTTAGTTGTTCTTT
CAGCTCGTTGCAATCCTCTATCCAAGAAATCATAGTGCTTACTGTCGTCTGTAGAACTTC
AGCTGAAAATATTGCTGGGAAATATCTTTTTGGATCAGCATAAAATGAGCATACCTCGCC
AACCCTGTTATCATTAATGGCATAACACTTTGAACATTCCCCTGTTTTTTGATAAATTAA
TTGAAACTCAGTGACACCCAGTGAAAACTCTTGACAATATGCCTCTTTGCACCTGACCAC
TTGATATCTAGAGGGCCCAAACTCATTTTGCCTTAGTTTCACTGTGGAAGATGTTTTCAT
TGAGTTGAGCTAAGCTCAATGATGATAGTCTTTCGTTGCGTCTAGAATGTCAATAACGCC
AAGAGTATAGGGGAACATGTCTTCCTGAGTTTTCTGGTAACTTATAGTGGGTGTGATGCC
AGAGACCTCAATGTCCATGATGGCATCATAAACATCACAATCAAGGATCCCGAAATCAAT
TCCATAAGAGTTGATTTCTATACCAACCTCCCTCAAAGCATTGGTAGCTCGAGTTAAAAC
TCTGTTGATGATGGCAAGGAGCTCACAATTTCGTTCTTCTTTAAGTGATAGGACACCTAC
ATTCCTGTCTCTAGTTCTCTTCCTGCTGTCTATCCACCGTTTTAGATCTCTTTTTGTTGA
TTCCAATGAAACTAATCTATCGTTAACACTCACAAAACAGGAACCCAGCCAACCAGCAAG
GAACTTGTCACCATGTCTTATGCAGTCCAGTCGGCTAGCAAGAAGAATCAGAACATCAAA
AATAAGGAGAAGTTTCCTTCTGGTGTTGAGGATCCTCAGAGACTTTATCTTATTTAGAAA
AGATCTCCAACACTGCATCTGTCCAGCTTGATCACCCCCTCTGCCATTTCCTTCGCTAAT
GTCTGCATACAAAAATCTCAATATTGGTGATGCCCTCTTAAACTGGTGAATCAAATGCTC
GACATTGTCTTCTGCAGAAACCTTGTCAGCGTACAAATTGTTGAACTCATTGAGCAACTG
GCTTTTTTCAACCTTTAAAAACTGACCTTCTATCTCCCCTCTTCTCAATCTGTTTCTAAA
CACTTGATACTCTTCTTCAATTTGCAACTTCACTTCATGAGCTGTCAGCTTGTTGTTGAT
ACCTTGGTGACATGAAACAATCACTTCCTCATAATGATTAGAGCGATTATCCAATAAGAA
ATTCAAACTCTCCACTACTGATGACAGCCTCACTGAAGTCATGGATAAAGATTCACAGAG
TGAGTATTCAGACTCTTCGAACAGTGCATTACTTTCTTGTGAATATTTTAACAAAGTGAA
TAAGGTGTCCCTGAATTTGTCATTCACCCAATCAGGTATCTGTTCATTGTAAAATGTTGT
TCTGCCATCTATGAGAGGGATGAGATTGATGCCAACAGACTCCAAATCATTCTTTAATTG
TTCTAGTTTCTTGTGATCTTCTAAATACTTTTGTTCAAAATTGGCAGGGGATGATCTAAC
AAAACACTCAAGTAGGATTAGAACATTACCAGTGAGTTTGTAGCCGTCAGGTACCACAAA
ACATAAAGCTGGGGTGAGAATCCCATGATCACTTAGAATGGATTCAACCGTTTTGTCTTC
AGTGTTATGTTCACATCCATTGGCCTTGCAAGAGTCAATCTCAATGCAGAGAGATAGTAG
TTTTAATCCCTCCATAAGCAACATTCTAGGCTCAGTTTGGACCAGAAAAGCTAACTTCTG
TCTTGACAACTTCTCATTATCTGCAAGGTAGTACTTTGAGATGAGATCTTTAGCATTAGC
AATATCTTCCTCCATCATctgcaggtatgatgttcagaaccctcagaacatgtggtctgc
tagagcaacagttcgctatgggatagggtcccgtaggggcacagaagacacaagaggcaa
ttaaagacaattaaataagatagCCTAAATGCCTAGGATCCCCGGTGCG
>Scaffold_from_SRR1595797.fastqsanger_guided_by_NC_004297.1
CGCACAGTGGATCCTAGGCTATTGGATTGtctttttttgaggccttgtgcgctgtacttc
tccaAATGGGCAACAGGCAGGCCAAACAGACCAAAGTCGACGAACATCAAAGAGCTCACC
TAGTACCGGATGCATCCCATCTAGGCCCCCAATTCTGCAAGAGTTGCTGGTTTGAGAACA
GAGGGTTGGTAGAGTGCAACAACCATTACCTATGTCTCAACTGTCTCAGCTTACTTCTCA
GCATCAGCAGCAGGTGCCCCATCTGCAAAATGCCTCTTCCCACCAAACTAAAGGCAGCAG
CGCAGCCGAGCGCACCCTCAACTGAGGCAACCCAGGACACAACACCTCCACCATACACCC
CATGATCCCAAGACCAACACTCCCATCCTCACCTCCCACCCCCCACCCCCGGGGGGACCC
CCCGCCGGGGGCCCCCCCGGGGGGCGGGCGGCTCGGCTCTACTCGATGTCCTCAACATGC
CTCTCCTGCCCAAACAGTTCCGAACATGTCCTCCCCTTTAGTCTTAGGCTACCCCCACTT
GACTGAATCATAACTTTTTTCTTTGATTTGCTGTAGCAAAGGGCATAGCCTTTAAAATCA
ATCCATTCTCCAAGAGACTCAAGAAGTTCATCCAGTATGTCGGCATAGTCTACAGGTCTT
TGTTTTGTGAGGATTGAAACAATGTCCACACCCGTCCATTGAATTCTTTGTTTCAATCTA
TCAGACATCATTGACTTCAATGCACCAACTAAAAGGTGCGGGGAACTATCACCAATCTCC
CTTATAAACATCTCCAAATCTTGATCTTGGATGGATGGTGTAAATGTGGCCACCCTTCTA
TCAGATTCCCACAGTGCTCCCCTGCATACAACCAATGGCACTGGTTCATCATCAGGTCCA
ACCTTGGAGAAGTAAGTCATACTCCGTAAACTGCAGCTTCTCCATGTCAACGGCAATTTC
AACAGGAGTGACATGCCCTAGTTGATTTGTGTCAACCAGAAATTCGTTAATGACCTCAGT
GTCAATATACCATGCTGATTTGCCTTTGAAGGTAGGTCCTGATAGAACCAACCTCCAACA
GTCTGATAAGACACATGGACTCACTGCACCAGAATACATAGCAGTCAAATCATACACCAA
ATACTGGCCTATTAACAAGTCCTTTCATATTGAGATGGATGGAAAAAGTCTCTTTAAAAC
TAGCATCCTGACTTTTGATTTTATACCTAATTGTCTGGTGGAACTGAACAGAGTCCATTG
GCATTGTACTTAACAAATCAAAGAAATCTTCAAGGGAATCCAACCTTAATTCCTCAGTCA
GGCCTGAAGCAATAAGCTGGTTCAAATTCATCTGGGCTGGCTCTATGTCAAAGTCTATCC
ATGCATAGCCCATCATCAGATCAAACTTAAACATGGGTCTCTCTATTCCTTTGTAAATGG
CTTTCTCAATAAATGAAGAGAAGGGACCTAGTCGCTGAAGACCTTCACCCTCAGGTATTG
AGGTCTTATGAGGGAACCAAGTGAATGACCCAAGTGTTCTTGTTGTTGCTACAAAGGAGC
GGACATATGATTCAAAGTAAATTTGTCTCATAAAGTTGTCCACTGCATCAGCAGTACTAA
CCACCTTTTCCTCCATCATAGGCTCATGTGTGCGAGAGTGTGAGTTCCTCAGCTCAGAAG
CCAACACAACATAGTGCTCCTCCCTCTTCCACTTGACAATATGTGAAACAAGTGAAAGTG
CCTCACAATTCACATCTAAGGCAACACAGAGGTCAAGAAACTTTATTCTAGGTGACCATT
TCATCTTTGTGGAAGCTAAATCACTCATAAATGGTAATATATGCTTCTCAAATAAAGATG
GATATAAACGTCTCAAAGAATGAATAATGTGGCTCATGCCTACCCTATCCTCCAGTAGTT
TCGAGACAGTGGGTCTCAAAGGGAAGTAGTCACAGGGATTATGCTTAAAAAAGTCCAAGG
TCTGAGCTTGTTTTGGTTCCCCAAGCACCCATGCTCCAAGTTCTATAGCTGTGGACAGTG
TTATGCACATATAATCCCACAGGAGAGGTCTTAAATAAGAAACAACAGCATCACCACCAT
CTTTGGCTTCCGGTGAAACCTTCCATATCTGGATTCCATTGTCTCCTATTACTGCTTCAA
CACCTTGAGTCCCCAGCAACTGAGTTTGTATGGATCTGATGTAAAGATTCTCTTTGTTGG
GGCCTCTGACACACTTGCTACCTAGTGTTCTACACAACCCCACAAACCCAGATGCTATAG
AACTTTGAAAAGCTGATTTATTTATTGCTTCAGACAGTAGCTTCTGAGCTCCTCTAGTGA
ATGTTGATGACAACCTATTTTGCAAGGTTTTTACTATTGTAGGGACCTTTTCATCCTCCA
GATTTACAGCACCAGAATAGATTATCTTCTGTCGCAACACCATTCTGAGCGGATGATGGG
TAGCTAAATTCAACCAATGAAACCCTAGGTCAGAATCAGACAAAGGTTCAATGCCTAGTA
GCTTGAACAAATTCTGTAGTGATGTTGTGTGTTCACCTGATAGGTAGTTGGTGGTGAATT
CTTCATGAAGTTCACCAGTTTTTAACTTATTGAACAGTATTCTAAGCATTGACCTCATCT
TTTTGCACGCATCAGGAATTAACCTCTCAATTTGCCTCATTATTCTATAACTCCGATTCC
CATCCACCCAATCTCTTACATCAGTCTCGCAATTCAAAAGGAATGGGTCAATGGGATACT
TGGCATAACATAACAAACTCAAAGTCCTCTTCTGGATTTTATTACACAGATCAACTGGGA
CACCATTAGCCACAGATTGATCAATTATAGTATCAATTGTTTCTGCCAATTGATGAGGTT
CTTTGCACTTTATGTTGTGTAAAGCCGCAGCAACAAATTTTGTTAACAGGGGTACTTCGT
CACCCCATACATAGAATCTTGATTTGAATTCTGCAACAAATCTGCCAATTGCACTCTTTG
GGCTCACAAACTTATTTAGTTGATCACTCATGTAGTAATGGAACTCTAACAATGTTTTGA
ATTCCTCTGCATCTCTTGAGAGTAACTCTGTCAAGTTCTGATCAAACAGTGATATCTGAT
CGTCACTGGACGTGTAAGCATCGATTTGTCCCCCAGACACACACCTTACTGCAAAATTTA
TAAATCTTTCAGAAATCAATGCATAAAAGTCTGAAGTATTGTGCAGAATACCTTGTCCCA
TATCAAGGATTGAACTAATGTGTGAAGGGACTGTGCCAATCTGAAAATTGGAGTTAAAAA
AGTCTTCAGTCATTGATTGAGTTGTCTTTTTCTTCAACCCGAGCTGGGATTTGATGTATG
ATTTCATCATTGCTGACACAACATTAAATGGGATCTCAACCATTTTGTGCATATGCCATG
TTAATAATGTTGACAGGTAGTCTTTACCCTTCAAATCAGCTTGCAAATCATCAGAAAGTA
AGATTAGGTTTTGGATTATTGTTAAAAACAAGAAAGGACACATCATAGGACCCCACTTAC
TGTGATCCATACTATATGATACATGTGCTGACGAGACATTCAACTTCATTGACAAGATGG
CATTGTCAAACTCCTTCTCATTATTCAGACAGCTGCCCGCTAACTGTGATGTGAGTGCTT
CAAAGTAATCCTCAATGAGTCTTGTGAACATCTTTGTTCTTAAATCTCCGATGTACAACT
CTCTATTGCCTCCCACTTGTTCCTTGTAGGACAAGGAAAATTTCAATCTACCTGTGTCAG
GGCCAGTTGAGTTATAAGATTGAGGTGATTCTTGACTGTAAAAACACAAATTTTTTAACA
TTGCTGTAGTGCAGTTAGTTAAGGATAAGGCCTTGCTAAGTGCTTCAGAATTGCTCTCAC
GTTCACTTATTCTAACATCATCAGCCAACCTTCCTGTATCAAATTTAAAGTTCAGGCACT
TGCTCTTATAATGAGAGTATCTTCCCATCAGCTTGTTTCCATTCATCACCAATAAAATTG
ACTTGAAGCACTGAAAATATTCTTGGTCCAAAAAAGTCCTTGTTACCACTGCTTTTGTCA
GCTCACTTATGGGACATGAGTTCATTGGTCCCACATAAAAATATTTACTTCTCAAGGCAG
CATCATTGTAGAAATTCTCACAAATTTTGGCGTACTGATCCTCAGATAGGATTTCTCGAT
CAAAATCTTCTATCATATGGTTTGAAAGTTCACTTTTTATTAATCTTATAAAGAGTTTGT
CTTCCACCACTTTGTCAAGATCAGATATTGAGGGTGCATTGCAGTCCACCTGCTGCTGTC
TTTCCGGTTGCTCCCTATACTGACTGACAATATTGTCAACAGTGCACCTCAGTTGGTCGA
AGTATTCAGATGCTCCTCCATCCAATAGTATCTCATCTAGATCAGCATTGTTGGTGTCAC
TACTCCCTCCTTTGGATCCCAGAACAAGATTACTCATTGCTTGCTGTATCTTGTAATCAT
AATCCTGTTTGTTAAGCAAGAATTTGCCTTTGCGTGCAAATACTTCAGTTAACTGTGTGA
CAGCTAAAGCTGTGAGCTTGTTGAAATCATAATCCAAAATACGGGATCCATCTGTATACT
TATTCACAACAACACTCTTATTACTGGCCAAATCCAAAGCTGTTGCACAGCCACTTGTGA
TAAGAGGGTCTCGTAGTGTCTTTTTCACTTCCTTTTCTTTAAATAATGAACCATTATTAA
AGCTAGACACAAGAAGTGAGATAAATTTCTTAGAAACACCAGGCCTTTTATACCTAACTT
TTTCTGCGTCTGCACAACACTCTTTACTTAGAAACTTTCTTGCATTGAAAACCATTTCAG
CAAGCTCTTCTTCCGATGCATCATCCTTTGGGTTCACACTCACATGTCCAAATTCTAATT
TGGGCTCAAGAAATTTTTCAAAGCACTTGATCTGATCAGTCAGTCTGTCAGGTGTTTCTT
TTGTAATAAAATGACACATATAAGAGATATTTAAAACAAACTTGAATCTATTGGTCATCA
TACTGACAACTTCCTCAGACAGTATTATCTCCAATAAGTGGCGAACAAGTCTATAGAGCA
GATATTCAACTTCTGTGATCAAATCCTCCCTAATTTTCTCAATCAAATCCTTGTGATAGA
AGTCGGATACAAAGGCCATCACAAAGTACCTAATATTTTGTAAAAACTTTTGACACCTTT
TACTGGGATGTGTTAGTATCAAAACTAGAATCATTTTGGTTAACAATTTAATAGTGATCA
ATTGTTCAGACAACTCTATGCACTCTTCTATCCAGCTGACCATAACATCGACTACTTTCT
GCAATACATTGCTGGAAAAAACTGAAGGAAAAAACCGTTTAGGATCAGCATAAAAGGAAC
AAACTTCTCCAACTGTATTGTTGTTGATAGCATAACACTTTGAGCATTCACCTGTTTTTT
GATATAATAGTTTGAACCCTATCCTATTGATAGAGAACTCTTGGCAGTAAGCCTCTTTGC
ACCTCACAACCTGGTATCTAGAGGCTCCAAATTCATTTTGCCTAAGCTTCACTGTGGAGG
ACGTTTTCATTGAGTTGATCAGAGCCAAGCTTAATGTTGATAGTCTTTCTAAGTCCGTTG
TATCTAGAATATCAATAACACCAAGAGTATAAGGGAACATGTCTTCCTGAGTTCTCTGGT
AACTCATAGTGGGTGTAACACCGGAAACCTCAAGACTGCATCATAAACATCACAATCAAG
GATCTTGAAATCAATTCCATAAGAGTTAGTTTCTATGCCAACCTCCCTTAGAGCATTGGT
GGCTCGAGTCAAAACTCTGTCAATGATTGCAAGGAGCTCACTATTCCGTTCTTCTTTGAG
TGATAAAGCACCTGTACTTTTATCTCTAGTTCTTTTCCTGCTGTCCATCCACCGTTTTAA
ATCTCTTTTTGTTGATTCCAGTGAAACTAATCTGTCGTTAACACTCACAAAACAGGAGCC
CAGCCAGCCAGCAAGGCAACTATCACCATGTCTTATGCCATCCAGTCGGCTAGCAAGAAG
AATTAGAACGTCAAAAACAAGGAGGAGTTTCCTCCTGGTGTTAAGGATCCTCAGAGACTT
TACCTTATTCAGAAAGGATCTCCAGCATTGCATTTGCTCATTTTGAGAGTCAACAACCCT
TTCCTCACTAGAATCCAAATCTGCATACAAGAACTTAAGGACAGGAGAAGCTCTTCGAAA
TTGGTATGTCAACTGTTCAATGTTGTCATTACAGGTGTCTATTTTATCACTATATAGCTT
TCTGAAATCATCTAACAACTTCACCTTATCAGTCTTAACAAACTGGCTTTCTATGTCCCC
TTGCCTTAGTTTGTTCCTGAAGATTTGATATTCCTCCTCAATTAAACTCTTGACTTCATG
GGAGGTGAGCTTGTTGTTAATGCCCTGATGACAACTAGAAATTATTTCCTCAAAGTGTTT
TGCACGCTTGTCAGTTAGAACATTGATGCTTTCGATTCCTGAGAGCCTCCCAGATGTTAG
GGCTAAGGATTCACAAAGTCTTGAATACTCAGACTCTTCGAACAATGCATTGCTTTCTTG
TGAATATTTTAACAGGGTAAATAAGGTGTCCCTAAGTTTGTCATTCACCCAGTCAGGTAT
CTGTTCATTGTAAAATGTTGTCCTGCCGTCTATAAGAGGGATGAGATTGATGCCAACAGA
CTCCAAATCATTCTTCAATTGTTCTAGTTTCTTGTGATCTTCTAAATACTTTTGTTCAAA
ATTAGCAGGGGATGATCTAACAAAGCACTCAAGTAAAATTAGAACATTACCAGTGAGTTT
ATAGCCGTCAGGAACTACAAAACATAAAGCTGGGGTGAGAATCCCATGATCATTCAGAAT
AGATTCAACCGTTTTATCTTCAGTATTATGTTCACAACCATTAGCTTTACAAGAATCAAT
CTCAATACAGAGAGATAACAGCTTCAACCCCTCCATGAGCAACATTCTAGGTTCAGTTTG
AACTAGAAAAGCCAACTTCTGTCTTGATAGCTTCTCATTATCTGCAAGGTATTTTGATAT
AAGATCTTTGGCATTGGCAATGTCTTCCTCCATTTCCATctgcaggtatgatgttcagaa
ccctcagaacatgtggtctgctagagcaacagttcgctatgggatagggtcccgtagggg
cacagaagacacaagaggcaattaaagacaattaaataagatagCCTAAATGCCTAGGAT
CCCCGGTGCG
>Scaffold_from_SRR1595673.fastqsanger_guided_by_NC_004297.1
CGCACCGGGGATCCTAGGCAATTTGATTGtctttttttgaggccttgtgcgctgtacttc
tccaAATGGGCAACAGGCAGGCCAAACAGACCAAAGTCGACGAACATCAAAGAGCTCACC
TAGTACCGGATGCATCCCATCTAGGCCCCCAATTCTGCAAGAGTTGCTGGTTTGAGAACA
GAGGGTTGGTAGAGTGCAACAACCATTACCTATGTCTCAACTGTCTCAGCTTACTTCTCA
GCATCAGCAGCAGGTGCCCCATCTGCAAAATGCCTCTTCCCACCAAACTAAAGGCAGCAG
CGCAGCCGAGCGCACCCTCAACTGAGGCAACCCAGGACACAACACCTCCACCATACACCC
CATGATCCCAAGACCAACACTCCCATCCTCACCTCCCACCCCCCACCCCCGGGGGGACCC
CCCGCCGGGGGCCCCCCCGGGGGGCGGGCGGCTCGGCTCTACTCGATGTCCTCAACATGC
CTCTCCTGCCCAAACAGTTCCGAACATGTCCTCCCCTTTAGTCTTAGGCTACCCCCACTT
GACTGAATCATAACTTTTTTCTTTGATTTGCTGTAGCAAAGGGCATAGCCTTTAAAATCA
ATCCATTCTCCAAGAGACTCAAGAAGTTCATCCAGTATGTCGGCATAGTCTACAGGTCTT
TGTTTTGTGAGGATTGAAACAATGTCCACACCCGTCCATTGAATTCTTTGTTTCAATCTA
TCAGACATCATTGACTTCAATGCACCAACTAAAAGGTGCGGGGAACTATCACCAATCTCC
CTTATAAACATCTCCAAATCTTGATCTTGGATGGATGGTGTAAATGTGGCCACCCTTCTA
TCAGATTCCCACAGTGCTCCCCTGCATACAACCAATGGCACTGGTTCATCATCAGGTCCA
ACCTTGGAGAAGTCAAACTCAGTAAATTGCAGTTTATTTGGATTAATAATCAACTTCATA
GGTATAACATCCCCTAACTGTTGTGTATCCTTTAAGAACTAATTCGTTAATGACCTCAGT
GTCAATATACCATGCTGATTTGCCTTTGAAGGTAGGTCCTGATAGAACCAACCTCCAACA
GTCTGATAAGACACATGGACTCACTGCACCAGAATACATAGCAGTCACATCATACACCAA
ATACTTGCCCTGTTGGTTAGTCCTTTCATATTGAGATGGATGGAAAAAGTCTCTTTAAAA
CTAGCATCCTGACTTTTGATTTTATACCTAATTGTCTGGTGGAACTGAACAGAGTCCATT
GGCATTGTACTTAACAAATCAAAGAAATCTTCAAGGGAATCCAACCTTAATTCCTCAGTC
AGGCCTGAAGCAATAAGCTGGTTCAAATTCATCTGGGCTGGCTCTATGTCAAAGTCTATC
CATGCATAGCCCATCATCAGATCAAACTTAAACATGGGTCTCTCTATTCCTTTGTAAATG
GCTTTCTCAATAAATGAAGAGAAGGGACCTAGTCGCTGAAGACCTTCACCCTCAGGTATT
GAGGTCTTATGAGGGAACCAAGTGAATGACCCAAGTGTTCTTGTTGTTGCTACAAAGGAG
CGGACATATGATTCAAAGTAAATTTGTCTCATAAAGTTGTCCACTGCATCAGCAGTACTA
ACCACCTTTTCCTCCATCATAGGCTCATGTGTGCGAGAGTGTGAGTTCCTCAGCTCAGAA
GCCAACACAACATAGTGCTCCTCCCTCTTCCACTTGACAATATGTGAAACAAGTGAAAGT
GCCTCACAATTCACATCTAAGGCAACACAGAGGTCAAGAAACTTTATTCTAGGTGACCAT
TTCATCTTTGTGGAAGCTAAATCACTCATAAATGGTAATATATGCTTCTCAAATAAAGAT
GGATATAAACGTCTCAAAGAATGAATAATGTGGCTCATGCCTACCCTATCCTCCAGTAGT
TTCGAGACAGTGGGTCTCAAAGGGAAGTAGTCACAGGGATTATGCTTAAAAAAGTCCAAG
GTCTGAGCTTGTTTTGGTTCCCCAAGCACCCATGCTCCAAGTTCTATAGCTGTGGACAGT
GTTATGCACATATAATCCCACAGGAGAGGTCTTAAATAAGAAACAACAGCATCACCACCA
TCTTTGGCTTCCGGTGAAACCTTCCATATCTGGATTCCATTGTCTCCTATTACTGCTTCA
ACACCTTGAGTCCCCAGCAACTGAGTTTGTATGGATCTGATGTAAAGATTCTCTTTGTTG
GGGCCTCTGACACACTTGCTACCTAGTGTTCTACACAACCCCACAAACCCAGATGCTATA
GAACTTTGAAAAGCTGATTTATTTATTGCTTCAGACAGTAGCTTCTGAGCTCCTCTAGTG
AATGTTGATGACAACCTATTTTGCAAGGTTTTTACTATTGTAGGGACCTTTTCATCCTCC
AGATTTACAGCACCAGAATAGATTATCTTCTGTCGCAACACCATTCTGAGCGGATGATGG
GTAGCTAAATTCAACCAATGAAACCCTAGGTCAGAATCAGACAAAGGTTCAATGCCTAGT
AGCTTGAACAAATTCTGTAGTGATGTTGTGTGTTCACCTGATAGGTAGTTGGTGGTGAAT
TCTTCATGAAGTTCACCAGTTTTTAACTTATTGAACAGTATTCTAAGCATTGACCTCATC
TTTTTGCACGCATCAGGAATTAACCTCTCAATTTGCCTCATTATTCTATAACTCCGATTC
CCATCCACCCAATCTCTTACATCAGTCTCGCAATTCAAAAGGAATGGGTCAATGGGATAC
TTGGCATAACATAACAAACTCAAAGTCCTCTTCTGGATTTTATTACACAGATCAACTGGG
ACACCATTAGCCACAGATTGATCAATTATAGTATCAATTGTTTCTGCCAATTGATGAGGT
TCTTTGCACTTTATGTTGTGTAAAGCCGCAGCAACAAATTTTGTTAACAGGGGTACTTCG
TCACCCCATACATAGAATCTTGATTTGAATTCTGCAACAAATCTGCCAATTGCACTCTTT
GGGCTCACAAACTTATTTAGTTGATCACTCATGTAGTAATGGAACTCTAACAATGTTTTG
AATTCCTCTGCATCTCTTGAGAGTAACTCTGTCAAGTTCTGATCAAACAGTGATATCTGA
TCGTCACTGGACGTGTAAGCATCGATTTGTCCCCCAGACACACACCTTACTGCAAAATTT
ATAAATCTTTCAGAAATCAATGCATAAAAGTCTGAAGTATTGTGCAGAATACCTTGTCCC
ATATCAAGGATTGAACTAATGTGTGAAGGGACTGTGCCAATCTGAAAATTGGAGTTAAAA
AAGTCTTCAGTCATTGATTGAGTTGTCTTTTTCTTCAACCCGAGCTGGGATTTGATGTAT
GATTTCATCATTGCTGACACAACATTAAATGGGATCTCAACCATTTTGTGCATATGCCAT
GTTAATAATGTTGACAGGTAGTCTTTACCCTTCAAATCAGCTTGCAAATCATCAGAAAGT
AAGATTAGGTTTTGGATTATTGTTAAAAACAAGAAAGGACACATCATAGGACCCCACTTA
CTGTGATCCATACTATATGATACATGTGCTGACGAGACATTCAACTTCATTGACAAGATG
GCATTGTCAAACTCCTTCTCATTATTCAGACAGCTGCCCGCTAACTGTGATGTGAGTGCT
TCAAAGTAATCCTCAATGAGTCTTGTGAACATCTTTGTTCTTAAATCTCCGATGTACAAC
TCTCTATTGCCTCCCACTTGTTCCTTGTAGGACAAGGAAAATTTCAATCTACCTGTGTCA
GGGCCAGTTGAGTTATAAGATTGAGGTGATTCTTGACTGTAAAAACACAAATTTTTTAAC
ATTGCTGTAGTGCAGTTAGTTAAGGATAAGGCCTTGCTAAGTGCTTCAGAATTGCTCTCA
CGTTCACTTATTCTAACATCATCAGCCAACCTTCCTGTATCAAATTTAAAGTTCAGGCAC
TTGCTCTTATAATGAGAGTATCTTCCCATCAGCTTGTTTCCATTCATCACCAATAAAATT
GACTTGAAGCACTGAAAATATTCTTGGTCCAAAAAAGTCCTTGTTACCACTGCTTTTGTC
AGCTCACTTATGGGACATGAGTTCATTGGTCCCACATAAAAATATTTACTTCTCAAGGCA
GCATCATTGTAGAAATTCTCACAAATTTTGGCGTACTGATCCTCAGATAGGATTTCTCGA
TCAAAATCTTCTATCATATGGTTTGAAAGTTCACTTTTTATTAATCTTATAAAGAGTTTG
TCTTCCACCACTTTGTCAAGATCAGATATTGAGGGTGCATTGCAGTCCACCTGCTGCTGT
CTTTCCGGTTGCTCCCTATACTGACTGACAATATTGTCAACAGTGCACCTCAGTTGGTCG
AAGTATTCAGATGCTCCTCCATCCAATAGTATCTCATCTAGATCAGCATTGTTGGTGTCA
CTACTCCCTCCTTTGGATCCCAGAACAAGATTACTCATTGCTTGCTGTATCTTGTAATCA
TAATCCTGTTTGTTAAGCAAGAATTTGCCTTTGCGTGCAAATACTTCAGTTAACTGTGTG
ACAGCTAAAGCTGTGAGCTTGTTGAAATCATAATCCAAAATACGGGATCCATCTGTATAC
TTATTCACAACAACACTCTTATTACTGGCCAAATCCAAAGCTGTTGCACAGCCACTTGTG
ATAAGAGGGTCTCGTAGTGTCTTTTTCACTTCCTTTTCTTTAAATAATGAACCATTATTA
AAGCTAGACACAAGAAGTGAGATAAATTTCTTAGAAACACCAGGCCTTTTATACCTAACT
TTTTCTGCGTCTGCACAACACTCTTTACTTAGAAACTTTCTTGCATTGAAAACCATTTCA
GCAAGCTCTTCTTCCGATGCATCATCCTTTGGGTTCACACTCACATGTCCAAATTCTAAT
TTGGGCTCAAGAAATTTTTCAAAGCACTTGATCTGATCAGTCAGTCTGTCAGGTGTTTCT
TTTGTAATAAAATGACACATATAAGAGATATTTAAAACAAACTTGAATCTATTGGTCATC
ATACTGACAACTTCCTCAGACAGTATTATCTCCAATAAGTGGCGAACAAGTCTATAGAGC
AGATATTCAACTTCTGTGATCAAATCCTCCCTAATTTTCTCAATCAAATCCTTGTGATAG
AAGTCGGATACAAAGGCCATCACAAAGTACCTAATATTTTGTAAAAACTTTTGACACCTT
TTACTGGGATGTGTTAGTATCAAAACTAGAATCATTTTGGTTAACAATTTAATAGTGATC
AATTGTTCAGACAACTCTATGCACTCTTCTATCCAGCTGACCATAACATCGACTACTTTC
TGCAATACATTGCTGGAAAAAACTGAAGGAAAAAACCGTTTAGGATCAGCATAAAAGGAA
CAAACTTCTCCAACTGTATTGTTGTTGATAGCATAACACTTTGAGCATTCACCTGTTTTT
TGATATAATAGTTTGAACCCTATCCTATTGATAGAGAACTCTTGGCAGTAAGCCTCTTTG
CACCTCACAACCTGGTATCTAGAGGCTCCAAATTCATTTTGCCTAAGCTTCACTGTGGAG
GACGTTTTCATTGAGTTGATCAGAGCCAAGCTTAATGTTGATAGTCTTTCTAAGTCCGTT
GTATCTAGAATATCAATAACACCAAGAGTATAAGGGAACATGTCTTCCTGAGTTCTCTGG
TAACTCATAGTGGGTGTAACACCGGAAACCTCAATCATAAACATCACAATCAAGGATCTT
GAAATCAATTCCATAAGAGTTAGTTTCTATGCCAACCTCCCTTAGAGCATTGGTGGCTCG
AGTCAAAACTCTGTCAATGATTGCAAGGAGCTCACTATTCCGTTCTTCTTTGAGTGATAA
AGCACCTGTACTTTTATCTCTAGTTCTTTTCCTGCTGTCCATCCACCGTTTTAAATCTCT
TTTTGTTGATTCCAGTGAAACTAATCTGTCGTTAACACTCACAAAACAGGAGCCCAGCCA
GCCAGCAAGGCAACTATCACCATGTCTTATGCCATCCAGTCGGCTAGCAAGAAGAATTAG
AACGTCAAAAACAAGGAGGAGTTTCCTCCTGGTGTTAAGGATCCTCAGAGACTTTACCTT
ATTCAGAAAGGATCTCCAGCATTGCATTTGCTCATTTTGAGAGTCAACAACCCTTTCCTC
ACTAGAATCCAAATCTGCATACAAGAACTTAAGGACAGGAGAAGCTCTTCGAAATTGGTA
TGTCAACTGTTCAATGTTGTCATTACAGGTGTCTATTTTATCACTATATAGCTTTCTGAA
ATCATCTAACAACTTCACCTTATCAGTCTTAACAAACTGGCTTTCTATGTCCCCTTGCCT
TAGTTTGTTCCTGAAGATTTGATATTCCTCCTCAATTAAACTCTTGACTTCATGGGAGGT
GAGCTTGTTGTTAATGCCCTGATGACAACTAGAAATTATTTCCTCAAAGTGTTTTGCACG
CTTGTCAGTTAGAACATTGATGCTTTCGATTCCTGAGAGCCTCCCAGATGTTAGGGCTAA
GGATTCACAAAGTCTTGAATACTCAGACTCTTCGAACAATGCATTGCTTTCTTGTGAATA
TTTTAACAGGGTAAATAAGGTGTCCCTAAGTTTGTCATTCACCCAGTCAGGTATCTGTTC
ATTGTAAAATGTTGTCCTGCCGTCTATAAGAGGGATGAGATTGATGCCAACAGACTCCAA
ATCATTCTTCAATTGTTCTAGTTTCTTGTGATCTTCTAAATACTTTTGTTCAAAATTAGC
AGGGGATGATCTAACAAAGCACTCAAGTAAAATTAGAACATTACCAGTGAGTTTATAGCC
GTCAGGAACTACAAAACATAAAGCTGGGGTGAGAATCCCATGATCATTCAGAATAGATTC
AACCGTTTTATCTTCAGTATTATGTTCACAACCATTAGCTTTACAAGAATCAATCTCAAT
ACAGAGAGATAACAGCTTCAACCCCTCCATGAGCAACATTCTAGGTTCAGTTTGAACTAG
AAAAGCCAACTTCTGTCTTGATAGCTTCTCATTATCTGCAAGGTATTTTGATATAAGATC
TTTGGCATTGGCAATGTCTTCCTCCATTTCCATCTGAGGGTGTAGTGATCGAAACTCTCA
GAGCATGTGGTCAACTAGAACAACAGTTCAATACACAAGAGATACTTAAAGACAATTAAT
TAGATAGCCTTAATGCCTAGGATCCTCGgcg
>Scaffold_from_SRR1595943.fastqsanger_guided_by_NC_004297.1
CGCACAGTGGATCCTAGGCTATTGGATTGtctttttttgaggccttgtgcgctgtacttc
TCAAAATGGGCAATAGACAAGCCAAATCGGCAAAAGTCGATGAACATCAAAGAGCTCATC
TGGTGCCAGATGCGTCCCATTTGGGCCCCCAGTTCTGCAAGAGTTGCTGGTTTGAGAACA
GAGGGTTGGTAGAGTGCAACAACCACTACCTGTGTCTCAACTGTCTCAGTCTGCTCCTCA
GCGTCAGCAGCAGATGCCCGATCTGCAAGATGCCCCTTCCCACCAAGCTGAAGGCAGCAA
CACAGCCGAGCGCACCCTCAACCGAGGCGACCCAGAACACAACACCTCCACCGTACACCC
CATGATCCCAGGACCAACACCCTCACCTCCACCACCCACCCCCCACCCCCGGGGGGACCC
CCCGCCGGGGGCCCCCCCGGGGGGCAGGCAGCCTGGTTCTACTCAATGTCCTCAATGGAC
TTCTCCAGCCCAAACAGCTCTGAACATGTTCTTCCCTTTAGTCTCAGGCTGCCCCCACTT
GACTGAATCATAACTCTTTGCTTTGATTTACTATAGCAAAGGGCATAGCCTTTAAAATCA
ATCCATTCTCCAAGAGACTCAAGAAGTTCACTCAGTATATCAACATAATCTACAGGTCTC
TGTTTTGTGAGGATTGAGACAATGTCCACACCTGTCCATTGGACTCTTTGTTTCATTCTA
TCAGACATCATTGATTTTAATGCACCAACCAAAAGGTGTGGAGAACTATCACCAATCTCC
CTTACAAACATTTCCAAGTCTTGATCTTGAATGGATGGTGTAAATGTAGCTACCCTTCTA
TCAGATTCCCACAATGCTCCCCTACATACAACCAATGGCACTGGTTCATTGTCAGGTCCA
ACCTTGGTGAAGTCAAACTCACTAAACTGCAGTTTATCTAGATTAATAATCAGCTTCATA
GGTATAACATCCCCTAACTGCTGTGTATCCTTTAAGAACTCATTTACCACATCTGACTCA
ACAAACCAGGCTGACTTACCCTTAAAAGTTGGACCTGACAAAGCAAGTCTCCAACAGTCA
CACAGGACACATGGGCTCACAGACCCAGAATACAATGCCTGTATATCATTCACTACAAAC
TCACCACATTGACTAACAAGCCCTGTCATGTTGAGATGAATAGAAAAAGTCTCTTTGAAA
CTAGCATCCTGACTCTTGATTTTATACCTAATTGTCTGGTAAAACTGAACAGAGTCCACT
GGCATTGTACTTAACAAGTCAAAGAAGTCTTCAAGGGAGTCTAACCTCAACTCCTCTGTC
AGGCCTGAAGCAATAAGCTGGTTCAAATTTATTTGGGCTGGTTCTATGTCAAAGTCTATC
CATGCATAGCCCATCATTAAATCAAACTTAAACATGGGTCTCTCTATCCCTTTGTAAATA
GCTTTCTCAATGAATGAAGAGAAGGGACCCAGTCGCTGCAGACCCTCACCCTCTGGTATT
GAGGTTTTATGAGGGAACCAAGTGAATGACCCAAGTGTCCTTGTTGTTGCCACAAAAGAG
CGGACATATGATTCAAAGTAGATTTGTCTCATGAAGTTATCCACTGCATCAGCAGTACTA
ACCACCCTTTCTTCCATCATGGGTTCATGTGTGCGAGAGTGTGAGTTTCTCAGTTCAGAA
GCCAATACAACATAATGTTCCTCCCTCTTCCACTTAACAATGTGTGAAACAAGTGAAAGT
GCCTCGCAATTTACATCTAAGGCAACACAAAGATCAAGGAACTTTATTCTGGGTGACCAT
TTCATCTTTGTGGAAGCTAAATCACTCATAAATGGCAATATATGCTTCTCAAACAAAGAC
GGATATAAACGTCTCAAAGAATGAATGATGTGGCTCATGCCAACTCTGTCCTCTAGCAGT
TTTGAAACAGTGGGTCTCAAAGGAAAGTAATCACAAGGATTATGTTTAAAAAAGTCCAAG
GTCTGAGCCTGTTTTGGTTCACCGAGCACCCATGCTCCAAGTTCTATAGCTGTAGATAGT
GTTATACACATATAATCCCATAGAAGAGGTCTTAAGTAAGCAACAACAGGATCACCTCCA
TCTTTGACTTCTGGTGAAACTTTCCATATCTGGATTCCATTGTCTCCCATCACTGTTTCA
ACACCTTGAATCCCCAGTAGCTGAGTTTGTATGGATCTAATGTAAAGATTCTCTTTATTA
GGGCCTCTGACGCACTTGCTACCTAGTGTCCTGCACAACCCTACAAACCCAGATGCTATA
GAACTTTGGAATGCTGATTTATTTATTGCTTCAGATAGTAGCTTCTGAGCTCCTCTAGTG
AATGTCGATGACAACCTATTTTGCAAGGTTTTTACTATTGTGGGGACTTTTTCATCTTCC
AGATTCACAGCACCAGAATAGATTATCTTTTGCCGCAACACCATTCTAAGCGGGTGATGG
GTGGCTAAGTTTAACCAATGAAACCCCAAGTCAGAATCAGACAACGGTTCAATGCCTAGA
AGTTTAAACAAATTCTGTAATGATGTTGTGTGTTCACCTGATAGGTAATTGGTGGTGAAT
TCCTCATGAAGCTCGCCAGTTTTCAATTTATTGAACAATATCCTAAGCATTGACCTCATC
TTTTTGCATGAATCAGGAATTAGCCTCTCAATTTGCCTCATTATCCTATAACTACGATTT
CCGTCCACCCAATCTCTCACATCAGTCTCGCAGTTCAGAAGGAATGGGTCAATAGGATAT
TTGGCATAACACAACAAACTCAAAGTCCTCTTCTGAATTTGATTACATAGATCAACAGGG
ACACCATTAGCCACAGATTGATCAATTATGGTATCAATTGTTTCTGCCAATTGGTGGGGT
TCTTTGCACTTTATGTTATGTAAAGCCGCAGCAACAAATTTTGTTAGCAGGGGTACCTCA
TCACCCCAAACATAGAACCTTGATTTGAACTCTGCAACAAACCTGCCAATTGCACTCTTT
GGGCTCACAAATTTATTTAGCTGATCACTCATGTAGTAATGGAATTCTAACAATGTTTTG
AATTCCTCTGTATCTCTTGAGAGTAACTCTGTTAAGTTCTGATCAAATAATGATATCTGA
TCGTCACTGGATGTGTAAGCATCGATTTGTCCTCCAGACACACACTTCATCGCAAAATTT
ATAAATCTTTCAGAAATCAACGCATAAAAGTCTGAGGTGTTGTGCAGAATGCCCTGTCCC
ATATCAAGGATTGAACTAATGTGTGAGGGGACTGTGCCAATCTGAAAGTTGGAATTAAAA
AAGTCTTCAGTCATTGATTGAGTTGTCTTCTTCTTCAGTCCCAGTTGGGATTTAATGTAT
GATTTCATCATTGCTGATACAACATTAAATGGGATCTCAACCATTTTATGCATATGCCAT
GTTAATAATGTTGATAAGTAATCTTTACCTTTTAAATCAGCTTGTAAGTCATCAGAAAGT
AAGATTAGGTTTTGAATTATTGTTAAGAACAGGAAAGGACACATCATAGGGCCCCACTTA
CTGTGATCCATACTATATGATACATGTGCCGATGAGACATTCAGCTTCATTGACAAAATG
GCATTGTCGAACTCCTTCTCATTGTTTAGACAACTGCCTGTTAATTGTGATGTGAGCGCT
TCAAAGTAATCCTCAATGAGCCTTGTGAACATCTTTGTCCTCAAATCTCCGATGTACAAC
TCTCTATTGCCTCCCACTTGTTCCTTGTAAGATAAAGAGAATTTTAGTCTACCAGTGTCA
GGGCCAGTTGAATTATAAGATTGAGGTGATTCCTGACTGTAAAAACACAGGTTTTTTAAC
ATTGCTGTAGTACAATTAGTTAGGGATAGGGCCTTGCTAAGTGCTTCAGAATTACTCTCA
CGTTCACTTATCCTGACATCATCAGCCAATCTTCCTGTATCAAATTTAAAGTTCAGACAC
TTACTTTTATAATGAGAGTATCTCCCCATCAACTTATTCCCATTCATCACTAATAAAATT
GACTTAAAGCACTGGAAATATTCTTGGTCCAAAAAAGTTCTAGTCACCACTGCTTTTGTC
AGCTCACTAATAGGACATGAGTTCATTGGCCCTACATAAAAATATTTACTCCTCAAAGCA
GCATCGTTATAGATATTCTCACAAATTTTGATGTATTGATCCTCAGACAGGATTTCTCGA
TCAAAATCTTCTATCATGTGGTTTGAAAGTTCACTTTTTATCAACCTTATCAAGAGTTTT
TCTTCCACCACCTTGTCAAGATCAGATATTGAGGGTGCATTGCAGTCTGCCTGCTGCTGT
CTTCCCGGTTGCTCCCTATACTGACTGACAATATTGTCAACAGTGCACCTCAGTTGGTCG
AAGTATTCTGATGCTCCTCCATCCAATAGTATCTCATCTAGATCAGCATTGTTGATGTCA
CCACTCCCTCCTTTGGACCCCAAAACAAGATTACTCATTGCTTGCTGTATCTTGTAATCA
TAGTCCTGTTTGTTTAGCAAGAATTTGCCTTTACGTGCAAACACTTCAGTTAACTGTGTA
ACAGCCAAAGCTGTGAGCTTGTTGAAGTCATAATCCAGAACACGAGACCCATCTGTATAC
TTATTCACAACAACACTCTTATTACTGGCCAAGTCCAAAGCTGTTGCACAGCCGCTTGTG
ATAAGAGGGTCTCGCAGTGTCTTCTTTACTTCCTTTTCTTTAAACAGTGAACCATTATTA
AAACTAGACACAAGGAGTGAAACAAACTTTTTGGAAACACCAGGCCTTTTGTACCTAACT
TTTTCCGCATCTGTACAACATTCTTTACTTAGAAACTTTCTTGCGTTGTAAACCATTTCA
GCAAGCTCTTCCTCTGATGCATCATCCTTTGGGTTCACACTCACATGCCCAAATTCCAAT
TTGGGCTCAAGGAATTTTTCAAAGCATTTGATCTGATCAGTCAGTCTGTCAGGTGTTTCT
TTTGTAATGAAATGACACATATAAGAAATGTTTAAAACAAATTTAAATCTATTGGTCATC
ATACTGACAACTTCTTCAGACAGAATTATTTTTAATAAGTGACGAACAAGTCTGTAGAGA
AGATATTCAACTTCTGTGATCAAATCCTCCCTAATTTTCTCAATCAAATCCTTGTGATAA
AAATCAGATACAAAAGCCATCATAAAATACCTAATGTTTTGTAAAAATTTCTGACACCTT
TTACTGGGATGTGTCAGTATCAAAACTAAAATCATCTTGGTTAACAATTTAATAGTGATC
AGTTGTTCAGATAACTCTGTGCACTCTTCTATCCAGCTAACCATAACATCGACTACTTTT
TGCAACACATCACTGGAGAAAACTGAAGGAAAAAACCGTTTAGGATCAGCATAAAAGGAA
CAAACCTCTCCAACCACATTGTTGTTAATAGCATAACACTTTGAGCATTCACCTGTCTTT
TGATATAATAGTTTGAATCCCATCCTATTGATGTAGAACTCTTGGCAATAGGCTTCTTTG
CACCTCACAACCTGATATCTAGAGGGTCCAAATTCATTTTGCCTTAGTTTTACTGTAGAA
GACGTTTTCATTGAGTTGATCAAAGCCAAGCTCAATGATGATAATCTTTCTAAGTCTGTT
GCATCTAGAATGTCAATGACGCCAAGAGTGTAAGGGAACATGTCTTCCTGAGTTTTCTGG
TAACTTATGGTGGGTGTGACACCGGAGATCTCAATGTCCATGATGGCATCATAAACATCA
CAATCAAGGATCTTGAAATCAATTCCATAGGAATCGGTTTCTATGCCAACTTCCCTCAAG
GCATTGGTGGCTCGAGTTAAAACTCTGTTGATGATAGCAAGGAGCTCACAATTCCGTTCT
TCTTTAGGTGATAGAGCACCTGCATTTCTATCCTTAGTTCTCTTCCTACTGTTTATCCAC
CGCTTTAAATCTCTTTTTGTTGATTCCAATGAAACTAATCTATCGTTAACACTCACAAAA
CAAGAGCCTAGCCAACCAGCAAGGAGCCTATCACCATGTCTTATGCAGTCCAGCCGGCTA
GCAAGAAGAATCAGAACGTCAAAGATAAGGAGAAGTTTCCTCCTGGTGTTGAGAATCCTC
AGAGACTTTATCTTATTTAGAAAGGATCTCCAACATTGCATCTGTTCACTTTGGGATTCA
CCAGTCCTTTCCTTACTAGAATCCAAATCTGCGTACAAGAACTTAAGGACTGGAGAGGCT
CTTCGAAACTGGAATGTTAACTGCTCAATGTTGTCATCACAGGTGTCTATTTTATCGTTA
TATAGCTTTCTGAAATCCTCTAATAACTTCATCTTGTCAGTCTTAACAAATTGACCTTCT
ATGTCCCCTTGCCTTAGTTTGTTCCTGAAGATTTGATACTCCTCCTCAATTAAACTCTTG
ACTTCATGAGAGGTGAACTTGTTATTAATGCCCTGATGACAACTAGAAATTATTTCCTCA
AAGTGTTTTGCACGCTTGTCAGTTAGAACATTGATGCTTTCAATTCCTGAGAGCCTCCCA
GACGTTAAGGCTAAAGATTCACAAAGTCTTGAATACTCAGACTCTTCGAACAATGCATTA
CTTTCTTGTGAATATTTTAACAAGGTGAATAAGGTGTCCCTGAGTTTATCATTCACCCAA
TCAGGTATCTGTTCATTGTAAAATGTTGTCCTGCCGTCTATGAGAGGGATGAGATTGATG
CCAACAGACTCCAAATCATTCTTTAATTGTTCTAGTTTCTTGTGATCTTCTAAATACTTT
TGTTCAAAATTGGCGGGGGATGACCTAACAAAGCACTCAAGCAAGATTAGAACATTGCCA
GTGAGTTTGTAGCCGTCAGGTACCACAAAGCATAAGGCTGGAGTAAGAATCCCATGATCA
CTCAGAATAGATTCAACCGTTTTGTCTTCAGTGTTATGTTCACATCCATTAGCCCTGCAA
GAGTCAATCTCAATACAGAGAGATAGTAGTTTCAACCCTTCCATGAGCAGCATCCTAGGT
TCAGTTTGGACCAGAAAAGCTAACTTCTGTCTTGATAGCTTCTCATTATCTGCAAGGTAC
TTTGAGATAAGGTCTTTAGCATTGGCAATGTCTTCCTCCATTTCCATCTGAGGGTGTAGT
GATCGAAACTCTCAGAGCATGTGGTCAACTAGAACAACAGTTCAATACACAAGAGATACT
TAAAGACAATTAAAATACACAAGAGATACTTAAAGACAATTAATTAGATAGCCTTAAATG
CCTAGGATCCTCGGTGCG
>Scaffold_from_SRR1594619.fastqsanger_guided_by_NC_004297.1
CGCACAGTGGATCCTAGGCTATTGGATTGtctttttttgaggccttgtgcgctgtacttc
TCAAAATGGGCAATAGACAAGCCAAATCGGCAAAAGTCGATGAACATCAAAGAGCTCATC
TGGTGCCAGATGCGTCCCATTTGGGCCCCCAGTTCTGCAAGAGTTGCTGGTTTGAGAACA
GAGGGTTGGTAGAGTGCAACAACCACTACCTGTGTCTCAACTGTCTCAGTCTGCTCCTCA
GCGTCAGCAGCAGATGCCCGATCTGCAAGATGCCCCTTCCCACCAAGCTGAAGGCAGCAA
CACAGCCGAGCGCACCCTCAACCGAGGCGACCCAGAACACAACACCTCCACCGTACACCC
CATGATCCCAGGACCAACACCCTCACCTCCACCACCCACCCCCCACCCCCGGGGGGACCC
CCCGCCGGGGGCCCCCCCGGGGGGCAGGCAGCCTGGTTCTACTCAATGTCCTCAATGGAC
TTCTCCAGCCCAAACAGCTCTGAACATGTTCTTCCCTTTAGTCTCAGGCTGCCCCCACTT
GACTGAATCATAACTCTTTGCTTTGATTTACTATAGCAAAGGGCATAGCCTTTAAAATCA
ATCCATTCTCCAAGAGACTCAAGAAGTTCACTCAGTATATCAACATAATCTACAGGTCTC
TGTTTTGTGAGGATTGAGACAATGTCCACACCTGTCCATTGGACTCTTTGTTTCATTCTA
TCAGACATCATTGATTTTAATGCACCAACCAAAAGGTGTGGAGAACTATCACCAATCTCC
CTTACAAACATTTCCAAGTCTTGATCTTGAATGGATGGTGTAAATGTAGCTACCCTTCTA
TCAGATTCCCACAATGCTCCCCTACATACAACCAATGGCACTGGTTCATTGTCAGGTCCA
ACCTTGGTGAAGTCAAACTCACTAAACTGCAGTTTATCTAGATTAATAATCAGCTTCATA
GGTATAACATCCCCTAACTGCTGTGTATCCTTTAAGAACTCATTTACCACATCTGACTCA
ACAAACCAGGCTGGCTGATTTGCCTTTGAAGGTAGGTCCTGATAGAACCAACCTCCAACA
GTCTGATAAGACACATGGACTCACTGCACCAGAATACATAGCAGTCACATCATACACCAA
ATACTTGCCCTGTTGGTTTATTGAGCCACTGTAATCAAGATGGATGGCAAAGTTTTCCTT
AAAACTAGCATCTTGACTTTTAATGCGGAACCTCACTGTCTGACTTAGTTTTGCAGACCC
TGAAGGTAGTAATGCAACAGCATCAAAGAAATCCTCCAATGAGTCAAATTTGATGTCAAC
TAGCCTGAAGCAATAAGCTGGTTCAAATTTATTTGGGCTGGTTCTATGTCAAAGTCTATC
CATGCATAGCCCATCATTAAATCAAACTTAAACATGGGTCTCTCTATCCCTTTGTAAATA
GCTTTCTCAATGAATGAAGAGAAGGGACCCAGTCGCTGCAGACCCTCACCCTCTGGTATT
GAGGTTTTATGAGGGAACCAAGTGAATGACCCAAGTGTCCTTGTTGTTGCCACAAAAGAG
CGGACATATGATTCAAAGTAGATTTGTCTCATGAAGTTATCCACTGCATCAGCAGTACTA
ACCACCCTTTCTTCCATCATGGGTTCATGTGTGCGAGAGTGTGAGTTTCTCAGTTCAGAA
GCCAATACAACATAATGTTCCTCCCTCTTCCACTTAACAATGTGTGAAACAAGTGAAAGT
GCCTCGCAATTTACATCTAAGGCAACACAAAGATCAAGGAACTTTATTCTGGGTGACCAT
TTCATCTTTGTGGAAGCTAAATCACTCATAAATGGCAATATATGCTTCTCAAACAAAGAC
GGATATAAACGTCTCAAAGAATGAATGATGTGGCTCATGCCAACTCTGTCCTCTAGCAGT
TTTGAAACAGTGGGTCTCAAAGGAAAGTAATCACAAGGATTATGTTTAAAAAAGTCCAAG
GTCTGAGCCTGTTTTGGTTCACCGAGCACCCATGCTCCAAGTTCTATAGCTGTAGATAGT
GTTATACACATATAATCCCATAGAAGAGGTCTTAAGTAAGCAACAACAGGATCACCTCCA
TCTTTGACTTCTGGTGAAACTTTCCATATCTGGATTCCATTGTCTCCCATCACTGTTTCA
ACACCTTGAATCCCCAGTAGCTGAGTTTGTATGGATCTAATGTAAAGATTCTCTTTATTA
GGGCCTCTGACGCACTTGCTACCTAGTGTCCTGCACAACCCTACAAACCCAGATGCTATA
GAACTTTGGAATGCTGATTTATTTATTGCTTCAGATAGTAGCTTCTGAGCTCCTCTAGTG
AATGTCGATGACAACCTATTTTGCAAGGTTTTTACTATTGTGGGGACTTTTTCATCTTCC
AGATTCACAGCACCAGAATAGATTATCTTTTGCCGCAACACCATTCTAAGCGGGTGATGG
GTGGCTAAGTTTAACCAATGAAACCCCAAGTCAGAATCAGACAACGGTTCAATGCCTAGA
AGTTTAAACAAATTCTGTAATGATGTTGTGTGTTCACCTGATAGGTAATTGGTGGTGAAT
TCCTCATGAAGCTCGCCAGTTTTCAATTTATTGAACAATATCCTAAGCATTGACCTCATC
TTTTTGCATGAATCAGGAATTAGCCTCTCAATTTGCCTCATTATCCTATAACTACGATTT
CCGTCCACCCAATCTCTCACATCAGTCTCGCAGTTCAGAAGGAATGGGTCAATAGGATAT
TTGGCATAACACAACAAACTCAAAGTCCTCTTCTGAATTTGATTACATAGATCAACAGGG
ACACCATTAGCCACAGATTGATCAATTATGGTATCAATTGTTTCTGCCAATTGGTGGGGT
TCTTTGCACTTTATGTTATGTAAAGCCGCAGCAACAAATTTTGTTAGCAGGGGTACCTCA
TCACCCCAAACATAGAACCTTGATTTGAACTCTGCAACAAACCTGCCAATTGCACTCTTT
GGGCTCACAAATTTATTTAGCTGATCACTCATGTAGTAATGGAATTCTAACAATGTTTTG
AATTCCTCTGTATCTCTTGAGAGTAACTCTGTTAAGTTCTGATCAAATAATGATATCTGA
TCGTCACTGGATGTGTAAGCATCGATTTGTCCTCCAGACACACACTTCATCGCAAAATTT
ATAAATCTTTCAGAAATCAACGCATAAAAGTCTGAGGTGTTGTGCAGAATGCCCTGTCCC
ATATCAAGGATTGAACTAATGTGTGAGGGGACTGTGCCAATCTGAAAGTTGGAATTAAAA
AAGTCTTCAGTCATTGATTGAGTTGTCTTCTTCTTCAGTCCCAGTTGGGATTTAATGTAT
GATTTCATCATTGCTGATACAACATTAAATGGGATCTCAACCATTTTATGCATATGCCAT
GTTAATAATGTTGATAAGTAATCTTTACCTTTTAAATCAGCTTGTAAGTCATCAGAAAGT
AAGATTAGGTTTTGAATTATTGTTAAGAACAGGAAAGGACACATCATAGGGCCCCACTTA
CTGTGATCCATACTATATGATACATGTGCCGATGAGACATTCAGCTTCATTGACAAAATG
GCATTGTCGAACTCCTTCTCATTGTTTAGACAACTGCCTGTTAATTGTGATGTGAGCGCT
TCAAAGTAATCCTCAATGAGCCTTGTGAACATCTTTGTCCTCAAATCTCCGATGTACAAC
TCTCTATTGCCTCCCACTTGTTCCTTGTAAGATAAAGAGAATTTTAGTCTACCAGTGTCA
GGGCCAGTTGAATTATAAGATTGAGGTGATTCCTGACTGTAAAAACACAGGTTTTTTAAC
ATTGCTGTAGTACAATTAGTTAGGGATAGGGCCTTGCTAAGTGCTTCAGAATTACTCTCA
CGTTCACTTATCCTGACATCATCAGCCAATCTTCCTGTATCAAATTTAAAGTTCAGACAC
TTACTTTTATAATGAGAGTATCTCCCCATCAACTTATTCCCATTCATCACTAATAAAATT
GACTTAAAGCACTGGAAATATTCTTGGTCCAAAAAAGTTCTAGTCACCACTGCTTTTGTC
AGCTCACTAATAGGACATGAGTTCATTGGCCCTACATAAAAATATTTACTCCTCAAAGCA
GCATCGTTATAGATATTCTCACAAATTTTGATGTATTGATCCTCAGACAGGATTTCTCGA
TCAAAATCTTCTATCATGTGGTTTGAAAGTTCACTTTTTATCAACCTTATCAAGAGTTTT
TCTTCCACCACCTTGTCAAGATCAGATATTGAGGGTGCATTGCAGTCTGCCTGCTGCTGT
CTTCCCGGTTGCTCCCTATACTGACTGACAATATTGTCAACAGTGCACCTCAGTTGGTCG
AAGTATTCTGATGCTCCTCCATCCAATAGTATCTCATCTAGATCAGCATTGTTGATGTCA
CCACTCCCTCCTTTGGACCCCAAAACAAGATTACTCATTGCTTGCTGTATCTTGTAATCA
TAGTCCTGTTTGTTTAGCAAGAATTTGCCTTTACGTGCAAACACTTCAGTTAACTGTGTA
ACAGCCAAAGCTGTGAGCTTGTTGAAGTCATAATCCAGAACACGAGACCCATCTGTATAC
TTATTCACAACAACACTCTTATTACTGGCCAAGTCCAAAGCTGTTGCACAGCCGCTTGTG
ATAAGAGGGTCTCGCAGTGTCTTCTTTACTTCCTTTTCTTTAAACAGTGAACCATTATTA
AAACTAGACACAAGGAGTGAAACAAACTTTTTGGAAACACCAGGCCTTTTGTACCTAACT
TTTTCCGCATCTGTACAACATTCTTTACTTAGAAACTTTCTTGCGTTGTAAACCATTTCA
GCAAGCTCTTCCTCTGATGCATCATCCTTTGGGTTCACACTCACATGCCCAAATTCCAAT
TTGGGCTCAAGGAATTTTTCAAAGCATTTGATCTGATCAGTCAGTCTGTCAGGTGTTTCT
TTTGTAATGAAATGACACATATAAGAAATGTTTAAAACAAATTTAAATCTATTGGTCATC
ATACTGACAACTTCTTCAGACAGAATTATTTTTAATAAGTGACGAACAAGTCTGTAGAGA
AGATATTCAACTTCTGTGATCAAATCCTCCCTAATTTTCTCAATCAAATCCTTGTGATAA
AAATCAGATACAAAAGCCATCATAAAATACCTAATGTTTTGTAAAAATTTCTGACACCTT
TTACTGGGATGTGTCAGTATCAAAACTAAAATCATCTTGGTTAACAATTTAATAGTGATC
AGTTGTTCAGATAACTCTGTGCACTCTTCTATCCAGCTAACCATAACATCGACTACTTTT
TGCAACACATCACTGGAGAAAACTGAAGGAAAAAACCGTTTAGGATCAGCATAAAAGGAA
CAAACCTCTCCAACCACATTGTTGTTAATAGCATAACACTTTGAGCATTCACCTGTCTTT
TGATATAATAGTTTGAATCCCATCCTATTGATGTAGAACTCTTGGCAATAGGCTTCTTTG
CACCTCACAACCTGATATCTAGAGGGTCCAAATTCATTTTGCCTTAGTTTTACTGTAGAA
GACGTTTTCATTGAGTTGATCAAAGCCAAGCTCAATGATGATAATCTTTCTAAGTCTGTT
GCATCTAGAATGTCAATGACGCCAAGAGTGTAAGGGAACATGTCTTCCTGAGTTTTCTGG
TAACTTATGGTGGGTGTGACACCGGAGATCTCAATGTCCATGATGGCATCATAAACATCA
CAATCAAGGATCTTGAAATCAATTCCATAGGAATCGGTTTCTATGCCAACTTCCCTCAAG
GCATTGGTGGCTCGAGTTAAAACTCTGTTGATGATAGCAAGGAGCTCACAATTCCGTTCT
TCTTTAGGTGATAGAGCACCTGCATTTCTATCCTTAGTTCTCTTCCTACTGTTTATCCAC
CGCTTTAAATCTCTTTTTGTTGATTCCAATGAAACTAATCTATCGTTAACACTCACAAAA
CAAGAGCCTAGCCAACCAGCAAGGAGCCTATCACCATGTCTTATGCAGTCCAGCCGGCTA
GCAAGAAGAATCAGAACGTCAAAGATAAGGAGAAGTTTCCTCCTGGTGTTGAGAATCCTC
AGAGACTTTATCTTATTTAGAAAGGATCTCCAACATTGCATCTGTTCACTTTGGGATTCA
CCAGTCCTTTCCTTACTAGAATCCAAATCTGCGTACAAGAACTTAAGGACTGGAGAGGCT
CTTCGAAACTGGAATGTTAACTGCTCAATGTTGTCATCACAGGTGTCTATTTTATCGTTA
TATAGCTTTCTGAAATCCTCTAATAACTTCATCTTGTCAGTCTTAACAAATTGACCTTCT
ATGTCCCCTTGCCTTAGTTTGTTCCTGAAGATTTGATACTCCTCCTCAATTAAACTCTTG
ACTTCATGAGAGGTGAACTTGTTATTAATGCCCTGATGACAACTAGAAATTATTTCCTCA
AAGTGTTTTGCACGCTTGTCAGTTAGAACATTGATGCTTTCAATTCCTGAGAGCCTCCCA
GACGTTAAGGCTAAAGATTCACAAAGTCTTGAATACTCAGACTCTTCGAACAATGCATTA
CTTTCTTGTGAATATTTTAACAAGGTGAATAAGGTGTCCCTGAGTTTATCATTCACCCAA
TCAGGTATCTGTTCATTGTAAAATGTTGTCCTGCCGTCTATGAGAGGGATGAGATTGATG
CCAACAGACTCCAAATCATTCTTTAATTGTTCTAGTTTCTTGTGATCTTCTAAATACTTT
TGTTCAAAATTGGCGGGGGATGACCTAACAAAGCACTCAAGCAAGATTAGAACATTGCCA
GTGAGTTTGTAGCCGTCAGGTACCACAAAGCATAAGGCTGGAGTAAGAATCCCATGATCA
CTCAGAATAGATTCAACCGTTTTGTCTTCAGTGTTATGTTCACATCCATTAGCCCTGCAA
GAGTCAATCTCAATACAGAGAGATAGTAGTTTCAACCCTTCCATGAGCAGCATCCTAGGT
TCAGTTTGGACCAGAAAAGCTAACTTCTGTCTTGATAGCTTCTCATTATCTGCAAGGTAC
TTTGAGATAAGGTCTTTAGCATTGGCAATGTCTTCCTCCATTTCCATCTGAGGGTGTAGT
GATCGAAACTCTCAGAGCATGTGGTCAACTAGAACAACAGTTCAATACACAAGAGATACT
TAAAGACAATTAATTAGATAGCCTTAATGCCTAGGATCCTCGGTGCG
>Scaffold_from_SRR1595500.fastqsanger_guided_by_NC_004297.1
CGCACCGGGGATCCTAGGCATTTAGGTTGtctttttttgaggccttgtgcgctgtacttc
tccAAATGGGCAACAAGCAGGCCAAATCGACAAAAGTTGATGAACATCAAAGAGCTCATC
TAGTGCCAGATGCATCTCATCTAGGCCCCCAGTTCTGTAAGAGTTGCTGGTTTGAGAACA
GAGGGCTGGTGGAGTGCAACAACCACTACCTGTGTCTCAACTGTCTCAGCCTGCTTCTCA
GCGTCAGCAGCAGGTGTCCGATCTGCAAAATGCCTCTTCCCACCAGGCTAAAGGCAGCAA
CACAGCCGAGCGCACCCTCAACCGAGGCGACCCAGAACACAATACCTCCACCATACACCC
CGTGATCCCAGGAACAACACTCCCATCTCCATCACCCACCCCCCACCCCCGGGGGGACCC
CCCGCCGGGGGCCCCCCCGGGGGGGGCAGGCAGCCCAACTCTACTCAATGTCTTCAATAC
ACCTCTCTCATCCTTTTCAATCAGCTCCTCACATGTTCTGCCTTTTAGTCTCAGCCTGCC
ACTACTTGATTGCACCATCACCCTCCTCCTTGACTTACTGTAGCAGAGGGCATAACCTTT
GAACTCCACCCAGCTGTCCACTGCCTCAAGAACCGCACTTAGGACCTCTGCACTATTCGG
TGCTGCAACCCTCAACGTGGAGACAATGTCCACTCCTGACCACTGCATTCTTAAACCCAG
CCTGTCTGTCATCATGTCACTCAGTGCCCCAATCAGCAAGGCAGATGAAGTGTCCCCAAC
TTCGCTTACAAACATTGCAAGATCCTGATCCTGTAAAACAGGTGTAAAAGATGCCAATTT
CTTTCCACATTCCCATAAGCCTCCCCTATGCACAACCAGAGGGACTGGTTCAGTGCAAGG
GCCTACCAGTACAAAGTCATACTCCGTAAACTGCAGCTTCTCCATGTCAACGGCAATTTC
AACAGAACTAACATACCCTAGTTGATTTTTGTCAACCAGAAACTCGTTAATGACCTCAGT
GTCAATATACCATGCTGATTTGCCTTTGAAGGTAGGTCCTGATAGAACCAACCTCCAACA
GTCTGATAAGACACATGGACTCACTGCACCAGAATACATAGCAGTCACATCATACACCAA
ATACTTGCCCTGTTGGTTTATTGAGCCACTGTAATCAAGATGGATGGCAAAGTTTTCCTT
AAAACTAGCATCTTGACTTTTAATGCGGAACCTCACTGTCTTAAAACTGAACAGAGTCCA
CTGGCATTGTACTTAACAAATCAAAGAAATCTTCAAGGGAGTCTAACCTCAATTCCTCTG
TCAGGCCTGAGGCAATAAGCTGGTTCAAATTTATCTGGGCTGGTTCTATGTCAAAGTCTA
TCCATGCATAGCCCATCATCAAATCAAATTTAAACATAGGTCTCTCTATCCCTTTGTAAA
TAGCCTTTTCAATGAATGAGGAGAAGGGACCTAGTCGCTGTAGACCTTCACCCTCTGGTA
TTGAGGTTTTATGAGGGAACCAAGTGAAAGACCCAAGTGTCCTTGTTGTTGCTACAAAGG
TCTCACATATGATTCAAAGTAGATCTGTCTCATGAAATTGTCAACAGCATCACTAGTACT
CACCACTCTTTCCTCTACCATGGGTTCATGTGTTCTGGTATGAGACAACCTCAGTTCAGA
TGACAACACAATGTAATGTTCTTCTCTTTTCCATTTTACTATGTGTGAGACAAGAGATAA
GGCTTCACAGTTGACATCCAATGCTACACAAAGATCCAAAAATTTTATCCTGGGTAACCA
TTTCATTTTGGTTGATGCTAAATCGCTCATGAATGGTAGTATGTGTTTCTCAAACACAGA
TGGGTACAACCTTCTCAAGGAATGAATGATATGGTTCAAACCAACCCTATCTTCCAACAG
CTTTGAAGCAGTAGGCTTCAAAGGAAAGTAATCACAAGGGTTGTGCTTGAAGAAATCCAG
TGCCTTGACTATCTTCGGTTCACCTAAACCCATGCGCCCAATTCTATTGCAGTTGACAAA
GAAATACACATATAATCCCATAGAAGAGGCCTGAAGTAACTGATCACACCTTCCCCTCCA
CTTCTAAGGTGTAATGGAACTCGCCAATATTGAATACCGTTAGAATTTGTCAACAATTCG
ATCCCCTGAACACCAGAAACCAAAGATTGTATAGATTTAATATACAGGTTCTCCTTATTG
GGCCCCCGAACACACTTGCTACCCAATGTCCTGCATAAGCCAACAAAGCCAGATGCAATA
GAACTCTGAAATGCAGATTTGTTGATGGCTTCAGATAACAATTTTTGTGCACCTCGAGTG
AAGGTGGAAGACAATTTATTCTGGATTGTCTTGACAATAGTGGGGATCTTTTCATCATCT
AGGCTCACAGCACCTGAATATATTATCTTCTGCCTCAGCACCATCCTTAGAGGATGATGT
GCAGCCAAGTTCAACCAAGAATATTCAAGGTCAGACTCAGATGGGGGCTCAACATCCAGT
AGTTCGCAGAGATTTCTCAATGAAGAAAGGTGCTCACTAGACAAGTAGTTTGTTGTGAAC
TCCTCATGGAGTTGTCCAGTCTTCAATCTGTTGTACAACTTTCTCAACATAGATCTGATC
TTGCCACAAGCATCAGGAATCAGTCCTTCTATTTGCCTCATAATCCTGTAACTGCGGTTG
CCATCCACCCAGTCTCTGACATCTGTCTCGCAATTCAATAAGAACGGATCAATGGGATAT
CTAGCATATTGCAAAAGGCTCAAGGTCCTTTTCTGTATTAAATTGCACAGATGAACAGGG
ACACCATTTGCAACTGATTGATCAATGATTGTGTCAATTGTCTCTGCCAGTTGGTGTGGC
TCCTTGCACTTTATATTGTGGAGGGCTGCAGCGACAAATTTTGTCAATAATGGCACTTCA
TCTCCCCAAACAAAGAATCTGGATTTGAATTCTGCAACAAACCTGCCAATAACACTTTTG
GGGCTAACAAATTTGTTGAGCTGATCACTCATGTAGAACTCCATTAGAATCCTAAATTCT
TCTGGATCCCTTTGCAACAATTCTGTCAGAGTCTGATCAAAGAGAGAGATCTGATCATCA
CTAGAGGTATAAGCGTCTATTGTACCACCACAAATACAACCAATAGCATAATTAATAAAC
CTCTCTGAAATGAGGGCATAGAAGTCTGATGTATTATGTAGTATTCCCTGACCCATGTCA
AGTATCGAACTGATATGAGAGGGCACCACTCCGATTTGGAAATTAGAGTAAAAGAAATCT
TCTGTTATGGACTGAGTGGTTTTTTTCCTCAACCCTAATTGAGCTTTAATGTATGATTTC
ATCATACCCCATACTGCCTTAAAAGGTATCTCCACCATCTTATGCATATGCCACATAAGT
AAGGTTGAGAGGTAGTCTCTCCCCTTTATATCAGCTTGCAAGTCTTTTGAAAGAAATATC
AAATTCTGCAGAATGGCTAGAAACAAAAATGGGCACATCATCGGGCCCCATTTACTATGA
TCCATGCTATAAGAGACATGTGCCAAAGAAACATTTAGTTTCATGGAAAGAATGGCATTT
TCAAACTCCTTCTCGTTATTCAAACAACTCCCTGATAACTGTAAACTCAAGGCCTCAAAG
TAATCCTCTATGAGTCTAGTAAACATCTTTGTCCTAAGATCACCAATGTATAACTCTCTG
TTGCCACCAACCTGTTCTTTATATGATAAGGAGAATTTAAGCCTCCCTGCATCAGGTCCC
ACTGAATTATAAGACTGTGGTGACTCTTGGCTATAGAAGCATAAGTTTTTTAACATTGCT
GTGGTGCAGTTTGTCAATGACAGAGCTTTGCTAAGTGCTTCCGAGTTACTCTCCCTTTCA
CTAATTCTCACATCATCAGAAAGCTTACCCATGTCAAACTTGAAATTGAGGTTTTTGGAC
TTATAATGAGTGTACCTTCCCATAAGTGTGTTTGCATTCATAATCAAGAGTATGGACTTA
AAACATTGAAAGTATTCATGATCAAAGTATGTCCTTGTTGACACTGCCTTCGTTAACTCC
CCAATAGGACATTGTGACATATGTCCACAGTAAAAATACTTATCTTTCAACTTAGTATTC
TCATAGACAGCATTGCAGAATTCCTCATAAAATTTGTCTGGTAAGACATCACGATCAAAA
TCCTCAACCATGTGATTAGATAACTCACCTTTAATTAATCTAATATAAAATTTGTTTGAG
ACAATCTCATCCAGATCATTTACTGATGGCTGGTCATGATCATTATAGCCTGAACCTCGC
CTCCCTATACTGACTGACAATATTGTCAACAGTACACCTCAGTTGGTCGAAGTATTCTGA
TGCTCCTCCATCCAGCAGTATCTCATCTAGATCAGCATTGTTGGTGTCACCACTCCCTCC
TTTGGACCCCAGAACAAGATTACTCATTGCTTGCTGTATCTTGTAATCATAATCCTGTTT
ATTAAGCAAGAATTTGCCCTTACGTGCAAACACCTCAGTCAACTGTGTGACAGCTAAAGC
TGTGAGCTTATTGAAGTCATAATCCAGAATGCGAGACCCATCTGTATATTTATTCACAAC
AACACTTTTATTGCTAGCCAAATCCAAAGCTGTGGCACAGCCGCTAGTGATGAGGGGGTC
TCTAATTTCCTTCTTTACTTCCCTTTCCTTAAATAGTGAACCATTATTGAAGGAAGATGT
GAGGAGGGACAAGAACTTTTTTGAGACACCAGGACTCTTGTAGTTGGGACCCTCGGCGCT
TGTACACCCATTTTTGCTCAGAAACCTTTTTGCATTGTGGATCATATCATCCAGTTCTTC
TTCCGTTGCTGTGTCTGCAGGATTAATGCTTACGTGGCCAAACTTCACTTTTGGCTCAAG
AAATTTTTCTGATCTGATCAGTCAGTCTGTCAGGTGTTTCTTTTGTAATGAAGTGGCACA
TATAAGATTAAAACAAACTTGAACCTATTGGTCATCATACTACTGACAACTTCTTCAGAC
AGAATTATTTTTAATAAGTGACGAACAAGTCTGTAGAGCAGATATTCATCAGTAATTAAA
TCTTCTCTAACTTTGTCAATGAGATCCTTATGATGAAAATCCGAAACATAGGCCATAATG
AAGTACCTAAGGTTTTGGAGAAGTTTTTGGGAGCGTTTACTGGGATGGGCTAGGATTAAG
ATCAAGATCATCTTTGTTAAAAACTTAATGTTGTTTAGTTGTTCTTTCAGCTCGTTGCAA
TCCTCTATCCAAGAAATCATAGTGCTTACTGTCGTCTGTAGAACTTCAGCTGAAAATATT
GCTGGGAAATATCTTTTTGGATCAGCATAAAATGAGCATACCTCGCCAACCCTGTTATCA
TTAATGGCATAACACTTTGAACATTCCCCTGTTTTTTGATAAATTAATTGAAACTCTCCC
ATCCTATTGATGAAGAACTCTTGGCAATAGGCTTCTTTGCACCTCACAACCTGATATCTA
GAGGGTCCAAATTCATTTTGCCTCAGTTTCACTGTGGAAGACGTCTTCATTGAGTTGATC
AAAGCTAATGATGATAGTCTTTCCTGTCTAGAATGTCAATGACGCCAAGAGTGTAAGGGA
ACATGTCTTCCTGAGTTTTCTGGTAACTTATAGTGGGGACAACTCCAGAAACATCAAAAT
CCATAATCATAGGCATTAGGACAAATTACCTCCATATCGATCTTATAGTGGTCCACACTA
ATTCCAACATCTTTTAAAGCAGTGGTTGCCTTTAAAACGGTTTTCTGGAATATTGAGTTA
AGAATCTGATTTTTACTCAAACATTGGGGAGACTGTATAGTTCTAAGTCTCTCAACCTGT
TGCCTCCGTTCAACCCACTTTTTTAGATCTCTTTTTGTTGACTCTAATACCAGTCTATCA
TTAACACTTATGAAACAGGATCCCAACCACCCTTTTAAGCTCCTTTGTTTCATTTGGTCA
TGCCTACTCGCAAGAAGAATTAGCGCATCAAAAATCAATAAAAGTTTTCTCCTTGTGTTC
AATATCCTCAAAGATTTCACTTTGTTTAGAAATGACCTCCAACATTGCCAACATTGCATC
TGAGCTGCTTGATCACCCCCTCTGCCATTTCCTTCGCTAATGTCTGCATACAAAAATCTC
AATATTGGTGATGCCCTCTTAAACTGGTGAATCAAATGCTCGACATTGTCTTCTGCAGAA
ACCTTGTCAGCGTACAAATTGTTGAACTCATTGAGCAACTGGCTTTTTTCAACCTTTAAA
AACTGACCTTCTATCTCCCCTCTTCTCAATCTGTTTCTAAACACTTGATACTCTTCTTCA
ATTTGCAACTTCACTTCATGAGCTGTCAGCTTGTTGTTGATACCTTGGTGACATGAAGCA
ATCACTTCCTCATAATGATTAGAGCGATTATCCAATAAGACATTCAAACTCTCCACTCCT
GACAGCCTCCCTGAAGTCATGGATAAAGATTCACAGAGTCTACTGTACTCTGACTCTTCA
AAAAGTGAGTTACTTTCCTGAGCATATCTCAATAATGAGAAAAGTGTGTCTCTCAACTTG
TCATTAACCCAATCAGGTATTTGTTCGTTATAAAATGTTGTTCTCCCATCTATAAGTGGT
ATTAAGTTGATGTCGACACTCTTCAGGTCTTCTTTTAGTTGCTCTAATTTCTTGAAATCC
TCAATGTACTTCTGTTCAAAATTGGCAGGAGATGACCTAACAAAACATTCCAATAATATT
AGGACATTGCCCGTCAGTTTGTAACCATCCGGCACCACAAACATAAGGAGGGGGTCAAGA
CTCCATTGTCATGGAGAATTCTCTCTACAGATTTATCCTCACTGTTATGCTCACACCCAT
TAGCCTTACAAGAGTCAATCTCAATACAGAGAGACAATAGCTTCAATCCCTCCATGAGTA
ACATTCTAGGTTCAGTTTGGACCAGAAAAGCTAACTTCTGTCTTGATAGCTTCTCATTAT
CTGCAAGGTATTTTGAGATAAGATCTTTATTGGCAATGTCTTCCTCCATCTCCATctgca
ggtatgatgttcagaaccctcagaacatgtggtctgctagagcaacagttcgctatggga
tagggtcccgtaggggcacagaagacacaagaggcaattaaagacaattaaataagatag
CCTAAATGCCTAGGATCCCCGGTGCG
>Scaffold_from_SRR1595665.fastqsanger_guided_by_NC_004297.1
CGCACAGTGGATCCTAGGCTATTGGATTGtctttttttgaggccttgtgcgctgtacttc
tccAAATGGGCAACAAGCAGGCCAAATCGACAAAAGTTGATGAACATCAAAGAGCTCATC
TAGTGCCAGATGCATCTCATCTAGGCCCCCAGTTCTGTAAGAGTTGCTGGTTTGAGAACA
GAGGGCTGGTGGAGTGCAACAACCACTACCTGTGTCTCAACTGTCTCAGCCTGCTTCTCA
GCGTCAGCAGCAGGTGTCCGATCTGCAAAATGCCTCTTCCCACCAGGCTAAAGGCAGCAA
CACAGCCGAGCGCACCCTCAACCGAGGCGACCCAGAACACAATACCTCCACCATACACCC
CGTGATCCCAGGAACAACACTCCCATCTCCATCACCCACCCCCCACCCCCGGGGGGACCC
CCCGCCGGGGGCCCCCCCGGGGGGGGCAGGCAGCCCAACTCTACTCAATGTCTTCAATAC
ACCTCTCTGGCCCAAACAACTCTGAACATGTTCTTCCCTTCAGTCTCAGGCTGCCCCTAC
TTGACTGAATCATAACTTTTTGCTTTGATTTACTATAGCAAAGGGCATAGCCTTTGAAAT
CAATCCATTCTCCAAGAGATTCAAGAAGTTCACTCAGTATATCAGCATAATCCAAAGGTC
TCTGTTTTGTTAAGATTGAGACAATGTCCACACCCGTCCATTGAATTCTTTGTTTCAATC
TATCAGACATCATTGATTTCAATGCACCAACTAAAAGATGTGGGGAACCATCACCAATCT
CCCTTACAAACATTTCTAAATCTTGATCTTGAATAGATGGTGAAAATGTGGCTACCCTCC
TATCAGATTCCCACAGTGCTCCCCTACATACAACCAATGGCACTGGTTCGTTGTCAGGAC
CGACCTTGGTGAAGTCAAACTCACTGAACTGCAGTTTATCTGGATTGATAATCAGCTTCA
TGGGTATAACATCCCCTAACTGCTGTGTATCCTTTAAGAAAATTCGTTAATGACCTCAGT
GTCAATATACCATGCTGATTTGCCTTTGAAGGTAGGTCCTGATAGAACCAACCTCCAACA
GTCTGATAAGACACATGGACTCACTGCACCAGAATACATAGCAGTCACATCATACACCAA
ATACTTGCCCTGTTGGTTTATTGAGCCACTGTAATCAAGATGGATGGCAAAGTTTTCCTT
AAAACTAGCATCTTGACTTTTAATGCGGAACCTCACTGTCTGACTTAGTTTTGCAGACCC
TGAAGGTAGTAATGCAACAGCATCAAAGAAATCCTCCAATGAGTCAAATTTGATGTCAAC
TAGGCCTGATGCAATCAATTGATTTTGATTAAATCTAGCTGGTTCAATGTCAAAGTCTAT
CCAGGCAATAGCCCATCATCAAATCAAATTTAAACATAGGTCTCTCTATCCCTTTGTAAA
TAGCCTTTTCAATGAATGAGGAGAAGGGACCTAGTCGCTGTAGACCTTCACCCTCTGGTA
TTGAGGTTTTATGAGGGAACCAAGTGAAAGACCCAAGGTCCTTGTTGTAGCAACAAATGG
TCTCACATATGATTCAAAGTAGATCTGTCTCATGAAATTGTCAACAGCATCACTAGTACT
CACCACTCTTTCCTCTACCATGGGTTCATGTGTTCTGGTATGAGACAACCTCAGTTCAGA
TGACAACACAATGTAATGTTCTTCTCTTGTCCATTTTACTATGTGTGAGACCAGAGATAA
GGCTTCCCAGTGGACATCCAATGCTACACAAAGATCAAGGAACTTTATTCTAGGTGACCA
TTTCATCTTTGTAGAAGCTAAATCACTCATAAATGGCAGTATGTGCTTCTCAAATAGAGA
CGGATACAAACGTCTTAAAGAATGAATGATGTGGCTCATGCCAACCCTGTCCTCTAGCAG
TTTCGAAACAGTGGGTCTTAAGGGGAAGTAATCACAGGGATTGTGTTTAAAAAAGTCCAA
GATCTGAGCTTGTTTTGGTTCCCCGAGTACCCATGCCCCAAGTTCTATAGCTGTAGATAG
TGTTATGCACATATAATCCCATAGAAGAGGTCTTAAGTAACTGATCACACCTTCACCTCC
ACTTCTAAGGTGTAATGGAACTCGCCAATATTGAATACCGTTAGAATTTGTCAACAATTC
GATCCCCTGAACACCAGAAACCAAAGATTGTATAGATTTAATATACAGGTTCTCCTTATT
GGGCCCCCGAACACACTTGCTACCCAATGTCCTGCATAAGCCAACAAAGCCAGATGCAAT
AGAACTCTGAAATGCAGATTTGTTGATGGCTTCAGATAACAATTTTTGTACACCTCGAGT
GAAGGTGGAAGACATTGCAAGGTCTTTACTATTGTAGGGACCTTTTCATCTTCCAGATTC
ACAGCACCAGAATAAATTATCTTCTGCCGCAACACCATTCTAAGCGGGTGATGGGTGGCT
AAGTTCAACCAATGATACCCCAAATCAGAATCAGACAAAGGTTCAATGCCTAGAAGTTTA
AACAAATTTTGTAATGATGTTATGTGTTCACCTGATAGGTAGTTGGTGGTGAATTCCTCA
TGAAGCTCACCAGTTTTTAATTTATTAAACAATATCCTAAGCATTGACCTCATCCTTTTG
CATGCATCAGGGATTAGCCTCTCAATTTGCCTCATTATCCTATAGCTACGATTCCCATCC
ACCCAATCCCTTACATCAGTCTCGCAGTTCAAAAGGAATGGATCAATAGGATACTTGGCA
TAACATAACAAACTTAAAGTCCTCTTCTGAATTTGATTACACAGATCAACTGGGACACCA
TTGGCCACAGATTGATCAATTATGGTATCAATTGTTTCTGCCAATTGATGGGGTTCTTTG
CACTTTATGTTATGTAAAGCCGCAGCAACAAATTTTGTTAGCAGAGGTACCTCGTCACCC
CAAACATAGAACCTTGATTTGAACTCTGCAACAAATCTGCCAATTGCACTCTTTGGACTC
ACAAATTTATTTAGCTGATCACTCATGTAGTAGTGGAATTCCAACAATGTTTTGAATTCC
TCTGTATCTCTTGAGAGTAACTCTGTTAAGTTCTGATCAAACAACGATATCTGATCGTCA
CTGGACGTGTAAGCATCGATCTGTCCTCCAGACACACACCTCACCGCAAAATTTATAAAT
CTTTCAGAAATCAACGCATAAAAGTCTGAAGTGTTGTGCAGAATACCCTGTCCCATATCA
AGTATCGAACTGATATGAGAGGGCACTACTCCGATTTGGAAATTAGAGTAAAAGAAATCT
TCTGTTATGGACTGAGTGGTTTTTTTCCTCAACCCTAATTGAGCTTTAATGTATGATTTC
ATCATAGCCGATACTACATTAAAAGGTATCTCCACCATCTTATGCATATGCCACATAAGT
AAGGTTGAGAGGTAGTCTCTCCCCTTTATATCAGCTTGCAAGTCTTTAGAAAGTAAGATT
AGATTTTGAATTATTGTTAGAAACAAGAAAGGACACATCATAGGGCCCCACTTACTGTGA
TCCATACTATATGAAACATGTGCCGATGAGACATTCAGCTTCATTGACAAAATGGCATTA
TCAAACTCCTTCTCATTGTTTAGACAGCTGCCCGATAACTGTAAACTCAAGGCCTCAAAG
TAATCCTCTATGAGTCTAATAAACATCTTTGTCCTAAGATCACCAATGTATAACTCTCTG
TTGCCACCAACCTGTTCTTTATATGATAAGGAGAATTTAAGCCTCCCTGTATCAGGTCCC
ACTGAATTATAAGACTGTGGTGACTCTTGGCTATAGAAGCATAAGTTTTTTAACATTGCT
GTGGTGCAGTTTGTCAATGACAGAGCTTTGCTAAGTGCTTCCGAGTTACTCTCCCTTTCA
CTAATTCTGACATCCTCAGCTAATCTTCCTGTATCAAATTTAAAGTTCAGACACTTACTC
TTATAATGAGAGTATCTTCCCATTAGCTTATTCCCATTCATCACTAATAAGATTGACTTA
AAGCACTGGAAATATTCCTGGTCCAAAAAAGTTCTGGTCACTACTGCCTTTGTCAACTCA
CTAATAGGACATCATTGGCCCTACATAAAAGTATTTACTTCTCAAAGCAGCATCATTGTA
GATATTCTCACAAATTTTGATATATTGATCCTCAGACAGGATCTCTCGATCAAAGTCTTC
TATCATATGGTTTGAAAGTTCACTTTTTATCAACCTTATTAAAAGTTTTTCTTCCACCAC
CTTGTCAAGATCAGATATTGAGGGTGCATTGCAGTCTACCTGCTGCTGTCTTTCTGGTTG
CTCCCTATACTGACTGACAATATTGTCAACAGTACACCTCAGTTGGTCGAAGTATTCTGA
TGCTCCTCCATCCAGCAGTATCTCATCTAGATCAGCATTGTTGGTGTCACCACTCCCTCC
TTTGGACCCCAGAACAAGATTACTCATTGCTTGCTGTATCTTGTAATCATAATCCTGTTT
ATTAAGCAAGAATTTGCCCTTACGTGCAAACACCTCAGTCAACTGTGTGACAGCTAAAGC
TGTGAGCTTATTGAAGTCATAATCCAGAATGCGAGACCCATCTGTATATTTATTCACAAC
AACACTTTTATTGCTAGCCAAATCCAAAGCTGTGGCACAGCCGCTAGTGATGAGGGGGTC
TCTAATTTCCTTCCTTTTCTTTAAATAATGAGCCATTATTAAAACTAGACACAAGGAGTG
AGATAAATTTTTTAGAAACACCAGGCTTTTTATACCTAATTTTTTCTGCATCTGCACAAC
ATTCTTTACTTAAAAACCTTCTTGCATTATAAACCATTTCAGCAAGCTCCTTTCTTCTTC
TGCTGCTGGGGCTGCAGGATTAATGCCTACGCGGCCCAAGTTCGCTTTTTGCTCAAGAAA
TTTTTCAAAGCATTTTATCTGATCTGTTAACCTATCTGGTGTTTCTTTTGTAATAAAATG
ACACATATAAGAAATGTTCAAGATGAACTTGAATCTATTGGTCATCATACTCTTCACTTC
CTCAGACAAGATCAAGCCCATTAATGCCCTTATTAGCCTATAGAGCAAGAACTCAACATC
AGTAATTAAATCTTCTCTAACTTTGTCAATGAGATCCTTATGATGAAAATCCGAAACATA
GGCCATAATGAAGTACCTAAGGTTTTGGAGAAGTTTTTGGGAGCGTTTACTGGGATGGGC
TAGGATTAAGATCAAGATCATCTTTGTTAAAAACTTAATGTTGTTTAGTTGTTCTTTCAG
CTCGTTGCAATCCTCTATCCAAGAAATCATAGTGCTTACTGTCGTCTGTAGAACTTCAGC
TGAAAATATTGCTGGGAAATATCTTTTTGGATCAGCTTAAAATGCGCATACCTCGCCAAC
CCTGTTATCGTTGTTAATAGCATAACACTTTGAGCATTCACCTGTCTTTTGATATAATAG
TTTGAATCCCATCCTATTGATGAAGAACTCTTGGCAATAGGCTTCTTTGCACCTCACAAC
CTGATATCTAGAGGGTCCAAATTCATTTTGCCTCAGTTTCACTGTAGAGGTTTTCATAGA
GTTTATCAAGGCAAGACTCAATGAGGAAAGTCTCTCCAAATCAGTGGTTCCCACTAGATC
TACAACCCCCATGACATAAGGAAACATTTCTTCCTCCGATCTCTGGTAACTAATTGTAGG
GACAACTCCAGAAACATCAAAATCCATAATCAAGTCATAGGCATTAGGACAAATTACCTC
CATATCGATCTTATAGTGGTCCCCACTAAGGCCAACCTCTTTTAAAGCAGTGGTTGCCTT
TAAAACGGTTTTCTGGAATATTGAGTTAAGAATCTGATTTTTACTCAAACATTGGGGAGA
CTGTATAGTTCTAAGGCTCTCAACCTGTTGCCTCCGTTCAACCCACTTTTTTAGATCTCT
TTTTGTTGACTCTAAGGAGACCAGTCTATCATTAACACTTATGAAACAGGATCCCAACCA
CCCTTTTAAGCTCCTTTGTTTCATTTGGTCATGCCTACTCGCAAGAAGAATTAGCGCATC
AAAAATCAATAAAAGTTTTCTCCTTGTGTTCAATATCCTCAAAGATTTCACTTTGTTTAG
AAATGACCTCCAACATTGCACTTGACATTCTCCAGCTGCTTGATCACCCCCTCTGCCATT
TCCTTCGCTAATGTCTGCATACAAAAATCTCAATATTGGTGATGCCCTCTTAAACTGGTG
AATCAAATGCTCGACATTGTCTTCTGCAGAAACCTTGTCAGCGTACAAATTGTTGAACTC
ATTGAGCAACTGGCTTTTTTCAACCTTTAAAAACTGACCTTCTATCTCCCCTCTTCTCAA
TCTGTTTCTAAACACTTGATACTCTTCTTCAATTTGCAACTTCACTTCATGAGCTGTCAG
CTTGTTGTTGATACCTTGGTGACATGAAGCAATCACTTCCTCATAATGATTAGAGCGATT
ATCCAATAAGACATTCAAACTCTCCACTCCTGACAGCCTCCCTGAAGTCATGGATAAAGA
TTCACAGAGTCTACTGTACTCTGACTCTTCAAAAAGTGAGTTACTTTCCTGAGCATATCT
CAATAATGAGAAAAGTGTGTCTCTCAACTTGTCATCCCAATCAGGTATTTGTTCGTTATA
AAATGTTGTTCTCCCATCTATAAGTGGTATTAAGTTGATGTCGACACTCTTCAGGTCTTC
TTTTAGTTGCTCTAATTTCTTGAAATCCTCAATGTACTTCTGTTCAAAATTGGCAGGAGA
TGACCTAACAAAACATTCCAATAATATTAGGACATTGCCCGTCAGTTTGTAACCATCCGG
CACCACAAACATAAGGAGGGGGTCAAGACTCCATTGTCATGCAGAATGGATTCAACCGTT
TTGTCTTCAGTGTTATGTTCACACCCATTAGCCTTACAAGAGTCAATCTCAATACAGAGA
GACAATAGCTTCAATCCCTCCATGAGTAACATTCTAGGTTCAGTTTGGACCAGAAAAGCT
AACTTCTGTCTTGATAGCTTCTCATTATCTGCAAGGTATTTTGAGATAAGATCTTTATTG
GCAATGTCTTCCTCCATCTCCATctgcaggtatgatgttcagaaccctcagaacatgtgg
tctgctagagcaacagttcgctatgggatagggtcccgtaggggcacagaagacacaaga
ggcaattaaagacaattaaataagatagccttaATGCCTAGGATCCTCGGTGCg
>Scaffold_from_SRR1595696.fastqsanger_guided_by_NC_004297.1
CGCACCGGGGATCCTAGGCATTTTAGTTGTTCTTCTTTTGAGGCCTTGTGTGCTGAATTC
CACCAAATGGGGAACAAGCAAGCCAGGGCTCCAGAAGCGAAGACAGCCCGAGGGCCAGTC
TGATCCCAGATGCTACACACCTAGGGCCACAGTTCTGCAAGAGCTGCTGGTTCGAAAATA
AAGGCCTAGTAGAGTGCAACAATCACTATTTGTGCCTCAACTGCCTCACCCTGCTTCTAA
GCGTCAGCAGCAGGTGCCCCATCTGCAAGATGCCCCTCCCCACAAGACTGAGACCATCAG
CCATCCCAACGGCACCCCCAGCCGGGACGGGAGACAGCAGCAGACCCCCACCCTACAGCC
CCTGAGCCGCCCACCGACCCCCACCATCCCTCCGTCCCCCCGACACCCCCCGGGGGGACC
CCCCGCCGGGGGCCCCCCCGGGGGCCAGCCACCTCCGAAAAGCTACTCTATGTCCTCAAC
ATGCTCATCCTTTTCAATCAGCTCCTCACATGTTCTGCCTTTTAGTCTCAGCCTGCCACT
ACTTGATTGCACCATCACCCTCCTCCTTGACTTACTGTAGCAGAGGGCATAACCTTTGAA
CTCCACCCAGCTGTCCACTGCCTCAAGAACCGCACTTAGGACCTCTGCACTATTCGGTGC
TGCAACCCTCAACGTGGAGACAATGTCCACTCCTGACCACTGCATTCTTAAACCCAGCCT
GTCTGTCATCATGTCACTCAGTGCCCCAATCAGCAAGTCAGATGAAGTGTCCCCAACTTC
TCTTACAAACATTTCAAGATCCTGATCCTGTAAAACAGGTGTAAAAGATGCCAATTTCTT
TCCACATTCCCATAAGCCTCCCCTATGCACAACCAGAGGGACTGGTTCAGTGCAAGGGCC
TACCAGTACAAAGTCATACTCCGTAAACTGCAGCTTCTCCATGTCAACGGCAATTTCAAC
AGGAGTGACATGCCCTAGTTGATTTGTGTCAACCAGAAATTCGTTAATGACCTCAGTGTC
AATATACCATGCTGATTTGCCTTTGAAGGTAGGTCCTGATAGAACCAACCTCCAACAGTC
TGATAAGACACATGGACTCACTGCACCAGAATACATAGCAGTCACATCATACACCAAATA
CTTGCCCTGTTGGTTTATTGAGCCACTGTAATCAAGATGGATGGCAAAGTTTTCCTTAAA
ACTAGCATCTTGACTTTTAATGCGGAACCTCACTGTCTGACTTAGTTTTGCAGACCCTGA
AGGTAGTAATGCAACAGCATCAAAGAAATCCTCCAATGAGTCAAATTTGATGTCAACTAG
GCCTGATGCAATCAATTGATTTTGATTAAATCTAGCTGGTTCAATGTCAAAGTCTATCCA
GGCATAACCCATCATAAGATCATGTTTGAACATTGGCCTCTCAACACCCTTGTGAATAAC
CTTCTCTACAAATGAAGAAAATGGACCCAATCTATGCAAGCCTTCACCTTCTGGAACCGA
TGTCTTGTGTGGAAACCACGTGAAGGACCCCAATGTCCTTGTTGTAGCAACAAATGGTCT
CACATATGATTCAAAGTAGATCTGTCTCATGAAATTGTCAACAGCATCACTAGTACTCAC
CACTCTTTCCTCTACCATGGGTTCATGTGTTCTGGTATGAGACAACCTCAGTTCAGATGA
CAACACAATGTAATGTTCTTCTCTTTTCCATTTTACTATGTGTGAGACAAGAGATAAGGC
TTCACAGTTGACATCCAATGCTACACAAAGATCCAAAAATTTTATCCTGGGTGACCATTT
CATTTTGGTTGATGCTAAATCGCTCATGAATGGTAGTATGTGTTTCTCAAACACAGATGG
GTACAACCTTCTCAAGGAATGAATGATATGGTTCAAACCAACCCTATCTTCCAACAGCTT
TGAAGCAGTAGGCTTCAAAGGAAAGTAATCACAAGGGTTGTGCTTGAAGAAATCCAGTGC
CTTGACTATCTTCGGTTCACCTAAAACCCATGCGCCCAATTCTATTGCAGTTGACAAAGA
AATACACATATAATCCCACAATAGAGGCCTGAAGTAACTGATCACACCTTCACCTCCACT
TCTAAGGTGTAATGGAACTCGCCAATATTGAATACCGTTAGAATTTGTCAACAATTCGAT
CCCCTGAACACCAGAAACCAAAGATTGTATAGATTTAATATACAGGTTCTCCTTATTGGG
CCCCCGAACACACTTGCTACCCAATGTCCTGCATAAGCCAACAAAGCCAGATGCAATAGA
ACTCTGAAATGCAGATTTGTTGATGGCTTCAGATAACAATTTTTGTGCACCTCGAGTGAA
GGTGGAAGACAATTTATTCTGGATTGTCTTGACAATAGTGGGGATCTTTTCATCATCTAG
GTTCACAGCACCTGAATATATTATCTTCTGCCTCAGCACCATCCTTAGAGGATGATGTGC
AGCCAAGTTCAACCAAGAATATTCAAGGTCAGACTCAGATGGGGGCTCAACATCCAGTAG
TTCGCAGAGATTTCTCAATGAAGAAAGGTGCTCACTAGACAAGTAGTTTGTTGTGAACTC
CTCATGGAGTTGTCCAGTCTTCAATCTGTTGTACAACTTTCTCAACATAGATCTGATCTT
GCCACAAGCATCAGGAATCAGTCCTTCTATTTGCCTCATAATCCTGTAACTGCGGTTGCC
ATCCACCCAGTCTCTGACATCTGTCTCGCAATTCAATAAGAACGGATCAATGGGATATCT
AGCATATTGCAAAAGGCTCAAGGTCCTTTTCTGTATTAAATTGCACAGATGAACAGGGAC
ACCATTTGCAACTGATTGATCAATGATTGTGTCAATTGTCTCTGCCAGTTGGTGTGGCTC
CTTGCACTTTATATTGTGGAGGGCTGCAGCGACAAATTTTGTCAATAATGGCACTTCATC
TCCCCAAACAAAGAATCTGGATTTGAATTCTGCAACAAACCTGCCAATAACACTTTTGGG
GCTAACAAATTTGTTGAGCTGATCACTCATGTAGTAGTGGAACTCCATTAGAATCCTAAA
TTCTTCTGGATCCCTTTGCAACAATTCTGTCAGAGTCTGATCAAAGAGAGAGATCTGATC
ATCACTAGAGGTATAAGCGTCTATTGTACCACCACAAATACAACCAATAGCATAATTAAT
AAACCTCTCTGAAATGAGGGCATAGAAGTCTGATGTATTATGTAGTATTCCCTGACCCAT
GTCAAGTATCGAACTGATATGAGAGGGCACCACTCCGATTTGGAAATTAGAGTAAAAGAA
ATCTTCTGTTATGGACTGAGTGGTTTTTTTCCTCAACCCTAATTGAGCTTTAATGTATGA
TTTCATCATAGCCGATACTACATTAAAAGGTATCTCCACCATCTTATGCATATGCCACAT
AAGTAAGGTTGAGAGGTAGTCTCTCCCCTTTATATCAGCTTGCAAGTCTTTTGAAAGAAA
TATCAAATTCTGCAGAATGGCTAGAAACAAAAATGGGCACATCATCGGGCCCCATTTACT
ATGATCCATGCTATAAGAGACATGTGCCAAAGAAACATTTAGTTTCATGGAAAGAATGGC
ATTTTCAAACTCCTTCTCGTTATTCAAACAACTCCCTGATAACTGTAAACTCAAGGCCTC
AAAGTAATCCTCTATGAGTCTAGTAAACATCTTTGTCCTAAGATCACCAATGTATAACTC
TCTGTTGCCACCAACCTGTTCTTTATATGATAAGGAGAATTTAAGCCTCCCTGTATCAGG
TCCCACTGAATTATAAGACTGTGGTGACTCTTGGCTATAGAAGCATAAGTTTTTTAACAT
TGCTGTGGTGCAGTTTGTCAATGACAGAGCTTTGCTAAGTGCTTCCGAGTTACTCTCCCT
TTCACTAATTCTCACATCATCAGAAAGCTTACCCATGTCAAACTTGAAATTGAGGTTTTT
GGACTTATAATGAGTGTACCTTCCCATAAGTGTGTTTGCATTCATAATCAAGAGTATGGA
CTTAAAACATTGAAAGTATTCATGATCAAAGTATGTCCTTGTTGACACTGCCTTCGTTAA
CTCCCCAATAGGACATTGTGACATATGTCCACAGTAAAAATACTTATCTTTCAACTTAGT
ATTCTCATAGACAGCATTGCAGAATTCCTCATAAAATTTGTCTGGTAAGACATCACGATC
AAAATCCTCAACCATGTGATTAGATAACTCACCTTTAATTAATCTAATATAAAATTTGTT
TGAGACAATCTCATCCAGATCATTTACTGATGGCTGGTCATGATCATTATAGCCTGAACC
TCGCTTAACAGGTTCTTTATACTGATCAACAATTTTTTCAACGGTCTCTCTCAGTTGGTC
AAAATAAATGCTTGCACCCCCATCAAGCAAAATTTCGTCTAGGTCAGCCTTGTCTACACC
ATCTTTGTGCTGTCCAGACCCTAGAACTAGATTGCTCATTGCCTGTTGCACTTTATACTC
ATAGTCTTGCTTGTTGAGAAGGTATTTTCCTTTTCTTGAGAAAACTTCAGTGAGTTGTGA
AACAGCCAGTGCTGTAAGCTTATTGAAGTCATAATTTAATACTCTAGAACCATCTGTGTA
TTTGTTGACAACAACACTTTTATTGCTAGCCAAATCCAAAGCTGTGGCACAGCCGCTAGT
GATGAGGGGGTCTCTAATTTCCTTCTTTACTTCCCTTTCCTTAAATAGTGAACCATTATT
GAAGGAAGATGTGAGGAGGGACAAGAACTTTTTTGAGACACCAGGACTCTTGTAGTTGGG
ACCCTCGGCGCTTGTACACCCATTTTTGCTCAGAAACCTTTTTGCATTGTGGATCATATC
ATCCAGTTCTTCTTCCGTTGCTGTGTCTGCAGGATTAATGCTTACGTGGCCAAACTTCAC
TTTTGGCTCAAGAAATTTTTCAAAGCATTTTATCTGATCTGTTAACCTATCTGGTGTTTC
TTTTGTAATAAAATGACACATATAAGAAATGTTCAAGATGAACTTGAATCTATTGGTCAT
CATACTCTTCACTTCCTCAGACAAGATCAAGCCCATTAATGCCCTTATTAGCCTATAGAG
CAAGAACTCAACATCAGTAATTAAATCTTCTCTAACTTTGTCAATGAGATCCTTATGATG
AAAATCCGAAACATAGGCCATAATGAAGTACCTAAGGTTTTGGAGAAGTTTTTGGGAGCG
TTTACTGGGATGGGCTAGGATTAAGATCAAGATCATCTTTGTTAAAAACTTAATGTTGTT
TAGTTGTTCTTTCAGCTCGTTGCAATCCTCTATCCAAGAAATCATAGTGCTTACTGTCGT
CTGTAGAACTTCAGCTGAAAATATTGCTGGGAAATATCTTTTTGGATCAGCATAAAATGA
GCATACCTCGCCAACCCTGTTATCATTAATGGCATAACACTTTGAACATTCCCCTGTTTT
TTGATAAATTAATTGAAACTCAGTGACACCCAGTGAAAACTCTTGACAATATGCCTCTTT
GCACCTGACCACTTGATACCTTGCTGGTCCGAACTCATTCTGTCTCAGCTTTACAGTGGA
AGAGGTTTTCATAGAGTTTATCAAGGCAAGACTCAATGAGGAAAGTCTCTCCAAATCAGT
GGTTCCCACTAGATCTACAACCCCCATGACATAAGGAAACATTTCTTCCTCCGATCTCTG
GTAACTAATTGTAGGGACAACTCCAGAAACATCAAAATCCATAATCAAGTCATAGGCATT
AGGACAAATTACCTCCATATCGATCTTATAGTGGTCCACACTAATTCCAACATCTTTTAA
AGCAGTGGTTGCCTTTAAAACGGTTTTCTGGAATATTGAGTTAAGAATCTGATTTTTACT
CAAACATTGGGGAGACTGTATAGTTCTAAGTCTCTCAACCTGTTGCCTCCGTTCAACCCA
CTTTTTTAGATCTCTTTTTGTTGACTCTAAGGAGACCAGTCTATCATTAACACTTATGAA
ACAGGATCCCAACCACCCTTTTAAGCTCCTTTGTTTCATTTGGTCATGCCTACTCGCAAG
AAGAATTAGCGCATCAAAAATCAATAAAAGTTTTCTCCTTGTGTTCAATATCCTCAAAGA
TTTCACTTTGTTTAGAAATGACCTCCAACATTGCACTTGACATTCTCCAGCTGCTTGATC
ACCCCCTCTGCCATTTCCTTCGCTAATGTCTGCATACAAAAATCTCAATATTGGTGATGC
CCTCTTAAACTGGTGAATCAAATGCTCGACATTGTCTTCTGCAGAAACCTTGTCAGCGTA
CAAATTGTTGAACTCATTGAGCAACTGGCTTTTTTCAACCTTTAAAAACTGACCTTCTAT
CTCCCCTCTTCTCAATCTGTTTCTAAACACTTGATACTCTTCTTCAATTTGCAACTTCAC
TTCATGAGCTGTCAGCTTGTTGTTGATACCTTGGTGACATGAAGCAATCACTTCCTCATA
ATGATTAGAGCGATTATCCAATAAGACATTCAAACTCTCCACTCCTGACAGCCTCCCTGA
AGTCATGGATAAAGATTCACAGAGTCTACTGTACTCTGACTCTTCAAAAAGTGAGTTACT
TTCCTGAGCATATCTCAATAATGAGAAAAGTGTGTCTCTCAACTTGTCATTAACCCAATC
AGGTATTTGTTCGTTATAAAATGTTGTTCTCCCATCTATAAGTGGTATTAAGTTGATGTC
GACACTCTTCAGGTCTTCTTTTAGTTGCTCTAATTTCTTGAAATCCTCAATGTACTTCTG
TTCAAAATTGGCAGGAGATGACCTAACAAAACATTCCAATAATATTAGGACATTGCCCGT
CAGTTTGTAACCATCCGGCACCACAAAGCATAAGGAGGGGGTCAAGACTCCATTGTCATG
GAGAATTCTCTCTACAGATTTATCCTCACTGTTATGCTCACAACCATTTGCATTGCAAGA
ATCGACCTCAATACAAAGGGACAGAAGTTTCAACCCTTCCATTAAAAGCATCCTGGGCTC
TGTTTGTACAAGAAATGCCAACTTCTGCCTTGATAGTCTCTCGTTGTCTGCCAAGTACTT
TGATACCAAATCCTTAGCACAGGCTATGTCTTCCTCCATGTGACTGAGGGTGTAGTGATC
GAAACTCTCAGAGCATGTGGTCAACTAGAACAACAGTTCTTCatgggatagggtcccgta
ggggcacagAATACACAAGAGATACTTAAAGACAATTAATTAGATAGCCTTAATGCCTAG
GATCCCCGGTGCG
>Scaffold_from_SRR1595772.fastqsanger_guided_by_NC_004297.1
CGCACCGGGGATCCTAGGCATTTTAGTTGTTCTTCTTTTGAGGCCTTGTGTGCTGAATTC
CACCAAATGGGGAACAAGCAAGCCAGGGCTCCAGAAGCGAAGGACAGCCCGAGGGCCAGT
CTGATCCCAGATGCTACACACCTAGGGCCACAGTTCTGCAAGAGCTGCTGGTTCGAAAAT
AAAGGCCTAGTAGAGTGCAACAATCACTATTTGTGCCTCAACTGCCTCACCCTGCTTCTA
AGCGTCAGCAGCAGGTGCCCCATCTGCAAGATGCCCCTCCCCACAAGACTGAGACCATCA
GCCATCCCAACGGCACCCCCAGCCGGGACGGGAGACAGCAGCAGACCCCCACCCTACAGC
CCCTGAGCCGCCCACCGACCCCCACCATCCCTCCGTCCCCCCGACACCCCCCGGGGGGAC
CCCCCGCCGGGGGCCCCCCCGGGGGCCAGCCACCTCCGAAAAGCTACTCTATGTCCTCAA
CATGCTCATCCTTTTCAATCAGCTCCTCACATGTTCTGCCTTTTAGTCTCAGCCTGCCAC
TACTTGATTGCACCATCACCCTCCTCCTTGACTTACTGTAGCAGAGGGCATAACCTTTGA
ACTCCACCCAGCTGTCCACTGCCTCAAGAACCGCACTTAGGACCTCTGCACTATTCGGTG
CTGCAACCCTCAACGTGGAGACAATGTCCACTCCTGACCACTGCATTCTTAAACCCAGCC
TGTCTGTCATCATGTCACTCAGTGCCCCAATCAGCAAGTCAGATGAAGTGTCCCCAACTT
CTCTTACAAACATTTCAAGATCCTGATCCTGTAAAACAGGTGTAAAAGATGCCAATTTCT
TTCCACATTCCCATAAGCCTCCCCTATGCACAACCAGAGGGACTGGTTCAGTGCAAGGGC
CTACCAGTACAAAGTCATACTCCGTAAACTGCAGCTTCTCCATGTCAACGGCAATTTCAA
CAGGAGTGACATGCCCTAGTTGATTTGTGTCAACCAGAAATTCGTTAATGACCTCAGTGT
CAATATACCATGCTGATTTGCCTTTGAAGGTAGGTCCTGATAGAACCAACCTCCAACAGT
CTGATAAGACACATGGACTCACTGCACCAGAATACATAGCAGTCACATCATACACCAAAT
ACTTGCCCTGTTGGTTTATTGAGCCACTGTAATCAAGATGGATGGCAAAGTTTTCCTTAA
AACTAGCATCTTGACTTTTAATGCGGAACCTCACTGTCTGACTTAGTTTTGCAGACCCTG
AAGGTAGTAATGCAACAGCATCAAAGAAATCCTCCAATGAGTCAAATTTGATGTCAACTA
GGCCTGATGCAATCAATTGATTTTGATTAAATCTAGCTGGTTCAATGTCAAAGTCTATCC
AGGCATAACCCATCATAAGATCATGTTTGAACATTGGCCTCTCAACACCCTTGTGAATAA
CCTTCTCTACAAATGAAGAAAATGGACCCAATCTATGCAAGCCTTCACCTTCTGGAACCG
ATGTCTTGTGTGGAAACCACGTGAAGGACCCCAATGTCCTTGTTGTAGCAACAAATGGTC
TCACATATGATTCAAAGTAGATCTGTCTCATGAAATTGTCAACAGCATCACTAGTACTCA
CCACTCTTTCCTCTACCATGGGTTCATGTGTTCTGGTATGAGACAACCTCAGTTCAGATG
ACAACACAATGTAATGTTCTTCTCTTTTCCATTTTACTATGTGTGAGACAAGAGATAAGG
CTTCACAGTTGACATCCAATGCTACACAAAGATCCAAAAATTTTATCCTGGGTGACCATT
TCATTTTGGTTGATGCTAAATCGCTCATGAATGGTAGTATGTGTTTCTCAAACACAGATG
GGTACAACCTTCTCAAGGAATGAATGATATGGTTCAAACCAACCCTATCTTCCAACAGCT
TTGAAGCAGTAGGCTTCAAAGGAAAGTAATCACAAGGGTTGTGCTTGAAGAAATCCAGTG
CCTTGACTATCTTCGGTTCACCTAAAACCCATGCGCCCAATTCTATTGCAGTTGACAAAG
AAATACACATATAATCCCACAATAGAGGCCTGAAGTAACTGATCACACCTTCACCTCCAC
TTCTAAGGTGTAATGGAACTCGCCAATATTGAATACCGTTAGAATTTGTCAACAATTCGA
TCCCCTGAACACCAGAAACCAAAGATTGTATAGATTTAATATACAGGTTCTCCTTATTGG
GCCCCCGAACACACTTGCTACCCAATGTCCTGCATAAGCCAACAAAGCCAGATGCAATAG
AACTCTGAAATGCAGATTTGTTGATGGCTTCAGATAACAATTTTTGTGCACCTCGAGTGA
AGGTGGAAGACAATTTATTCTGGATTGTCTTGACAATAGTGGGGATCTTTTCATCATCTA
GGTTCACAGCACCTGAATATATTATCTTCTGCCTCAGCACCATCCTTAGAGGATGATGTG
CAGCCAAGTTCAACCAAGAATATTCAAGGTCAGACTCAGATGGGGGCTCAACATCCAGTA
GTTCGCAGAGATTTCTCAATGAAGAAAGGTGCTCACTAGACAAGTAGTTTGTTGTGAACT
CCTCATGGAGTTGTCCAGTCTTCAATCTGTTGTACAACTTTCTCAACATAGATCTGATCT
TGCCACAAGCATCAGGAATCAGTCCTTCTATTTGCCTCATAATCCTGTAACTGCGGTTGC
CATCCACCCAGTCTCTGACATCTGTCTCGCAATTCAATAAGAACGGATCAATGGGATATC
TAGCATATTGCAAAAGGCTCAAGGTCCTTTTCTGTATTAAATTGCACAGATGAACAGGGA
CACCATTTGCAACTGATTGATCAATGATTGTGTCAATTGTCTCTGCCAGTTGGTGTGGCT
CCTTGCACTTTATATTGTGGAGGGCTGCAGCGACAAATTTTGTCAATAATGGCACTTCAT
CTCCCCAAACAAAGAATCTGGATTTGAATTCTGCAACAAACCTGCCAATAACACTTTTGG
GGCTAACAAATTTGTTGAGCTGATCACTCATGTAGTAGTGGAACTCCATTAGAATCCTAA
ATTCTTCTGGATCCCTTTGCAACAATTCTGTCAGAGTCTGATCAAAGAGAGAGATCTGAT
CATCACTAGAGGTATAAGCGTCTATTGTACCACCACAAATACAACCAATAGCATAATTAA
TAAACCTCTCTGAAATGAGGGCATAGAAGTCTGATGTATTATGTAGTATTCCCTGACCCA
TGTCAAGTATCGAACTGATATGAGAGGGCACCACTCCGATTTGGAAATTAGAGTAAAAGA
AATCTTCTGTTATGGACTGAGTGGTTTTTTTCCTCAACCCTAATTGAGCTTTAATGTATG
ATTTCATCATAGCCGATACTACATTAAAAGGTATCTCCACCATCTTATGCATATGCCACA
TAAGTAAGGTTGAGAGGTAGTCTCTCCCCTTTATATCAGCTTGCAAGTCTTTTGAAAGAA
ATATCAAATTCTGCAGAATGGCTAGAAACAAAAATGGGCACATCATCGGGCCCCATTTAC
TATGATCCATGCTATAAGAGACATGTGCCAAAGAAACATTTAGTTTCATGGAAAGAATGG
CATTTTCAAACTCCTTCTCGTTATTCAAACAACTCCCTGATAACTGTAAACTCAAGGCCT
CAAAGTAATCCTCTATGAGTCTAGTAAACATCTTTGTCCTAAGATCACCAATGTATAACT
CTCTGTTGCCACCAACCTGTTCTTTATATGATAAGGAGAATTTAAGCCTCCCTGTATCAG
GTCCCACTGAATTATAAGACTGTGGTGACTCTTGGCTATAGAAGCATAAGTTTTTTAACA
TTGCTGTGGTGCAGTTTGTCAATGACAGAGCTTTGCTAAGTGCTTCCGAGTTACTCTCCC
TTTCACTAATTCTCACATCATCAGAAAGCTTACCCATGTCAAACTTGAAATTGAGGTTTT
TGGACTTATAATGAGTGTACCTTCCCATAAGTGTGTTTGCATTCATAATCAAGAGTATGG
ACTTAAAACATTGAAAGTATTCATGATCAAAGTATGTCCTTGTTGACACTGCCTTCGTTA
ACTCCCCAATAGGACATTGTGACATATGTCCACAGTAAAAATACTTATCTTTCAACTTAG
TATTCTCATAGACAGCATTGCAGAATTCCTCATAAAATTTGTCTGGTAAGACATCACGAT
CAAAATCCTCAACCATGTGATTAGATAACTCACCTTTAATTAATCTAATATAAAATTTGT
TTGAGACAATCTCATCCAGATCATTTACTGATGGCTGGTCATGATCATTATAGCCTGAAC
CTCGCTTAACAGGTTCTTTATACTGATCAACAATTTTTTCAACGGTCTCTCTCAGTTGGT
CAAAATAAATGCTTGCACCCCCATCAAGCAAAATTTCGTCTAGGTCAGCCTTGTCTACAC
CATCTTTGTGCTGTCCAGACCCTAGAACTAGATTGCTCATTGCCTGTTGCACTTTATACT
CATAGTCTTGCTTGTTGAGAAGGTATTTTCCTTTTCTTGAGAAAACTTCAGTGAGTTGTG
AAACAGCCAGTGCTGTAAGCTTATTGAAGTCATAATTTAATACTCTAGAACCATCTGTGT
ATTTGTTGACAACAACACTTTTATTGCTAGCCAAATCCAAAGCTGTGGCACAGCCGCTAG
TGATGAGGGGGTCTCTAATTTCCTTCTTTACTTCCCTTTCCTTAAATAGTGAACCATTAT
TGAAGGAAGATGTGAGGAGGGACAAGAACTTTTTTGAGACACCAGGACTCTTGTAGTTGG
GACCCTCGGCGCTTGTACACCCATTTTTGCTCAGAAACCTTTTTGCATTGTGGATCATAT
CATCCAGTTCTTCTTCCGTTGCTGTGTCTGCAGGATTAATGCTTACGTGGCCAAACTTCA
CTTTTGGCTCAAGAAATTTTTCAAAGCATTTTATCTGATCTGTTAACCTATCTGGTGTTT
CTTTTGTAATAAAATGACACATATAAGAAATGTTCAAGATGAACTTGAATCTATTGGTCA
TCATACTCTTCACTTCCTCAGACAAGATCAAGCCCATTAATGCCCTTATTAGCCTATAGA
GCAAGAACTCAACATCAGTAATTAAATCTTCTCTAACTTTGTCAATGAGATCCTTATGAT
GAAAATCCGAAACATAGGCCATAATGAAGTACCTAAGGTTTTGGAGAAGTTTTTGGGAGC
GTTTACTGGGATGGGCTAGGATTAAGATCAAGATCATCTTTGTTAAAAACTTAATGTTGT
TTAGTTGTTCTTTCAGCTCGTTGCAATCCTCTATCCAAGAAATCATAGTGCTTACTGTCG
TCTGTAGAACTTCAGCTGAAAATATTGCTGGGAAATATCTTTTTGGATCAGCATAAAATG
AGCATACCTCGCCAACCCTGTTATCATTAATGGCATAACACTTTGAACATTCCCCTGTTT
TTTGATAAATTAATTGAAACTCAGTGACACCCAGTGAAAACTCTTGACAATATGCCTCTT
TGCACCTGACCACTTGATACCTTGCTGGTCCGAACTCATTCTGTCTCAGCTTTACAGTGG
AAGAGGTTTTCATAGAGTTTATCAAGGCAAGACTCAATGAGGAAAGTCTCTCCAAATCAG
TGGTTCCCACTAGATCTACAACCCCCATGACATAAGGAAACATTTCTTCCTCCGATCTCT
GGTAACTAATTGTAGGGACAACTCCAGAAACATCAAAATCCATAATCAAGTCATAGGCAT
TAGGACAAATTACCTCCATATCGATCTTATAGTGGTCCACACTAATTCCAACATCTTTTA
AAGCAGTGGTTGCCTTTAAAACGGTTTTCTGGAATATTGAGTTAAGAATCTGATTTTTAC
TCAAACATTGGGGAGACTGTATAGTTCTAAGTCTCTCAACCTGTTGCCTCCGTTCAACCC
ACTTTTTTAGATCTCTTTTTGTTGACTCTAAGGAGACCAGTCTATCATTAACACTTATGA
AACAGGATCCCAACCACCCTTTTAAGCTCCTTTGTTTCATTTGGTCATGCCTACTCGCAA
GAAGAATTAGCGCATCAAAAATCAATAAAAGTTTTCTCCTTGTGTTCAATATCCTCAAAG
ATTTCACTTTGTTTAGAAATGACCTCCAACATTGCACTTGACATTCTCCAGCTGCTTGAT
CACCCCCTCTGCCATTTCCTTCGCTAATGTCTGCATACAAAAATCTCAATATTGGTGATG
CCCTCTTAAACTGGTGAATCAAATGCTCGACATTGTCTTCTGCAGAAACCTTGTCAGCGT
ACAAATTGTTGAACTCATTGAGCAACTGGCTTTTTTCAACCTTTAAAAACTGACCTTCTA
TCTCCCCTCTTCTCAATCTGTTTCTAAACACTTGATACTCTTCTTCAATTTGCAACTTCA
CTTCATGAGCTGTCAGCTTGTTGTTGATACCTTGGTGACATGAAGCAATCACTTCCTCAT
AATGATTAGAGCGATTATCCAATAAGACATTCAAACTCTCCACTCCTGACAGCCTCCCTG
AAGTCATGGATAAAGATTCACAGAGTCTACTGTACTCTGACTCTTCAAAAAGTGAGTTAC
TTTCCTGAGCATATCTCAATAATGAGAAAAGTGTGTCTCTCAACTTGTCATTAACCCAAT
CAGGTATTTGTTCGTTATAAAATGTTGTTCTCCCATCTATAAGTGGTATTAAGTTGATGT
CGACACTCTTCAGGTCTTCTTTTAGTTGCTCTAATTTCTTGAAATCCTCAATGTACTTCT
GTTCAAAATTGGCAGGAGATGACCTAACAAAACATTCCAATAATATTAGGACATTGCCCG
TCAGTTTGTAACCATCCGGCACCACAAAGCATAAGGAGGGGGTCAAGACTCCATTGTCAT
GGAGAATTCTCTCTACAGATTTATCCTCACTGTTATGCTCACAACCATTTGCATTGCAAG
AATCGACCTCAATACAAAGGGACAGAAGTTTCAACCCTTCCATTAAAAGCATCCTGGGCT
CTGTTTGTACAAGAAATGCCAACTTCTGCCTTGATAGTCTCTCGTTGTCTGCCAAGTACT
TTGATACCAAATCCTTAGCACAGGCTATGTCTTCCTCCATTGACTGAGGGTGTAGTGATC
GAAACTCTCAGAGCATGTGGTCAACTAGAACAACAGTTCAATACACAAGAGATACTTAAA
GACAATTAATTAGATAGCCTTAATGCCTAGGATCCTCGGTG
>Scaffold_from_SRR1613386.fastqsanger_guided_by_NC_004297.1
cgcaccggggatcctaggcaatttggttgtctttttttgaggccttgtgcgctgtacttc
tccaaatgggaaacaagcaagccaaagccccagaatcaaaagacagtccgagagccagcc
tgatcccagatgccacacatctagggccacagttctgtaagagctgctggttcgaaaaca
agggcctggttgagtgcaacaaccactatctgtgtctcaactgcctcaccttacttctaa
gtgtcagcaacaggtgtcccatttgcaagatgcctctccccacaaaactgagaccatcag
ccgctccaacagcacctccaaccggagcagcggacagcatcagacccccaccctacagtc
cctgaatctcccaccgacccccaccactcccatcctccccccgacaccccccggggggac
cccccgccgggggcccccccgggggagccaaccatcaccaaaaaactactcaatgtcttc
gatgcattcatccttcctagtcagctcctcacatgttctgcccttcaatctcaatttacc
accacttgattgtaccatcacctttccccttgacttactataacagagagcataaccctt
gaactccacccagttgtccactgcctcaagaaccgcactcaagatcccctcacaactcgg
cgctgcagccctaagtgtggagacaatgtccacccctgaccactgcatccttaaccccag
cctgtctatcatcatatcactcaatgccccaatcagcaggtcagacgaagtgtccccaac
ctctctcacaaatatctcaagatcctggtcttgtataacaggtgtaaaggatgccaattt
ctttccacattcccacaagcctcccctatgcacaaccaggggggttggttcagtgcaagg
acccaccaatacaaagtcatactccgtaaactgcaacctttccatatcaacaacaatctc
aacaggggtcacatgccctagttgatttgtgtcaattaaaaactcattaatgatctcggt
gtcaacataccatgctgatttgcccttgaaagtaggtcctgacaaaaccagtctccaaca
gtctgacaagacacacggactcactgcacctgagtacataacggttacatcatgtactag
atacttggcctgttgattcattgagccagtatactcaaggtggatggcaaagctttcctt
aaaactagcatcttgacttttaacacggaacctcactgtctgactcagttttgcagaccc
tggaggtagtgaagctacggcatcaaagaaatcctccaatgagtcaaacttaggatcaac
taaacctgatgcgatcaattgattttgattgaatctagctggctcaatatcaaagtctat
ccaagcataacccatcatcagatcatgcttaaacattggcctttcaacacctttgtgaat
aactttctctacaaatgaagaaaatggacccattctatgcaacccttcaccctctggaac
tgatgtcttgtgtggaaaccacgtgaaggaccccaatgttcttgtagtcgcaacaaatgg
tctcacgtaagactcaaaataaatttgcctcatgaaattgtcaacagcatcactagtgct
cactactctttcttccaccatgggttcatgtgtcctactgtgagacaacctcaattcaga
tgataacacaatgtaatgttcctctcttttccattttactatgtgtgagacaagagacaa
ggcttcacagttaacatccaacgctacacagagatctagaaattttattctgggtgacca
cttcattttggttgacgctagatcgctcatgaatggtaatatgtgtttctcaaacactga
tgggtacagccttcttaaagaatgaatgatgtgattcaaaccaaccctatcctccaatag
ttttgatgcagttggctttaagggaaaatagtcacaagggttatgtttgaaaaaatcaaa
caccttaactgtcttaggttcccctaagacccatgcacccagttctattgcagttgataa
ggagatgcacatataatcccataacaagggtctgaaataactgaccacactttcacctcc
acttccatttctaagttctagcggaacttgccaatattgaatgccattagaatttgtcaa
caatttgattcccttgacatcagaaatcagagactgaatggacttaatatacagattctc
tttatttggtccccgaacacatttgctacccaatgttctgcacaatcctacaaagccaga
tgcaatggaactttggaatgcagatttgttgatagcttcagacagcaatttttgcgcacc
tcgagtgaaagtggaagacaacttattttggattgttttgacaatggtaggaatcttctc
atcatctaggttcacagcacctgaatatattatcttttgtctcaacaccattcttaaagg
atgatgcgcagccaagtttagccaagaatactcaaggtcagactcagatgggggctcaac
atccaacagctcacaaagatttcttagtgatgagaggtgctcactagacaaatagtttgt
tgtgaactcttcatggagttgcccagtcttcaacctattgtacagttttcttaacataga
tctaatcttgctgcaagcattaggaatcaatccctctatttgcctcataatcctataact
acggttgccatctacccagtctctaacatctgtctcgcaattcaataagaatgggtcaat
agggtatcttgcatattgcaaaggatttaaggttcttttctgtattagattacataagtg
aacagggacaccattcgcaaccgactgatcaatgattgtgtcaattgtttctgccagttg
gtgtggctctttacactttatattgtgaagagctgctgcaacgaactttgtcaataatgg
cacttcatctccccaaacaaaaaatctagatttaaactctgcaacaaacctgccaatgac
acttttagggctcacaaacttattgagttgatcactcatataatagtggaactctattag
agtcctaaattcttctgggtctctttgcaaaagctctgtgagagattgatcaaagagaga
aatctgatcatcactagaggtataagcatctatcgtaccaccgcatatacaactgatagc
ataattaatgaacctctctgaaatgagggcataaaaatctgatgtgttgtgtaatattcc
ttgacccatgtcaagtattgaactgatgtgagaaggcactacaccagcttggaaattaga
gtaaaagaaatcttctgttattgactgtttagttttcttccttaaccctagttgggcttt
aatgaaagacttcatcatggctgtcaccacattaaaaggtatttccaccattttgtgcat
atgccacataagtagggttgagagatagtccctcccttttatgtcagcttgcaagtcctt
tgagaggaaaattaaattctgtaagacagtcaagaacaaaaatggacacatcattgggcc
ccacttactatgatccatgctataagacacatgtgccaatgaaacattcaatttcatgga
aaggatagcattttcaaattccttctcgttgttcaggcaactccctgataactgtaggct
tatagcttcaaagtaatcttctataagtctagtaaacatctttgttctaagatcaccaat
atataattctctgttaccacccacttgttctttatatgacaaagaaaacttaagccttcc
tgtatcaggtcccactgagtcataagattgtggcgactcttggctataaaaacacaaatt
ctttaacattgctgtggtacagtttgtcagtgacagagccttactaagtgcctctgaatt
gctctccctttcactaattcttacatcatcagagagtttacccatatcaaacttgaaatt
aaggttccttgacttataatgagtgtacctccccataagtgtattcgcattcatgatcaa
gagtatggacttaaaacactgaaagtattcatggttaaagtatgtccttgttgacactgc
ctttgtcaactctccaataggacactgtgacatatgtccacagtaaaaatacttctgctt
caatctactattctcatagacagcattacagaattcttcataaaatttacctggtaagat
atcatgatcaaactcctcaaccatgtgattggataattcacccttgatcaacctaatgta
aaacttatttgagacaatctcatctagatcatttattgatggttggccatcaccattagg
gcctgagcctagcttgacaggttccctatactgatcaacaattttttcaacagtctcctt
tagctgatcaaaataatcgcttgcacctccatcgagcaaaatttcgtctaggtcagcccc
atcagcatcacttttgagctgcccagatcctagaaccaaattgctcattgcctgctgaac
tttgtactcatagtcctgcttgttgagaaggtactttcctttccttgagaagacttcagt
gagctgcgacacggccagtgctgtgagcttattgaagtcatagtttaatattctagaacc
atctgtgtatttattaacaacaacacttttcttgctggctaaatccaaggctgcactgcc
actggtgatgagaggatctttgatttccctttttacttccctctccttaaatagtgaacc
attgttaaaagaggatgtaagaagagataaatacttctttgaaacaccaggccttttata
atctggtccctcgatagttgtgcatccatctttacttaaaaacttttttgcattgtagac
catgtcatccaattcttcctcagtggctgtgtctgcaggattagtgctcacatgaccaaa
tctcacctttggttccagaaacttctcaaaacattttatctgatctgtcaatctatctgg
tgtttctttcgtaatgaagtggcacatgtaggaaacattcaaaatgaacttgaacctatt
agtcatcatgctcttcacatcctcagataaaaccagattcattaatgtccttattaacct
atagagcaggaactcaacatcagtgattaattcttcccttattttgtcaatgaggtcctt
atgatgataatctgatagataagccattacaaagtacctaagattttggaggagcttttg
agaacgtttactggggtgagctaaaattaaaaccaggatcatctttgtcagagacctgat
attgttcaactgcccttccagctcattgcaatcttctatccaagaaatcatagtgcttat
tgttgtttgtaaaacctcagctgaaaatattgctggaaaatatcttttaggatcagcata
aaatgagcacacctcaccaactttgttatcattaatagcatagcacttcgagcactcccc
tgtcttttgataaatcagttgtaattcagtgttacccaatgaaaactcttgacaatatgc
ttctttgcatctgaccacttgataccttgcgggtccaaattcattctgtctcagctttac
ggtagaagaagttttcatagagttcaccaaagcgaggctcaatgaggaaagtctctctaa
gtcagtggttcccagtagttccacatcccccatcacataagggaatgtttcttcctctgt
tctctgataactgattgttgggacaactccggagacatcaaagtccataatcaaatcata
gctgttaaggcagatcacctccatatcaattttatagtggtccacactgatcccaacatc
ctttaaagcagtggtggccttcaaaatggttttctggaatattgaattgaggatttgatt
cttactcaaacactgggaggactgtgtgattctagatcttagcctgttgcctcgctctcc
ccatttctcgagatccctctttgttgcctccaaagaaactagtctatctttaactcttaa
gaagcaagaccccaaccacccttttaaacacttttgtttcatcaggtcatgcttacttgc
aaggagaattagtgcatcaaaaattaatagaagtttcctccttgtgttcaatatcctcaa
agattttactttatttaggaatgatctccagcattgaacctgacattctccaatagtttg
gtttccccttttttcattcccctcatcaacatttgcatacaaaaatctcaatattggtga
tgctctcttgaactggtaaattaagtgttcgatattgtcttctgcaactaccttatcagc
gtacaaattgttaagctcattaagtaactggctcttatcaacctttaaaaactgaccttc
tatctctcctttcctcaatctgttcctaaacacttgatactcctcttcgatctgcagctt
tacctcatgagctgttaatttattattgatgccctggtggcatgaggcaatcacttcctc
ataatgattagagcgattgtccatcagaacatttaaactctccacccctgataatctacc
cgaagtcatgaataaagattcacagagtctgctatactctgactcttcaaaaagtgaatt
actctcctgtgcatactttaaaagtgagaagagcgtatccctcaacttatcattgaccca
gtcaggtatttgttcattgtagaatgatgttctcccgtctataagtggtattaaattgat
gtcgacactcttcaggtcttctttcagctgctctaattttttgaagtcctcaatgtactt
ctgctcaaagttagcaggagatgatctaacaaaacactccagcagtattagaacattgcc
cgtcagtttgtaaccgtccgggtaccacaaacatagtgaaggtgtcaagattccatggtc
atggagaattctttccacagatttgtcctcactgttatgctcgcaaccatttgcgttgca
agaatcaacctcaatacagagggacaagagtttcaacccttccattaatagcatcctagg
ctctgtctgcacaagaaatgctaacttctgtcttgacaatctctcgttgtccactaggta
ttttgatactaagtctttgacacaggctatgtcttcctccatgtttagctgcaggtatga
tgttcagaaccctcagaacatgtggtctgctagagcaacagttcgctatgggatagggtc
ccgtaggggcacagaagacacaagaggcaattaaagacaattaaataagatagccttaat
gcctaggatcctcggtgcg
>Scaffold_from_SRR1613388.fastqsanger_guided_by_NC_004297.1
CGCACCGGGGATCCTAGGCATTTTTGGTTGTCTTTTTTGAGGCCTTGTGCGCTGTACTTC
TCCAAATGGGAAACAAGCAAGCCAAAGCCCCAGAATCAAAAGACAGTCCGAGAGCCAGCC
TGATCCCAGATGCCACACATCTAGGGCCACAGTTCTGTAAGAGCTGCTGGTTCGAAAACA
AGGGCCTGGTTGAGTGCAACAACCACTATCTGTGTCTCAACTGCCTCACCTTACTTCTAA
GTGTCAGCAACAGGTGTCCCATTTGCAAGATGCCTCTCCCCACAAAACTGAGACCATCAG
CCGCTCCAACAGCACCTCCAACCGGAGCAGCGGACAGCATCAGACCCCCACCCTACAGTC
CCTGAATCTCCCACCGACCCCCACCACTCCCATCCTCCCCCCGACACCCCCCGGGGGGAC
CCCCCGCCGGGGGCCCCCCCGGGGGAGCCAACCATCACCAAAAAACTACTCAATGTCTTC
GATGCATTCATCCTTCCTAGTCAGCTCCTCACATGTTCTGCCCTTCAATCTCAATTTACC
ACCACTTGATTGTACCATCACCTTTCCCCTTGACTTACTATAACAGAGAGCATAACCCTT
GAACTCCACCCAGTTGTCCACTGCCTCAAGAACCGCACTCAAGATCCCCTCACAACTCGG
CGCTGCAGCCCTAAGTGTGGAGACAATGTCCACCCCTGACCACTGCATCCTTAACCCCAG
CCTGTCTATCATCATATCACTCAATGCCCCAATCAGCAGGTCAGACGAAGTGTCCCCAAC
CTCTCTCACAAATATCTCAAGATCCTGGTCTTGTATAACAGGTGTAAAGGATGCCAATTT
CTTTCCACATTCCCACAAGCCTCCCCTATGCACAACCAGGGGGGTTGGTTCAGTGCAAGG
ACCCACCAATACAAAGTCATACTCCGTAAACTGCAACCTTTCCATATCAACAACAATCTC
AACAGGGGTCACATGCCCTAGTTGATTTGTGTCAATTAAAAACTCATTAATGATCTCGGT
GTCAACATACCATGCTGATTTGCCCTTGAAAGTAGGTCCTGACAAAACCAGTCTCCAACA
GTCTGACAAGACACACGGACTCACTGCACCTGAGTACATAACGGTTACATCATGTACTAG
ATACTTGGCCTGTTGATTCATTGAGCCAGTATACTCAAGGTGGATGGCAAAGCTTTCCTT
AAAACTAGCATCTTGACTTTTAACACGGAACCTCACTGTCTGACTCAGTTTTGCAGACCC
TGGAGGTAGTGAAGCTACGGCATCAAAGAAATCCTCCAATGAGTCAAACTTAGGATCAAC
TAAACCTGATGCGATCAATTGATTTTGATTGAATCTAGCTGGCTCAATATCAAAGTCTAT
CCAAGCATAACCCATCATCAGATCATGCTTAAACATTGGCCTTTCAACACCTTTGTGAAT
AACTTTCTCTACAAATGAAGAAAATGGACCCATTCTATGCAACCCTTCACCCTCTGGAAC
TGATGTCTTGTGTGGAAACCACGTGAAGGACCCCAATGTTCTTGTAGTCGCAACAAATGG
TCTCACGTAAGACTCAAAATAAATTTGCCTCATGAAATTGTCAACAGCATCACTAGTGCT
CACTACTCTTTCTTCCACCATGGGTTCATGTGTCCTACTGTGAGACAACCTCAATTCAGA
TGATAACACAATGTAATGTTCCTCTCTTTTCCATTTTACTATGTGTGAGACAAGAGACAA
GGCTTCACAGTTAACATCCAACGCTACACAGAGATCTAGAAATTTTATTCTGGGTGACCA
CTTCATTTTGGTTGACGCTAGATCGCTCATGAATGGTAATATGTGTTTCTCAAACACTGA
TGGGTACAGCCTTCTTAAAGAATGAATGATGTGATTCAAACCAACCCTATCCTCCAATAG
TTTTGATGCAGTTGGCTTTAAGGGAAAATAGTCACAAGGGTTATGTTTGAAAAAATCTAA
CACCTTAACTGTCTTAGGTTCCCCTAAGACCCATGCACCCAGTTCTATTGCAGTTGATAA
GGAGATGCACATATAATCCCATAACAAGGGTCTGAAATAACTGACCACACTTTCACTTCC
ACTTCCATTTCTAAGTTCTAGCGGAACTTGCCAATATTGAATGCCATTAGAATTTGTCAA
CAATTTGATTCCCTTGACATCAGAAATCAGAGACTGAATGGACTTAATATACAGATTCTC
TTTATTTGGTCCCCGAACACATTTGCTACCCAATGTTCTGCACAATCCTACAAAGCCAGA
TGCAATGGAACTTTGGAATGCAGATTTGTTGATAGCTTCAGACAGCAATTTTTGCGCACC
TCGAGTGAAAGTGGAAGACAACTTATTTTGGATTGTTTTGACAATGGTAGGAATCTTCTC
ATCATCTAGGTTCACAGCACCTGAATATATTATCTTTTGTCTCAACACCATTCTTAAAGG
ATGATGCGCAGCCAAGTTTAGCCAAGAATACTCAAGGTCAGACTCAGATGGGGGCTCAAC
ATCCAACAGCTCACAAAGATTTCTTAGTGATGAGAGGTGCTCACTAGACAAATAGTTTGT
TGTGAACTCTTCATGGAGTTGCCCAGTCTTCAACCTATTGTACAGTTTTCTTAACATAGA
TCTAATCTTGCTGCAAGCATTAGGAATCAATCCCTCTATTTGCCTCATAATCCTATAACT
ACGGTTGCCATCTACCCAGTCTCTAACATCTGTCTCGCAATTCAATAAGAATGGGTCAAT
AGGGTATCTTGCATATTGCAAAAGATTTAAGGTTCTTTTCTGTATTAGATTACATAAGTG
AACAGGGACACCATTCGCAACCGACTGATCAATGATTGTGTCAATTGTTTCTGCCAGTTG
GTGTGGCTCTTTACACTTTATATTGTGAAGAGCTGCTGCAACGAACTTTGTCAATAATGG
CACTTCATCTCCCCAAACAAAAAATCTAGATTTAAACTCTGCAACAAACCTGCCAATGAC
ACTTTTAGGGCTCACAAACTTATTGAGTTGATCACTCATATAATAGTGGAACTCTATTAG
AGTCCTAAATTCTTCTGGGTCTCTTTGCAAAAGCTCTGTGAGAGATTGATCAAAGAGAGA
AATCTGATCATCACTAGAGGTATAAGCATCTATCGTACCACCGCATATACAACTGATAGC
ATAATTAATGAACCTCTCTGAAATGAGGGCATAAAAATCTGATGTGTTGTGTAATATTCC
TTGACCCATGTCAAGTATTGAACTGATGTGAGAAGGCACTACACCGACTTGGAAATTAGA
GTAAAAGAAATCTTCTGTTATTGACTGTTTAGTTTTCTTCCTTAACCCTAGTTGGGCTTT
AATGAAAGACTTCATCATGGCTGTCACCACATTAAAAGGTATTTCCACCATTTTGTGCAT
ATGCCACATAAGTAGGGTTGAGAGATAGTCCCTCCCTTTTATGTCAGCTTGCAAGTCCTT
TGAGAGGAAAATTAAATTCTGTAAGACAGTCAAGAACAAAAATGGACACATCATTGGGCC
CCACTTACTATGATCCATGCTATAAGACACATGTGCCAATGAAACATTCAATTTCATGGA
AAGGATAGCATTTTCAAATTCCTTCTCGTTGTTCAGGCAACTCCCTGATAACTGTAGGCT
TATAGCTTCAAAGTAATCTTCTATAAGTCTAGTAAACATCTTTGTTCTAAGATCACCAAT
ATATAATTCTCTGTTACCACCCACTTGTTCTTTATATGACAAAGAAAACTTAAGCCTTCC
TGTATCAGGTCCCACTGAGTCATAAGATTGTGGCGACTCTTGGCTATAAAAACACAAATT
CTTTAACATTGCTGTGGTACAGTTTGTCAGTGACAGAGCCTTACTAAGTGCCTCTGAATT
GCTCTCCCTTTCACTAATTCTTACATCATCAGAGAGTTTACCCATATCAAACTTGAAATT
AAGGTTCCTTGACTTATAATGAGTGTACCTCCCCATAAGTGTATTCGCATTCATGATCAA
GAGTATGGACTTAAAACACTGAAAGTATTCATGGTTAAAGTATGTCCTTGTTGACACTGC
CTTTGTCAACTCTCCAATAGGACACTGTGACATATGTCCACAGTAAAAATACTTCTGCTT
CAATCTACTATTCTCATAGACAGCATTACAGAATTCTTCATAAAATTTACCTGGTAAGAT
ATCATGATCAAAGTCCTCAACCATGTGATTGGATAATTCACCCTTGATCAACCTAATGTA
AAACTTATTTGAGACAATCTCATCTAGATCATTTATTGATGGTTGGCCATCACCATTAGG
GCCTGAGCCTAGCTTGACAGGTTCCCTATACTGATCAACAATTTTTTCAACAGTCTCCTT
TAGCTGATCAAAATAATCGCTTGCACCTCCATCGAGCAAAATTTCGTCTAGGTCAGCCCC
ATCAGCATCACTTTTGAGCTGCCCAGATCCTAGAACCAAATTGCTCATTGCCTGCTGAAC
TTTGTACTCATAGTCCTGCTTGTTGAGAAGGTACTTTCCTTTCCTTGAGAAGACTTCAGT
GAGCTGCGACACGGCCAGTGCTGTGAGCTTATTGAAGTCATAGTTTAATATTCTAGAACC
ATCTGTGTATTTATTAACAACAACACTTTTGTTGCTGGCTAAATCCAAGGCTGTGGCACA
GCCACTGGTGATGAGAGGATCTTTGATTTCCCTTTTTACTTCCCTCTCCTTAAATAGTGA
ACCATTGTTAAAAGAGGATGTAAGAAGAGATAAATACTTCTTTGAAACACCAGGCCTTTT
ATAATCTGGTCCCTCGATACTTGTGCATCCATCTTTACTTAAAAACTTTTTTGCATTGTA
GACCATGTCATCCAATTCTTCCTCAGTGGCTGTGTCTGCAGGATTAGTGCTCACATGACC
AAATCTCACCTTTGGTTCCAGAAACTTCTCAAAACATTTTATCTGATCTGTCAATCTATC
TGGTGTTTCTTTCGTAATGAAGTGGCACATGTAGGAAACATTCAAAATGAACTTGAACCT
ATTAGTCATCATGCTCTTCACATCCTCAGATAAAACCAGATTCATTAATGTCCTTATTAA
CCTATAGAGCAGGAACTCAACATCAGTGATTAATTCTTCCCTTATTTTGTCAATGAGGTC
CTTATGATGATAATCTGATACATAAGCCATTACAAAGTACCTAAGATTTTGGAGGAGCTT
TTGAGAACGTTTACTGGGGTGAGCTAAAATTAAAACCAGGATCATCTTTGTCAGAGACCT
GATATTGTTCAACTGCCCTTCCAGCTCATTGCAATCTTCTATCCAAGAAATCATAGTGCT
TATTGTTGTTTGTAAAACCTCAGCTGAAAATATTGCTGGAAAATATCTTTTAGGATCAGC
ATAAAATGAGCACACCTCACCAACTTTGTTATCATTAATAGCATAGCACTTCGAGCACTC
CCCTGTCTTTTGATAAATCAGTTGTAATTCAGTGTTACCCAATGAAAACTCTTGACAATA
TGCTTCTTTGCATCTGACCACTTGATACCTTGCGGGTCCAAATTCATTCTGTCTCAGCTT
TACGGTAGAAGAAGTTTTCATAGAGTTCACCAAAGCGAGGCTCAATGAGGAAAGTCTCTC
TAAGTCAGTGGTTCCCAGTAGTTCCACATCCCCCATCACATAAGGGAATGTTTCTTCCTC
TGTTCTCTGATAACTGATTGTTGGGACAACTCCGGAGACATCAAAGTCCATAATCAAATC
ATAGTTAAGGCAGATCACCTCCATATCAATTTTATAGTGGTCCACACTGATCCCAACATC
CTTTAAAGCAGTGGTGGCCTTCAAAATGGTTTTCTGGAATATTGAATTGAGGATTTGATT
CTTACTCAAACACTGGGAGGACTGTGTGATTCTAGATCTTTCAGCCTGTTGCCTCCGCTC
AACCCATTTCTCGAGATCCCTCTTTGTTGACTCCAAAGAAACTAGTCTATCATTAACACT
TAAGAAGCAAGACCCCAACCACCCTTTTAAACACTTTTGTTTCATCAGGTCATGCTTACT
TGCAAGGAGAATTAGTGCATCAAAAATTAATAGAAGTTTCCTCCTTGTGTTCAATATCCT
CAAAGATTTTACTTTATTTAGGAATGATCTCCAGCATTGAACCTGACATTCTCCACCAAT
AGTTTGGTTTTCCCTTTTTTCATTCCCCTCATCAACATTTGCATACAAAAATCTCAATAT
TGGTGATGCTCTCTTGAACTGGTAAATTAAGTGTTCGATATTGTCTTCTGCAACTACCTT
ATCAGCGTACAAATTGTTAAGTTCATTAAGTAACTGGCTCTTATCAACCTTTAAAAACTG
ACCTTCTATCTCTCCTTTCCTCAATCTGTTCCTAAACACTTGATACTCCTCTTCGATCTG
CAGCTTTACCTCATGAGCTTTATTATTGATGCCTTGGTGGCATGAGGCAATCACTTCCTC
ATAATGATTAGAGCGATTGTCCATCAGAACATTTAAACTCTCCACCCCTGATAATCTACC
CGAAGTCATGGATAAAGATTCACAGAGTCTGCTATACTCTGACTCTTCAAAAAGTGAATT
ACTCTCCTGTGCATACTTTAAAAGTGAGAAGAGCGTATCCCTCAACTTATCATTGACCCA
GTCAGGTATTTGTTCATTGTAGAATGATGTTCTCCCGTCTATAAGTGGTATTAAATTGAT
GTCGACACTCTTCAGGTCTTCTTTCAGCTGCTCTAATTTTTTGAAGTCCTCAATGTACTT
CTGCTCAAAGTTAGCAGGAGATGATCTAACAAAACACTCCAGCAGTATTAGAACATTGCC
CGTCAGTTTGTAACCGTCCGGTACCACAAAACATAGTGAAGGTGTCAAGATTCCATGGTC
ATGGAGAATTCTTTCCACAGATTTGTCCTCACTGTTATGCTCGCAACCATTTGCGTTGCA
AGAATCAACCTCAATACAGAGGGACAAGAGTTTCAACCCTTCCATTAATAGCATCCTAGG
CTCTGTCTGCACAAGAAATGCTAACTTCTGTCTTGACAATCTCTCTCTCTCGTTGTCCAC
TAGGTATTTTGATACTAAGTCTTTGACACAGGCTATGTCTTCCTCCATGTTTAGCTGCAG
GTATGATGTTCAGAACCCTCAGAACATGTGGTCTGCTAGAGCAACAGTTCACTATAGGAT
AGGGTCCCGTAGGGGCACAGAAGACACAAGAGGCAATTAAAGACAATTAAATTAGATAGC
CTTAATGCCTAGGATCCTCGGTGC
>Scaffold_from_SRR1613389.fastqsanger_guided_by_NC_004297.1
CGCACAGTGGATCCTAGGCTATTGGATTGTTCTTTTTTGAGGCCTTGTGCGCTGTACTTC
TCCAAATGGGAAACAAGCAAGCCAAAGCCCCAGAATCAAAAGACAGTCCGAGAGCCAGCC
TGATCCCAGATGCCACACATCTAGGGCCACAGTTCTGTAAGAGCTGCTGGTTCGAAAACA
AGGGCCTGGTTGAGTGCAACAACCACTATCTGTGTCTCAACTGCCTCACCTTACTTCTAA
GTGTCAGCAACAGGTGTCCCATTTGCAAGATGCCTCTCCCCACAAAACTGAGACCATCAG
CCGCTCCAACAGCACCTCCAACCGGAGCAGCGGACAGCATCAGACCCCCACCCTACAGTC
CCTGAATCTCCCACCGACCCCCACCACTCCCATCCTCCCCCCGACACCCCCCGGGGGGAC
CCCCCGCCGGGGGCCCCCCCGGGGGAGCCAACCATCACCAAAAAACTACTCAATGTCTTC
GATGCATTCATCCTTCCTAGTCAGCTCCTCACATGTTCTGCCCTTCAATCTCAATTTACC
ACCACTTGATTGTACCATCACCTTTCCCCTTGACTTACTATAACAGAGAGCATAACCCTT
GAACTCCACCCAGTTGTCCACTGCCTCAAGAACCGCACTCAAGATCCCCTCACAACTCGG
CGCTGCAGCCCTAAGTGTGGAGACAATGTCCACCCCTGACCACTGCATCCTTAACCCCAG
CCTGTCTATCATCATATCACTCAATGCCCCAATCAGCAGGTCAGACGAAGTGTCCCCAAC
CTCTCTCACAAATATCTCAAGATCCTGGTCTTGTATAACAGGTGTAAAGGATGCCAATTT
CTTTCCACATTCCCACAAGCCTCCCCTATGCACAACCAGGGGGGTTGGTTCAGTGCAAGG
ACCCACCAATACAAAGTCATACTCCGTAAACTGCAACCTTTCCATATCAACAACAATCTC
AACAGGGGTCACATGCCCTAGTTGATTTGTGTCAATTAAAAACTCATTAATGATCTCGGT
GTCAACATACCATGCTGATTTGCCCTTGAAAGTAGGTCCTGACAAAACCAGTCTCCAACA
GTCTGACAAGACACACGGACTCACTGCACCTGAGTACATAACGGTTACATCATGTACTAG
ATACTTGGCCTGTTGATTCATTGAGCCAGTATACTCAAGGTGGATGGCAAAGCTTTCCTT
AAAACTAGCATCTTGACTTTTAACACGGAACCTCACTGTCTGACTCAGTTTTGCAGACCC
TGGAGGTAGTGAAGCTACGGCATCAAAGAAATCCTCCAATGAGTCAAACTTAGGATCAAC
TAAACCTGATGCGATCAATTGATTTTGATTGAATCTAGCTGGCTCAATATCAAAGTCTAT
CCAAGCATAACCCATCATCAGATCATGCTTAAACATTGGCCTTTCAACACCTTTGTGAAT
AACTTTCTCTACAAATGAAGAAAATGGACCCATTCTATGCAACCCTTCACCCTCTGGAAC
TGATGTCTTGTGTGGAAACCACGTGAAGGACCCCAATGTTCTTGTAGTCGCAACAAATGG
TCTCACGTAAGACTCAAAATAAATTTGCCTCATGAAATTGTCAACAGCATCACTAGTGCT
CACTACTCTTTCTTCCACCATGGGTTCATGTGTCCTACTGTGAGACAACCTCAATTCAGA
TGATAACACAATGTAATGTTCCTCTCTTTTCCATTTTACTATGTGTGAGACAAGAGACAA
GGCTTCACAGTTAACATCCAACGCTACACAGAGATCTAGAAATTTTATTCTGGGTGACCA
CTTCATTTTGGTTGACGCTAGATCGCTCATGAATGGTAATATGTGTTTCTCAAACACTGA
TGGGTACAGCCTTCTTAAAGAATGAATGATGTGATTCAAACCAACCCTATCCTCCAATAG
TTTTGATGCAGTTGGCTTTAAGGGAAAATAGTCACAAGGGTTATGTTTGAAAAAATCTAA
CACCTTAACTGTCTTAGGTTCCCCTAAGACCCATGCACCCAGTTCTATTGCAGTTGATAA
GGAGATGCACATATAATCCCATAACAAGGGTCTGAAATAACTGACCACACTTTCACTTCC
ACTTCCATTTCTAAGTTCTAGCGGAACTTGCCAATATTGAATGCCATTAGAATTTGTCAA
CAATTTGATTCCCTTGACATCAGAAATCAGAGACTGAATGGACTTAATATACAGATTCTC
TTTATTTGGTCCCCGAACACATTTGCTACCCAATGTTCTGCACAATCCTACAAAGCCAGA
TGCAATGGAACTTTGGAATGCAGATTTGTTGATAGCTTCAGACAGCAATTTTTGCGCACC
TCGAGTGAAAGTGGAAGACAACTTATTTTGGATTGTTTTGACAATGGTAGGAATCTTCTC
ATCATCTAGGTTCACAGCACCTGAATATATTATCTTTTGTCTCAACACCATTCTTAAAGG
ATGATGCGCAGCCAAGTTTAGCCAAGAATACTCAAGGTCAGACTCAGATGGGGGCTCAAC
ATCCAACAGCTCACAAAGATTTCTTAGTGATGAGAGGTGCTCACTAGACAAATAGTTTGT
TGTGAACTCTTCATGGAGTTGCCCAGTCTTCAACCTATTGTACAGTTTTCTTAACATAGA
TCTAATCTTGCTGCAAGCATTAGGAATCAATCCCTCTATTTGCCTCATAATCCTATAACT
ACGGTTGCCATCTACCCAGTCTCTAACATCTGTCTCGCAATTCAATAAGAATGGGTCAAT
AGGGTATCTTGCATATTGCAAAAGATTTAAGGTTCTTTTCTGTATTAGATTACATAAGTG
AACAGGGACACCATTCGCAACCGACTGATCAATGATTGTGTCAATTGTTTCTGCCAGTTG
GTGTGGCTCTTTACACTTTATATTGTGAAGAGCTGCTGCAACGAACTTTGTCAATAATGG
CACTTCATCTCCCCAAACAAAAAATCTAGATTTAAACTCTGCAACAAACCTGCCAATGAC
ACTTTTAGGGCTCACAAACTTATTGAGTTGATCACTCATATAATAGTGGAACTCTATTAG
AGTCCTAAATTCTTCTGGGTCTCTTTGCAAAAGCTCTGTGAGAGATTGATCAAAGAGAGA
AATCTGATCATCACTAGAGGTATAAGCATCTATCGTACCACCGCATATACAACTGATAGC
ATAATTAATGAACCTCTCTGAAATGAGGGCATAAAAATCTGATGTGTTGTGTAATATTCC
TTGACCCATGTCAAGTATTGAACTGATGTGAGAAGGCACTACACCGACTTGGAAATTAGA
GTAAAAGAAATCTTCTGTTATTGACTGTTTAGTTTTCTTCCTTAACCCTAGTTGGGCTTT
AATGAAAGACTTCATCATGGCTGTCACCACATTAAAAGGTATTTCCACCATTTTGTGCAT
ATGCCACATAAGTAGGGTTGAGAGATAGTCCCTCCCTTTTATGTCAGCTTGCAAGTCCTT
TGAGAGGAAAATTAAATTCTGTAAGACAGTCAAGAACAAAAATGGACACATCATTGGGCC
CCACTTACTATGATCCATGCTATAAGACACATGTGCCAATGAAACATTCAATTTCATGGA
AAGGATAGCATTTTCAAATTCCTTCTCGTTGTTCAGGCAACTCCCTGATAACTGTAGGCT
TATAGCTTCAAAGTAATCTTCTATAAGTCTAGTAAACATCTTTGTTCTAAGATCACCAAT
ATATAATTCTCTGTTACCACCCACTTGTTCTTTATATGACAAAGAAAACTTAAGCCTTCC
TGTATCAGGTCCCACTGAGTCATAAGATTGTGGCGACTCTTGGCTATAAAAACACAAATT
CTTTAACATTGCTGTGGTACAGTTTGTCAGTGACAGAGCCTTACTAAGTGCCTCTGAATT
GCTCTCCCTTTCACTAATTCTTACATCATCAGAGAGTTTACCCATATCAAACTTGAAATT
AAGGTTCCTTGACTTATAATGAGTGTACCTCCCCATAAGTGTATTCGCATTCATGATCAA
GAGTATGGACTTAAAACACTGAAAGTATTCATGGTTAAAGTATGTCCTTGTTGACACTGC
CTTTGTCAACTCTCCAATAGGACACTGTGACATATGTCCACAGTAAAAATACTTCTGCTT
CAATCTACTATTCTCATAGACAGCATTACAGAATTCTTCATAAAATTTACCTGGTAAGAT
ATCATGATCAAAGTCCTCAACCATGTGATTGGATAATTCACCCTTGATCAACCTAATGTA
AAACTTATTTGAGACAATCTCATCTAGATCATTTATTGATGGTTGGCCATCACCATTAGG
GCCTGAGCCTAGCTTGACAGGTTCCCTATACTGATCAACAATTTTTTCAACAGTCTCCTT
TAGCTGATCAAAATAATCGCTTGCACCTCCATCGAGCAAAATTTCGTCTAGGTCAGCCCC
ATCAGCATCACTTTTGAGCTGCCCAGATCCTAGAACCAAATTGCTCATTGCCTGCTGAAC
TTTGTACTCATAGTCCTGCTTGTTGAGAAGGTACTTTCCTTTCCTTGAGAAGACTTCAGT
GAGCTGCGACACGGCCAGTGCTGTGAGCTTATTGAAGTCATAGTTTAATATTCTAGAACC
ATCTGTGTATTTATTAACAACAACACTTTTGTTGCTGGCTAAATCCAAGGCTGTGGCACA
GCCACTGGTGATGAGAGGATCTTTGATTTCCCTTTTTACTTCCCTCTCCTTAAATAGTGA
ACCATTGTTAAAAGAGGATGTAAGAAGAGATAAATACTTCTTTGAAACACCAGGCCTTTT
ATAATCTGGTCCCTCGATACTTGTGCATCCATCTTTACTTAAAAACTTTTTTGCATTGTA
GACCATGTCATCCAATTCTTCCTCAGTGGCTGTGTCTGCAGGATTAGTGCTCACATGACC
AAATCTCACCTTTGGTTCCAGAAACTTCTCAAAACATTTTATCTGATCTGTCAATCTATC
TGGTGTTTCTTTCGTAATGAAGTGGCACATGTAGGAAACATTCAAAATGAACTTGAACCT
ATTAGTCATCATGCTCTTCACATCCTCAGATAAAACCAGATTCATTAATGTCCTTATTAA
CCTATAGAGCAGGAACTCAACATCAGTGATTAATTCTTCCCTTATTTTGTCAATGAGGTC
CTTATGATGATAATCTGATACATAAGCCATTACAAAGTACCTAAGATTTTGGAGGAGCTT
TTGAGAACGTTTACTGGGGTGAGCTAAAATTAAAACCAGGATCATCTTTGTCAGAGACCT
GATATTGTTCAACTGCCCTTCCAGCTCATTGCAATCTTCTATCCAAGAAATCATAGTGCT
TATTGTTGTTTGTAAAACCTCAGCTGAAAATATTGCTGGAAAATATCTTTTAGGATCAGC
ATAAAATGAGCACACCTCACCAACTTTGTTATCATTAATAGCATAGCACTTCGAGCACTC
CCCTGTCTTTTGATAAATCAGTTGTAATTCAGTGTTACCCAATGAAAACTCTTGACAATA
TGCTTCTTTGCATCTGACCACTTGATACCTTGCGGGTCCAAATTCATTCTGTCTCAGCTT
TACGGTAGAAGAAGTTTTCATAGAGTTCACCAAAGCGAGGCTCAATGAGGAAAGTCTCTC
TAAGTCAGTGGTTCCCAGTAGTTCCACATCCCCCATCACATAAGGGAATGTTTCTTCCTC
TGTTCTCTGATAACTGATTGTTGGGACAACTCCGGAGACATCAAAGTCCATAATCAAATC
ATAGCTGTTAAGGCAGATCACCTCCATATCAATTTTATAGTGGTCCACACTGATCCCAAC
ATCCTTTAAAGCAGTGGTGGCCTTCAAAATGGTTTTCTGGAATATTGAATTGAGGATTTG
ATTCTTACTCAAACACTGGGAGGACTGTGTGATTCTAGATCTTTCAGCCTGTTGCCTCCG
CTCAACCCATTTCTCGAGATCCCTCTTTGTTGACTCCAAAGAAACTAGTCTATCATTAAC
ACTTAAGAAGCAAGACCCCAACCACCCTTTTAAACACTTTTGTTTCATCAGGTCATGCTT
ACTTGCAAGGAGAATTAGTGCATCAAAAATTAATAGAAGTTTCCTCCTTGTGTTCAATAT
CCTCAAAGATTTTACTTTATTTAGGAATGATCTCCAGCATTGAACCTGACATTCTCCAAT
AGTTTGGTTTTCCCTTTTTTCATTCCCCTCATCAACATTTGCATACAAAAATCTCAATAT
TGGTGATGCTCTCTTGAACTGGTAAATTAAGTGTTCGATATTGTCTTCTGCAACTACCTT
ATCAGCGTACAAATTGTTAAGTTCATTAAGTAACTGGCTCTTATCAACCTTTAAAAACTG
ACCTTCTATCTCTCCTTTCCTCAATCTGTTCCTAAACACTTGATACTCCTCTTCGATCTG
CAGCTTTACCTCATGAGCTGTTAATTTATTATTGATGCCTTGGTGGCATGAGGCAATCAC
TTCCTCATAATGATTAGAGCGATTGTCCATCAGAACATTTAAACTCTCCACCCCTGATAA
TCTACCCGAAGTCATGGATAAAGATTCACAGAGTCTGCTATACTCTGACTCTTCAAAAAG
TGAATTACTCTCCTGTGCATACTTTAAAAGTGAGAAGAGCGTATCCCTCAACTTATCATT
GACCCAGTCAGGTATTTGTTCATTGTAGAATGATGTTCTCCCGTCTATAAGTGGTATTAA
ATTGATGTCGACACTCTTCAGGTCTTCTTTCAGCTGCTCTAATTTTTTGAAGTCCTCAAT
GTACTTCTGCTCAAAGTTAGCAGGAGATGATCTAACAAAACACTCCAGCAGTATTAGAAC
ATTGCCCGTCAGTTTGTAACCGTCCGGTACCACAAAACATAGTGAAGGTGTCAAGATTCC
ATGGTCATGGAGAATTCTTTCCACAGATTTGTCCTCACTGTTATGCTCGCAACCATTTGC
GTTGCAAGAATCAACCTCAATACAGAGGGACAAGAGTTTCAACCCTTCCATTAATAGCAT
CCTAGGCTCTGTCTGCACAAGAAATGCTAACTTCTGTCTTGACAATCTCTCGTTGTCCAC
TAGGTATTTTGATACTAAGTCTTTGACACAGGCTATGTCTTCCTCCATGTTTAGCTGCAG
GTATGATGTTCAGAACCCTCAGAACATGTGGTCTGCTAGAGCAACAGTTCACTATGGGAT
AGGGTCCCGTAGGGGCACAGAAGACACAAGAGGCAATTAAAGACAATTAAATTAGATAGC
CTTAATGCCTAGGATCCTCGGTGCG
>Scaffold_from_SRR1613390.fastqsanger_guided_by_NC_004297.1
CGCACAGTGGATCCTAGGCTATTGGATTGGctttttttgaggccttgtgcgctgtacttc
tccaaatgggaaacaagcaagccaaagccccagaatcaaaagacagtccgagagccagcc
tgatcccagatgccacacatctagggccacagttctgtaagagctgctggttcgaaaaca
agggcctggttgagtgcaacaaccactatctgtgtctcaactgcctcaccttacttctaa
gtgtcagcaacaggtgtcccatttgcaagatgcctctccccacaaaactgagaccatcag
ccgctccaacagcacctccaaccggagcagcggacagcatcagacccccaccctacagtc
cctgaatctcccaccgacccccaccactcccatcctccccccgacaccccccggggggac
cccccgccgggggcccccccgggggagccaaccatcaccaaaaaactactcaatgtcttc
gatgcattcatccttcctagtcagctcctcacatgttctgcccttcaatctcaatttacc
accacttgattgtaccatcacctttccccttgacttactataacagagagcataaccctt
gaactccacccagttgtccactgcctcaagaaccgcactcaagatcccctcacaactcgg
cgctgcagccctaagtgtggagacaatgtccacccctgaccactgcatccttaaccccag
cctgtctatcatcatatcactcaatgccccaatcagcaggtcagacgaaGTGTCCCCAAC
CTCTCTCACAAATATCTCAAGATCCTGGTCTTGTATAACAGGTGTAAAGGATGCCAATTT
CTTTCCACATTCCCACAAGCCTCCCCTATGCACAACCAGGGGGGTTGGTTCAGTGCAAGG
ACCCACCAATACAAAGTCATACTCCGTAAACTGCAACCTTTCCATATCAACAACAATCTC
AACAGGGGTCACATGCCCTAGTTGATTTGTGTCAATTAAAAACTCATTAATGATCTCGGT
GTCAACATACCATGCTGATTTGCCCTTGAAAGTAGGTCCTGACAAAACCAGTCTCCAACA
GTCTGACAAGACACACGGACTCACTGCACCTGAGTACATAACGGTTACATCATGTACTAG
ATACTTGGCCTGTTGATTCATTGAGCCAGTATACTCAAGGTGGATGGCAAAGCTTTCCTT
AAAACTAGCATCTTGACTTTTAACACGGAACCTCACTGTCTGACTCAGTTTTGCAGACCC
TGGAGGTAGTGAAGCTACGGCATCAAAGAAATCCTCCAATGAGTCAAACTTAGGATCAAC
TAAACCTGATGCGATCAATTGATTTTGATTGAATCTAGCTGGCTCAATATCAAAGTCTAT
CCAAGCATAACCCATCATCAGATCATGCTTAAACATTGGCCTTTCAACACCTTTGTGAAT
AACTTTCTCTACAAATGAAGAAAATGGACCCATTCTATGCAACCCTTCACCCTCTGGAAC
TGATGTCTTGTGTGGAAACCACGTGAAGGACCCCAATGTTCTTGTAGTCGCAACAAATGG
TCTCACGTAAGACTCAAAATAAATTTGCCTCATGAAATTGTCAACAGCATCACTAGTGCT
CACTACTCTTTCTTCCACCATGGGTTCATGTGTCCTACTGTGAGACAACCTCAATTCAGA
TGATAACACAATGTAATGTTCCTCTCTTTTCCATTTTACTATGTGTGAGACAAGAGACAA
GGCTTCACAGTTAACATCCAACGCTACACAGAGATCTAGAAATTTTATTCTGGGTGACCA
CTTCATTTTGGTTGACGCTAGATCGCTCATGAATGGTAATATGTGTTTCTCAAACACTGA
TGGGTACAGCCTTCTTAAAGAATGAATGATGTGATTCAAACCAACCCTATCCTCCAATAG
TTTTGATGCAGTTGGCTTTAAGGGAAAATAGTCACAAGGGTTATGTTTGAAAAAATCTAA
CACCTTAACTGTCTTAGGTTCCCCTAAGACCCATGCACCCAGTTCTATTGCAGTTGATAA
GGAGATGCACATATAATCCCATAACAAGGGTCTGAAATAACTGACCACACTTTCACTTCC
ACTTCCATTTCTAAGTTCTAGCGGAACTTGCCAATATTGAATGCCATTAGAATTTGTCAA
CAATTTGATTCCCTTGACATCAGAAATCAGAGACTGAATGGACTTAATATACAGATTCTC
TTTATTTGGTCCCCGAACACATTTGCTACCCAATGTTCTGCACAATCCTACAAAGCCAGA
TGCAATGGAACTTTGGAATGCAGATTTGTTGATAGCTTCAGACAGCAATTTTTGCGCACC
TCGAGTGAAAGTGGAAGACAACTTATTTTGGATTGTTTTGACAATGGTAGGAATCTTCTC
ATCATCTAGGTTCACAGCACCTGAATATATTATCTTTTGTCTCAACACCATTCTTAAAGG
ATGATGCGCAGCCAAGTTTAGCCAAGAATACTCAAGGTCAGACTCAGATGGGGGCTCAAC
ATCCAACAGCTCACAAAGATTTCTTAGTGATGAGAGGTGCTCACTAGACAAATAGTTTGT
TGTGAACTCTTCATGGAGTTGCCCAGTCTTCAACCTATTGTACAGTTTTCTTAACATAGA
TCTAATCTTGCTGCAAGCATTAGGAATCAATCCCTCTATTTGCCTCATAATCCTATAACT
ACGGTTGCCATCTACCCAGTCTCTAACATCTGTCTCGCAATTCAATAAGAATGGGTCAAT
AGGGTATCTTGCATATTGCAAAAGATTTAAGGTTCTTTTCTGTATTAGATTACATAAGTG
AACAGGGACACCATTCGCAACCGACTGATCAATGATTGTGTCAATTGTTTCTGCCAGTTG
GTGTGGCTCTTTACACTTTATATTGTGAAGAGCTGCTGCAACGAACTTTGTCAATAATGG
CACTTCATCTCCCCAAACAAAAAATCTAGATTTAAACTCTGCAACAAACCTGCCAATGAC
ACTTTTAGGGCTCACAAACTTATTGAGTTGATCACTCATATAATAGTGGAACTCTATTAG
AGTCCTAAATTCTTCTGGGTCTCTTTGCAAAAGCTCTGTGAGAGATTGATCAAAGAGAGA
AATCTGATCATCACTAGAGGTATAAGCATCTATCGTACCACCGCATATACAACTGATAGC
ATAATTAATGAACCTCTCTGAAATGAGGGCATAAAAATCTGATGTGTTGTGTAATATTCC
TTGACCCATGTCAAGTATTGAACTGATGTGAGAAGGCACTACACCGACTTGGAAATTAGA
GTAAAAGAAATCTTCTGTTATTGACTGTTTAGTTTTCTTCCTTAACCCTAGTTGGGCTTT
AATGAAAGACTTCATCATGGCTGTCACCACATTAAAAGGTATTTCCACCATTTTGTGCAT
ATGCCACATAAGTAGGGTTGAGAGATAGTCCCTCCCTTTTATGTCAGCTTGCAAGTCCTT
TGAGAGGAAAATTAAATTCTGTAAGACAGTCAAGAACAAAAATGGACACATCATTGGGCC
CCACTTACTATGATCCATGCTATAAGACACATGTGCCAATGAAACATTCAATTTCATGGA
AAGGATAGCATTTTCAAATTCCTTCTCGTTGTTCAGGCAACTCCCTGATAACTGTAGGCT
TATAGCTTCAAAGTAATCTTCTATAAGTCTAGTAAACATCTTTGTTCTAAGATCACCAAT
ATATAATTCTCTGTTACCACCCACTTGTTCTTTATATGACAAAGAAAACTTAAGCCTTCC
TGTATCAGGTCCCACTGAGTCATAAGATTGTGGCGACTCTTGGCTATAAAAACACAAATT
CTTTAACATTGCTGTGGTACAGTTTGTCAGTGACAGAGCCTTACTAAGTGCCTCTGAATT
GCTCTCCCTTTCACTAATTCTTACATCATCAGAGAGTTTACCCATATCAAACTTGAAATT
AAGGTTCCTTGACTTATAATGAGTGTACCTCCCCATAAGTGTATTCGCATTCATGATCAA
GAGTATGGACTTAAAACACTGAAAGTATTCATGGTTAAAGTATGTCCTTGTTGACACTGC
CTTTGTCAACTCTCCAATAGGACACTGTGACATATGTCCACAGTAAAAATACTTCTGCTT
CAATCTACTATTCTCATAGACAGCATTACAGAATTCTTCATAAAATTTACCTGGTAAGAT
ATCATGATCAAAGTCCTCAACCATGTGATTGGATAATTCACCCTTGATCAACCTAATGTA
AAACTTATTTGAGACAATCTCATCTAGATCATTTATTGATGGTTGGCCATCACCATTAGG
GCCTGAGCCTAGCTTGACAGGTTCCCTATACTGATCAACAATTTTTTCAACAGTCTCCTT
TAGCTGATCAAAATAATCGCTTGCACCTCCATCGAGCAAAATTTCGTCTAGGTCAGCCCC
ATCAGCATCACTTTTGAGCTGCCCAGATCCTAGAACCAAATTGCTCATTGCCTGCTGAAC
TTTGTACTCATAGTCCTGCTTGTTGAGAAGGTACTTTCCTTTCCTTGAGAAGACTTCAGT
GAGCTGCGACACGGCCAGTGCTGTGAGCTTATTGAAGTCATAGTTTAATATTCTAGAACC
ATCTGTGTATTTATTAACAACAACACTTTTGTTGCTGGCTAAATCCAAGGCTGTGGCACA
GCCACTGGTGATGAGAGGATCTTTGATTTCCCTTTTTACTTCCCTCTCCTTAAATAGTGA
ACCATTGTTAAAAGAGGATGTAAGAAGAGATAAATACTTCTTTGAAACACCAGGCCTTTT
ATAATCTGGTCCCTCGATACTTGTGCATCCATCTTTACTTAAAAACTTTTTTGCATTGTA
GACCATGTCATCCAATTCTTCCTCAGTGGCTGTGTCTGCAGGATTAGTGCTCACATGACC
AAATCTCACCTTTGGTTCCAGAAACTTCTCAAAACATTTTATCTGATCTGTCAATCTATC
TGGTGTTTCTTTCGTAATGAAGcacatgtaggAAACATTCAAAATGAACTTGAACCTATT
AGTCATCATGCTCTTCACATCCTCAGATAAAACCAGATTCATTAATGTCCTTATTAACCT
ATAGAGCAGGAACTCAACATCAGTGATTAATTCTTCCCTTATTTTGTCAATGAGGTCCTT
ATGATGATAATCTGATACATAAGCCATTACAAAGTACCTAAGATTTTGGAGGAGCTTTTG
AGAACGTTTACTGGGGTGAGCTAAAATTAAAACCAGGATCATCTTTGTCAGAGACCTGAT
ATTGTTCAACTGCCCTTCCAGCTCATTGCAATCTTCTATCCAAGAAATCATAGTGCTTAT
TGTTGTTTGTAAAACCTCAGCTGAAAATATTGCTGGAAAATATCTTTTAGGATCAGCATA
AAATGAGCACACCTCACCAACTTTGTTATCATTAATAGCATAGCACTTCGAGCACTCCCC
TGTCTTTTGATAAATCAGTTGTAATTCAGTGTTACCCAATGAAAACTCTTGACAATATGC
TTCTTTGCATCTGACCACTTGATACCTTGCGGGTCCAAATTCATTCTGTCTCAGCTTTAC
GGTAGAAGAAGTTTTCATAGAGTTCACCAAAGCGAGGCTCAATGAGGAAAGTCTCTCTAA
GTCAGTGGTTCCCAGTAGTTCCACATCCCCCATCACATAAGGGAATGTTTCTTCCTCTGT
TCTCTGATAACTGATTGTTGGGACAACTCCGGAGACATCAAAGTCCATAATCAAATCATA
GCTGTTAAGGCAGATCACCTCCATATCAATTTTATAGTGGTCCACACTGATCCCAACATC
CTTTAAAGCAGTGGTGGCCTTCAAAATGGTTTTCTGGAATATTGAATTGAGGATTTGATT
CTTACTCAAACACTGGGAGGACTGTGTGATTCTAGATCTTTCAGCCTGTTGCCTCCGCTC
AACCCATTTCTCGAGATCCCTCTTTGTTGACTCCAAAGAAACTAGTCTATCATTAACACT
TAAGAAGCAAGACCCCAACCACCCTTTTAAACACTTTTGTTTCATCAGGTCATGCTTACT
TGCAAGGAGAATTAGTGCATCAAAAATTAATAGAAGTTTCCTCCTTGTGTTCAATATCCT
CAAAGATTTTACTTTATTTAGGAATGATCTCCAGCATTGAACCTGACATTCTCCAATAGT
TTGGTTTTCCCTTTTTTCATTCCCCTCATCAACATTTGCATACAAAAATCTCAATATTGG
TGATGCTCTCTTGAACTGGTAAATTAAGTGTTCGATATTGTCTTCTGCAACTACCTTATC
AGCGTACAAATTGTTAAGTTCATTAAGTAACTGGCTCTTATCAACCTTTAAAAACTGACC
TTCTATCTCTCCTTTCCTCAATCTGTTCCTAAACACTTGATACTCCTCTTCGATCTGCAG
CTTTACCTCATGAGCTGTTAATTTATTATTGATGCCTTGGTGGCATGAGGCAATCACTTC
CTCATAATGATTAGAGCGATTGTCCATCAGAACATTTAAACTCTCCACCCCTGATAATCT
ACCCGAAGTCATGGATAAAGATTCACAGAGTCTGCTATACTCTGACTCTTCAAAAAGTGA
ATTACTCTCCTGTGCATACTTTAAAAGTGAGAAGAGCGTATCCCTCAACTTATCATTGAC
CCAGTCAGGTATTTGTTCATTGTAGAATGATGTTCTCCCGTCTATAAGTGGTATTAAATT
GATGTCGACACTCTTCAGGTCTTCTTTCAGCTGCTCTAATTTTTTGAAGTCCTCAATGTA
CTTCTGCTCAAAGTTAGCAGGAGATGATCTAACAAAACACTCCAGCAGTATTAGAACATT
GCCCGTCAGTTTGTAACCGTCCGGTACCACAAAACATAGTGAAGGTGTCAAGATTCCATG
GTCATGGAGAATTCTTTCCACAGATTTGTCCTCACTGTTATGCTCGCAACCATTTGCGTT
GCAAGAATCAACCTCAATACAGAGGGACAAGAGTTTCAACCCTTCCATTAATAGCATCCT
AGGCTCTGTCTGCACAAGAAATGCTAACTTCTGTCTTGACAATCTCTCGTTGTCCACTAG
GTATTTTGATACTAAGTCTTTGACACAGGCTATGTCTTCCTCCATGTTTAGCTGCAGGTA
TGATGTTCAGAACCCTCAGAACATGTGGTCTGCTAGAGCAACAGTTCACTATGGGATAGG
GTCCCGTAGGGGCACAGAAGACACAAGAGGCAATTAAAGACAATTAAATTAGATAGCCTT
AATGCCTAGGATCCTCGcg
>Scaffold_from_SRR1613391.fastqsanger_guided_by_NC_004297.1
cgcaCCGGGGATCCTAGGCAATTTGGTTGTTCTTTTTTGAGGCCTTGTGCGCTGTACTTC
TCCAAATGGGAAACAAGCAAGCCAAAGCCCCAGAATCAAAAGACAGTCCGAGAGCCAGCC
TGATCCCAGATGCCACACATCTAGGGCCACAGTTCTGTAAGAGCTGCTGGTTCGAAAACA
AGGGCCTGGTTGAGTGCAACAACCACTATCTGTGTCTCAACTGCCTCACCTTACTTCTAA
GTGTCAGCAACAGGTGTCCCATTTGCAAGATGCCTCTCCCCACAAAACTGAGACCATCAG
CCGCTCCAACAGCACCTCCAACCGGAGCAGCGGACAGCATCAGACCCCCACCCTACAGTC
CCTGAATCTCCCACCGACCCCCACCACTCCCATCCTCCCCCCGACACCCCCCGGGGGGAC
CCCCCGCCGGGGGCCCCCCCGGGGGAGCCAACCATCACCAAAAAACTACTCAATGTCTTC
GATGCATTCATCCTTCCTAGTCAGCTCCTCACATGTTCTGCCCTTCAATCTCAATTTACC
ACCACTTGATTGTACCATCACCTTTCCCCTTGACTTACTATAACAGAGAGCATAACCCTT
GAACTCCACCCAGTTGTCCACTGCCTCAAGAACCGCACTCAAGATCCCCTCACAACTCGG
CGCTGCAGCCCTAAGTGTGGAGACAATGTCCACCCCTGACCACTGCATCCTTAACCCCAG
CCTGTCTATCATCATATCACTCAATGCCCCAATCAGCAGGTCAGACGAAGTGTCCCCAAC
CTCTCTCACAAATATCTCAAGATCCTGGTCTTGTATAACAGGTGTAAAGGATGCCAATTT
CTTTCCACATTCCCACAAGCCTCCCCTATGCACAACCAGGGGGGTTGGTTCAGTGCAAGG
ACCCACCAATACAAAGTCATACTCCGTAAACTGCAACCTTTCCATATCAACAACAATCTC
AACAGGGGTCACATGCCCTAGTTGATTTGTGTCAATTAAAAACTCATTAATGATCTCGGT
GTCAACATACCATGCTGATTTGCCCTTGAAAGTAGGTCCTGACAAAACCAGTCTCCAACA
GTCTGACAAGACACACGGACTCACTGCACCTGAGTACATAACGGTTACATCATGTACTAG
ATACTTGGCCTGTTGATTCATTGAGCCAGTATACTCAAGGTGGATGGCAAAGCTTTCCTT
AAAACTAGCATCTTGACTTTTAACACGGAACCTCACTGTCTGACTCAGTTTTGCAGACCC
TGGAGGTAGTGAAGCTACGGCATCAAAGAAATCCTCCAATGAGTCAAACTTAGGATCAAC
TAAACCTGATGCGATCAATTGATTTTGATTGAATCTAGCTGGCTCAATATCAAAGTCTAT
CCAAGCATAACCCATCATCAGATCATGCTTAAACATTGGCCTTTCAACACCTTTGTGAAT
AACTTTCTCTACAAATGAAGAAAATGGACCCATTCTATGCAACCCTTCACCCTCTGGAAC
TGATGTCTTGTGTGGAAACCACGTGAAGGACCCCAATGTTCTTGTAGTCGCAACAAATGG
TCTCACGTAAGACTCAAAATAAATTTGCCTCATGAAATTGTCAACAGCATCACTAGTGCT
CACTACTCTTTCTTCCACCATGGGTTCATGTGTCCTACTGTGAGACAACCTCAATTCAGA
TGATAACACAATGTAATGTTCCTCTCTTTTCCATTTTACTATGTGTGAGACAAGAGACAA
GGCTTCACAGTTAACATCCAACGCTACACAGAGATCTAGAAATTTTATTCTGGGTGACCA
CTTCATTTTGGTTGACGCTAGATCGCTCATGAATGGTAATATGTGTTTCTCAAACACTGA
TGGGTACAGCCTTCTTAAAGAATGAATGATGTGATTCAAACCAACCCTATCCTCCAATAG
TTTTGATGCAGTTGGCTTTAAGGGAAAATAGTCACAAGGGTTATGTTTGAAAAAATCTAA
CACCTTAACTGTCTTAGGTTCCCCTAAGACCCATGCACCCAGTTCTATTGCAGTTGATAA
GGAGATGCACATATAATCCCATAACAAGGGTCTGAAATAACTGACCACACTTTCACTTCC
ACTTCCATTTCTAAGTTCTAGCGGAACTTGCCAATATTGAATGCCATTAGAATTTGTCAA
CAATTTGATTCCCTTGACATCAGAAATCAGAGACTGAATGGACTTAATATACAGATTCTC
TTTATTTGGTCCCCGAACACATTTGCTACCCAATGTTCTGCACAATCCTACAAAGCCAGA
TGCAATGGAACTTTGGAATGCAGATTTGTTGATAGCTTCAGACAGCAATTTTTGCGCACC
TCGAGTGAAAGTGGAAGACAACTTATTTTGGATTGTTTTGACAATGGTAGGAATCTTCTC
ATCATCTAGGTTCACAGCACCTGAATATATTATCTTTTGTCTCAACACCATTCTTAAAGG
ATGATGCGCAGCCAAGTTTAGCCAAGAATACTCAAGGTCAGACTCAGATGGGGGCTCAAC
ATCCAACAGCTCACAAAGATTTCTTAGTGATGAGAGGTGCTCACTAGACAAATAGTTTGT
TGTGAACTCTTCATGGAGTTGCCCAGTCTTCAACCTATTGTACAGTTTTCTTAACATAGA
TCTAATCTTGCTGCAAGCATTAGGAATCAATCCCTCTATTTGCCTCATAATCCTATAACT
ACGGTTGCCATCTACCCAGTCTCTAACATCTGTCTCGCAATTCAATAAGAATGGGTCAAT
AGGGTATCTTGCATATTGCAAAAGATTTAAGGTTCTTTTCTGTATTAGATTACATAAGTG
AACAGGGACACCATTCGCAACCGACTGATCAATGATTGTGTCAATTGTTTCTGCCAGTTG
GTGTGGCTCTTTACACTTTATATTGTGAAGAGCTGCTGCAACGAACTTTGTCAATAATGG
CACTTCATCTCCCCAAACAAAAAATCTAGATTTAAACTCTGCAACAAACCTGCCAATGAC
ACTTTTAGGGCTCACAAACTTATTGAGTTGATCACTCATATAATAGTGGAACTCTATTAG
AGTCCTAAATTCTTCTGGGTCTCTTTGCAAAAGCTCTGTGAGAGATTGATCAAAGAGAGA
AATCTGATCATCACTAGAGGTATAAGCATCTATCGTACCACCGCATATACAACTGATAGC
ATAATTAATGAACCTCTCTGAAATGAGGGCATAAAAATCTGATGTGTTGTGTAATATTCC
TTGACCCATGTCAAGTATTGAACTGATGTGAGAAGGCACTACACCGACTTGGAAATTAGA
GTAAAAGAAATCTTCTGTTATTGACTGTTTAGTTTTCTTCCTTAACCCTAGTTGGGCTTT
AATGAAAGACTTCATCATGGCTGTCACCACATTAAAAGGTATTTCCACCATTTTGTGCAT
ATGCCACATAAGTAGGGTTGAGAGATAGTCCCTCCCTTTTATGTCAGCTTGCAAGTCCTT
TGAGAGGAAAATTAAATTCTGTAAGACAGTCAAGAACAAAAATGGACACATCATTGGGCC
CCACTTACTATGATCCATGCTATAAGACACATGTGCCAATGAAACATTCAATTTCATGGA
AAGGATAGCATTTTCAAATTCCTTCTCGTTGTTCAGGCAACTCCCTGATAACTGTAGGCT
TATAGCTTCAAAGTAATCTTCTATAAGTCTAGTAAACATCTTTGTTCTAAGATCACCAAT
ATATAATTCTCTGTTACCACCCACTTGTTCTTTATATGACAAAGAAAACTTAAGCCTTCC
TGTATCAGGTCCCACTGAGTCATAAGATTGTGGCGACTCTTGGCTATAAAAACACAAATT
CTTTAACATTGCTGTGGTACAGTTTGTCAGTGACAGAGCCTTACTAAGTGCCTCTGAATT
GCTCTCCCTTTCACTAATTCTTACATCATCAGAGAGTTTACCCATATCAAACTTGAAATT
AAGGTTCCTTGACTTATAATGAGTGTACCTCCCCATAAGTGTATTCGCATTCATGATCAA
GAGTATGGACTTAAAACACTGAAAGTATTCATGGTTAAAGTATGTCCTTGTTGACACTGC
CTTTGTCAACTCTCCAATAGGACACTGTGACATATGTCCACAGTAAAAATACTTCTGCTT
CAATCTACTATTCTCATAGACAGCATTACAGAATTCTTCATAAAATTTACCTGGTAAGAT
ATCATGATCAAAGTCCTCAACCATGTGATTGGATAATTCACCCTTGATCAACCTAATGTA
AAACTTATTTGAGACAATCTCATCTAGATCATTTATTGATGGTTGGCCATCACCATTAGG
GCCTGAGCCTAGCTTGACAGGTTCCCTATACTGATCAACAATTTTTTCAACAGTCTCCTT
TAGCTGATCAAAATAATCGCTTGCACCTCCATCGAGCAAAATTTCGTCTAGGTCAGCCCC
ATCAGCATCACTTTTGAGCTGCCCAGATCCTAGAACCAAATTGCTCATTGCCTGCTGAAC
TTTGTACTCATAGTCCTGCTTGTTGAGAAGGTACTTTCCTTTCCTTGAGAAGACTTCAGT
GAGCTGCGACACGGCCAGTGCTGTGAGCTTATTGAAGTCATAGTTTAATATTCTAGAACC
ATCTGTGTATTTATTAACAACAACACTTTTGTTGCTGGCTAAATCCAAGGCTGTGGCACA
GCCACTGGTGATGAGAGGATCTTTGATTTCCCTTTTTACTTCCCTCTCCTTAAATAGTGA
ACCATTGTTAAAAGAGGATGTAAGAAGAGATAAATACTTCTTTGAAACACCAGGCCTTTT
ATAATCTGGTCCCTCGATACTTGTGCATCCATCTTTACTTAAAAACTTTTTTGCATTGTA
GACCATGTCATCCAATTCTTCCTCAGTGGCTGTGTCTGCAGGATTAGTGCTCACATGACC
AAATCTCACCTTTGGTTCCAGAAACTTCTCAAAACATTTTATCTGATCTGTCAATCTATC
TGGTGTTTCTTTCGTAATGAAGTGGCACATGTAGGAAACATTCAAAATGAACTTGAACCT
ATTAGTCATCATGCTCTTCACATCCTCAGATAAAACCAGATTCATTAATGTCCTTATTAA
CCTATAGAGCAGGAACTCAACATCAGTGATTAATTCTTCCCTTATTTTGTCAATGAGGTC
CTTATGATGATAATCTGATACATAAGCCATTACAAAGTACCTAAGATTTTGGAGGAGCTT
TTGAGAACGTTTACTGGGGTGAGCTAAAATTAAAACCAGGATCATCTTTGTCAGAGACCT
GATATTGTTCAACTGCCCTTCCAGCTCATTGCAATCTTCTATCCAAGAAATCATAGTGCT
TATTGTTGTTTGTAAAACCTCAGCTGAAAATATTGCTGGAAAATATCTTTTAGGATCAGC
ATAAAATGAGCACACCTCACCAACTTTGTTATCATTAATAGCATAGCACTTCGAGCACTC
CCCTGTCTTTTGATAAATCAGTTGTAATTCAGTGTTACCCAATGAAAACTCTTGACAATA
TGCTTCTTTGCATCTGACCACTTGATACCTTGCGGGTCCAAATTCATTCTGTCTCAGCTT
TACGGTAGAAGAAGTTTTCATAGAGTTCACCAAAGCGAGGCTCAATGAGGAAAGTCTCTC
TAAGTCAGTGGTTCCCAGTAGTTCCACATCCCCCATCACATAAGGGAATGTTTCTTCCTC
TGTTCTCTGATAACTGATTGTTGGGACAACTCCGGAGACATCAAAGTCCATAATCAAATC
ATAGTTAAGGCAGATCACCTCCATATCAATTTTATAGTGGTCCACACTGATCCCAACATC
CTTTAAAGCAGTGGTGGCCTTCAAAATGGTTTTCTGGAATATTGAATTGAGGATTTGATT
CTTACTCAAACACTGGGAGGACTGTGTGATTCTAGATCTTTCAGCCTGTTGCCTCCGCTC
AACCCATTTCTCGAGATCCCTCTTTGTTGACTCCAAAGAAACTAGTCTATCATTAACACT
TAAGAAGCAAGACCCCAACCACCCTTTTAAACACTTTTGTTTCATCAGGTCATGCTTACT
TGCAAGGAGAATTAGTGCATCAAAAATTAATAGAAGTTTCCTCCTTGTGTTCAATATCCT
CAAAGATTTTACTTTATTTAGGAATGATCTCCAGCATTGAACCTGACATTCTCCACCAAT
AGTTTGGTTTTCCCTTTTTTCATTCCCCTCATCAACATTTGCATACAAAAATCTCAATAT
TGGTGATGCTCTCTTGAACTGGTAAATTAAGTGTTCGATATTGTCTTCTGCAACTACCTT
ATCAGCGTACAAATTGTTAAGTTCATTAAGTAACTGGCTCTTATCAACCTTTAAAAACTG
ACCTTCTATCTCTCCTTTCCTCAATCTGTTCCTAAACACTTGATACTCCTCTTCGATCTG
CAGCTTTACCTCATGAGCTTTATTATTGATGCCTTGGTGGCATGAGGCAATCACTTCCTC
ATAATGATTAGAGCGATTGTCCATCAGAACATTTAAACTCTCCACCCCTGATAATCTACC
CGAAGTCATGGATAAAGATTCACAGAGTCTGCTATACTCTGACTCTTCAAAAAGTGAATT
ACTCTCCTGTGCATACTTTAAAAGTGAGAAGAGCGTATCCCTCAACTTATCATTGACCCA
GTCAGGTATTTGTTCATTGTAGAATGATGTTCTCCCGTCTATAAGTGGTATTAAATTGAT
GTCGACACTCTTCAGGTCTTCTTTCAGCTGCTCTAATTTTTTGAAGTCCTCAATGTACTT
CTGCTCAAAGTTAGCAGGAGATGATCTAACAAAACACTCCAGCAGTATTAGAACATTGCC
CGTCAGTTTGTAACCGTCCGGTACCACAAAACATAGTGAAGGTGTCAAGATTCCATGGTC
ATGGAGAATTCTTTCCACAGATTTGTCCTCACTGTTATGCTCGCAACCATTTGCGTTGCA
AGAATCAACCTCAATACAGAGGGACAAGAGTTTCAACCCTTCCATTAATAGCATCCTAGG
CTCTGTCTGCACAAGAAATGCTAACTTCTGTCTTGACAATCTCTCTCTCTCGTTGTCCAC
TAGGTATTTTGATACTAAGTCTTTGACACAGGCTATGTCTTCCTCCATGTTTAGCTGCAG
GTATGATGTTCAGAACCCTCAGAACATGTGGTCTGCTAGAGCAACAGTTCACTATAGGAT
AGGGTCCCGTAGGGGCACAGAAGACACAAGAGGCAATTAAAGACAATTAAATTAGATAGC
CTTAATGCCTAGGATCCTCG
>Scaffold_from_SRR1613392.fastqsanger_guided_by_NC_004297.1
CGCACCGGGGATCCTAGGCATTTTTGGTTGctttttttgaggccttgtgcgctgtacttc
tccaaatgggaaacaagcaagccaaagccccagaatcaaaagacagtccgagagccagcc
tgatcccagatgccacacatctagggccacagttctgtaagagctgctggttcgaaaaca
agggcctggttgagtgcaacaaccactatctgtgtctcaactgcctcaccttacttctaa
gtgtcagcaacaggtgtcccatttgcaagatgcctctccccacaaaactgagaccatcag
ccgctccaacagcacctccaaccggagcagcggacagcatcagacccccaccctacagtc
cctgaatctcccaccgacccccaccactcccatcctccccccgacaccccccggggggac
cccccgccgggggcccccccgggggagccaaccatcaccaaaaaactactcaatgtcttc
gatgcattcatccttcctagtcagctcctcacatgttctgcccttcaatctcaatttacc
accacttgattgtaccatcacctttccccttgacttactataacagagagcataaccctt
gaactccacccagttgtccactgcctcaagaaccgcactcaagatcccctcacaactcgg
cgctgcagccctaagtgtggagacaatgtccacccctgaccactgcatccttaaccccag
cctgtctatcatcatatcactcaatgccccaatcagcaggtcagacgaagtgtccccaac
ctctctcacaaatatctcaagatcctggtcttgtataacaggtgtaaaggatgccaattt
ctttccacattcccacaagcctcccctatgcacaaccaggggggttggttcagtgcaagg
acccaccaatacaaagtcatactccGTAAACTGCAACCTTTCCATATCAACAACAATCTC
AACAGGGGTCACATGCCCTAGTTGATTTGTGTCAATTAAAAACTCATTAATGATCTCGGT
GTCAACATACCATGCTGATTTGCCCTTGAAAGTAGGTCCTGACAAAACCAGTCTCCAACA
GTCTGACAAGACACACGGACTCACTGCACCTGAGTACATAACGGTTACATCATGTACTAG
ATACTTGGCCTGTTGATTCATTGAGCCAGTATACTCAAGGTGGATGGCAAAGCTTTCCTT
AAAACTAGCATCTTGACTTTTAACACGGAACCTCACTGTCTGACTCAGTTTTGCAGACCC
TGGAGGTAGTGAAGCTACGGCATCAAAGAAATCCTCCAATGAGTCAAACTTAGGATCAAC
TAAACCTGATGCGATCAATTGATTTTGATTGAATCTAGCTGGCTCAATATCAAAGTCTAT
CCAAGCATAACCCATCATCAGATCATGCTTAAACATTGGCCTTTCAACACCTTTGTGAAT
AACTTTCTCTACAAATGAAGAAAATGGACCCATTCTATGCAACCCTTCACCCTCTGGAAC
TGATGTCTTGTGTGGAAACCACGTGAAGGACCCCAATGTTCTTGTAGTCGCAACAAATGG
TCTCACGTAAGACTCAAAATAAATTTGCCTCATGAAATTGTCAACAGCATCACTAGTGCT
CACTACTCTTTCTTCCACCATGGGTTCATGTGTCCTACTGTGAGACAACCTCAATTCAGA
TGATAACACAATGTAATGTTCCTCTCTTTTCCATTTTACTATGTGTGAGACAAGAGACAA
GGCTTCACAGTTAACATCCAACGCTACACAGAGATCTAGAAATTTTATTCTGGGTGACCA
CTTCATTTTGGTTGACGCTAGATCGCTCATGAATGGTAATATGTGTTTCTCAAACACTGA
TGGGTACAGCCTTCTTAAAGAATGAATGATGTGATTCAAACCAACCCTATCCTCCAATAG
TTTTGATGCAGTTGGCTTTAAGGGAAAATAGTCACAAGGGTTATGTTTGAAAAAATCTAA
CACCTTAACTGTCTTAGGTTCCCCTAAGACCCATGCACCCAGTTCTATTGCAGTTGATAA
GGAGATGCACATATAATCCCATAACAAGGGTCTGAAATAACTGACCACACTTTCACTTCC
ACTTCCATTTCTAAGTTCTAGCGGAACTTGCCAATATTGAATGCCATTAGAATTTGTCAA
CAATTTGATTCCCTTGACATCAGAAATCAGAGACTGAATGGACTTAATATACAGATTCTC
TTTATTTGGTCCCCGAACACATTTGCTACCCAATGTTCTGCACAATCCTACAAAGCCAGA
TGCAATGGAACTTTGGAATGCAGATTTGTTGATAGCTTCAGACAGCAATTTTTGCGCACC
TCGAGTGAAAGTGGAAGACAACTTATTTTGGATTGTTTTGACAATGGTAGGAATCTTCTC
ATCATCTAGGTTCACAGCACCTGAATATATTATCTTTTGTCTCAACACCATTCTTAAAGG
ATGATGCGCAGCCAAGTTTAGCCAAGAATACTCAAGGTCAGACTCAGATGGGGGCTCAAC
ATCCAACAGCTCACAAAGATTTCTTAGTGATGAGAGGTGCTCACTAGACAAATAGTTTGT
TGTGAACTCTTCATGGAGTTGCCCAGTCTTCAACCTATTGTACAGTTTTCTTAACATAGA
TCTAATCTTGCTGCAAGCATTAGGAATCAATCCCTCTATTTGCCTCATAATCCTATAACT
ACGGTTGCCATCTACCCAGTCTCTAACATCTGTCTCGCAATTCAATAAGAATGGGTCAAT
AGGGTATCTTGCATATTGCAAAAGATTTAAGGTTCTTTTCTGTATTAGATTACATAAGTG
AACAGGGACACCATTCGCAACCGACTGATCAATGATTGTGTCAATTGTTTCTGCCAGTTG
GTGTGGCTCTTTACACTTTATATTGTGAAGAGCTGCTGCAACGAACTTTGTCAATAATGG
CACTTCATCTCCCCAAACAAAAAATCTAGATTTAAACTCTGCAACAAACCTGCCAATGAC
ACTTTTAGGGCTCACAAACTTATTGAGTTGATCACTCATATAATAGTGGAACTCTATTAG
AGTCCTAAATTCTTCTGGGTCTCTTTGCAAAAGCTCTGTGAGAGATTGATCAAAGAGAGA
AATCTGATCATCACTAGAGGTATAAGCATCTATCGTACCACCGCATATACAACTGATAGC
ATAATTAATGAACCTCTCTGAAATGAGGGCATAAAAATCTGATGTGTTGTGTAATATTCC
TTGACCCATGTCAAGTATTGAACTGATGTGAGAAGGCACTACACCGACTTGGAAATTAGA
GTAAAAGAAATCTTCTGTTATTGACTGTTTAGTTTTCTTCCTTAACCCTAGTTGGGCTTT
AATGAAAGACTTCATCATGGCTGTCACCACATTAAAAGGTATTTCCACCATTTTGTGCAT
ATGCCACATAAGTAGGGTTGAGAGATAGTCCCTCCCTTTTATGTCAGCTTGCAAGTCCTT
TGAGAGGAAAATTAAATTCTGTAAGACAGTCAAGAACAAAAATGGACACATCATTGGGCC
CCACTTACTATGATCCATGCTATAAGACACATGTGCCAATGAAACATTCAATTTCATGGA
AAGGATAGCATTTTCAAATTCCTTCTCGTTGTTCAGGCAACTCCCTGATAACTGTAGGCT
TATAGCTTCAAAGTAATCTTCTATAAGTCTAGTAAACATCTTTGTTCTAAGATCACCAAT
ATATAATTCTCTGTTACCACCCACTTGTTCTTTATATGACAAAGAAAACTTAAGCCTTCC
TGTATCAGGTCCCACTGAGTCATAAGATTGTGGCGACTCTTGGCTATAAAAACACAAATT
CTTTAACATTGCTGTGGTACAGTTTGTCAGTGACAGAGCCTTACTAAGTGCCTCTGAATT
GCTCTCCCTTTCACTAATTCTTACATCATCAGAGAGTTTACCCATATCAAACTTGAAATT
AAGGTTCCTTGACTTATAATGAGTGTACCTCCCCATAAGTGTATTCGCATTCATGATCAA
GAGTATGGACTTAAAACACTGAAAGTATTCATGGTTAAAGTATGTCCTTGTTGACACTGC
CTTTGTCAACTCTCCAATAGGACACTGTGACATATGTCCACAGTAAAAATACTTCTGCTT
CAATCTACTATTCTCATAGACAGCATTACAGAATTCTTCATAAAATTTACCTGGTAAGAT
ATCATGATCAAAGTCCTCAACCATGTGATTGGATAATTCACCCTTGATCAACCTAATGTA
AAACTTATTTGAGACAATCTCATCTAGATCATTTATTGATGGTTGGCCATCACCATTAGG
GCCTGAGCCTAGCTTGACAGGTTCCCTATACTGATCAACAATTTTTTCAACAGTCTCCTT
TAGCTGATCAAAATAATCGCTTGCACCTCCATCGAGCAAAATTTCGTCTAGGTCAGCCCC
ATCAGCATCACTTTTGAGCTGCCCAGATCCTAGAACCAAATTGCTCATTGCCTGCTGAAC
TTTGTACTCATAGTCCTGCTTGTTGAGAAGGTACTTTCCTTTCCTTGAGAAGACTTCAGT
GAGCTGCGACACGGCCAGTGCTGTGAGCTTATTGAAGTCATAGTTTAATATTCTAGAACC
ATCTGTGTATTTATTAACAACAACACTTTTGTTGCTGGCTAAATCCAAGGCTGTGGCACA
GCCACTGGTGATGAGAGGATCTTTGATTTCCCTTTTTACTTCCCTCTCCTTAAATAGTGA
ACCATTGTTAAAAGAGGATGTAAGAAGAGATAAATACTTCTTTGAAACACCAGGCCTTTT
ATAATCTGGTCCCTCGATACTTGTGCATCCATCTTTACTTAAAAACTTTTTTGCATTGTA
GACCATGTCATCCAATTCTTCCTCAGTGGCTGTGTCTGCAGGATTAGTGCTCACATGACC
AAATCTCACCTTTGGTTCCAGAAACTTCTCAAAACATTTTATCTGATCTGTCAATCTATC
TGGTGTTTCTTTCGTAATGAAGTGGCACATGTAGGAAACATTCAAAATGAACTTGAACCT
ATTAGTCATCATGCTCTTCACATCCTCAGATAAAACCAGATTCATTAATGTCCTTATTAA
CCTATAGAGCAGGAACTCAACATCAGTGATTAATTCTTCCCTTATTTTGTCAATGAGGTC
CTTATGATGATAATCTGATACATAAGCCATTACAAAGTACCTAAGATTTTGGAGGAGCTT
TTGAGAACGTTTACTGGGGTGAGCTAAAATTAAAACCAGGATCATCTTTGTCAGAGACCT
GATATTGTTCAACTGCCCTTCCAGCTCATTGCAATCTTCTATCCAAGAAATCATAGTGCT
TATTGTTGTTTGTAAAACCTCAGCTGAAAATATTGCTGGAAAATATCTTTTAGGATCAGC
ATAAAATGAGCACACCTCACCAACTTTGTTATCATTAATAGCATAGCACTTCGAGCACTC
CCCTGTCTTTTGATAAATCAGTTGTAATTCAGTGTTACCCAATGAAAACTCTTGACAATA
TGCTTCTTTGCATCTGACCACTTGATACCTTGCGGGTCCAAATTCATTCTGTCTCAGCTT
TACGGTAGAAGAAGTTTTCATAGAGTTCACCAAAGCGAGGCTCAATGAGGAAAGTCTCTC
TAAGTCAGTGGTTCCCAGTAGTTCCACATCCCCCATCACATAAGGGAATGTTTCTTCCTC
TGTTCTCTGATAACTGATTGTTGGGACAACTCCGGAGACATCAAAGTCCATAATCAAATC
ATAGCTGTTAAGGCAGATCACCTCCATATCAATTTTATAGTGGTCCACACTGATCCCAAC
ATCCTTTAAAGCAGTGGTGGCCTTCAAAATGGTTTTCTGGAATATTGAATTGAGGATTTG
ATTCTTACTCAAACACTGGGAGGACTGTGTGATTCTAGATCTTTCAGCCTGTTGCCTCCG
CTCAACCCATTTCTCGAGATCCCTCTTTGTTGACTCCAAAGAAACTAGTCTATCATTAAC
ACTTAAGAAGCAAGACCCCAACCACCCTTTTAAACACTTTTGTTTCATCAGGTCATGCTT
ACTTGCAAGGAGAATTAGTGCATCAAAAATTAATAGAAGTTTCCTCCTTGTGTTCAATAT
CCTCAAAGATTTTACTTTATTTAGGAATGATCTCCAGCATTGAACCTGACATTCTCCAAT
AGTTTGGTTTTCCCTTTTTTCATTCCCCTCATCAACATTTGCATACAAAAATCTCAATAT
TGGTGATGCTCTCTTGAACTGGTAAATTAAGTGTTCGATATTGTCTTCTGCAACTACCTT
ATCAGCGTACAAATTGTTAAGTTCATTAAGTAACTGGCTCTTATCAACCTTTAAAAACTG
ACCTTCTATCTCTCCTTTCCTCAATCTGTTCCTAAACACTTGATACTCCTCTTCGATCTG
CAGCTTTACCTCATGAGCTGTTAATTTATTATTGATGCCTTGGTGGCATGAGGCAATCAC
TTCCTCATAATGATTAGAGCGATTGTCCATCAGAACATTTAAACTCTCCACCCCTGATAA
TCTACCCGAAGTCATGGATAAAGATTCACAGAGTCTGCTATACTCTGACTCTTCAAAAAG
TGAATTACTCTCCTGTGCATACTTTAAAAGTGAGAAGAGCGTATCCCTCAACTTATCATT
GACCCAGTCAGGTATTTGTTCATTGTAGAATGATGTTCTCCCGTCTATAAGTGGTATTAA
ATTGATGTCGACACTCTTCAGGTCTTCTTTCAGCTGCTCTAATTTTTTGAAGTCCTCAAT
GTACTTCTGCTCAAAGTTAGCAGGAGATGATCTAACAAAACACTCCAGCAGTATTAGAAC
ATTGCCCGTCAGTTTGTAACCGTCCGGTACCACAAAACATAGTGAAGGTGTCAAGATTCC
ATGGTCATGGAGAATTCTTTCCACAGATTTGTCCTCACTGTTATGCTCGCAACCATTTGC
GTTGCAAGAATCAACCTCAATACAGAGGGACAAGAGTTTCAACCCTTCCATTAATAGCAT
CCTAGGCTCTGTCTGCACAAGAAATGCTAACTTCTGTCTTGACAATCTCTCGTTGTCCAC
TAGGTATTTTGATACTAAGTCTTTGACACAGGCTATGTCTTCCTCCATGTTTAGCTGCAG
GTATGATGTTCAGAACCCTCAGAACATGTGGTCTGCTAGAGCAACAGTTCACTATGGGAT
AGGGTCCCGTAGGGGCACAGAAGACACAAGAGGCAATTAAAGACAATTAAATTAGATAGC
CTTAATGCCTAGGATTGCG
>Scaffold_from_SRR1613393.fastqsanger_guided_by_NC_004297.1
cgCACCGGGGATCCTAGGCAATTTGGTTGTTCTTTTTTGAGGCCTTGTGCGCTGTACTTC
TCCAAATGGGAAACAAGCAAGCCAAAGCCCCAGAATCAAAAGACAGTCCGAGAGCCAGCC
TGATCCCAGATGCCACACATCTAGGGCCACAGTTCTGTAAGAGCTGCTGGTTCGAAAACA
AGGGCCTGGTTGAGTGCAACAACCACTATCTGTGTCTCAACTGCCTCACCTTACTTCTAA
GTGTCAGCAACAGGTGTCCCATTTGCAAGATGCCTCTCCCCACAAAACTGAGACCATCAG
CCGCTCCAACAGCACCTCCAACCGGAGCAGCGGACAGCATCAGACCCCCACCCTACAGTC
CCTGAATCTCCCACCGACCCCCACCACTCCCATCCTCCCCCCGACACCCCCCGGGGGGAC
CCCCCGCCGGGGGCCCCCCCGGGGGAGCCAACCATCACCAAAAAACTACTCAATGTCTTC
GATGCATTCATCCTTCCTAGTCAGCTCCTCACATGTTCTGCCCTTCAATCTCAATTTACC
ACCACTTGATTGTACCATCACCTTTCCCCTTGACTTACTATAACAGAGAGCATAACCCTT
GAACTCCACCCAGTTGTCCACTGCCTCAAGAACCGCACTCAAGATCCCCTCACAACTCGG
CGCTGCAGCCCTAAGTGTGGAGACAATGTCCACCCCTGACCACTGCATCCTTAACCCCAG
CCTGTCTATCATCATATCACTCAATGCCCCAATCAGCAGGTCAGACGAAGTGTCCCCAAC
CTCTCTCACAAATATCTCAAGATCCTGGTCTTGTATAACAGGTGTAAAGGATGCCAATTT
CTTTCCACATTCCCACAAGCCTCCCCTATGCACAACCAGGGGGGTTGGTTCAGTGCAAGG
ACCCACCAATACAAAGTCATACTCCGTAAACTGCAACCTTTCCATATCAACAACAATCTC
AACAGGGGTCACATGCCCTAGTTGATTTGTGTCAATTAAAAACTCATTAATGATCTCGGT
GTCAACATACCATGCTGATTTGCCCTTGAAAGTAGGTCCTGACAAAACCAGTCTCCAACA
GTCTGACAAGACACACGGACTCACTGCACCTGAGTACATAACGGTTACATCATGTACTAG
ATACTTGGCCTGTTGATTCATTGAGCCAGTATACTCAAGGTGGATGGCAAAGCTTTCCTT
AAAACTAGCATCTTGACTTTTAACACGGAACCTCACTGTCTGACTCAGTTTTGCAGACCC
TGGAGGTAGTGAAGCTACGGCATCAAAGAAATCCTCCAATGAGTCAAACTTAGGATCAAC
TAAACCTGATGCGATCAATTGATTTTGATTGAATCTAGCTGGCTCAATATCAAAGTCTAT
CCAAGCATAACCCATCATCAGATCATGCTTAAACATTGGCCTTTCAACACCTTTGTGAAT
AACTTTCTCTACAAATGAAGAAAATGGACCCATTCTATGCAACCCTTCACCCTCTGGAAC
TGATGTCTTGTGTGGAAACCACGTGAAGGACCCCAATGTTCTTGTAGTCGCAACAAATGG
TCTCACGTAAGACTCAAAATAAATTTGCCTCATGAAATTGTCAACAGCATCACTAGTGCT
CACTACTCTTTCTTCCACCATGGGTTCATGTGTCCTACTGTGAGACAACCTCAATTCAGA
TGATAACACAATGTAATGTTCCTCTCTTTTCCATTTTACTATGTGTGAGACAAGAGACAA
GGCTTCACAGTTAACATCCAACGCTACACAGAGATCTAGAAATTTTATTCTGGGTGACCA
CTTCATTTTGGTTGACGCTAGATCGCTCATGAATGGTAATATGTGTTTCTCAAACACTGA
TGGGTACAGCCTTCTTAAAGAATGAATGATGTGATTCAAACCAACCCTATCCTCCAATAG
TTTTGATGCAGTTGGCTTTAAGGGAAAATAGTCACAAGGGTTATGTTTGAAAAAATCTAA
CACCTTAACTGTCTTAGGTTCCCCTAAGACCCATGCACCCAGTTCTATTGCAGTTGATAA
GGAGATGCACATATAATCCCATAACAAGGGTCTGAAATAACTGACCACACTTTCACTTCC
ACTTCCATTTCTAAGTTCTAGCGGAACTTGCCAATATTGAATGCCATTAGAATTTGTCAA
CAATTTGATTCCCTTGACATCAGAAATCAGAGACTGAATGGACTTAATATACAGATTCTC
TTTATTTGGTCCCCGAACACATTTGCTACCCAATGTTCTGCACAATCCTACAAAGCCAGA
TGCAATGGAACTTTGGAATGCAGATTTGTTGATAGCTTCAGACAGCAATTTTTGCGCACC
TCGAGTGAAAGTGGAAGACAACTTATTTTGGATTGTTTTGACAATGGTAGGAATCTTCTC
ATCATCTAGGTTCACAGCACCTGAATATATTATCTTTTGTCTCAACACCATTCTTAAAGG
ATGATGCGCAGCCAAGTTTAGCCAAGAATACTCAAGGTCAGACTCAGATGGGGGCTCAAC
ATCCAACAGCTCACAAAGATTTCTTAGTGATGAGAGGTGCTCACTAGACAAATAGTTTGT
TGTGAACTCTTCATGGAGTTGCCCAGTCTTCAACCTATTGTACAGTTTTCTTAACATAGA
TCTAATCTTGCTGCAAGCATTAGGAATCAATCCCTCTATTTGCCTCATAATCCTATAACT
ACGGTTGCCATCTACCCAGTCTCTAACATCTGTCTCGCAATTCAATAAGAATGGGTCAAT
AGGGTATCTTGCATATTGCAAAAGATTTAAGGTTCTTTTCTGTATTAGATTACATAAGTG
AACAGGGACACCATTCGCAACCGACTGATCAATGATTGTGTCAATTGTTTCTGCCAGTTG
GTGTGGCTCTTTACACTTTATATTGTGAAGAGCTGCTGCAACGAACTTTGTCAATAATGG
CACTTCATCTCCCCAAACAAAAAATCTAGATTTAAACTCTGCAACAAACCTGCCAATGAC
ACTTTTAGGGCTCACAAACTTATTGAGTTGATCACTCATATAATAGTGGAACTCTATTAG
AGTCCTAAATTCTTCTGGGTCTCTTTGCAAAAGCTCTGTGAGAGATTGATCAAAGAGAGA
AATCTGATCATCACTAGAGGTATAAGCATCTATCGTACCACCGCATATACAACTGATAGC
ATAATTAATGAACCTCTCTGAAATGAGGGCATAAAAATCTGATGTGTTGTGTAATATTCC
TTGACCCATGTCAAGTATTGAACTGATGTGAGAAGGCACTACACCGACTTGGAAATTAGA
GTAAAAGAAATCTTCTGTTATTGACTGTTTAGTTTTCTTCCTTAACCCTAGTTGGGCTTT
AATGAAAGACTTCATCATGGCTGTCACCACATTAAAAGGTATTTCCACCATTTTGTGCAT
ATGCCACATAAGTAGGGTTGAGAGATAGTCCCTCCCTTTTATGTCAGCTTGCAAGTCCTT
TGAGAGGAAAATTAAATTCTGTAAGACAGTCAAGAACAAAAATGGACACATCATTGGGCC
CCACTTACTATGATCCATGCTATAAGACACATGTGCCAATGAAACATTCAATTTCATGGA
AAGGATAGCATTTTCAAATTCCTTCTCGTTGTTCAGGCAACTCCCTGATAACTGTAGGCT
TATAGCTTCAAAGTAATCTTCTATAAGTCTAGTAAACATCTTTGTTCTAAGATCACCAAT
ATATAATTCTCTGTTACCACCCACTTGTTCTTTATATGACAAAGAAAACTTAAGCCTTCC
TGTATCAGGTCCCACTGAGTCATAAGATTGTGGCGACTCTTGGCTATAAAAACACAAATT
CTTTAACATTGCTGTGGTACAGTTTGTCAGTGACAGAGCCTTACTAAGTGCCTCTGAATT
GCTCTCCCTTTCACTAATTCTTACATCATCAGAGAGTTTACCCATATCAAACTTGAAATT
AAGGTTCCTTGACTTATAATGAGTGTACCTCCCCATAAGTGTATTCGCATTCATGATCAA
GAGTATGGACTTAAAACACTGAAAGTATTCATGGTTAAAGTATGTCCTTGTTGACACTGC
CTTTGTCAACTCTCCAATAGGACACTGTGACATATGTCCACAGTAAAAATACTTCTGCTT
CAATCTACTATTCTCATAGACAGCATTACAGAATTCTTCATAAAATTTACCTGGTAAGAT
ATCATGATCAAAGTCCTCAACCATGTGATTGGATAATTCACCCTTGATCAACCTAATGTA
AAACTTATTTGAGACAATCTCATCTAGATCATTTATTGATGGTTGGCCATCACCATTAGG
GCCTGAGCCTAGCTTGACAGGTTCCCTATACTGATCAACAATTTTTTCAACAGTCTCCTT
TAGCTGATCAAAATAATCGCTTGCACCTCCATCGAGCAAAATTTCGTCTAGGTCAGCCCC
ATCAGCATCACTTTTGAGCTGCCCAGATCCTAGAACCAAATTGCTCATTGCCTGCTGAAC
TTTGTACTCATAGTCCTGCTTGTTGAGAAGGTACTTTCCTTTCCTTGAGAAGACTTCAGT
GAGCTGCGACACGGCCAGTGCTGTGAGCTTATTGAAGTCATAGTTTAATATTCTAGAACC
ATCTGTGTATTTATTAACAACAACACTTTTGTTGCTGGCTAAATCCAAGGCTGTGGCACA
GCCACTGGTGATGAGAGGATCTTTGATTTCCCTTTTTACTTCCCTCTCCTTAAATAGTGA
ACCATTGTTAAAAGAGGATGTAAGAAGAGATAAATACTTCTTTGAAACACCAGGCCTTTT
ATAATCTGGTCCCTCGATACTTGTGCATCCATCTTTACTTAAAAACTTTTTTGCATTGTA
GACCATGTCATCCAATTCTTCCTCAGTGGCTGTGTCTGCAGGATTAGTGCTCACATGACC
AAATCTCACCTTTGGTTCCAGAAACTTCTCAAAACATTTTATCTGATCTGTCAATCTATC
TGGTGTTTCTTTCGTAATGAAGTGGCACATGTAGGAAACATTCAAAATGAACTTGAACCT
ATTAGTCATCATGCTCTTCACATCCTCAGATAAAACCAGATTCATTAATGTCCTTATTAA
CCTATAGAGCAGGAACTCAACATCAGTGATTAATTCTTCCCTTATTTTGTCAATGAGGTC
CTTATGATGATAATCTGATACATAAGCCATTACAAAGTACCTAAGATTTTGGAGGAGCTT
TTGAGAACGTTTACTGGGGTGAGCTAAAATTAAAACCAGGATCATCTTTGTCAGAGACCT
GATATTGTTCAACTGCCCTTCCAGCTCATTGCAATCTTCTATCCAAGAAATCATAGTGCT
TATTGTTGTTTGTAAAACCTCAGCTGAAAATATTGCTGGAAAATATCTTTTAGGATCAGC
ATAAAATGAGCACACCTCACCAACTTTGTTATCATTAATAGCATAGCACTTCGAGCACTC
CCCTGTCTTTTGATAAATCAGTTGTAATTCAGTGTTACCCAATGAAAACTCTTGACAATA
TGCTTCTTTGCATCTGACCACTTGATACCTTGCGGGTCCAAATTCATTCTGTCTCAGCTT
TACGGTAGAAGAAGTTTTCATAGAGTTCACCAAAGCGAGGCTCAATGAGGAAAGTCTCTC
TAAGTCAGTGGTTCCCAGTAGTTCCACATCCCCCATCACATAAGGGAATGTTTCTTCCTC
TGTTCTCTGATAACTGATTGTTGGGACAACTCCGGAGACATCAAAGTCCATAATCAAATC
ATAGCTGTTAAGGCAGATCACCTCCATATCAATTTTATAGTGGTCCACACTGATCCCAAC
ATCCTTTAAAGCAGTGGTGGCCTTCAAAATGGTTTTCTGGAATATTGAATTGAGGATTTG
ATTCTTACTCAAACACTGGGAGGACTGTGTGATTCTAGATCTTTCAGCCTGTTGCCTCCG
CTCAACCCATTTCTCGAGATCCCTCTTTGTTGACTCCAAAGAAACTAGTCTATCATTAAC
ACTTAAGAAGCAAGACCCCAACCACCCTTTTAAACACTTTTGTTTCATCAGGTCATGCTT
ACTTGCAAGGAGAATTAGTGCATCAAAAATTAATAGAAGTTTCCTCCTTGTGTTCAATAT
CCTCAAAGATTTTACTTTATTTAGGAATGATCTCCAGCATTGAACCTGACATTCTCCAAT
AGTTTGGTTTTCCCTTTTTTCATTCCCCTCATCAACATTTGCATACAAAAATCTCAATAT
TGGTGATGCTCTCTTGAACTGGTAAATTAAGTGTTCGATATTGTCTTCTGCAACTACCTT
ATCAGCGTACAAATTGTTAAGTTCATTAAGTAACTGGCTCTTATCAACCTTTAAAAACTG
ACCTTCTATCTCTCCTTTCCTCAATCTGTTCCTAAACACTTGATACTCCTCTTCGATCTG
CAGCTTTACCTCATGAGCTGTTAATTTATTATTGATGCCTTGGTGGCATGAGGCAATCAC
TTCCTCATAATGATTAGAGCGATTGTCCATCAGAACATTTAAACTCTCCACCCCTGATAA
TCTACCCGAAGTCATGGATAAAGATTCACAGAGTCTGCTATACTCTGACTCTTCAAAAAG
TGAATTACTCTCCTGTGCATACTTTAAAAGTGAGAAGAGCGTATCCCTCAACTTATCATT
GACCCAGTCAGGTATTTGTTCATTGTAGAATGATGTTCTCCCGTCTATAAGTGGTATTAA
ATTGATGTCGACACTCTTCAGGTCTTCTTTCAGCTGCTCTAATTTTTTGAAGTCCTCAAT
GTACTTCTGCTCAAAGTTAGCAGGAGATGATCTAACAAAACACTCCAGCAGTATTAGAAC
ATTGCCCGTCAGTTTGTAACCGTCCGGTACCACAAAACATAGTGAAGGTGTCAAGATTCC
ATGGTCATGGAGAATTCTTTCCACAGATTTGTCCTCACTGTTATGCTCGCAACCATTTGC
GTTGCAAGAATCAACCTCAATACAGAGGGACAAGAGTTTCAACCCTTCCATTAATAGCAT
CCTAGGCTCTGTCTGCACAAGAAATGCTAACTTCTGTCTTGACAATCTCTCGTTGTCCAC
TAGGTATTTTGATACTAAGTCTTTGACACAGGCTATGTCTTCCTCCATGTTTAGCTGCAG
GTATGATGTTCAGAACCCTCAGAACATGTGGTCTGCTAGAGCAACAGTTCACTATGGGAT
AGGGTCCCGTAGGGGCACAGAAGACACAAGAGGCAATTAAAGACAATTAAATTAGATAGC
CTTAATGCCTAGGATCCTCGG
>Scaffold_from_SRR1613394.fastqsanger_guided_by_NC_004297.1
cgcacCGGGGATCCTAGGCATTTTTGGTTGctttttttgaggccttgtgcgctgtacttc
tccaaatgggaaacaagcaagccaaagccccagaatcaaaagacagtccgagagccagcc
tgatcccagatgccacacatctagggccacagttctgtaagagctgctggttcgaaaaca
agggcctggttgagtgcaacaaccactatctgtgtctcaactgcctcaccttacttctaa
gtgtcagcaacaggtgtcccatttgcaagatgcctctccccacaaaactgagaccatcag
ccgctccaacagcacctccaaccggagcagcggacagcatcagacccccaccctacagtc
cctgaatctcccaccgacccccaccactcccatcctccccccgacaccccccggggggac
cccccgccgggggcccccccgggggagccaaccatcaccaaaaaactactcaatgtcttc
gatgcattcatccttcctagtcagctcctcacatgttctgcccttcaatctcaatttacc
accacttgattgtaccatcacctttccccttgacttactataacagagagcataaccctt
gaactccacccagttgtccactgcctcaagaaccgcactcaagatcccctcacaactcgg
cgctgcagccctaagtgtggagacaatgtccacccctgaccactgcatccttaaccccag
cctgtctatcatcatatcactcaatgccccaatcagcaggtcagacgaagtgtccccaac
ctctctcacaaatatctcaagatcctggtcttgtataacaggtgtaaaggatgccaattt
ctttccacattcccacaagcctcccctatgcacaaccaggggggttggttcagtgcaagg
acccaccaatacaaagtcatactccgtaaactgcaacctttccatatcaacaacaatctc
aacaggggtcacatgccctagttgatttgtgtcaattaaaaactcattaatgatctcggt
gtcaacataccatgctgatttgcccttgaaagtaggtcctgacaaaaccagtctccaaca
gtctgacaagacacacggactcactgcacctgagtacataacggttacatcatgtactag
atacttggcctgttgattcattgagccagtatactcaaggtggatggcaaagctttcctt
aaaactagcatcttgacttttaacacggaacctcactgtctgaCTCAGTTTTGCAGACCC
TGGAGGTAGTGAAGCTACGGCATCAAAGAAATCCTCCAATGAGTCAAACTTAGGATCAAC
TAAACCTGATGCGATCAATTGATTTTGATTGAATCTAGCTGGCTCAATATCAAAGTCTAT
CCAAGCATAACCCATCATCAGATCATGCTTAAACATTGGCCTTTCAACACCTTTGTGAAT
AACTTTCTCTACAAATGAAGAAAATGGACCCATTCTATGCAACCCTTCACCCTCTGGAAC
TGATGTCTTGTGTGGAAACCACGTGAAGGACCCCAATGTTCTTGTAGTCGCAACAAATGG
TCTCACGTAAGACTCAAAATAAATTTGCCTCATGAAATTGTCAACAGCATCACTAGTGCt
cactactctttcttccaccatgGGTTCATGTGTCCTACTGTGAGACAACCTCAATTCAGA
TGATAACACAATGTAATGTTCCTCTCTTTTCCATTTTACTATGTGTGAGACAAGAGACAA
GGCTTCACAGTTAACATCCAACGCTACACAGAGATCTAGAAATTTTATTCTGGGTGACCA
CTTCATTTTGGTTGACGCTAGATCGCTCATGAATGGTAATATGTGTTTCTCAAACACTGA
TGGGTACAGCCTTCTTAAAGAATGAATGATGTGATTCAAACCAACCCTATCCTCCAATAG
TTTTGATGCAGTTGGCTTTAAGGGAAAATAGTCACAAGGGTTATGTTTGAAAAAATCTAA
CACCTTAACTGTCTTAGGTTCCCCTAAGACCCATGCACCCAGTTCTATtgcagttgataa
ggagatgcacatataatcccataacaagggtctgAAATAACTGACCACACTTTCACTTCC
ACTTCCATTTCTAAGTTCTAGCGGAACTTGCCAATATTGAATGCCATTAGAATTTGTCAA
CAATTTGATTCCCTTGACATCAGAAATCAGAGACTGAATGGACTTAATATACAGATTCTC
TTTATTTGGTCCCCGAACACATTTGCTACCCAATGTTCTGCACAATCCTACAAAGCCAGA
TGCAATGGAACTTTGGAATGCAGATTTGTTGATAGCTTCAGACAGCAATTTTTGCGCACC
TCGAGTGAAAGTGGAAGACAACTTATTTTGGATTGTTTTGACAATGGTAGGAATCTTCTC
ATCATCTAGGTTCACAGCACCTGAATATATTATCTTTTGTCTCAACACCATTCTTAAAGG
ATGATGCGCAGCCAAGTTTAGCCAAGAATACTCAAGGTCAGACTCAGATGGGGGCCCAac
atccaacagCTCACAAAGATTTCTTAGTGATGAGAGGTGCTCACTAGACAAATAGTTTGT
TGTGAACTCTTCATGGAGTTGCCCAGTCTTCAACCTATTGTACAGTTTTCTTAACATAGA
TCTAATCTTGCTGCAAGCATTAGGAATCAATCCCTCTATTTGCCTCATAATCCTATAACT
ACGGTTGCCATCTACCCAGTCTCTAACATCTGTCTCGCAATTCAATAAGAATGGGTCAAT
AGGGTATCTTGCATATTGCAAAAGATTTAAGGTTCTTTTCTGTATTAGATTACATAAGTG
AACAGGGACACCATTCGCAACCGACtgatcaatgattgtgtcaattgtttctgccagttg
gtgtggctctttacactttatattgtgaagagctgctgcaacgaactttgtcaataatgg
cacttcatctccccaaacaaaaaatctagatttaaactctgcaacaaacctgccaatgac
acttttagggctcacaaacttattgagttgatcactcatataatagtggaactctattag
agtcctaaattcttctgggtctctttgcaaaagctctgtgagagattgatcaaagagaga
aatctgatcatcactagaggtataagcatctatcgtaccaCCGCATATACAACTGATAGC
ATAATTAATGAACCTCTCTGAAATGAGGGCATAAAAATCTGATGTGTTGTGTAATATTCC
TTGACCCATGTCAAGTATTGAACTGATGTGAGAAGGCACTACACCGACTTGGAAATTAGA
GTAAAAGAAATCTTCTGTTATTGACTGTTTAGTTTTCTTCCTTAACCCTAGTTGGGCTTT
AATGAAAGACTTCATCATGGCTGTCACCACattaaaaggtatttccaccattttgtgcat
atgccacataagtagggttgagagatagtccctcccttttatgtcagcttgcaagtcctt
tgagaggaaaattaaattctgtaagacagtcaagaacaaaaatggacacatcattgggcc
ccacttactatgatccatgctataagacacatgtgccaatgaaacattcaatttcatgga
aaggatagcattttcaaattccttctcgttgttcaggcaactccctgataactgtaggct
tatagcttcaaagtaatcttctataagtctagtaaacatctttgttctaagatcaccaat
atataattctctgttaccacccacttgttctttatatgacaaagaaaacttaagccttcc
tgtatcaggtcccactgagtcataagattgtggcgactcttggctataaaaacacaaatt
ctttaacattgctgtggtacagtttgtcagtgacagagccttactaagtgcctctgaatt
gctctccctttcactaattcttacatcatcagagagtttacccatatcaaacttgaaatt
aaggttccttgacttataatgagtgtacctccccataagtgtattcgcattcatgatcaa
gagtatggacttaaaacactgaaagtattcatggttaaagtatgtccttgttgacactgc
ctttgtcaactctccaataggacactgtgacatatgtccacagtaaaaatacttctGCTT
CAATCTACTATTCTCATAGACAGCATTACAGAATTCTTCATAAAATTTACCTGGTAAGAT
ATCATGATCAAAGTCCTCAACCATGTGATTGGATAATTCACCCTTGATCAACCTAATGTA
AAACTTATTTGAGACAATCTCATCTAGATCATTTATTGATGGTTGGCCATCACCATTAGG
GCCTGAGCCTAGCTTGACAGGTTCCCTATACTGATCAACAATTTTTTCAACAGTCTCCTT
TAGCTGATCAAAATAATCGCTTGCACCTCCATCGAGCAAAATTTCGTCTAGGTCAGCCCC
ATCAGCATCACTTTTGAGCTGCCCAGATCCTAGAACCAAATTGCTCATTGCCTGCTGAAC
TTTGTACTCATAGTCCTGCTTGTTGAGAAGGTACTTTCCTTTCCTTGAGAAGACTTCAGT
GAGCTGCGACATGGCCAGTGCTGTGAGCTTATTGAAGTCATAGTTTAATATTCTAGAACC
ATCTGTGTATTTATTAACAACAACACTTTTGTTGCTGGCTAAATCCAAGGCTGTGGCACA
GCCACTGGTGATGAGAGGATCTTTGATTTCCCTTTTTACTTCCCTCTCCTTAAATAGTGA
ACCATTGTTAAAAGAGGATGTAAGAAGAGATAAATACTTCTTTGAAACACCAGGCCTTTT
ATAATCTGGTCCCTCGATACTTGTGCATCCATCTTTACTTAAAAACTTTTTTGCATTGTA
GACCATGTCATCCAATTCTTCCTCAGTGGCTGTGTCTGCAGGATTAGTGCTCACATGACC
AAATCTCACCTTTGGTTCCAGAAACTTCTCAAAACATTTTATCTGATCTGTCAATCTATC
TGGTGTTTCTTTCGTAATGAAGTGGCACATGTAGGAAACATTCAAAATGAACTTGAACCT
ATTAGTCATCATGCTCTTCACATCCTCAGATAAAACCAGATTCATTAATGTCCTTATTAA
CCTATAGAGCAGGAACTCAACATCAGTGATTAATTCTTCCCTTATTTTGTCAATGAGGTC
CTTATGATGATAATCTGATACATAAGCCATTACAAAGTACCTAAGATTTTGGAGGAGCTT
TTGAGAACGTTTACTGGGGTGAGCTAAAATTAAAACCAGGATCATCTTTGTCAGAGACCT
GATATTGTTCAACTGCCCTTCCAGCTCATTGCAATCTTCTATCCAAGAAATCATAGTGCT
TATTGTTGTTTGTAAAACCTCAGCTGAAAATATTGCTGGAAAATATCTTTTAGGATCAGC
ATAAAATGAGCACACCTCACCAACTTTGTTATCATTAATAGCATAGCACTTCGAGCACTC
CCCTGTCTTTTGATAAATCAGTTGTAATTCAGTGTTACCCAATGAAAACTCTTGACAATA
TGCTTCTTTGCATCTGACCACTTGATACCTTGCGGGTCCAAATTCATTCTGTCTCAGCTT
TACGGTAGAAGAAGTTTTCATAGAGTTCACCAAAGCGAGGCTCAATGAGGAAAGTCTCTC
TAAGTCAGTGGTTCCCAGTAGTTCCACATCCCCCATCACATAAGGGAATGTTTCTTCCTC
TGTTCTCTGATAACTGATTGTTGGGACAACTCCGGAGACATCAAAGTCCATAATCAAATC
ATAGCTGTTAAGGCAGATCACCTCCATATCAATTTTATAGTGGTCCACACTGATCCCAAC
ATCCTTTAAAGCAGTGGTGGCCTTCAAAATGGTTTTCTGGAATATTGAATTGAGGATTTG
ATTCTTACTCAAACACTGGGAGGACTGTGTGATTCTAGATCTTTCAGCCTGTTGCCTCCA
CTCAACCCATTTCTCGAGATCCCTCTTTGTTGAAGAAACTAGTCTATCATTAGCACTTAA
GAAGCAAGACCCCAACCACCCTTTTAAACACTTTTGTTTCATCAGGTCATGCTTACTTGC
AAGGAGAATTAGTGCATCAAAAATTAATAGAAGTTTCCTCCTTGTGTTCAATATCCTCAA
AGATTTTACTTTATTTAGGAATGATCTCCAGCATTGAACCTGACATTCTCCAATAGTTTG
GTTTTCCCTTTTTTCATTCCCCTCATCAACATTTGCATACAAAAATCTCAATATTGGTGA
TGCTCTCTTGAACTGGTAAATTAAGTGTTCAATATTGTCTTCTGCAACTACCTTATCAGC
GTACAAATTGTTAAGTTCATTAAGTAACTGGCTCTTATCAACCTTTAAAAACTGACCTTC
TATCTCTCCTTTCCTCAATCTGTTCCTAAACACTTGATACTCCTCTTCGATCTGTAGCTT
TATCTCATGAGCTGTTAATTTATTATTGATGCCTTGGTGGCATGAGGCAATCACTTCCTC
ATAATGATTAGAGCGATTGTCCATCAGAACATTTAAACTCTCCACCCCtgataatctacc
cgaagtcatgaataaagattcacagagtctgctatactctgactcttcaaaaagtgaatt
actctcctgtgcatactttaaaagtGAGAAGAGCGTATCCCTCAACTTATCATTGACCCA
GTCAGGTATTTGTTCATTGTAGAATGATGTTCTCCCGTCTATAAGTGGTATTAAATTGAT
GTCGACACTCTTCAGGTCTTCTTTCAGCTGCTCTAATTTTTTGAAGTCCTCAATGTACTT
CTGCTCAAAGTTAGCAGGAGATGATCTAACAAAACACTCCAGCAGTATTAGAACATTGCC
CGTCAGTTTGTAACCGTCCGGTACCACAAAACATAGTGAAGGTGTCAAGATTCCATGGTC
ATGGAGAATTCTTTCCACAGATTTGTCCTCACTGTTATGCTCGCAACCATTTGCGTTGCA
AGAATCAACCTCAATACAGAGGGACAAGAGTTTCAACCCTTCCATTAATAGCATCCTAGG
CTCTGTCTGCACAAGAAATGCTAACTTCTGTCTTGACAATCTCTCGTTGTCCACTAGGTA
TTTTGATACTAAGTCTTTGACACAGGCTATGTCTTCCTCCATGTTTAGCTGCAGGTATGA
TGTTCAGAACCCTCAGAACATGTGGTCTGCTAGAGCAACAGTTCACTATGGGATAGGGTC
CCGTAGGGGCACAGAAGACACAAGAGGCAATTAAAGacaattaaataagatagccttaat
gcctaggatcctcggtgcg
>Scaffold_from_SRR1613395.fastqsanger_guided_by_NC_004297.1
CGCACAGTGGATCCTAGGCTATTGGATTGGctttttttgaggccttgtgcgctgtacttc
tccaaatgggaaacaagcaagccaaagccccagaatcaaaagacagtccgagagccagcc
tgatcccagatgccacacatctagggccacagttctgtaagagctgctggttcgaaaaca
agggcctggttgagtgcaacaaccactatctgtgtctcaactgcctcaccttacttctaa
gtgtcagcaacaggtgtcccatttgcaagatgcctctccccacaaaactgagaccatcag
ccgctccaacagcacctccaaccggagcagcggacagcatcagacccccaccctacagtc
cctgaatctcccaccgacccccaccactcccatcctccccccgacaccccccggggggac
cccccgccgggggcccccccgggggagccaaccatcaccaaaaaactaCTCAATGTCTTC
GATGCATTCATCCTTCCTAGTCAGCTCCTCACATGTTCTGCCCTTCAATCTCAATTTACC
ACCACTTGATTGTACCATCACCTTTCCCCTTGACTTACTATAACAGAGAGCATAACCCTT
GAACTCCACCCAGTTGTCCACTGCCTCAAGAACCGCACTCAAGATCCCCTCACAACTCGG
CGCTGCAGCCCTAAGTGTGGAGACAATGTCCACCCCTGACCACTGCATCCTTAACCCCAG
CCTGTCTATCATCATATCACTCAATGCCCCAATCAGCAGGTCAGACGAAGTGTCCCCAAC
CTCTCTCACAAATATCTCAAGATCCTGGTCTTGTATAACAGGTGTAAAGGATGCCAATTT
CTTTCCACATTCCCACAAGCCTCCCCTATGCACAACCAGGGGGGTTGGTTCAGTGCAAGG
ACCCACCAATACAAAGTCATACTCCGTAAACTGCAACCTTTCCATATCAACAACAATCTC
AACAGGGGTCACATGCCCTAGTTGATTTGTGTCAATTAAAAACTCATTAATGATCTCGGT
GTCAACATACCATGCTGATTTGCCCTTGAAAGTAGGTCCTGACAAAACCAGTCTCCAACA
GTCTGACAAGACACACGGACTCACTGCACCTGAGTACATAACGGTTACATCATGTACTAG
ATACTTGGCCTGTTGATTCATTGAGCCAGTATACTCAAGGTGGATGGCAAAGCTTTCCTT
AAAACTAGCATCTTGACTTTTAACACGGAACCTCACTGTCTGACTCAGTTTTGCAGACCC
TGGAGGTAGTGAAGCTACGGCATCAAAGAAATCCTCCAATGAGTCAAACTTAGGATCAAC
TAAACCTGATGCGATCAATTGATTTTGATTGAATCTAGCTGGCTCAATATCAAAGTCTAT
CCAAGCATAACCCATCATCAGATCATGCTTAAACATTGGCCTTTCAACACCTTTGTGAAT
AACTTTCTCTACAAATGAAGAAAATGGACCCATTCTATGCAACCCTTCACCCTCTGGAAC
TGATGTCTTGTGTGGAAACCACGTGAAGGACCCCAATGTTCTTGTAGTCGCAACAAATGG
TCTCACGTAAGACTCAAAATAAATTTGCCTCATGAAATTGTCAACAGCATCACTAGTGCT
CACTACTCTTTCTTCCACCATGGGTTCATGTGTCCTACTGTGAGACAACCTCAATTCAGA
TGATAACACAATGTAATGTTCCTCTCTTTTCCATTTTACTATGTGTGAGACAAGAGACAA
GGCTTCACAGTTAACATCCAACGCTACACAGAGATCTAGAAATTTTATTCTGGGTGACCA
CTTCATTTTGGTTGACGCTAGATCGCTCATGAATGGTAATATGTGTTTCTCAAACACTGA
TGGGTACAGCCTTCTTAAAGAATGAATGATGTGATTCAAACCAACCCTATCCTCCAATAG
TTTTGATGCAGTTGGCTTTAAGGGAAAATAGTCACAAGGGTTATGTTTGAAAAAATCTAA
CACCTTAACTGTCTTAGGTTCCCCTAAGACCCATGCACCCAGTTCTATTGCAGTTGATAA
GGAGATGCACATATAATCCCATAACAAGGGTCTGAAATAACTGACCACACTTTCACTTCC
ACTTCCATTTCTAAGTTCTAGCGGAACTTGCCAATATTGAATGCCATTAGAATTTGTCAA
CAATTTGATTCCCTTGACATCAGAAATCAGAGACTGAATGGACTTAATATACAGATTCTC
TTTATTTGGTCCCCGAACACATTTGCTACCCAATGTTCTGCACAATCCTACAAAGCCAGA
TGCAATGGAACTTTGGAATGCAGATTTGTTGATAGCTTCAGACAGCAATTTTTGCGCACC
TCGAGTGAAAGTGGAAGACAACTTATTTTGGATTGTTTTGACAATGGTAGGAATCTTCTC
ATCATCTAGGTTCACAGCACCTGAATATATTATCTTTTGTCTCAACACCATTCTTAAAGG
ATGATGCGCAGCCAAGTTTAGCCAAGAATACTCAAGGTCAGACTCAGATGGGGGCTCAAC
ATCCAACAGCTCACAAAGATTTCTTAGTGATGAGAGGTGCTCACTAGACAAATAGTTTGT
TGTGAACTCTTCATGGAGTTGCCCAGTCTTCAACCTATTGTACAGTTTTCTTAACATAGA
TCTAATCTTGCTGCAAGCATTAGGAATCAATCCCTCTATTTGCCTCATAATCCTATAACT
ACGGTTGCCATCTACCCAGTCTCTAACATCTGTCTCGCAATTCAATAAGAATGGGTCAAT
AGGGTATCTTGCATATTGCAAAAGATTTAAGGTTCTTTTCTGTATTAGATTACATAAGTG
AACAGGGACACCATTCGCAACCGACTGATCAATGATTGTGTCAATTGTTTCTGCCAGTTG
GTGTGGCTCTTTACACTTTATATTGTGAAGAGCTGCTGCAACGAACTTTGTCAATAATGG
CACTTCATCTCCCCAAACAAAAAATCTAGATTTAAACTCTGCAACAAACCTGCCAATGAC
ACTTTTAGGGCTCACAAACTTATTGAGTTGATCACTCATATAATAGTGGAACTCTATTAG
AGTCCTAAATTCTTCTGGGTCTCTTTGCAAAAGCTCTGTGAGAGATTGATCAAAGAGAGA
AATCTGATCATCACTAGAGGTATAAGCATCTATCGTACCACCGCATATACAACTGATAGC
ATAATTAATGAACCTCTCTGAAATGAGGGCATAAAAATCTGATGTGTTGTGTAATATTCC
TTGACCCATGTCAAGTATTGAACTGATGTGAGAAGGCACTACACCGACTTGGAAATTAGA
GTAAAAGAAATCTTCTGTTATTGACTGTTTAGTTTTCTTCCTTAACCCTAGTTGGGCTTT
AATGAAAGACTTCATCATGGCTGTCACCACATTAAAAGGTATTTCCACCattttgtgcat
ATGCCACATAAGTAGGGTTGAGAGATAGTCCCTCCCTTTTATGTCAGCTTGCAAGTCCTT
TGAGAGGAAAATTAAATTCTGTAAGACAGTCAAGAACAAAAATGGACACATCATTGGGCC
CCACTTACTATGATCCATGCTATAAGACACATGTGCCAATGAAACATTCAATTTCATGGA
AAGGATAGCATTTTCAAATTCCTTCTCGTTGTTCAGGCAACTCCCTGATAACTGTAGGCT
TATAGCTTCAAAGTAATCTTCTATAAGTCTAGTAAACATCTTTGTTCTAAGATCACCAAT
ATATAATTCTCTGTTACCACCCACTTGTTCTTTATATGACAAAGAAAACTTAAGCCTTCC
TGTATCAGGTCCCACTGAGTCATAAGATTGTGGCGACTCTTGGCTATAAAAACACAAATT
CTTTAACATTGCTGTGGTACAGTTTGTCAGTGACAGAGCCTTACTAAGTGCCTCTGAATT
GCTCTCCCTTTCACTAATTCTTACATCATCAGAGAGTTTACCCATATCAAACTTGAAATT
AAGGTTCCTTGACTTATAATGAGTGTACCTCCCCATAAGTGTATTCGCATTCATGATCAA
GAGTATGGACTTAAAACACTGAAAGTATTCATGGTTAAAGTATGTCCTTGTTGACACTGC
CTTTGTCAACTCTCCAATAGGACACTGTGACATATGTCCACAGTAAAAATACTTCTGCTT
CAATCTACTATTCTCATAGACAGCATTACAGAATTCTTCATAAAATTTACCTGGTAAGAT
ATCATGATCAAAGTCCTCAACCATGTGATTGGATAATTCACCCTTGATCAACCTAATGTA
AAACTTATTTGAGACAATCTCATCTAGATCATTTATTGATGGTTGGCCATCACCATTAGG
GCCTGAGCCTAGCTTGACAGGTTCCCTATACTGATCAACAATTTTTTCAACAGTCTCCTT
TAGCTGATCAAAATAATCGCTTGCACCTCCATCGAGCAAAATTTCGTCTAGGTCAGCCCC
ATCAGCATCACTTTTGAGCTGCCCAGATCCTAGAACCAAATTGCTCATTGCCTGCTGAAC
TTTGTACTCATAGTCCTGCTTGTTGAGAAGGTACTTTCCTTTCCTTGAGAAGACTTCAGT
GAGCTGCGACACGGCCAGTGCTGTGAGCTTATTGAAGTCATAGTTTAATATTCTAGAACC
ATCTGTGTATTTATTAACAACAACACTTTTGTTGCTGGCTAAATCCAAGGCTGTGGCACA
GCCACTGGTGATGAGAGGATCTTTGATTTCCCTTTTTACTTCCCTCTCCTTAAATAGTGA
ACCATTGTTAAAAGAGGATGTAAGAAGAGATAAATACTTCTTTGAAACACCAGGCCTTTT
ATAATCTGGTCCCTCGATACTTGTGCATCCATCTTTACTTAAAAACTTTTTTGCATTGTA
GACCATGTCATCCAATTCTTCCTCAGTGGCTGTGTCTGCAGGATTAGTGCTCACATGACC
AAATCTCACCTTTGGTTCCAGAAACTTCTCAAAACATTTTATCTGATCTGTCAATCTATC
TGGTGTTTCTTTCGTAATGAAGTGGCACATGTAGGAAACATTCAAAATGAACTTGAACCT
ATTAGTCATCATGCTCTTCACATCCTCAGATAAAACCAGATTCATTAATGTCCTTATTAA
CCTATAGAGCAGGAACTCAACATCAGTGATTAATTCTTCCCTTATTTTGTCAATGAGGTC
CTTATGATGATAATCTGATACATAAGCCATTACAAAGTACCTAAGATTTTGGAGGAGCTT
TTGAGAACGTTTACTGGGGTGAGCTAAAATTAAAACCAGGATCTTTGTCAGAGACCTGAT
ATTGTTCAACTGCCCTTCCAGCTCATTGCAATCTTCTATCCAAGAAATCATAGTGCTTAT
TGTTGTTTGTAAAACCTCAGCTGAAAATATTGCTGGAAAATATCTTTTAGGATCAGCATA
AAATGAGCACACCTCACCAACTTTGTTATCATTAATAGCATAGCACTTCGAGCACTCCCC
TGTCTTTTGATAAATCAGTTGTAATTCAGTGTTACCCAATGAAAACTCTTGACAATATGC
TTCTTTGCATCTGACCACTTGATACCTTGCGGGTCCAAATTCATTCTGTCTCAGCTTTAC
GGTAGAAGAAGTTTTCATAGAGTTCACCAAAGCGAGGCTCAATGAGGAAAGTCTCTCTAA
GTCAGTGGTTCCCAGTAGTTCCACATCCCCCATCACATAAGGGAATGTTTCTTCCTCTGT
TCTCTGATAACTGATTGTTGGGACAACTCCGGAGACATCAAAGTCCATAATCAAATCATA
GCTGTTAAGGCAGATCACCTCCATATCAATTTTATAGTGGTCCACACTGATCCCAACATC
CTTTAAAGCAGTGGTGGCCTTCAAAATGGTTTTCTGGAATATTGAATTGAGGATTTGATT
CTTACTCAAACACTGGGAGGACTGTGTGATTCTAGATCTTTCAGCCTGTTGCCTCCGCTC
AACCCATTTCTCGAGATCCCTCTTTGTTGACTCCAAAGAAACTAGTCTATCATTAACACT
TAAGAAGCAAGACCCCAACCACCCTTTTAAACACTTTTGTTTCATCAGGTCATGCTTACT
TGCAAGGAGAATTAGTGCATCAAAAATTAATAGAAGTTTCCTCCTTGTCAATATCCTCAA
AGATTTTACTTTATTTAGGAATGATCTCCAGCATTGAACCTGACATTCTCCAATAGTTTG
GTTTTCCCTTTTTTCATTCCCCTCATCAACATTTGCATACAAAAATCTCAATATTGGTGA
TGCTCTCTTGAACTGGTAAATTAAGTGTTCGATATTGTCTTCTGCAACTACCTTATCAGC
GTACAAATTGTTAAGTTCATTAAGTAACTGGCTCTTATCAACCTTTAAAAACTGACCTTC
TATCTCTCCTTTCCTCAATCTGTTCCTAAACACTTGATACTCCTCTTCGATCTGCAGCTT
TACCTCATGAGCTGTTAATTTATTATTGATGCCTTGGTGGCATGAGGCAATCACTTCCTC
ATAATGATTAGAGCGATTGTCCATCAGAACATTTAAACTCTCCACCCCTGATAATCTACC
CGAAGTCATGGATAAAGATTCACAGAGTCTGCTATACTCTGACTCTTCAAAAAGTGAATT
ACTCTCCTGTGCATACTTTAAAAGTGAGAAGAGCGTATCCCTCAACTTATCATTGACCCA
GTCAGGTATTTGTTCATTGTAGAATGATGTTCTCCCGTCTATAAGTGGTATTAAATTGAT
GTCGACACTCTTCAGGTCTTCTTTCAGCTGCTCTAATTTTTTGAAGACCTCAATGTACTT
CTGCTCAAAGTTAGCAGGAGATGATCTAACAAAACACTCCAGCAGTATTAGAACATTGCC
CGTCAGTTTGTAACCGTCCGGTACCACAAAACATAGTGAAGGTGTCAAGATTCCATGGTC
ATGGAGAATTCTTTCCACAGATTTGTCCTCACTGTTATGCTCGCAACCATTTGCGTTGCA
AGAATCAACCTCAATACAGAGGGACAAGAGTTTCAACCCTTCCATTAATAGCATCCTAGG
CTCTGTCTGCACAAGAAatgctaacttctgtcTTGACAATCTCTCGTTGTCCACTAGGTA
TTTTGATACTAAGTCTTTGACACAGGCTATGTCTTCCTCCATGTTTAGCTGCAGGTATGA
TGTTCAGAACCCTCAGAACATGTGGTCTGCTAGAGCAACAGTTCACTATGGGATAGGGTC
CCGTAGGGGCACAGAAGACACAAGAGGCAATTAAAGACAATTAAATTAGATAGCCTTAAT
GCCTAGGATCCTCGGTGcg
>Scaffold_from_SRR1613396.fastqsanger_guided_by_NC_004297.1
CGCACCGGGGATCCTAGGCATTTTTGGTTGctttttttgaggccttgtgcgctgtacttc
tccaaatgggaaacaagcaagccaaagccccagaatcaaaagacagtccgagagccagcc
tgatcccagatgccacacatctagggccacagttctgtaagagctgctggttcgaaaaca
agggcctggttgagtgcaacaaccactatctgtgtctcaactgcctcaccttacttctaa
gtgtcagcaacaggtgtcccatttgcaagatgcctctccccacaaaactgagaccatcag
ccgctccaacagcacctccaaccggagcagcggacagcatcagacccccaccctacagtc
cctgaatctcccaccgacccccaccactcccatcctccccccgacaccccccggggggac
cccccgccgggggcccccccgggggagccaaccatcaccaaaaaaCTACTCAATGTCTTC
GATGCATTCATCCTTCCTAGTCAGCTCCTCACATGTTCTGCCCTTCAATCTCAATTTACC
ACCACTTGATTGTACCATCACCTTTCCCCTTGACTTACTATAACAGAGAGCATAACCCTT
GAACTCCACCCAGTTGTCCACTGCCTCAAGAACCGCACTCAAGATCCCCTCACAACTCGG
CGCTGCAGCCCTAAGTGTGGAGACAATGTCCACCCCTGACCACTGCATCCTTAACCCCAG
CCTGTCTATCATCATATCACTCAATGCCCCAATCAGCAGGTCAGACGAAGTGTCCCCAAC
CTCTCTCACAAATATCTCAAGATCCTGGTCTTGTATAACAGGTGTAAAGGATGCCAATTT
CTTTCCACATTCCCACAAGCCTCCCCTATGCACAACCAGGGGGGTTGGTTCAGTGCAAGG
ACCCACCAATACAAAGTCATACTCCGTAAACTGCAACCTTTCCATATCAACAACAATCTC
AACAGGGGTCACATGCCCTAGTTGATTTGTGTCAATTAAAAACTCATTAATGATCTCGGT
GTCAACATACCATGCTGATTTGCCCTTGAAAGTAGGTCCTGACAAAACCAGTCTCCAACA
GTCTGACAAGACACACGGACTCACTGCACCTGAGTACATAACGGTTACATCATGTACTAG
ATACTTGGCCTGTTGATTCATTGAGCCAGTATACTCAAGGTGGATGGCAAAGCTTTCCTT
AAAACTAGCATCTTGACTTTTAACACGGAACCTCACTGTCTGACTCAGTTTTGCAGACCC
TGGAGGTAGTGAAGCTACGGCATCAAAGAAATCCTCCAATGAGTCAAACTTAGGATCAAC
TAAACCTGATGCGATCAATTGATTTTGATTGAATCTAGCTGGCTCAATATCAAAGTCTAT
CCAAGCATAACCCATCATCAGATCATGCTTAAACATTGGCCTTTCAACACCTTTGTGAAT
AACTTTCTCTACAAATGAAGAAAATGGACCCATTCTATGCAACCCTTCACCCTCTGGAAC
TGATGTCTTGTGTGGAAACCACGTGAAGGACCCCAATGTTCTTGTAGTCGCAACAAATGG
TCTCACGTAAGACTCAAAATAAATTTGCCTCATGAAATTGTCAACAGCATCACTAGTGCT
CACTACTCTTTCTTCCACCATGGGTTCATGTGTCCTACTGTGAGACAACCTCAATTCAGA
TGATAACACAATGTAATGTTCCTCTCTTTTCCATTTTACTATGTGTGAGACAAGAGACAA
GGCTTCACAGTTAACATCCAACGCTACACAGAGATCTAGAAATTTTATTCTGGGTGACCA
CTTCATTTTGGTTGACGCTAGATCGCTCATGAATGGTAATATGTGTTTCTCAAACACTGA
TGGGTACAGCCTTCTTAAAGAATGAATGATGTGATTCAAACCAACCCTATCCTCCAATAG
TTTTGATGCAGTTGGCTTTAAGGGAAAATAGTCACAAGGGTTATGTTTGAAAAAATCTAA
CACCTTAACTGTCTTAGGTTCCCCTAAGACCCATGCACCCAGTTCTATTGCAGTTGATAA
GGAGATGCACATATAATCCCATAACAAGGGTCTGAAATAACTGACCACACTTTCACTTCC
ACTTCCATTTCTAAGTTCTAGCGGAACTTGCCAATATTGAATGCCATTAGAATTTGTCAA
CAATTTGATTCCCTTGACATCAGAAATCAGAGACTGAATGGACTTAATATACAGATTCTC
TTTATTTGGTCCCCGAACACATTTGCTACCCAATGTTCTGCACAATCCTACAAAGCCAGA
TGCAATGGAACTTTGGAATGCAGATTTGTTGATAGCTTCAGACAGCAATTTTTGCGCACC
TCGAGTGAAAGTGGAAGACAACTTATTTTGGATTGTTTTGACAATGGTAGGAATCTTCTC
ATCATCTAGGTTCACAGCACCTGAATATATTATCTTTTGTCTCAACACCATTCTTAAAGG
ATGATGCGCAGCCAAGTTTAGCCAAGAATACTCAAGGTCAGACTCAGATGGGGGCTCAAC
ATCCAACAGCTCACAAAGATTTCTTAGTGATGAGAGGTGCTCACTAGACAAATAGTTTGT
TGTGAACTCTTCATGGAGTTGCCCAGTCTTCAACCTATTGTACAGTTTTCTTAACATAGA
TCTAATCTTGCTGCAAGCATTAGGAATCAATCCCTCTATTTGCCTCATAATCCTATAACT
ACGGTTGCCATCTACCCAGTCTCTAACATCTGTCTCGCAATTCAATAAGAATGGGTCAAT
AGGGTATCTTGCATATTGCAAAAGATTTAAGGTTCTTTTCTGTATTAGATTACATAAGTG
AACAGGGACACCATTCGCAACCGACTGATCAATGATTGTGTCAATTGTTTCTGCCAGTTG
GTGTGGCTCTTTACACTTTATATTGTGAAGAGCTGCTGCAACGAACTTTGTCAATAATGG
CACTTCATCTCCCCAAACAAAAAATCTAGATTTAAACTCTGCAACAAACCTGCCAATGAC
ACTTTTAGGGCTCACAAACTTATTGAGTTGATCACTCATATAATAGTGGAACTCTATTAG
AGTCCTAAATTCTTCTGGGTCTCTTTGCAAAAGCTCTGTGAGAGATTGATCAAAGAGAGA
AATCTGATCATCACTAGAGGTATAAGCATCTATCGTACCACCGCATATACAACTGATAGC
ATAATTAATGAACCTCTCTGAAATGAGGGCATAAAAATCTGATGTGTTGTGTAATATTCC
TTGACCCATGTCAAGTATTGAACTGATGTGAGAAGGCACTACACCGACTTGGAAATTAGA
GTAAAAGAAATCTTCTGTTATTGACTGTTTAGTTTTCTTCCTTAACCCTAGTTGGGCTTT
AATGAAAGACTTCATCATGGCTGTCACCACATTAAAAGGTATTTCCACCATTTTGTGCAT
ATGCCACATAAGTAGGGTTGAGAGATAGTCCCTCCCTTTTATGTCAGCTTGCAAGTCCTT
TGAGAGGAAAATTAAATTCTGTAAGACAGTCAAGAACAAAAATGGACACATCATTGGGCC
CCACTTACTATGATCCATGCTATAAGACACATGTGCCAATGAAACATTCAATTTCATGGA
AAGGATAGCATTTTCAAATTCCTTCTCGTTGTTCAGGCAACTCCCTGATAACTGTAGGCT
TATAGCTTCAAAGTAATCTTCTATAAGTCTAGTAAACATCTTTGTTCTAAGATCACCAAT
ATATAATTCTCTGTTACCACCCACTTGTTCTTTATATGACAAAGAAAACTTAAGCCTTCC
TGTATCAGGTCCCACTGAGTCATAAGATTGTGGCGACTCTTGGCTATAAAAACACAAATT
CTTTAACATTGCTGTGGTACAGTTTGTCAGTGACAGAGCCTTACTAAGTGCCTCTGAATT
GCTCTCCCTTTCACTAATTCTTACATCATCAGAGAGTTTACCCATATCAAACTTGAAATT
AAGGTTCCTTGACTTATAATGAGTGTACCTCCCCATAAGTGTATTCGCATTCATGATCAA
GAGTATGGACTTAAAACACTGAAAGTATTCATGGTTAAAGTATGTCCTTGTTGACACTGC
CTTTGTCAACTCTCCAATAGGACACTGTGACATATGTCCACAGTAAAAATACTTCTGCTT
CAATCTACTATTCTCATAGACAGCATTACAGAATTCTTCATAAAATTTACCTGGTAAGAT
ATCATGATCAAAGTCCTCAACCATGTGATTGGATAATTCACCCTTGATCAACCTAATGTA
AAACTTATTTGAGACAATCTCATCTAGATCATTTATTGATGGTTGGCCATCACCATTAGG
GCCTGAGCCTAGCTTGACAGGTTCCCTATACTGATCAACAATTTTTTCAACAGTCTCCTT
TAGCTGATCAAAATAATCGCTTGCACCTCCATCGAGCAAAATTTCGTCTAGGTCAGCCCC
ATCAGCATCACTTTTGAGCTGCCCAGATCCTAGAACCAAATTGCTCATTGCCTGCTGAAC
TTTGTACTCATAGTCCTGCTTGTTGAGAAGGTACTTTCCTTTCCTTGAGAAGACTTCAGT
GAGCTGCGACACGGCCAGTGCTGTGAGCTTATTGAAGTCATAGTTTAATATTCTAGAACC
ATCTGTGTATTTATTAACAACAACACTTTTGTTGCTGGCTAAATCCAAGGCTGTGGCACA
GCCACTGGTGATGAGAGGATCTTTGATTTCCCTTTTTACTTCCCTCTCCTTAAATAGTGA
ACCATTGTTAAAAGAGGATGTAAGAAGAGATAAATACTTCTTTGAAACACCAGGCCTTTT
ATAATCTGGTCCCTCGATACTTGTGCATCCATCTTTACTTAAAAACTTTTTTGCATTGTA
GACCATGTCATCCAATTCTTCCTCAGTGGCTGTGTCTGCAGGATTAGTGCTCACATGACC
AAATCTCACCTTTGGTTCCAGAAACTTCTCAAAACATTTTATCTGATCTGTCAATCTATC
TGGTGTTTCTTTCGTAATGAAGTGGCACATGTAGGAAACATTCAAAATGAACTTGAACCT
ATTAGTCATCATGCTCTTCACATCCTCAGATAAAACCAGATTCATTAATGTCCTTATTAA
CCTATAGAGCAGGAACTCAACATCAGTGATTAATTCTTCCCTTATTTTGTCAATGAGGTC
CTTATGATGATAATCTGATACATAAGCCATTACAAAGTACCTAAGATTTTGGAGGAGCTT
TTGAGAACGTTTACTGGGGTGAGCTAAAATTAAAACCAGGATCATCTTTGTCAGAGACCT
GATATTGTTCAACTGCCCTTCCAGCTCATTGCAATCTTCTATCCAAGAAATCATAGTGCT
TATTGTTGTTTGTAAAACCTCAGCTGAAAATATTGCTGGAAAATATCTTTTAGGATCAGC
ATAAAATGAGCACACCTCACCAACTTTGTTATCATTAATAGCATAGCACTTCGAGCACTC
CCCTGTCTTTTGATAAATCAGTTGTAATTCAGTGTTACCCAATGAAAACTCTTGACAATA
TGCTTCTTTGCATCTGACCACTTGATACCTTGCGGGTCCAAATTCATTCTGTCTCAGCTT
TACGGTAGAAGAAGTTTTCATAGAGTTCACCAAAGCGAGGCTCAATGAGGAAAGTCTCTC
TAAGTCAGTGGTTCCCAGTAGTTCCACATCCCCCATCACATAAGGGAATGTTTCTTCCTC
TGTTCTCTGATAACTGATTGTTGGGACAACTCCGGAGACATCAAAGTCCATAATCAAATC
ATAGTTAAGGCAGATCACCTCCATATCAATTTTATAGTGGTCCACACTGATCCCAACATC
CTTTAAAGCAGTGGTGGCCTTCAAAATGGTTTTCTGGAATATTGAATTGAGGATTTGATT
CTTACTCAAACACTGGGAGGACTGTGTGATTCTAGATCTTTCAGCCTGTTGCCTCCGCTC
AACCCATTTCTCGAGATCCCTCTTTGTTGACTCCAAAGAAACTAGTCTATCATTAACACT
TAAGAAGCAAGACCCCAACCACCCTTTTAAACACTTTTGTTTCATCAGGTCATGCTTACT
TGCAAGGAGAATTAGTGCATCAAAAATTAATAGAAGTTTCCTCCTTGTGTTCAATATCCT
CAAAGATTTTACTTTATTTAGGAATGATCTCCAGCATTGAACCTGACATTCTCCAGTTTG
GTTTTCCCTTTTTTCATTCCCCTCATCAACATTTGCATACAAAAATCTCAATATTGGTGA
TGCTCTCTTGAACTGGTAAATTAAGTGTTCGATATTGTCTTCTGCAACTACCTTATCAGC
GTACAAATTGTTAAGTTCATTAAGTAACTGGCTCTTATCAACCTTTAAAAACTGACCTTC
TATCTCTCCTTTCCTCAATCTGTTCCTAAACACTTGATACTCCTCTTCGATCTGCAGCTT
TACCTCATGAGCTGTTAATTTATTATTGATGCCTTGGTGGCATGAGGCAATCACTTCCTC
ATAATGATTAGAGCGATTGTCCATCAGAACATTTAAACTCTCCACCCCTGATAATCTACC
CGAAGTCATGGATAAAGATTCACAGAGTCTGCTATACTCTGACTCTTCAAAAAGTGAATT
ACTCTCCTGTGCATACTTTAAAAGTGAGAAGAGCGTATCCCTCAACTTATCATTGACCCA
GTCAGGTATTTGTTCATTGTAGAATGATGTTCTCCCGTCTATAAGTGGTATTAAATTGAT
GTCGACACTCTTCAGGTCTTCTTTCAGCTGCTCTAATTTTTTGAAGTCCTCAATGTACTT
CTGCTCAAAGTTAGCAGGAGATGATCTAACAAAACACTCCAGCAGTATTAGAACATTGCC
CGTCAGTTTGTAACCGTCCGGTACCACAAAACATAGTGAAGGTGTCAAGATTCCATGGTC
ATGGAGAATTCTTTCCACAGATTTGTCCTCACTGTTATGCTCGCAACCATTTGCGTTGCA
AGAATCAACCTCAATACAGAGGGACAAGAGTTTCAACCCTTCCATTAATAGCATCCTAGG
CTCTGTCTGCACAAGAAATGCTAACTTCTGTCTTGACAATCTCTCGTTGTCCACTAGGTA
TTTTGATACTAAGTCTTTGACACAGGCTATGTCTTCCTCCATCTCCATGTTTAGCTGCAG
GTATGATGTTCAGAACCCTCAGAACATGTGGTCTGCTAGAGCAACAGTTCACTATAGGAT
AGGGTCCCGTAGGGGCACAGAAGACACAAGAGGCAATTAAAGACAATTAAATTAGATAGC
CTTAATGCCTAGGATCCTCGGTGCG
>Scaffold_from_SRR1613397.fastqsanger_guided_by_NC_004297.1
CGCACAGTGGATCCTAGGCTATTGGATTGTTCTTTTTTGAGGCCTTGTGCGCTGTACTTC
TCCAAATGGGAAACAAGCAAGCCAAAGCCCCAGAATCAAAAGACAGTCCGAGAGCCAGCC
TGATCCCAGATGCCACACATCTAGGGCCACAGTTCTGTAAGAGCTGCTGGTTCGAAAACA
AGGGCCTGGTTGAGTGCAACAACCACTATCTGTGTCTCAACTGCCTCACCTTACTTCTAA
GTGTCAGCAACAGGTGTCCCATTTGCAAGATGCCTCTCCCCACAAAACTGAGACCATCAG
CCGCTCCAACAGCACCTCCAACCGGAGCAGCGGACAGCATCAGACCCCCACCCTACAGTC
CCTGAATCTCCCACCGACCCCCACCACTCCCATCCTCCCCCCGACACCCCCCGGGGGGAC
CCCCCGCCGGGGGCCCCCCCGGGGGAGCCAACCATCACCAAAAAACTACTCAATGTCTTC
GATGCATTCATCCTTCCTAGTCAGCTCCTCACATGTTCTGCCCTTCAATCTCAATTTACC
ACCACTTGATTGTACCATCACCTTTCCCCTTGACTTACTATAACAGAGAGCATAACCCTT
GAACTCCACCCAGTTGTCCACTGCCTCAAGAACCGCACTCAAGATCCCCTCACAACTCGG
CGCTGCAGCCCTAAGTGTGGAGACAATGTCCACCCCTGACCACTGCATCCTTAACCCCAG
CCTGTCTATCATCATATCACTCAATGCCCCAATCAGCAGGTCAGACGAAGTGTCCCCAAC
CTCTCTCACAAATATCTCAAGATCCTGGTCTTGTATAACAGGTGTAAAGGATGCCAATTT
CTTTCCACATTCCCACAAGCCTCCCCTATGCACAACCAGGGGGGTTGGTTCAGTGCAAGG
ACCCACCAATACAAAGTCATACTCCGTAAACTGCAACCTTTCCATATCAACAACAATCTC
AACAGGGGTCACATGCCCTAGTTGATTTGTGTCAATTAAAAACTCATTAATGATCTCGGT
GTCAACATACCATGCTGATTTGCCCTTGAAAGTAGGTCCTGACAAAACCAGTCTCCAACA
GTCTGACAAGACACACGGACTCACTGCACCTGAGTACATAACGGTTACATCATGTACTAG
ATACTTGGCCTGTTGATTCATTGAGCCAGTATACTCAAGGTGGATGGCAAAGCTTTCCTT
AAAACTAGCATCTTGACTTTTAACACGGAACCTCACTGTCTGACTCAGTTTTGCAGACCC
TGGAGGTAGTGAAGCTACGGCATCAAAGAAATCCTCCAATGAGTCAAACTTAGGATCAAC
TAAACCTGATGCGATCAATTGATTTTGATTGAATCTAGCTGGCTCAATATCAAAGTCTAT
CCAAGCATAACCCATCATCAGATCATGCTTAAACATTGGCCTTTCAACACCTTTGTGAAT
AACTTTCTCTACAAATGAAGAAAATGGACCCATTCTATGCAACCCTTCACCCTCTGGAAC
TGATGTCTTGTGTGGAAACCACGTGAAGGACCCCAATGTTCTTGTAGTCGCAACAAATGG
TCTCACGTAAGACTCAAAATAAATTTGCCTCATGAAATTGTCAACAGCATCACTAGTGCT
CACTACTCTTTCTTCCACCATGGGTTCATGTGTCCTACTGTGAGACAACCTCAATTCAGA
TGATAACACAATGTAATGTTCCTCTCTTTTCCATTTTACTATGTGTGAGACAAGAGACAA
GGCTTCACAGTTAACATCCAACGCTACACAGAGATCTAGAAATTTTATTCTGGGTGACCA
CTTCATTTTGGTTGACGCTAGATCGCTCATGAATGGTAATATGTGTTTCTCAAACACTGA
TGGGTACAGCCTTCTTAAAGAATGAATGATGTGATTCAAACCAACCCTATCCTCCAATAG
TTTTGATGCAGTTGGCTTTAAGGGAAAATAGTCACAAGGGTTATGTTTGAAAAAATCTAA
CACCTTAACTGTCTTAGGTTCCCCTAAGACCCATGCACCCAGTTCTATTGCAGTTGATAA
GGAGATGCACATATAATCCCATAACAAGGGTCTGAAATAACTGACCACACTTTCACTTCC
ACTTCCATTTCTAAGTTCTAGCGGAACTTGCCAATATTGAATGCCATTAGAATTTGTCAA
CAATTTGATTCCCTTGACATCAGAAATCAGAGACTGAATGGACTTAATATACAGATTCTC
TTTATTTGGTCCCCGAACACATTTGCTACCCAATGTTCTGCACAATCCTACAAAGCCAGA
TGCAATGGAACTTTGGAATGCAGATTTGTTGATAGCTTCAGACAGCAATTTTTGCGCACC
TCGAGTGAAAGTGGAAGACAACTTATTTTGGATTGTTTTGACAATGGTAGGAATCTTCTC
ATCATCTAGGTTCACAGCACCTGAATATATTATCTTTTGTCTCAACACCATTCTTAAAGG
ATGATGCGCAGCCAAGTTTAGCCAAGAATACTCAAGGTCAGACTCAGATGGGGGCTCAAC
ATCCAACAGCTCACAAAGATTTCTTAGTGATGAGAGGTGCTCACTAGACAAATAGTTTGT
TGTGAACTCTTCATGGAGTTGCCCAGTCTTCAACCTATTGTACAGTTTTCTTAACATAGA
TCTAATCTTGCTGCAAGCATTAGGAATCAATCCCTCTATTTGCCTCATAATCCTATAACT
ACGGTTGCCATCTACCCAGTCTCTAACATCTGTCTCGCAATTCAATAAGAATGGGTCAAT
AGGGTATCTTGCATATTGCAAAAGATTTAAGGTTCTTTTCTGTATTAGATTACATAAGTG
AACAGGGACACCATTCGCAACCGACTGATCAATGATTGTGTCAATTGTTTCTGCCAGTTG
GTGTGGCTCTTTACACTTTATATTGTGAAGAGCTGCTGCAACGAACTTTGTCAATAATGG
CACTTCATCTCCCCAAACAAAAAATCTAGATTTAAACTCTGCAACAAACCTGCCAATGAC
ACTTTTAGGGCTCACAAACTTATTGAGTTGATCACTCATATAATAGTGGAACTCTATTAG
AGTCCTAAATTCTTCTGGGTCTCTTTGCAAAAGCTCTGTGAGAGATTGATCAAAGAGAGA
AATCTGATCATCACTAGAGGTATAAGCATCTATCGTACCACCGCATATACAACTGATAGC
ATAATTAATGAACCTCTCTGAAATGAGGGCATAAAAATCTGATGTGTTGTGTAATATTCC
TTGACCCATGTCAAGTATTGAACTGATGTGAGAAGGCACTACACCGACTTGGAAATTAGA
GTAAAAGAAATCTTCTGTTATTGACTGTTTAGTTTTCTTCCTTAACCCTAGTTGGGCTTT
AATGAAAGACTTCATCATGGCTGTCACCACATTAAAAGGTATTTCCACCATTTTGTGCAT
ATGCCACATAAGTAGGGTTGAGAGATAGTCCCTCCCTTTTATGTCAGCTTGCAAGTCCTT
TGAGAGGAAAATTAAATTCTGTAAGACAGTCAAGAACAAAAATGGACACATCATTGGGCC
CCACTTACTATGATCCATGCTATAAGACACATGTGCCAATGAAACATTCAATTTCATGGA
AAGGATAGCATTTTCAAATTCCTTCTCGTTGTTCAGGCAACTCCCTGATAACTGTAGGCT
TATAGCTTCAAAGTAATCTTCTATAAGTCTAGTAAACATCTTTGTTCTAAGATCACCAAT
ATATAATTCTCTGTTACCACCCACTTGTTCTTTATATGACAAAGAAAACTTAAGCCTTCC
TGTATCAGGTCCCACTGAGTCATAAGATTGTGGCGACTCTTGGCTATAAAAACACAAATT
CTTTAACATTGCTGTGGTACAGTTTGTCAGTGACAGAGCCTTACTAAGTGCCTCTGAATT
GCTCTCCCTTTCACTAATTCTTACATCATCAGAGAGTTTACCCATATCAAACTTGAAATT
AAGGTTCCTTGACTTATAATGAGTGTACCTCCCCATAAGTGTATTCGCATTCATGATCAA
GAGTATGGACTTAAAACACTGAAAGTATTCATGGTTAAAGTATGTCCTTGTTGACACTGC
CTTTGTCAACTCTCCAATAGGACACTGTGACATATGTCCACAGTAAAAATACTTCTGCTT
CAATCTACTATTCTCATAGACAGCATTACAGAATTCTTCATAAAATTTACCTGGTAAGAT
ATCATGATCAAAGTCCTCAACCATGTGATTGGATAATTCACCCTTGATCAACCTAATGTA
AAACTTATTTGAGACAATCTCATCTAGATCATTTATTGATGGTTGGCCATCACCATTAGG
GCCTGAGCCTAGCTTGACAGGTTCCCTATACTGATCAACAATTTTTTCAACAGTCTCCTT
TAGCTGATCAAAATAATCGCTTGCACCTCCATCGAGCAAAATTTCGTCTAGGTCAGCCCC
ATCAGCATCACTTTTGAGCTGCCCAGATCCTAGAACCAAATTGCTCATTGCCTGCTGAAC
TTTGTACTCATAGTCCTGCTTGTTGAGAAGGTACTTTCCTTTCCTTGAGAAGACTTCAGT
GAGCTGCGACACGGCCAGTGCTGTGAGCTTATTGAAGTCATAGTTTAATATTCTAGAACC
ATCTGTGTATTTATTAACAACAACACTTTTGTTGCTGGCTAAATCCAAGGCTGTGGCACA
GCCACTGGTGATGAGAGGATCTTTGATTTCCCTTTTTACTTCCCTCTCCTTAAATAGTGA
ACCATTGTTAAAAGAGGATGTAAGAAGAGATAAATACTTCTTTGAAACACCAGGCCTTTT
ATAATCTGGTCCCTCGATACTTGTGCATCCATCTTTACTTAAAAACTTTTTTGCATTGTA
GACCATGTCATCCAATTCTTCCTCAGTGGCTGTGTCTGCAGGATTAGTGCTCACATGACC
AAATCTCACCTTTGGTTCCAGAAACTTCTCAAAACATTTTATCTGATCTGTCAATCTATC
TGGTGTTTCTTTCGTAATGAAGTGGCACATGTAGGAAACATTCAAAATGAACTTGAACCT
ATTAGTCATCATGCTCTTCACATCCTCAGATAAAACCAGATTCATTAATGTCCTTATTAA
CCTATAGAGCAGGAACTCAACATCAGTGATTAATTCTTCCCTTATTTTGTCAATGAGGTC
CTTATGATGATAATCTGATACATAAGCCATTACAAAGTACCTAAGATTTTGGAGGAGCTT
TTGAGAACGTTTACTGGGGTGAGCTAAAATTAAAACCAGGATCATCTTTGTCAGAGACCT
GATATTGTTCAACTGCCCTTCCAGCTCATTGCAATCTTCTATCCAAGAAATCATAGTGCT
TATTGTTGTTTGTAAAACCTCAGCTGAAAATATTGCTGGAAAATATCTTTTAGGATCAGC
ATAAAATGAGCACACCTCACCAACTTTGTTATCATTAATAGCATAGCACTTCGAGCACTC
CCCTGTCTTTTGATAAATCAGTTGTAATTCAGTGTTACCCAATGAAAACTCTTGACAATA
TGCTTCTTTGCATCTGACCACTTGATACCTTGCGGGTCCAAATTCATTCTGTCTCAGCTT
TACGGTAGAAGAAGTTTTCATAGAGTTCACCAAAGCGAGGCTCAATGAGGAAAGTCTCTC
TAAGTCAGTGGTTCCCAGTAGTTCCACATCCCCCATCACATAAGGGAATGTTTCTTCCTC
TGTTCTCTGATAACTGATTGTTGGGACAACTCCGGAGACATCAAAGTCCATAATCAAATC
ATAGCTGTTAAGGCAGATCACCTCCATATCAATTTTATAGTGGTCCACACTGATCCCAAC
ATCCTTTAAAGCAGTGGTGGCCTTCAAAATGGTTTTCTGGAATATTGAATTGAGGATTTG
ATTCTTACTCAAACACTGGGAGGACTGTGTGATTCTAGATCTTTCAGCCTGTTGCCTCCG
CTCAACCCATTTCTCGAGATCCCTCTTTGTTGACTCCAAAGAAACTAGTCTATCATTAAC
ACTTAAGAAGCAAGACCCCAACCACCCTTTTAAACACTTTTGTTTCATCAGGTCATGCTT
ACTTGCAAGGAGAATTAGTGCATCAAAAATTAATAGAAGTTTCCTCCTTGTGTTCAATAT
CCTCAAAGATTTTACTTTATTTAGGAATGATCTCCAGCATTGAACCTGACATTCTCCAAT
AGTTTGGTTTTCCCTTTTTTCATTCCCCTCATCAACATTTGCATACAAAAATCTCAATAT
TGGTGATGCTCTCTTGAACTGGTAAATTAAGTGTTCGATATTGTCTTCTGCAACTACCTT
ATCAGCGTACAAATTGTTAAGTTCATTAAGTAACTGGCTCTTATCAACCTTTAAAAACTG
ACCTTCTATCTCTCCTTTCCTCAATCTGTTCCTAAACACTTGATACTCCTCTTCGATCTG
CAGCTTTACCTCATGAGCTGTTAATTTATTATTGATGCCTTGGTGGCATGAGGCAATCAC
TTCCTCATAATGATTAGAGCGATTGTCCATCAGAACATTTAAACTCTCCACCCCTGATAA
TCTACCCGAAGTCATGGATAAAGATTCACAGAGTCTGCTATACTCTGACTCTTCAAAAAG
TGAATTACTCTCCTGTGCATACTTTAAAAGTGAGAAGAGCGTATCCCTCAACTTATCATT
GACCCAGTCAGGTATTTGTTCATTGTAGAATGATGTTCTCCCGTCTATAAGTGGTATTAA
ATTGATGTCGACACTCTTCAGGTCTTCTTTCAGCTGCTCTAATTTTTTGAAGTCCTCAAT
GTACTTCTGCTCAAAGTTAGCAGGAGATGATCTAACAAAACACTCCAGCAGTATTAGAAC
ATTGCCCGTCAGTTTGTAACCGTCCGGTACCACAAAACATAGTGAAGGTGTCAAGATTCC
ATGGTCATGGAGAATTCTTTCCACAGATTTGTCCTCACTGTTATGCTCGCAACCATTTGC
GTTGCAAGAATCAACCTCAATACAGAGGGACAAGAGTTTCAACCCTTCCATTAATAGCAT
CCTAGGCTCTGTCTGCACAAGAAATGCTAACTTCTGTCTTGACAATCTCTCGTTGTCCAC
TAGGTATTTTGATACTAAGTCTTTGACACAGGCTATGTCTTCCTCCATGTTTAGCTGCAG
GTATGATGTTCAGAACCCTCAGAACATGTGGTCTGCTAGAGCAACAGTTCACTATGGGAT
AGGGTCCCGTAGGGGCACAGAAGACACAAGAGGCAATTAAAGACAATTAAATTAGATAGC
CTTAATGCCTAGGATCCTCGGTG
>Scaffold_from_SRR1613398.fastqsanger_guided_by_NC_004297.1
CGCACCGGGGATCCTAGGCAATTTGGTTGTTCTTTTTTGAGGCCTTGTGCGCTGTACTTC
TCCAAATGGGAAACAAGCAAGCCAAAGCCCCAGAATCAAAAGACAGTCCGAGAGCCAGCC
TGATCCCAGATGCCACACATCTAGGACCACAGTTCTGTAAGAGCTGCTGGTTCGAAAACA
AGGGCCTGGTTGAGTGCAACAACCACTATCTGTGTCTCAACTGCCTCACCTTACTTCTAA
GTGTCAGCAACAGGTGTCCCATTTGCAAGATGCCTCTCCCCACAAAACTGAGACCATCAG
CCGCTCCAACAGCACCTCCAACCGGAGCAGCGGACAGCATCAGACCCCCACCCTACAGTC
CCTGAATCTCCCACCGACCCCCACCACTCCCATCCTCCCcccgacaccccccggggggac
cccccgccgggggcccccccgggggagccaaccatcaccaaaaaactactcaatgtcttc
gatgcattcatccttcctagtcagctcctcacatgttctgcccttcaatctcaatttacc
accacttgattgtaccatcacCTTTCCCCTTGACTTACTATAACAGAGAGCATAACCCTT
GAACTCCACCCAGTTGTCCACTGCCTCAAGAACCGCACTCAAGATCCCCTCACAACTCGG
CGCTGCAGCCCTAAGTGTGGAGACAATGTCCACCCCTGACCACTGCATCCTTAACCCCAG
CCTGTCTATCATCATATCACTCAATGCCCCAATCAGCAGGTCAGACGAAGTGTCCCCAAC
CTCTCTCACAAATATCTCAAGATCCTGGTCTTGTATAACAGGTGTAAAGGATGCCAATTT
CTTTCCACATTCCCACAAGCCTCCCCTATGCACAACCAGGGGGGTTGGTTCAGTGCAAGG
ACCCACCAATACAAAGTCATACTCCGTAAACTGCAACCTTTCCATATCAACAACAATCTC
AACAGGGGTCACATGCCCTAGTTGATTTGTGTCAATTAAAAACTCATTAATGATCTCGGT
GTCAACATACCATGCTGATTTGCCCTTGAAAGTAGGTCCTGACAAAACCAGTCTCCAACA
GTCTGACAAGACACACGGACTCACTGCACCTGAGTACATAACGGTTACATCATGTACTAG
ATACTTGGCCTGTTGATTCATTGAGCCAGTATACTCAAGGTGGATGGCAAAGCTTTCCTT
AAAACTAGCATCTTGACTTTTAACACGGAACCTCACTGTCTGACTCAGTTTTGCAGACCC
TGGAGGTAGTGAAGCTACGGCATCAAAGAAATCCTCCAATGAGTCAAACTTAGGATCAAC
TAAACCTGATGCGATCAATTGATTTTGATTGAATCTAGCTGGCTCAATATCAAAGTCTAT
CCAAGCATAACCCATCATCAGATCATGCTTAAACATTGGCCTTTCAACACCTTTGTGAAT
AACTTTCTCTACAAATGAAGAAAATGGACCCATTCTATGCAACCCTTCACCCTCTGGAAC
TGATGTCTTGTGTGGAAACCACGTGAAGGACCCCAATGTTCTTGTAGTCGCAACAAATGG
TCTCACGTAAGACTCAAAATAAATTTGCCTCATGAAATTGTCAACAGCATCACTAGTGCT
CACTACTCTTTCTTCCACCATGGGTTCATGTGTCCTACTGTGAGACAACCTCAATTCAGA
TGATAACACAATGTAATGTTCCTCTCTTTTCCATTTTACTATGTGTGAGACAAGAGACAA
GGCTTCACAGTTAACATCCAACGCTACACAGAGATCTAGAAATTTTATTCTGGGTGACCA
CTTCATTTTGGTTGACGCTAGATCGCTCATGAATGGTAATATGTGTTTCTCAAACACTGA
TGGGTACAGCCTTCTTAAAGAATGAATGATGTGATTCAAACCAACCCTATCCTCCAATAG
TTTTGATGCAGTTGGCTTTAAGGGAAAATAGTCACAAGGGTTATGTTTGAAAAAATCTAA
CACCTTAACTGTCTTAGGTTCCCCTAAGACCCATGCACCCAGTTCTATTGCAGTTGATAA
GGAGATGCACATATAATCCCATAACAAGGGTCTGAAATAACTGACCACACTTTCACTTCC
ACTTCCATTTCTAAGTTCTAGCGGAACTTGCCAATATTGAATGCCATTAGAATTTGTCAA
CAATTTGATTCCCTTGACATCAGAAATCAGAGACTGAATGGACTTAATATACAGATTCTC
TTTATTTGGTCCCCGAACACATTTGCTACCCAATGTTCTGCACAATCCTACAAAGCCAGA
TGCAATGGAACTTTGGAATGCAGATTTGTTGATAGCTTCAGACAGCAATTTTTGCGCACC
TCGAGTGAAAGTGGAAGACAACTTATTTTGGATTGTTTTGACAATGGTAGGAATCTTCTC
ATCATCTAGGTTCACAGCACCTGAATATATTATCTTTTGTCTCAACACCATTCTTAAAGG
ATGATGCGCAGCCAAGTTTAGCCAAGAATACTCAAGGTCAGACTCAGATGGGGGCTCAAC
ATCCAACAGCTCACAAAGATTTCTTAGTGATGAGAGGTGCTCACTAGACAAATAGTTTGT
TGTGAACTCTTCATGGAGTTGCCCAGTCTTCAACCTATTGTACAGTTTTCTTAACATAGA
TCTAATCTTGCTGCAAGCATTAGGAATCAATCCCTCTATTTGCCTCATAATCCTATAACT
ACGGTTGCCATCTACCCAGTCTCTAACATCTGTCTCGCAATTCAATAAGAATGGGTCAAT
AGGGTATCTTGCATATTGCAAAAGATTTAAGGTTCTTTTCTGTATTAGATTACATAAGTG
AACAGGGACACCATTCGCAACCGACTGATCAATGATTGTGTCAATTGTTTCTGCCAGTTG
GTGTGGCTCTTTACACTTTATATTGTGAAGAGCTGCTGCAACGAACTTTGTCAATAATGG
CACTTCATCTCCCCAAACAAAAAATCTAGATTTAAACTCTGCAACAAACCTGCCAATGAC
ACTTTTAGGGCTCACAAACTTATTGAGTTGATCACTCATATAATAGTGGAACTCTATTAG
AGTCCTAAATTCTTCTGGGTCTCTTTGCAAAAGCTCTGTGAGAGATTGATCAAAGAGAGA
AATCTGATCATCACTAGAGGTATAAGCATCTATCGTACCACCGCATATACAACTGATAGC
ATAATTAATGAACCTCTCTGAAATGAGGGCATAAAAATCTGATGTGTTGTGTAATATTCC
TTGACCCATGTCAAGTATTGAACTGATGTGAGAAGGCACTACACCGACTTGGAAATTAGA
GTAAAAGAAATCTTCTGTTATTGACTGTTTAGTTTTCTTCCTTAACCCTAGTTGGGCTTT
AATGAAAGACTTCATCATGGCTGTCACCACATTAAAAGGTATTTCCACCATTTTGTGCAT
ATGCCACATAAGTAGGGTTGAGAGATAGTCCCTCCCTTTTATGTCAGCTTGCAAGTCCTT
TGAGAGGAAAATTAAATTCTGTAAGACAGTCAAGAACAAAAATGGACACATCATTGGGCC
CCACTTACTATGATCCATGCTATAAGACACATGTGCCAATGAAACATTCAATTTCATGGA
AAGGATAGCATTTTCAAATTCCTTCTCGTTGTTCAGGCAACTCCCTGATAACTGTAGGCT
TATAGCTTCAAAGTAATCTTCTATAAGTCTAGTAAACATCTTTGTTCTAAGATCACCAAT
ATATAATTCTCTGTTACCACCCACTTGTTCTTTATATGACAAAGAAAACTTAAGCCTTCC
TGTATCAGGTCCCACTGAGTCATAAGATTGTGGCGACTCTTGGCTATAAAAACACAAATT
CTTTAACATTGCTGTGGTACAGTTTGTCAGTGACAGAGCCTTACTAAGTGCCTCTGAATT
GCTCTCCCTTTCACTAATTCTTACATCATCAGAGAGTTTACCCATATCAAACTTGAAATT
AAGGTTCCTTGACTTATAATGAGTGTACCTCCCCATAAGTGTATTCGCATTCATGATCAA
GAGTATGGACTTAAAACACTGAAAGTATTCATGGTTAAAGTATGTCCTTGTTGACACTGC
CTTTGTCAACTCTCCAATAGGACACTGTGACATATGTCCACAGTAAAAATACTTCTGCTT
CAATCTACTATTCTCATAGACAGCATTACAGAATTCTTCATAAAATTTACCTGGTAAGAT
ATCATGATCAAAGTCCTCAACCATGTGATTGGATAATTCACCCTTGATCAACCTAATGTA
AAACTTATTTGAGACAATCTCATCTAGATCATTTATTGATGGTTGGCCATCACCATTAGG
GCCTGAGCCTAGCTTGACAGGTTCCCTATACTGATCAACAATTTTTTCAACAGTCTCCTT
TAGCTGATCAAAATAATCGCTTGCACCTCCATCGAGCAAAATTTCGTCTAGGTCAGCCCC
ATCAGCATCACTTTTGAGCTGCCCAGATCCTAGAACCAAATTGCTCATTGCCTGCTGAAC
TTTGTACTCATAGTCCTGCTTGTTGAGAAGGTACTTTCCTTTCCTTGAGAAGACTTCAGT
GAGCTGCGACACGGCCAGTGCTGTGAGCTTATTGAAGTCATAGTTTAATATTCTAGAACC
ATCTGTGTATTTATTAACAACAACACTTTTGTTGCTGGCTAAATCCAAGGCTGTGGCACA
GCCACTGGTGATGAGAGGATCTTTGATTTCCCTTTTTACTTCCCTCTCCTTAAATAGTGA
ACCATTGTTAAAAGAGGATGTAAGAAGAGATAAATACTTCTTTGAAACACCAGGCCTTTT
ATAATCTGGTCCCTCGATACTTGTGCATCCATCTTTACTTAAAAACTTTTTTGCATTGTA
GACCATGTCATCCAATTCTTCCTCAGTGGCTGTGTCTGCAGGATTAGTGCTCACATGACC
AAATCTCACCTTTGGTTCCAGAAACTTCTCAAAACATTTTATCTGATCTGTCAATCTATC
TGGTGTTTCTTTCGTAATGAAGTGGCACATGTAGGAAACATTCAAAATGAACTTGAACCT
ATTAGTCATCATGCTCTTCACATCCTCAGATAAAACCAGATTCATTAATGTCCTTATTAA
CCTATAGAGCAGGAACTCAACATCAGTGATTAATTCTTCCCTTATTTTGTCAATGAGGTC
CTTATGATGATAATCTGATACATAAGCCATTACAAAGTACCTAAGATTTTGGAGGAGCTT
TTGAGAACGTTTACTGGGGTGAGCTAAAATTAAAACCAGGATCATCTTTGTCAGAGACCT
GATATTGTTCAACTGCCCTTCCAGCTCATTGCAATCTTCTATCCAAGAAATCATAGTGCT
TATTGTTGTTTGTAAAACCTCAGCTGAAAATATTGCTGGAAAATATCTTTTAGGATCAGC
ATAAAATGAGCACACCTCACCAACTTTGTTATCATTAATAGCATAGCACTTCGAGCACTC
CCCTGTCTTTTGATAAATCAGTTGTAATTCAGTGTTACCCAATGAAAACTCTTGACAATA
TGCTTCTTTGCATCTGACCACTTGATACCTTGCGGGTCCAAATTCATTCTGTCTCAGCTT
TACGGTAGAAGAAGTTTTCATAGAGTTCACCAAAGCGAGGCTCAATGAGGAAAGTCTCTC
TAAGTCAGTGGTTCCCAGTAGTTCCACATCCCCCATCACATAAGGGAATGTTTCTTCCTC
TGTTCTCTGATAACTGATTGTTGGGACAACTCCGGAGACATCAAAGTCCATAATCAAATC
ATAGTTAAGGCAGATCACCTCCATATCAATTTTATAGTGGTCCACACTGATCCCAACATC
CTTTAAAGCAGTGGTGGCCTTCAAAATGGTTTTCTGGAATATTGAATTGAGGATTTGATT
CTTACTCAAACACTGGGAGGACTGTGTGATTCTAGATCTTTCAGCCTGTTGCCTCCGCTC
AACCCATTTCTCGAGATCCCTCTTTGTTGACTCCAAAGAAACTAGTCTATCATTAACACT
TAAGAAGCAAGACCCCAACCACCCTTTTAAACACTTTTGTTTCATCAGGTCATGCTTACT
TGCAAGGAGAATTAGTGCATCAAAAATTAATAGAAGTTTCCTCCTTGTGTTCAATATCCT
CAAAGATTTTACTTTATTTAGGAATGATCTCCAGCATTGAACCTGACATTCTCCAGTTTG
GTTTTCCCTTTTTTCATTCCCCTCATCAACATTTGCATACAAAAATCTCAATATTGGTGA
TGCTCTCTTGAACTGGTAAATTAAGTGTTCGATATTGTCTTCTGCAACTACCTTATCAGC
GTACAAATTGTTAAGTTCATTAAGTAACTGGCTCTTATCAACCTTTAAAAACTGACCTTC
TATCTCTCCTTTCCTCAATCTGTTCCTAAACACTTGATACTCCTCTTCGATCTGCAGCTT
TACCTCATGAGCTGTTAATTTATTATTGATGCCTTGGTGGCATGAGGCAATCACTTCCTC
ATAATGATTAGAGCGATTGTCCATCAGAACATTTAAACTCTCCACCCCTGATAATCTACC
CGAAGTCATGGATAAAGATTCACAGAGTCTGCTATACTCTGACTCTTCAAAAAGTGAATT
ACTCTCCTGTGCATACTTTAAAAGTGAGAAGAGCGTATCCCTCAACTTATCATTGACCCA
GTCAGGTATTTGTTCATTGTAGAATGATGTTCTCCCGTCTATAAGTGGTATTAAATTGAT
GTCGACACTCTTCAGGTCTTCTTTCAGCTGCTCTAATTTTTTGAAGTCCTCAATGTACTT
CTGCTCAAAGTTAGCAGGAGATGATCTAACAAAACACTCCAGCAGTATTAGAACATTGCC
CGTCAGTTTGTAACCGTCCGGTACCACAAAACATAGTGAAGGTGTCAAGATTCCATGGTC
ATGGAGAATTCTTTCCACAGATTTGTCCTCACTGTTATGCTCGCAACCATTTGCGTTGCA
AGAATCAACCTCAATACAGAGGGACAAGAGTTTCAACCCTTCCATTAATAGCATCCTAGG
CTCTGTCTGCACAAGAAATGCTAACTTCTGTCTTGACAATCTCTCGTTGTCCACTAGGTA
TTTTGATACTAAGTCTTTGACACAGGCTATGTCTTCCTCCATCTCCATGTTTAGCTGCAG
GTATGATGTTCAGAACCCTCAGAACATGTGGTCTGCTAGAGCAACAGTTCACTATAGGAT
AGGGTCCCGTAGGGGCACAGAAGACACAAGAGGCAATTAAAGACAATTAAATTAGATAGC
CTTAATGCCTAGGATCCTCGGTGCG
>Scaffold_from_SRR1613399.fastqsanger_guided_by_NC_004297.1
CGCACAGTGGATCCTAGGCTATTGGATTGGctTTTTTTGAGGCCTTGTGCGCTGTACTTC
TCCAAATGGGAAACAAGCAAGCCAAAGCCCCAGAATCAAAAGACAGTCCGAGAGCCAGCC
TGATCCCAGATGCCACACATCTAGGGCCACAGTTCTGTAAGAGCTGCTGGTTCGAAAACA
AGGGCCTGGTTGAGTGCAACAACCACTATCTGTGTCTCAACTGCCTCACCTTACTTCTAA
GTGTCAGCAACAGGTGTCCCATTTGCAAGATGCCTCTCCCCACAAAACTGAGACCATCAG
CCGCTCCAACAGCACCTCCAACCGGAGCAGCGGACAGCATCAGACCCCCACCCTACAGTC
CCTGAATCTCCCACCGACCCCCACCACTCCCATCCTCCCCCCGACACCCCCCGGGGGGAC
CCCCCGCCGGGGGCCCCCCCGGGGGAGCCAACCATCACCAAAAAACTACTCAATGTCTTC
GATGCATTCATCCTTCCTAGTCAGCTCCTCACATGTTCTGCCCTTCAATCTCAATTTACC
ACCACTTGATTGTACCATCACCTTTCCCCTTGACTTACTATAACAGAGAGCATAACCCTT
GAACTCCACCCAGTTGTCCACTGCCTCAAGAACCGCACTCAAGATCCCCTCACAACTCGG
CGCTGCAGCCCTAAGTGTGGAGACAATGTCCACCCCTGACCACTGCATCCTTAACCCCAG
CCTGTCTATCATCATATCACTCAATGCCCCAATCAGCAGGTCAGACGAAGTGTCCCCAAC
CTCTCTCACAAATATCTCAAGATCCTGGTCTTGTATAACAGGTGTAAAGGATGCCAATTT
CTTTCCACATTCCCACAAGCCTCCCCTATGCACAACCAGGGGGGTTGGTTCAGTGCAAGG
ACCCACCAATACAAAGTCATACTCCGTAAACTGCAACCTTTCCATATCAACAACAATCTC
AACAGGGGTCACATGCCCTAGTTGATTTGTGTCAATTAAAAACTCATTAATGATCTCGGT
GTCAACATACCATGCTGATTTGCCCTTGAAAGTAGGTCCTGACAAAACCAGTCTCCAACA
GTCTGACAAGACACACGGACTCACTGCACCTGAGTACATAACGGTTACATCATGTACTAG
ATACTTGGCCTGTTGATTCATTGAGCCAGTATACTCAAGGTGGATGGCAAAGCTTTCCTT
AAAACTAGCATCTTGACTTTTAACACGGAACCTCACTGTCTGACTCAGTTTTGCAGACCC
TGGAGGTAGTGAAGCTACGGCATCAAAGAAATCCTCCAATGAGTCAAACTTAGGATCAAC
TAAACCTGATGCGATCAATTGATTTTGATTGAATCTAGCTGGCTCAATATCAAAGTCTAT
CCAAGCATAACCCATCATCAGATCATGCTTAAACATTGGCCTTTCAACACCTTTGTGAAT
AACTTTCTCTACAAATGAAGAAAATGGACCCATTCTATGCAACCCTTCACCCTCTGGAAC
TGATGTCTTGTGTGGAAACCACGTGAAGGACCCCAATGTTCTTGTAGTCGCAACAAATGG
TCTCACGTAAGACTCAAAATAAATTTGCCTCATGAAATTGTCAACAGCATCACTAGTGCT
CACTACTCTTTCTTCCACCATGGGTTCATGTGTCCTACTGTGAGACAACCTCAATTCAGA
TGATAACACAATGTAATGTTCCTCTCTTTTCCATTTTACTATGTGTGAGACAAGAGACAA
GGCTTCACAGTTAACATCCAACGCTACACAGAGATCTAGAAATTTTATTCTGGGTGACCA
CTTCATTTTGGTTGACGCTAGATCGCTCATGAATGGTAATATGTGTTTCTCAAACACTGA
TGGGTACAGCCTTCTTAAAGAATGAATGATGTGATTCAAACCAACCCTATCCTCCAATAG
TTTTGATGCAGTTGGCTTTAAGGGAAAATAGTCACAAGGGTTATGTTTGAAAAAATCTAA
CACCTTAACTGTCTTAGGTTCCCCTAAGACCCATGCACCCAGTTCTATTGCAGTTGATAA
GGAGATGCACATATAATCCCATAACAAGGGTCTGAAATAACTGACCACACTTTCACTTCC
ACTTCCATTTCTAAGTTCTAGCGGAACTTGCCAATATTGAATGCCATTAGAATTTGTCAA
CAATTTGATTCCCTTGACATCAGAAATCAGAGACTGAATGGACTTAATATACAGATTCTC
TTTATTTGGTCCCCGAACACATTTGCTACCCAATGTTCTGCACAATCCTACAAAGCCAGA
TGCAATGGAACTTTGGAATGCAGATTTGTTGATAGCTTCAGACAGCAATTTTTGCGCACC
TCGAGTGAAAGTGGAAGACAACTTATTTTGGATTGTTTTGACAATGGTAGGAATCTTCTC
ATCATCTAGGTTCACAGCACCTGAATATATTATCTTTTGTCTCAACACCATTCTTAAAGG
ATGATGCGCAGCCAAGTTTAGCCAAGAATACTCAAGGTCAGACTCAGATGGGGGCTCAAC
ATCCAACAGCTCACAAAGATTTCTTAGTGATGAGAGGTGCTCACTAGACAAATAGTTTGT
TGTGAACTCTTCATGGAGTTGCCCAGTCTTCAACCTATTGTACAGTTTTCTTAACATAGA
TCTAATCTTGCTGCAAGCATTAGGAATCAATCCCTCTATTTGCCTCATAATCCTATAACT
ACGGTTGCCATCTACCCAGTCTCTAACATCTGTCTCGCAATTCAATAAGAATGGGTCAAT
AGGGTATCTTGCATATTGCAAAAGATTTAAGGTTCTTTTCTGTATTAGATTACATAAGTG
AACAGGGACACCATTCGCAACCGACTGATCAATGATTGTGTCAATTGTTTCTGCCAGTTG
GTGTGGCTCTTTACACTTTATATTGTGAAGAGCTGCTGCAACGAACTTTGTCAATAATGG
CACTTCATCTCCCCAAACAAAAAATCTAGATTTAAACTCTGCAACAAACCTGCCAATGAC
ACTTTTAGGGCTCACAAACTTATTGAGTTGATCACTCATATAATAGTGGAACTCTATTAG
AGTCCTAAATTCTTCTGGGTCTCTTTGCAAAAGCTCTGTGAGAGATTGATCAAAGAGAGA
AATCTGATCATCACTAGAGGTATAAGCATCTATCGTACCACCGCATATACAACTGATAGC
ATAATTAATGAACCTCTCTGAAATGAGGGCATAAAAATCTGATGTGTTGTGTAATATTCC
TTGACCCATGTCAAGTATTGAACTGATGTGAGAAGGCACTACACCGACTTGGAAATTAGA
GTAAAAGAAATCTTCTGTTATTGACTGTTTAGTTTTCTTCCTTAACCCTAGTTGGGCTTT
AATGAAAGACTTCATCATGGCTGTCACCACATTAAAAGGTATTTCCACCATTTTGTGCAT
ATGCCACATAAGTAGGGTTGAGAGATAGTCCCTCCCTTTTATGTCAGCTTGCAAGTCCTT
TGAGAGGAAAATTAAATTCTGTAAGACAGTCAAGAACAAAAATGGACACATCATTGGGCC
CCACTTACTATGATCCATGCTATAAGACACATGTGCCAATGAAACATTCAATTTCATGGA
AAGGATAGCATTTTCAAATTCCTTCTCGTTGTTCAGGCAACTCCCTGATAACTGTAGGCT
TATAGCTTCAAAGTAATCTTCTATAAGTCTAGTAAACATCTTTGTTCTAAGATCACCAAT
ATATAATTCTCTGTTACCACCCACTTGTTCTTTATATGACAAAGAAAACTTAAGCCTTCC
TGTATCAGGTCCCACTGAGTCATAAGATTGTGGCGACTCTTGGCTATAAAAACACAAATT
CTTTAACATTGCTGTGGTACAGTTTGTCAGTGACAGAGCCTTACTAAGTGCCTCTGAATT
GCTCTCCCTTTCACTAATTCTTACATCATCAGAGAGTTTACCCATATCAAACTTGAAATT
AAGGTTCCTTGACTTATAATGAGTGTACCTCCCCATAAGTGTATTCGCATTCATGATCAA
GAGTATGGACTTAAAACACTGAAAGTATTCATGGTTAAAGTATGTCCTTGTTGACACTGC
CTTTGTCAACTCTCCAATAGGACACTGTGACATATGTCCACAGTAAAAATACTTCTGCTT
CAATCTACTATTCTCATAGACAGCATTACAGAATTCTTCATAAAATTTACCTGGTAAGAT
ATCATGATCAAAGTCCTCAACCATGTGATTGGATAATTCACCCTTGATCAACCTAATGTA
AAACTTATTTGAGACAATCTCATCTAGATCATTTATTGATGGTTGGCCATCACCATTAGG
GCCTGAGCCTAGCTTGACAGGTTCCCTATACTGATCAACAATTTTTTCAACAGTCTCCTT
TAGCTGATCAAAATAATCGCTTGCACCTCCATCGAGCAAAATTTCGTCTAGGTCAGCCCC
ATCAGCATCACTTTTGAGCTGCCCAGATCCTAGAACCAAATTGCTCATTGCCTGCTGAAC
TTTGTACTCATAGTCCTGCTTGTTGAGAAGGTACTTTCCTTTCCTTGAGAAGACTTCAGT
GAGCTGCGACACGGCCAGTGCTGTGAGCTTATTGAAGTCATAGTTTAATATTCTAGAACC
ATCTGTGTATTTATTAACAACAACACTTTTGTTGCTGGCTAAATCCAAGGCTGTGGCACA
GCCACTGGTGATGAGAGGATCTTTGATTTCCCTTTTTACTTCCCTCTCCTTAAATAGTGA
ACCATTGTTAAAAGAGGATGTAAGAAGAGATAAATACTTCTTTGAAACACCAGGCCTTTT
ATAATCTGGTCCCTCGATACTTGTGCATCCATCTTTACTTAAAAACTTTTTTGCATTGTA
GACCATGTCATCCAATTCTTCCTCAGTGGCTGTGTCTGCAGGATTAGTGCTCACATGACC
AAATCTCACCTTTGGTTCCAGAAACTTCTCAAAACATTTTATCTGATCTGTCAATCTATC
TGGTGTTTCTTTCGTAATGAAGTGGCACATGTAGGAAACATTCAAAATGAACTTGAACCT
ATTAGTCATCATGCTCTTCACATCCTCAGATAAAACCAGATTCATTAATGTCCTTATTAA
CCTATAGAGCAGGAACTCAACATCAGTGATTAATTCTTCCCTTATTTTGTCAATGAGGTC
CTTATGATGATAATCTGATACATAAGCCATTACAAAGTACCTAAGATTTTGGAGGAGCTT
TTGAGAACGTTTACTGGGGTGAGCTAAAATTAAAACCAGGATCATCTTTGTCAGAGACCT
GATATTGTTCAACTGCCCTTCCAGCTCATTGCAATCTTCTATCCAAGAAATCATAGTGCT
TATTGTTGTTTGTAAAACCTCAGCTGAAAATATTGCTGGAAAATATCTTTTAGGATCAGC
ATAAAATGAGCACACCTCACCAACTTTGTTATCATTAATAGCATAGCACTTCGAGCACTC
CCCTGTCTTTTGATAAATCAGTTGTAATTCAGTGTTACCCAATGAAAACTCTTGACAATA
TGCTTCTTTGCATCTGACCACTTGATACCTTGCGGGTCCAAATTCATTCTGTCTCAGCTT
TACGGTAGAAGAAGTTTTCATAGAGTTCACCAAAGCGAGGCTCAATGAGGAAAGTCTCTC
TAAGTCAGTGGTTCCCAGTAGTTCCACATCCCCCATCACATAAGGGAATGTTTCTTCCTC
TGTTCTCTGATAACTGATTGTTGGGACAACTCCGGAGACATCAAAGTCCATAATCAAATC
ATAGTTAAGGCAGATCACCTCCATATCAATTTTATAGTGGTCCACACTGATCCCAACATC
CTTTAAAGCAGTGGTGGCCTTCAAAATGGTTTTCTGGAATATTGAATTGAGGATTTGATT
CTTACTCAAACACTGGGAGGACTGTGTGATTCTAGATCTTTCAGCCTGTTGCCTCCGCTC
AACCCATTTCTCGAGATCCCTCTTTGTTGACTCCAAAGAAACTAGTCTATCATTAACACT
TAAGAAGCAAGACCCCAACCACCCTTTTAAACACTTTTGTTTCATCAGGTCATGCTTACT
TGCAAGGAGAATTAGTGCATCAAAAATTAATAGAAGTTTCCTCCTTGTGTTCAATATCCT
CAAAGATTTTACTTTATTTAGGAATGATCTCCAGCATTGAACCTGACATTCTCCACCAAT
AGTTTGGTTTTCCCTTTTTTCATTCCCCTCATCAACATTTGCATACAAAAATCTCAATAT
TGGTGATGCTCTCTTGAACTGGTAAATTAAGTGTTCGATATTGTCTTCTGCAACTACCTT
ATCAGCGTACAAATTGTTAAGTTCATTAAGTAACTGGCTCTTATCAACCTTTAAAAACTG
ACCTTCTATCTCTCCTTTCCTCAATCTGTTCCTAAACACTTGATACTCCTCTTCGATCTG
CAGCTTTACCTCATGAGCTTTATTATTGATGCCTTGGTGGCATGAGGCAATCACTTCCTC
ATAATGATTAGAGCGATTGTCCATCAGAACATTTAAACTCTCCACCCCTGATAATCTACC
CGAAGTCATGGATAAAGATTCACAGAGTCTGCTATACTCTGACTCTTCAAAAAGTGAATT
ACTCTCCTGTGCATACTTTAAAAGTGAGAAGAGCGTATCCCTCAACTTATCATTGACCCA
GTCAGGTATTTGTTCATTGTAGAATGATGTTCTCCCGTCTATAAGTGGTATTAAATTGAT
GTCGACACTCTTCAGGTCTTCTTTCAGCTGCTCTAATTTTTTGAAGTCCTCAATGTACTT
CTGCTCAAAGTTAGCAGGAGATGATCTAACAAAACACTCCAGCAGTATTAGAACATTGCC
CGTCAGTTTGTAACCGTCCGGTACCACAAAACATAGTGAAGGTGTCAAGATTCCATGGTC
ATGGAGAATTCTTTCCACAGATTTGTCCTCACTGTTATGCTCGCAACCATTTGCGTTGCA
AGAATCAACCTCAATACAGAGGGACAAGAGTTTCAACCCTTCCATTAATAGCATCCTAGG
CTCTGTCTGCACAAGAAATGCTAACTTCTGTCTTGACAATCTCTCTCTCTCGTTGTCCAC
TAGGTATTTTGATACTAAGTCTTTGACACAGGCTATGTCTTCCTCCATGTTTAGCTGCAG
GTATGATGTTCAGAACCCTCAGAACATGTGGTCTGCTAGAGCAACAGTTCACTATAGGAT
AGGGTCCCGTAGGGGCACAGAAGACACAAGAGGCAATTAAAGACAATTAAATTAGATAGC
CTTAATGCCTAGGATCCTCGGTGC
>Scaffold_from_SRR1613400.fastqsanger_guided_by_NC_004297.1
cgcaccggggatcctaggcaatttggttgtctTTTTTTGAGGCCTTGTGCGCTGAACTCC
TCCAAATGGGAAACAAACAAGCCAAGGCCCCAGAACCAAAGGATAGTCCGAGAGCCAGCC
TGATCCCAGATGCTACACATCTAGGGCCACAGTTCTGTAAGAGCTGCTGGTTCGAAAACA
AGGGCCTGGTTGAGTGCAACAACCACTATCTGTGCCTCAACTGCCTCACCTTACTCTTAA
GTGTCAGCAACAGGTGCCCCATTTGCAAGATGCCTCTCCCCACAAAACTGAGACCATCAG
CCGCTCCGACAGCACCCCCAGCCGGAGCAGTGGACAGCACCAGACCTCCACCCTACAGTC
CCTGAACATCCCACCGACCCTCACCACTCCTACCCTCCCCCCGACACCCCCCGGGGGGAC
CCCCCGCCGGGGGCCCCCCCGGGGGAGCCAACCATCACCAGGAGACTACTCAATGTCTTC
GATGCATTCATCCTTCCTAGTCAACTCCTCACATGTTCTGCCCTTCAGTCTCAATTTACC
ACCACTTGACTGCACCATCACCTTCCCCTTTGACTTACTATAACAGAGAGCATAACCTTT
GAACTCCACCCAGTTGTCCACTGCCTCAAGAACCGCACTCAAGATCCCCTCGCAGTTCGG
CGCTGCAGCCCTAAGTGTGGAGACAATGTCCACCCCTGACCACTGCACCCTTAACCCCAG
CCTGTCTATCATCATATCACTCAATGCCCCAATCAGCAGGTCAGACGAAGTGTCCCCAAC
CTCTCTCACAAATACTTCAAGATCCTGGTCTTGTATAACAGGTGTAAAGGACGCCAATTT
CTTTCCACATTCCCACAAGCCTCCCCTATGTACAACCAGAGGGGCTGGTTCAGTGCAAGG
ACCCACCAATACAAAGTCATACTCCGTAAACTGCAGCTTTTCCACATCAACAACAATCTC
AACAGGGGTCACATGCCCTAGTTGATTTGTGTCAATTAAAAACTCATTAATGATCTCGGT
GTCAACATACCATGCTGATTTGCCCTTGAAAGTAGGTCCTGACAAAACCAGTCTCCAACA
GTCTGACAAGACACACGGACTCACTGCACCTGAGTACATAACGGTCACATCATGTACTAA
ATACTTAGCTTGTTGATTCATTGAGCCAACATACTCAAGGTGGATGGCAAAACTTTCCTT
AAAACTAGCATCTTGACTCTTAACACGGAACCTCACTGTCTGACTCAGTTTTGCAGACCC
TGGAGGTAGTGAAGCTACGGCATCAAAGAAATCCTCCAATGAGTCAAATTTAGGATCAAC
TAAACCTGATGCGATCAGTTGATTTTGATTGAATCTAGCTGGCTCAATATCAAAGTCTAT
CCAAGCATAACCCATCATCAGATCATGCTTAAACATTGGCCTTTCAATACCTTTGTGAAT
AACTTTCTCTACAAATGAAGAGAATGGACCCATTCTATGCAACCCCTCACCCTCTGGAAC
TGATGTCTTGTGTGGAAACCACGTGAAGGACCCCAATGTTCTTGTAGTCGCAACAAATGG
TCTCACATAAGACTCAAAATAAATCTGCCTCATGAAATTGTCAACAGCATCACTAGTGCT
CACCACTCTTTCCTCCACCATGGGTTCATGTGTCCTACTGTGAGACAGCCTCAATTCAGA
TGATAACACAATGTAATGTTCCTCTCTTTTCCATTTCACAATATGTGAGACAAGAGATAA
GGCTTCACAGTTAACATCCAACGCAACACAGAGATCTAGGAATTTTATTCTAGGTGACCA
CTTCATTTTGGTTGACGCTAGATCACTCATGAATGGCAATATGTGCTTCTCAAACACCGA
TGGGTACAGCCTTCTCAAAGAATGAATGATGTGATTCAAACCAACCCTATCCTCTAATAG
TTTTGATGCAGTTGGCTTTAAGGGAAAATAGTCACAAGGGTTATGCTTGAAAAAATCCAA
TACCTTAACTGTCTTAGGTTCCCCTAAGACCCATGCACCCAACTCTATTGCAGTTGATAA
GGAGATGCACATATAATCCCATAACAAGGGTCTGAAATAACTGACCACACTTTCACTTCC
ACTCCCATCTCTAAGTTCTAGCGGAACCCGCCAATACTGAATGCCATTAGAATTTGTCAA
TAATTTGATTCCCTTGACATCAGAAATCAGAGACTGAATGGACTTAATATACAGATTCTC
CTTATTTGGTCCCCGAACACATTTGCTACCCAATGTTCTGCATAACCCCACAAAGCCAGA
TGCAATGGAGCTCTGGAATGCAGACTTGTTGATAGCTTCAGATAGCAATTTCTGCGCACC
TCGAGTGAAAGTGGAAGACAACTTATTTTGGATTGTTTTGACAATGGTAGGAATCTTCTC
ATCATCTAGGTTCACAGCACCTGAGTATATTATCTTTTGTCTCAACACCATTCTTAAAGG
ATGATGCGCAGCCAGATTTAACCAAGAATACTCAAGGTCAGACTCTGATGGGGGCTCAAC
ATCCAGCAGCTCACAAAGATTTCTTAGTGAAGAAAGGTGCTCACTAGACAGATAGTTTGT
TGTAAACTCTTCATGGAGTTGCCCAGTCTTCAACTTATTGTATAGCTTTCTCAACATAGA
TCTAATCTTGCTGCAAGCACTAGGAATCAATCCCTCTATTTGCCTCATAATTCTATAACT
ACGGTTGCCATCTACCCAGTCTCTGACATCTGTCTCGCAATTCAATAAGAATGGGTCAAT
AGGGTATCTTGCATATTGTAATAGACTTAAGGTTCTTTTTTGTATTAAGTTGCATAAGTG
AACAGGGACACCATTTGCAACCGACTGATCAATGATTGTGTCAATTGTTTCTGCCAGTTG
ATGTGGTTCTTTACACTTTATATTGTGAAGAGCTGCTGCAACGAACTTTGTCAATAACGG
CACTTCATCTCCCCAAACAAAGAATCTAGATTTAAACTCTGCAACAAACCTACCAATGAC
ACTCTTAGGACTCACAAACTTATTGAGTTGATCACTCATATAATAGTGGAACTCTAATAG
AGTCCTAAATTCTTCTGGGTCTCTTTGCAAAAGTTCTGTGAGAGATTGATCAAAGAGAGA
AATTTGATCATCACTAGAGGTATAAGCATCTATCGTACCACCACATATGCAACTGATAGC
ATAATTAATGAACCTCTCTGAAATGAGGGCATAAAAGTCTGATGTGTTATGTAATATTCC
TTGACCCATGTCAAGAATTGAACTGATGTGAGAAGGCACCACACCGACCTGGAAATTAGA
GTAAAAGAAATCTTCTGTTATTGACTGTTTAGTTTTCTTCCTTAACCCTAGTTGAGCTTT
AATGAAGGACTTCATCATAGCTGTCACCACATTAAAAGGTATTTCCACCATTTTATGCAT
ATGCCACATAAGTAGGGTTGAGAGATAGTCCCTCCCTTTAATGTCAGCTTGCAGGTCCTT
TGAAAGGAAAATTAAATTCTGCAAGACAGTCAAGAATAAAAATGGACACATCATTGGGCC
CCACTTACTATGATCCATGCTATAGGACACATGTGCCAATGAAACATTCAATTTCATGGA
AAGGATAGCATTTTCAAATTCCTTCTCGTTGTTCAGGCAACTCCCTGATAACTGTAGGCT
TATAGCTTCAAAGTAATCTTCTATAAGTCTAGTGAACATCTTTGTCCTAAGATCACCAAT
GTATAATTCTCTATTGCCACCCACTTGTTCTTTATATGACAAAGAAAACTTAAGCCTTCC
TGTGTCAGGTCCTACTGAGTCATAAGATTGTGGCGACTCCTGGCTATAGAAACATAAATT
CTTTAACATTGCTGTGGTACAGTTTGTCAGTGACAGAGCCTTACTAAGTGCTTCTGAATT
GCTTTCCCTTTCACTAATTCTTACATCATCAGAGAGCTTGCCCATGTCAAACTTAAAATT
AAGGTTCCTTGACTTGTAATGAGTATACCTCCCCATAAGTGTATTCGCATTCATGATCAA
GAGTATGGACTTAAAACACTGAAAGTACTCATGGTCAAAGTATGTCCTTGTTGACACTGC
CTTTGTCAACTCTCCAATAGGACACTGTGACATATGTCCACAGTAAAAATACTTCTCTTT
CAATCTACTATTCTCATAGACAGCATTACAGAAATCTTCATAAAATTTACCTGGTAAGAT
ATCATGGTCAAAGTCCTCAATCATGTGATTGGACAATTCACCCTTGATCAACCTAATGTA
AAATTTATTTGAGACAATCTCATCTAAATCATTTATTGATGGTTGGCCATCACCATTAAG
GCCTGAGCCTAGCTTGACTGGTTCCCTATACTGATCAATAATTTTTTCAACAGCCCCCTT
CAGCTGATCAAAATAATCACTTGCACCTCCATCGAGTAAAATTTCGTCTAGGTCAGCCCC
ATCAGCATCACTTTTAGGCTGCCCAGATCCCAGAACCAAACTGCTCATTGCCTGCTGAAC
TTTGTATTCATAGTCTTGCTTGTTGAGAAGGTACTTTCCTTTTCTTGAGAAGACTTCAGT
GAGCTGCGATACGGCCAGTGCTGTGAGCTTGTTGAAGTCATAGTTTAATATTCTAGAACC
ATCTGTGTATTTATTAACAACAACACTTTTGTTGCTGGCTAAATCCAAGGCTGTAGCACA
GCCACTGGTGATGAGAGGATCCTTGATTTCCCTTTTTACTTCTCTCTCCTTAAATAGTGA
ACCATTGTTAAAAGAGGACGTAAGAAGAGATAAATACTTCTTTGAAACACCAGGTCTTTT
ATAGTCTGGTCCCTCGACACTTGTGCATCCATCTTTACTTAAAAACTTTTTTGCATTGTA
GACCATGTCATCCAATTCTTCCTCAGTGGCTGTGTCTGCAGGATTAACGCTCACATGACC
AAATCTCACCTTTGGTTCCAGAAACTTCTCAAAACATTTTATCTGATCTGTCAATCTATC
TGGTGTTTCTTTTGTAATGAAGTGGCACATGTAGGAAACATTCAAAATGAACTTGAACCT
ATTAGTCATCATGCTCTTCACATCCTCAGATAAAACCAAATTTATTAATGTCCTTATTAA
CCTATAGAGAAGGAACTCAACATCAGTGATCAACTCTTCCCTTATTTTGTCAATGAGATC
CTTATGATGATAATCTGACACATAAGCCATTATAAAGTACCTAAGATTTTGGAGGAGCTT
TTGAGAGCGTTTACTGGGGTGAGCTAAAATTAAAACCAGGATCATCTTTGTCAAAGATCT
GATATTATTCAACTGCCCTTCCAGCTCACTGCAATCTTCTATCCAAGAAATCATTGTGCT
TATTGTTGTTTGTAAAACCTCAGCTGAAAATATTGCTGGAAAATATCTTTTAGGGTCAGC
ATAAAATGAGCATATCTCACCAACTTTGTTATCATTAATAGCATAGCACTTCGAGCACTC
CCCTGTCTTTTGATAAATCAATTGTAATTCGGTGTTGCTCAATGAAAACTCTTGACAGTA
CACTTCTTTGCATCTGACCACTTGATACCTTGCGGGTCCAAACTCATTTTGTCTCAACTT
TACAGTAGAAGAAGTTTTCATAGAGTTCACCAAAGCGAGGCTCAATGAAGAAAGTCTCTC
TAAATCAGTGGTTCCCAATAGTTCCACATCCCCCATCACATAAGGGAATGTTTCTTCCTC
CGTTCTCTGATAACTGATTGTGGGAACAACTCCGGAGACATCAAAGTCCATAATCACATC
GTAACTGTTAAGGCAAATCACCTCCATATCAATTTTATAGTGGTCCACACTGATTCCAAC
ATCCTTTAAAATAGTGGTAGCCTTCAGAATGGTTTTCTGGAATATTGAATTGAGGATTTG
ATTCTTACTCAAACACTGGGAGGACTGTGTGATTTTAGACCTTTCAGCCTGTTGCCTCCG
CTCAACCCATTTCTCGAGATCTCTTTTTGTTGACTCCAAAGAAACTAGCCTATCATTAAC
ACTTAAGAAGCAAGACCCCAACCACCCCTTTAAACATCTTTGCTTCATTAAGTCATGTTT
ACTTGCAAGGAGAATTAGTGCATCAAAAATTAATAGAAGTTTCCTCCTTGTGTTCAATAT
CCTCAAAGATTTTACTTTATTTAGGAATGATCTCCAGCATTGGACCTGACATTCTCCAGT
AGTTTGGTTTTCCCCTTTTTCATTCCTCTTTTCAATATTTGCATACAAAAATCTTAATAT
TGGCGATGCTCTCTTGAACTCATAAATTAAGTGCTCGGTACTGTCTTCTGCAGCTACCTT
ATCAGCGTACAGATTGTTAAGTTCATTAAGCAACTGGCTCTTATCAACCTTTAAAAACTG
ACCTTCTATCTCTCCTTTCCTCAATCTGTTCCTAAACACTTGATACTCCTCTTCGATCTG
CAGCTTTACTTCATGAGCTGTTAACTTATTATTGATGCCTTGGTGGCATGAGGCAACTAC
TTCCTCGTAATGATTAGAGCGATTGTCCATCAGAACATTTAAACTTTCCACCCCTGATAA
TCTACCCGAAGTCATGGATAAAGATTCACAGAGTCTGCTATACTCTGACTCTTCAAAAAG
TGAATTACTCTCCTGCGCATACTTTAAAAGTGAGAAGAGCGTATCCCTCAGCTTATCATT
GACCCAGTCAGGTATTTGTTCATTATAGAATGATGTTCTCCCGTCTATAAGTGGTATTAA
GTTGATGTCGACACTCTTCAAGTCTTCTTTCAGCTGCTCCAATTTTTTGAAGTCCTCAAT
GTACTTTTGCTCAAAATTAGCAGGAGATGATCTAACAAAACACTCCAGCAGTATTAGAAC
ATTGCCCGTCAGTTTGTAACCATCCGGTACCACAAAGCATAGTGAAGGTGTCAAGATTCC
ATGATCATGGAGAATTCTTTCCACAGATTTGTCCTCACTATTATGCTCACACCCATTTGC
GCTGCAGGAGTCAATCTCAATACAGAGGGACAAGAGTTTCAACCCTTCCATTAATAGCAT
CCTGGGCTCTGTCTGCACAAGAAATGCTAACTTCTGTCTTGACAATCTCTCGTTGTCCGC
TAGGTACTTTGACACCAAATCTTTGACACAGGCTATGTCTTCCTCCATGTTTAGCTGCAG
GTATGATGGTCAGATCCCTCAGAACATGTGGCTTGCTAGGGCAACAGTTCACTATAGAAT
GAGGTCCCGTAGAGGGCACAGAAGACACAAGAGTCAATTAAAGGCAATTAAATTAGATAG
CCTTAATGCCTAGGATCCTC
>Scaffold_from_SRR1613402.fastqsanger_guided_by_NC_004297.1
cgcaCCGGGGATCCTAGGCAATTTGGTTGTTCTTTTTTGAGACCTTGTGCGCTGAACTCC
TCCAAATGGGAAACAAACAAGCCAAGGTCCCAGAATCAAAAGACAGTCCGAGGGCCAGTC
TGATCCCAGACGCCACACACCTAGGGCCACAGTTCTGCAAGAGCTGCTGGTTCGAGAACA
AGGGCCTGGTCGAGTGCAACAATCACTACCTGTGCCTCAATTGTCTAACCCTACTCCTAG
GTGTCAGCAGCAGGTGTCCCATCTGCAAGATGCCCCTCCCCACAAGACTGAGACCATCAG
CCACCCCAACGGCGCCTCCAGCCGGAGCAGGAGACAACACCAGACCCCCACCCTACAGTC
CCTGAACATCCCACCGACTACAGTCCCTGAAatcctccccccgacaccccccggggggac
cccccgccgggggcccccccgggggagccaaccatcaccaaaaaactactcaatgtcttc
gatgcattcatccttcctAGTCAACTCCTCGCATGTTCTGCCCTTCAGTCTTAATTTACC
ACTACTTGACTGTACCATCACCTTCCCCCTTGATTTGCTGTAGCAGAGAGCATAGCCCTT
GAATTCCACCCAATTGTCTACCACCTCAAGAACCGCACTCAGGACCTCCGCATTACCTGG
TGCTGCAGCCCTCAACGTGGAGACAATGTCCACCCCTGACCATTGCATTCTCAACCCCAG
CCTGTCTGTAATCATGTCACTTAACGCCCTGATCAACAGATCAGACGAAGTGTCTCCAAC
TTCTCTCACAAACATCTCAAGATCCTGATCCTGTATAACAGGTGTGAAAGATGCCAATTT
CTTTTCACATTCCCACAGGCCTCCCCTACGCACAACTAGAGGAACTGGTTCAGCACAAGG
GCCCACCAATACAAAGTCATACTCCGCAAACTGCAGCTTTTCCATATCAACAACAACCTC
AACAGGAGTCACATGCCCTAGTTGATTTGTGTCAACTAAAAACTCGTTAATGACCTCAGT
ATCAACATACCACACTGGTTTGCCCTTAAAAGTGGATCCTGACAAAACCAACCTCCAACA
GTCCGACAAGACACATGGGCTCACTGCACCAGAGTACATGGCAGTCACATCATGCACTAA
ATATTTGGCCTGTTGATTCATTGATCCAATGTAGTCAAGGTGAATAGCAAAACTCTCTCT
AAAACTAGCATCCTGACTCTTGATGCGGAATCTCACTGTCTGACTTAGTTTTGCAGACCC
TGTAGGTAATGACGCAACAGCATCGAAGAAATCCTCCAATGAATCAAACTTGGAATCAAC
CAAACCTGATGCAATCAATTGATTCTGATTAAACCTAGCTGGTTCAATGTCAAAGTCTAT
CCAGGCATAACCCATCATCAGATCATGTTTGAACATTGGTCTCTCAACACCTTTGTGAAT
GACTTTCTCTACGAATGAAGAAAATGGTCCCAATCTATGCAACCCCTCACCCTCTGGAAT
CGAAGTCCTATGTGGAAACCATGTAAAAGACCCTAACGTTCTTGTGGTTGCAACAAATGG
TCTCACGTAGGACTCAAAATAGATTTGCCTCATGAAATTGTCAACAGCATCACTAGTACT
TACCACTCTTTCCTCCACCATGGGTTCATGTGTTCTAGTGTGAGAAAACCTTAATTCAGA
TGATAACACAATGTAATGCTCCTCTCTTTTCCATTTTACTATGTGTGAAACAAGAGATAG
AGCTTCACAGTTAACATCTAATGCAACACAGAGGTCCAGAAATTTTATCCTGGGTGACCA
CTTCATTTTGGTTGATGCTAAATCGCTCATGAATGGTAATATGTGTTTCTCAAACACAGA
TGGGTACAGCCTTCTCAAAGAATGAATGATATGATTCAACCCAACCCTGTCTTCTAACAA
CTTTGATGCAGTTGGCTTCAGCGGAAAATAGTCACAAGGATTGTGCTTGAAAAAATCCAA
TGCCTTAGTTGTCTTCGGCTCACCCAGAACCCATGCACCCAGTTCTATTGCAGTCGATAG
AGAGATGCACATATAGTCCCATAATAAGGGTCTAAAGTAACTAACCACACTTTCATTTTT
ATTTCTGAGGTCTAAAGGAACTCGCCAATATTGAACACCAATGGAATTTGTCAACAATTC
GATCCCTTGAGTGCCAGTGATCAGTGACTGAATGGACTTGATATACAGATTCTCTTTATT
TGGCCCCCGAACACGAACACATTTACTACCCAAAGTTCTGCACAAACCCACAAAGCCAGA
CGCAATAGAGCTTTGAAATGCAGATTTATTGATGGCTTCAGATAACAATTTCTGTGCACC
TCGAGTGAAAGTGGAAGATAGTTTATTCTGGATTGTCTTGACAATAGTGGGAATTTTCTC
ATCATCTAGGTTCACAGCACCTGAATATATGATCTTTTGCCTTAATACCATCCTTAGAGG
GTGATGTGCAGCCAAATTCAACCAAGAATACTCAAGATCAGACTCAGATGGGGGTTCCAC
ACCTAACAGCTCACAGAGATTTTTCAGTGAAGAGAGGTGCTCACTAGACAGGTAGTTTGT
TGTGAACTCCTCATGGAGCTGCCCAGTCTTCAACCTGTTGTACAACCTCCTTAACATAGA
TCTAATCTTGCTGCAAGCGTCAGGAATTAACCCCTCTATCTGCCTCATAATCCTGTAACT
GCGGTTACCATCCACCCAATCTCTGACATCTGTCTCGCAATTCAATAGGAATGGATCAAT
GGGGTATCTGGCATACTGCAAAAGACTTAAGGTTCTTATTTGTATTAGATTACACAGGTG
AACAGGGACACCATTCGCAACTGACTGATCAACAATTGTGTCGATTGTCTCTGCCAATTG
GTGTGGCTCCTTACATTTTATATTGTGAAGAGCTGCTGCAACAAACTTTGTTAACAATGG
CACCTCATCTCCCCAAACAAAGAATCTAGATTTGAATTCTGCAACAAATCTGCCAATGAC
ACTTTTAGGACTCACAAATTTATTGAGTTGATCACTCATGTAATAATGGAATTCTATTAA
AGCCCTGAATTCTTCTGGGTCTCGGTGCAACAATTCTGTCAGAGTTTGATCAAAAAGGGA
GATTTGATCATCACTAGAGGTATAAGCATCTATTGTGCCACCACATATACAACTAATGGC
ATAATTAATAAACCTCTCTGTAATGAGGGCGTAAAAATCTGATGTGTTGTGTAAAATTCC
TTGGCCCATGTCAAGTATTGAACTAATATGAGAGGGTACTACACCGATTTGGAAATTGGA
GTAAAAGAAATCTTCTGTTATTGACTGTTTAGTTTTCTTCCTCAACCCCAATTGAGCTTT
AATGAATGACTTCATCATAGCTGACACCACATTGAAAGGTATTTCCACCATTTTGTGCAT
GTGCCACATAAGCAGGGTTGAGAGGTAGTCCCTCCCTTTTACATCAGCTTGCAGATCCTT
TGAAAGGAATATCAGGTTCTGCAAAACAGTCAGAAATAGAAATGGACACATCATTGGGCC
CCATTTACTATGATCCATGCTGTAAGAGACATGTGCCATGGAAACATTTAATTTCATGGA
AAGAATGGCATTTTCAAACTCTTTTTCATTGTTCAAACAACTCCCTGAAAGCTGTGAACT
CAGAGCCTCAAAGTAATCCTCTATGAGTCTAGTGAACATCTTTGTCCTAAGATCACCAAT
GTATAACTCTCTGTTGCCGCCAACTTGTTCTTTGTATGATAAAGAAAACTTGAGCCTCCC
TGTGTCAGGTCCCACTGAGTTATACGACTGTGGTGACTCTTGACTATAAAAACACAAGTT
CTTCAACATTGCTGTGGTGCAGTTAGTCAGTGATAGAGCTTTACTAAGTGCCTCTGAGTT
ACTCTCTCTCTCACTAATCCTCGTATCATCAGAAAGTTTACCCATGTCAAATTTAAAGTT
GAGATTTCTTGACTTATAATGAGTGTACTTGCCCATGAGTGCATTTGCATTCATGATCAA
AAGTGTAGACTTAAAACACTGGAAGTACTCGTGATCAAGATATGTTCGTGTTGACACTGC
CTTTGTTAATTCTCCAATGGGACATTGTGACATATGGCCACAGTAGAAATACTTCTCCTT
CAACCTGCTGTTCTCATAGACGGCATCACAGAATTCCTCATAAAATTTGTCTGGCAAGAC
ATCATGATCAAAATCCTCAACCATGTGGTTCTCACCCTTAATCAACCTAATGTAAAACTT
GTTTGAGACAATTTCATCTAGATCGTTTATTGATGGTCGGTCACCATCATTAGAGCCTGA
GCCCATTTTAACAGGTTCCTTATATTGATCAACAATCTTTTCAACAGTCTCCTTCAGTTG
ATTAAAATAGGTGCTAGCACCTCCATCAAGTAGAATTTCATCTAGGTCAGCTTCATCAGC
ATCACCCTTATGCTGTTTAGATCCTAGAACCAGGTTGCTCATCGCCTGTTGCACCTTATA
CTCATAATCCTGTTTGTTGAGAAGGTGCTTCCCCTTCCTTGAGAAAACTTCAGTGAGCTG
TGACACAGCTAATGCTGTGAGCTTGTTGAAGTCATAGTTCAATACTCTAGAACCATCTGT
GTATTTATTGACGACCTTATTGCTAGCTAAATCTAAAGCAGTAGCACAGCCACTAGTGAT
AAGGGGGTCTTTGATCTCCTTCTTCACTTCTCTTTCTTTAAATAGCGAGCCATTGTTAAA
AGAAGATGTAAGAAGGGACAAGTATTTCTTTGAGACGCCAGGCTCTTTGTAGCTTGGCCC
TTTGGCACTTGTGCACCCGTCTTTACTCAAAAACTTTTTTGCATTGTAGACCATGTCATC
CAGTTCTTCCTCCGTGGCTGTATCTACAGGATTGATGTTCACGTGGCCAAATTTCACTTT
TGGCTCAAGAAACTTCTCAAAGCATTTTATCTGGTCTGTCAGTCTGTCTGGTGTTTCCTT
TGTGATGAAATGGCACATGTAAGAAATTAAGATGAACTTGAACCTGTTGGTCATCATGCT
CTTCACATCCTCAGATAAAACCACCAAACTCATTAATGTTCTTAATAATCTATAGAGTAA
GAACTCGACATCAGTGATCAGTTCTTCTCTCACTTTGTCAATGAGGTCCTTGTGATAATA
ATCTGATACATACGCCATTATGAAGTACCTAAGGTTTTGGAGGAGCTTTTGTGAACGTTT
GCTGGGGTGAGCTAGAATTAAAATTAGAATCATCTTTGTTAAAGACCTAATTTTGTCTAA
TTGCTCTTCCAACTCACCACAATCTTCTATCCACGAAATCATAGTACTCACTGTTGTTTG
TAAAACTTCAGCTGAAAATATTGCTGGGAAATATCTTTTCGGATCAGCATAAAATGAGCA
TACCTCGCCAACCCTGTTGTCATTAATGGCATAACACTTTGAACACTCCCCTGTCTTTTG
ATAAATCAATTGAAACTCAGTGTCGCCTAATGAGAACTCTTGACAATATGCTTCCTTACA
TCTCACCACTTGGTATCTTGCTGGTCCAAACTCATTCTGTCTCAGCTTCACAGTAGAGGA
AGTTTTCATAGAATTCACCAAGGCCAGTGAAGAAAGCCTCTCTAAGTCAGTAGTCTTCAA
CAGGTCCACATCCCCCATGATATAAGGGAACACTTCTTCCTCTGATCTCTGATAACTGAT
TGTGGGGGTCACTCCAGACACATCGAAGTCCATAATCAAGTCATAACTGTCGGGGCAGAT
CACTTCCATATCAATCTTGTAGTGGTCCACACTAATTCCAACATCCCTCAAAGCAGTGGT
AGCTCTTGAGATGGTTTTCTGGAAAATTGAATTGAGGATTTGATTCTTGCTTGGACATTG
GAAAGACTGCATAGTTCTAGACCTCTCAACCTGCTGTCTCCGCTCAACCCATTTCTTTAG
ATCCCTTTTTGTTGACTCTAAAGAAACTAACCTGTCATTAACACTCACAAAACAGGTTCC
CAGCCACCCCCTTAAAGGCTTTTTTCTCACCTGATCATGTCTACTCGCGAGGAGAATCAA
TGCATCAAAAATTAGTAAAAGTTTCCTCCTTGTGTTCAGTATCCTCATAGACTTCACTTT
GTTTAGGAATGACCTCCAGCATTGCATCTGGCATTCTCCAATCAGACTTTCTTTATCATC
ATTCCCTTTGCTAATATTTGCATACAAAAATCTCAGTATTGGTGATGCTCTCTTGAATTG
ATGAATCAAGTGTTCAACACTGTCTTTTTCAGCCACCTTGTCAGCGTACAAATTGTTGAA
CTCATTAAGTAACTGATTCTTTTCAACCTTTAAAAACTGACCTTCTATTTCTCCTTTCCT
CAATCTGTTCCTGAACACTTGATACTCTTCTTCAATTTGTAACTTCACTTCATGAGCTGT
CAGCTTGTTGTTGATGCCTTGGTGGCATGAAGCAATCACTTCCTCATAATGGTTAGAGCG
ATTATCTAACAAAACATTCAAACTCTCCACTCCTGACAATCTTCCTGAAGTCATGGACAA
GGACTCACAAAGTCTACTATATTCTGACTCTTCAAAGAGTGAATTACTTTCCTGAGCGTA
TTTCAATAGTGAAAAAAGTGTATCCCTCAGCTTATCATTGACCCAATCAGGTATTTGCTC
ATTATAAAATGATGTCCTCCCATCTATAAGTGGTATTAAATTAATGTCAACACTCTTCAG
GTCTTCTTTCAGCTGCTCTAACTTCTTAAAGTCTTCGACATACTTTTGTTCAAAATTAGC
AGGAGAAGACCTAACAAAACACTCCAATAATATTAGGACGTTGCCTGTCAGTTTGTAACC
GTCTGGCACCACAAAACACAATGAGGGGGTTAAGACCCCATGGTCATGAAGAATTCTTTC
AACAGATTTATCTTCACTATTGTGCTCACAGCCATTTGCATTGCAAGAATCAACCTCAAT
GCAAAGGGACAGAAGTTTCAGTCCTTCCATTAAAAGCATCCTGGGTTCCGTTTGCACAAG
AAATGCCAATTTCTGCCTTGACAGTCTCTCATTGTCTGTTAAGTACTTTGATACTAAATC
TTTAACACAGGCTATGTCTTCCTCCATGTTTGGCTGCAAGTATGGTAAACAAAACTCTTG
GAATATGTGGTCAGCTAGAGTAACGGTTCACTATTATGGGAGGTCCCATAGGAGATGCAG
GAGACACAGCTGGTTAATTAAAGACAATTAAATTGGATATCCTTAATGCCTAGGATCCTC
Ggcg
>Scaffold_from_SRR1613403.fastqsanger_guided_by_NC_004297.1
CGCACCGGGGATCCTAGGCATTTTTGGTTGTCTTTTTTGGGGGCCTTGTGCGCTGAGCTT
CTCCAAATGGGAAACAAGCAAGCCAAGACCCCAGAAACAAAAGACAGTCCGAGAGCCAGC
CTGATCCCAGATGCCACACACCTAGGGCCACAGTTTTGCAAGAGCTGCTGGTTCGAAAAC
AAGGGCCTGGTTGAGTGCAATAACCACTATCTGTGCCTCAATTGTCTTACCCTACTTCTA
AGTGTCAGCAACAGGTGTCCCATTTGCAAGATGCCTCTCCCCACAAAACTGAGACCATCA
ACCGCCCCAACAGCACCCCCAGCCGGAGCAGCGGACAACACCAGACCCCCACCCTATAGC
CCCTGAACCTCCCATCGACCCCAACCACCTCCACCTTCCCCCCGACACCCCCCGGGGGGA
ACCCCCCGCCGGGGGCCCCCCCCGGGGGAGCCAACCACCTCCAGGAAAACTATTCAATGT
CCTCGATGTATTCATCCTTCCCAGTCAACTCCTCACATGTTCTGCCCTTCAGTCTCAATC
TACCACTGCTTGACTGTATCATCACCTTCCCCTTTGACTTACTATAACAGAGAGCATAAC
CCTTGAATTCCACCCAGTTGTCCACTGCTTCAAGAATCGCCCTCAAGATCCTCTCACAAC
TCGGCGCTGCAGCCCTCAGTGTGGAGACAATGTCCACCCCCGACCACTGCATCCTTAACC
CCAGCCTGTCCACCATCATATCACTCAGTGCCCCGATCAGCAGGTCAGACGAAGTGTCCC
CAACTTCCCTCACAAACATCTCAAGATCTTGGTCTTGTATAACAGGTGTAAAGGATGCCA
ATTTCTTTCCACATTCCCACAAGCCTCCCCTATGCACAACCAGAGGGACTGGTTCAATGC
ATGGACCCACTAATACAAAGTCATACCCTGTAAACTGCAACTTTTCCACATCAACAACAA
TTTCAACAGGGGTCACATGCCCTAGTTGATTTGTGTCAATTAAAAACTCATTAATAACCT
CAGTGTCAACATACCATGCTGATGTCCCCTTAAAAGTAGGTCCTGACAAGACCAACCTCC
AGCAGTCTGACAAAACACATGGACTCACTGCACCTGAGTACATAGCGGTCACATCATGTA
CCAAATATTTAGCCTGTTGATTCATTGAGCCAATATATTCAAGGTGGATGGCAAAACTTT
CTTTAAAACTAGCATCTTGACTTTTGATGCGGAACCTTACTGTCTGACTCATTTTTGCAG
ACCCTGAAGGTAATGAAGCAACAGCATCAAAGAAATCCTCCAATGATTCAAACTTGAGAT
CAACTAAACCTGATGCGACCAATTGATTTTGATTAAATCTAGCTGGCTCAATATCAAAGT
CTATCCAGGCATAACCCATCATCAAATCATGTTTAAACATTGGCCTTTCAACACCTTTGT
AAATAACTTTCTCTACAAATGAAGAAAATGGACCCATCCTATGTAACCCTTCACCCTCTG
GAATTGATGTTTTGTGTGGAAACCACGTAAAAGACCCCAATGTTCTTGTAGTCGCAACAA
ATGGTCTCACATAAGACTCAAAATAAATTTGCCTCATGAAATTGTCAACAGCATCACTAG
TGCTCACCACTCTTTCTTCTACCATGGGTTCATGTGTCCTACTGTGAGACAGCCTCAATT
CAGATGACAACACAATGTAATGTTCTTCTCTCTTCCATTTTACTATATGTGAGACAAGAG
ACAAGGCTTCACAGTTAACATCCAGCGCCACACAGAGATCCAGAAATTTTATCCTAGGTG
ACCACTTCATTTTAGTTGACGCTAGATCGCTCATGAATGGTAATATGTGTCTCTCAAACA
CTGATGGATACAACCTTCTTAAAGAATGAATGATGTGATTCAAACCAACCCTATCCTCCA
ATAGTTTTGATGCAGTTGGCTTCAAGGGAAAATAGTCACAAGGGTTGTGCTTAAAAAAAT
CCAACACCTTAACTATCTTAGGTTCCCCTAAGACCCATGCACCCAGTTCTATTGCAGTTG
ACAAGGAGATACACATATAATCCCATAACAGGGGTCTAAAGTAGCTGACCACACTCTCAC
TTCCACTTCCATTTCTAAGTTCCAGCGGAACTTGCCAATATTGAATGCCATTAGAATTTG
TCAACAATTTGATTCCCTTAACATCAGAAATTAGGGATTGAATGGATTTAATATACAGGT
TTTCTTTATTTGGTCCCCGGATACATTTGCTACCCAATGTTCTGCACAATCCCACGAAGC
CAGATGCAATAGAACTTTGGAATGCAGATTTGTTGATAGCTTCAGACAACAATTTCTGTG
CACCACGAGTGAAAGTGGAAGACAACTTATTTTGGATTGTTTTGACAATGGTAGGAATCT
TTTCATCATCTAGGTTCACAGCACCTGAGTATATTATCTTTTGTCTCAACACCATCCTTA
ACGGGTGATGCGCAGCCAAGTTTAACCAAGAATACTCAAGGTCAGACTCAGATGGGGGCT
CAACATCCAACAGCTCACAAAGATTTCTTAGTGAGGAGAGGTGCTCACTAGACAAATAGT
TTGTTGTGAACTCCTCATGGAGCTGCCCAGTCTTCAACCTGTTGTACAATTTTCTCAACA
TGGATCTGATCTTGCTACAAGCACTAGGAATCAACCCCTCTATTTGCCTCATAATCCTGT
AACTACGGTTACCATCTACCCAGTCTCTGACATCTGTCTCGCAATTCAACAAGAATGGGT
CAATAGGGTATCGTGCATACTGCAAAAGACTCAAGGTTCTTTTCTGAATAAGATTGCACA
AGTGAACAGGGACACCATTCGCAACCGACTGATCAATGATTGTGTCAATTGTTTCTGCTA
GTTGGTGTGGCTCCTTACACTTTATATTGTGAAGAGCTGCTGCAACGAACTTTGTCAATA
ATGGTACCTCATCCCCCCAAACAAAAAATCTAGATTTAAACTCTGCAACAAACCTGCCAA
TGACACTTTTAGGGCTCACAAACTTATTGAGTTGATCACTCATATAATAATGGAACTCTA
TTAGAGTCCTAAATTCTTCTGGGTCTCTTTGCAAAAGTTCTGTGAGAGATTGATCAAAGA
GAGATATTTGATCATCACTAGAGGTGTAAGCATCTATCGTACCACCACATATGCAACTGA
TGGCATAATTAATAAACCTCTCTGAAATGAGGGCATAAAAGTCTGATGTGTTGTGCAATA
TTCCTTGACCCATGTCAAGTATTGAACTGATGTGAGAAGGCACTACACCGACTTGAAAAT
TAGAATAAAAGAAGTCTTCTGTTATTGACTGTTTGGTTTTCTTCCTTAACCCTAGTTGAG
CTTTTATGAAAGACTTCATCATAGCTGTCACCACATTAAAAGGTATCTCCACCATTTTAT
GCATGTGCCACATAAGTAGGGTCGAGAGATAGTCCCTCCCTTTTATGTCAGCTTGCAGGT
CCTTTGAGAGGAAAATTAAGTTCTGCAAGACAGTCAAGAATAAAAATGGACACATCATTG
GGCCCCACTTACTATGATCCATACTATAGGAGACATGTGCCAGTGAAACATTCAATTTCA
TGGAAAGGATAGCATTTTCAAATTCCTTCTCATTGTTCAGGCAACTCCCTGATAACTGTA
GGCTTAGGGCTTCAAAGTAATCTTCTATAAGTCTAGTAAACATCTTTGTCCTTAGATCAC
CAATATATAATTCTCTGTTACCACCCACTTGTTCTTTATATGATAAAGAAAATTTAAGCC
TTCCTGTGTCAGGTCCCACAGAGTTATAAGATTGTGGCGACTCTTGGCTGTAAAAACATA
AATTCTTTAACATTGCAGTGGTACAGTTTGTCAATGACAGAGCCTTACTAAGTGCTTCTG
AGTTGCTCTCCCTCTCACTGATTCTCACATCATCAGAGAGTTTACCCATATCAAACTTGA
AATTAAGGTTCCTTGACTTATAATGAGTGTACCTCCCCATAAGTGTATTTGCATTCATGA
TCAAGAGTATGGACTTAAAACACTGAAAGTATTCGTGGTCAGAGTATGTCCTTGTTGACA
CTGCCTTTGTCAACTCTCCAATAGGACATTGTGACATTTGTCCACAGTAGAAATACTTCT
CCTTCATTCTACTATTCTCATAGACAGTATTACAGAATTCTTCATAAAATTCACCTGGTA
AGACATCATGATCAAAGTCCTCAACCATGTGATTGGACAATTCACCCTTAATCAGTCTAA
TATAAAACTTATTTGAGACAATTTCATCTAGATCATTTATTGATGGCTGGCCATCGTCAT
TAGGGCCTGAGCCTAGTTTAACAGGTTCTCTATACTGATCAACAATCTTTTCAACAGTCT
CCTTTAGCTGATCAAAATAATCGCTTGCACCTCCATCAAGTAAAATTTCGTCTAGGTCAG
CTTCATCAGCATCACTTTTATGCTGCCCAGATCCTAGTACCAGATTGCTCATTGCCTGCT
GCACTTTGTATTCATAGTCCTGTTTGTTGAGGAGATACTTTCCTTTCCTTGAGAAGACCT
CAGTGAGCTGCGACACGGCCAGTGCTGTGAGCTTGTTGAAATCATAGTTTAATATTCTAG
AACCATCTGTGTATTTATTAACGACAACACTCTTATTGCTGGCTAGATCCAAAGCTGTAG
CACAGCCACTGGTGATAAGGGGGTCTTTGATTTCCCTTTTTACTTCTCTTTCCTTAAATA
GTGAACCATTATTAAAAGAGGACGTAAGAAGGGATAAATATTTCTTTGAAACACCAGGCT
TCTTATAGTCTGGACCCTCAATACTTGTACACCCATCCTTACTTAAAAACTTTTTTGCAT
TGTAGACCATGTCGTCTAATTCTTCCTCTGTGGCTGTATCTGCAGGATTAGTGCTCACAT
GACCAAATCTCACTTTTGGTTCCAGAAACTTTTCAAAACACTTTATCTGATCTGTTAATC
TATCTGGTGTTTCTTTTGTAATAAAGTGGCACATGTAAGAGATGTTCAAGATGAACTTGA
ACCTATTAGTCATCATGCTCTTCACATCCTCAGATAAAACTAAATTCATCAATGTCCTTA
TCAATCTGTAGAGCAGGAACTCAACATCAGTGATTAATTCTTCCCTTATCTTGTCAATGA
GATCCTTATGATGATAATCTGACACATAAGCCATTATGAAGTACCTAAGATTTTGGAGGA
GCTTTTGAGAACGTTTACTAGGGTGAGCTAAAATTAAAACCAAGATCATCTTTGTCAAAG
ACCTGATGTTTTTTAATTGCCCTTCCAGCTCACTACAATCTTCTATCCAAGAAATCATAG
TATTCACTGTTGTTTGTAAAACCTCAGCTGAGAATATTGCTGGAAAATATCTTTTAGGAT
CAGCATAAAATGAGCACACCTCACCAACTTTATTATCATTGATAGCATAGCACTTCGAGC
ACTCCCCTGTCTTTTGATAAACCAATTGAAATTCAGTGTCACCCAACAAGAACTCTTGAC
AATATGCTTCTTTGCATCTAACCACTTGATACCTTGCGGGTCCATATTCATTCTGTCTCA
ACTTCACGGTAGAAGAAGTCTTCATGGAGTTTACCAAGGCGAGACTCAATGAAGAAAGTC
TCTCTAAGTCAGTAGTTCCTAGTAGTTCTACATCCCCCATCACATAAGGGAATGTTTCTT
CCTCTGTTCTCTGATAACTGATTGTGGGGATAACCCCTGAGACATCAAAGTCCATAATTA
AGTCATAACTGTCAGGGCAAATCACCTCCATATCAATCTTATAATGGTCCACACTGATCC
CAACATCCTTCAACGCGGTGGTAGCCTTCAAAATGGTTTTCTGAAATATTGAGTTGAGGA
TTTGATTCCTACTTAAACATTGGGAGGACTGTGTGTTTCTGGATCTTTCAGCCTGTTGCC
TCCGCTCAACCCATTTCTCAAGATCCCTTTTTGTTGACTCCAAAGAAACTAATCTATCAT
TAACACTTATGAAGCATGACCCTAACCACCCCCTCAAGCATTTTTGTTTCATTAGGTCAT
GCTTACTTGCAAGGAGAATTAGTGCATCAAAAATTAATAGAAGTTTTCTCCTTGTATTCA
ATATCCTCAGAGATTTTACTTTATTTAGAAATGATCTCCAACATTGTACCTGACACTCTC
CAGTAGTTTGATTTTCCCCTTTCCCACCCCCCTCACCAACATCTGCATACAAAAATCTCA
ATATTGGTGATGCTCTCTTGAATTGATAAATTAAATGTTCAATATTATCTTTTGCAGCTA
CCTTATCAGTGTACAAATTATTAAGTTCATTAAGTAACCGACTCTTATCAACCTTTAAAA
ACTGACCTTCTATCTCTCCTTTTCTCAATCTGTTCCTAAACACTTGGTATTCTTCTTCGA
TCTGCAGCTTTACCTCATGAGCTGTTAACTTATTATTGATGCCTTGGTGGCATGAGGCAA
TCACTTCCTCATAATGATTAGAGCGATTATCCATCAGAACATTTAAACTTTCCACTCCTG
ATAATCTTCCTGAGGTCATGGATAAGGATTCACAGAGCCTGCTATACTCTGATTCCTCAA
AGAGTGAGTTACTCTCCTGAGCATATTTTAGAAGTGAGAAGAGCGTATCCCTCAGCTTAT
CATTGACCCAGTCAGGTATTTGTTCATTGTAGAATGATGTTCTCCCGTCTATAAGTGGTA
TTAAATTGATATCGACACTCTTTAAGTCTTCCTTCAACTGTTCCAGTTTCTTGAGGTCCT
CAATGTACTTCTGTTCAAAGTTGGCAGGAGATGACCTGACAAAGCACTCCAGCAGTATTA
AGACATTGCCCGTCAGTTTGTAACCGTCCGGTACCACAAAACATAATGAAGGGGTCAAGA
CTCCATGATCATGGAGAATTCTCTCCACAGACTTATCCTCACTGTTGTGCTCGCAACCAT
TTGCGTTGCAAGAATCAACCTCAATACAGAGGGACAGGAGTTTCAGCCCTTCCATTAATA
GCATCCTAGGTTCTGTCTGCACAAGAAATGCCAACTTCTGCCTTGATAGTCTCTCGTTGT
CCACTAGGTACTTTGATACTAGATCCTTGACGCAGGCTATGTCTTCCTCCATGTTCGGCT
GCAGGTATGATGATCAGAACCCTCAGGGCATGTGGTCTACTGGAGCAACAGTTTAGTACA
GGACAAATTCTTGTAAAGGCATAGAAGAAACAAAAGGCAATCAAAGACAATCAAATTGGA
TAGCCTTAATGCCTAGGATCCTCGGTGCG
>Scaffold_from_SRR1613404.fastqsanger_guided_by_NC_004297.1
CGCACAGTGGATCCTAGGCTATTGGATTGTTCTTTCTGAGGCATTGTGCACTGCACTTCT
TCCAAATGGGAAACAAGCAAGCCAAAGCCCCAGAAGCAAGAGACAGCCCGAGAGCCAGCC
TGATCCCAGACGCCACACATCTAGGGCCACAGTTCTGCAAAAGCTGCTGGTTCGAAAACA
AGGGCCTGGTTGAGTGCAACAACCACTATCTGTGCCTCAACTGCCTCACCTTACTTCTAA
GTGTCAGCAACAGGTGCCCCATTTGCAAGATGCCTCTTCCCACAAAACTGAGACCATCAG
CCACACCAACAGCACCCCCAACCGAAGCAGCAGACAGCATCAGACCCCCACCCTACCGTC
CCTGAACCCCCCACCCACCCCCACCACTCTCATCCTCCCCCCGACACCCCCCGGGGGGAC
CCCCCGCCGGGGGCCCCCCCGGGGGAGCCAACCCTCTCCAAGAGACTACTCAATGTCCTC
GATGCATTCATCCCTCCTGGTCAACTCCTCACATGTTCTGCCCTTCAATCTCAATTTACC
ACTGCTTGACTGTATCATCACCTTCTCCTTTGACTTACTATAACAGAGGGCATAACCCTT
AAATTCCACCCAGTTGTCCACTGCCTCAAGAACCGCACCCAGAATCCCCTCATAATTCAG
CACCACAGCCCTCAGCGTGGAGACAATGTCCACCCCTGACCACTGCATCCTCAACCCCAG
CCTGTCTATCATCATATCACTCAATGCTCCAATCAGCAGGTCAAACGAAGTGTCCCCAAC
CTCTTTCACAAATATCTCAAGATCTTGATCTTGTATCACAGGTGTGAAGGATGCCAATTT
CTTCCCACATTCCCACAGACCTCCTCTATGCACAACCAGAGGGGCTGGTTCAGTGCAGGG
ACCTACTAGTACAAAGTCATACTCTGTAAACTGTAACCTTTCCATATCAACAACAATTTC
AACAGGGGTTACATGCCCTAGTTGATTTGTGTCGACCAAAAACTCATTAATAATCTCGGT
ATCAACATACCATGCTGATTTGCCCTTAAAAGTGGGTCCTGACAAAACCAGTCTCCAGCA
GTCTGACAAGACACACGGACTCACTGCACCTGAGTACATGACGGATACATCATGTACTAA
ATACTTGGTCTGTTGATTCATCGAGCCAATATATTCAAGATGGATGGCAAAGCTTTCTTT
AAAACTAGCATCTTGACTTTTAATACGGAACCTCACTGTCTGACTCAGTTTTGCAGACCC
TGGAGGTAGTGATGCTACGGCATCAAAGAAATCCTCCAATGAGTTAAACTTAGGATCAAC
CAGACCTGATGCGATCAATTGATTTTGATTGAATCTAGCTGGCTCAATATCAAAGTCTAT
CCAAGCATAACCCATCATCAGATCATGCTTGAACATTGGCCTTTCAACACCTTTGTAAAT
AACTTTCTCTACAAATGAAGAAAATGGACCCATTCTTTGCAGCCCTTCACCCTCTGGAAC
TGATGTCTTGTGTGGAAACCACGTAAAGGACCCCAATGTCCTTGTGGTTGCAACAAAGGT
CTCACATAAGACTCAAAATAAATTTGCCTCATGAAATTGTCAATAGCATCATTAGTGCTC
ACCACTCTTTCTTCCACCATGGGTTCATGTGTCCTACTGTGAGACAACCTCAGCTCAGAT
GATAGCACAATGTAATGTTCCTCCCTTTTCCATTTTACTATGTGTGAGACAAGAGACAAG
GCTTCACAGTTAACATCTAATGCCACACAGAGGTCTAGAAATTTTATTCTAGGTGACCAC
TTCATTTTGGTTGACGCTAAATCGCTCATGAATGGTAATATGTGTTTCTCAAACACTGAT
GGGTACAGCCTTCTTAAAGAATGAATGATGTGATTTAAGCCAACCCTATCCTCCAATAGT
TTTGATGCAGTTGGCTTCAAGGGAAAATAGTCACAAGGGTTGTGCTTGAAGAAATCCAGC
ACCTTAACTGTCTTAGGTTCCCCTAAGACCCATGCACCTAGTTCTATTGCAGTTGATAAG
GAGATGCACATATAATCCCATAATAAGGGTCTAAAATAACTAACACACTTTCACTTCCAC
TTCCACTTCTAAGTTCTAACGGAACTTGCCAGTATTGAATGCCATTAGAATTTGTCAACA
ATTTAATTCCTTTGACATCAGAAATCAGAGACTGAATGGACTTGATATACAGATTCTCTT
TGTTAGGTCCCCCGAACACACTTGCTACCCAATGTTCTACATAATCCCACAAAGCCAGAT
GCAATGGAACTTTGGAATGCAGATTTGTTGATAGCCTCAGACAGTAATTTCTGTGCACCT
CTAGTGAAAGTGGAAGACAACTTATTTTGGATTGTTTTGACAATGGTGGGAATCTTCTCA
TCATCTAGGTTCACAGCACCTGAATATATTATCTTTTGTCTCAACACCATTCTTAAAGGA
TGATGCGCAGCCAAGTTTAACCAAGAATACTCAAGGTCAGACTCAGATGGGGGCTCAACA
TCTAACAGCTCGCAAAGATTCCTTAGTGAAGAGAGGTGCTCACTGGACAAATAGTTTGTT
GTGAATTCTTCATGGAGTTGCCCAGTCTTCAACCTATTGTACAGTTTTCTTAACATAGAT
CTAATCTTACTGCAGCCATTAGGAATCAATCCCTCTATTTGCCTCATAATTCTATAACTA
CGGTTGCCATCTACCCAGTCTCTGACATCTGTCTCGCAGTTCAATAAGAATGGGTCAATA
GGATATCTTGCATATTGCAAAAGACTTAAGGTTCTCTTCTGTATTAGATTGCACAGGTGA
ACAGGGACACCATTCGCAACCGACTGATCAATGATTGTGTCAATTGTTTCTGCCAACTGG
TGTGGCTCTTTACACTTTATATTGTGAAGAGCTGCTGCAACGAACTTTGTTAGTAATGGC
ACTTCATCTCCCCAAACAAAAAATCTAGATTTAAACTCTGCAACAAACCTACCAATGACA
CTCTTAGGGCTCACAAACTTATTGAGTTGATCACTCATATAATAGTGAAACTCTATTAGA
GTCCTAAATTCTTCTGGGTCTCTTTGCAAAAGCTCTGTGAGAGATTGATCAAAGAGAGAA
ATTTGATCATCACTAGAGGTATAAGCATCTATCGTACCACCACATATACAACTAATAGCA
TAATTAATGAACCTCTCTGAAATGAGGGCATAAAAATCTGATGTATTGTGTAATATTCCT
TGACCCATGTCCAATATTGAACTGATGTGAGAAGGCACTACACCGACTTGGAAATTAGAG
AAAAAGAAATCTTCTGTTATTGACTGTGCAGTTTTATTCCCCAGACCAAGTTTAGATTTG
ATGTATGACTTCATCATTGCTGACACAACATCGAACGGGATTTCCACCATCTTGTGCATG
TGCCATGTTAATAATGTTGACAGGTAATCTTTGCCCTTTAAATCAGCTTGTAGATCATCA
GAAAGCAAAATCAGATTTTGAATTGTTGTTAGAAACAGAAAAGGACACATCATAGGTCCC
CATTTACTGTGATCCATGCTATATGAAACATGTGCGGATGAGACATTCAACTTCATGGAA
AGGATAGCATTTTCAAATTCCTTCTCGTTATTCAGGCAACTCCCTGATAACTGTAGGCTT
ATAGCTTCAAAGTAATCCTCAATGAGCCTTGTGAACATCTTTGTCCTTAAATCTCCGATG
TACAATTCTCTATTGCCTCCCACTTGTTCCTTGTAAGACAAAGAAAATTTTAATCTACCA
GTGTCAGGGCCAGTTGAATTATAAGATTGAGGTGATTCCTGACTGTAAAAACACAGGTTT
TTTAACATTGCTGTAGTACAGTTAGTCAGTGACAGGGCCTTACTGAGTGCCTCTGAATTG
CTCTCCCTTTCACTAATTCTCACATCATCAGAGAGCTTGCCCATATCAAACCTGAAATTA
AGGTTCCTTGACTTATAATGAGTGTACCTCCCCATAAGTGTGTTCGCATTCATGATCAAA
AGTATGGACTTAAAACACTGAAAGTATTCATGGTTAAAGTATGTCCTTGTTGACACTGCC
TTTGTCAACTCTCCAATAGGACATTGTGACATATGTCCACAGTAAAAATACTTCTCCTTC
AATCTACTGTTCTCATAAACAGCATTACAGAATTCCTCATAAAACTCACTTGGTAAGGTA
TCATGATCAAAGTCCTCAACCATGTGATTGATAATTCACCTTTAATCAACCTAATGTAAA
ACTTATTTGAGACAATCTCATCCAGATCATTTATTGATGGCTGGTCATCACCATTAGGGC
CTGAGCCTAGCTTGACAGGTTCCCTATACTGATCAACAATTTTTTCAACAGTTTCTTTTA
GCTGATCAAAATAATCACTTGCACCCCCATCGAGCAGAATTTCGTCTAGGTCAGCCCCAT
CAGCATCACTTTTATGCTGTCCAGATCCCAGGACCAGATTACTCATTGCCTGCTGCACCT
TGTATTCATAGTCCTGCTTGTTGAGAAGATACTTTCCCTTTCTTGAGAAGACTTCAGTGA
GTTGCGACACGGCCAATGCTGTGAGCTTATTGAAGTCATAATTTAATATTCTGGAACCAT
CTGTGTATTTATTGACAACAACACTCTTGTTGCTGGCTAGATCCAAGGCTGTGGCACAGC
CACTGGTGATGAGAGGATCTTTGATTTCCCTTTTTACTTCCTTCTCCTTAAATAGTGAAC
CATTGTTAAAGGAGGACGTAAGGAGAGATAGATACTTCTTTGAAACACCAGGCTTTTTGT
AGTCTGGTCCCTCGACACTTGTACATCCAACTTTACTCAAAAACTTTTTTGCATTGTAGA
CCATATCATCCAATTCTTCCTCAGTGGCTGTGTCTGCAGGATTAGTGCTCACGTGACCAA
ATTTTACCTTTGGTTCCAGAAACTTTTCAAAACATTTTATCTGATCTGTCAATCTATCTG
GTGTTTCTTTTGTAATAAAGTGACACATGTAGGAAAGTTCAAAATGAACTTGAACCTATT
AGTCATCATGCTCTTTACATCCTCGGATAAAACCCAGACTCATTAATGTCCTTATCAATC
TATAGAGCAGAAACTCAACATCAGTTATTAATTCTTCCCTTATTTTTTCAATAAGGTCCT
TATGATGATAATCTGACACATAAGCCATTACAAAGTACCTAAGATTTTGGAGGAGTTTTT
GAGAACGTTTGCTAGGGTGAGCTAAGATTAAAACCAAGATCATCTTTGTCAAAGATCTAA
TATTGTTCAACTGCCCTTCCAGCTCACTACAATCTTCTATCCAAGAAACCATAGTGCTCA
CTGTTGTCTGTAAAACCTCAGCTGAAAATATTGCTGGAAAATATCTTTTAGGATCAGCAT
AAAATGAGCACACCTCACCAACTTTGTTATCATTAATAGCATAGCACTTTGAGCACTCCC
CTGTCTTTTGATAAATTAGTTGAAATACAGTGTTACCCAATGAAAACTCTTGACAATATG
CTTCTTTGCATCTGACCACATGATACCTTGCGGGTCCAAATTCATTCTGTCTCAACTTCA
CGGTGGAAGAAGTTTTCATGGAGTTCACTAAAGCGAGGCTCAATGAAGAAAGTCTCTCTA
AGTCGGATCCCAGTAGTTCCACATCCCCCATCACATAAGGGAATGTTTCTTCCTCTGTTC
TCTGATAAGTGATTGTAGGGACAACTCCAGAGACATCAAAGTCCATAATTAAATCATAAC
TGTTAGGGCAAATCACCTCCATATCAATCTTATAGTGATCCACACTGATCCCAACATCCC
TTAAAGCAGTGGTGGCCTTCAAGATGGTTTTCTGGAACATTGAGTTAAGAATTTGATTCT
TACTCAAGCACTGGGAGGACTGTATGACTCTAGATCTTTCAGCCTGTTGCCTCCGTTCAA
CCCATTTCTTGAGATCCCTTTTTGTTGACTCCAAAGAAACTAGTCTATCATTAACACTTA
TAAAGCAAGATCCCAACCACCCTTTTAAACACTTTTGTTTCATTAGGTCATGTTTACTTG
CAAGGAGAATTAGTGCATCAAAAATTAATAGAAGTTTCCTCCTTGTGTTCAATATCCTCA
AAGATTTTACTTTATTTAGGAATGATCTCCAGCATTGCACTTGACATTCTCCACCAGTGG
TTTGGGTTTCCTCTTTCTCATTCCCCTCGTCAACATTCGCATACAAAAATCTCAATATTG
GTGATGCTCTCTTGAACTGATAAATTAAGTGTTCGATATTGTCTTCTGCAGCCACCTTGT
CAGTGTACAAGTTATTAAGTTCATTAAGCAGCTGGCTCTTATCAACCTTTATAAACTGAC
CTTCTATCTCTCCTTTCCTCAATCTGTTCCTAAACACTTGATACTCCTCTTCGATCTGCA
GCTTTACTTCATGAGCTTTATTGTTGATGCCTTGGTGGCATGAGGCGATCACTTCCTCAT
AATGATTAGAGCGATTGTCCATCAGAATATTTAAACTCTCCACCCCTGATAATCTACTTG
AAGTCATAGATAAGGATTCACAGAGTCTGCTATACTCTGACTCTTCAAAAAGTGAATTGC
TCTCCTGTGCATACTTTAAAAGTGAGAAGAGCGTATTCCTCAGCTTATCATTAACCCAGT
CAGGTATTTGTTCATTGTAGAATGATGTTCTCCCATCAATAAGTGGTATTAAATTGATAT
CAACACTTTTCAAGTCTTCTTTCAGCTGTTCTAATTTTTTAAAGTCCTCAATGTACTTCT
GCTCAAAGTTGGCAGGAGATGACCTAACAAAACACTCCAGCAATATTAAAACATTGCCCG
TCAGTTTGTAACCGTCCGGCACCACAAAACATAGTGAAGGAGTCAAGATTCCATGGTCAT
GGAGAATTCTTTCCACAGATTTGTCCTCATTGTTATGTTCGCAACCATTTGCGTTACAAG
AATCAATCTCAATACAGAGGGACAAGAGTTTCAACCCTTCCATTAATAGCATCCTAGGCT
CTGTCTGCACAAGAAATGCCAACTTTTGTCTTGATAATCTCTCGTTGTCCACTAGGTATA
GGTACTTTGATACTAAGTCTTTAACATAGGCTATGTCTTCCTCCATGTTTAGTTGCAGAT
ATAATGATCGAACCCTCCGGAACGCGTGGTCTGTTAGAGCAACAGTTCACTATAGGACAA
GGTCCCGTAGGGGCAAAGGAGACACAAGAGGCAATTAAAGACAATAAAATTAGATAGCCT
TAATTGCTAGGAACCCCGGG
>Scaffold_from_SRR1613405.fastqsanger_guided_by_NC_004297.1
CGCACAGTGGATCCTAGGCTATTGGATTGtctttttttgaggccttgtgcgctgtacttc
tccAAATGGGCAACAAGCAGGCCAAATCGACAAAAGTCGATGAACATCAAAGAGCTCATC
TAGTGCCAGATGCATCTCATCTAGGCCCCCAGTTCTGTAAGAGTTGCTGGTTTGAGAACA
GAGGGCTGGTGGAGTGCAACAACCACTACCTGTGTCTCAACTGTCTCAGCCTGCTTCTCA
GCGTCAGCAGCAGGTGTCCGATCTGCAAAATGCCTCTTCCCACCAGGCTAAAGGCAGCAA
CACAGCCGAGCGCACCCTCAACCGAGGCGACCCAGAACACAACACCTCCACCATACACCC
CGTGATCCCAGGAACAACACTCCCATCTCCATCACCCACCCCCCACCCCCGGGGGGACCC
CCCGCCGGGGGCCCCCCCGGGGGGGCAGGCAGCCCAACTCTACTCAATGTCTTCAATACA
CCTCTCTGGCCCAAACAACTCTGAACATGTTCTTCCCTTCAGTCTCAGGCTGCCCCTACT
TGACTGAATCATAACTTTTTGCTTTGATTTACTATAGCAAAGGGCATAGCCTTTGAAATC
AATCCATTCTCCAAGAGATTCAAGAAGTTCACTCAGTATATCAGCATAATCCAAAGGTCT
CTGTTTTGTTAAGATTGAGACAATGTCCACACCCGTCCATTGAATTCTTTGTTTCAATCT
ATCAGACATCATTGATTTCAATGCACCAACTAAAAGATGTGGGGAACCATCACCAATCTC
CCTTACAAACATTTCTAAATCTTGATCTTGAATAGATGGTGAAAATGTGGCTACCCTCCT
ATCAGATTCCCACAGTGCTCCCCTACATACAACCAATGGCACTGGTTCGTTGTCAGGACC
GACCTTGGTGAAGTCAAATTCACTGAACTGCAGTTTATCTGGATTGATAATCAGCTTCAT
GGGTATAACATCCCCTAACTGCTGTGTATCCTTTAAGAACTCATTTACTACATCTGATTC
AACAAACCAGGCTGACCTACCTTTGAAAGTTGGACCCGACAAAGCAAGTCTCCAACAATC
AGACAGAACACATGGGCTCACAGACCCAGAATATAGTGCCTGTACATCATTCACTACAAA
TTCACCACATTGATTAACAAGCCCTGTCATGTTGAGATGGATAGAAAAAGTCTCTTTAAA
GCTAGCATCCTGACTCTTGATTTTATACCTAATTGTCTGGTAAAACTGAACAGAGTCCAC
TGGCATTGTACTTAACAAATCAAAGAAATCTTCAAGGGAGTCTAACCTCAATTCCTCTGT
TAGGCCTGAGGCAATAAGCTGGTTCAAATTTATCTGGGCTGGTTCTATGTCAAAGTCTAT
CCATGCATAGCCCATCATCAAATCAAACTTAAACATAGGTCTCTCTATCCCTTTGTAAAT
AGCCTTTTCAATGAATGAGGAGAAGGGACCTAGTCGCTGCAGACCTTCACCCTCTGGTAT
TGAGGTTTTATGAGGGAACCAAGTGAAAGACCCAAGTGTCCTTGTTGTTGCTACAAAAGA
ACGGACATATGATTCAAAGTAGATTTGTCTCATGAAGTTATCCACTGCATCAGCAGTACT
AACCACCCTTTCCTCCATCATGGGCTCATGTGTGCGAGAGTGTGAGTTTCTCAGTTCAGA
AGCCAATACAACATAATGTTCCTCCCTCTTCCACTTGACAATGTGTGAAACAAGTGAGAG
TGCCTCGCAATTCACATCTAGGGCAACGCAAAGATCAAGGAACTTTATTCTAGGTGACCA
TTTCATCTTTGTAGAAGCTAAATCACTCATAAATGGCAGTATGTGCTTCTCAAATAGAGA
CGGATACAAACGTCTCAAAGAATGAATGATGTGGCTCATGCCAACCCTGTCCTCTAGCAG
TTTCGAAACAGTGGGTCTTAAGGGGAAGTAATCACAGGGATTGTGTTTAAAAAAGTCCAA
GATCTGAGCTTGTTTTGGTTCCCCGAGTACCCATGCCCCAAGTTCTATAGCTGTAGATAG
TGTTATGCACATATAATCCCATAGAAGAGGTCTTAAATAAGTGACAACAGTATCACATCC
ATCTTTGACTTCTGGTGAGACTTTCCATATTTGGATTCCATTGTCCCCCATCACTACTTC
AACACCTTGAGTCCCCAGCAGCTGAGTTTGTATGGATCTAATGTAAAGATTCTCCTTGTT
AGGCCCTCTGACGCACACGCACTTACTACCTAGTGTTCTGCACAACCCTACAAACCCAGA
TGCTATAGAACTTTGGAAAGCCGATTTATTTATTGCTTCAGACAGCAGCTTCTGAGCTCC
TCTAGTGAATGTCGATGACAACCTATTTTGCAAGGTCTTTACTATTGTAGGGACCTTTTC
ATCTTCCAGATTCACAGCACCAGAATAAATTATCTTCTGCCGCAACACCATTCTAAGCGG
GTGATGGGTGGCTAAGTTCAACCAATGATACCCCAAATCAGAATCAGACAAAGGTTCAAT
ACCTAGAAGTTTAAACAAATTTTGTAATGATGTTGTGTGTTCACCTGATAGGTAGTTGGT
GGTGAATTCCTCATGAAGCTCACCAGTTTTTAATTTATTAAACAATATCCTAAGCATTGA
CCTCATCCTTTTGCATGCATCAGGGATTAGCCTCTCAATTTGCCTCATTATCCTATAGCT
ACGATTCCCGTCCACCCAATCCCTTACATCAGTCTCGCAATTCAAAAGGAATGGATCAAT
AGGATACTTGGCATAACATAACAAACTTAAAGTCCTCTTCTGAATTTGATTACACAGATC
AACTGGGACACCATTGGCCACAGATTGATCAATTATGGTATCAATTGTTTCTGCCAATTG
ATGGGGTTCTTTGCACTTTATGTTATGTAAAGCCGCAGCAACAAATTTTGTTAGCAGAGG
TACCTCGTCACCCCAAACATAGAACCTTGATTTGAACTCTGCAACAAATCTGCCAATTGC
ACTCTTTGGACTCACAAATTTATTTAGCTGATCACTCATGTAGTAGTGGAATTCCAACAA
TGTTTTGAATTCCTCTGTGTCTCTTGAGAGTAACTCTGTTAAGTTCTGATCAAACAACGA
TATCTGATCGTCACTGGACGTGTAAGCATCGATCTGTCCTCCAGACACACACCTCACCGC
AAAATTTATAAATCTTTCAGAAATCAACGCATAAAAGTCTGAAGTGTTGTGCAGAATACC
CTGTCCCATATCAAGGATCGAACTAATGTGTGAGGGGACTGTGCCAATTTGAAAGTTGGA
ATTGAAAAAGTCTTCAGTCACTGATTGAGTTGTCTTTTTCTTCAATCCAAGTTGGGATTT
GATGTATGATTTCATCATTGCTGACACAACATTAAATGGGATCTCAACCATTTTGTGCAT
ATGCCACGTTAATAATGTTGATAGGTAATCTTTGCCTTTTAAATCAGCTTGTAAATCATC
AGAAAGTAAGATTAGGTTTTGAATTATTGTTAGAAACAAGAAAGGACACATCATAGGGCC
CCACTTACTGTGATCCATACTATATGAAACATGTGCCGATGAGACATTCAGCTTCATTGA
CAAAATGGCATTATCAAACTCCTTCTCATTGTTTAGACAGCTGCCCGCTAACTGTGATGT
AAGCGCTTCAAAGTAATCTTCAATAAGCCTTGTGAACATCTTTGTCCTCAAATCTCCAAT
GTATAACTCTCTATTGCCTCCCACTTGTTCTTTGTAAGACAAAGAAAATTTTAGTCTGCC
AGTGTCAGGGCCAGTTGAATTATAAGATTGAGGTGATTCCTGACTGTAAAAACACAGGTT
TTTCAACATTGCTGTAGTACAGTTAGTTAGGGATAAGGCCTTGCTAAGTGCTTCAGAATT
ACTCTCACGTTCACTTATTCTGACATCCTCAGCTAATCTTCCTGTATCAAATTTAAAGTT
CAGACACTTACTCTTATAATGAGAGTATCTTCCCATTAGCTTATTCCCATTCATCACTAA
TAAGATTGACTTAAAGCACTGGAAATATTCCTGGTCCAAAAAAGTTCTGGTCACTACTGC
CTTTGTCAACTCACTAATAGGACACATTGGCCCTACATAAAAATATTTACTTCTCAAAGC
AGCATCATTGTAGATATTCTCACAAATTTTGATGTATTGATCCTCAGACAGGATCTCTCG
ATCAAAGTCTTCTATCATATGGTTTGAAAGTTCACTTTTTATCAACCTTATTAAAAGTTT
TTCTTCCACCACCTTGTCAAGATCAGATATTGAGGGTGCATTGCAGTCTGCCTGCTGCTG
TCTTTCTGGTTTCTCCCTATACTGACTGACAATATTGTCAACAGTACACCTCAGTTGGTC
GAAGTATTCTGATGCTCCTCCATCCAGTAGTATCTCATCTAGATCAGCATTGTTGGTGTC
ACCACTCCCTCCTTTGGACCCCAGAACAAGATTACTCATTGCTTGCTGTATCTTGTAATC
ATAATCCTGTTTATTAAGCAAGAATTTGCCCTTACGTGCAAACACCTCAGTCAACTGTGT
GACAGCTAAAGCTGTGAGCTTATTGAAGTCATAATCCAGAATGCGAGACCCATCTGTATA
TTTATTCACAACATTGCTGGCTAAGTCCAAAGCTGTTGCACAGCCACTTGTGATAAGAGG
GTCTCGCAGTGTCCTCTTTACTTCCTTTTCTTTAAATAATGAACCATTATTAAAACTAGA
CACAAGGAGTGAGATAAATTTTTTAGAAACACCAGGCTTTTTATACCTAATTTTTTCTGC
ATCTGCACAACATTCTTTACTTAAAAACCTTCTTGCATTATAAACCATTTCAGCAAGCTC
CTCCTCCGATGCATCATCCTTTGGGTTCACACTCACATGTCCAAATTCTAATTTGGGTTC
AAGGAATTTTTCAAAGCATTTGATCTGATCAGTCAGTCTGTCAGGTGTTTCTTTTGTAAT
GAAGTGGCACATATAAGATAAAACAAACTTGAACCTATTGGTCATCATACTACTGACAAC
TTCTTCAGACAGAATTATTTTTAATAAGTGACGAACAAGTCTGTAGAGCAGATATTCAAC
TTCTGTGATCAGATCCTCCCTAATTTTCTCAATCAAATCCTTATGATAAAAATCGGATAC
AAAGGCCATCACAAAATACCTAATGTTTTGCAAAAATTTTTGACACCTTTTACTAGGATG
TGTCAGTATCAAGACTAAAATCATTTTGGTTAACAATTTAATAGTGATCAATTGTTCAGA
CAACTCTGTGCATTCTTCTATCCAGCTGACCATAACATCGACTACTTTCTGCAATACATC
GCTAGAGAAAACTGAAGGAAAGAACCGTTTAGGATCAGCATAAAAGGAACAAACCTCTCC
AACTATATTGTTGTTAATAGCATAACACTTTGAGCATTCACCTGTCTTTTGATATAATAG
TTTGAATCCCATCCTATTGATGAAGAACTCTTGGCAATAGGCTTCTTTGCACCTCACAAC
CTGATATCTAGAGGGTCCAAATTCATTTTGCCTTAGTTTCACTGTGGAAGACGTCTTCAT
TGAGTTGATCAAAGCAATGATGATAGTCTTTCTGTTAGAATGTCAATGACGCCAAGAGTA
TAAGGGAACATGTCTTCCTGAGTTTTCTGGTAACTTATAGTGGGACCGGAAATCTCAATG
TCCATGATGGCATCATAAACATCACAATCAAGAATCTTAAAATCAATTCCATAAGAGTTA
GTTTCTATGCCAACCTCCCTCAAAGCATTAGTGGCTCGAGTTAGTACTCTGTTGATGATT
GCAAGGAGCTCACAATTCCGTTCTTCTCTGGGTGATAGGACACCTGCATTTCTGTCCCTA
GTTCTCTTCCTACTGTCTATCCACCGTTTTAAATCTCTTTTTGTTGATTCCAATGAAACT
AATCTATCGTTAACACTCACAAAACAGGAGCCCAGCCAACCAGCAAGGAGCCCGTCACCA
TGCTTTATGCGGTCCAACCGGCTAGCAAGAAGAATGAGAACATCAAAAACAAGGAGAAGT
TTCCTCCTGGTGTTAAGGATCCTTAGAGACTTTATCTTATTCAGAAAAGATCTCCAACAT
TGCATCTGACTTTGAGAGTCAGCAACCCTTTCTTCACCAGAATCCAAGTCTGCATACAAG
AACTTAAGAACTGGAGAGGCTCTTCGAAACTGGAATGTTAACTGTTCAATGCTGTCATCA
CAGGTATCTATTTTATCACTATATAGCTTTTTGAAATCCTCTAATAACTTCTTATCAGTC
TTAACGAATTGATTTTCTATGTCCCCTTGCCTTAGCTTGTTCCTGAAGATTTGATACTCC
TCCTCAATTAAACTCTTGACTTCATGAGAGGTGAGCTTGTTGTTAATGCCCTGATGACAA
CTAGAAATTATTTCCTCAAAGTGTTTTGCACGCTTATCAGTTAGAACATTAATGCTTTCG
ATTCCTGAGAGCCTACCAGACGTTAAGGCTAAAGACTCACAAAGTCTTGAGTACTCAGAC
TCTTCAAACAATGCATTACTTTCTTGTGAATATTTTAACAGGGTGAATAAGGTGTCCCTG
AGCTTGTCATTTACCCAATCAGGTATTTGTTCATTGTAAAATGTTGTCCTGCCGTCTATG
AGAGGGATGAGATTGATGCCAACAGACTCCAAATCATTCTTTAATTGTTCTAGTTTCTTG
TGATCTTCTAAATACTTCTGTTCAAAATTGGCGGGGGATGATCTAACAAAGCACTCAAGT
AAGATTAGAACATTACCAGTGAGTTTGTAGCCGTCAGGCACCACAAAGCATAAAGCTGGA
GTGAGAATCCCATGATCACTCAGAATGGATTCAACCGTTTTGTCTTCAGTGTTATGTTCA
CACCCATTAGCCTTACAAGAGTCAATCTCAATACAGAGAGACAATAGCTTCAATCCCTCC
ATGAGTAACATTCTAGGTTCAGTTTGGACCAGAAAAGCTAACTTCTGTCTTGATAGCTTC
TCATTATCTGCAAGGTATTTTGAGATAAGATCTTTAGCATTGGCAATGTCTTCCTCCATC
ATCATctgcaggtatgatgttcagaaccctcagaacatgtggtctgctagagcaacagtt
cgctatgggatagggtcccgtaggggcacagaagacacaagaggcaattaaagacaatta
aataagatagccttaATGCCTAGGATCCTCGGTGCg
>Scaffold_from_SRR1613406.fastqsanger_guided_by_NC_004297.1
cGCATCTGGGACTCTAGGCAATTTGGTTGTTCTTTTTTGAGACCTTGTGCGCTGAACTCC
TCCAAATGGGAAACAAACAAGCCAAGGTCCCAGAATCAAAAGACAGCCCGAGAGCCAGCC
TAATCCCAGATGCCACACATCTAGGGCCGCAATTCTGTAAGAGTTGCTGGTTCGAAAACA
GGGGCCTGGTTGAGTGCAACAACCACTATCTGTGTCTCAACTGCCTCACCTTACTTTTAA
GTGTCAGTAACAGGTGCCCCATTTGCAAGATGCCTCTCCCCACAAAACTGAGACCATCAA
CCGCTCCAACAGCACCCCCAACTGGAGCAGcggacagcatcagacccccaccctacagtc
cctgaatctcccaccgacccccaccactcccatcctccccccgacaccccccggggggac
cccccgccgggggcccccccgggggagccaaccatcaccaaaaaactactcaatgtcttc
gatgcattcatccttcctagtcagctcctcacatgttctgcccttcaatctcaatttacc
accacttgattgtaccatcacctttccccttgacttactataacagagagcataaccctt
gaactccacccagttgtccactgcctcaagaaccgcactcaagatcccctcacaactcgg
cgctgcagccctaagtgtgGAGACAATGTCCACACCTGTCCATTGAATTCTTTGTTTTAA
TCTATCAGACATCATTGATTTCAATGCACCAACTAAAAGGTGCGGGGAGCTATCACCAAT
CTCCCTCACAAACATCTCCAAATCTTGATCTTGGATAGGTGGTGTAAATGTAGCTACTCT
TCTATCAGATTCCCACAGTGCTCCCCTACATACAACCAATGGCACTGGTTCGTTGTCAGG
TCCGACCTTGGAAAAGTCAAACTCACTGAACTGCAAcctttccatatcaacaacaatctc
aacaggggtcacatgccctagttgatttgtgtcaattaaaaactcattaatgatctcggt
gtcaacataccatgctgatttgcccttgaaagtaggtcctgacaaaaccAGTCTCCAACA
GTCAGGCAGAACACACGGACTCACAGACCCAGAATATAGTGCCTGTACATCATTTACTAC
AAATTCACCACATTGATTAACAAATCCTGTCATGTTGAGATGGATAGAAAAAGTCTCTTT
GAAACTAGCATCCTGACTCTTGATTTTGTATCTTATTGTCTGGTAAAACTGAACAGAGTC
CACTGGCATTGTACTTAACAAATCAAAGAAATCTTCAAGGGAGTCTAACCTCAATTCCTC
TGTCAGGCCTGAAGCAATAAGCTGGTTCAAGTTTATCTGAGCTGGTTCTATGTCAAAGTC
TATCCATGCATAGCCCATCATTAGATCAAACTTAAACATAGGTCTCTCTATCCCTTTGTA
AATGGCTTTCTCAATGAATGAGGAGAAGGGACCCAGTCGCTGCAGGCCCTCACCCTCTGG
TATTGAGGTTTTATGAGGAAACCAAGTGAATGACCCAAGTGTCCTTGTTGTAGCTACAAA
AGAGCGGACATATGATTCAAAGTAGATTTGTCTCATGAAGTTATCCACTGCATCAGCAGT
ACTAACCACCCTTTCTTCTATCATTGGCTCATGTGTGCGAGAGTGTGAGTTTCTAAGTTC
AGAAGCCAATACAACATAATGTTCCTCCCTCTTCCACTTAACAATGTGTGAAACAAGTGA
AAGTGCCTCGCAATTCACATCTAGGGCAACACAAAGATCAAGGAACTTTATTCTAGGTGA
CCATTTCATCTTTGTGGAAGCTAAGTCACTCATAAATaatatgtgtttctcaaacactga
tgggtacagccttcttaaagaatgaatgatgtgattcaaaccaaccctatcctccaatag
ttttgatgcagttggctttaagggaaaatagtcacaagggttatgtttgaaaaaatcaaa
caccttaactgtcttaggttcccctaagacccatgcacccagttctattgcagttgataa
ggagatgcacatataatcccataacaagggtctgaaataactgaccacactttcacctcc
acttccatttctaagttctagcggaacttgccaatattgaatgccattagaatttgtcaa
caatttgattcccttgacatcagaaatcagagactgaatggacttaatatacagattctc
tttatttggtccccgaacacatttgctacccaatgttctgcacaatcctacaaagccaga
tgcaatggaactttggaatgcagatttgttgatagcttcagacagcaatttttgcgcacc
tcgagtgaaagtggaagacaacttattttggattgttttgacaatggtaggaatcttctc
atcatctaggttcacagcacctgaatatattatcttttgtctcaacaccattcttaaagg
atgatgcgcagccaagtttagccaagaatactcaaggtcagactcagatgggggctcaac
atccaacagctcacaaagatttcttagtgatgagaggtgctcactagacaaatagtttgt
tgtgaactcttcatggagttgcccagtcttcaacctattgtacagttttcttaacataga
tctaatcttgctgcaagcattaggaatcaatccctctatttgcctcataatcctataact
acggttgccatctacccagtctctaacatctgtctcgcaattcaataagaatgggtcaat
agggtatcttgcatattgcaaaggatttaaggttcttttctgtattagattacataagtg
aacagggacaCCATTAGCTACAGATTGATCAATTATGGTATCAATTGTCTCTGCTAATTG
GTGGGGTTCTTTGCACTTTATGTTGTGTAAAGCCGCAGCAACAAATTTTGTCAGTAGGGG
TACCTCATCACCCCAAACATAGAACCTTGATTTGAACTCTGCAACAAACCTGCCAATTGC
ACTCTTTGGACTCACGAATTTATTTAGTTGATCACTCATGTAGTAATGGAATTCTAACAA
TGTTTTGAATTCCTCTGTATCTCTTGAGAGTAACTCCGTTAAGTTCTGATCAAATAAAGA
TATCTGATCGTCACTGGACGTGTAAGCATCGATATGTCCTCCAGACACACACCTCACTGC
AAAATTTATAAATCTTTCTGAAATCAACGCATAAAAGTCTGAGGTGTTGTGCAAGATACC
CTGTCCCATATCAAGGATTGAACTAATGTGTGAAGGGACTATGCCAATTTGAAAGTTAGA
ATTAAAAAAGTCTTCAGTCACTGATTGAGTTGTCTTCTTCTTCAGTCCAAGTTGGGATTT
AATGTATGATTTCATCATTGCTGATACAACATTAAATGGGATTTCAACCATTTTGTGCAT
ATGCCATGTTAATAATGTTGATAGGTAATCTTTACCTTTCAAATCAGCTTGTAAATCATT
AGAAAGTAAGATTAGGTTTTGAATTATTGTTAGAAACAAGAAAGGACACATCATAGGGCC
CCACTTACTGTGATCCATACTATATGAAACATGTGCCGATGAGACATTCAGCTTCATTGA
CAAAATGGCATTGTCAAACTCCTTCTCATTGTTTAGACAGCTGCCTGataactgtaggct
tatagcttcaaagtaatcttctataagtctagtaaacatctttgttctaAGATCTCCGAT
GTACAACTCTCTATTGCCTCCTACTTGTTCCTTGTAAGACAAAGAGAATTTTAGTCTACC
AGTGTCAGGGCCAGTTGAATTATAAGATTGAGGTGATTCTTGACTGTAAAAACACAGGTT
CTTTAACATTGCTGTAGTACAGTTAGTTAGGGACAAGGCCTTGCTAAGTGCTTCAGAATT
ACTCTCACGTTCACTTATCCTGACATCATCAGCCAATCTTCCTGTATCAAATTTAAAGTT
CAGACACTTACTCTTATAATGAGAGTATCTTCCCATCAGCTTATTCCCGTTCATCACTAG
TAAAATTGACTTAAAACACTGGAAATATTCTTGATCCAAAAAAGTCCTAGTCACCACTGC
TTTTGTCAGCTCACTGATAGGACATGAATTCATTGGCCCTACATAAAAATATTTACTTCT
CAAAGTAGCATCATTGTAGATACTCTCACAAATTTTAATGTATTGATCCTCAGATAGGAT
TTCTCGATCAAAATCTTCTATCATATGGTTTGAAAGTTCACTCTTTATCAACCTTATTAA
GAGTTTTTCTTCCACCACCTTGTCAAGATCAGATATTGAGGGTGCATTGCAGTCTGCCTG
CTGCTGTCTTTCTGGTTGCTCCCTATACTGACTGACAATATTGTCAACAGTACACCTCAA
TTGGTCGAAGTATCCTGATGCTCCTCCATCTAATAGTATTTCATCTAGATCGGCGCTGTT
GGTGTCACCACTTCCTCCTTTGGACCCCAAAACAAGATTACTCATTGCTTGCTGTATCTT
GTAATCATAATCCTGTTTATTGAGCAAGAATTTGCCTTTACGTGCAAACACTTCAGTTAA
CTGTGTGACAGCCAGAGCTGTAAGTTTGTTGAAGTCATAATCCAGAATACGGGACCCATC
TGTATACTTATTCACAACGCTCTTATTACTGGCCAAGTCCAAAGCTGTTGCACAGCCGCT
TGTAATAAGAGGGTCTCGCAGTGTCTTCTTTACTTCCTTTTCCTTAAACAATGAACCATT
ATTAAAACTAGACACAAGGAGTGAGATAAATTTCTTGGAAACACCAGGCTTTTTGTGCCT
AGCCTTCTCCGCATCTACACAACATTCCTTACCTAGAAACTTTTTTGCATTATAAACCAT
TTCAGCAAGCTCTTCCTCCAACGCATCATCCTTCGGGTTCACACTTACATGTCCAAATTC
CAATTTAGGCTCAAGGAATTTTTCAAAGCATTTGATCTGATCAGTCAGTCTGTCAGGTGT
TTCTTTTGTAATGAAATGGCACATATAAGAGACATTTAAAACAAATTTGAATCTGTTGTC
ATCATACTAACAACTTCTTCAGACAGAATTATCTCTAATAAGTGACGAACAAGTCTGTAG
AGCAGATATTCAACTTCTGTGATCAAATCCTCCCTGATTTTCTCAATTAAATCCTTGTGA
TAAAAATCGGACACAAAGGCCATCACAAAGTACCTAATGTTTTGTAAAAATTTTTGACAC
CTTTTACTAGGATGTGTCAGTATTAAAACTAAAATCATTTTGGTCAACAATTTTATAGTG
ATCAATTGTTCAGATAACTCTGTGCACTCTTCTATCCAGCTGACCATAACATCGACTACT
TTCTGCAGCACATCACTGGAGAATACTGAAGGAAAAAACCGTTTGGGATCAGCATAAAAG
GAACAAACCTCTCCAACTATATTGTTGTTAATAGCATAACACTTTGAGCATTCACCTGTC
TTTTGATACAATAGTTGAATCCCATACTATTGATGAAGAACTCTTGGCAATAGGCCTCTT
TGCACCTCACAACTTGGTATCTGAGGGTCCattcattctgtctcagctttacggtagaag
aagttttcatagagttcaccaaagcgaggctcaatgaggaaagtctctctaagtcagtgg
ttcccagtagttccacatcccccatcacataagggaatgtttcttcctctgttctctgat
aactgattgttgggacaactccggagacatcaaagtccataatcaaatcatagctgttaa
ggcagatcacctccatatcaattttatagtggtccacactgatcccaacatcctttaaag
cagtggtggccttcaaaatggttttctggaatattgaattgaggatttgattcttactca
aacactgggaggactgtgtgattctagatcttagcctgttgcctcgctctccccatttct
cgAGGTCTCTTTTTGTTGATTCCAATGAAACTAATCTATCGTTAACACTCACAAAACAGG
AGCCCAGCCAGCCAGTAAGGAGCTTGTCACCATGCCTTATGCAGTCTAGCCGACTGGCAA
GAAGAATCAGAACGTCAAAAATAAGGAGAAGTTTCCTCCTGGTGTTGAGGATCCTCAGAG
ACTTTATCTTATTTAGAAAAGATCTCCAACACTGCATCTGTTCACTTTGAGAGTCAGCAG
CCCTTTCTTTGCTAGAATCCAGATCCGCATACAAGAACTTAAGGACTGGAGAGGCTCTTT
GGAACTGGAATGTTAACTGTTCAATGTTGTCATCtgcaactaccttatcagcgtacaaat
tgttaagctcattaagTAACTTCATCTTGTCAGTCTTGACAAATTGACTCTCTATGTTTC
CTTGCCTTAGTTTGTTCCTAAAGATTTGATACTCCTCTTCAATTAGACTTTTGACTTCAT
GAGAGGTGAGCTTGTTATTAATGCCCTGATGACAACTAGAAATTATTTCCTCAAAGTGCT
TTGCACGCTTGTCAGTTAGAACATTGATACTTTCAATTCCTGAGAGCCTCCCAGACGTTA
AGGCTAAAGATTCACAAAGTCTTGAATACTCAGACTCTTCGAATAATGCATTACTTTCTT
GTGAATATTTTAGCAGGGTGAATAAGGTGTCTCTGAGTTTGTCATTCACCCAATCAGGTA
TCTGTTCATTGTAAAATGTTGTCCTACCGTCTATGAGGGGGATAAGATTGATGCCAACAG
ATTCCAAATCATTCTTTAATTGTTCTAGTTTCTTGTGATCTTCCAAATACTTCTGTTCAA
AATTGGCGGGGGATGATCTAACAAAGCACTCAAGCAAGATGAGTACATTACCAGTGAGTT
TGTAGCCGTCAGGCACCACAAAGCATAAAGCTGGAGTGAGAATCCCATGATCACTCAGAA
TGGATTCAACCGTTTTGTCTTCAGTGTTATGTTCACATCCATTGGCCTTGCAAGAGTCAA
TCTCAATGCAAAGAGATAGTAGTTTCAATCCCTCCATGAGCAACATTCTGGGTTCAGTCT
GGACCAAGAAAGCCAACTTCTGTCTTGATAGCTTCTCATTATCTGCAAGGTACTTTGAGA
TAAGATCTTTAGCATTAGCAATGTCTTCCTCCATgtttagctgcaggtatgatgttcaga
accctcagaacatgtggtctgctagagcaacagttcgctatgggatagggtcccgtaggg
gcacagaagacacaagaggcaattaaagacaattaaataagatagCCTAAATGCCTAGGA
TCCCCGGTGcg
>Scaffold_from_SRR1613407.fastqsanger_guided_by_NC_004297.1
CGCACAGTGGATCCTAGGCTATTGGATTGTTCTTTCTGAGGTATTATGCGTTGTACTCCT
CCAAATGGGAAACAAGCAAGCCAAAGCCCCAGAAGCAAAAGAACAGCCCGAGAGCCAGCC
TAATCCCAGATGCCACACATCTAGGGCCACAGTTCTGCAAGAGCTGCTGGTTCGAAAACA
AGGGCCTGGTTGAGTGCAACAACCACTATCTGTGTCTCAACTGCCTCACCTTACTTCTAA
GTGTCAGTAACAGGTGCCCCATTTGCAAGATGCCTCTTCCTACAAAACTGAGACCATCAG
CCACTCCAACAGCACCTCCAACTGAAGCAGCGGACAGCATCAGACCTCCACCCTACCATC
CCTGAATCTCCCATCCGCCCCCACCACTCCCACTCTCCCCCCGACACCCCCCGGGGGGAC
CCCCCGCCGGGGGCCCCCCCGGGGGGCAGGCAGCTTAGCTCTACTCAATGTCCTCAATAC
ACTTCTCTGGCCCAAACAACTCTGAGCATGTCCTTCCCTTCAGTCTTAGGCTGCCCCCAC
TTGACTGAATCATAACCCTATGCTTTGATTTACTATAGCAAAGAGCATAGCCTTTGAAAT
CAATCCATTCTCCAAGAGATTCAAGAAGTTCACTCAGCACATCAGCAAAGTCCACAGGTC
TCTGTTTTGTGAGGACTGAGACAATGTCCACACCTGTCCATTGAATTCTTTGTTTTAATC
TATCAGACATCATTGATTTCAATGCACCAATTAAAAGGTGCGGGGAACTATCACCAATCT
CCCTTACAAACATCTCCAAATCTTGATCTTGGATGGATGGTGTAAATGTGGCTACCCTTC
TATCAGATTCCCACAGTGCTCCTCTACATACAACCAATGGCACTGGTTCGTTATCAGGTC
CGACTTTGGAGAAGTCAAACTCACTGAATTGCAGTTTATCTGGATCAATAGTCAGCTTCA
TGGGTATAACATCCCCCAACTGCTGTGTATCCTTTAAGAATTCATTTACCACATCTGATT
CAATAAACCAGGCTGACCTACCTTTGAAAGTTGGACCTGACAAAGCAAGCCTCCAACAGT
CAGGCAGAACACATGGGCTCACAGACCCAGAATATAGCGCCTGTACATCACTCACTACAA
ACTCACCACATTGATTAACAAGTCCTGTCATGTTGAGATGGATAGAAAAAGTCTCTTTAA
AACTGGCATCCTGACTCTTGATTCTATATCTTATTGTCTGGTAAAACTGAACAGAGTCCA
CTGGCATTGCACTTAACAAATCAAAGAAAGCTTCAAGGGAATCTAACCTTAATTCCTCTG
TCAGGCCTGAAGCAATAAGCTGGTTTAAGTTTATCTGAGCTGGTTCTATGTCAAAGTCTA
TCCATGCATAACCCATCATTAGATCAAACTTAAACATAGGTCTCTCTATCCCTTTGTAAA
TAGCTTTCTCAATGAATGAGGAGAAGGGACCTAGTCGCTGCAGACCTTCACCCTCTGGTA
TTGAGGTTTTGTGAGGGAACCAAGTGAATGACCCAAGTGTCCTTGTTGTCGCTACAAAAG
AACGGACATATGATTCAAAGTAGATTTGTCTCATAAAGTTGTCCACTGCATCAGCAGTAC
TAACCACCCTTTCTTCCATCATGGGCTCATGTGTGCGAGAGTGTGAGTTTCTCAGTTCAG
AGGCCAGTACAACATAATGTTCCTCTCTCTTCCACTTAACAATGTGTGAAACAAGTGAAA
GTGCCTCGCAATTCACATCTAGGGCAACACAGAGATCAAGGAACTTTATTCTAGGTGACC
ATTTCATTTTTGTGGAAGCTAAGTCACTCATAAATGGCAATATGTGCTTCTCAAATAGAG
ACGGATACAAACGTCTCAAAGAATGAATGATGTGACTCATGCCAACCCTATCCTCTAGCA
GTTTCGAAACAGTGGGTCTTAAGGGGAAGTAATCACAAGGATTATGTTTAAAAAAGTCCA
GGATCTGAGCTTGTTTTGGTTCCCCGAGCACCCATGCTCCAAGTTCTATGGCTGTGGATA
GTGTTATGCACATATAATCCCATAGAAGGGGTCTTAAATAAGTGACAACAGTATCACCTC
CATCCTTGACCTCTGGTGAAACTTTCCATATTTGGATTCCATTGTCCCCCATCACTGCTT
CAACACCCTGAATCCCTAATAACTGAGTCTGTATGGACCTAATGTAAAGATTCTCCTTGT
TGGGCCCTCTGACGCACTTGCTACCTAGTGTTCTGCACAGCCCTACAAACCCAGATGCTA
TAGAACTTTGGAAAGCTGATTTGTTTATTGCTTCAGACAGTAGCTTCTGAGCTCCTCTAG
TGAATGTCGATGACAACCTATTCTGCAAGGTTTTTACTATTGTAGGGACCTTTTCATCTT
CCAGATTCACAGCACCAGAATAGATTATCTTTTGCCGCAGCACCATTCTAAGCGGGTGAT
GGGTGGCTAAGTTCAACCAATGAAACCCTAAGTCAGAATCAGACAAAGGCTCAATGCCTA
GAAGCTTGAATAAATTCTGTATCGATGCTGTGTGTTCACCTGATAGGTAGTTGGTAGTGA
ATTCTTCGTGAAGCTCACCAGTTTTTAATTTATTGAACAATACCCTAAGCATTGACCTCA
TTTTTTTACATGCATCAGGAATCAGCCTCTCAATTTGCCTCATTATTCTATAACTACGAT
TCCCATCCACCCAATCTCTTACATCAGTCTCACAGTTCAAAAGGAATGGATCAATAGGAT
ACTTAGCATAACATAACAAACTCAAAGTCCTCTTCTGAATTTGATTACACAGATCGACTG
GGACACCATTAGCCACAGATTGATCAATTATGGTGTCAATTGTTTCTGCCAATTGATGGG
GTTCTTTGCACTTTATGTTATGTAAAGCCGCAGCAACAAATTTTGTTAGCAGAGGTACCT
CGTCACCCCAGACATAGAACCTTGATTTGAACTCTGCGACAAACCTGCCAATTGCACTCT
TTGGACTCACAAACTTATTTAGCTGATCACTCATGTAATAATGGAATTCTAACAATGTTT
TGAATTCCTCTGTATCTCTTGAGAGTAACTCTGTTAGGTTCTGATCAAATAAAGATATCT
GATCGTCACTGGACGTGTAAGCATCAATTTGTCCTCCAGACACACACTTCACCGCAAAAT
TTATAAATCTTTCAGAAATCAATGCATAAAAGTCTGAGGTGTTGTGCAGGATACCCTGTC
CCATATCAAGGATTGAACTAATGTGTGAAGGGACTATCCCAATTTGAAAGTTGGAATTAA
AGAAGTCTTCAGTCATTGATTGTGTTGTCTTCTTCTTTAATCCAAGTTGGGATTTAATGT
ATGACTTCATCATTGCTGATACAACATTAAATGGGATCTCAACCATTTTGTGCATATGCC
ATGTTAATAATGTTGATAGGTAATCTTTACCTTTTAAATCAGCTTGTAAATCATCAGAAA
GTAAGATTAGGTTTTGAATTATTGTTAGAAATAAGAAAGGACACATCATAGGGCCCCACT
TGCTGTGGTCCATACTGTATGATACATGTGCCGATGAGACATTTAGCTTCATTGACAAAA
TGGCATTGTCAAACTCCTTCTCATTATTTAGACAGCTGCCTGCTAATTGTGATGTGAGCG
CTTCAAAGTAATCCTCAATAAGCCTTGTGAACATCTTTGTCCTTAAATCTCCGATGTACA
ACTCTCTATTGCCTCCCACTTGTTCCTTGTAAGATAAAGAGAATTTTAGTCTACCAGTGT
CAGGGCCAGTTGAATTATAAGATTGAGGTGATTCTTGACTGTAAAAACACAGGTTTTTCA
ACATTGCTGTAGTACAGTTAGTTAGGGACAAGGCCTTGCTAAGTGCTTCAGAATTACTCT
CACGCTCACTTATCCTGACATCATCAGCCAGTCTTCCTGTATCAAATTTAAAGTTCAGAC
ACTTACTCTTGTAATGGGAGTACCTTCCCATCAGCTTGTTCCCATTCATCACTAATAAAA
TTGATTTGAAGCACTGGAAATATTCTTGGTCCAAGAAAGTCCTAGTCACTACTGCTTTTG
TCAGCTCACTAATAGGACATGAATTCATCGGCCCTACATAAAAATACTTACTTCTCAAAG
TAGCATCATTGTAGATATTCTCACAAATTTTGATGTATTGATCTTCAGACAGGATTTCTC
GATCAAAATCTTCTATCATATGGTTCGAAAGTTCACATTTTATCAACCTTATCAAGAGTT
TTTCTTCCACCACTTTGTCAAGATCAGATATTGAGGGAACATTGCAGTCTGCCTGCTGCT
GTCTCTCTGGTTGCTCTCTATATTGACTGACAATATTATCAACAGTGCACCTCAGTTGAT
CAAAGTATTCTGATGCTCCTCCATCCAATAGTATCTCATCTAGATCAGCATTGTTGGTGT
CACCACCCCTTCCTTTGGACCCCAGAACAAGATTACTCATTGCTTGCTGTATCTTGTAAT
CATAATCCTGCTTATTGAGCAAGAATTTGCCTTTACGTGCAAATACTTCAGTTAACTGTG
TGACAGCCAAAGCTGTAAGCTTGTTGAAGTCATAATCTAGAACACGGGACCCATCTGTAT
ACTTATTCACAACGACACTCTTATTACTGGCCAAGTCCAAAGCTGTCGCACAGCCGCTTG
TTATAAGAGGGTCTCGCAGTGTCTTCTTTACTTCCTTTTCTTTAAACAATGAACCATTAT
TAAAACTAGACACTAGGAGTGAAATAAATTTCTTGGAAACACCAGGCTTTTTATACCTAA
CCTTTTCCGCATCTGCACAACATTCTTTGCCTAGAAACTTTCTTGCGTTATAAACCATTT
CAGCAAGCTCTTCCTCCAATGCATCATCTTTCGGGTTCACACTTACATGCCCAAATTCCA
ATTTAGGCTCAAGGAATTTTTCAAAGCATTTTATCTGGTCAGTCAGTCTGTCAGGTGTTT
CTTTTGTAATGAAATGACACATATAAGAGATATTTAAAACAAACTTGAATCTGTTGGTCA
TCATACTGACTACTTCTTCAGACAGAATTATTTTTAGTAGGTGACAAACAAGTCTATAGA
GCAGATATTCAACTTCTGTGATCAAATCCTCCCTGATTTTCTCAATCAAATCCTTGTGAT
AAAAATCGGACACAAAGGCCATCACAAAGTACCTAATGTTTTGTAAAAACTTCTGACACC
TTTTACTAGGATGTGTTAGTATCAAAACCAAAATCATTTTGGTTAACAACTTTATAGTAA
TCAATTGTTCAGATAGCTCTGTGCACTCTTCTATCCAGCTAACCATAACATCGACTACTT
TCTGCAACACATCACTGGAGAAAACTGAAGGGAAAAACCGTTTGGGATCAGCATAAAAGG
AGCAAACCTCTCCAACTACATTGTTGTTGATAGCATAACACTTTGAGCATTCACCTGTCT
TTTGATATAGTAGTTTGAATCCCATCCTACTGATGAAGAACTCTTGGCAATAGGCCTCTT
TGCACCTTACAACCTGGTATCTAGAGGGTCCAAATTCGTTTTGTCTTAGTTTCACTGTGG
AAGACGTTTTCATTGAGTTGATCAGAGCCAGACTCAATGATGATAGTCTTTCTAAGTCTG
TCACATCTAGAATGTCAATAACACCAAGAGTATAAGGGAACATGTCTTCCTGAGTTTTCT
GGTAACTTATAGTGGGCGTGATACCGGAAATCTCAATGTCCATGATGGCATCATAAACAT
CACAATCAAGGATCTTGAGATCAATTCCATAAGAGTTGGTTTCTATGCCAACCTCCCTCA
AAGCATTAGTGGCCCGAGTTAAAACTCTGTTGATGATGGCAAGGAGCTCACAATTTCGTT
CTTCTTTGAGTGATAGAACACCTGCATTCCTGTCTTTAGCTCTCTTCCTACTGTCTATCC
ACCGTTTCAGATCTCTTTTTGTTGATTCCAATGAAACTAACCTATCGTTGACACTCACAA
AACAGGAGCCCAGCCAACCAGTAAGGAGCTTGTCACCATGCCTTATGCAGTCCAGCCGGC
TAGCGAGAAGAATCAGAACGTCAAAAATAAGAAGGAGTTTCCTCCTGGTGTTGAGGATCC
TCAGAGACTTTATCTTATTTAGAAAAGATCTCCAACACTGCATCTGCTCACTTTGAGAGT
CAGCGGCCCTTTCTTTACCAGAATCCAAATCTGCATATAAGAACTTAAGGACTGGAGAGG
CTCTTCGGAACTGGTATGTTAACTGCTCAATATTGTCATCACAGGTGTCTATTTTATCAC
TATATAACTTTCTGAAATCCCCTAACAGCTTCATCTTATCAGTCTTAACAAATTGACTTT
CTATGTTCCCTTGCCTTAGTTTGTTCCTAAAGATCTGATACTCCTCTTCAATTAAACTCT
TGACTTCATGAGAGGTGAGTTTGTTATTGATGCCCTGATGACAACTGGAAATTATTTCCT
CAAAGTGTTTTGCACGCTTGTCAGTTAGAACATTGATGCTTTCAATCCCTGAGAGCCTCC
CAGACGTTAAGGCTAAAGATTCACAAAGTCTTGAATACTCAGACTCTTCGAACAATGCAT
TACTTTCTTGTGAGTATTTTAATAAAGTGAACAAGGTGTCCCTGAGTTTGTCATTCACCC
AATCAGGTATCTGCTCATTGTAAAAAGTTGTCCTACCGTCTATGAGAGGGATAAGATTGA
TGCCAACAGATTCCAAGTCATTCTTTAATTGTTCTAGCTTCTTGTGATCTTCTAAATACT
TCTGTTCAAAATTGGCAGGGGATGATCTGACAAAGCACTCAAGTAAGATAAGTACATTAC
CAGTGAGTTTGTAGCCGTCAGGCACCACAAAGCATAAAGCTGGAGTGAGAATCCCATGAT
CACTCAGAATGGATTCAACCGTTTTGTCTTCAGTGTTATGTTCACATCCATTGGCTTTGC
AGGAGTCAATCTCAATGCAAAGAGATAGTAGTTTCAATCCCTCCATGAGAAGCATTCTGG
GTTCGGTTTGGACCAAAAAAGCTAGCTTCTGTCTCGATAGCTTCTCATTATCTGCAAGGT
ATTTTGAGATAAGATCTTTAGCATTAGCAATGTCTTCCTCCATTCCATGTTTGGCTGCAG
GTGTGGTGATCAGAACCCACAAAACATGTGGTCTGCTAGAGCAAACTATGGGAGGAGGTC
CCGTACCTGTAGGAGGCACAGGAGACACAAGAGGCAATAAAAGACAATAAAATTAGATAG
CCTTAATGCCTACGGtgcg
>Scaffold_from_SRR1613408.fastqsanger_guided_by_NC_004297.1
CGCACCGGGGATCCTAGGCAATTTGGTTGTTCTTTTTTGAGACCTTGTGCGCTGAACTCC
TCCAAATGGGAAACAAACAAGCCAAGGTCCCAGAATCAAAAGACAGCCCGAGAGCCAGCC
TAATCCCAGATGCCACACATCTAGGGCCGCAATTCTGTAAGAGTTGCTGGTTCGAAAACA
GGGGCCTGGTTGAGTGCAACAACCACTATCTGTGTCTCAACTGCCTCACCTTACTTTTAA
GTGTCAGTAACAGGTGCCCCATTTGCAAGATGCCTCTCCCCACAAAACTGAGACCATCAA
CCGCTCCAACAGCACCCCCAACTGGAGCAGCAGACAGCACCAGACCCCCACCTTACACCC
CATGATCCCAAGACCAACACTCCCATCTCCATCACCCACCCCCCGCCCCCGGGGGGACCC
CCCGCCGGGGGCCCCCCCGGGGGGGCAGGCAGCCCAACTCTACTCAATGTCCTCAACACA
CCTCTCCGGCCCAAACAACTCTGAACATGTCCTTCCTTTTAGTCTTAGGCTGCCCCCGCT
TGACTGAATCATAACTCTTTGCTTTGACTTACTGTAGCAAAGGGCATAGCCTTTGAAATC
AATCCACTCTCCAAGAGATTCAAGAAGTTCACTCAGTATGTCAGTATGATCCACAGGTCT
CTGTTTCGTGAGGATTGAGACAATGTCCACACCCGTCCATTGAACTCTCTGCTTCAATCT
ATCAGACATCATTGATTTCAATGCACCAACTAAAAGATGTGGGGAACTATCACCAATCTC
TCTTACAAACATTTCTAAATCTTGATCTTGAATAGATGGTGTAAATGTAGCTACTCTTCT
ATCAGATTCCCACAATGCTCCCCTACATACAACCAATGGCACTGGTTCATTGTCAGGTCC
GACCTTGGAGAAATCAAACTCACTAAACTGCAGTTTATCTGGATTGATAATTAGCTTCAT
GGGTATAACATCCCCTAACTGCTGTGTATCCTTTAAGAACTCATTCACCACATCTGATTC
AACAAACCAGGCTGACCTACCTTTGAAAGTTGGACCAGATAGAGCAAGTCTCCAACAGTC
AGACAGAACACATGGGCTCACAGACCCAGAATACAGTGCTTGTACATGATTCACCACAAA
CTCACCACATTGATTAACAAGTCCTGTCATGTTGAGGTGGATGGAAAAGGTCTCTTTAAA
ACTAGCATCTTGACTCTTGATTTTATACCTAATTGTCTGGTAAAACTGAACAGAGTCCAC
TGGCATTGTACTTAACAAATCAAAGAAATCTTCAAGGGAGTCTAGCCTCAATTCCTCTGT
CAGGCCTGAAGCAATAAGCTGATTCAAATTTATCTGGGCTGGCTCTATGTCGAAGTCTAT
CCATGCATAGCCCATCATTAGATCAAACTTAAACATAGGTCTCTCTATCCCTTTGTAAAT
GGCTTTCTCAATGAATGAAGAGAAGGGACCCAGTCGTTGCAGACCTTCACCCTCTGGTAT
TGAGGTTTTATGAGGAAACCAAGTGAATGACCCAAGTGTCCTTGTTGTTGCTACAAAAGA
GCGGACATATGATTCAAAGTAGATTTGTCTCATAAAGTTATCCACTGCATCAGCAGTACT
AACCACCCTTTCTTCCATCATCGGCTCATGTGTGCGAGAGTGTGAGTTTCTCAGTTCAGA
AGCCAATACAACATAATGTTCCTCCCTCTTCCACTTAACAATGTGTGAAACAAGTGAAAG
TGCCTCGCAATTCACATCTAGAGCAACACAAAGATCAAGGAACTTTATTCTAGGTGACCA
TTTCATCTTTGTAGAAGCTAAATCACTCATAAACGGCAATATGTGCTTTTCAAATAGAGA
TGGATATAAACGTCTCAAAGAATGAATGATGTGGCTCATGCCAACCCTGTCTTCTAGCAG
TTTCGAAACAGTGGGTCTCAAGGGGAAGTAATCACAAGGATTATGTTTAAAAAAGTCCAA
GATCTGAGCTTGTTTTGGTTCCCCGAGCACCCATGCTCCGAGTTCTATAGCTGTAGATAA
TGTTATGCACATATAATCCCATAGAAGAGGTCTTAAATAAGTAACAACAGTATCACCTCC
ATCTTTGACTTCAGGTGAAACTTTCCATATCTGGATCCCATTGTCCCCCATCACTGCTTC
AACACCTTGAGTCCCCAGTAGCTGAGTCTGTATGGATCTGATGTAAAGATTCTCCTTGTT
AGGGCCTCTGACGCACTTGCTACCCAGTGTTCTGCACAACCCCACAAATCCAGATGCTAT
AGAACTTTGGAAAGCTGATTTATTTATTGCTTCAGACAGTAACTTCTGAGCTCCTCTGGT
GAATGTCGATGACAACCTATTTTGCAAGGTTTTTATTATTGTAGGGACCTTTTCATCTTC
CAGATTTACAGCACCAGAGTAGATTATCTTTTGCCGCAACACCATTCTAAGCGGGTGATG
GGTGGCTAAGTTCAACCAATGAAACCCCAAGTCAGAATCAGACAAAGGTTCAATGCTTAG
AAGCTTAAACAAATTCTGTAATGATGTTGTGTGTTCACCTGATAGGTAGTTGGTGGTGAA
TTCCTCATGAAGCTCACCAGTTTTTAATTTATTAAACAATATCCTAAGCATCGACCTCAT
CTTTTTGCATGCATCAGGAATTAGCCTCTCAATTTGCCTCATTATTCTATAACTACGATT
CCCGTCCACCCAATCTCTTACATCAGTCTCGCAGTTCAAGAGGAATGGATCAATGGGATA
CTTGGCATAACATAACAGACTCAAAGTCCTCTTCTGAATTTGGTTGCACAGATCAACTGG
GACACCGTTAGCCACAGATTGATCAATTATGGTATCAATTGTTTCTGCCAATTGATGGGG
TTCTTTGCACTTTATGTTATGCAAAGCCGCAGCAACAAATTTTGTTAGCAGAGGTACCTC
ATCACCCCAAACATAAAACCTTGATTTAAACTCTGCAACAAACCTGCCAATTGCGCTCTT
TGGGCTCACAAATTTATTTAGCTGATCACTCATGTAGTAATGGAATTCTAACAATGTTTT
GAATTCCTCTGTATCTCTTGAGAGTAACTCTGTTAAGTTCTGATCAAATAATGATATCTG
ATCATCACTGGACGTATAAGCATCGATTTGTCCTCCAGACACACACCTCACTGCAAAATT
TATAAATCTTTCAGAAATCAACGCATAAAAGTCTGAGGTGTTGTGCAGTATACCCTGTCC
CATATCAAGGATTGAACTAATGTGTGAGGGGACTGTGCCAATTTGAAAGTTAGAATTAAA
GAAGTCTTCAGTCATTGATTGAGTTGTTTTCTTTTTCAGTCCAAGCTGGGATTTGATGTA
TGATTTCATCATTGCTGATACAACATTAAATGGGATCTCAACCATTTTGTGCATATGCCA
TGTTAATAATGTTGATAGGTAATCTTTACCTTTCAAATCAGCTTGTAAATCATCAGAAAG
TAAGATTAGGTTTTGAATTATTGTTAGAAACAAGAAAGGACACATCATAGGGCCCCACTT
ACTGTGATCCATGCTATATGACACATGTGCTGATGAGACATTCAACTTCATAGACAGAAT
GGCATTGTCAAACTCCTTCTCATTATTAAGACAGCTGCCCGCTAATTGTGATGTGAGTGC
CTCAAAGTAATCCTCGATGAGCCTTGTGAACATCTTTGTCCTTAAATCTCCGATGTACAG
TTCTCTATTGCCTCCCACTTGTTCCTTGTAAGACAAGGAGAATTTTAGTCTACCAGTATC
AGGGCCAGTTGAATTATAAGATTGAGGTGATTCCTGACTGTAAAAACACAGATTTTTTAA
CATTGCTGTAGTACAGTTAGTCAAGGATAAAGCCTTGCTAAGTGCTTCAGAATTACTCTC
ACGTTCACTTATCCTGACATCATCAGCTAATCTTCCTGTGTCAAATTTAAAGTTCAGACA
CTTACTCTTATAATGAGAGTATCTCCCCATCAGCTTATTTCCATTCATCACTAATAAAAT
TGATTTAAAGCACTGGAAGTATTCTTGGTCCAAAAAAGTCCTAGTTACCACTGCTTTTGT
CAGCTCACTAATAGGACATGAGTTCATTGGCCCCACATAAAAGTATTTATCTCTCAAGGC
AGCATCATTGTAGATATTCTCACAAATTTTGATGTACTGATCCTCAGACAGGATCTCTCG
ATCAAAATCTTCTATCATATGGTTTGAAAGTTCACTTTTTATCAACCTTATTAGGAGCTT
TTCTTCCACTACCTTGTCAAGATCAGATATTGAGGGTGCATTGCAGTCTGCTTGTTGCTG
TCTTTCCGGTTGCTCCCTATACTGACTGACAATATTGTCAACAGTGCACCTCAGTTGGTC
AAAGTATTCTGATGCTCCTCCATCCAATAGTATCTCATCTAGATCAGCATTGTTGGTGTC
ACCACTCTTTCCCTTGGACCCCAGAACAAGACTGCTCATTGCTTGCTGAATCTTGTAATC
ATAATCCTGTTTATTAAGCAAAAATTTCCCTTTACGTGCAAACACTTCAGTCAACTGTGT
GACAGCCAGAGCTGTAAGTTTGTTGAAGTCATAATCCAGAACACGAGACCCATCTGTATA
CTTGTTCACAACATTACTGGCCAAGTCCAAAGCTGTTGCACAACCGCTTGTGATGAGAGG
GTCTCGCAGTGTCTTCTTTACTTCCTTTTCTTTAAACAATGAACCATTGTTGAAGCTAGA
CACAAGGAGTGAGATAAACTTTTTAGAAACACCAGGCTTCTTATACTTAACTTTTTCCGC
ATCTGCACAACATTCTTTACTTAGAAACTTTCTTGCATTATAAACCATTTCAGCAAGCTC
TTCCTCTGATGCATCATCCTTTGGGTTCACACTCACATGTCCAAATTCCAATTTGGGCTC
AAGGAACTTTTCAAAGCATTTGATCTGATCAGTTAGTCTGTCAGGTGTTTCTTTTGTAAT
GAAATGACACATATAAGAGATGTTTAAAACAAACTTGAATCTATTGGTCATCATACTTTC
TTCAGACAGAATTATCTCTAATAAGTGACGAATGAGCCTGTAGAGCAGATATTCAACTTC
TGTGATCAAATCCTCCTTAATTTTCTCAATCAAATCCTTGTGATAAAAGTCGGACACAAA
AGCCATCACAAAATACCTAATGTTTTGTAAAAATTTCTGACACCTTTTACTGGGATGTGT
TAGTATCAAAACTAAAATCATTTTGGTTAACAATTTGATAGTGATCAATTGTTCAGATAA
CTCTGTGCACTCTTCTATCCAGCTGACCATAACATTGACTACTTTCTGTAGCACATCACT
GGAGAAAACTGAAGGAAAAAACCGTTTAGGGTCAGCATAAAAGGAACAAACCTCTCCAAC
TACATTGTTGTTAATAGCATAACACTTTGAGCATTCACCTGTCTTTTGATATAATAGTTT
GAATCCCATTCTACTGATGAAGAATTCTTGGCAATAGGCCTCTTTGCATCTTACAACCTG
GTATCTAGAGGGTCCAAATTCATTTTGCCTTAGTTTCACTGTGGAAGAAGTTTTCATTGA
GTTGATCAAAGCCAAGCTCAATGATGATAGTCTTTCTAAGTCTGTTGCATCTAGAATGTC
AATGACGCCAAGAGTATAAGGGAACATGTCTTCCTGAGTTTTCTGGTAACTTATAGTGGG
ACCGGAGATCTCAATGCCCATGATGGCATCATAGCAATCAAGGATCTTGAAATCAATTCC
ATAAGAGTTGGTTTCTATGCCAACCTCCTTTAAGGCATTAGTGGCTCGAGTTAAAACTCT
ATTGATGATGGTAAGGAGCTCACAATTCCGTTCTTCTTTAGGTGATAGAACACTTGCATC
TCTGTCTCTAGTTTTCTTCCTACTGTCTATCCACCGTTTTAAATCCCTTTTTGTTGATTC
TAATGAAACTAATCTATCGTTAACACTCACAAAACAGGAGCCCAGCCAACCAGCAGGGAG
CTTATCACCATGCCTTATGCAGTCCAGCCGGCTAGCAAGAAGAATCAGAATGTCAAAAAC
AAGGAGAAGTTTCCTCCTGGTGTTGAGGATCCTCAGAGACTTTATCTTATTCAGAAAAGA
CCTCCAACATTGCATCTGACCACTTTGAGAGTCAGCAGACCTTTCCTCACCAGAATCCAA
ATCTGCATACAAGAACTTAAGGACTGGAGAAGCCCTTCGGAATTGGAATGTTAACTGTTC
AATGTTGTCACTACAGGTGTCTATCTTGTCACTATATAACTTTCTGAAATCCTCTAATAA
CTTCATCTTATCAGTTTTAATAAATTGGCTTTCTATGTCCCCCTGCCTCAGTTTGTTCCT
GAAGATTTGGTACTCCTCCTCAATTAAACTCTTGACTTCATGAGAAGTGAGCCTGTTACT
AATACCCTGATGACAACTAGAGATTATTTCTTCAAAATGTTTTGCACGCTTGTCAGTTAG
AACATTGATGCTTTCTATTCCTGAGAGCCTCCCAGACGTTAAGGCTAAAGATTCACAAAG
TCTTGAATACTCAGACTCTTCGAACAGTGCATTACTTTCTTGTGAATATTTTAACAGGGT
GAATAAGGTGTCCCTGAGCTTGTCATTCACCCAATCAGGTATCTGTTCATTGTAAAATGT
TGTCCTGCCGTCTATGAGAGGGATGAGATTGATGCCAACAGTCTCCAAATCATTCTTTAA
CTGTTCTAATTTCTTGTGATCTTCTAAATACTTCTGTTCAAAATTGGCGGGAGATGATCT
GACAAAGCACTCAAGTAGGATTAGAACATTACCAGTGAGTTTGTAACCGTCAGGTACTAC
AAAGCATAAAGCTGGGGTTAGAATCCCATGATCACTTAGAATGGATTCAACCGTTTTGTC
CTCAGTGTTGTGTTCACACCCATTTGCCTTGCAAGAGTCAATCTCAATGCAGAGGGACAA
TAGTTTCAATCCCTCCATGAGCAACATTCTAGGTTCGGTTTGGACCAGAAAAGCTAACTT
CTGTCTTGATAGCTTCTCATTGTCCGCAAGGTACTTTGAGATGAGATCTTTAGCATTGGC
AATGTCTTCCTCCATATCCATctgcaggtatgatgttcagaaccctcagaacatgtggtc
tgctagagcaacagttcgctatgggatagggtcccgtaggggcacagaagacacaagagg
caattaaagacaattaaataagatagCCTAAATGCCTAGGATCCTCGGTGCG
>Scaffold_from_SRR1613409.fastqsanger_guided_by_NC_004297.1
CGCACCGGGGATCCTAGGCAATTTGGTTGTTCTTTTTTGAGACCTTGTGCGCTGAACTCC
TCCAAATGGGCAACAAACAGGCCAAATCGACAAAAGTCGATGAACATCAAAGAGCTCATC
TAGTGCCAGATGCATCTCATCTAGGTCCTCAGTTCTGCAAGAGTTGCTGGTTTGAGAACA
GAGGGTTGGTAGAGTGCAACAACCACTACCTGTGTCTCAACTGTCTCAGCCTGCTCCTCA
GCGTCAGCAGCAGATGTCCGATCTGCAAAATGCCCCTTCCCACCAGGCTAAAGGCAGCAA
CACAGCCAAGCGCACCCTCAACCGAGGCGACCCAGAACACAACACCTCCACCATACACCC
CGTGATCCCAGGAACAACACTCCCATCTCCATCACCCACCCCCCACCCCCGGGGGGACCC
CCCGCCGGGGGCCCCCCCGGGGGGGGCAGGCAGCCCAACTCTACTCAATGTCTTCAATAC
ACCTCTCCGGCCCAAACAACTCTGAACATGTTCTTCCCTTCAGTCTCAGGCTACCCCCAC
TTGACTGAATCATAACTTTTTGCTTTGATTTACTATAGCAAAGGGCATAGCCTTTGAAAT
CAATCCATTCTCCAAGAGATTCAAGAAGTTCACTCAGTATATCAGCATAATCCAAAGGTC
TCTGTTTTGTTAAGATTGAGACAATGTCCACACCCGTCCATTGAATTCTTTGTTTCAATC
TATCAGACATCATTGATTTCAATGCACCAACTAAAAGATGTGGGGAACTATCACCAACCT
CCCTTACAAACATTTCTAAATCTTGATCTTGAATAGATGGTGAAAATGTGGCTACCCTCC
TATCAGATTCCCACAGTGCTCCCCTACATACAACCAATGGCACTGGTTCGTTGTCAGGAC
CGACCTTGGTGAAGTCAAACTCACTGAACTGCAGTTTATCTGAATTGATAATCAGCTTCA
TGGGTATAACATCCCCTAACTGCTGTGTATCCTTTAAGAACTCATTTACTACATCTGATT
CAACAAACCAGGCTGACCTACCTTTGAAAGTTGGACCCGACAAAGCAAGTCTCCAACAGT
CAGACAGAACACATGGGCTCACAGACCCAGAATATAGTGCCTGTACATCATTCACTACAA
ATTCACCACATTGATTAACAAGCCCTGTCATGTTGAGATGGATAGAAAAAGTCTCTCTAA
AGCTAGCATCCTGACTCTTGATTTTATACCTGATTGTCTGGTAAAACTGAACAGAATTCA
CTGGCATTGTACTTAACAAATCAAAGAAATCTTCAAGGGAGTCTAACCTCAATTCCTCTG
TCAGACCTGAGGCAATAAGCTGGTTCAAATTTATCTGGGCTGGTTCTATGTCAAAGTCTA
TCCATGCATAGCCCATCATTAAATCAAACTTAAACATAGGTCTCTCTATCCCTTTGTAAA
TAGCCTTCTCAATGAATGAGGAGAAGGGACCTAGTCGCTGCAGACCTTCACCCTCTGGTA
TTGAGGTTTTATGAGGGAACCAAGTGAAAGACCCAAGTGTCCTTGTTGTTGCTACAAAGA
ACGGACATATGATTCAAAGTAGATTTGTCTCATGAAGTTATCCACTGCATCAGCAGTACT
AACCACCCTTTCTTCCATCATGGGCTCATGTGTGCGAGAGTGTGAGTTTCTCAGTTCAGA
AGCCAATACAACATAATGTTCCTCCCTCTTCCACTTGACAATGTGTGAAACAAGTGAGAG
TGCCTCGCAATTCACATCTAGGGCAACACAAAGATCAAGGAACTTTATTCTAGGTGACCA
TTTCATCTTTGTAGAAGCTAAATCACTCATAAATGGTAGTATGTGCTTCTCAAATAGAGA
CGGATATAAACGTCTCAAAGAATGAATGATGTGGCTCATGCCAACCCTGTCCTCTAGCAG
TTTCGAAACAGTGGGTCTTAAGGGGAAGTAATCACAAGGATTATGTTTAAAAAAGTCCAA
GATCTGAGCTTGTTTTGGTTCCCCGAGTACCCATGCCCCAAGTTCTATGGCTGTAGATAG
TGTTATGCACATATAATCCCATAGAAGAGGTCTTAAAATAAGTAACAACAGTATCACCTC
CATCTTTGACTTCTGGTGAAACTTTCCATATCTGGATTCCATTGTCCCCCATCACTACTT
CAACACCTTGAGTCCCCAGCAGCTGAGTCTGTATGGATCTAATGTAAAGATTCTCCTTGT
TAGGCCCTCTGACGCAACGCACTTGCTACCTAGTGTTCTGCACAACCCTACAAACCCAGA
TGCTATAGAACTTTGGAAAGCCGATTTATTTATTGCTTCAGACAGCAGCTTCTGAGCCCC
TCTTGTGAATGTCGATGACAACCTATTTTGCAGGGTCTTTACTATTGTAGGGACCTTTTC
ATCTTCCAGATTCACAGCACCAGAATAAATTATCTTTTGCCGCAACACCATTCTAAGCGG
GTGATGGGTGGCTAAGTTCAACCAATGATACCCCAAATCAGAATCAGACAGAGGTTCAAT
GCCTAGAAGTTTAAACAAATTCTGTAATGATGTTGTGTGTTCACCCGATAGGTAGTTGGT
GGTGAATTCCTCATGAAGCTCACCAGTTTTCAATTTATTAAACAATATCCTAAGCATTGA
CCTCATTTTTTTGCATGCATCAGGAATTAGCCTCTCAATTTGCCTCATTATCCTATAACT
ACGATTTCCGTCCACCCAATCCCTTACATCAGTCTCGCAATTCAAGAGGAATGGATCAAT
AGGATACTTAGCATAACACAACAAATTTAAAGTCCTCTTCTGAATTTGATTGCACAGATC
AACTGGGACACCATTGGCCACAGATTGATCAATTATGGTATCAATTGTTTCTGCCAATTG
ATGGGGTTCTTTGCACTTTATGTTATGTAAAGCCGCAGCAACAAATTTTGTTAGCAGAGG
TACCTCGTCACCCCAAACATAGAACCTTGATTTGAACTCTGCAACAAATCTGCCAATTGC
ACTCTTTGGGCTCACAAATTTGTTTAGCTGATCACTCATATAGTAGTGGAATTCCAGCAA
TGTTTTGAATTCTTCTGTATCTCTCAAGAGTAACTCTGTTAAGTTCTGATCAAACAATGA
TATCTGATCATCACTGGACGTGTAAGCATCGATCTGTCCTCCAGATACACACTTCACCGC
AAAATTTATAAATCTTTCAGAAATCAACGCATAAAAGTCTGAAGTGTTGTGCAAAATACC
CTGTCCCATATCAAGGATTGAACTAATGTGTGAGGGGACTGTGCCAATTTGAAAGTTGGA
ATTGAAAAAGTCTTCAGTCACTGATTGAGTTGTCTTTTTCTTCAATCCAAGTTGGGATTT
GATGTATGATTTCATCATTGCTGACACAACATTAAATGGGATTTCAACCATTTTGTGCAT
ATGCCACGTTAATAATGTTGATAGGTAATCTTTACCTTTTAAATCAGCTTGTAAATCATC
AGAAAGTAAGATTAGGTTTTGAATTATTGTTAGAAACAAGAAAGGACACATCATAGGGCC
CCACTTACTGTGGTCCATGCTATATGATACATGTGCCGATGAGACATTCAGCTTCATTGA
CAAAATAGCATTATCAAACTCCTTCTCATTGTTTAGACAGCTGCCCGCCAACTGTGATGT
AAGCGCTTCAAAGTAATCTTCAATAAGCCTTGTGAACATCTTTGTCCTCAAATCTCCGAT
GTACAACTCTCTATTGCCTCCCACTTGTTCCTTGTAAGACAAAGAAAATTTTAGTCTGCC
AGTGTCAGGGCCAGTTGAATTATAAGATTGAGGTGATTCCTGACTGTAAAAACACAGGTT
TTTTAACATTGCTGTAGTACAGTTAGTCAGGGATAAGGCCTTGCTAAGTGCTTCAGAATT
ACTCTCACGTTCACTTATTCTGACATCTTCAGCTAATCTTCCTGTATCAAATTTGAAGTT
CAGACACTTGCTCTTATAATGAGAGTATCTTCCCATTAGCTTATTCCCATTCATCACTAA
TAAGATTGACTTAAAGCACTGGAAATATTCCTGGTCTAAAAAAGTCCTAGTCACTACCGC
CTTTGTCAGCTCACTAATAGGACATCATTGGCCCTACATAAAAATATTTACTTCTCAAAG
CAGCATCATTGTAGATATTCTCACAAATTTTAATGTATTGATCCTCGGACAGGATTTCTC
GATCAAAATCTTCTATCATATGGTTTGAAAGTTCACTTTTTATCAACCTTATTAAAAGTT
TTTCTTCCACCACCTTGTCAAGATCAGATATTGAGGGTGCATTGCAGTCTGCCTGCTGCT
GTCTTTCTGGTTGCTCCCTATACTGACTGACAATATTGTCAACAGTGCACCTCAGTTGGT
CGAAATATTCTGATGCTCCTCCATCCAGTAGTATCTCATCTAGATCAGCATTGTTGGTAT
CACCACTTCCCCCTTTGGACCCCAGAACAAGATTACTCATTGCTTGCTGTATCTTGTAAT
CATAATCCTGTTTATTAAGCAAGAATTTGCCCTTACGTGCAAACACCTCAGTCAACTGTG
TGACAGCTAAAGCTGTAAGCTTATTGAAGTCATAATCCAGAATGCGAGACCCATCTGTAT
ATTTATTCACAACAACACTCTTATTGCTGGCTAAGTCCAAAGCTGCCACTTGTGATAAGA
GGGTCTCGCAGTGTCCTCTTTACTTCCTTTTCTTTAAACAATGAACCATTATTGAAACTA
GACACAAGGAGTGAGATAAATTTTTTGGAAACACCAGGCTTTTTGTACCTAATTTTTTCT
GCATCTGCACAACATTCTTTACTTAAAAACCTTCTTGCATTATGAACCATATCAGCAAGC
TCTTCCTCCGATGCATCATCCTTTGGGTTCACACTCACATGTCCAAATGCTAATTTGGGT
TCAAGGAATTTTTCAAAGCATTTGATCTGATCAGTCAGTCTGTCAGGTGTTTCTTTTGTA
ATGAAATGGCACATATAAGATTAAAACAAACTTGAATCTATTGGTCATCATACTGACAAC
TTCTTCAGACAGAATTATTTTTAATAGATGACGAACAAGTCTGTAGAGCAGATATTCAAC
TTCTGTGATCAGATCCTCCCTAACTTTCTCAATCAAATCCTTGTGATAAAAATCGGATAC
AAAGGCCATCACAAAATACCTAATGTTTTGTAAAAATTTTTGACACCTTTTACTAGGATG
TGTCAGTATCAAAACTAAAATCATTTTGGTTAACAATTTAATAGTGATCAATTGTTCAGA
CAACTCTGTGCATTCCTCTATCCAGCTGACCATAACATCGACTACTTTCTGCAACACATC
ACTAGAGAAAACTGAAGGGAAGAACCGTTTAGGATCAGCATAAAAGGAACAAACCTCTCC
AACTATATTGTTGTTAATAGCATAACACTTTGAGCATTCACCTGTCTTTTGATATAATAG
TTTGAATCCCATCCTATTGATGAAGAACTCTTGGCAATAGGCTTCTTTGCACCTCACAAC
CTGATATCTAGAGGGCCCAAATTCATTTTGCCTCAGTTTCACTGTGGAAGACGTCTTCAT
TGAGTTGATCAAAGCGCTCAATGATGATAGTCTTTCTAAGTCTGTCTAGAATGTCAATGA
CGCCAAGAGTGTAAGGGAACATGTCTTCCTGAGTTTTCTGGTAACTTATAGTGGGTACCG
GAAATCTCAATGTCCATAATGGCATCATAAACATCACAATCAAGAATCTTAAAATCAATT
CCATAAGAGTTAGTTTCTATGCCAACCTCCTTCAAAGCATTGGTGGCTCGAGTTAGTACT
CTGTTGATGATGGCAAGGAGCTCACAATTTTGTTCTTCTTTGGGTGATAGGACACCTGCA
TTTCTGTCCCTAGTTCTCTTCCTGCTGTCTATCCACCGTTTTAAATCTCTTTTTGTTGAT
TCCAATGAAACTAATCTGTCGTTGACGCTCACAAAACAAGAGCCCAGCCAACCAGCAAGG
AGCCCGTCACCATGCTTTATGCGGTCCAACCGGCTAGCAAGAAGAATGAGAACATCAAAA
ATAAGGAGAAGTTTCCTCCTGGTGTTAAGGATCCTTAGAGACTTTACCTTATTCAGAAAA
GATCTCCAACATTGCATCTGACTTTGAGAGTCAGCAGCCCTTTCTTCACCAGAATCCAAG
TCTGCATACAAGAACTTAAGAACTGGAGAGGCTCTTCGGAACTGGAATGTTAACTGTTCA
ATGTTGTCATCACAGGTGTCTATTTTATCACTATATAGCTTTTTGAAATCCTCTAATAAC
TTCTTATCAGTCTTAATAAATTGACTCTCTATGTCCCCTTGCCTTAGTTTGTTCCTGAAG
ATTTGATACTCCTCCTCAATTAAACTCTTGACTTCATGAGAGGTGAGCTTGTTATTAATA
CCCTGATGACAACTAGAAATTATTTCCTCAAAGTGTTTTGCACGCTTATCAGTTAGAACA
TTAATGCTTTCGATTCCTGAGAGCCTACCAGACGTTAAGGCTAAAGACTCACAAAGTCTT
GAATACTCAGACTCTTCAAACAATGCATTACTTTCTTGTGAATATTTTAACAGGGTGAAT
AAGGTGTCCCTGAGTTTGTCATTTACCCAATCAGGTATTTGTTCATTGTAAAATGTTGTC
CTTCCGTCTATGAGAGGGATGAGATTGATGCCAACAGACTCCAGATCATTCTTTAATTGT
TCTAGTTTCTTGTGATCTTCTAAATACTTCTGTTCAAAATTGGCGGGGGATGATCTAACA
AAGCACTCAAGTAAGATTAGAACATTACCAGTGAGTTTGTAGCCGTCAGGTACCACAAAG
CATAAAGCTGGAGTGAGAATCCCATGATCACTCAGAATGGATTCAACCGTTTTGTCTTCA
GTGTTATGTTCGCACCCATTAGCCTTACAAGAGTCAATCTCAATGCAGAGAGACAATAGC
TTCAATCCCTCCATGAGCAACATTCTAGGTTCAGTTTGGACCAGAAAAGCTAACTTCTGT
CTTGATAGCTTCTCATTGTCTGCAAGGTATTTTGAGATAAGATCTTTAGCATTGGCAATG
TCTTCCTCCATCATCATctgcaggtatgatgttcagaaccctcagaacatgtggtctgct
agagcaacagttcgctatgggatagggtcccgtaggggcacagaagacacaagaggcaat
taaagacaattaaataagatagccttaATGCCTAGGATCCCCGGTGCG
>Scaffold_from_SRR1613410.fastqsanger_guided_by_NC_004297.1
cGCACCGGGGATCCTAGGCAATTGGTTGTTCTTTTTTGAGACCTTGTGCGCTGAACTCCT
CCAAATGGGAAACAAACAAGCCAAGGTCCCAGAATCAAAAGACAGCCCGAGAGCCAGCCT
AAATCCCAGATGCATCCCATCTAGGCCCCCAGTTCTGCAAGAGTTGCTGGTTTGAGAACA
GAGGGTTGGTAGAATGCAATAATCACTACCTGTGTCTCAACTGTCTCAGCCTGCTCCTCA
GTGTCAGCAGCAGATGCCCAATCTGCAAGATGCCCCTTCCCACCAGGCTAAAGGCAGCGA
CACAGCCCAGCGCACCATCAACCGAGGCAACCCAAAACACAACACCCCCACCGTACACCC
CATAATCCCGGGGTCAACACTCCCACCTCCATCGCCCACCCCCCACCCCCGGGGGGACCC
CCCGCCGGGGGCCCCCCCGGGGGGGCAGGCAGTCCAGCTCTACTCAATGTCCTCAATACA
CCTCTCCGGCCCAAACAACTCTGAACATGTCCTTCCCTTCAGTCTTAGGCTGCCCCCACT
TGACTGAATCATAACTCTTTGCCTTGATTTACTATAGCAGAGAGCATAGCCTTTGAAATC
AATCCATTCTCCAAGAGGTTCAAGGAGTTCACTCAGTATATTAGCATGATCTACAGGTCT
CTGTTTTGTGAGGATTGAGACAATGTCCACACCTGTCCATTGAATCCTTTGCTTCAATCT
ATCAGACATCATTGATTTCAATGCACCAACCAAAAGGTGCGGGGAACTATCACCAATCTC
CCTTACAAACATTTCCAGATCTTGATCTTGGATAGATGGTGTAAATGCAGCCACCCTTCT
ATCAGATTCCCACAGCGCTCCCCTACAGACAACCAATGGCACTGGTTCATTGTCAGGTCC
AACCTTGGAGAAATCAAACTCACTGAACTGCAGTTTATCTGGATTAATAATCAGTTTCAT
GGGTATCACATCCCCCAACTGCTGTGTATCCTTTAAGAATTCATTTACCACATCTGATTC
AACAAACCAGGCTGACCTACCTTTGAAAGTTGGGCCCGACAAAGCAAGCCTCCAACAGTC
AGGCAGAACACATGGGCTCACAGACCCAGAATATAGTGCCTGTACATCATTCACTACAAA
CTCACCACATTGATTAACAAGCCCTGTCATGTTGAGATGGATGGAAAAAGTCTCTTTAAA
ACTAGCATCCTGACTCTTGATTTTATACCTAATTGTCTGGTAAAACTGAACAGAGTCCAC
TGGCAATGTACTTAACAAATCAAAGAAATCCTCAAGGGAATCTAACCTCAATTCCTCTGT
CAGGCCTGAAGCAATGAGCTGGTTCAAGTTTATCTGAGCTGGTTCTATGTCAAAGTCTAT
CCACGCATAGCCCATCATTAGATCAAACTTAAACATAGGTCTCTCTATCCCTTTGTAAAT
AGCTTTCTCAATGAATGAAGAGAAGGGACCCAGTCGCTGCAGACCTTCACCCTCTGGTAT
TGAGGTTTTATGAGGAAACCAAGTGAATGACCCAAGTGTTCTTGTTGTTGCTACAAAAAG
AGCGGACATATGATTCAAAGTAGATTTGTCTCATAAAATTATCCACTGCATCAGCAGTGC
TAACCACCCTTTCTTCTATCATGGGCTCATGTGTACGAGAGTGTGAGTTTCTCAGTTCAG
AAGCCAATACAACATAATGTTCCTCCCTCTTCCACTTAACAATATGTGAAACAAGTGAAA
GTGCTTCGCAATTCACATCTAGGGCAACACAAAGATCAAGGAACTTTATTCTAGGTGACC
ATTTCATCTTTGTGGAAGCTAAATCACTCATAAATGGCAATATGTGCTTCTCAAATAGAG
ACGGATATAAACGTCTCAAAGAGTGGATGATGTGGCTCATGCCAACCCTGTCCTCTAGCA
GTTTTGAAACAGTGGGTCTCAAGGGGAAGTAATCACAAGGGTTATGCTTAAAAAAGTCCA
AGATCTGAGCTTGTTTTGGTTCCCCGAGCACCCATGCTCCAAGTTCTATGGCTGTAGATA
GTGTTATACACATATAATCCCATAGAAGAGGTCTTAAATAAGTGACAACAGTACTACCTC
CATCTTTGGCTTCTGGTGAAACTTTCCATATCTGAATTCCATTGTCCCCCATCACTGCTT
CAACACCTTGAGTCCCTAATAGTTGAGTCTGTATGGATCTAATGTAGAGATTCTCCTTGT
TGGGGCCTCTGACGCAACGCACTTGCTACCCAATGTTCTGCACAACCCTACAAACCCAGA
TGCTATAGAACTTTGAAAAGCTGATTTATTTATTGCCTCAGACAGTAACTTCTGAGCTCC
TCTAGTGAATGTCGATGATAACCTATTTTGCAAAGTTTTTACTATTGTAGGGACCTTCTC
ATCCTCCAGATTCACAGCGCCAGAATAGATTATCTTTTGCCGCAACACCATTCTAAGAGG
GTGATGGGTGGCTAAGTTCAACCAATGAAACCCCAAGTCAGAATCAGACAAAGGTTCAAT
GCCTAGAAGTTTAAACAAATTCTGTAATGACGTTGTGTGCTCACCTGATAGGTAGTTGGT
AGTGAATTCCTCATGAAGCTCACCAGTTTTTAATTTATTGAACAATATCCTAAGCATCGA
CCTCATCTTTTTGCATGCATCAGGAATTAGCCTTTCGATCTGCCTCATTATCCTATAGCT
ACGGTTCCCGTCCACCCAATCCCTTACATCAGTCTCGCAGTTCAAAAGGAATGGATCAAT
AGGATACTTGGCATAACATAACAAACTCAAAGTCCTCTTCTGAATTTGATTACACAGATC
AACTGGGACACCATTAGCTACAGACTGATCAATTATGGTATCAATTGTTTCTGCCAATTG
ATGGGGTTCTTTGCACTTTATGTTATGTAAAGCTGCAGCAACAAATTTCGTTAGCAGGGG
TACCTCGTCACCCCAGACGTAGAACCTTGATTTGAACTCTGCAACAAACCTGCCAATTGC
ACTCTTTGGACTCACAAACTTATTTAGCTGATCACTCATGTAGTAATGGAACTCTAACAA
TGTTTTGAATTCTTCTGTATCTCTTGAGAGTAACTCTGTTAAGCTCTGATCAAATAATGA
TATCTGATCGTCACTGGACGTGTAAGCATCGATTTGTCCACCAGACACACACCTCACCGC
AAAATTGATAAATCTTTCAGAAATTAACGCATAAAAGTCTGAGGTGTTGTGCAAGATGCC
CTGTCCCATATCAAGGATTGAACTAATGTGTGAGGGGACTGTGCCAATTTGAAAGTTGGA
ATTAAAAAAGTCTTCGGTCATTGATTGAGTTGTCTTCTTCTTCAATCCAAGTTGGGATTT
GATGTATGATTTCATCATTGCTGATACAACATTAAACGGGATCTCAACCATTTTGTGCAT
ATGCCATGTTAATAATGTTGACAGATAATCTTTACCTTTTAAATCAGCTTGTAAATCATC
AGAAAGTAAGATTAAGTTCTGAATTATTGTTAGAAACAAAAAAGGACACATCATAGGGCC
CCATTTACTGTGATCCATACTATATGATACATGTGCCGATGAGACATTCAGCTTCATTGA
CAAAATGGCATTGTCAAACTCCTTCTCATTGTTTAGACAGCTGCCTGCTAATTGTGATGT
GAGCGCTTCAAAGTAATCCTCAATGAGCCTTGTGAACATCTTTGTCCTTAAATCTCCGAT
GTACAACTCTCTATTGCCTCCCACTTGTTCCTTGTAAGACAAAGAGAATTTTAGTCTACC
AGTGTCAGGGCCAGTTGAATTATAAGACTGAGGAGATTCTTGACTGTAAAAACACAGGTT
TTTTAACATTGCTGTAGTACAGTTAGTTAGGGACAAGGCCTTGCTAAGTGCTTCAGAGTT
GCTCTCACGTTCACTTATCCTGACATCATCAGCCAATTTCCCTGTATCAAATTTAAAGTT
CAGACACTTGCTCTTATAATGAGAGTATCTTCCCATCAGCTTGTTCCCATTCATCACTAG
TAAAATTGACTTAAAGCACTGAAAATATTCTTGGTCCAAAAAAGTCCTAGTCACTACTGC
TTTTGTCAGCTCACTAATAGGACACATTGGCCCTACATAAAAATATTTACTTCTCAAAGC
AGCATCATTGTAGACATTCTCACAGATTTTGATGTATTGATCTTCAGACAGGATTTCTCG
ATCAAAATCTTCTATCATATGGTTTGAAAGTTCACTTTTTATCAACCTTATTAAAAGTTT
TTCTTCCACTACCTTGTCAAGATCAGATATTGAGGGTGCATTGCAGTCTGCCTGCTGCTG
TTTTTCCGGTTGCTCCCTATACTGACTGACAATACTGTCAACAGTGCACCTCAGTTGGTC
GAAGTATTCTGATGCCCCTCCATCCAATAGTATCTCATCTAGATCAGCGTTGTTGGTGTC
ACCACTCCCTCCTTTGGACCCCAGAACAAGATTACTCATTGCTTGCTGTATCTTGTAGTC
ATAATCCTGTTTATTAAGCAAGAATTTGCCTTTACGTGCAAACACCTCAGTTAACTGTGT
GACAGCCAAGGCTGTAAGTTTGTTAAAGTCATAATCCAGAATACGGGACCCATCTGTATA
CTTATTCACAACAACACTCTTATTACTGGCCAAGTCCAAAGCTGCGCTTGTAATAAGAGG
GTCTCGCAGTGTCTTCTTTACTTCCTTTTCTTTGAACAATGAACCATTATTAAAACTAGA
CACAAGGAGTGAAATAAATTTCTTGGAAACACCAGGCTTTTTATACCTAACTTTTTCCGC
ATCTGCACAACACTCTTTACTTAGAAATTTCCTTGCATTGTAAACCATTTCAGCAAGCTC
TTCCTCCGATGCATCATCCTTCGGGTTCACACTTACATGTCCAAATTCCAATTTGGGCTC
AAGGAATTTCTCAAAGCATTTGATCTGGTCAGTCAGTCTGTCAGGTGTTTCCTTTGTGAT
GAAATGACACATATAAGATAAAACAAACTTGAATCTATTGGTCATCATACTGACAACTTC
TTCAGACAGAATTATCTTTAATAAGTGACGAACAAGTTTGTAGAGCAGATATTCAACTTC
TGTGATCAAATCCTCCCTAATTTTCTCAATTAAATCCTTGTGATAAAAATCGGACACAAA
GGCCATCACAAAGTACCTGATGTTTTGTAAAAATTTTTGACACCTCTTACTAGGATGTGT
CAGTATCAAAACTAAAATCATCTTGGTTAACAATTTAATAGTGATCAATTGTTCAGATAA
CTCTGTGCACTCTTCTATCCAGCTGACCATAACATCAACTACTTTCTGCAGCACATCACT
GGAGAAAACTGAAGGAAAAAATCGTTTGGGATCAGCATAAAAGGAACAAACCTCTCCAAC
TACATTGTTGTTAATAGCATAACACTTTGAGCATTCACCTGTTTTTTGATACAATAGTTT
AAATCCCATCCTATTGATGAAGAACTCTTGGCAATAGGCCTCTTTGCACCTCACAACCTG
GTATCTAGAGGGTCCAAATTCATTTTGCCTCAGTTTCACTGTGGAGGACGTTTTCATTGA
GTTGATCAAGGCCTCAATGATGATAGTCTTTCTAAGTCTGTTGCATCTAAAATGTCAATA
ACGCCAAGAGTATAGGGGAACATGTCTCCCTGAGTTTTCTGGTAACTCATAGTGGGTGTG
ATGCCAGAGATTTCAATGTCCATGATGGCATCATAAACATCACAATCAAGGATCTTGAAA
TCAATTCCATAAGAGTTGGTTTCTATGCCAACCTCCCTCAAAGCGTTAGTAGCTCGAGTC
AAAACTCTGTTGATGATGGCAAGGAGCTCACAATTTCGTTCTTCTTTAAGTGATAGGACA
CCTACATTCCTGTCCCCAGTTCTCTTCCTGCTATCTATCCACCGTAGATCTCTTTTCGTT
GATTCCAATGAAACTAATCTATCGTTAACACTCACAAAACAGGAGCCCAGCCAACCAGCA
AGGAGCTTGTCACCATGCTTTATACAGTCTAGTCGGCTAGCAAGAAGAATCAGAACGTCA
AAAACAAGGAGAAGTTTCCTTCTGGTGTTGAGGATCCTCAGAGACTTTATCTTATTTAGA
AAAGATCTCCAACACTGCATCTGTTCACTTTGAGAGTCAGCAGCCCTTTCCTTACCAGAA
TCCAAATCTGCATACAGGAACTTAAGGACTGGAGAGGCTCTTCGGAACTGAAATGTTAAC
TGTTCAATGTTGTCATCATAGGTGTCTATTTTATCACAATATAGCTTTCTGAAATCCTCT
AATAACTTCTTATCAGTCTTAACAAATTGACTTTCTATGTCCCCTTGCCTTAGTTTGTTC
CTGAAGATTTGATACTCTTCTTCAACCAAATTCTTGACTTCATGAGAGGTGAGCTTGTTA
TTAATGCCCTGATGACAACTAGAAATTATTTCTTCAAAGTGTTTTGCACGCTTGTCAGTT
AGAACATTGATGCTTTCAATTCCTGAGAGCCTCCCAGACGTTAAGGCTAAAGATTCACAA
AGTCTCGAATATTCAGACTCTTCGAACAATGCATTACTTTCTTGTGAATATTTTAACAAG
GTGAATAAGGTGTCCCTGAGTTTGTCATTCACCCAATCAGGTATCTGTTCATTGTAAAAT
GTTGTTCTGCCGTCTATGAGAGGGATGAGATTGATGCCAACAGACTCCAAATCATTCTTT
AATTGTTCTAGTTTCTTGTGATCTTCTAAATACTTCTGTTCAAAATTGGCGGGGGATGAT
CTAACAAAGCACTCAAGTAAGATTAGAACATTACCGGTGAGTTTGTAGCCGTCAGGTACC
ACAAAGCACAAAGCTGGAGTGAGGACCCCATGATCACTCAGTATAGATTCAACCGTTTTG
TCTTCAGTGTTATGTTCACATCCATTGGCCTTGCAGGAGTCAATCTCAATGCAAAGAGAT
AGTAGTTTTAATCCCTCCATAAGCAACATTCTGGGTTCGGTTTGGACTAAAAAAGCTAAC
TTCTGTCTTGACAACTTCTCATTATCTGCAAGGTACTTTGAGATGAGATCTTTAGCATTA
GCAATGTCTTCCTCCATCATCATctgcaggtatgatgttcagaaccctcagaacatgtgg
tctgctagagcaacagttcgctatgggatagggtcccgtaggggcacagaagacacaaga
ggcaattaaagacaattaaataagatagccttaatgcctaggatcctcggtgcg
>Scaffold_from_SRR1613411.fastqsanger_guided_by_NC_004297.1
CGCACCGGGGATCCTAGGCATTTTTGGTTGCTAATTTTAGGTATTATGCGTTGTACTCCT
TCCAAATGGGAAACAAGCAAGCCAAAGCCCCAGAAGCAAAAGACAGCCCGAGAGCCAGCC
TAATCCCAGATGCCACACATCTAGGGCCACAGTTCTGCAAGAGCTGCTGGTTCGAAAACA
AGGGCCTGGTTGAGTGCAACAACCACTATCTGTGTCTCAACTGCCTCACCTTACTTCTAA
GTGTCAGTAACAGGTGCCCCATTTGCAAGATGCCTCTTCCTACAAAACTGAGACCATCAG
CCACTCCAACAGCACCTCCAACTGAAGCAGCGGACAGCATCAGACCTCCACCCTACCATC
CCTGAATCTCCCATCCGCCCCCACCACTCCCACTCTCCCCCCGACACCCCCCGGGGGGAC
CCCCCGCCGGGGGCCCCCCCGGGGGAGCCAACCCTCTCTAAGAGACTACTCAATGTCCTC
AATGCATTCATCCCTCCTAGTCAACTCCTCACATGTTCTGCCCTTCAGTCTCAATTTACC
ACTACTTGACTGTATCATCACCTTCCCCTTGGACTTACTATAACAGAGAGCATAACCCTT
GAATTCCACCCAGTTGTCCACTGCCTCAAGAACCGCACTCAAAATCCCCTCATAATCAGG
CACCACAGCCCTCAGCGTGGAGACAATGTCCACCCCTGACCACTGCATCCTCAACCCCAG
CCTGTCTACCATCATATCACTCAGTGCCCCAATCAGCAGGTCAATCGAAGTGTCCCCAAC
CTCTTTCACAAACATCTCAAGATCTTGGTCTTGTATAACAGGTGTGAAGGATGCCAATTT
CTTTCCACATTCCCACAGACCTCCTCTATGCACAACCAGAGGGGCTGGTTCAGTACAGGG
ACCCACCAGTACAAAGTCATACTCTGTAAACTGCAACCTTTCCATATCAACAACAATTTC
AACAGGGGTCACATGCCCTAGTTGATTTGTGTCAATTAAAAACTCATTAATAATCTCGGT
GTCAACATACCATGCTGATTTGCCCTTAAAAGTGGGTCCTGACAAAACCAGTCTCCAGCA
GTCTGACAAAACACACGGACTCACTGCACCTGAGTACATAACGGATACATCATGTACTAA
ATACTTGGCCTGTTGATTTATCGAGCCAACATATTCAAGATGGATAGCAAAGCTTTCTTT
AAAACTAGCATCTTGACTTTTAATGCGGAACCTCACTGTCTGGCTCAATTTTGCAGACCC
TGGAGGAAGTGAAGCTACGGCATCAAAGAAATCCTCCAATGAATTAAACTTAGGATCAAC
CAGACCTGATGCGATCAATTGATTTTGATTGAATCTAGCTGGCTCAATGTCAAAGTCTAT
CCAAGCATAACCCATCATCAGATCATGCTTAAACATTGGCCTTTCAACACCTTTGTAAAT
AACTTTCTCTACAAACGAAGAAAGTGGACCCATTCTTTGCAGCCCTTCACCCTCTGGAAC
TGATGTCTTGTGTGGAAACCATGTAAAGGACCCCAATGTCCTTGTGGTCGCAACAAAGGT
CTCACATAAGACTCAAAATAAATTTGCCTCATGAAGTTGTCAATAGCATCATTAGTGCTC
ACCACTCTTTCTTCCACCATGGGTTCATGTGTCCTACTGTGAGACAACCTCAGCTCAGAT
GTTAGCACAATGTAGTGTTCCTCTCTTTTCCATTTTACTATGTGTGAAACAAGAGACAAG
GCTTCACAGTTAACATCTAATGCCACACAGAGGTCTAGAAATTTTATTCTGGGTGACCAC
TTCATTTTGGTTGACGCTAGATCGCTCATGAATGGTAATATATGTTTCTCAAACACTGAT
GGGTACAGCCTTCTTAAAGAATGAATAATGTGATTCAAGCCAACCCTATCCTCCAATAGT
TTTGATGCAGTTGGCTTCAAGGGAAAATAGTCACAAGGGTTGTGCTTGAAGAAATCCAGC
ACCTTAACTGTCTTAGGTTCCCCTAAGACCCATGCACCCAGCTCTATTGCAGTTGATAAG
GAGATGCACATATAATCCCAAATAAGGGTCTGAAATAACTGACCACACTTTCACTTCCAC
TTCCACTTCTAAGTTCTAGCGGAACTTGCCAATATTGAATGCCATTAGAATTTGTCAACA
ATTTAATTCCTTTGACATCAGAAATCAGAGACTGAATGGACTTGATATACAGATTCTCTT
TGTTTGGTCCCCCGAACACATTTGCTACCCAATGTTCTGCATAATCCCACAAAGCCAGAT
GCAATGGAACTTTGGAATGCAGATTTGTTGATAGCCTCAGACAGCAATTTTTGTGCACCT
CTAGTGAAAGTGGAAGACAACTTATTTTGGATTGTTTTGACAATGGTAGGAATCTTCTCA
TCATCTAGGTTCACAGCACCTGAATATATTATCTTTTGTCTCAACACCATTCTTAAAGGA
TGATGCGCAGCCAAGTTCAACCAAGAATACTCAAGGTCAGACTCAGATGGGGGCTCAACA
TCTAACAACTCGCAAAGATTTCTTAGTGAGGAAAGGTGCTCACTAGACAAATAGTTTGTT
GTGAATTCCTCATGGAGTTGCCCAGTCTTCAACCTATTGTACAGTTTTCTTAACATAGAT
CTAATCTTGCTGCAGCCATTAGGAATCAATCCCTCTATTTGCCTCATAATTCTATAACTA
CGGTTGCCATCTACCCAGTCTCTGACATCTGTCTCGCAGTTCAATAAGAATGGGTCAATG
GGATATCTTGCATATTGCAAAAGACTTAAGGTTCTTTTCTGTATTAAATTGCACAGGTGA
ACAGGGACACCATTCGCAACCGACTGATCAATGATTGTGTCAATTGTTTCTGCCAGTTGG
TGTGGCTCTTTACACCTTATATTGTGAAGAGCTGCTGCAACGAACTTTGTCAACAATGGC
ACTTCATCTCCCCAAACAAAAAATCTAGATTTAAACTCTGCAACAAACCTGCCAATGACA
CTCTTAGGGCTCACAAACTTATTGAGTTGATCACTCATATAATAGTGAAACTCTATTAGA
GTCTTGAATTCTTCTGGGTCTCTTTGCAAAAGCTCTGTGAGAGATTGATCAAAGAGAGAA
ATTTGATCATCACTAGAGGTATAAGCATCTATCGTACCACCACATATACAGCTGATAGCA
TGATTAATGAACCTCTCTGAAATGAGGGCATAAAAATCTGATGTGTTATGTAATATTCCT
TGACCCATGTCCAGTATTGAACTGATGTGAGAAGGCACTACACCAACTTGGAAATTAGAG
TAAAAGAAATCTTCTGTTATTGACTGTTTGGTTTTTTTCCTTAACCCTAGTTGGGCTTTA
ATGAAAGACTTCATCATAGCTGTCACCACATTAAAAGGTATTTCTACCATTTTGTGCATA
TGCCACATAAGTAGGGTTGAAAGATAGTCCCTCCCTTTTATATCAGCTTGCAAGTCCTTT
GAGAGGAAAATTAAATTCTGTAAGACAGTCAAGAATAAAAATGGGCACATCATTGGGCCC
CACTTACTATGATCCATGCTATAAGAGACATGTGCCAGTGAAACATTCAATTTCATGGAA
AGGATAGCATTTTCAAATTCCTTCTCGTTGTTCAGGCAGCTCCCCGATAACTGTAGGCTT
ATGGCTTCAAAGTAATCTTCTATAAGTCTAGTGAACATCTTTGTTCTAAGATCACCAATA
TATAATTCTCTGTTACCACCCACCTGTTCTTTATATGACAAAGAAAACTTAAGTCTTCCT
GTATCAGGTCCTACTGAGTCATAGGATTGTGGCGACTCTTGGCTATAAAAACACAAGTTC
TTTAACATTGCTGTGGTACAATTTGTCAGTGACAGAGCCTTACTAAGTGCCTCTGAATTG
CTCTCCCTTTCACTAATTCTCACATCGTCAGAGAGCTTACCCATATCAAACCTGAAATTA
AGGTTCCTTGACTTATAATGAGTGTACCTTCCCATAAGTGTATTTGCATTCATGATCAAG
AGTATGGACTTAAAACACTGAAAGTATTCATGGTTAAAGTATGTCCTTGTTGACACTGCC
TTTGTCAACTCTCCAATAGGACATTGTGACATATGTCCACAGTAAAAATACTTCCCCTTC
AATCTACTGTTCTCATAGACAGTATTACAGAATTCCTCATAAAATTCACCTGGTAAGGTG
TCATGATCAAAGTCCTCAACCATGTGATTGATAATTCACCTTTAATCAACCTAATGTAAA
ACTTATTTGAGACAATCTCATCCAGATCATTTATTGATGGCTGGCCGTCACCTTTAGGGC
CTGAGCCTAGTTTGACAGGTTCCTTATACTGATCAACAATTTTTTCAACAGTTTCCTTTA
GCTGGTCAAAATAATCACTTGCACCTCCATCGAGCAGAATTTCGTCTAGGTCAGCCCCAT
CAGCATCACTTTTATGCTGTCCTGATCCCAGGACCAGATTGCTCATTGCCTGCTGTACCT
TGTACTCATAGTCCTGTTTGTTGAGAAGATACTTTCCCTTTCTTGAGAAGACTTCAGTGA
GCTGCGACACGGCCAGTGCTGTGAGCTTATTGAAGTCATAATTTAATATTCTGGAACCAT
CTGTGTATTTATTGACAACAACACTCTTATTGCTGGCTAGGTCCAAAGCTGTGGCACAGC
CACTGGTGATGAGAGGGTCTTTGATTTCCCTTTTTACTTCCTTCTCCTTGAATAGTGAAC
CATTGTTAAAGGAGGACGTAAGGAGGGATAAATACTTCTTTGAAACACCAGGCTTTTTAT
AGTCTGGTCCCTCGACGCTTGTGCATCCAACTTTACTTAAAAACTTTTTTGCATTGTAGA
CCATATCATCCAATTCCTCCTCAGTGGCTGTGTCTGCAGGGTTAGTGCTCACGTGACCAA
ATTTTACCTTTGGTTCCAGAAATTTTTCAAAACATTTAATCTGATCTGTTAATCTATCTG
GTGTTTCTTTTGTAATAAAATGACACATGTAGGAAAATTCAAAATGAATTTGAACCTATT
AGTCATCATGCTCTTCACATCCTCGGATAAAACCCAGATTCATTAACATCCTTGTTAATC
TATAGAGCAGGAACTCAACATCAGTGATTAATTCCTCCCTTATTTTGTCAATAAGATCCT
TATGATGATAATCTGACACATAAGCCATTATGAAGTACCTAAGATTCTGGAGGAGCTTTT
GAGAACGTTTGCTAGGGTGAGCTAAGATTAAAATCAGGATCATCTTTGTCAAAGATCTGA
TGTTGTTCAACTGCCCTTCCAGCTCACTGCACCCTTCTATCCAAGAAATCATGGTGCTTA
CTGTTGTTTGTAAAACCTCAGCTGAAAATATTGCTGGAAAATATCTTTTAGGATCAGCAT
AAAATGAGCACACCTCACCAACTTTGTTGTCATTAATAGCATAGCACTTTGAGCACTCCC
CTGTCTTTTGATAAATCAGTTGAAATGCAGTGTTACCCAAAGAAAACTCTTGACAATATG
CTTCTTTGCATCTGACCACATGATACCTTGCGGGTCCAAATTCATTCTGTCTCAACTTCA
CGGTAGAAGAAGTTTTCATGGAGTTCACCAAAGCGAGGCTCAATGAAGAAAGTCTCTCTA
AATCAATGGTTCCCAGTAGTTCCACATCCCCCATCACATAAGGGAATGTTTCTTCCTCTG
TTCTCTGATAACTGATTGTAGGGACAACTCCAGAGACATCAAAGTCCATAATCAAATCAT
AGTTAGGGCAAATCACCTCCATATCAATCTTGTAGTGATCCACACTGATCCCAACATCCC
TTAAAGCAGTGGTGGCCTTCAAAATGGTTTTCTGGAATATTGAATTAAGAATTTGATTCT
TACTCAAGCACTGGGAGGACTGTGTGACTCTAGATCTTTCAGCCTGTTGCCTCCGCTCAA
CCCATTTCTTGAGATCCCTCTTTGTTGACTCCAAAGAAACTAGTCTATCATTAACACTTA
TAAAGCAAGATCCCAACCACCCTTTTAAACACTTTTGTTTCATTAGGTCATGTTTACTTG
CAAGGAGAATTAATGCATCAAAAATTAATAGAAGTTTCCTCCTTGTGTTCAATATCCTCA
GAGATTTTACTTTATTTAGGAATGATCTCCAGCATTGCACTTGACATTCTCCACCAGTGG
TTTGGTTTTCCCCTTTTTCATTCCCCTCGCCAACATTCGCATACAAAAATCTCAATATTG
GTGATGCTCTCTTGAACTGATAGATTAAGTGTTCGATATTGTCTTCTGCAGCTACCTTAT
CAGCGTACAAATTATTAAGTTCATTAAGCAACTGGCTCTTATCAACCTTTATAAACTGAC
CTTCTATCTCTCCTTTCCTCAATCTGTTCCTAAACACTTGATACTCCTCTTCGATCTGCA
GCTTTACTTCATGAGCTGTTAACTTATTGTTGATGCCTTGGTGACATGAGGCAATCACTT
CCTCATAATGATTAGAGCGATTGTCCATCAGAATGTTTAAACTCTCCACCCCTGATAATC
TACTTGAGGTCATAGATAAGGATTCACAGAGTCTGCTATACTCTGACTCTTCGAAAAGTG
AATTGCTCTCCTGTGCATACTTTAAAAGTGAGAAGAGCGTATCCCTCAGCTTGTCATTGA
CCCAGTCAGGTATTTGTTCATTATAGAATGATGTTCTCCCATCAATAAGTGGTATTAAAT
TGATATCGACACTCTTCAAGTCTTCTTTCAGCTGTTCTAATTTTTTGAAGTCCTACTTCT
GCTCAAAGTTAGCGGGAGATGACCTAACAAAGCATTCCAGCAGTATTAGAACATTGCCCG
TCAGTTTGTAACCGTCCGGTACCACAAAACATAGTGAAGGAGTCAAGATTCCATGGTCAT
GGAGAATTCTTTCCACAGATTTGCCCTCACTGTTATGTTCGCAACCATTTGCGTTGCAGG
AATCAATCTCAATACAGAGGGACAAGAGTTTCAATCCTTCCATTAATAGCATCCTGGGCT
CTGTCTGCACAAGAAATGCCAACTTCTGTCTTGATAATCTCTCGTTGTCCACTAGGTATA
GGTACTTTGATACTAAGTCTTTGACATAGGCTATATCTTCCTCCATGTTTGGCTGAGGTT
GTGGTGATCGAACCCACAAAAACATGTGGTCTGCTAGAGCAATTCACTATAGGAGGACAA
GGTCCTGTAGGGGCACAAGGAGACACAAGAGGAATAAAAGACAATAAAATTAGATAGCCT
TTAGGATCCCCGGTGCGGGGTCCG
>Scaffold_from_SRR1613412.fastqsanger_guided_by_NC_004297.1
CGCACCGGGGATCCTAGGCAATTTGGTTGTTCTTTCTGAGGTATTATGCGTTGTACTCCT
TCCAAATGGGAAACAAGCAAGCCAAAGCCCCAGAAGCAAAAGACAGCCCGAGAGCCAGCC
TAATCCCAGATGCATCCCATCTGGGCCCCCAGTTCTGCAAGAGTTGCTGGTTTGAGAACA
GAGGGTTAGTGGAGTGCAACAATCACTATCTGTGTCTCAACTGTCTCAGCCTGCTCCTCA
GCGTCAGCAGCAGATGCCCGATTTGCAAGATGCCCCTTCCCACCAAGCTAAAGGCAGCAG
CACAGCCGAGTGCACCTTCAGCCGAGGCGATCCAGAACACAACGCCTCCACCATACACCC
CATAATCCCAGGACCGGCACTCCCACCTCCACCACCCACCCCCCACCCCCGGGGGGACCC
CCCGCCGGGGGCCCCCCCGGGGGAGCCAACCCTCTCTAAGAGACTACTCAATGTCCTCAA
TGCATTCATCCCTCCTAGTCAACTCCTCACATGTTCTGCCCTTCAGTCTCAATTTACCAC
TACTTGACTGTATCATCACCTTCCCCTTGGACTTACTATAACAGAGAGCATAACCCTTGA
ATTCCACCCAGTTGTCCACTGCCTCAAGAACCGCACTCAAAATCCCCTCATAATCAGGCA
CCACAGCCCTCAGCGTGGAGACAATGTCCACCCCTGACCACTGCATCCTCAACCCCAGCC
TGTCTACCATCATATCACTCAGTGCCCCAATCAGCAGGTCAATCGAAGTGTCCCCAACCT
CTTTCACAAACATCTCAAGATCTTGGTCTTGTATAACAGGTGTGAAGGATGCCAATTTCT
TTCCACATTCCCACAGACCTCCTCTATGCACAACCAGAGGGGCTGGTTCAGTACAGGGAC
CCACCAGTACAAAGTCATACTCTGTAAACTGCAACCTTTCCATATCAACAACAATTTCAA
CAGGGGTCACATGCCCTAGTTGATTTGTGTCAATTAAAAACTCATTAATAATCTCGGTGT
CAATAAACCAGGATGAACTACCTTTGAAAGTTGGACCTGACAAAGCAAGCCTCCAACAGT
CAGGCAGAACACATGGGCTCACAGACCCAGAATATAGCGCCTGTACATCACTCACTACAA
ACTCACCACATTGATTAACAAGTCCTGTCATGTTGAGATGGATAGAAAAAGTCTCTTTAA
AACTGGCATCCTGACTCTTGATTCTATATCTTATTGTCTGGTAAAACTGAACAGAGTCCA
CTGGCATTGCACTTAACAAATCAAAGAAAGCTTCAAGGGAATCTAACCTTAATGCCTCTG
TCAGGCCTGAAGCAATAAGCTGGTTCAAGTCTATCTGAGCTGGTTCTATGTCAAAGTCTA
TCCATGCATAACCCATCATTAGATCAAACTTAAACATAGGTCTCTCTATCCCTTTGTAAA
TAGCTTTCTCAATGAATGAGGAGAAGGGACCTAGTCGCTGCAGACCTTCACCCTCTGGAA
TTGAGGTTTTGTGAGGGAACCAAGTGAATGACCCAAGTGTCCTTGTTGTCGCTACAAAAG
AACGGACATATGATTCAAAGTAGATTTGTCTCATAAAGTTGTCCACTGCATCAGCAGTAC
TAACCACCCTTTCTTCCATCATGGGCTCATGTGTGCGAGAGTGTGAGTTTCTCAGTTCAG
AGGCCAGTACAACATAATGTTCCTCTCTCTTCCACGTAAGAATGTGTGAAACAAGTGAAA
GTGCCTCGCAATTCACATCTAGGGCAACACAGAGATCAAGGAACTTTATTCTAGGTGACC
ATTTCATTTTTGTGGAAGCTAAGTCACTCATAAATGGCAATATGTGCTTCTCAAATAGAG
ACGGATACAAACGTCTCAAAGAATGAATGATGTGACTCATGCCAACCCTATCCTCTAGCA
GTTTCGAAACAGTGGGTCTTAAGGGGAAGTAATCACAAGGATTATGTTTAAAAAAGTCCA
GGATCTGAGCTTGTTTTGGTTCCCCGAGCACCCATGCTCCAAGTTCTATGGCTGTGGATA
GTGTTATGCACATATAATCCCATAGAAGGGGTCTTAAATAAGTGACAACAGTATCACCTC
CATCCTTGACCTCTGGTGAAACTTTCCATATTTGGATTCCATTGTCCCCCATCACTGCTT
CAACACCCTGAATCCCTAATAACTGAGTCTGTATGGACCTAATGTAAAGATTCTCCTTGT
TGGGCCCTCTGACGCACTTGCTACCTAGTGTTCTGCACAGCCCTACAAACCCAGATGCTA
TAGAACTTTGGAAAGCTGATTTGTTTATTGCTTCAGACAGTAGCTTCTGAGCTCCTCTAG
TGAATGTCGATGACAACCTATTCTGCAAGGTTTTTACTATTGTAGGGACCTTTTCATCTT
CCAGATTCACAGCACCAGAATAGATTATCTTTTGCCGCAGCACCATTCTAAGCGGGTGAT
GGGTGGCTAAGTTCAACCAATGAAACCCTAAGTCAGAATCAGACAAAGGCTCAATGCCTA
GAAGCTTGAATAAATTCTGTATCGATGCTGTGTGTTCACCTGATAGGTAGTTGGTAGTGA
ATTCTTCGTGAAGCTCACCAGTTTTTAATTTATTGAACAATACCCTAAGCATTGACCTCA
TTTTTTTACATGCATCAGGAATCAGCCTCTCAATTTGCCTCATTATTCTATAACTACGAT
TCCCATCCACCCAATCTCTTACATCAGTCTCACAGTTCAAAAGGAATGGATCAATAGGAT
ACTTAGCATAACATAACAAACTCAAAGTCCTCTTCTGAATTTGATTACACAGATCGACTG
GGACACCATTAGCCACAGATTGATCAATTATGGTGTCAATTGTTTCTGCCAATTGATGGG
GTTCTTTGCACTTTATGTTATGTAAAGCCGCAGCAACAAATTTTGTTAGCAGAGGTACCT
CGTCACCCCAGACATAGAACCTTGATTTGAACTCTGCGACAAACCTGCCAATTGCACTCT
TTGGACTCACAAACTTATTTAGCTGATCACTCATGTAATAATGGAATTCTATTAGAGTCT
TGAATTCTTCTGGGTCTCTTTGCAAAAGCTCTGTGAGAGATTGATCAAAGAGAGAAATTT
GATCATCACTAGAGGTATAAGCATCTATCGTACCACCACATATACAGCTGATAGCATGAT
TAATGAACCTCTCAGAAATCAATGCATAAAAGTCTGAGGTGTTGTGCAGGATACCCTGTC
CCATATCAAGGATTGAACTAATGTGTGAAGGGACTATCCCAATTTGAAAGTTGGAATTAA
AGAAGTCTTCAGTCATTGATTGTGTTGTCTTCTTCTTTAATCCAAGTTGGGATTTAATGT
ATGACTTCATCATTGCTGATACAACATTAAATGGGATCTCAACCATTTTGTGCATATGCC
ATGTTAATAATGTTGATAGGTAATCTTTACCTTTTAAATCAGCTTGTAAATCATCAGAAA
GTAAGATTAGGTTTTGAATTATTGTTAGAAATAAGAAAGGACACATCATAGGGCCCCACT
TGCTGTGGTCCATACTGTATGATACATGTGCCGATGAGACATTTAGCTTCATTGACAAAA
TGGCATTGTCAAACTCCTTCTCATTATTTAGACAGCTGCCTGCTAATTGTGATGTGAGCG
CTTCAAAGTAATCCTCAATAAGCCTTGTGAACATCTTTGTCCTTAAATCTCCGATGTACA
ACTCTCTATTGCCTCCCACTTGTTCCTTGTAAGATAAAGAGAATTTTAGTCTACCAGTGT
CAGGGCCAGTTGAATTATAAGATTGAGGTGATTCTTGACTGTAAAAACACAGGTTTTTCA
ACATTGCTGTAGTACAGTTAGTTAGGGACAAGGCCTTGCTAAGTGCTTCAGAATTACTCT
CACGCTCACTTATCCTGACATCATCAGCCAGTCTTCCTGTATCAAATTTAAAGTTCAGAC
ACTTACTCTTATAATGGGAGTACCTTCCCATCAGTGTATTTGCATTCATGATCAAGAGTA
TGGACTTAAAACACTGAAAGTATTCATGGTTAAAGTATGTCCTTGTTGACACTGCCTTTG
TCAACTCTCCAATAGGACATTGTGACATATGTCCACAGTAAAAATACTTCCCCTTCAATC
TACTGTTCTCATAGACAGTATTACAGAATTCCTCATAAAATTCACCTGGTAAGGTGTCAT
GATCAAAGTCCTCAACCATGTGATTGGATAATTCACCTTTAATCAACCTAATGTAAAACT
TATTTGAGACAATCTCATCCAGATCATTTATTGATGGCTGGCCGTCACCTTTAGGGCCTG
AGCCTAGTTTGACAGGTTCTCTATATTGACTGACAATATTATCAACAGTGCACCTCAGTT
GATCAAAGTATTCTGATGCTCCTCCATCCAATAGTATCTCATCTAGATCAGCATTGTTGG
TGTCACCACCCCTTCCTTTGGACCCCAGAACAAGATTACTCATTGCTTGCTGTATCTTGT
AATCATAATCCTGCTTATTGAGCAAGAATTTGCCTTTACGTGCAAATACTTCAGTTAACT
GTGTGACAGCCAAAGCTGTAAGCTTGTTGAAGTCATAATCTAGAACACGGGACCCATCTG
TATACTTATTCACAACGACACTCTTATTACTGGCCAAGTCCAAAGCTGTCGCACAGCCGC
TTGTTATAAGAGGGTCTCGCAGTGTCTTCTTTACTTCCTTTTCTTTAAACAATGAACCAT
TATTAAAACTAGACACTAGGAGTGAAATAAATTTCTTGGAAACACCAGGCTTTTTATACC
TAACCTTTTCCGCATCTGCACAACATTCTTTGCCTAGAAACTTTCTTGCGTTATAAACCA
TTTCAGCAAGCTCTTCCTCCAATGCATCATCTTTCGGGTTCACACTTACATGCCCAAATT
CCAATTTAGGCTCAAGGAATTTTTCAAAGCATTTTATCTGGTCAGTCAGTCTGTCAGGTG
TTTCTTTTGTAATGAAATGACACATATAAGAGATATTTAAAACAAACTTGAATCTGTTGG
TCATCATACTGACTACTTCTTCAGACAGAATTATTTTTAGTAGGTGACAAACAAGTCTAT
AGAGCAGATATTCAACTTCTGTGATCAAATCCTCCCTGATTTTCTCAATCAAATCCTTGT
GATAAAAATCGGACACAAAGGCCATCACAAAGTACCTAATGTTTTGTAAAAACTTCTGAC
ACCTTTTACTAGGATGTGTTAGTATCAAAACCAAAATCATTTTGGTTAACAACTTTATAG
TAATCAATTGTTCAGATAGCTCTGTGCACTCTTCTATCTAAGTAACCATAGTGCTTACTG
TTGTTTGTAAAACCTCAGCTGAAAATATTGCTGGAAAATATCTTTTAGGATCAGCATAAA
ATGAGCACACCTCACCAACTTTGTTGTCATTAATAGCATAGCACTTTGAGCACTCCCCTG
TCTTTTGATAAATCAGTTGAAATGCAGTGTTACCCAAAGAAAACTCTTGACAATATGCTT
CTTTGCATCTGACCACATGATACCTTGCGGGTCCAAATTCATTCTGTCTCAACTTCACGG
TAGAAGAAGTTTTCATGGAGTTCACCAAAGCGAGGCTCAATGAAGAAAGTCTCTCTAAAT
CAATGGTTCCCAGTAGTTCCACATCCCCCATCACATAAGGGAATGTTTCTTCCTCTGTTC
TCTGATAACTGATTGTAGGGACAACTCCAGAGACATCAAAGTCCATAATCAAATCATAAC
TGTTAGGGCAAATCACCTCCATATCAATCTTGTAGTGATCCACACTGATCCCAACATCCC
TTAAAGCAGTGGTGGCCTTCAAAATGGTTTTCTGGAATATTGAATTAAGAATTTGATTCT
TACTCAAGCACTGGGAGGACTGTGTGACTCTAGATCTTTCAGCCTGTTGCCTCCGCTCAA
CCCATTTCTTGAGATCCCTCTTTGTTGACTCCAAAGAAACTAGTCTATCATTAACACTTA
TAAAGCAAGATCCCAACCACCCTTTTAAACACTTTTGTTTCATTAGGTCATGTTTACTTG
CAAGGAGAATTAATGCATCAAAAATTAATAGAAGTTTCCTCCTTGTGTTCAATATCCTCA
GAGATTTTACTTTATTTAGGAATGATCTCCAGCATTGCACTTGACATTCTCCAGTGGTTT
GGTTTTCCCCTTTTTCATTCCCCTCGCCAACATTCGCATACAAAAATCTCAATATTGGTG
ATGCTCTCTTGAACTGATAGATTAAGTGTTCGATATTGTCTTCTGCAGCTACCTTATCAG
CGTACAAATTATTAAGTTCATTAAGCAACTGGCTCTTATCAACCTTTATAAACTGACCTT
CTATCTCTCCTTTCCTCAATCTGTTCCTAAACACTTGATACTCCTCTTCGATCTGCAGCT
TTACTTCATGAGCTGTTAACTTATTGTTGATGCCTTGGTGACATGAGGCAATCACTTCCT
CATAATGATTAGAGCGATTGTCCATCAGAATGTTTAAACTCTCCACCCCTGATAATCTAC
TTGAGGTCATAGATAAGGATTCACAGAGTCTGCTATACTCTGACTCTTCGAAAAGTGAAT
TGCTCTCCTGTGCATACTTTAAAAGTGAGAAGAGCGTATCCCTCAGCTTGTCATTGACCC
AGTCAGGTATTTGTTCATTATAGAATGATGTTCTCCCATCAATAAGTGGTATTAAATTGA
TATCGACACTCTTCAAGTCTTCTTTCAGCTGTTCTAATTTTTTGAAGTCCTCAATGTACT
TCTGCTCAAAGTTAGCGGGAGATGACCTAACAAAGCATTCCAGCAGTATTAGAACATTGC
CCGTCAGTTTGTAACCGTCCGGTACCACAAAACATAGTGAAGGAGTCAAGATTCCATGGT
CATGGAGAATTCTTTCCACAGATTTGCCCTCACTGTTATGTTCGCAACCATTTGCGTTGC
AGGAATCAATCTCAATACAGAGGGACAAGAGTTTCAATCCTTCCATTAATAGCATCCTGG
GCTCTGTCTGCACAAGAAATGCCAACTTCTGTCTTGATAATCTCTCGTTGTCCACTAGGT
ACTTTGATACTAAGTCTTTGACATAGGCTATATCTTCCTCCATGTTTGGCTGCAGGTGTG
GTGATCAGAACCCACAAAACATGTGGTCTGCTAGAGCAATGATTCACTATAGGACAAGGT
CCTGTAGGAGGCACAGGAGACACAAGAGGTAATAAAAGACAATAAAATTAGATAGCCTTA
ATGCCTAGGATCCTCGGCGC
>Scaffold_from_SRR1613413.fastqsanger_guided_by_NC_004297.1
cgcaccggggatcctaggcaatttggttgtctttttttgaggccttgtgcgctgtacttc
tccaaatgggaaacaagcaagccaaagccccagaatcaaaagacagtccgagagccagcc
tgatcccagatgccacacatctagggccacagttctgtaagagctgctggttcgaaaaca
agggcctggttgagtgcaacaaccactatctgtgtctcaactgcctcaccttacttctaa
gtgtcagcaacaggtgtcccatttgcaagatgcctctccccacaaaactgagaccatcag
ccgctccaacagcacctccaaccggagcagcggacagcatcagacccccaccctacagtc
cctgaatctcccaccgacccccaccactcccatcctccccccgacaccccccggggggac
cccccgccgggggcccccccgggggagccaaccatcaccaaaaaactactcaatgtcttc
gatgcattcatccttcctagtcagctcctcacatgttctgcccttcaatctcaatttacc
accacttgattgtaccatcacctttccccttgacttactataacagagagcataaccctt
gaactccacccagttgtccactgcctcaagaaccgcactcaagatcccctcacaactcgg
cgctgcagccctaagtgtggagacaatgtccacccctgaccactgcatccttaaccccag
cctgtctatcatcatatcactcaatgccccaatcagcaggtcagacgaagtgtccccaac
ctctctcacaaatatctcaagatcctggtcttgtataacaggtgtaaaggatgccaattt
ctttccacattcccacaagcctcccctatgcacaaccaggggggttggttcagtgcaagg
acccaccaatacaaagtcatactccgtaaactgcaacctttccatatcaacaacaatctc
aacaggggtcacatgccctagttgatttgtgtcaattaaaaactcattaatgatctcggt
gtcaacataccatgctgatttgcccttgaaagtaggtcctgacaaaaccagtctccaaca
gtctgacaagacacacggactcactgcacctgagtacataacggttacatcatgtactag
atacttggcctgttgattcattgagccagtatactcaaggtggatggcaaagctttcctt
aaaactagcatcttgacttttaacacggaacctcactgtctgactcagttttgcagaccc
tggaggtagtgaagctacggcatcaaagaaatcctccaatgagtcaaacttaggatcaac
taaacctgatgcgatcaattgattttgattgaatctagctggctcaatatcaaagtctat
ccaagcataacccatcatcagatcatgcttaaacattggcctttcaacacctttgtgaat
aactttctctacaaatgaagaaaatggacccattctatgcaacccttcaccctctggaac
tgatgtcttgtgtggaaaccacgtgaaggaccccaatgttcttgtagtcgcaacaaatgg
tctcacgtaagactcaaaataaatttgcctcatgaaattgtcaacagcatcactagtgct
cactactctttcttccaccatgggttcatgtgtcctactgtgagacaacctcaattcaga
tgataacacaatgtaatgttcctctcttttccattttactatgtgtgagacaagagacaa
ggcttcacagttaacatccaacgctacacagagatctagaaattttattctgggtgacca
cttcattttggttgacgctagatcgctcatgaatggtaatatgtgtttctcaaacactga
tgggtacagccttcttaaagaatgaatgatgtgattcaaaccaaccctatcctccaatag
ttttgatgcagttggctttaagggaaaatagtcacaagggttatgtttgaaaaaatcaaa
caccttaactgtcttaggttcccctaagacccatgcacccagttctattgcagttgataa
ggagatgcacatataatcccataacaagggtctgaaataactgaccacactttcacctcc
acttccatttctaagttctagcggaacttgccaatattgaatgccattagaatttgtcaa
caatttgattcccttgacatcagaaatcagagactgaatggacttaatatacagattctc
tttatttggtccccgaacacatttgctacccaatgttctgcacaatcctacaaagccaga
tgcaatggaactttggaatgcagatttgttgatagcttcagacagcaatttttgcgcacc
tcgagtgaaagtggaagacaacttattttggattgttttgacaatggtaggaatcttctc
atcatctaggttcacagcacctgaatatattatcttttgtctcaacaccattcttaaagg
atgatgcgcagccaagtttagccaagaatactcaaggtcagactcagatgggggctcaac
atccaacagctcacaaagatttcttagtgatgagaggtgctcactagacaaatagtttgt
tgtgaactcttcatggagttgcccagtcttcaacctattgtacagttttcttaacataga
tctaatcttgctgcaagcattaggaatcaatccctctatttgcctcataatcctataact
acggttgccatctacccagtctctaacatctgtctcgcaattcaataagaatgggtcaat
agggtatcttgcatattgcaaaggatttaaggttcttttctgtattagattacataagtg
aacagggacaccattcgcaaccgactgatcaatgattgtgtcaattgtttctgccagttg
gtgtggctctttacactttatattgtgaagagctgctgcaacgaactttgtcaataatgg
cacttcatctccccaaacaaaaaatctagatttaaactctgcaacaaacctgccaatgac
acttttagggctcacaaacttattgagttgatcactcatataatagtggaactctattag
agtcctaaattcttctgggtctctttgcaaaagctctgtgagagattgatcaaagagaga
aatctgatcatcactagaggtataagcatctatcgtaccaccgcatatacaactgatagc
ataattaatgaacctctctgaaatgagggcataaaaatctgatgtgttgtgtaatattcc
ttgacccatgtcaagtattgaactgatgtgagaaggcactacaccagcttggaaattaga
gtaaaagaaatcttctgttattgactgtttagttttcttccttaaccctagttgggcttt
aatgaaagacttcatcatggctgtcaccacattaaaaggtatttccaccattttgtgcat
atgccacataagtagggttgagagatagtccctcccttttatgtcagcttgcaagtcctt
tgagaggaaaattaaattctgtaagacagtcaagaacaaaaatggacacatcattgggcc
ccacttactatgatccatgctataagacacatgtgccaatgaaacattcaatttcatgga
aaggatagcattttcaaattccttctcgttgttcaggcaactccctgataactgtaggct
tatagcttcaaagtaatcttctataagtctagtaaacatctttgttctaagatcaccaat
atataattctctgttaccacccacttgttctttatatgacaaagaaaacttaagccttcc
tgtatcaggtcccactgagtcataagattgtggcgactcttggctataaaaacacaaatt
ctttaacattgctgtggtacagtttgtcagtgacagagccttactaagtgcctctgaatt
gctctccctttcactaattcttacatcatcagagagtttacccatatcaaacttgaaatt
aaggttccttgacttataatgagtgtacctccccataagtgtattcgcattcatgatcaa
gagtatggacttaaaacactgaaagtattcatggttaaagtatgtccttgttgacactgc
ctttgtcaactctccaataggacactgtgacatatgtccacagtaaaaatacttctgctt
caatctactattctcatagacagcattacagaattcttcataaaatttacctggtaagat
atcatgatcaaactcctcaaccatgtgattggataattcacccttgatcaacctaatgta
aaacttatttgagacaatctcatctagatcatttattgatggttggccatcaccattagg
gcctgagcctagcttgacaggttccctatactgatcaacaattttttcaacagtctcctt
tagctgatcaaaataatcgcttgcacctccatcgagcaaaatttcgtctaggtcagcccc
atcagcatcacttttgagctgcccagatcctagaaccaaattgctcattgcctgctgaac
tttgtactcatagtcctgcttgttgagaaggtactttcctttccttgagaagacttcagt
gagctgcgacacggccagtgctgtgagcttattgaagtcatagtttaatattctagaacc
atctgtgtatttattaacaacaacacttttcttgctggctaaatccaaggctgcactgcc
actggtgatgagaggatctttgatttccctttttacttccctctccttaaatagtgaacc
attgttaaaagaggatgtaagaagagataaatacttctttgaaacaccaggccttttata
atctggtccctcgatagttgtgcatccatctttacttaaaaacttttttgcattgtagac
catgtcatccaattcttcctcagtggctgtgtctgcaggattagtgctcacatgaccaaa
tctcacctttggttccagaaacttctcaaaacattttatctgatctgtcaatctatctgg
tgtttctttcgtaatgaagtggcacatgtaggaaacattcaaaatgaacttgaacctatt
agtcatcatgctcttcacatcctcagataaaaccagattcattaatgtccttattaacct
atagagcaggaactcaacatcagtgattaattcttcccttattttgtcaatgaggtcctt
atgatgataatctgatagataagccattacaaagtacctaagattttggaggagcttttg
agaacgtttactggggtgagctaaaattaaaaccaggatcatctttgtcagagacctgat
attgttcaactgcccttccagctcattgcaatcttctatccaagaaatcatagtgcttat
tgttgtttgtaaaacctcagctgaaaatattgctggaaaatatcttttaggatcagcata
aaatgagcacacctcaccaactttgttatcattaatagcatagcacttcgagcactcccc
tgtcttttgataaatcagttgtaattcagtgttacccaatgaaaactcttgacaatatgc
ttctttgcatctgaccacttgataccttgcgggtccaaattcattctgtctcagctttac
ggtagaagaagttttcatagagttcaccaaagcgaggctcaatgaggaaagtctctctaa
gtcagtggttcccagtagttccacatcccccatcacataagggaatgtttcttcctctgt
tctctgataactgattgttgggacaactccggagacatcaaagtccataatcaaatcata
gctgttaaggcagatcacctccatatcaattttatagtggtccacactgatcccaacatc
ctttaaagcagtggtggccttcaaaatggttttctggaatattgaattgaggatttgatt
cttactcaaacactgggaggactgtgtgattctagatcttagcctgttgcctcgctctcc
ccatttctcgagatccctctttgttgcctccaaagaaactagtctatctttaactcttaa
gaagcaagaccccaaccacccttttaaacacttttgtttcatcaggtcatgcttacttgc
aaggagaattagtgcatcaaaaattaatagaagtttcctccttgtgttcaatatcctcaa
agattttactttatttaggaatgatctccagcattgaacctgacattctccaatagtttg
gtttccccttttttcattcccctcatcaacatttgcatacaaaaatctcaatattggtga
tgctctcttgaactggtaaattaagtgttcgatattgtcttctgcaactaccttatcagc
gtacaaattgttaagctcattaagtaactggctcttatcaacctttaaaaactgaccttc
tatctctcctttcctcaatctgttcctaaacacttgatactcctcttcgatctgcagctt
tacctcatgagctgttaatttattattgatgccctggtggcatgaggcaatcacttcctc
ataatgattagagcgattgtccatcagaacatttaaactctccacccctgataatctacc
cgaagtcatgaataaagattcacagagtctgctatactctgactcttcaaaaagtgaatt
actctcctgtgcatactttaaaagtgagaagagcgtatccctcaacttatcattgaccca
gtcaggtatttgttcattgtagaatgatgttctcccgtctataagtggtattaaattgat
gtcgacactcttcaggtcttctttcagctgctctaattttttgaagtcctcaatgtactt
ctgctcaaagttagcaggagatgatctaacaaaacactccagcagtattagaacattgcc
cgtcagtttgtaaccgtccgggtaccacaaacatagtgaaggtgtcaagattccatggtc
atggagaattctttccacagatttgtcctcactgttatgctcgcaaccatttgcgttgca
agaatcaacctcaatacagagggacaagagtttcaacccttccattaatagcatcctagg
ctctgtctgcacaagaaatgctaacttctgtcttgacaatctctcgttgtccactaggta
ttttgatactaagtctttgacacaggctatgtcttcctccatgtttagctgcaggtatga
tgttcagaaccctcagaacatgtggtctgctagagcaacagttcgctatgggatagggtc
ccgtaggggcacagaagacacaagaggcaattaaagacaattaaataagatagccttaat
gcctaggatcctcggtgcg
>Scaffold_from_SRR1613414.fastqsanger_guided_by_NC_004297.1
cgCACCGGGGATCCTAGGCAATTTGGACGTTCTCCTTTCTGAAGCCTTGTGTGCTGAACT
CCTCCAAATGGGAAACAAGCAAGCCAAAGCCTCAGAAGAAAAACAGTCCGAGAGCCAGCC
TGATTCCAGATGCCACACACCTAGGGCCACAATTCTGCAAGAGCTGCTGGTTCGAAAACA
AGGGCCTGGTTGAGTGCAACAACCACTATCTGTGTCTCAACTGCCTCACCTTACTTTTAA
GTGTCAGCAACAGGTGCCCCATCTGCAAGATGCCTCTTCCCACAAAACTGAGACCATCAA
CCACTCCAACAGCACCTCCAACTGGAGCAGCGGACAGCATCAGACCCCCACCCTACAGTC
CCTGAAACCCCACCAACCCTCACCACTCCCATCCTCCCCCCGACACCCCCCGGGGGGACC
CCCCGCCGGGGGCCCCCCCGGGGGAGCCAACCATCTTCAAAAGACTACTCAATGTCCTCG
ATGCATTCATCCCTCCTAGTTAACTCTTCACATGTCCTGCCCTTCAGTCTCAACTTGCCA
CTACTTGATTGTATCATTACCTTCCCTTTTGACTTACTATAACAGAGAGCATAACCCTTG
AATTCCACCCAGCTGTCCACTGCTTCAAGGACCGCACCCAGGATCCCCTCGTAGCCCGGC
GCTGCAGCCTTCAACGTGGAGACAATGTCCACCCCTGACCACTGCATCCTTAACCCCAAC
CTGTCTATCATCATATCACTCAATGCCCCAATCAGTAGGTCAGATGAAGTGTCCCCAACC
TCTCTCACAAATATCTCAAGATCCTGGTCTTGTATAACAGGTGTGAAGGATGCCAACTTC
TTTCCACATTCCCACAAGCCTCCCCTATGCACAACCAGAGGGGCTGGTTCAGTGCATGGG
CCCACCAACACAAAGTCATACTCCGTAAACTGCAATCTTTCCATGTCAACAACAATTTCA
ACGGGGGTCACATGCCCCAGCTGATTTGTGTCAATCAAAAACTCATTAATAATCTCAGTA
TCAACATACCATGCCGACCTACCCTTGAAAGTAGGTCCTGACAAAACCAGTCTCCAGCAG
TCTGACAAAACACACGGACTCACTGCACCTGAGTACATAACGGATACATCATGTGCCAAA
TACTTGGCCTGTTGGTTCATTGAGCCAATATACTCAAGGTGGATGGCAAAGTTTTCTTTA
AAACTAGCATCTTGACTTTTAATACGGAATCTCACTGTCTGACTCAGTTTTGCAGACCCT
GGAGGTAGTGAAGCTACAGCATCAAAGAAATCCTCCAATGAGTTAAACTTAGCATCAACT
AAACCTGATGCAATCAATTGATTTTGATTGAATCTAGCTGGCTCAATGTCAAAGTCTATC
CAAGCATAACCCATCATTAGATCATGCTTAAACATTGGCCTTTCAATACCTTTGTAAACA
ACTTTCTCTACAAATGAAGAAAAAGGTCCCATTCTATGTAGCCCTTCACCCTCTGGGACT
GATGTCTTGTGTGGAAACCACGTGAAGGACCCCAATGTCCTCGTGGTCGCAACAAATGGT
CTCACATAAGACTCAAAATAAATTTGCCTCATGAAGTTGTCAATAGCATCATTAGTGCTC
ACCACTCTTTCTTCCACCATGGGTTCATGTGTCCTACTGTGAGACAACCTCAGCTCAGAT
GATAATACAATGTAATGTTCCTCTCTTTTCCATTTTACTATGTGTGAAACAAGGGACAAA
GCTTCACAGTTAACATCCAATGCTACACAGAGATCCAAAAATTTTATTCTGGGTGACCAC
TTCATTTTGGTTGACGCTAGATCGCTCATGAATGGTAATATGTGTTTCTCAAACACTGAT
GGGTACAGTCTTCTTAAAGAATGAATAATGTGATTCAAACCAACCCTATCCTCCAGTAAT
TTTGATGCAGTTGGCTTCAAGGGAAAATAGTCACAAGGGTTGTGCTTGAAAAAATCCAAC
ACCTTAACTGTCTTAGGTTCCCCTAAGACCCATGCACCCAGTTCTATTGCAGTTGATAAG
GAGATGCACATATAATCCCATAGCAAAGGTCTGAAGTAACTGACCACACTTTCACTTCCA
CTTCCATTTCTAAGTTCTAGCGGAACTTGCCAATATTGAATACCATTAGAATTTGTCAAT
AATTTGATTCCCTTGACATCAGAAATCAGAGACTGAATGGACTTAATATACAGATTCTCT
TTGTTTGGTCCCCGAACACATTTGCTGCCTAATGTTCTACATAATCCCACAAAGCCAGAT
GCAATGGAACTTTGGAATGCAGATTTGTTGATAGCCTCAGACAGTAACTTCTGCGCACCT
CGAGTGAAAGTAGAAGACAATTTGTTTTGAATTGTTTTGACAATGGTAGGGATTTTCTCA
TCATCTAAGTTCACAGCACCTGAATATATTATCTTCTGTCTCAGCACCATCCTTAAAGGG
TGATGCGCAGCCAAGTTTAACCAAGAATACTCAAGGTCAGACTCAGATGGGGGCTCAACA
TCCAAGAGCTCACAAAGGTTCCTTAATGAAGAGAGGTGCTCACTAGACAAATAGTTTGTT
GTGAACTCTTCATGGAGTTGCCCAGTCTTCAACCTATTATACAGTTTTCTTAGCATAGAC
CTAATCTTGCTACAAGCATTAGGAATCAATCCCTCTATTTGCCTCATAATTCTGTAACTA
CGGTTGCCATCTACCCAGTCTCTGACGTCTGTCTCGCAATTCAATAAGAATGGGTCAATA
GGGTATCTTGCATATTGCAAAAGACTTAAGGTTCTTTTCTGTATTAGATTGCACAGGTGA
ACAGGGACACCATTCGCAACCGACTGATCAATGATTGTGTCAATTGTTTCTGCCAGCTGG
TGTGGCTCTTTACACTTTATATTGTGAAGAGCTGCTGCAACGAACTTTGTTAACAATGGC
ACTTCATCACCCCAAACAAAAAATCTAGACTTAAACTCTGCAACAAACCTACCAATGACA
CTCTTAGGGCTCACAAACTTATTGAGCTGATCACTCATATAGTAGTGGAATTCCATTAGA
GTCCTAAATTCTTCTGGGTCTCTTTGCAAAAGCTCTGTGAGAGATTGATCAAAGAGGGAA
ATTTGATCATCACTAGAGGTATAAGCATCTATCGTGCCACCACATATGCAATTGATAGCA
TAATTAATAAACCTCTCTGAAATGAGGGCATAAAAATCCGATGTGTTATGTAATATTCCT
TGACCCATGTCAAGTATTGAACTAATATGAGAAGGCACTACACCGACTTGGAAGTTAGAG
TAAAAGAAATCTTCTGTTATTGACTGTTTGGTTTTCTTCCTTAACCCTAGTTGGGCTTTA
ATGAAGGACTTCATCATAGCTGTCACTACATTAAAAGGTATTTCTACCATCTTGTGCATG
TGCCACATAAGTAGGGTTGAGAGATAGTCCCTTCCTTTTATATCAGCTTGTAAGTCCTTA
GAGAGGAAAATCAAATTCTGTAAGACAGTCAAGAATAAAAATGGACACATCATTGGGCCC
CACTTACTATGATCCATGCTATAAGAGACATGTGCCATTGAAACATTCAGTTTCATGGAA
AGGATAGCATTTTCAAATTCCTTTTCGTTATTCAGGCAACTACCTGATAACTGCAAGCTT
ATAGCTTCAAAGTAATCTTCTATAAGTCTAGTAAACATCTTTGTTCTAAGATCACCAATA
TATAATTCTCTGTTGCCACCCACTTGTTCCTTATATGATAAAGAAAACTTAAGCCTTCCT
GTGTCAGGTCCCACTGAATCATAAGATTGTGGCGATTCTTGGCTATAAAAGCACAAGTTC
TTCAACATTGCTGTAGTACAGTTTGTCAGTGACAGAGCCTTACTAAGTGCCTCTGAGTTG
CTCTCCCTTTCACTAATTCTAACATCATCAGAGAGTTTACCCATGTCAAACTTGAAATTA
AGGTTCCTTGACTTATAATGAGTGTACCTCCCCATAAGTGCATTCGCATTCATGATCAAG
AGTATAGATTTGAAACACTGGAAGTATTCATGACTAAAGTATGTTCTTGTTGACACTGCC
TTTGTCAACTCTCCAATAGGACATTGTGACATATGTCCACAGTAAAAATACTTCTCCTTC
AACCTACTATTCTCATAGACAGCATTACAAAATTCTTCGTAAAATTTACCTGGCAAGATG
TCATGATCAAAGTCCTCAACCATGTGATTGGATAGTTCAGCTTTTATCAGTCTAATGTAA
AACTTATTTGAAACAATCTCATCTAGATCATTTATTGATGGCTGGTCATCACCATTAGGG
CCTGAGCCCAGCTTGACAGGTTCCCTATACTGATCAACAATCTTTTCAACAGTTTCCTTT
AGCTGATCAAAATACTCGCTTGCACCTCCATCGAGCAGGATTTCGTCTAGGTCAGCCCCA
TCAGCATCACTTTTGTGCTGTCCAGATCCCAGGACTAGATTGCTCATTGCCTGCTGCACT
TTGTATTCATAGTCCTGCTTGTTGAGAAGGTACTTTCCTTTTCTTGAGAAGACTTCAGTG
AGCTGTGATACGGCCAGTGCTGTGAGCTTATTAAAGTCATAGTTCAATATTCTAGAACCA
TCTGTGTATTTATTGACAACAACACTCTTGTTGCTGGCTAGATCTAAGGCTGTGGCACAG
CCACTAGTGATGAGAGGGTCTTTAATTTCCCTTTTCACCTCCTTCTCCTTAAATAGTGAA
CCATTGTTAAAGGAGGACGTAAGGAGGGACAAATACTTCTTTGAAACACCAGGCCTTTTA
TAATCTGGTCCCTCGACACTTGTGCATCCATCTTTACTTAAAAACTTTTTTGCACTGTAG
ACTATGTCATCCAATTCCTCCTCAGTGGCTGTGTCTGCAGGATTAATGCTCACATGACCA
AATTTCACTTTTGGTTCCAGAAACTTTTCAAAACATTTTATCTGATCCGTCAATCTATCT
GGTGTTTCTTTCGTAATAAAGTGGCACATGTAGGAAATGTTCAGAATGAACTTGAACCTA
TTGGTCATCATGCTCTTCACATCCTCAGATAAAACCAGATTCATTAAAATCCTTATTAAT
CTATAGAGCAGGAACTCAACATCAGTGATTAATTCTTCCCTTATTTTGTCAATAAGGTCC
TTATGATGGTAGTCTGACACATAAGCCATCACAAAATACCTAAGATTTTGGAGGAGCTTT
TGAGAACGTTTACTGGGGTGAGCTAAAATTAAAACCAGGATCATCTTTGTCAAAGATCTA
ATGTTGTTCAATTGTCCTTCCAGCTCACTGCAATCTTCTATCCAAGAAATCATAGTGCTC
ACTGTTGTTTGTAAAACCTCAGCTGAAAATATTGCTGGAAAATATCTTTTAGGATCAGCA
TAAAATGAGCACACCTCACCAACTCTGTTGTCATTAATAGCATAGCACTTCGAGCACTCC
CCTGTTTTTTGATAAATTAGCTGAAATACAGTGTCACCCAATGAGAACTCTTGACAATAT
GCTTCTTTGCATCTGACCACTTGATACCTTGCGGGTCCAAATTCATTCTGTCTTAACTTT
ACGGTAGATGAAGTTTTCATGGAATTCACCAAAGCGAGGCTCAATGAAGAAAGTCTCTCT
AAGTCAATGGTTCCCAGTAGTTCCACATCCCCCATCAAATAAGGGAATGATTCTTCCTCT
GTCCTCTGATAACTGATTGTAGGAACAACTCCAGAGACATCAAAATCCATAATCAGATCA
TAACTGTTGGAGCAAATCACCTCCATGTCAATCTTATAGTGGTCCACAGTGATCCCAACA
TCCTTTAAAGCAGTGGTGGCCTTCAAAATGGTTTTCTGGAATATCGAATTGAGAATTTGA
TTCTTACTCAAGCACTGGGAGGACTGTGTGATTCTAGATCTTTCAGCCTGTTGCCTCCGC
TCAACCCATTTTTTAAGATCCCTTTTTGTTGACTCCAAAGAAACTAGTCTATCATTGACA
CTTATGAAGCAAGACCCCAACCACCCTCTAAGACACTTTTGTTTCATTAGGTCATATTTA
CTTGCAAGGAGAATTAGTGCATCAAAAATTAATAGAAGTTTCCTCCTTGTGTTCAATATC
CTCAAAGATTTCACTTTATTTAGGAATGATCTCCAGCATTGCACCTGACATTCTCCAGTT
GTTTGGTTTTCCCCTTTCTCATTCCCTTCACCAACATTTGCATATAAAAATCTCAATATT
GGTGATGCTCTCTTGAATTGATGAATTAAGTGTTCGATATTGTCTTCTGTAGCTACCTTA
TCAGCGTACAAATTATTAAGTTTATCAAGTAGCTGGCTCTTGTCGACCTTTAAAAACTGA
CCTTCTATTTCTCCTTTCCTCAATCTGTTCCTAAACACTTGATACTCCTCTTCGATCTGC
AGCTTTACTTCATGAGCTGTTAACTTATTATTGATGCCTTGGTGGCATGAGGCAATCACT
TCCTCATAGTGATTAGAGCGATTGTCCATCAGAACATTTAAACTCTCCACCCCTGATAAT
TTGCCTGAAGTCATAGATAAAGACTCACAGAGTCTGCTATACTCTGACTCTTCAAAAAGT
GAGTTGCTCTCCTGTGCATACTTTAAAAGTGAGAAAAGCGTGTCCCTCAGCTTATCATTG
ACCCAGTCAGGTATTTGTTCATTGTAGAATGATGTTCTCCCGTCTATAAGTGGTATTAAA
TTGATGTCGACACTCCTCAAGTCTTCTTTTAGCTGCTCTAATTTTTTAAAGTCCTCGATG
TACTTCTGCTCAAAGTTAGCAGGAGATGACCTGACAAAACACTCCAGCAGTATTAGAACA
TTGCCCGTCAATTTGTAACCATCTGGTACCACAAAACATAGTGAAGGAGTCAAGATTCCA
TGGTCATGGAGGATTCTTTCCACAGATTTGTCCTCACTGTTATGCTCGCAACCATTTGCG
TTGCAAGAGTCAACCTCAATGCAGAGGGACAAGAGTTTCAACCCTTCCATTAATAGCATC
CTAGGCTCTGTCTGCACAAGAAATGCCAACTTCTGTCTTGATAACCTCTCATTATCCACT
AGGTACTTTGATACTAAGTCTTTGACATAGGCTATGTCTTCCTCCATGTGTTTGGCTGTA
AGTGTGATGGTCAGAACCCTCAGAACATATGGTCTGCTGGAGCAGCAATTCGCTGTGGGA
CAAGGTCCCGTGGGGGGCACAGAAAACACAAAAGGCAATCAAAGACAATCAAATTAGACA
ATTAAATTAGATAGCCTTAATGCCTAGGATCCTCG
>Scaffold_from_SRR1613401.fastqsanger_guided_by_NC_004297.1
cgcaCCGGGGATCCTAGGCAATTTTGTTGTTCTTTTTTGGGGCCTTGTGTGCTGAACTCC
CTAAAATGGGAAACAAGCAAGCCAAAGCCCCAGAATCAAAGGACAGTCCGAGAGCCAGCC
TGATCCCAGATGCCACACATCTAGGGCCACAGTTCTGTAAGAGCTGCTGGTTCGAAAACA
AGGGCCTGGTTGAATGTAACAACCACTATCTGTGTCTCAACTGCCTCACCTTACTTCTAA
GTGTCAGCAACAGGTGCCCCATTTGCAAGATGCCTCTCCCCACAAAACTGAGACCATCAG
CCATGCCAACAGCACCCCAAACCGGAGCAGCGGACAGCACCAGACCCCCACCCTACAGTC
CCTGAGCATCCCATCGACCCTCACCACTCCCATCCTCCCCCCGACACCCCCCGGGGGGAC
CCCCCGCCGGGGGCCCCCCCGGGGGAGCCAACCATCACCAGGAGACTACTCAATGTCTTC
GATGTATTCATCCTTCCTAGTCAACTCCTCACATGTTCTGCCCTTCAGTCTCAATTTGCC
ACCACTTGACTGTACCATCACCTTCCCCTTTGACTTACTATAACAGAGAGCATAGCCCTT
GAACTCCACCCAGTTGTCCACTGCCTCAAGAATCGCACTCAAGATCTCCTCACAACTCGG
CGCTGCAGCTCTAAGTGTGGAGACAATGTCCACCCCTGACCACTGCACCCTTAACCCCAG
CCTGTCTATCATCATATCACTCAATGCCCCAATCAGCAGGTCAGACGAAGTGTCCCCAAC
CTCTCTCACAAATACCTCAAGATCCTGGTCTTGTATGACAGGTGTGAAGGATGCCAATTT
CTTTCCACATTCCCACAAGCCTCCCCTATGCACAACCAGAGGGGCTGGCTCAGTGCAAGG
ACCCACCAATACAAAGTCATACTCCATAAACTGCAGCTTTTCCACATCAACAACAATCTC
AACAGGGGTCACATGCCCTAGTTGATTCGTGTCTATCAAAAACTCATTAATGACCTCGGT
GTCAACATACCATGCTGATTTGCCCTTGAAGGTGGGTCCTGACAAAACCAGTCTCCAACA
GTCTGACAAGACACATGGGCTCACTGCACCTGAGTACATAACAGTCACATCATGTACTAA
ATACTTGGCCTGTTGATTCATTGAGCCAACATACTCAAGGTGGATGGCAAAGCTTTCTTT
AAAACTAGCATCTTGACTCTTAACACGGAACCTCACTGTCTGACTCAGTTTTGCAGACCC
TGGAGGTAGTGAAGCTACAGCGTCAAAGAAATCCTCCAATGAGTCAAACTTAGGATCAAC
TAAACCTGATGCGATCAATTGATTTTGATTGAATCTAGCTGGCTCAATATCAAAGTCTAT
CCAAGCATAACCCATCATCAGATCATGCTTAAACATTGGCCTTTCAATACCTTTGTGAAT
AACTTTCTCTACAAATGAAGAAAATGGACCCATTCTGTGTAACCCCTCACCCTCTGGGAT
TGATGTCTTGTGTGGAAACCACGTGAAGGACCCTAGTGTCCTTGTAGTCGCAACAAATGG
TCTCACATAAGACTCAAAATAAATTTGCCTCATGAAATTGTCAACAACATCACTAGTACT
CACCACTCTTTCCTCCACCATGGGTTCATGTGTCCTACTATGAGACAACCTCAATTCAGA
TGATAACACAATGTAGTGTTCCTCTCTTTTCCATTTTACAATATGTGAGACAAGGGACAA
GGCTTCACAGTTAACATCCAACGCTACACAGAGATCTAGAAACTTTATTCTGGGTGACCA
TTTCATTTTGGTTGACGCTAGATCGCTCATAAATGGTAATATGTGCTTCTCAAACACTGA
TGGGTACAGCCTTCTCAAAGAATGAATGATGTGATTCAAACCAACCCTATCCTCCAATAG
TTTTGATGCAGTTGGCTTTAAGGGAAAATAGTCACAAGGGTTATGCTTGAAAAAATCCAA
CACCTTAACTGTCTTAGGTTCCCCTAAGACCCATGCACCCAGTTCTATTGCAGTTGATAG
GGAGATGCACATATAATCCCACAACAAGGGTCTGAAATAACTGACCACACTTTCACTTCC
ACTTCCATTTCTAAGTTCTAGCGGAACCTGCCAATATTGAATGCCATTAGAATTTGTCAA
CAATTTGATTCCCTTGACATCAGAAATCAGAGACTGAATGGACTTAATATACAGATTCTC
TTTATTTGGTCCCCGAACACATTTGCTACCCAATGTTCTGCATAATCCCACAAAGCCAGA
TGCAATGGAACTCTGGAATGCAGACTTGTTGATAGCTTCAGATAGCAATTTTTGTGCACC
TCGAGTGAAAGTGGAAGACAACTTATTTTGGATTGTTTTGACAATGGTAGGAACCTTCTC
ATCATCTAGGTTCACAGCACCTGAGTATATTATCTTTTGTCTCAACACCATTCTTAAAGG
ATGATGCGCAGCCAAATTCAACCAAGAATACTCAAGGTCAGACTCTGATGGGGGCTCGAC
ATCCAATAGCTCACAAAGATTTCTTAGTGAAGAGAGGTGCTCACTAGACAAATAGTTTGT
TGTGAACTCTTCATGGAGTTGCCCAGTCTTCAACCTATTGTATAGCTTTCTCAACATAGA
TCTAATCTTGCTGCAAGCATTAGGAATCAACCCTTCTATCTGCCTCATAATTCTATAACT
ACGGTTGCCATCTACCCAGTCTCTGACATCTGTCTCGCAATTCAATAAGAATGGGTCAAT
AGGGTATCTTGCATATTGCAATAGACTTAAGGTTCTTTTCTGTATTAGATTGCATAAGTG
AACAGGGACACCATTCGCAACCGACTGATCAATGATTGTGTCAATTGTTTCTGCCAGTTG
ATGTGGCTCTTTACACTTTATGTTGTGAAGAGCTGCTGCAACGAACTTTGTCAATAATGG
CACTTCATCTCCCCAAACAAAAAATCTAGATTTAAACTCTGCAACAAACCTACCAATGAC
ACTTTTAGGGCTCACAAACTTATTGAGTTGATCACTCATATAATAGTGGAACTCTATTAG
AGTCCTAAATTCTTCTGGGTCTCTTTGTAAAAGTTCTGTGAGAGATTGATCAAAGAGAGA
AATTTGATCATCACTAGAGGTGTAAGCATCTATCGTACCACCACATATACAACTGATAGC
ATAATTAATGAACCTCTCTGAAATGAGGGCATAAAAATCTGATGTGTTGTGTAATATTCC
TTGACCCATGTCAAGTATTGAACTGATGTGAGAAGGCACTACACCGACTTGGAAATTAGA
GTAAAAGAAATCTTCTGTTATTGACTGTTTGGTTTTCTTCCTTAACCCCAGTTGAGCTTT
AATGAAAGACTTCATCATAGCTGTCACCACATTAAAAGGTATTTCCACCATTTTGTGCAT
ATGCCACATAAGTAGGGTTGAGAGATAGTCCCTCCCCTTAATGTCAGCTTGTAGGTCCTT
GGAAAGGAAAATTAAATTCTGCAAGACAGTCAAGAATAAGAATGGACACATCATTGGGCC
CCATTTACTATGATCCATGCTATAAGACACATGTGCCAATGAAACATTCAATTTCATGGA
AAGGATAGCATTTTCAAATTCCTTCTCGTTGTTCAGGCAACTCCCTGATAACTGTAGGCT
TATAGCTTCAAAGTAATCTTCTATAAGTCTAGTAAACATCTTTGTCCTAAGATCACCAAT
ATATAGTTCTCTGTTGCCACCCACTTGTTCTTTATATGACAAAGAAAACTTAAGCCTTCC
CGTATCAGGTCCCACTGAGTCATAAGATTGTGGCGACTCTTGGCTATAAAAACACAAATT
CTTTAACATTGCTGTGGTACAGTTTGTCAGTGATAGAGCCTTACTAAGTGCTTCTGAATT
GCTCTCCCTTTCACTAATTCTCACATCATCAGAGAGCTTACCCATATCAAACTTAAAATT
AAGGTTCCTTGACTTATAATGAGTGTACCTCCCCATAAGTGTATTCGCATTCATGATCAA
GAGTATGGACTTAAAACACTGAAAGTACTCATGGTTAAAGTATGTCCTTGTTGACACTGC
CTTTGTCAACTCTCCAATGGGACACTGTGACATATGTCCACAGTAAAAATACTTCTCTTT
CAATCTACTGTTCTCATAGACAGCATTACAGAATTCTTCATAAAATTTACCTGGTAAAAT
ATCATGATCAAAGTCCTCAACCATGTGATTGGATAATTCACCCTTGATCAACCTAATGTA
AAACTTATTTGAGACAATCTCATCTAGATCATTTATTGATGGTTGGCCATTACCATTGAG
GCCTGAGCCTAGCCTGACTGGTTCCCTATACTGATCAACAATTTTTTCAACAGTCTCCTT
TAGCTGATCAAAATAATCGCTTGCACCTCCATCGAGCAAGATTTCATCTAGGTCAGCCTT
ATCAGCATCACTTTTAGGCTGCCCAGATCCTAGAACCAAATTGCTCATTGCCTGCTGAAC
TTTGTATTCATAGTCTTGTTTGTTAAGAAGATATTTTCCTTTCCTTGAGAAGACTTCAGT
GAGCTGCGATACGGCCAGTGCTGTGAGCTTGTTGAAGTCATAGTTTAATATTCTAGAACC
ATCTGTGTATTTATTAACAACAACACTTTTGTTGCTGGCTAAATCCAAGGCTGTGGCACA
GCCACTGGTGATGAGAGGATCTTTGATTTCCCTCTTTACTTCCCTCTCCTTAAATAGTGA
GCCATTGTTAAAAGAGGACGTAAGAAGAGATAAATACTTCTTTGAAACACCGGGTCTTTT
ATAGTCTGGTCCCTCGACACTTGTGCAACCATCTTTACTTAAAAACTTTTTTGCATTGTA
[truncated: 9,922 more chars]
