# Supplementary material for: Metavisitor, a Suite of Galaxy Tools for Simple and Rapid Detection and Discovery of Viruses in Deep Sequence Data
Source: PLoS One. 2017 Jan 3;12(1):e0168397. doi: 10.1371/journal.pone.0168397 (PMC5207757; doi:10.1371/journal.pone.0168397)
Supplement: S19 File — (TXT) [file pone.0168397.s036.txt]

>Scaffold_from_SRR1613380.fastqsanger_guided_by_NC_002549.1
cggacacacaaaaagaaaGAAGAATTTTTAGGATCTTTTGTGTGCGAATAACTATGAGGA
AGATTAATAATTTTCCTCTCATTGAAATTTATATCGGAATTTAAATTGAAATTGTTACTG
TAATCATACCTGGTTTGTTTCAGAGCCATATCACCAAGATAGAGAACAACCTAGGTCTCC
GGAGGGGGCAAGGGCATCAGTGTGCTCAGTTGAAAATCCCTTGTCAACATCTAGGCCTTA
TCACATCACAAGTTCCGCCTTAAACTCTGCAGGGTGATCCAACAACCTTAATAGCAACAT
TATTGTTAAAGGACAGCATTAGTTCACAGTCAAACAAGCAAGATTGAGAATTAACTTTGA
TTTTGAACCTGAACACCCAGAGGACTGGAGACTCAACAACCCTAAAGCCTGGGGTAAAAC
ATTAGAAATAGTTTAAAGACAAATTGCTCGGAATCACAAAATTCCGAGTATGGATTCTCG
TCCTCAGAAAGTCTGGATGACGCCGAGTCTCACTGAATCTGACATGGATTACCACAAGAT
CTTGACAGCAGGTCTGTCCGTTCAACAGGGGATTGTTCGGCAAAGAGTCATCCCAGTGTA
TCAAGTAAACAATCTTGAGGAAATTTGCCAACTTATCATACAGGCCTTTGAAGCTGGTGT
TGATTTTCAAGAGAGTGCGGACAGTTTCCTTCTCATGCTTTGTCTTCATCATGCGTACCA
AGGAGATTACAAACTTTTCTTGGAAAGTGGCGCAGTCAAGTATTTGGAAGGGCACGGGTT
CCGTTTTGAAGTCAAGAAGTGTGATGGAGTGAAGCGCCTTGAGGAATTGCTGCCAGCAGT
ATCTAGTGGGAGAAACATTAAGAGAACACTTGCTGCCATGCCGGAAGAGGAGACGACTGA
AGCTAATGCCGGTCAGTTCCTCTCCTTTGCAAGTCTATTCCTTCCGAAATTGGTAGTAGG
AGAAAAGGCTTGCCTTGAGAAGGTTCAAAGGCAAATTCAAGTACATGCAGAGCAAGGACT
GATACAATATCCAACAGCTTGGCAATCAGTAGGACACATGATGGTGATTTTCCGTTTGAT
GCGAACAAATTTTTTGATCAAATTTCTTCTAATACACCAAGGGATGCACATGGTTGCCGG
ACATGATGCCAACGATGCTGTGATTTCAAATTCAGTGGCTCAAGCTCGTTTTTCAGGTCT
ATTGATTGTCAAAACAGTACTTGATCATATCCTACAAAAGACAGAACGAGGAGTTCGTCT
CCATCCTCTTGCAAGGACCGCCAAGGTAAAAAATGAGGTGAACTCCTTCAAGGCTGCACT
CAGCTCCCTGGCCAAGCATGGAGAGTATGCTCCTTTCGCCCGACTTTTGAACCTTTCTGG
AGTAAATAATCTTGAGCATGGTCTTTTCCCTCAACTGTCGGCAATTGCACTCGGAGTCGC
CACAGCCCACGGGAGCACCCTCGCAGGAGTAAATGTTGGAGAACAGTATCAACAGCTCAG
AGAGGCAGCCACTGAGGCTGAGAAGCAACTCCAACAATATGCGGAGTCTCGTGAACTTGA
CCATCTTGGACTTGATGATCAGGAAAAGAAAATTCTTATGAACTTCCATCAGAAAAAGAA
CGAAATCAGCTTCCAGCAAACAAACGCGATGGTAACTCTAAGAAAAGAGCGCCTGGCCAA
GCTGACAGAAGCTATCACTGCTGCATCACTGCCCAAAACAAGTGGACATTACGATGATGA
TGACGACATTCCCTTTCCAGGACCCATCAATGATGACGACAATCCTGGCCATCAAGATGA
TGATCCGACTGACTCACAGGATACGACCATTCCCGATGTGGTAGTTGACCCCGATGATGG
AGGCTACGGCGAATACCAAAGTTACTCGGAAAACGGCATGAGTGCACCAGATGACTTGGT
CCTATTCGATCTAGACGAGGACGACGAGGACACCAAGCCAGTGCCTAACAGATCGACCAA
GGGTGGACAACAGAAAAACAGTCAAAAGGGCCAGCATACAGAGGGCAGACAGACACAATC
CACGCCAACTCAAAACGTCACAGGCCCTCGCAGAACAATCCACCATGCCAGTGCTCCACT
CACGGACAATGACAGAAGAAACGAACCCTCCGGCTCAACCAGCCCTCGCATGCTGACCCC
AATCAACGAAGAGGCAGACCCACTGGACGATGCCGACGACGAGACGTCTAGCCTTCCGCC
CTTAGAGTCAGATGATGAAGAACAGGACAGGGACGGAACTTCTAACCGCACACCCACTGT
CGCCCCACCGGCTCCCGTATACAGAGATCACTCCGAAAAGAAAGAACTCCCGCAAGATGA
ACAACAAGATCAGGACCACATTCAAGAGGCCAGGAACCAAGACAGTGACAACACCCAGCC
AGAACATTCTTTTGAGGAGATGTATCGCCACATTCTAAGATCACAGGGGCCATTTGATGC
CGTTTTGTATTATCATATGATGAAGGATGAGCCTGTAGTTTTCAGTACCAGTGATGGTAA
AGAGTACACGTATCCGGACTCCCTTGAAGAGGAATATCCACCATGGCTCACTGAAAAAGA
GGCCATGAATGATGAGAATAGATTTGTTACACTGGATGGTCAACAATTTTATTGGCCAGT
AATGAATCACAGGAATAAATTCATGGCAATCCTGCAACATCATCAGTGAATGAGCATGTA
ATAATGGGATGATTTAATCGACAAATAGCTAACATTAAATAGTCAAGGAACGCAAACAGG
AAGAATTTTTGATGTCTAAGGTGTGAATTATTATCACAATAAAAGTGATTCTTAGTTTTG
AATTTAAAGCTAGCTTATTATTACTAGCCGTTTTTCAAAGTTCAATTTGAGTCTTAATGC
AAATAAGCGTTAAGCCACAGTTATAGCCATAATGGTAACTCAATATCTTAGCCAGCGATT
TATCTAAATTAAATTACATTATGCTTTTATAACTTACCTACTAGCCTGCCCAACATTTAC
ACGATCGTTTTATAATTAAGAAAAAACTAATGATGAAGATTAAAACCTTCATCATCCTTA
CGTCAATTGAATTCTCTAGCACTAGAAGCTTATTGTCTTCAATGTAAAAGAAAAGCTGGC
CTAACAAGATGACAACTAGAACAAAGGGCAGGGGCCATACTGTGGCCACGACTCAAAACG
ACAGAATGCCAGGCCCTGAGCTTTCGGGCTGGATCTCTGAGCAGCTAATGACCGGAAGGA
TTCCTGTAAACGACATCTTCTGTGATATTGAGAACAATCCAGGATTATGCTACGCATCCC
AAATGCAACAAACGAAGCCAAACCCGAAGATGCGCAACAGTCAAACCCAAACGGACCCAA
TTTGCAATCATAGTTTTGAGGAGGTAGTACAAACATTGGCTTCATTGGCTACTGTTGTGC
AACAACAAACCATCGCATCAGAATCATTAGAACAACGCATTACGAGTCTTGAGAATGGTC
TAAAGCCAGTTTATGATATGGCAAAAACAATCTCCTCATTGAACAGGGTTTGTGCTGAGA
TGGTTGCAAAATATGATCTTCTGGTGATGACAACCGGTCGGGCAACAGCAACCGCTGCGG
CAACTGAGGCTTATTGGGCTGAACATGGTCAACCACCACCTGGACCATCACTTTATGAAG
AAAGTGCGATTCGGGGTAAGATTGAATCTAGAGATGAGACTGTCCCTCAAAGTGTTAGGG
AGGCATTCAACAATCTAGACAGTACCACTTCACTAACTGAGGAAAATTTTGGGAAACCTG
ACATTTCGGCAAAGGATTTGAGAAACATTATGTATGATCACTTGCCTGGTTTTGGAACTG
CTTTCCACCAATTAGTACAAGTGATTTGTAAATTGGGAAAAGATAGCAATTCATTGGACA
TTATTCATGCTGAGTTCCAGGCCAGCCTGGCTGAAGGAGACTCCCCTCAATGTGCCCTAA
TTCAAATTACAAAAAGAGTTCCAATCTTCCAAGATGCTGCTCCACCTGTCATCCACATCC
GCTCTCGAGGTGACATTCCCCGAGCTTGCCAGAAGAGCTTGCGTCCAGTCCCACCATCAC
CCAAGATTGATCGAGGTTGGGTATGTGTTTTTCAGCTTCAAGATGGTAAAACACTTGGAC
TCAAAATTTGAGCCAATCTCTTTTCCCTCCGAAAGAGGCAACTAATAGCAGAGGCTTCAA
CTGCTGAACTATAGGGTATGTTACATTAATGATACACTTGTGAGTATCAGCCCTAGATAA
TATAAGTCAATTAAACAACCAAGATAAAATTGTTCATATCCCGCTAGCAGCTTTAAAGAT
AAATGTAATAGGAGCTATACCTCTGACAGTATTATAATTAATTGTTATTAAGTAACCCAA
ACCAAAAATGATGAAGATTAAGAAAAACCTACCTCGACTGAGAGAGTGTTTTTTCATTAA
CCTTCATCTTGTAAACGTTGAGCAAAATTGTTAAAAATATGAGGCGGGTTATATTGCCTA
CTGCTCCTCCTGAATATATGGAGGCCATATACCCTGCCAGGTCAAATTCAACAATTGCTA
GGGGTGGCAACAGCAATACAGGCTTCCTGACACCGGAGTCAGTCAATGGAGACACTCCAT
CGAATCCACTCAGGCCAATTGCTGATGACACCATCGACCATGCCAGCCACACACCAGGCA
GTGTGTCATCAGCATTCATCCTCGAAGCTATGGTGAATGTCATATCGGGCCCCAAAGTGC
TAATGAAGCAAATTCCAATTTGGCTTCCTCTAGGTGTCGCTGATCAAAAGACCTACAGCT
TTGACTCAACTACGGCCGCCATCATGCTTGCTTCATATACTATCACCCATTTCGGCAAGG
CAACCAATCCGCTTGTCAGAGTCAATCGGCTGGGTCCTGGAATCCCGGATCACCCCCTCA
GGCTCCTGCGAATTGGAAACCAGGCTTTCCTCCAGGAGTTCGTTCTTCCACCAGTCCAAC
TACCCCAGTATTTCACCTTTGATTTGACAGCACTCAAACTGATCACTCAACCACTGCCTG
CTGCAACATGGACCGATGACACTCCAACTGGATCAAATGGAGCGTTGCGTCCAGGAATTT
CATTTCATCCAAAACTTCGCCCCATTCTTTTACCCAACAAAAGTGGGAAGAAGGGGAACA
GTGCCGATCTAACATCTCCGGAGAAAATCCAAGCAATAATGACTTCACTCCAGGACTTTA
AGATCGTTCCAATTGATCCAACCAAAAATATCATGGGTATCGAAGTGCCAGAAACTCTGG
TCCACAAGCTGACCGGTAAGAAGGTGACTTCCAAAAATGGACAACCAATCATCCCTGTTC
TTTTGCCAAAGTACATTGGGTTGGACCCGGTGGCTCCAGGAGACCTCACCATGGTAATCA
CACAGGATTGTGACACGTGTCATTCTCCTGCAAGTCTTCCAGCTGTGGTTGAGAAGTAAT
TGCAATAATTGACTCAGATCCAGTTTTACAGAATCTTCTCAGGGATAGTGATAACATCTT
TTTAATAATCCGTCTACTAGAAGAGATACTTCTAATTGATCAATATACTAAAGGTGCTTT
ACACCATTGTCTCTTTTCTCTCCTAAATGTAGAGCTTAACAAAAGACTCATAATATACCT
GTTTTTAAAAGATTGATTGATGAAAGATCATGACTAATAACATTACAAACAATCCTACTA
TAATCAATACGGTGATTCAAATGTCAATCTTTCTCATTGCACATACTCTTTGTCCTTATC
CTCAAATTGCCTACATGCTTACATCTGAGGACAGCCAGTGTGACTTGGATTGGAGATGTG
GAGGAAAAATCGGGGCCCATTTCTAAGTTGTTCACAATCTAAGTACAGACATTGCTCTTC
TAATTAAGAAAAAATCGGCGATGAAGATTAAGCCGACAGTGAGCGTAATCTTCATCTCTC
TTAGATTATTTGTCTTCCAGAGTAGGGGTCATCAGGTCCTTTTCAATTGGATAACCAAAA
TAAGCTTCACTAGAAGGATATTGTGAGGCGACAACACAATGGGTGTTACAGGAATATTGC
AGTTACCTCGTGATCGATTCAAGAGGACATCATTCTTTCTTTGGGTAATTATCCTTTTCC
AAAGAACATTTTCCATCCCGCTTGGAGTTATCCACAATAGTACATTACAGGTTAGTGATG
TCGACAAACTAGTTTGTCGTGACAAACTGTCATCCACAAATCAATTGAGATCAGTTGGAC
TGAATCTCGAGGGGAATGGAGTGGCAACTGACGTGCCATCTGTGACTAAAAGATGGGGCT
TCAGGTCCGGTGTCCCACCAAAGGTGGTCAATTATGAAGCTGGTGAATGGGCTGAAAACT
GCTACAATCTTGAAATCAAAAAACCTGACGGGAGTGAGTGTCTACCAGCAGCGCCAGACG
GGATTCGGGGCTTCCCCCGGTGCCGGTATGTGCACAAAGTATCAGGAACGGGACCATGTG
CCGGAGACTTTGCCTTCCACAAAGAGGGTGCTTTCTTCCTGTATGATCGACTTGCTTCCA
CAGTTATCTACCGAGGAACGACTTTCGCTGAAGGTGTCGTTGCATTTCTGATACTGCCCC
AAGCTAAGAAGGACTTCTTCAGCTCACACCCCTTGAGAGAGCCGGTCAATGCAACGGAGG
ACCCGTCGAGTGGCTATTATTCTACCACAATTAGATATCAGGCTACCGGTTTTGGAACTA
ATGAGACAGAGTACTTGTTCGAGGTTGACAATTTGACCTACGTCCAACTTGAATCAAGAT
TCACACCACAGTTTCTGCTCCAGCTGAATGAGACAATATATGCAAGTGGGAAGAGGAGCA
ACACCACGGGAAAACTAATTTGGAAGGTCAACCCCGAAATTGATACAACAATCGGGGAGT
GGGCCTTCTGGGAAACTAAAAAAACCTCACTAGAAAAATTCGCAGTGAAGAGTTGTCTTT
CACAGCTGTATCAAACGGACCCAAAAACATCAGTGGTCAGAGTCCGGCGCGAACTTCTTC
CGACCCAGAGACCAACACAACAAATGAAGACCACAAAATCATGGCTTCAGAAAATTCCTC
TGCAATGGTTCAAGTGCACAGTCAAGGAAGGAAAGCTGCAGTGTCGCATCTGACAACCCT
TGCCACAATCTCCACGAGTCCTCAACCTCCCACAACCAAAACAGGTCCGGACAACAGCAC
CCATAATACACCCGTGTATAAACTTGACATCTCTGAGGCAACTCAAGTTGGACAACATCA
CCGTAGAGCAGACAACGACAGCACAGCCTCCGACACTCCCCCCGCCACGACCGCAGCCGG
ACCCTTAAAAGCAGAGAACACCAACACGAGTAAGAGCGCTGACTCCCTGGACCTCGCCAC
CACGACAAGCCCCCAAAACTACAGCGAGACTGCTGGCAACAACAACACTCATCACCAAGA
TACCGGAGAAGAGAGTGCCAGCAGCGGGAAGCTAGGCTTAATTACCAATACTATTGCTGG
AGTAGCAGGACTGATCACAGGCGGGAGAAGGACTCGAAGAGAAGTAATTGTCAATGCTCA
ACCCAAATGCAACCCCAATTTACATTACTGGACTACTCAGGATGAAGGTGCTGCAATCGG
ATTGGCCTGGATACCATATTTCGGGCCAGCAGCCGAAGGAATTTACACAGAGGGGCTAAT
GCACAACCAAGATGGTTTAATCTGTGGGTTGAGGCAGCTGGCCAACGAAACGACTCAAGC
TCTCCAACTGTTCCTGAGAGCCACAACTGAGCTGCGAACCTTTTCAATCCTCAACCGTAA
GGCAATTGACTTCCTGCTGCAGCGATGGGGTGGCACATGCCACATTTTGGGACCGGACTG
CTGTATCGAACCACATGATTGGACCAAGAACATAACAGACAAAATTGATCAGATTATTCA
TGATTTTGTTGATAAAACCCTTCCGGACCAGGGGGACAATGACAATTGGTGGACAGGATG
GAGACAATGGATACCGGCAGGTATTGGAGTTACAGGTGTTATAATTGCAGTTATCGCTTT
ATTCTGTATATGCAAATTTGTCTTTTAGTCTTTCTTCAGATTGTTTCACGGCAAAACTCA
ACCTCAAATCAATGAAACTAGGATTTAATTATATGAATCACTTGAATCTAAGATTACTTG
ACAAATGATAACATAATACACTGGAGCTTCAAACATAGCCAATGTGATTCTAACTCCTTT
AAACTCACAGTTAATCATAAACAAGGTTTGACATCAATCTAGCTATATCTTTAAGAATGA
TAAACTTGATGAAGATTAAGAAAAAGGTAATCTTTCGATTATCTTTAGTCTTCATCCTTG
ATTCTACAATCATGACAGTTGTCTTTAATGAAAAAGGAAAAAAGCCTTTTTATTAAGTTG
TAATAATCAGATCTGCAAACCGGTAGAATTTAGTTGTAACCTAACACACACAAAGCATTG
GTAAAAAAGTCAATAGAAATTTAAACAGTGAGTGCAGACAACTCTTAAATGGAAGCTTCA
TATGAGAGAGGACGCCCCCGAGCTGCCAGACAGCATTCAAGGGATGGACACGACCACCAT
GTTCGAGCACGATCATCATCCAGAGAGAATTATCGAGGTGAGTACCGTCAATCAAGGAGC
GCCTCACAAGTGCGCGTTCCTACTGTATTTCATAAGAAGAGAGTTGAACCATTAACAGTT
CCTCCAGCACCTAAAGACATATGTCCGACCTTGAAAAAAGGATTTTTGTGTGACAGTAGT
TTTTGCAAAAAAGACCACCAGTTAGAAAGTTTAACTGATAGGGAATTACTCCTACTAATC
GCCCGTAAGACTTGTGGATCAGTAGAACAACAATTAAATATAACTGCACCCAAGGACTCG
CGCTTAGCAAATCCAACGGCTGATGATTTCCAGCAAGAGGAAGGTCCCAAAATTACCTTG
TTGACACTGATCAAGACGGCAGAACACTGGGCGAGACAAGACATCCGAACCATAGAGGAT
TCCAAATTAAGGGCATTGTTAACTCTATGTGCTGTGATGACGAGGAAATTCTCAAAATCC
CAGCTGAGTCTTTTGTGTGAGACACACCTAAGGCGCGAAGGGCTTGGGCAAGATCAGGCA
GAACCCGTTCTCGAAGTATATCAACGATTACACAGTGATAAAGGAGGCAGTTTTGAAGCT
GCACTATGGCAACAATGGGACCGACAATCCCTAATTATGTTTATCACTGCATTCTTGAAT
ATCGCTCTCCAGTTACCGTGTGAAAGTTCTGCTGTCGTTGTTTCAGGGTTAAGAACATTG
GTTCCTCAATCAGATAATGAGGAAGCTTCAACCAACCCGGGGACATGCTCATGGTCTGAT
GAGGGTACCCCTTAATAAGGCTGACTAAAACACTATATAACCTTCTACTTGATCACAATA
CTCCGTATACCTATCATCATATATTTAATCAAGACGATATCCTTTAAAACTTATTCAGTA
CTATAATCACTCTCATTTCAAATTGATAAGATATGCATAATTGCCTTAATATATAAAGAG
GTATGATATAACCCAAACATTGACCAAAGAAAATCATAATCTCGTATCGCTCGCAATATA
ACCTGCCAAGCATACCTCTTGCACAAAGTGATTCTTGTACACAAATAATGTTTGACTCTA
CAGGAGGTAGCAACGATCCATCTCATCAAAAAATAAGTATTTTATGATTTACTAATGATC
TCTTAAAATATTAAGAAAAACTGACGGAACATAAATTCTTTCTGCTTCAAGTTGTGGAGG
AGGTCTATGGTATTCGCTATTGTTATATTACAATCAATAACAAGCTTGTAAAAATATTGT
TCTTGTTTCAGGAGGTATATTGTGACCGGAAAAGCTAAACTAATGATGAAGATTAATGCG
GAGGTCTGATGAGAATAAACCTTATTATTCAGATTAGGCCCCAAGAGGCATTCTTCATCT
CCTTTTAGCAAAATACTATTTCAGGATAGTCCAGCTAGTGACACGTCTTTTAGCTGTATA
CCAGTTGCCCCTGAGATACGCCACAAAAGTGTCTCTGAGCTAAAGTGGTCTGTACACATC
TCATACATTGTATTAGGGGCAATAATATCTAATTGAACTTAGCCATTTAAAATTTAGTGC
ATAAATCTGGGCTAACTCCACCAGGTCAACTCCATTGGCTGAAAAGAAGCCCACCTACAA
CGAACATTACTTTGAGCGCCCTCACAATTAAAAAATAAGAGCGTCGTTCCAACAATCGAG
CGCAAGGTTACAAGGTTGAACTGAGAGTGTCTAGACAACAAAATATCGATACTCCAGACA
CCAAGCAAGACCTGAGAAAAAACCATGGCCAAAGCTACGGGACGATACAATCTAATATCG
CCCAAAAAGGACCTGGAGAAAGGGGTTGTCTTAAGCGACCTCTGTAACTTCTTAGTTAGT
CAAACTATTCAAGGGTGGAAAGTTTATTGGGCTGGTATTGAGTTTGATGTGACTCACAAA
GGAATGGCCCTATTGCATAGACTGAAAACTAATGACTTTGCCCCTGCATGGTCAATGACA
AGGAACCTATTTCCCCATTTATTTCAAAATCCGAATTCCACTATTGAATCACCGCTGTGG
GCACTGAGAGTCATCCTTGCAGCAGGGATACAGGACCAGTTAATTGACCAGTCTTTGATT
GAACCCTTAGCAGGAGCCCTTGGTCTGATCTCTGATTGGCTGCTAACAACCAACACTAAC
CATTTCAACATGCGAACACAACGTGTCAAGGAACAATTGAGCCTAAAAATGCTGTCGTTG
ATTCGATCCAATATTCTCAAGTTTATTAACAAATTGGATGCTCTACATGTCGTGAACTAC
AATGGATTATTGAGCAGTATTGAAATTGGAACTCAAAATCATACAATCATCATAACTCGA
ACTAACATGGGTTTTCTGGTGGAGCTCCAAGAACCCGACAAATCGGCAATGAACCGCAAG
AAGCCTGGGCCGGCGAAATTTTCCCTCCTTCATGAGTCCACACTGAAAGCATTTACACAA
GGGTCCTCGACACGAATGCAAAGTTTAATTCTTGAATTCAATAGCTCTCTTGCTATCTAA
CTAAGATGGAATACTTCATATTGGGCTAACTCATATATGCTGACTCAATAGTTAACTTGA
CATCTCTGCCTTCATAATCAGATATATAAGCATAATAAATAAATACTCATATTTCTTGAT
AATTTGTTTAACCACAGATAAATCCTCACTGTAAGCCAGCTTCCAAGTTGACACCCTTAC
AAAAACCAGGACTCAGAATCCCTCAAATAAGAGATTCCAAGACAACATCATAGAATTGCT
TTATTATATTAATAAGCATTTTATCACTAGAAATCCAATATACGAAATGGTTAATTGTAA
CTAAACCCGCAGGTCATGTGTGTTAGGTTTCACAAATTATATATATTACTAACTCCATAC
TCGTAACTAACATTAGATAAGTAGGTTAAGAAAAAAGCTTGAGGAAGATTAAGAAAAACT
GCTTATTGGGTCTTTCCGTGTTTTAGATGAAGCAGTTGACATTCTTCCTCTTGATATTAA
ATGGCTACACAACATACCCAATACCCAGACGCCAGGTTATCATCACCAATTGTATTGGAC
CAATGTGACCTTGTCACTAGAGCTTGCGGGTTGTATTCATCATACTCCCTTAATCCGCAA
CTACGCAACTGTAAACTCCCGAAACATATATACCGTTTAAAATATGATGTAACTGTTACC
AAGTTCTTAAGTGATGTACCAGTGGCGACATTGCCCATAGATTTCATAGTCCCAATTCTT
CTCAAGGCACTATCAGGCAATGGGTTCTGTCCTGTTGAGCCGCGGTGCCAACAGTTCTTA
GATGAAATTATTAAGTACACAATGCAAGATGCTCTCTTCCTGAAATATTATCTCAAAAAT
GTGGGTGCTCAAGAAGACTGTGTTGATGACCACTTTCAAGAAAAAATCTTATCTTCAATT
CAGGGCAATGAATTTTTACATCAAATGTTTTTCTGGTATGACCTGGCTATTTTAACTCGA
AGGGGTAGATTAAATCGAGGAAACTCTAGATCAACGTGGTTTGTTCATGATGATTTAATA
GACATCTTAGGCTATGGGGACTATGTTTTTTGGAAGATCCCAATTTCACTGTTACCACTG
AACACACAAGGAATCCCCCATGCTGCTATGGATTGGTATCAGACATCAGTATTCAAAGAA
GCGGTTCAAGGGCATACACACATTGTTTCTGTTTCTACTGCCGATGTCTTGATAATGTGC
AAAGATTTAATTACATGTCGATTCAACACAACTCTAATCTCAAAAATAGCAGAGGTTGAG
GACCCAGTTTGCTCTGATTATCCCAATTTTAAGATTGTGTCTATGCTTTACCAGAGCGGA
GATTACTTACTCTCCATATTAGGGTCTGATGGGTATAAAATCATTAAGTTTCTCGAACCA
TTGTGCTTGGCTAAAATTCAATTGTGCTCAAAGTACACCGAGAGGAAGGGCCGATTCTTA
ACACAAATGCATTTAGCTGTAAATCACACCCTGGAAGAAATTACAGAAATACGTGCACTA
AAGCCTTCACAGGCTCACAAGATCCGTGAATTCCATAGAACATTGATAAGGCTGGAGATG
ACGCCACAACAACTTTGTGAGCTATTTTCCATACAAAAACACTGGGGGCATCCTGTGCTA
CATAGTGAAACAGCAATCCAAAAAGTTAAAAAACATGCTACGGTGCTAAAAGCATTACGC
CCTATCGTGATTTTCGAGACATATTGTGTTTTTAAATATAGCATTGCAAAACATTATTTT
GATAGTCAAGGATCTTGGTACAGTGTTACCTCAGATAGAAATCTAACACCAGGTCTTAAT
TCTTATATCAAAAGAAATCAATTCCCTCCGTTGCCAATGATTAAAGAACTGCTATGGGAA
TTTTACCACCTTGACCATCCTCCACTTTTCTCAACCAAAATTATTAGTGACTTAAGTATT
TTTATAAAAGACAGAGCTACTGCAGTAGAAAGGACATGCTGGGATGCAGTATTCGAGCCT
AATGTTCTGGGATATAATCCACCTCACAAATTCAGTACCAAACGTGTACCGGAACAATTT
TTAGAGCAAGAAAACTTTTCTATTGAGAATGTTCTTTCCTACGCGCAAAAACTCGAGTAT
CTACTACCACAATATCGGAATTTTTCTTTCTCATTGAAAGAGAAAGAGTTGAATGTAGGT
AGAACTTTCGGAAAATTGCCTTATCCGACTCGCAATGTTCAAACACTTTGTGAAGCTCTG
TTAGCTGATGGTCTTGCTAAAGCATTTCCTAGCAATATGATGGTAGTTACGGAACGTGAA
CAAAAAGAAAGCTTATTGCATCAAGCATCATGGCACCACACAAGTGATGATTTCGGTGAG
CATGCCACAGTTAGAGGGAGTAGCTTTGTAACTGATTTAGAGAAATACAATCTTGCATTT
AGGTATGAGTTTACAGCACCTTTTATAGAATATTGCAACCGTTGCTATGGTGTTAAGAAT
GTTTTTAATTGGATGCATTATACAATCCCACAGTGTTATATGCATGTCAGTGATTATTAT
AATCCACCGCATAACCTCACACTGGAAAATCGAAACAACCCCCCTGAAGGGCCTAGTTCA
TACAGGGGTCATATGGGAGGGATTGAAGGACTGCAACAAAAACTCTGGACAAGTATTTCA
TGTGCTCAAATTTCTTTAGTTGAAATTAAGACTGGTTTTAAGTTGCGCTCAGCTGTGATG
GGTGACAATCAGTGCATTACCGTTTTATCAGTCTTCCCCTTAGAGACTGATGCAGGCGAG
CAGGAACAGAGCGCCGAGGACAATGCAGCGAGGGTGGCCGCCAGCCTAGCAAAAGTTACA
AGTGCCTGTGGAATCTTTTTAAAACCTGATGAAACATTTGTACATTCAGGTTTTATCTAT
TTTGGAAAAAAACAATATTTGAATGGGGTCCAATTGCCTCAGTCCCTTAAAACGGCTACA
AGAATGGCACCATTGTCTGATGCAATTTTTGATGATCTTCAAGGGACCCTGGCTAGTATA
GGTACTGCTTTTGAGCGATCCATCTCTGAGACACGACATATCTTTCCTTGCAGAATAACC
GCAGCTTTCCATACGTTCTTTTCGGTGAGAATCTTGCAATATCATCACCTCGGATTTAAT
AAAGGTTTTGACCTTGGACAGTTAACACTCGGCAAACCTCTGGATTTCGGAACAATATCA
TTGGCACTAGCGGTACCGCAGGTGCTTGGAGGGTTATCCTTCTTGAATCCTGAGAAATGT
TTCTACCGGAATCTAGGAGATCCAGTTACCTCAGGTTTATTCCAGTTAAAAACTTATCTC
CGAATGATTGAGATGGATGATTTATTCTTACCTTTAATTGCGAAGAACCCTGGGAACTGC
ACTGCCATTGACTTTGTGCTAAATCCTAGCGGATTAAATGTTCCTGGGTCGCAAGACTTA
ACTTCATTTCTGCGCCAGATTGTACGTAGGACTATCACCCTAAGTGCGAAAAACAAACTT
ATTAATACCTTATTTCATGCATCAGCTGACTTCGAAGACGAAATGGTTTGTAAGTGGCTC
TTATCATCAACTCCTGTTATGAGTCGTTTCGCAGCCGATATATTTTCACGCACGCCGAGC
GGGAAGCGATTGCAAATTCTAGGATACTTGGAAGGAACACGCACATTATTAGCCTCTAAG
ATCATCAACAATAATACAGAGACGCCGGTTTTGGACAGACTGAGGAAGATAACATTGCAA
AGGTGGAGTCTATGGTTTAGTTATCTTGATCATTGTGATAATATCCTGGCGGAGGCTTTA
ACCCAAATAACTTGCACAGTTGATTTAGCACAGATCCTGAGGGAATATTCATGGGCACAT
ATTTTAGAGGGGAGACCTCTTATTGGAGCCACACTCCCATGTATGATTGAGCAATTCAAA
GTGGTTTGGCTGAAACCCTACGAACAATGTCCGCAGTGTTCAAATGCCAAGCAACCTGGT
GGGAAACCATTCGTGTCAGTAGCAGTCAAGAAACATATTGTTAGTGCATGGCCAAATGCA
TCCCGAATAAGCTGGACTATCGGGGATGGAATCCCATACATTGGATCAAGGACAGAAGAT
AAGATAGGGCAACCTGCTATTAAACCAAAATGTCCTTCCGCAGCCTTAAGAGAGGCCATT
GAATTGGCGTCCCGTTTAACATGGGTAACTCAAGGCAGTTCGAACAGTGACTTGCTAATA
AAACCATTTTTGGAAGCACGAGTAAATTTAAGTGTTCAAGAAATACTTCAAATGACCCCT
TCACATTACTCGGGAAATATTGTTCATAGGTACAACGATCAATACAGTCCTCATTCTTTC
ATGGCCAATCGTATGAGTAACTCAGCAACGCGATTGATTGTTTCTACAAACACTTTAGGT
GAGTTTTCAGGAGGTGGCCAATCGGCACGCGACAGCAATATTATTTTCCAGAATGTTATA
AATTATGCAGTTGCACTGTTCGATATTAAATTTAGAAACACTGAGGCTACAGATATCCAG
TATAATCGTGCTCACCTTCATCTAACTAAGTGTTGCACCCGGGAGGTACCAGCTCAGTAC
TTAACATACACATCTACATTGGATTTAGATTTAACAAGATACCGAGAAAATGAATTGATT
TATGACAATAATCCTCTAAAAGGAGGACTCAATTGCAATATCTCATTTGATAACCCATTT
TTCCAAGGCAAACAGCTGAACATTATAGAAGATGACCTTATTCGACTGCCTCACTTATCT
GGATGGGAGCTAGCTAAGACCATCATGCAATCAATTATTTCAGATAGCAATAATTCGTCT
ACAGACCCAATTAGCAGTGGAGAAACAAGATCATTCACTACCCATTTCTTAACTTATCCC
AAAATAGGACTTCTGTACAGTTTTGGGGCCTTTGTAAGTTATTATCTTGGCAATACAATT
CTTCGGACTAAGAAATTAACACTTGACAATTTTTTATATTACTTAACTACCCAAATTCAT
AATCTACCACATCGCTCATTGCGAATACTTAAGCCAACATTCAAACATGCAAGCGTTATG
TCACGATTAATGAGTATTGATCCCCATTTTTCTATTTACATAGGCGGTGCTGCAGGTGAC
AGAGGACTCTCAGATGCGGCCAGGTTATTTTTGAGAACGTCCATTTCATCTTTTCTTACA
TTTGTAAAGGAATGGATAATTAATCGCGGAACAATTGTCCCTTTATGGATAGTATATCCA
TTAGAGGGTCAAAATCCAACACCTGTTAATAATTTCCTCCATCAGATCGTAGAACTGCTG
GTGCATGATTCATCAAGACACCAGGCTTTTAAAACTACCATAAATGATCATGTACATCCT
CACGACAATCTTGTTTACACATGTAAGAGTACAGCCAGCAATTTCTTCCATGCGTCATTG
GCGTACTGGAGGAGCAGGCACAGAAACAGCAACCGAAAAGACTTGACAAGAAACTCTTCA
ACTGGATCAAGCACAAACAACAGTGATGGTCATATTAAGAGAAGTCAAGAACAAACCACC
AGAGATCCACATGATGGCACTGAACGGAGTCTAGTCCTGCAAATGAGCCATGAAATAAAA
AGAACGACAATTCCACAAGAGAACACGCACCAGGGTCCGTCGTTCCAGTCATTTCTAAGT
GACTCTGCTTGCGGTACAGCAAACCCAAAACTAAATTTCGATAGATCGAGACACAATGTG
AAATCTCAGGATCATAACTCAGCATCCAAGAGGGAAGGTCATCAAATAATCTCACATCGT
CTAGTCCTACCTTTCTTTACATTATCTCAAGGGACACGCCAATTAACGTCATCCAATGAG
TCACAAACCCAAGATGAGATATCAAAGTACTTACGGCAATTGAGATCCGTCATTGATACC
ACAGTTTATTGTAGGTTTACCGGTATAGTCTCGTCCATGCATTACAAACTTGATGAGGTC
CTTTGGGAAATAGAGAATTTTAAGTCGGCTGTGACGCTGGCAGAGGGAGAAGGTGCTGGT
GCCTTACTATTGATTCAGAAATACCAAGTTAAGACCTTATTCTTCAACACGCTAGCTACT
GAGTCCAGTATAGAGTCAGAAATAGTATCAGGAATGACTACTCCTAGGATGCTTCTACCT
GTTATGTCAAAATTCCATAATGACCAAATTGAGATTATTCTTAACAACTCAGCAAGCCAA
ATAACAGACATAACAAATCCTACTTGGTTTAAAGACCAAAGAGCAAGGCTACCTAGGCAA
GTCGAGGTTATAACCATGGATGCAGAGACGACAGAGAATATAAACAGATCGAAATTGTAC
GAAGCTGTACATAAATTGATCTTACACCATGTTGATCCCAGCGTATTGAAAGCAGTGGTC
CTTAAAGTCTTTCTAAGTGATACCGAGGGTATGTTATGGCTAAATGATAATCTAGCCCCG
TTTTTTGCCACTGGGTATTTAATTAAGCCAATAACGTCAAGTGCCAGGTCTAGTGAGTGG
TATCTTTGTCTGACGAACTTCTTATCAACTACACGTAAGATGCCACACCAAAACCATCTC
AGTTGTAAGCAGGTAATACTTACGGCATTGCAACTGCAAATTCAACGGAGCCCATACTGG
CTAAGTCATTTAACTCAGTATGCTGACTGCGATTTACATTTAAGCTATATCCGCCTTGGT
TTTCCATCATTAGAGAAAGTACTATACCACAGGTATAACCTTGTCGATTCAAAAAGAGGT
CCACTAGTCTCTGTCACTCAGCACTTAGCACATCTTAGGGCAGAGATTCGAGAATTGACC
AATGATTATAATCAACAGCGACAAAGTCGGACTCAAACATATCACTTTATTCGTACTGCA
AAAGGACGAATCACAAAACTAGTCAATGATTATTTAAAATTCTTTCTTATTGTACAAGCA
TTAAAACATAATGGGACATGGCAAGCTGAGTTTAAGAAATTACCAGAGTTGATTAGTGTG
TGCAATAGGTTCTATCATATTAGAGATTGTAATTGTGAAGAACGTTTCTTAGTTCAAACC
TTATATTTACATAGAATGCAGGATTCTGAAGTTAAGCTTATCGAAAGGCTGACAGGGCTT
CTGAGTTTATTTCCAGATGGTCTCTACAGGTTCGATTGAATAACCGTGCATAGTATTTTG
ATACTTGTAAAGGTTGGTTATCAACATACAGATTATAAAAAACTCATAAATTGCTCTCAT
ACATCATCTTGATCTGATTTCAATAAATAACTATTTAGATAACGAAAGGAGTCCTTACAT
TATACACTATATTTGGCCTCTCTCCCTGCGTGATAATCAAAAAATTCACAATACAGCATG
TGTGACATATTACTGCTGCAATGAGTCTAACGCAACATAATAAACTCCGCACTCTTTATA
ATTAAGCTTTAACGATAGGTCTGGGCTCATATTGTTATTGATATAGTAATGTTGTATCAA
TATCTTGCCAGATGGAATAGTGCTTTGGTTGATAACACGACTTCTTAAAACAAAACTGAT
CTTTAAGATTAAGTTTTTTATAATTGTCATTGCTTTAATTTGTCGATTTAAAAATGGTGA
TAGCCTTAATCTTTGTGTAAAATAAGAGATTAGGTGTAATAACTTTAACATTTTTGTCTA
GTAAGCTACTATTCCATTCAGAATGATAAAATTAAAAGAAAAGACATGACTGTAAAATCA
GAAATACCTTCTTTACAATATAGCAGACTAGATAATAATCTTCGTGTTAATGATAATTAA
GGCATTGACCACGCTCATCAGAAGGCTCACTAGAATAAACGTTGCAAAAAGGATCCCTGG
AAAAATGGTCGCACACAAAAATTTAAAAATAAATCTATTTCTTCTTTTTTGtgtgtcca
>Scaffold_from_SRR1613384.fastqsanger_guided_by_NC_002549.1
cggacacacaaaaagaaagaagaatttttaggatcttttgtgtgCGAATAACTATGAGGA
AGATTAATAATTTTCCTCTCATTGAAATTTATATCGGAATTTAAATTGAAATTGTTACTG
TAATCATACCTGGTTTGTTTCAGAGCCATATCACCAAGATAGAGAACAACCTAGGTCTCC
GGAGGGGGCAAGGGCATCAGTGTGCTCAGTTGAAAATCCCTTGTCAACATCTAGGCCTTA
TCACATCACAAGTTCCGCCTTAAACTCTGCAGGGTGATCCAACAACCTTAATAGCAACAT
TATTGTTAAAGGACAGCATTAGTTCACAGTCAAACAAGCAAGATTGAGAATTAACTTTGA
TTTTGAACCTGAACACCCAGAGGACTGGAGACTCAACAACCCTAAAGCCTGGGGTAAAAC
ATTAGAAATAGTTTAAAGACAAATTGCTCGGAATCACAAAATTCCGAGTATGGATTCTCG
TCCTCAGAAAGTCTGGATGACGCCGAGTCTCACTGAATCTGACATGGATTACCACAAGAT
CTTGACAGCAGGTCTGTCCGTTCAACAGGGGATTGTTCGGCAAAGAGTCATCCCAGTGTA
TCAAGTAAACAATCTTGAGGAAATTTGCCAACTTATCATACAGGCCTTTGAAGCTGGTGT
TGATTTTCAAGAGAGTGCGGACAGTTTCCTTCTCATGCTTTGTCTTCATCATGCGTACCA
AGGAGATTACAAACTTTTCTTGGAAAGTGGCGCAGTCAAGTATTTGGAAGGGCACGGGTT
CCGTTTTGAAGTCAAGAAGTGTGATGGAGTGAAGCGCCTTGAGGAATTGCTGCCAGCAGT
ATCTAGTGGGAGAAACATTAAGAGAACACTTGCTGCCATGCCGGAAGAGGAGACGACTGA
AGCTAATGCCGGTCAGTTCCTCTCCTTTGCAAGTCTATTCCTTCCGAAATTGGTAGTAGG
AGAAAAGGCTTGCCTTGAGAAGGTTCAAAGGCAAATTCAAGTACATGCAGAGCAAGGACT
GATACAATATCCAACAGCTTGGCAATCAGTAGGACACATGATGGTGATTTTCCGTTTGAT
GCGAACAAATTTTTTGATCAAATTTCTTCTAATACACCAAGGGATGCACATGGTTGCCGG
ACATGATGCCAACGATGCTGTGATTTCAAATTCAGTGGCTCAAGCTCGTTTTTCAGGTCT
ATTGATTGTCAAAACAGTACTTGATCATATCCTACAAAAGACAGAACGAGGAGTTCGTCT
CCATCCTCTTGCAAGGACCGCCAAGGTAAAAAATGAGGTGAACTCCTTCAAGGCTGCACT
CAGCTCCCTGGCCAAGCATGGAGAGTATGCTCCTTTCGCCCGACTTTTGAACCTTTCTGG
AGTAAATAATCTTGAGCATGGTCTTTTCCCTCAACTGTCGGCAATTGCACTCGGAGTCGC
CACAGCCCACGGGAGCACCCTCGCAGGAGTAAATGTTGGAGAACAGTATCAACAGCTCAG
AGAGGCAGCCACTGAGGCTGAGAAGCAACTCCAACAATATGCGGAGTCTCGTGAACTTGA
CCATCTTGGACTTGATGATCAGGAAAAGAAAATTCTTATGAACTTCCATCAGAAAAAGAA
CGAAATCAGCTTCCAGCAAACAAACGCGATGGTAACTCTAAGAAAAGAGCGCCTGGCCAA
GCTGACAGAAGCTATCACTGCTGCATCACTGCCCAAAACAAGTGGACATTACGATGATGA
TGACGACATTCCCTTTCCAGGACCCATCAATGATGACGACAATCCTGGCCATCAAGATGA
TGATCCGACTGACTCACAGGATACGACCATTCCCGATGTGGTAGTTGACCCCGATGATGG
AGGCTACGGCGAATACCAAAGTTACTCGGAAAACGGCATGAGTGCACCAGATGACTTGGT
CCTATTCGATCTAGACGAGGACGACGAGGACACCAAGCCAGTGCCTAACAGATCGACCAA
GGGTGGACAACAGAAAAACAGTCAAAAGGGCCAGCATACAGAGGGCAGACAGACACAATC
CACGCCAACTCAAAACGTCACAGGCCCTCGCAGAACAATCCACCATGCCAGTGCTCCACT
CACGGACAATGACAGAAGAAACGAACCCTCCGGCTCAACCAGCCCTCGCATGCTGACCCC
AATCAACGAAGAGGCAGACCCACTGGACGATGCCGACGACGAGACGTCTAGCCTTCCGCC
CTTAGAGTCAGATGATGAAGAACAGGACAGGGACGGAACTTCTAACCGCACACCCACTGT
CGCCCCACCGGCTCCCGTATACAGAGATCACTCCGAAAAGAAAGAACTCCCGCAAGATGA
ACAACAAGATCAGGACCACATTCAAGAGGCCAGGAACCAAGACAGTGACAACACCCAGCC
AGAACATTCTTTTGAGGAGATGTATCGCCACATTCTAAGATCACAGGGGCCATTTGATGC
CGTTTTGTATTATCATATGATGAAGGATGAGCCTGTAGTTTTCAGTACCAGTGATGGTAA
AGAGTACACGTATCCGGACTCCCTTGAAGAGGAATATCCACCATGGCTCACTGAAAAAGA
GGCCATGAATGATGAGAATAGATTTGTTACACTGGATGGTCAACAATTTTATTGGCCAGT
AATGAATCACAGGAATAAATTCATGGCAATCCTGCAACATCATCAGTGAATGAGCATGTA
ATAATGGGATGATTTAATCGACAAATAGCTAACATTAAATAGTCAAGGAACGCAAACAGG
AAGAATTTTTGATGTCTAAGGTGTGAATTATTATCACAATAAAAGTGATTCTTAGTTTTG
AATTTAAAGCTAGCTTATTATTACTAGCCGTTTTTCAAAGTTCAATTTGAGTCTTAATGC
AAATAAGCGTTAAGCCACAGTTATAGCCATAATGGTAACTCAATATCTTAGCCAGCGATT
TATCTAAATTAAATTACATTATGCTTTTATAACTTACCTACTAGCCTGCCCAACATTTAC
ACGATCGTTTTATAATTAAGAAAAAACTAATGATGAAGATTAAAACCTTCATCATCCTTA
CGTCAATTGAATTCTCTAGCACTAGAAGCTTATTGTCTTCAATGTAAAAGAAAAGCTGGC
CTAACAAGATGACAACTAGAACAAAGGGCAGGGGCCATACTGTGGCCACGACTCAAAACG
ACAGAATGCCAGGCCCTGAGCTTTCGGGCTGGATCTCTGAGCAGCTAATGACCGGAAGGA
TTCCTGTAAACGACATCTTCTGTGATATTGAGAACAATCCAGGATTATGCTACGCATCCC
AAATGCAACAAACGAAGCCAAACCCGAAGATGCGCAACAGTCAAACCCAAACGGACCCAA
TTTGCAATCATAGTTTTGAGGAGGTAGTACAAACATTGGCTTCATTGGCTACTGTTGTGC
AACAACAAACCATCGCATCAGAATCATTAGAACAACGCATTACGAGTCTTGAGAATGGTC
TAAAGCCAGTTTATGATATGGCAAAAACAATCTCCTCATTGAACAGGGTTTGTGCTGAGA
TGGTTGCAAAATATGATCTTCTGGTGATGACAACCGGTCGGGCAACAGCAACCGCTGCGG
CAACTGAGGCTTATTGGGCTGAACATGGTCAACCACCACCTGGACCATCACTTTATGAAG
AAAGTGCGATTCGGGGTAAGATTGAATCTAGAGATGAGACTGTCCCTCAAAGTGTTAGGG
AGGCATTCAACAATCTAGACAGTACCACTTCACTAACTGAGGAAAATTTTGGGAAACCTG
ACATTTCGGCAAAGGATTTGAGAAACATTATGTATGATCACTTGCCTGGTTTTGGAACTG
CTTTCCACCAATTAGTACAAGTGATTTGTAAATTGGGAAAAGATAGCAATTCATTGGACA
TTATTCATGCTGAGTTCCAGGCCAGCCTGGCTGAAGGAGACTCCCCTCAATGTGCCCTAA
TTCAAATTACAAAAAGAGTTCCAATCTTCCAAGATGCTGCTCCACCTGTCATCCACATCC
GCTCTCGAGGTGACATTCCCCGAGCTTGCCAGAAGAGCTTGCGTCCAGTCCCACCATCAC
CCAAGATTGATCGAGGTTGGGTATGTGTTTTTCAGCTTCAAGATGGTAAAACACTTGGAC
TCAAAATTTGAGCCAATCTCTTTTCCCTCCGAAAGAGGCAACTAATAGCAGAGGCTTCAA
CTGCTGAACTATAGGGTATGTTACATTAATGATACACTTGTGAGTATCAGCCCTAGATAA
TATAAGTCAATTAAACAACCAAGATAAAATTGTTCATATCCCGCTAGCAGCTTTAAAGAT
AAATGTAATAGGAGCTATACCTCTGACAGTATTATAATTAATTGTTATTAAGTAACCCAA
ACCAAAAATGATGAAGATTAAGAAAAACCTACCTCGACTGAGAGAGTGTTTTTTCATTAA
CCTTCATCTTGTAAACGTTGAGCAAAATTGTTAAAAATATGAGGCGGGTTATATTGCCTA
CTGCTCCTCCTGAATATATGGAGGCCATATACCCTGCCAGGTCAAATTCAACAATTGCTA
GGGGTGGCAACAGCAATACAGGCTTCCTGACACCGGAGTCAGTCAATGGAGACACTCCAT
CGAATCCACTCAGGCCAATTGCTGATGACACCATCGACCATGCCAGCCACACACCAGGCA
GTGTGTCATCAGCATTCATCCTCGAAGCTATGGTGAATGTCATATCGGGCCCCAAAGTGC
TAATGAAGCAAATTCCAATTTGGCTTCCTCTAGGTGTCGCTGATCAAAAGACCTACAGCT
TTGACTCAACTACGGCCGCCATCATGCTTGCTTCATATACTATCACCCATTTCGGCAAGG
CAACCAATCCGCTTGTCAGAGTCAATCGGCTGGGTCCTGGAATCCCGGATCACCCCCTCA
GGCTCCTGCGAATTGGAAACCAGGCTTTCCTCCAGGAGTTCGTTCTTCCACCAGTCCAAC
TACCCCAGTATTTCACCTTTGATTTGACAGCACTCAAACTGATCACTCAACCACTGCCTG
CTGCAACATGGACCGATGACACTCCAACTGGATCAAATGGAGCGTTGCGTCCAGGAATTT
CATTTCATCCAAAACTTCGCCCCATTCTTTTACCCAACAAAAGTGGGAAGAAGGGGAACA
GTGCCGATCTAACATCTCCGGAGAAAATCCAAGCAATAATGACTTCACTCCAGGACTTTA
AGATCGTTCCAATTGATCCAACCAAAAATATCATGGGTATCGAAGTGCCAGAAACTCTGG
TCCACAAGCTGACCGGTAAGAAGGTGACTTCCAAAAATGGACAACCAATCATCCCTGTTC
TTTTGCCAAAGTACATTGGGTTGGACCCGGTGGCTCCAGGAGACCTCACCATGGTAATCA
CACAGGATTGTGACACGTGTCATTCTCCTGCAAGTCTTCCAGCTGTGGTTGAGAAGTAAT
TGCAATAATTGACTCAGATCCAGTTTTACAGAATCTTCTCAGGGATAGTGATAACATCTT
TTTAATAATCCGTCTACTAGAAGAGATACTTCTAATTGATCAATATACTAAAGGTGCTTT
ACACCATTGTCTCTTTTCTCTCCTAAATGTAGAGCTTAACAAAAGACTCATAATATACCT
GTTTTTAAAAGATTGATTGATGAAAGATCATGACTAATAACATTACAAACAATCCTACTA
TAATCAATACGGTGATTCAAATGTCAATCTTTCTCATTGCACATACTCTTTGTCCTTATC
CTCAAATTGCCTACATGCTTACATCTGAGGACAGCCAGTGTGACTTGGATTGGAGATGTG
GAGGAAAAATCGGGGCCCATTTCTAAGTTGTTCACAATCTAAGTACAGACATTGCTCTTC
TAATTAAGAAAAAATCGGCGATGAAGATTAAGCCGACAGTGAGCGTAATCTTCATCTCTC
TTAGATTATTTGTCTTCCAGAGTAGGGGTCATCAGGTCCTTTTCAATTGGATAACCAAAA
TAAGCTTCACTAGAAGGATATTGTGAGGCGACAACACAATGGGTGTTACAGGAATATTGC
AGTTACCTCGTGATCGATTCAAGAGGACATCATTCTTTCTTTGGGTAATTATCCTTTTCC
AAAGAACATTTTCCATCCCGCTTGGAGTTATCCACAATAGTACATTACAGGTTAGTGATG
TCGACAAACTAGTTTGTCGTGACAAACTGTCATCCACAAATCAATTGAGATCAGTTGGAC
TGAATCTCGAGGGGAATGGAGTGGCAACTGACGTGCCATCTGTGACTAAAAGATGGGGCT
TCAGGTCCGGTGTCCCACCAAAGGTGGTCAATTATGAAGCTGGTGAATGGGCTGAAAACT
GCTACAATCTTGAAATCAAAAAACCTGACGGGAGTGAGTGTCTACCAGCAGCGCCAGACG
GGATTCGGGGCTTCCCCCGGTGCCGGTATGTGCACAAAGTATCAGGAACGGGACCATGTG
CCGGAGACTTTGCCTTCCACAAAGAGGGTGCTTTCTTCCTGTATGATCGACTTGCTTCCA
CAGTTATCTACCGAGGAACGACTTTCGCTGAAGGTGTCGTTGCATTTCTGATACTGCCCC
AAGCTAAGAAGGACTTCTTCAGCTCACACCCCTTGAGAGAGCCGGTCAATGCAACGGAGG
ACCCGTCGAGTGGCTATTATTCTACCACAATTAGATATCAGGCTACCGGTTTTGGAACTA
ATGAGACAGAGTACTTGTTCGAGGTTGACAATTTGACCTACGTCCAACTTGAATCAAGAT
TCACACCACAGTTTCTGCTCCAGCTGAATGAGACAATATATGCAAGTGGGAAGAGGAGCA
ACACCACGGGAAAACTAATTTGGAAGGTCAACCCCGAAATTGATACAACAATCGGGGAGT
GGGCCTTCTGGGAAACTAAAAAAACCTCACTAGAAAAATTCGCAGTGAAGAGTTGTCTTT
CACAGCTGTATCAAACGGACCCAAAAACATCAGTGGTCAGAGTCCGGCGCGAACTTCTTC
CGACCCAGAGACCAACACAACAAATGAAGACCACAAAATCATGGCTTCAGAAAATTCCTC
TGCAATGGTTCAAGTGCACAGTCAAGGAAGGAAAGCTGCAGTGTCGCATCTGACAACCCT
TGCCACAATCTCCACGAGTCCTCAACCTCCCACAACCAAAACAGGTCCGGACAACAGCAC
CCATAATACACCCGTGTATAAACTTGACATCTCTGAGGCAACTCAAGTTGGACAACATCA
CCGTAGAGCAGACAACGACAGCACAGCCTCCGACACTCCCCCCGCCACGACCGCAGCCGG
ACCCTTAAAAGCAGAGAACACCAACACGAGTAAGAGCGCTGACTCCCTGGACCTCGCCAC
CACGACAAGCCCCCAAAACTACAGCGAGACTGCTGGCAACAACAACACTCATCACCAAGA
TACCGGAGAAGAGAGTGCCAGCAGCGGGAAGCTAGGCTTAATTACCAATACTATTGCTGG
AGTAGCAGGACTGATCACAGGCGGGAGAAGGACTCGAAGAGAAGTAATTGTCAATGCTCA
ACCCAAATGCAACCCCAATTTACATTACTGGACTACTCAGGATGAAGGTGCTGCAATCGG
ATTGGCCTGGATACCATATTTCGGGCCAGCAGCCGAAGGAATTTACACAGAGGGGCTAAT
GCACAACCAAGATGGTTTAATCTGTGGGTTGAGGCAGCTGGCCAACGAAACGACTCAAGC
TCTCCAACTGTTCCTGAGAGCCACAACTGAGCTGCGAACCTTTTCAATCCTCAACCGTAA
GGCAATTGACTTCCTGCTGCAGCGATGGGGTGGCACATGCCACATTTTGGGACCGGACTG
CTGTATCGAACCACATGATTGGACCAAGAACATAACAGACAAAATTGATCAGATTATTCA
TGATTTTGTTGATAAAACCCTTCCGGACCAGGGGGACAATGACAATTGGTGGACAGGATG
GAGACAATGGATACCGGCAGGTATTGGAGTTACAGGTGTTATAATTGCAGTTATCGCTTT
ATTCTGTATATGCAAATTTGTCTTTTAGTCTTTCTTCAGATTGTTTCACGGCAAAACTCA
ACCTCAAATCAATGAAACTAGGATTTAATTATATGAATCACTTGAATCTAAGATTACTTG
ACAAATGATAACATAATACACTGGAGCTTCAAACATAGCCAATGTGATTCTAACTCCTTT
AAACTCACAGTTAATCATAAACAAGGTTTGACATCAATCTAGCTATATCTTTAAGAATGA
TAAACTTGATGAAGATTAAGAAAAAGGTAATCTTTCGATTATCTTTAGTCTTCATCCTTG
ATTCTACAATCATGACAGTTGTCTTTAATGAAAAAGGAAAAAAGCCTTTTTATTAAGTTG
TAATAATCAGATCTGCAAACCGGTAGAATTTAGTTGTAACCTAACACACACAAAGCATTG
GTAAAAAAGTCAATAGAAATTTAAACAGTGAGTGCAGACAACTCTTAAATGGAAGCTTCA
TATGAGAGAGGACGCCCCCGAGCTGCCAGACAGCATTCAAGGGATGGACACGACCACCAT
GTTCGAGCACGATCATCATCCAGAGAGAATTATCGAGGTGAGTACCGTCAATCAAGGAGC
GCCTCACAAGTGCGCGTTCCTACTGTATTTCATAAGAAGAGAGTTGAACCATTAACAGTT
CCTCCAGCACCTAAAGACATATGTCCGACCTTGAAAAAAGGATTTTTGTGTGACAGTAGT
TTTTGCAAAAAAGACCACCAGTTAGAAAGTTTAACTGATAGGGAATTACTCCTACTAATC
GCCCGTAAGACTTGTGGATCAGTAGAACAACAATTAAATATAACTGCACCCAAGGACTCG
CGCTTAGCAAATCCAACGGCTGATGATTTCCAGCAAGAGGAAGGTCCCAAAATTACCTTG
TTGACACTGATCAAGACGGCAGAACACTGGGCGAGACAAGACATCCGAACCATAGAGGAT
TCCAAATTAAGGGCATTGTTAACTCTATGTGCTGTGATGACGAGGAAATTCTCAAAATCC
CAGCTGAGTCTTTTGTGTGAGACACACCTAAGGCGCGAAGGGCTTGGGCAAGATCAGGCA
GAACCCGTTCTCGAAGTATATCAACGATTACACAGTGATAAAGGAGGCAGTTTTGAAGCT
GCACTATGGCAACAATGGGACCGACAATCCCTAATTATGTTTATCACTGCATTCTTGAAT
ATCGCTCTCCAGTTACCGTGTGAAAGTTCTGCTGTCGTTGTTTCAGGGTTAAGAACATTG
GTTCCTCAATCAGATAATGAGGAAGCTTCAACCAACCCGGGGACATGCTCATGGTCTGAT
GAGGGTACCCCTTAATAAGGCTGACTAAAACACTATATAACCTTCTACTTGATCACAATA
CTCCGTATACCTATCATCATATATTTAATCAAGACGATATCCTTTAAAACTTATTCAGTA
CTATAATCACTCTCATTTCAAATTGATAAGATATGCATAATTGCCTTAATATATAAAGAG
GTATGATATAACCCAAACATTGACCAAAGAAAATCATAATCTCGTATCGCTCGCAATATA
ACCTGCCAAGCATACCTCTTGCACAAAGTGATTCTTGTACACAAATAATGTTTGACTCTA
CAGGAGGTAGCAACGATCCATCTCATCAAAAAATAAGTATTTTATGATTTACTAATGATC
TCTTAAAATATTAAGAAAAACTGACGGAACATAAATTCTTTCTGCTTCAAGTTGTGGAGG
AGGTCTATGGTATTCGCTATTGTTATATTACAATCAATAACAAGCTTGTAAAAATATTGT
TCTTGTTTCAGGAGGTATATTGTGACCGGAAAAGCTAAACTAATGATGAAGATTAATGCG
GAGGTCTGATGAGAATAAACCTTATTATTCAGATTAGGCCCCAAGAGGCATTCTTCATCT
CCTTTTAGCAAAATACTATTTCAGGATAGTCCAGCTAGTGACACGTCTTTTAGCTGTATA
CCAGTTGCCCCTGAGATACGCCACAAAAGTGTCTCTGAGCTAAAGTGGTCTGTACACATC
TCATACATTGTATTAGGGGCAATAATATCTAATTGAACTTAGCCATTTAAAATTTAGTGC
ATAAATCTGGGCTAACTCCACCAGGTCAACTCCATTGGCTGAAAAGAAGCCCACCTACAA
CGAACATTACTTTGAGCGCCCTCACAATTAAAAAATAAGAGCGTCGTTCCAACAATCGAG
CGCAAGGTTACAAGGTTGAACTGAGAGTGTCTAGACAACAAAATATCGATACTCCAGACA
CCAAGCAAGACCTGAGAAAAAACCATGGCCAAAGCTACGGGACGATACAATCTAATATCG
CCCAAAAAGGACCTGGAGAAAGGGGTTGTCTTAAGCGACCTCTGTAACTTCTTAGTTAGT
CAAACTATTCAAGGGTGGAAAGTTTATTGGGCTGGTATTGAGTTTGATGTGACTCACAAA
GGAATGGCCCTATTGCATAGACTGAAAACTAATGACTTTGCCCCTGCATGGTCAATGACA
AGGAACCTATTTCCCCATTTATTTCAAAATCCGAATTCCACTATTGAATCACCGCTGTGG
GCACTGAGAGTCATCCTTGCAGCAGGGATACAGGACCAGTTAATTGACCAGTCTTTGATT
GAACCCTTAGCAGGAGCCCTTGGTCTGATCTCTGATTGGCTGCTAACAACCAACACTAAC
CATTTCAACATGCGAACACAACGTGTCAAGGAACAATTGAGCCTAAAAATGCTGTCGTTG
ATTCGATCCAATATTCTCAAGTTTATTAACAAATTGGATGCTCTACATGTCGTGAACTAC
AATGGATTATTGAGCAGTATTGAAATTGGAACTCAAAATCATACAATCATCATAACTCGA
ACTAACATGGGTTTTCTGGTGGAGCTCCAAGAACCCGACAAATCGGCAATGAACCGCAAG
AAGCCTGGGCCGGCGAAATTTTCCCTCCTTCATGAGTCCACACTGAAAGCATTTACACAA
GGGTCCTCGACACGAATGCAAAGTTTAATTCTTGAATTCAATAGCTCTCTTGCTATCTAA
CTAAGATGGAATACTTCATATTGGGCTAACTCATATATGCTGACTCAATAGTTAACTTGA
CATCTCTGCCTTCATAATCAGATATATAAGCATAATAAATAAATACTCATATTTCTTGAT
AATTTGTTTAACCACAGATAAATCCTCACTGTAAGCCAGCTTCCAAGTTGACACCCTTAC
AAAAACCAGGACTCAGAATCCCTCAAATAAGAGATTCCAAGACAACATCATAGAATTGCT
TTATTATATTAATAAGCATTTTATCACTAGAAATCCAATATACGAAATGGTTAATTGTAA
CTAAACCCGCAGGTCATGTGTGTTAGGTTTCACAAATTATATATATTACTAACTCCATAC
TCGTAACTAACATTAGATAAGTAGGTTAAGAAAAAAGCTTGAGGAAGATTAAGAAAAACT
GCTTATTGGGTCTTTCCGTGTTTTAGATGAAGCAGTTGACATTCTTCCTCTTGATATTAA
ATGGCTACACAACATACCCAATACCCAGACGCCAGGTTATCATCACCAATTGTATTGGAC
CAATGTGACCTTGTCACTAGAGCTTGCGGGTTGTATTCATCATACTCCCTTAATCCGCAA
CTACGCAACTGTAAACTCCCGAAACATATATACCGTTTAAAATATGATGTAACTGTTACC
AAGTTCTTAAGTGATGTACCAGTGGCGACATTGCCCATAGATTTCATAGTCCCAATTCTT
CTCAAGGCACTATCAGGCAATGGGTTCTGTCCTGTTGAGCCGCGGTGCCAACAGTTCTTA
GATGAAATTATTAAGTACACAATGCAAGATGCTCTCTTCCTGAAATATTATCTCAAAAAT
GTGGGTGCTCAAGAAGACTGTGTTGATGACCACTTTCAAGAAAAAATCTTATCTTCAATT
CAGGGCAATGAATTTTTACATCAAATGTTTTTCTGGTATGACCTGGCTATTTTAACTCGA
AGGGGTAGATTAAATCGAGGAAACTCTAGATCAACGTGGTTTGTTCATGATGATTTAATA
GACATCTTAGGCTATGGGGACTATGTTTTTTGGAAGATCCCAATTTCACTGTTACCACTG
AACACACAAGGAATCCCCCATGCTGCTATGGATTGGTATCAGACATCAGTATTCAAAGAA
GCGGTTCAAGGGCATACACACATTGTTTCTGTTTCTACTGCCGATGTCTTGATAATGTGC
AAAGATTTAATTACATGTCGATTCAACACAACTCTAATCTCAAAAATAGCAGAGGTTGAG
GACCCAGTTTGCTCTGATTATCCCAATTTTAAGATTGTGTCTATGCTTTACCAGAGCGGA
GATTACTTACTCTCCATATTAGGGTCTGATGGGTATAAAATCATTAAGTTTCTCGAACCA
TTGTGCTTGGCTAAAATTCAATTGTGCTCAAAGTACACCGAGAGGAAGGGCCGATTCTTA
ACACAAATGCATTTAGCTGTAAATCACACCCTGGAAGAAATTACAGAAATACGTGCACTA
AAGCCTTCACAGGCTCACAAGATCCGTGAATTCCATAGAACATTGATAAGGCTGGAGATG
ACGCCACAACAACTTTGTGAGCTATTTTCCATACAAAAACACTGGGGGCATCCTGTGCTA
CATAGTGAAACAGCAATCCAAAAAGTTAAAAAACATGCTACGGTGCTAAAAGCATTACGC
CCTATCGTGATTTTCGAGACATATTGTGTTTTTAAATATAGCATTGCAAAACATTATTTT
GATAGTCAAGGATCTTGGTACAGTGTTACCTCAGATAGAAATCTAACACCAGGTCTTAAT
TCTTATATCAAAAGAAATCAATTCCCTCCGTTGCCAATGATTAAAGAACTGCTATGGGAA
TTTTACCACCTTGACCATCCTCCACTTTTCTCAACCAAAATTATTAGTGACTTAAGTATT
TTTATAAAAGACAGAGCTACTGCAGTAGAAAGGACATGCTGGGATGCAGTATTCGAGCCT
AATGTTCTGGGATATAATCCACCTCACAAATTCAGTACCAAACGTGTACCGGAACAATTT
TTAGAGCAAGAAAACTTTTCTATTGAGAATGTTCTTTCCTACGCGCAAAAACTCGAGTAT
CTACTACCACAATATCGGAATTTTTCTTTCTCATTGAAAGAGAAAGAGTTGAATGTAGGT
AGAACTTTCGGAAAATTGCCTTATCCGACTCGCAATGTTCAAACACTTTGTGAAGCTCTG
TTAGCTGATGGTCTTGCTAAAGCATTTCCTAGCAATATGATGGTAGTTACGGAACGTGAA
CAAAAAGAAAGCTTATTGCATCAAGCATCATGGCACCACACAAGTGATGATTTCGGTGAG
CATGCCACAGTTAGAGGGAGTAGCTTTGTAACTGATTTAGAGAAATACAATCTTGCATTT
AGGTATGAGTTTACAGCACCTTTTATAGAATATTGCAACCGTTGCTATGGTGTTAAGAAT
GTTTTTAATTGGATGCATTATACAATCCCACAGTGTTATATGCATGTCAGTGATTATTAT
AATCCACCGCATAACCTCACACTGGAAAATCGAAACAACCCCCCTGAAGGGCCTAGTTCA
TACAGGGGTCATATGGGAGGGATTGAAGGACTGCAACAAAAACTCTGGACAAGTATTTCA
TGTGCTCAAATTTCTTTAGTTGAAATTAAGACTGGTTTTAAGTTGCGCTCAGCTGTGATG
GGTGACAATCAGTGCATTACCGTTTTATCAGTCTTCCCCTTAGAGACTGATGCAGGCGAG
CAGGAACAGAGCGCCGAGGACAATGCAGCGAGGGTGGCCGCCAGCCTAGCAAAAGTTACA
AGTGCCTGTGGAATCTTTTTAAAACCTGATGAAACATTTGTACATTCAGGTTTTATCTAT
TTTGGAAAAAAACAATATTTGAATGGGGTCCAATTGCCTCAGTCCCTTAAAACGGCTACA
AGAATGGCACCATTGTCTGATGCAATTTTTGATGATCTTCAAGGGACCCTGGCTAGTATA
GGTACTGCTTTTGAGCGATCCATCTCTGAGACACGACATATCTTTCCTTGCAGAATAACC
GCAGCTTTCCATACGTTCTTTTCGGTGAGAATCTTGCAATATCATCACCTCGGATTTAAT
AAAGGTTTTGACCTTGGACAGTTAACACTCGGCAAACCTCTGGATTTCGGAACAATATCA
TTGGCACTAGCGGTACCGCAGGTGCTTGGAGGGTTATCCTTCTTGAATCCTGAGAAATGT
TTCTACCGGAATCTAGGAGATCCAGTTACCTCAGGTTTATTCCAGTTAAAAACTTATCTC
CGAATGATTGAGATGGATGATTTATTCTTACCTTTAATTGCGAAGAACCCTGGGAACTGC
ACTGCCATTGACTTTGTGCTAAATCCTAGCGGATTAAATGTTCCTGGGTCGCAAGACTTA
ACTTCATTTCTGCGCCAGATTGTACGTAGGACTATCACCCTAAGTGCGAAAAACAAACTT
ATTAATACCTTATTTCATGCATCAGCTGACTTCGAAGACGAAATGGTTTGTAAGTGGCTC
TTATCATCAACTCCTGTTATGAGTCGTTTCGCAGCCGATATATTTTCACGCACGCCGAGC
GGGAAGCGATTGCAAATTCTAGGATACTTGGAAGGAACACGCACATTATTAGCCTCTAAG
ATCATCAACAATAATACAGAGACGCCGGTTTTGGACAGACTGAGGAAGATAACATTGCAA
AGGTGGAGTCTATGGTTTAGTTATCTTGATCATTGTGATAATATCCTGGCGGAGGCTTTA
ACCCAAATAACTTGCACAGTTGATTTAGCACAGATCCTGAGGGAATATTCATGGGCACAT
ATTTTAGAGGGGAGACCTCTTATTGGAGCCACACTCCCATGTATGATTGAGCAATTCAAA
GTGGTTTGGCTGAAACCCTACGAACAATGTCCGCAGTGTTCAAATGCCAAGCAACCTGGT
GGGAAACCATTCGTGTCAGTAGCAGTCAAGAAACATATTGTTAGTGCATGGCCAAATGCA
TCCCGAATAAGCTGGACTATCGGGGATGGAATCCCATACATTGGATCAAGGACAGAAGAT
AAGATAGGGCAACCTGCTATTAAACCAAAATGTCCTTCCGCAGCCTTAAGAGAGGCCATT
GAATTGGCGTCCCGTTTAACATGGGTAACTCAAGGCAGTTCGAACAGTGACTTGCTAATA
AAACCATTTTTGGAAGCACGAGTAAATTTAAGTGTTCAAGAAATACTTCAAATGACCCCT
TCACATTACTCGGGAAATATTGTTCATAGGTACAACGATCAATACAGTCCTCATTCTTTC
ATGGCCAATCGTATGAGTAACTCAGCAACGCGATTGATTGTTTCTACAAACACTTTAGGT
GAGTTTTCAGGAGGTGGCCAATCGGCACGCGACAGCAATATTATTTTCCAGAATGTTATA
AATTATGCAGTTGCACTGTTCGATATTAAATTTAGAAACACTGAGGCTACAGATATCCAG
TATAATCGTGCTCACCTTCATCTAACTAAGTGTTGCACCCGGGAGGTACCAGCTCAGTAC
TTAACATACACATCTACATTGGATTTAGATTTAACAAGATACCGAGAAAATGAATTGATT
TATGACAATAATCCTCTAAAAGGAGGACTCAATTGCAATATCTCATTTGATAACCCATTT
TTCCAAGGCAAACAGCTGAACATTATAGAAGATGACCTTATTCGACTGCCTCACTTATCT
GGATGGGAGCTAGCTAAGACCATCATGCAATCAATTATTTCAGATAGCAATAATTCGTCT
ACAGACCCAATTAGCAGTGGAGAAACAAGATCATTCACTACCCATTTCTTAACTTATCCC
AAAATAGGACTTCTGTACAGTTTTGGGGCCTTTGTAAGTTATTATCTTGGCAATACAATT
CTTCGGACTAAGAAATTAACACTTGACAATTTTTTATATTACTTAACTACCCAAATTCAT
AATCTACCACATCGCTCATTGCGAATACTTAAGCCAACATTCAAACATGCAAGCGTTATG
TCACGATTAATGAGTATTGATCCCCATTTTTCTATTTACATAGGCGGTGCTGCAGGTGAC
AGAGGACTCTCAGATGCGGCCAGGTTATTTTTGAGAACGTCCATTTCATCTTTTCTTACA
TTTGTAAAGGAATGGATAATTAATCGCGGAACAATTGTCCCTTTATGGATAGTATATCCA
TTAGAGGGTCAAAATCCAACACCTGTTAATAATTTCCTCCATCAGATCGTAGAACTGCTG
GTGCATGATTCATCAAGACACCAGGCTTTTAAAACTACCATAAATGATCATGTACATCCT
CACGACAATCTTGTTTACACATGTAAGAGTACAGCCAGCAATTTCTTCCATGCGTCATTG
GCGTACTGGAGGAGCAGGCACAGAAACAGCAACCGAAAAGACTTGACAAGAAACTCTTCA
ACTGGATCAAGCACAAACAACAGTGATGGTCATATTAAGAGAAGTCAAGAACAAACCACC
AGAGATCCACATGATGGCACTGAACGGAGTCTAGTCCTGCAAATGAGCCATGAAATAAAA
AGAACGACAATTCCACAAGAGAACACGCACCAGGGTCCGTCGTTCCAGTCATTTCTAAGT
GACTCTGCTTGCGGTACAGCAAACCCAAAACTAAATTTCGATAGATCGAGACACAATGTG
AAATCTCAGGATCATAACTCAGCATCCAAGAGGGAAGGTCATCAAATAATCTCACATCGT
CTAGTCCTACCTTTCTTTACATTATCTCAAGGGACACGCCAATTAACGTCATCCAATGAG
TCACAAACCCAAGATGAGATATCAAAGTACTTACGGCAATTGAGATCCGTCATTGATACC
ACAGTTTATTGTAGGTTTACCGGTATAGTCTCGTCCATGCATTACAAACTTGATGAGGTC
CTTTGGGAAATAGAGAATTTTAAGTCGGCTGTGACGCTGGCAGAGGGAGAAGGTGCTGGT
GCCTTACTATTGATTCAGAAATACCAAGTTAAGACCTTATTCTTCAACACGCTAGCTACT
GAGTCCAGTATAGAGTCAGAAATAGTATCAGGAATGACTACTCCTAGGATGCTTCTACCT
GTTATGTCAAAATTCCATAATGACCAAATTGAGATTATTCTTAACAACTCAGCAAGCCAA
ATAACAGACATAACAAATCCTACTTGGTTTAAAGACCAAAGAGCAAGGCTACCTAGGCAA
GTCGAGGTTATAACCATGGATGCAGAGACGACAGAGAATATAAACAGATCGAAATTGTAC
GAAGCTGTACATAAATTGATCTTACACCATGTTGATCCCAGCGTATTGAAAGCAGTGGTC
CTTAAAGTCTTTCTAAGTGATACCGAGGGTATGTTATGGCTAAATGATAATCTAGCCCCG
TTTTTTGCCACTGGGTATTTAATTAAGCCAATAACGTCAAGTGCCAGGTCTAGTGAGTGG
TATCTTTGTCTGACGAACTTCTTATCAACTACACGTAAGATGCCACACCAAAACCATCTC
AGTTGTAAGCAGGTAATACTTACGGCATTGCAACTGCAAATTCAACGGAGCCCATACTGG
CTAAGTCATTTAACTCAGTATGCTGACTGCGATTTACATTTAAGCTATATCCGCCTTGGT
TTTCCATCATTAGAGAAAGTACTATACCACAGGTATAACCTTGTCGATTCAAAAAGAGGT
CCACTAGTCTCTGTCACTCAGCACTTAGCACATCTTAGGGCAGAGATTCGAGAATTGACC
AATGATTATAATCAACAGCGACAAAGTCGGACTCAAACATATCACTTTATTCGTACTGCA
AAAGGACGAATCACAAAACTAGTCAATGATTATTTAAAATTCTTTCTTATTGTACAAGCA
TTAAAACATAATGGGACATGGCAAGCTGAGTTTAAGAAATTACCAGAGTTGATTAGTGTG
TGCAATAGGTTCTATCATATTAGAGATTGTAATTGTGAAGAACGTTTCTTAGTTCAAACC
TTATATTTACATAGAATGCAGGATTCTGAAGTTAAGCTTATCGAAAGGCTGACAGGGCTT
CTGAGTTTATTTCCAGATGGTCTCTACAGGTTCGATTGAATAACCGTGCATAGTATTTTG
ATACTTGTAAAGGTTGGTTATCAACATACAGATTATAAAAAACTCATAAATTGCTCTCAT
ACATCATCTTGATCTGATTTCAATAAATAACTATTTAGATAACGAAAGGAGTCCTTACAT
TATACACTATATTTGGCCTCTCTCCCTGCGTGATAATCAAAAAATTCACAATACAGCATG
TGTGACATATTACTGCTGCAATGAGTCTAACGCAACATAATAAACTCCGCACTCTTTATA
ATTAAGCTTTAACGATAGGTCTGGGCTCATATTGTTATTGATATAGTAATGTTGTATCAA
TATCTTGCCAGATGGAATAGTGCTTTGGTTGATAACACGACTTCTTAAAACAAAACTGAT
CTTTAAGATTAAGTTTTTTATAATTGTCATTGCTTTAATTTGTCGATTTAAAAATGGTGA
TAGCCTTAATCTTTGTGTAAAATAAGAGATTAGGTGTAATAACTTTAACATTTTTGTCTA
GTAAGCTACTATTCCATTCAGAATGATAAAATTAAAAGAAAAGACATGACTGTAAAATCA
GAAATACCTTCTTTACAATATAGCAGACTAGATAATAATCTTCGTGTTAATGATAATTAA
GGCATTGACCACGCTCATCAGAAGGCTCACTAGAATAAACGTTGCAAAAAGGATCCCTGG
AAAAATGGTCGCACACAAAAATTTAAAAATAAATCTATTTCTTCTTTTTTGtgtgtcca
>Scaffold_from_SRR1613379.fastqsanger_guided_by_NC_002549.1
CGGACACACAAAAAGAAAGAAGAATTTTTAGGATCTTTTGTGTGTCCGAATAACTATGAG
GAAGATTAATAATTTTCCTCTCATTGAAATTTATATCGGAATTTAAATTGAAATTGTTAC
TGTAATCATACCTGGTTTGTTTCAGAGCCATATCACCAAGATAGAGAACAACCTAGGTCT
CCGGAGGGGGCAAGGGCATCAGTGTGCTCAGTTGAAAATCCCTTGTCAACATCTAGGCCT
TATCACATCACAAGTTCCGCCTTAAACTCTGCAGGGTGATCCAACAACCTTAATAGCAAC
ATTATTGTTAAAGGACAGCATTAGTTCACAGTCAAACAAGCAAGATTGAGAATTAACTTT
GATTTTGAACCTGAACACCCAGAGGACTGGAGACTCAACAACCCTAAAGCCTGGGGTAAA
ACATTAGAAATAGTTTAAAGACAAATTGCTCGGAATCACAAAATTCCGAGTATGGATTCT
CGTCCTCAGAAAGTCTGGATGACGCCGAGTCTCACTGAATCTGACATGGATTACCACAAG
ATCTTGACAGCAGGTCTGTCCGTTCAACAGGGGATTGTTCGGCAAAGAGTCATCCCAGTG
TATCAAGTAAACAATCTTGAGGAAATTTGCCAACTTATCATACAGGCCTTTGAAGCTGGT
GTTGATTTTCAAGAGAGTGCGGACAGTTTCCTTCTCATGCTTTGTCTTCATCATGCGTAC
CAAGGAGATTACAAACTTTTCTTGGAAAGTGGCGCAGTCAAGTATTTGGAAGGGCACGGG
TTCCGTTTTGAAGTCAAGAAGTGTGATGGAGTGAAGCGCCTTGAGGAATTGCTGCCAGCA
GTATCTAGTGGGAGAAACATTAAGAGAACACTTGCTGCCATGCCGGAAGAGGAGACGACT
GAAGCTAATGCCGGTCAGTTCCTCTCCTTTGCAAGTCTATTCCTTCCGAAATTGGTAGTA
GGAGAAAAGGCTTGCCTTGAGAAGGTTCAAAGGCAAATTCAAGTACATGCAGAGCAAGGA
CTGATACAATATCCAACAGCTTGGCAATCAGTAGGACACATGATGGTGATTTTCCGTTTG
ATGCGAACAAATTTTTTGATCAAATTTCTTCTAATACACCAAGGGATGCACATGGTTGCC
GGACATGATGCCAACGATGCTGTGATTTCAAATTCAGTGGCTCAAGCTCGTTTTTCAGGT
CTATTGATTGTCAAAACAGTACTTGATCATATCCTACAAAAGACAGAACGAGGAGTTCGT
CTCCATCCTCTTGCAAGGACCGCCAAGGTAAAAAATGAGGTGAACTCCTTCAAGGCTGCA
CTCAGCTCCCTGGCCAAGCATGGAGAGTATGCTCCTTTCGCCCGACTTTTGAACCTTTCT
GGAGTAAATAATCTTGAGCATGGTCTTTTCCCTCAACTGTCGGCAATTGCACTCGGAGTC
GCCACAGCCCACGGGAGCACCCTCGCAGGAGTAAATGTTGGAGAACAGTATCAACAGCTC
AGAGAGGCAGCCACTGAGGCTGAGAAGCAACTCCAACAATATGCGGAGTCTCGTGAACTT
GACCATCTTGGACTTGATGATCAGGAAAAGAAAATTCTTATGAACTTCCATCAGAAAAAG
AACGAAATCAGCTTCCAGCAAACAAACGCGATGGTAACTCTAAGAAAAGAGCGCCTGGCC
AAGCTGACAGAAGCTATCACTGCTGCATCACTGCCCAAAACAAGTGGACATTACGATGAT
GATGACGACATTCCCTTTCCAGGACCCATCAATGATGACGACAATCCTGGCCATCAAGAT
GATGATCCGACTGACTCACAGGATACGACCATTCCCGATGTGGTAGTTGACCCCGATGAT
GGAGGCTACGGCGAATACCAAAGTTACTCGGAAAACGGCATGAGTGCACCAGATGACTTG
GTCCTATTCGATCTAGACGAGGACGACGAGGACACCAAGCCAGTGCCTAACAGATCGACC
AAGGGTGGACAACAGAAAAACAGTCAAAAGGGCCAGCATACAGAGGGCAGACAGACACAA
TCCACGCCAACTCAAAACGTCACAGGCCCTCGCAGAACAATCCACCATGCCAGTGCTCCA
CTCACGGACAATGACAGAAGAAACGAACCCTCCGGCTCAACCAGCCCTCGCATGCTGACC
CCAATCAACGAAGAGGCAGACCCACTGGACGATGCCGACGACGAGACGTCTAGCCTTCCG
CCCTTAGAGTCAGATGATGAAGAACAGGACAGGGACGGAACTTCTAACCGCACACCCACT
GTCGCCCCACCGGCTCCCGTATACAGAGATCACTCCGAAAAGAAAGAACTCCCGCAAGAT
GAACAACAAGATCAGGACCACATTCAAGAGGCCAGGAACCAAGACAGTGACAACACCCAG
CCAGAACATTCTTTTGAGGAGATGTATCGCCACATTCTAAGATCACAGGGGCCATTTGAT
GCCGTTTTGTATTATCATATGATGAAGGATGAGCCTGTAGTTTTCAGTACCAGTGATGGT
AAAGAGTACACGTATCCGGACTCCCTTGAAGAGGAATATCCACCATGGCTCACTGAAAAA
GAGGCCATGAATGATGAGAATAGATTTGTTACACTGGATGGTCAACAATTTTATTGGCCA
GTAATGAATCACAGGAATAAATTCATGGCAATCCTGCAACATCATCAGTGAATGAGCATG
TAATAATGGGATGATTTAATCGACAAATAGCTAACATTAAATAGTCAAGGAACGCAAACA
GGAAGAATTTTTGATGTCTAAGGTGTGAATTATTATCACAATAAAAGTGATTCTTAGTTT
TGAATTTAAAGCTAGCTTATTATTACTAGCCGTTTTTCAAAGTTCAATTTGAGTCTTAAT
GCAAATAAGCGTTAAGCCACAGTTATAGCCATAATGGTAACTCAATATCTTAGCCAGCGA
TTTATCTAAATTAAATTACATTATGCTTTTATAACTTACCTACTAGCCTGCCCAACATTT
ACACGATCGTTTTATAATTAAGAAAAAACTAATGATGAAGATTAAAACCTTCATCATCCT
TACGTCAATTGAATTCTCTAGCACTAGAAGCTTATTGTCTTCAATGTAAAAGAAAAGCTG
GCCTAACAAGATGACAACTAGAACAAAGGGCAGGGGCCATACTGTGGCCACGACTCAAAA
CGACAGAATGCCAGGCCCTGAGCTTTCGGGCTGGATCTCTGAGCAGCTAATGACCGGAAG
GATTCCTGTAAACGACATCTTCTGTGATATTGAGAACAATCCAGGATTATGCTACGCATC
CCAAATGCAACAAACGAAGCCAAACCCGAAGATGCGCAACAGTCAAACCCAAACGGACCC
AATTTGCAATCATAGTTTTGAGGAGGTAGTACAAACATTGGCTTCATTGGCTACTGTTGT
GCAACAACAAACCATCGCATCAGAATCATTAGAACAACGCATTACGAGTCTTGAGAATGG
TCTAAAGCCAGTTTATGATATGGCAAAAACAATCTCCTCATTGAACAGGGTTTGTGCTGA
GATGGTTGCAAAATATGATCTTCTGGTGATGACAACCGGTCGGGCAACAGCAACCGCTGC
GGCAACTGAGGCTTATTGGGCTGAACATGGTCAACCACCACCTGGACCATCACTTTATGA
AGAAAGTGCGATTCGGGGTAAGATTGAATCTAGAGATGAGACTGTCCCTCAAAGTGTTAG
GGAGGCATTCAACAATCTAGACAGTACCACTTCACTAACTGAGGAAAATTTTGGGAAACC
TGACATTTCGGCAAAGGATTTGAGAAACATTATGTATGATCACTTGCCTGGTTTTGGAAC
TGCTTTCCACCAATTAGTACAAGTGATTTGTAAATTGGGAAAAGATAGCAATTCATTGGA
CATTATTCATGCTGAGTTCCAGGCCAGCCTGGCTGAAGGAGACTCCCCTCAATGTGCCCT
AATTCAAATTACAAAAAGAGTTCCAATCTTCCAAGATGCTGCTCCACCTGTCATCCACAT
CCGCTCTCGAGGTGACATTCCCCGAGCTTGCCAGAAGAGCTTGCGTCCAGTCCCACCATC
ACCCAAGATTGATCGAGGTTGGGTATGTGTTTTTCAGCTTCAAGATGGTAAAACACTTGG
ACTCAAAATTTGAGCCAATCTCTTTTCCCTCCGAAAGAGGCAACTAATAGCAGAGGCTTC
AACTGCTGAACTATAGGGTATGTTACATTAATGATACACTTGTGAGTATCAGCCCTAGAT
AATATAAGTCAATTAAACAACCAAGATAAAATTGTTCATATCCCGCTAGCAGCTTTAAAG
ATAAATGTAATAGGAGCTATACCTCTGACAGTATTATAATTAATTGTTATTAAGTAACCC
AAACCAAAAATGATGAAGATTAAGAAAAACCTACCTCGACTGAGAGAGTGTTTTTTCATT
AACCTTCATCTTGTAAACGTTGAGCAAAATTGTTAAAAATATGAGGCGGGTTATATTGCC
TACTGCTCCTCCTGAATATATGGAGGCCATATACCCTGCCAGGTCAAATTCAACAATTGC
TAGGGGTGGCAACAGCAATACAGGCTTCCTGACACCGGAGTCAGTCAATGGAGACACTCC
ATCGAATCCACTCAGGCCAATTGCTGATGACACCATCGACCATGCCAGCCACACACCAGG
CAGTGTGTCATCAGCATTCATCCTCGAAGCTATGGTGAATGTCATATCGGGCCCCAAAGT
GCTAATGAAGCAAATTCCAATTTGGCTTCCTCTAGGTGTCGCTGATCAAAAGACCTACAG
CTTTGACTCAACTACGGCCGCCATCATGCTTGCTTCATATACTATCACCCATTTCGGCAA
GGCAACCAATCCGCTTGTCAGAGTCAATCGGCTGGGTCCTGGAATCCCGGATCACCCCCT
CAGGCTCCTGCGAATTGGAAACCAGGCTTTCCTCCAGGAGTTCGTTCTTCCACCAGTCCA
ACTACCCCAGTATTTCACCTTTGATTTGACAGCACTCAAACTGATCACTCAACCACTGCC
TGCTGCAACATGGACCGATGACACTCCAACTGGATCAAATGGAGCGTTGCGTCCAGGAAT
TTCATTTCATCCAAAACTTCGCCCCATTCTTTTACCCAACAAAAGTGGGAAGAAGGGGAA
CAGTGCCGATCTAACATCTCCGGAGAAAATCCAAGCAATAATGACTTCACTCCAGGACTT
TAAGATCGTTCCAATTGATCCAACCAAAAATATCATGGGTATCGAAGTGCCAGAAACTCT
GGTCCACAAGCTGACCGGTAAGAAGGTGACTTCCAAAAATGGACAACCAATCATCCCTGT
TCTTTTGCCAAAGTACATTGGGTTGGACCCGGTGGCTCCAGGAGACCTCACCATGGTAAT
CACACAGGATTGTGACACGTGTCATTCTCCTGCAAGTCTTCCAGCTGTGGTTGAGAAGTA
ATTGCAATAATTGACTCAGATCCAGTTTTACAGAATCTTCTCAGGGATAGTGATAACATC
TTTTTAATAATCCGTCTACTAGAAGAGATACTTCTAATTGATCAATATACTAAAGGTGCT
TTACACCATTGTCTCTTTTCTCTCCTAAATGTAGAGCTTAACAAAAGACTCATAATATAC
CTGTTTTTAAAAGATTGATTGATGAAAGATCATGACTAATAACATTACAAACAATCCTAC
TATAATCAATACGGTGATTCAAATGTCAATCTTTCTCATTGCACATACTCTTTGTCCTTA
TCCTCAAATTGCCTACATGCTTACATCTGAGGACAGCCAGTGTGACTTGGATTGGAGATG
TGGAGGAAAAATCGGGGCCCATTTCTAAGTTGTTCACAATCTAAGTACAGACATTGCTCT
TCTAATTAAGAAAAAATCGGCGATGAAGATTAAGCCGACAGTGAGCGTAATCTTCATCTC
TCTTAGATTATTTGTCTTCCAGAGTAGGGGTCATCAGGTCCTTTTCAATTGGATAACCAA
AATAAGCTTCACTAGAAGGATATTGTGAGGCGACAACACAATGGGTGTTACAGGAATATT
GCAGTTACCTCGTGATCGATTCAAGAGGACATCATTCTTTCTTTGGGTAATTATCCTTTT
CCAAAGAACATTTTCCATCCCGCTTGGAGTTATCCACAATAGTACATTACAGGTTAGTGA
TGTCGACAAACTAGTTTGTCGTGACAAACTGTCATCCACAAATCAATTGAGATCAGTTGG
ACTGAATCTCGAGGGGAATGGAGTGGCAACTGACGTGCCATCTGTGACTAAAAGATGGGG
CTTCAGGTCCGGTGTCCCACCAAAGGTGGTCAATTATGAAGCTGGTGAATGGGCTGAAAA
CTGCTACAATCTTGAAATCAAAAAACCTGACGGGAGTGAGTGTCTACCAGCAGCGCCAGA
CGGGATTCGGGGCTTCCCCCGGTGCCGGTATGTGCACAAAGTATCAGGAACGGGACCATG
TGCCGGAGACTTTGCCTTCCACAAAGAGGGTGCTTTCTTCCTGTATGATCGACTTGCTTC
CACAGTTATCTACCGAGGAACGACTTTCGCTGAAGGTGTCGTTGCATTTCTGATACTGCC
CCAAGCTAAGAAGGACTTCTTCAGCTCACACCCCTTGAGAGAGCCGGTCAATGCAACGGA
GGACCCGTCGAGTGGCTATTATTCTACCACAATTAGATATCAGGCTACCGGTTTTGGAAC
TAATGAGACAGAGTACTTGTTCGAGGTTGACAATTTGACCTACGTCCAACTTGAATCAAG
ATTCACACCACAGTTTCTGCTCCAGCTGAATGAGACAATATATGCAAGTGGGAAGAGGAG
CAACACCACGGGAAAACTAATTTGGAAGGTCAACCCCGAAATTGATACAACAATCGGGGA
GTGGGCCTTCTGGGAAACTAAAAAAACCTCACTAGAAAAATTCGCAGTGAAGAGTTGTCT
TTCACAGCTGTATCAAACGGACCCAAAAACATCAGTGGTCAGAGTCCGGCGCGAACTTCT
TCCGACCCAGAGACCAACACAACAAATGAAGACCACAAAATCATGGCTTCAGAAAATTCC
TCTGCAATGGTTCAAGTGCACAGTCAAGGAAGGAAAGCTGCAGTGTCGCATCTGACAACC
CTTGCCACAATCTCCACGAGTCCTCAACCTCCCACAACCAAAACAGGTCCGGACAACAGC
ACCCATAATACACCCGTGTATAAACTTGACATCTCTGAGGCAACTCAAGTTGGACAACAT
CACCGTAGAGCAGACAACGACAGCACAGCCTCCGACACTCCCCCCGCCACGACCGCAGCC
GGACCCTTAAAAGCAGAGAACACCAACACGAGTAAGAGCGCTGACTCCCTGGACCTCGCC
ACCACGACAAGCCCCCAAAACTACAGCGAGACTGCTGGCAACAACAACACTCATCACCAA
GATACCGGAGAAGAGAGTGCCAGCAGCGGGAAGCTAGGCTTAATTACCAATACTATTGCT
GGAGTAGCAGGACTGATCACAGGCGGGAGAAGGACTCGAAGAGAAGTAATTGTCAATGCT
CAACCCAAATGCAACCCCAATTTACATTACTGGACTACTCAGGATGAAGGTGCTGCAATC
GGATTGGCCTGGATACCATATTTCGGGCCAGCAGCCGAAGGAATTTACACAGAGGGGCTA
ATGCACAACCAAGATGGTTTAATCTGTGGGTTGAGGCAGCTGGCCAACGAAACGACTCAA
GCTCTCCAACTGTTCCTGAGAGCCACAACTGAGCTGCGAACCTTTTCAATCCTCAACCGT
AAGGCAATTGACTTCCTGCTGCAGCGATGGGGTGGCACATGCCACATTTTGGGACCGGAC
TGCTGTATCGAACCACATGATTGGACCAAGAACATAACAGACAAAATTGATCAGATTATT
CATGATTTTGTTGATAAAACCCTTCCGGACCAGGGGGACAATGACAATTGGTGGACAGGA
TGGAGACAATGGATACCGGCAGGTATTGGAGTTACAGGTGTTATAATTGCAGTTATCGCT
TTATTCTGTATATGCAAATTTGTCTTTTAGTCTTTCTTCAGATTGTTTCACGGCAAAACT
CAACCTCAAATCAATGAAACTAGGATTTAATTATATGAATCACTTGAATCTAAGATTACT
TGACAAATGATAACATAATACACTGGAGCTTCAAACATAGCCAATGTGATTCTAACTCCT
TTAAACTCACAGTTAATCATAAACAAGGTTTGACATCAATCTAGCTATATCTTTAAGAAT
GATAAACTTGATGAAGATTAAGAAAAAGGTAATCTTTCGATTATCTTTAGTCTTCATCCT
TGATTCTACAATCATGACAGTTGTCTTTAATGAAAAAGGAAAAAAGCCTTTTTATTAAGT
TGTAATAATCAGATCTGCAAACCGGTAGAATTTAGTTGTAACCTAACACACACAAAGCAT
TGGTAAAAAAGTCAATAGAAATTTAAACAGTGAGTGCAGACAACTCTTAAATGGAAGCTT
CATATGAGAGAGGACGCCCCCGAGCTGCCAGACAGCATTCAAGGGATGGACACGACCACC
ATGTTCGAGCACGATCATCATCCAGAGAGAATTATCGAGGTGAGTACCGTCAATCAAGGA
GCGCCTCACAAGTGCGCGTTCCTACTGTATTTCATAAGAAGAGAGTTGAACCATTAACAG
TTCCTCCAGCACCTAAAGACATATGTCCGACCTTGAAAAAAGGATTTTTGTGTGACAGTA
GTTTTTGCAAAAAAGACCACCAGTTAGAAAGTTTAACTGATAGGGAATTACTCCTACTAA
TCGCCCGTAAGACTTGTGGATCAGTAGAACAACAATTAAATATAACTGCACCCAAGGACT
CGCGCTTAGCAAATCCAACGGCTGATGATTTCCAGCAAGAGGAAGGTCCCAAAATTACCT
TGTTGACACTGATCAAGACGGCAGAACACTGGGCGAGACAAGACATCCGAACCATAGAGG
ATTCCAAATTAAGGGCATTGTTAACTCTATGTGCTGTGATGACGAGGAAATTCTCAAAAT
CCCAGCTGAGTCTTTTGTGTGAGACACACCTAAGGCGCGAAGGGCTTGGGCAAGATCAGG
CAGAACCCGTTCTCGAAGTATATCAACGATTACACAGTGATAAAGGAGGCAGTTTTGAAG
CTGCACTATGGCAACAATGGGACCGACAATCCCTAATTATGTTTATCACTGCATTCTTGA
ATATCGCTCTCCAGTTACCGTGTGAAAGTTCTGCTGTCGTTGTTTCAGGGTTAAGAACAT
TGGTTCCTCAATCAGATAATGAGGAAGCTTCAACCAACCCGGGGACATGCTCATGGTCTG
ATGAGGGTACCCCTTAATAAGGCTGACTAAAACACTATATAACCTTCTACTTGATCACAA
TACTCCGTATACCTATCATCATATATTTAATCAAGACGATATCCTTTAAAACTTATTCAG
TACTATAATCACTCTCATTTCAAATTGATAAGATATGCATAATTGCCTTAATATATAAAG
AGGTATGATATAACCCAAACATTGACCAAAGAAAATCATAATCTCGTATCGCTCGCAATA
TAACCTGCCAAGCATACCTCTTGCACAAAGTGATTCTTGTACACAAATAATGTTTGACTC
TACAGGAGGTAGCAACGATCCATCTCATCAAAAAATAAGTATTTTATGATTTACTAATGA
TCTCTTAAAATATTAAGAAAAACTGACGGAACATAAATTCTTTCTGCTTCAAGTTGTGGA
GGAGGTCTATGGTATTCGCTATTGTTATATTACAATCAATAACAAGCTTGTAAAAATATT
GTTCTTGTTTCAGGAGGTATATTGTGACCGGAAAAGCTAAACTAATGATGAAGATTAATG
CGGAGGTCTGATGAGAATAAACCTTATTATTCAGATTAGGCCCCAAGAGGCATTCTTCAT
CTCCTTTTAGCAAAATACTATTTCAGGATAGTCCAGCTAGTGACACGTCTTTTAGCTGTA
TACCAGTTGCCCCTGAGATACGCCACAAAAGTGTCTCTGAGCTAAAGTGGTCTGTACACA
TCTCATACATTGTATTAGGGGCAATAATATCTAATTGAACTTAGCCATTTAAAATTTAGT
GCATAAATCTGGGCTAACTCCACCAGGTCAACTCCATTGGCTGAAAAGAAGCCCACCTAC
AACGAACATTACTTTGAGCGCCCTCACAATTAAAAAATAAGAGCGTCGTTCCAACAATCG
AGCGCAAGGTTACAAGGTTGAACTGAGAGTGTCTAGACAACAAAATATCGATACTCCAGA
CACCAAGCAAGACCTGAGAAAAAACCATGGCCAAAGCTACGGGACGATACAATCTAATAT
CGCCCAAAAAGGACCTGGAGAAAGGGGTTGTCTTAAGCGACCTCTGTAACTTCTTAGTTA
GTCAAACTATTCAAGGGTGGAAAGTTTATTGGGCTGGTATTGAGTTTGATGTGACTCACA
AAGGAATGGCCCTATTGCATAGACTGAAAACTAATGACTTTGCCCCTGCATGGTCAATGA
CAAGGAACCTATTTCCCCATTTATTTCAAAATCCGAATTCCACTATTGAATCACCGCTGT
GGGCACTGAGAGTCATCCTTGCAGCAGGGATACAGGACCAGTTAATTGACCAGTCTTTGA
TTGAACCCTTAGCAGGAGCCCTTGGTCTGATCTCTGATTGGCTGCTAACAACCAACACTA
ACCATTTCAACATGCGAACACAACGTGTCAAGGAACAATTGAGCCTAAAAATGCTGTCGT
TGATTCGATCCAATATTCTCAAGTTTATTAACAAATTGGATGCTCTACATGTCGTGAACT
ACAATGGATTATTGAGCAGTATTGAAATTGGAACTCAAAATCATACAATCATCATAACTC
GAACTAACATGGGTTTTCTGGTGGAGCTCCAAGAACCCGACAAATCGGCAATGAACCGCA
AGAAGCCTGGGCCGGCGAAATTTTCCCTCCTTCATGAGTCCACACTGAAAGCATTTACAC
AAGGGTCCTCGACACGAATGCAAAGTTTAATTCTTGAATTCAATAGCTCTCTTGCTATCT
AACTAAGATGGAATACTTCATATTGGGCTAACTCATATATGCTGACTCAATAGTTAACTT
GACATCTCTGCCTTCATAATCAGATATATAAGCATAATAAATAAATACTCATATTTCTTG
ATAATTTGTTTAACCACAGATAAATCCTCACTGTAAGCCAGCTTCCAAGTTGACACCCTT
ACAAAAACCAGGACTCAGAATCCCTCAAATAAGAGATTCCAAGACAACATCATAGAATTG
CTTTATTATATTAATAAGCATTTTATCACTAGAAATCCAATATACGAAATGGTTAATTGT
AACTAAACCCGCAGGTCATGTGTGTTAGGTTTCACAAATTATATATATTACTAACTCCAT
ACTCGTAACTAACATTAGATAAGTAGGTTAAGAAAAAAGCTTGAGGAAGATTAAGAAAAA
CTGCTTATTGGGTCTTTCCGTGTTTTAGATGAAGCAGTTGACATTCTTCCTCTTGATATT
AAATGGCTACACAACATACCCAATACCCAGACGCCAGGTTATCATCACCAATTGTATTGG
ACCAATGTGACCTTGTCACTAGAGCTTGCGGGTTGTATTCATCATACTCCCTTAATCCGC
AACTACGCAACTGTAAACTCCCGAAACATATATACCGTTTAAAATATGATGTAACTGTTA
CCAAGTTCTTAAGTGATGTACCAGTGGCGACATTGCCCATAGATTTCATAGTCCCAATTC
TTCTCAAGGCACTATCAGGCAATGGGTTCTGTCCTGTTGAGCCGCGGTGCCAACAGTTCT
TAGATGAAATTATTAAGTACACAATGCAAGATGCTCTCTTCCTGAAATATTATCTCAAAA
ATGTGGGTGCTCAAGAAGACTGTGTTGATGACCACTTTCAAGAAAAAATCTTATCTTCAA
TTCAGGGCAATGAATTTTTACATCAAATGTTTTTCTGGTATGACCTGGCTATTTTAACTC
GAAGGGGTAGATTAAATCGAGGAAACTCTAGATCAACGTGGTTTGTTCATGATGATTTAA
TAGACATCTTAGGCTATGGGGACTATGTTTTTTGGAAGATCCCAATTTCACTGTTACCAC
TGAACACACAAGGAATCCCCCATGCTGCTATGGATTGGTATCAGACATCAGTATTCAAAG
AAGCGGTTCAAGGGCATACACACATTGTTTCTGTTTCTACTGCCGATGTCTTGATAATGT
GCAAAGATTTAATTACATGTCGATTCAACACAACTCTAATCTCAAAAATAGCAGAGGTTG
AGGACCCAGTTTGCTCTGATTATCCCAATTTTAAGATTGTGTCTATGCTTTACCAGAGCG
GAGATTACTTACTCTCCATATTAGGGTCTGATGGGTATAAAATCATTAAGTTTCTCGAAC
CATTGTGCTTGGCTAAAATTCAATTGTGCTCAAAGTACACCGAGAGGAAGGGCCGATTCT
TAACACAAATGCATTTAGCTGTAAATCACACCCTGGAAGAAATTACAGAAATACGTGCAC
TAAAGCCTTCACAGGCTCACAAGATCCGTGAATTCCATAGAACATTGATAAGGCTGGAGA
TGACGCCACAACAACTTTGTGAGCTATTTTCCATACAAAAACACTGGGGGCATCCTGTGC
TACATAGTGAAACAGCAATCCAAAAAGTTAAAAAACATGCTACGGTGCTAAAAGCATTAC
GCCCTATCGTGATTTTCGAGACATATTGTGTTTTTAAATATAGCATTGCAAAACATTATT
TTGATAGTCAAGGATCTTGGTACAGTGTTACCTCAGATAGAAATCTAACACCAGGTCTTA
ATTCTTATATCAAAAGAAATCAATTCCCTCCGTTGCCAATGATTAAAGAACTGCTATGGG
AATTTTACCACCTTGACCATCCTCCACTTTTCTCAACCAAAATTATTAGTGACTTAAGTA
TTTTTATAAAAGACAGAGCTACTGCAGTAGAAAGGACATGCTGGGATGCAGTATTCGAGC
CTAATGTTCTGGGATATAATCCACCTCACAAATTCAGTACCAAACGTGTACCGGAACAAT
TTTTAGAGCAAGAAAACTTTTCTATTGAGAATGTTCTTTCCTACGCGCAAAAACTCGAGT
ATCTACTACCACAATATCGGAATTTTTCTTTCTCATTGAAAGAGAAAGAGTTGAATGTAG
GTAGAACTTTCGGAAAATTGCCTTATCCGACTCGCAATGTTCAAACACTTTGTGAAGCTC
TGTTAGCTGATGGTCTTGCTAAAGCATTTCCTAGCAATATGATGGTAGTTACGGAACGTG
AACAAAAAGAAAGCTTATTGCATCAAGCATCATGGCACCACACAAGTGATGATTTCGGTG
AGCATGCCACAGTTAGAGGGAGTAGCTTTGTAACTGATTTAGAGAAATACAATCTTGCAT
TTAGGTATGAGTTTACAGCACCTTTTATAGAATATTGCAACCGTTGCTATGGTGTTAAGA
ATGTTTTTAATTGGATGCATTATACAATCCCACAGTGTTATATGCATGTCAGTGATTATT
ATAATCCACCGCATAACCTCACACTGGAAAATCGAAACAACCCCCCTGAAGGGCCTAGTT
CATACAGGGGTCATATGGGAGGGATTGAAGGACTGCAACAAAAACTCTGGACAAGTATTT
CATGTGCTCAAATTTCTTTAGTTGAAATTAAGACTGGTTTTAAGTTGCGCTCAGCTGTGA
TGGGTGACAATCAGTGCATTACCGTTTTATCAGTCTTCCCCTTAGAGACTGATGCAGGCG
AGCAGGAACAGAGCGCCGAGGACAATGCAGCGAGGGTGGCCGCCAGCCTAGCAAAAGTTA
CAAGTGCCTGTGGAATCTTTTTAAAACCTGATGAAACATTTGTACATTCAGGTTTTATCT
ATTTTGGAAAAAAACAATATTTGAATGGGGTCCAATTGCCTCAGTCCCTTAAAACGGCTA
CAAGAATGGCACCATTGTCTGATGCAATTTTTGATGATCTTCAAGGGACCCTGGCTAGTA
TAGGTACTGCTTTTGAGCGATCCATCTCTGAGACACGACATATCTTTCCTTGCAGAATAA
CCGCAGCTTTCCATACGTTCTTTTCGGTGAGAATCTTGCAATATCATCACCTCGGATTTA
ATAAAGGTTTTGACCTTGGACAGTTAACACTCGGCAAACCTCTGGATTTCGGAACAATAT
CATTGGCACTAGCGGTACCGCAGGTGCTTGGAGGGTTATCCTTCTTGAATCCTGAGAAAT
GTTTCTACCGGAATCTAGGAGATCCAGTTACCTCAGGTTTATTCCAGTTAAAAACTTATC
TCCGAATGATTGAGATGGATGATTTATTCTTACCTTTAATTGCGAAGAACCCTGGGAACT
GCACTGCCATTGACTTTGTGCTAAATCCTAGCGGATTAAATGTTCCTGGGTCGCAAGACT
TAACTTCATTTCTGCGCCAGATTGTACGTAGGACTATCACCCTAAGTGCGAAAAACAAAC
TTATTAATACCTTATTTCATGCATCAGCTGACTTCGAAGACGAAATGGTTTGTAAGTGGC
TCTTATCATCAACTCCTGTTATGAGTCGTTTCGCAGCCGATATATTTTCACGCACGCCGA
GCGGGAAGCGATTGCAAATTCTAGGATACTTGGAAGGAACACGCACATTATTAGCCTCTA
AGATCATCAACAATAATACAGAGACGCCGGTTTTGGACAGACTGAGGAAGATAACATTGC
AAAGGTGGAGTCTATGGTTTAGTTATCTTGATCATTGTGATAATATCCTGGCGGAGGCTT
TAACCCAAATAACTTGCACAGTTGATTTAGCACAGATCCTGAGGGAATATTCATGGGCAC
ATATTTTAGAGGGGAGACCTCTTATTGGAGCCACACTCCCATGTATGATTGAGCAATTCA
AAGTGGTTTGGCTGAAACCCTACGAACAATGTCCGCAGTGTTCAAATGCCAAGCAACCTG
GTGGGAAACCATTCGTGTCAGTAGCAGTCAAGAAACATATTGTTAGTGCATGGCCAAATG
CATCCCGAATAAGCTGGACTATCGGGGATGGAATCCCATACATTGGATCAAGGACAGAAG
ATAAGATAGGGCAACCTGCTATTAAACCAAAATGTCCTTCCGCAGCCTTAAGAGAGGCCA
TTGAATTGGCGTCCCGTTTAACATGGGTAACTCAAGGCAGTTCGAACAGTGACTTGCTAA
TAAAACCATTTTTGGAAGCACGAGTAAATTTAAGTGTTCAAGAAATACTTCAAATGACCC
CTTCACATTACTCGGGAAATATTGTTCATAGGTACAACGATCAATACAGTCCTCATTCTT
TCATGGCCAATCGTATGAGTAACTCAGCAACGCGATTGATTGTTTCTACAAACACTTTAG
GTGAGTTTTCAGGAGGTGGCCAATCGGCACGCGACAGCAATATTATTTTCCAGAATGTTA
TAAATTATGCAGTTGCACTGTTCGATATTAAATTTAGAAACACTGAGGCTACAGATATCC
AGTATAATCGTGCTCACCTTCATCTAACTAAGTGTTGCACCCGGGAGGTACCAGCTCAGT
ACTTAACATACACATCTACATTGGATTTAGATTTAACAAGATACCGAGAAAATGAATTGA
TTTATGACAATAATCCTCTAAAAGGAGGACTCAATTGCAATATCTCATTTGATAACCCAT
TTTTCCAAGGCAAACAGCTGAACATTATAGAAGATGACCTTATTCGACTGCCTCACTTAT
CTGGATGGGAGCTAGCTAAGACCATCATGCAATCAATTATTTCAGATAGCAATAATTCGT
CTACAGACCCAATTAGCAGTGGAGAAACAAGATCATTCACTACCCATTTCTTAACTTATC
CCAAAATAGGACTTCTGTACAGTTTTGGGGCCTTTGTAAGTTATTATCTTGGCAATACAA
TTCTTCGGACTAAGAAATTAACACTTGACAATTTTTTATATTACTTAACTACCCAAATTC
ATAATCTACCACATCGCTCATTGCGAATACTTAAGCCAACATTCAAACATGCAAGCGTTA
TGTCACGATTAATGAGTATTGATCCCCATTTTTCTATTTACATAGGCGGTGCTGCAGGTG
ACAGAGGACTCTCAGATGCGGCCAGGTTATTTTTGAGAACGTCCATTTCATCTTTTCTTA
CATTTGTAAAGGAATGGATAATTAATCGCGGAACAATTGTCCCTTTATGGATAGTATATC
CATTAGAGGGTCAAAATCCAACACCTGTTAATAATTTCCTCCATCAGATCGTAGAACTGC
TGGTGCATGATTCATCAAGACACCAGGCTTTTAAAACTACCATAAATGATCATGTACATC
CTCACGACAATCTTGTTTACACATGTAAGAGTACAGCCAGCAATTTCTTCCATGCGTCAT
TGGCGTACTGGAGGAGCAGGCACAGAAACAGCAACCGAAAAGACTTGACAAGAAACTCTT
CAACTGGATCAAGCACAAACAACAGTGATGGTCATATTAAGAGAAGTCAAGAACAAACCA
CCAGAGATCCACATGATGGCACTGAACGGAGTCTAGTCCTGCAAATGAGCCATGAAATAA
AAAGAACGACAATTCCACAAGAGAACACGCACCAGGGTCCGTCGTTCCAGTCATTTCTAA
GTGACTCTGCTTGCGGTACAGCAAACCCAAAACTAAATTTCGATAGATCGAGACACAATG
TGAAATCTCAGGATCATAACTCAGCATCCAAGAGGGAAGGTCATCAAATAATCTCACATC
GTCTAGTCCTACCTTTCTTTACATTATCTCAAGGGACACGCCAATTAACGTCATCCAATG
AGTCACAAACCCAAGATGAGATATCAAAGTACTTACGGCAATTGAGATCCGTCATTGATA
CCACAGTTTATTGTAGGTTTACCGGTATAGTCTCGTCCATGCATTACAAACTTGATGAGG
TCCTTTGGGAAATAGAGAATTTTAAGTCGGCTGTGACGCTGGCAGAGGGAGAAGGTGCTG
GTGCCTTACTATTGATTCAGAAATACCAAGTTAAGACCTTATTCTTCAACACGCTAGCTA
CTGAGTCCAGTATAGAGTCAGAAATAGTATCAGGAATGACTACTCCTAGGATGCTTCTAC
CTGTTATGTCAAAATTCCATAATGACCAAATTGAGATTATTCTTAACAACTCAGCAAGCC
AAATAACAGACATAACAAATCCTACTTGGTTTAAAGACCAAAGAGCAAGGCTACCTAGGC
AAGTCGAGGTTATAACCATGGATGCAGAGACGACAGAGAATATAAACAGATCGAAATTGT
ACGAAGCTGTACATAAATTGATCTTACACCATGTTGATCCCAGCGTATTGAAAGCAGTGG
TCCTTAAAGTCTTTCTAAGTGATACCGAGGGTATGTTATGGCTAAATGATAATCTAGCCC
CGTTTTTTGCCACTGGGTATTTAATTAAGCCAATAACGTCAAGTGCCAGGTCTAGTGAGT
GGTATCTTTGTCTGACGAACTTCTTATCAACTACACGTAAGATGCCACACCAAAACCATC
TCAGTTGTAAGCAGGTAATACTTACGGCATTGCAACTGCAAATTCAACGGAGCCCATACT
GGCTAAGTCATTTAACTCAGTATGCTGACTGCGATTTACATTTAAGCTATATCCGCCTTG
GTTTTCCATCATTAGAGAAAGTACTATACCACAGGTATAACCTTGTCGATTCAAAAAGAG
GTCCACTAGTCTCTGTCACTCAGCACTTAGCACATCTTAGGGCAGAGATTCGAGAATTGA
CCAATGATTATAATCAACAGCGACAAAGTCGGACTCAAACATATCACTTTATTCGTACTG
CAAAAGGACGAATCACAAAACTAGTCAATGATTATTTAAAATTCTTTCTTATTGTACAAG
CATTAAAACATAATGGGACATGGCAAGCTGAGTTTAAGAAATTACCAGAGTTGATTAGTG
TGTGCAATAGGTTCTATCATATTAGAGATTGTAATTGTGAAGAACGTTTCTTAGTTCAAA
CCTTATATTTACATAGAATGCAGGATTCTGAAGTTAAGCTTATCGAAAGGCTGACAGGGC
TTCTGAGTTTATTTCCAGATGGTCTCTACAGGTTCGATTGAATAACCGTGCATAGTATTT
TGATACTTGTAAAGGTTGGTTATCAACATACAGATTATAAAAAACTCATAAATTGCTCTC
ATACATCATCTTGATCTGATTTCAATAAATAACTATTTAGATAACGAAAGGAGTCCTTAC
ATTATACACTATATTTGGCCTCTCTCCCTGCGTGATAATCAAAAAATTCACAATACAGCA
TGTGTGACATATTACTGCTGCAATGAGTCTAACGCAACATAATAAACTCCGCACTCTTTA
TAATTAAGCTTTAACGATAGGTCTGGGCTCATATTGTTATTGATATAGTAATGTTGTATC
AATATCTTGCCAGATGGAATAGTGCTTTGGTTGATAACACGACTTCTTAAAACAAAACTG
ATCTTTAAGATTAAGTTTTTTATAATTGTCATTGCTTTAATTTGTCGATTTAAAAATGGT
GATAGCCTTAATCTTTGTGTAAAATAAGAGATTAGGTGTAATAACTTTAACATTTTTGTC
TAGTAAGCTACTATTCCATTCAGAATGATAAAATTAAAAGAAAAGACATGACTGTAAAAT
CAGAAATACCTTCTTTACAATATAGCAGACTAGATAATAATCTTCGTGTTAATGATAATT
AAGGCATTGACCACGCTCATCAGAAGGCTCACTAGAATAAACGTTGCAAAAAGGATCCCT
GGAAAAGGTCTCGCACACAAAAATTTAAATAAATCTCTATTTCTTCTTTTTTgtgtcca
>Scaffold_from_SRR1613383.fastqsanger_guided_by_NC_002549.1
cggacacacaaaAAGAAAGAAGAATTTTTAGGATCTTTTGTGTGCGAATAACTATGAGGA
AGATTAATAATTTTCCTCTCATTGAAATTTATATCGGAATTTAAATTGAAATTGTTACTG
TAATCATACCTGGTTTGTTTCAGAGCCATATCACCAAGATAGAGAACAACCTAGGTCTCC
GGAGGGGGCAAGGGCATCAGTGTGCTCAGTTGAAAATCCCTTGTCAACATCTAGGCCTTA
TCACATCACAAGTTCCGCCTTAAACTCTGCAGGGTGATCCAACAACCTTAATAGCAACAT
TATTGTTAAAGGACAGCATTAGTTCACAGTCAAACAAGCAAGATTGAGAATTAACTTTGA
TTTTGAACCTGAACACCCAGAGGACTGGAGACTCAACAACCCTAAAGCCTGGGGTAAAAC
ATTAGAAATAGTTTAAAGACAAATTGCTCGGAATCACAAAATTCCGAGTATGGATTCTCG
TCCTCAGAAAGTCTGGATGACGCCGAGTCTCACTGAATCTGACATGGATTACCACAAGAT
CTTGACAGCAGGTCTGTCCGTTCAACAGGGGATTGTTCGGCAAAGAGTCATCCCAGTGTA
TCAAGTAAACAATCTTGAGGAAATTTGCCAACTTATCATACAGGCCTTTGAAGCTGGTGT
TGATTTTCAAGAGAGTGCGGACAGTTTCCTTCTCATGCTTTGTCTTCATCATGCGTACCA
AGGAGATTACAAACTTTTCTTGGAAAGTGGCGCAGTCAAGTATTTGGAAGGGCACGGGTT
CCGTTTTGAAGTCAAGAAGTGTGATGGAGTGAAGCGCCTTGAGGAATTGCTGCCAGCAGT
ATCTAGTGGGAGAAACATTAAGAGAACACTTGCTGCCATGCCGGAAGAGGAGACGACTGA
AGCTAATGCCGGTCAGTTCCTCTCCTTTGCAAGTCTATTCCTTCCGAAATTGGTAGTAGG
AGAAAAGGCTTGCCTTGAGAAGGTTCAAAGGCAAATTCAAGTACATGCAGAGCAAGGACT
GATACAATATCCAACAGCTTGGCAATCAGTAGGACACATGATGGTGATTTTCCGTTTGAT
GCGAACAAATTTTTTGATCAAATTTCTTCTAATACACCAAGGGATGCACATGGTTGCCGG
ACATGATGCCAACGATGCTGTGATTTCAAATTCAGTGGCTCAAGCTCGTTTTTCAGGTCT
ATTGATTGTCAAAACAGTACTTGATCATATCCTACAAAAGACAGAACGAGGAGTTCGTCT
CCATCCTCTTGCAAGGACCGCCAAGGTAAAAAATGAGGTGAACTCCTTCAAGGCTGCACT
CAGCTCCCTGGCCAAGCATGGAGAGTATGCTCCTTTCGCCCGACTTTTGAACCTTTCTGG
AGTAAATAATCTTGAGCATGGTCTTTTCCCTCAACTGTCGGCAATTGCACTCGGAGTCGC
CACAGCCCACGGGAGCACCCTCGCAGGAGTAAATGTTGGAGAACAGTATCAACAGCTCAG
AGAGGCAGCCACTGAGGCTGAGAAGCAACTCCAACAATATGCGGAGTCTCGTGAACTTGA
CCATCTTGGACTTGATGATCAGGAAAAGAAAATTCTTATGAACTTCCATCAGAAAAAGAA
CGAAATCAGCTTCCAGCAAACAAACGCGATGGTAACTCTAAGAAAAGAGCGCCTGGCCAA
GCTGACAGAAGCTATCACTGCTGCATCACTGCCCAAAACAAGTGGACATTACGATGATGA
TGACGACATTCCCTTTCCAGGACCCATCAATGATGACGACAATCCTGGCCATCAAGATGA
TGATCCGACTGACTCACAGGATACGACCATTCCCGATGTGGTAGTTGACCCCGATGATGG
AGGCTACGGCGAATACCAAAGTTACTCGGAAAACGGCATGAGTGCACCAGATGACTTGGT
CCTATTCGATCTAGACGAGGACGACGAGGACACCAAGCCAGTGCCTAACAGATCGACCAA
GGGTGGACAACAGAAAAACAGTCAAAAGGGCCAGCATACAGAGGGCAGACAGACACAATC
CACGCCAACTCAAAACGTCACAGGCCCTCGCAGAACAATCCACCATGCCAGTGCTCCACT
CACGGACAATGACAGAAGAAACGAACCCTCCGGCTCAACCAGCCCTCGCATGCTGACCCC
AATCAACGAAGAGGCAGACCCACTGGACGATGCCGACGACGAGACGTCTAGCCTTCCGCC
CTTAGAGTCAGATGATGAAGAACAGGACAGGGACGGAACTTCTAACCGCACACCCACTGT
CGCCCCACCGGCTCCCGTATACAGAGATCACTCCGAAAAGAAAGAACTCCCGCAAGATGA
ACAACAAGATCAGGACCACATTCAAGAGGCCAGGAACCAAGACAGTGACAACACCCAGCC
AGAACATTCTTTTGAGGAGATGTATCGCCACATTCTAAGATCACAGGGGCCATTTGATGC
CGTTTTGTATTATCATATGATGAAGGATGAGCCTGTAGTTTTCAGTACCAGTGATGGTAA
AGAGTACACGTATCCGGACTCCCTTGAAGAGGAATATCCACCATGGCTCACTGAAAAAGA
GGCCATGAATGATGAGAATAGATTTGTTACACTGGATGGTCAACAATTTTATTGGCCAGT
AATGAATCACAGGAATAAATTCATGGCAATCCTGCAACATCATCAGTGAATGAGCATGTA
ATAATGGGATGATTTAATCGACAAATAGCTAACATTAAATAGTCAAGGAACGCAAACAGG
AAGAATTTTTGATGTCTAAGGTGTGAATTATTATCACAATAAAAGTGATTCTTAGTTTTG
AATTTAAAGCTAGCTTATTATTACTAGCCGTTTTTCAAAGTTCAATTTGAGTCTTAATGC
AAATAAGCGTTAAGCCACAGTTATAGCCATAATGGTAACTCAATATCTTAGCCAGCGATT
TATCTAAATTAAATTACATTATGCTTTTATAACTTACCTACTAGCCTGCCCAACATTTAC
ACGATCGTTTTATAATTAAGAAAAAACTAATGATGAAGATTAAAACCTTCATCATCCTTA
CGTCAATTGAATTCTCTAGCACTAGAAGCTTATTGTCTTCAATGTAAAAGAAAAGCTGGC
CTAACAAGATGACAACTAGAACAAAGGGCAGGGGCCATACTGTGGCCACGACTCAAAACG
ACAGAATGCCAGGCCCTGAGCTTTCGGGCTGGATCTCTGAGCAGCTAATGACCGGAAGGA
TTCCTGTAAACGACATCTTCTGTGATATTGAGAACAATCCAGGATTATGCTACGCATCCC
AAATGCAACAAACGAAGCCAAACCCGAAGATGCGCAACAGTCAAACCCAAACGGACCCAA
TTTGCAATCATAGTTTTGAGGAGGTAGTACAAACATTGGCTTCATTGGCTACTGTTGTGC
AACAACAAACCATCGCATCAGAATCATTAGAACAACGCATTACGAGTCTTGAGAATGGTC
TAAAGCCAGTTTATGATATGGCAAAAACAATCTCCTCATTGAACAGGGTTTGTGCTGAGA
TGGTTGCAAAATATGATCTTCTGGTGATGACAACCGGTCGGGCAACAGCAACCGCTGCGG
CAACTGAGGCTTATTGGGCTGAACATGGTCAACCACCACCTGGACCATCACTTTATGAAG
AAAGTGCGATTCGGGGTAAGATTGAATCTAGAGATGAGACTGTCCCTCAAAGTGTTAGGG
AGGCATTCAACAATCTAGACAGTACCACTTCACTAACTGAGGAAAATTTTGGGAAACCTG
ACATTTCGGCAAAGGATTTGAGAAACATTATGTATGATCACTTGCCTGGTTTTGGAACTG
CTTTCCACCAATTAGTACAAGTGATTTGTAAATTGGGAAAAGATAGCAATTCATTGGACA
TTATTCATGCTGAGTTCCAGGCCAGCCTGGCTGAAGGAGACTCCCCTCAATGTGCCCTAA
TTCAAATTACAAAAAGAGTTCCAATCTTCCAAGATGCTGCTCCACCTGTCATCCACATCC
GCTCTCGAGGTGACATTCCCCGAGCTTGCCAGAAGAGCTTGCGTCCAGTCCCACCATCAC
CCAAGATTGATCGAGGTTGGGTATGTGTTTTTCAGCTTCAAGATGGTAAAACACTTGGAC
TCAAAATTTGAGCCAATCTCTTTTCCCTCCGAAAGAGGCAACTAATAGCAGAGGCTTCAA
CTGCTGAACTATAGGGTATGTTACATTAATGATACACTTGTGAGTATCAGCCCTAGATAA
TATAAGTCAATTAAACAACCAAGATAAAATTGTTCATATCCCGCTAGCAGCTTTAAAGAT
AAATGTAATAGGAGCTATACCTCTGACAGTATTATAATTAATTGTTATTAAGTAACCCAA
ACCAAAAATGATGAAGATTAAGAAAAACCTACCTCGACTGAGAGAGTGTTTTTTCATTAA
CCTTCATCTTGTAAACGTTGAGCAAAATTGTTAAAAATATGAGGCGGGTTATATTGCCTA
CTGCTCCTCCTGAATATATGGAGGCCATATACCCTGCCAGGTCAAATTCAACAATTGCTA
GGGGTGGCAACAGCAATACAGGCTTCCTGACACCGGAGTCAGTCAATGGAGACACTCCAT
CGAATCCACTCAGGCCAATTGCTGATGACACCATCGACCATGCCAGCCACACACCAGGCA
GTGTGTCATCAGCATTCATCCTCGAAGCTATGGTGAATGTCATATCGGGCCCCAAAGTGC
TAATGAAGCAAATTCCAATTTGGCTTCCTCTAGGTGTCGCTGATCAAAAGACCTACAGCT
TTGACTCAACTACGGCCGCCATCATGCTTGCTTCATATACTATCACCCATTTCGGCAAGG
CAACCAATCCGCTTGTCAGAGTCAATCGGCTGGGTCCTGGAATCCCGGATCACCCCCTCA
GGCTCCTGCGAATTGGAAACCAGGCTTTCCTCCAGGAGTTCGTTCTTCCACCAGTCCAAC
TACCCCAGTATTTCACCTTTGATTTGACAGCACTCAAACTGATCACTCAACCACTGCCTG
CTGCAACATGGACCGATGACACTCCAACTGGATCAAATGGAGCGTTGCGTCCAGGAATTT
CATTTCATCCAAAACTTCGCCCCATTCTTTTACCCAACAAAAGTGGGAAGAAGGGGAACA
GTGCCGATCTAACATCTCCGGAGAAAATCCAAGCAATAATGACTTCACTCCAGGACTTTA
AGATCGTTCCAATTGATCCAACCAAAAATATCATGGGTATCGAAGTGCCAGAAACTCTGG
TCCACAAGCTGACCGGTAAGAAGGTGACTTCCAAAAATGGACAACCAATCATCCCTGTTC
TTTTGCCAAAGTACATTGGGTTGGACCCGGTGGCTCCAGGAGACCTCACCATGGTAATCA
CACAGGATTGTGACACGTGTCATTCTCCTGCAAGTCTTCCAGCTGTGGTTGAGAAGTAAT
TGCAATAATTGACTCAGATCCAGTTTTACAGAATCTTCTCAGGGATAGTGATAACATCTT
TTTAATAATCCGTCTACTAGAAGAGATACTTCTAATTGATCAATATACTAAAGGTGCTTT
ACACCATTGTCTCTTTTCTCTCCTAAATGTAGAGCTTAACAAAAGACTCATAATATACCT
GTTTTTAAAAGATTGATTGATGAAAGATCATGACTAATAACATTACAAACAATCCTACTA
TAATCAATACGGTGATTCAAATGTCAATCTTTCTCATTGCACATACTCTTTGTCCTTATC
CTCAAATTGCCTACATGCTTACATCTGAGGACAGCCAGTGTGACTTGGATTGGAGATGTG
GAGGAAAAATCGGGGCCCATTTCTAAGTTGTTCACAATCTAAGTACAGACATTGCTCTTC
TAATTAAGAAAAAATCGGCGATGAAGATTAAGCCGACAGTGAGCGTAATCTTCATCTCTC
TTAGATTATTTGTCTTCCAGAGTAGGGGTCATCAGGTCCTTTTCAATTGGATAACCAAAA
TAAGCTTCACTAGAAGGATATTGTGAGGCGACAACACAATGGGTGTTACAGGAATATTGC
AGTTACCTCGTGATCGATTCAAGAGGACATCATTCTTTCTTTGGGTAATTATCCTTTTCC
AAAGAACATTTTCCATCCCGCTTGGAGTTATCCACAATAGTACATTACAGGTTAGTGATG
TCGACAAACTAGTTTGTCGTGACAAACTGTCATCCACAAATCAATTGAGATCAGTTGGAC
TGAATCTCGAGGGGAATGGAGTGGCAACTGACGTGCCATCTGTGACTAAAAGATGGGGCT
TCAGGTCCGGTGTCCCACCAAAGGTGGTCAATTATGAAGCTGGTGAATGGGCTGAAAACT
GCTACAATCTTGAAATCAAAAAACCTGACGGGAGTGAGTGTCTACCAGCAGCGCCAGACG
GGATTCGGGGCTTCCCCCGGTGCCGGTATGTGCACAAAGTATCAGGAACGGGACCATGTG
CCGGAGACTTTGCCTTCCACAAAGAGGGTGCTTTCTTCCTGTATGATCGACTTGCTTCCA
CAGTTATCTACCGAGGAACGACTTTCGCTGAAGGTGTCGTTGCATTTCTGATACTGCCCC
AAGCTAAGAAGGACTTCTTCAGCTCACACCCCTTGAGAGAGCCGGTCAATGCAACGGAGG
ACCCGTCGAGTGGCTATTATTCTACCACAATTAGATATCAGGCTACCGGTTTTGGAACTA
ATGAGACAGAGTACTTGTTCGAGGTTGACAATTTGACCTACGTCCAACTTGAATCAAGAT
TCACACCACAGTTTCTGCTCCAGCTGAATGAGACAATATATGCAAGTGGGAAGAGGAGCA
ACACCACGGGAAAACTAATTTGGAAGGTCAACCCCGAAATTGATACAACAATCGGGGAGT
GGGCCTTCTGGGAAACTAAAAAAACCTCACTAGAAAAATTCGCAGTGAAGAGTTGTCTTT
CACAGCTGTATCAAACGGACCCAAAAACATCAGTGGTCAGAGTCCGGCGCGAACTTCTTC
CGACCCAGAGACCAACACAACAAATGAAGACCACAAAATCATGGCTTCAGAAAATTCCTC
TGCAATGGTTCAAGTGCACAGTCAAGGAAGGAAAGCTGCAGTGTCGCATCTGACAACCCT
TGCCACAATCTCCACGAGTCCTCAACCTCCCACAACCAAAACAGGTCCGGACAACAGCAC
CCATAATACACCCGTGTATAAACTTGACATCTCTGAGGCAACTCAAGTTGGACAACATCA
CCGTAGAGCAGACAACGACAGCACAGCCTCCGACACTCCCCCCGCCACGACCGCAGCCGG
ACCCTTAAAAGCAGAGAACACCAACACGAGTAAGAGCGCTGACTCCCTGGACCTCGCCAC
CACGACAAGCCCCCAAAACTACAGCGAGACTGCTGGCAACAACAACACTCATCACCAAGA
TACCGGAGAAGAGAGTGCCAGCAGCGGGAAGCTAGGCTTAATTACCAATACTATTGCTGG
AGTAGCAGGACTGATCACAGGCGGGAGAAGGACTCGAAGAGAAGTAATTGTCAATGCTCA
ACCCAAATGCAACCCCAATTTACATTACTGGACTACTCAGGATGAAGGTGCTGCAATCGG
ATTGGCCTGGATACCATATTTCGGGCCAGCAGCCGAAGGAATTTACACAGAGGGGCTAAT
GCACAACCAAGATGGTTTAATCTGTGGGTTGAGGCAGCTGGCCAACGAAACGACTCAAGC
TCTCCAACTGTTCCTGAGAGCCACAACTGAGCTGCGAACCTTTTCAATCCTCAACCGTAA
GGCAATTGACTTCCTGCTGCAGCGATGGGGTGGCACATGCCACATTTTGGGACCGGACTG
CTGTATCGAACCACATGATTGGACCAAGAACATAACAGACAAAATTGATCAGATTATTCA
TGATTTTGTTGATAAAACCCTTCCGGACCAGGGGGACAATGACAATTGGTGGACAGGATG
GAGACAATGGATACCGGCAGGTATTGGAGTTACAGGTGTTATAATTGCAGTTATCGCTTT
ATTCTGTATATGCAAATTTGTCTTTTAGTCTTTCTTCAGATTGTTTCACGGCAAAACTCA
ACCTCAAATCAATGAAACTAGGATTTAATTATATGAATCACTTGAATCTAAGATTACTTG
ACAAATGATAACATAATACACTGGAGCTTCAAACATAGCCAATGTGATTCTAACTCCTTT
AAACTCACAGTTAATCATAAACAAGGTTTGACATCAATCTAGCTATATCTTTAAGAATGA
TAAACTTGATGAAGATTAAGAAAAAGGTAATCTTTCGATTATCTTTAGTCTTCATCCTTG
ATTCTACAATCATGACAGTTGTCTTTAATGAAAAAGGAAAAAAGCCTTTTTATTAAGTTG
TAATAATCAGATCTGCAAACCGGTAGAATTTAGTTGTAACCTAACACACACAAAGCATTG
GTAAAAAAGTCAATAGAAATTTAAACAGTGAGTGCAGACAACTCTTAAATGGAAGCTTCA
TATGAGAGAGGACGCCCCCGAGCTGCCAGACAGCATTCAAGGGATGGACACGACCACCAT
GTTCGAGCACGATCATCATCCAGAGAGAATTATCGAGGTGAGTACCGTCAATCAAGGAGC
GCCTCACAAGTGCGCGTTCCTACTGTATTTCATAAGAAGAGAGTTGAACCATTAACAGTT
CCTCCAGCACCTAAAGACATATGTCCGACCTTGAAAAAAGGATTTTTGTGTGACAGTAGT
TTTTGCAAAAAAGACCACCAGTTAGAAAGTTTAACTGATAGGGAATTACTCCTACTAATC
GCCCGTAAGACTTGTGGATCAGTAGAACAACAATTAAATATAACTGCACCCAAGGACTCG
CGCTTAGCAAATCCAACGGCTGATGATTTCCAGCAAGAGGAAGGTCCCAAAATTACCTTG
TTGACACTGATCAAGACGGCAGAACACTGGGCGAGACAAGACATCCGAACCATAGAGGAT
TCCAAATTAAGGGCATTGTTAACTCTATGTGCTGTGATGACGAGGAAATTCTCAAAATCC
CAGCTGAGTCTTTTGTGTGAGACACACCTAAGGCGCGAAGGGCTTGGGCAAGATCAGGCA
GAACCCGTTCTCGAAGTATATCAACGATTACACAGTGATAAAGGAGGCAGTTTTGAAGCT
GCACTATGGCAACAATGGGACCGACAATCCCTAATTATGTTTATCACTGCATTCTTGAAT
ATCGCTCTCCAGTTACCGTGTGAAAGTTCTGCTGTCGTTGTTTCAGGGTTAAGAACATTG
GTTCCTCAATCAGATAATGAGGAAGCTTCAACCAACCCGGGGACATGCTCATGGTCTGAT
GAGGGTACCCCTTAATAAGGCTGACTAAAACACTATATAACCTTCTACTTGATCACAATA
CTCCGTATACCTATCATCATATATTTAATCAAGACGATATCCTTTAAAACTTATTCAGTA
CTATAATCACTCTCATTTCAAATTGATAAGATATGCATAATTGCCTTAATATATAAAGAG
GTATGATATAACCCAAACATTGACCAAAGAAAATCATAATCTCGTATCGCTCGCAATATA
ACCTGCCAAGCATACCTCTTGCACAAAGTGATTCTTGTACACAAATAATGTTTGACTCTA
CAGGAGGTAGCAACGATCCATCTCATCAAAAAATAAGTATTTTATGATTTACTAATGATC
TCTTAAAATATTAAGAAAAACTGACGGAACATAAATTCTTTCTGCTTCAAGTTGTGGAGG
AGGTCTATGGTATTCGCTATTGTTATATTACAATCAATAACAAGCTTGTAAAAATATTGT
TCTTGTTTCAGGAGGTATATTGTGACCGGAAAAGCTAAACTAATGATGAAGATTAATGCG
GAGGTCTGATGAGAATAAACCTTATTATTCAGATTAGGCCCCAAGAGGCATTCTTCATCT
CCTTTTAGCAAAATACTATTTCAGGATAGTCCAGCTAGTGACACGTCTTTTAGCTGTATA
CCAGTTGCCCCTGAGATACGCCACAAAAGTGTCTCTGAGCTAAAGTGGTCTGTACACATC
TCATACATTGTATTAGGGGCAATAATATCTAATTGAACTTAGCCATTTAAAATTTAGTGC
ATAAATCTGGGCTAACTCCACCAGGTCAACTCCATTGGCTGAAAAGAAGCCCACCTACAA
CGAACATTACTTTGAGCGCCCTCACAATTAAAAAATAAGAGCGTCGTTCCAACAATCGAG
CGCAAGGTTACAAGGTTGAACTGAGAGTGTCTAGACAACAAAATATCGATACTCCAGACA
CCAAGCAAGACCTGAGAAAAAACCATGGCCAAAGCTACGGGACGATACAATCTAATATCG
CCCAAAAAGGACCTGGAGAAAGGGGTTGTCTTAAGCGACCTCTGTAACTTCTTAGTTAGT
CAAACTATTCAAGGGTGGAAAGTTTATTGGGCTGGTATTGAGTTTGATGTGACTCACAAA
GGAATGGCCCTATTGCATAGACTGAAAACTAATGACTTTGCCCCTGCATGGTCAATGACA
AGGAACCTATTTCCCCATTTATTTCAAAATCCGAATTCCACTATTGAATCACCGCTGTGG
GCACTGAGAGTCATCCTTGCAGCAGGGATACAGGACCAGTTAATTGACCAGTCTTTGATT
GAACCCTTAGCAGGAGCCCTTGGTCTGATCTCTGATTGGCTGCTAACAACCAACACTAAC
CATTTCAACATGCGAACACAACGTGTCAAGGAACAATTGAGCCTAAAAATGCTGTCGTTG
ATTCGATCCAATATTCTCAAGTTTATTAACAAATTGGATGCTCTACATGTCGTGAACTAC
AATGGATTATTGAGCAGTATTGAAATTGGAACTCAAAATCATACAATCATCATAACTCGA
ACTAACATGGGTTTTCTGGTGGAGCTCCAAGAACCCGACAAATCGGCAATGAACCGCAAG
AAGCCTGGGCCGGCGAAATTTTCCCTCCTTCATGAGTCCACACTGAAAGCATTTACACAA
GGGTCCTCGACACGAATGCAAAGTTTAATTCTTGAATTCAATAGCTCTCTTGCTATCTAA
CTAAGATGGAATACTTCATATTGGGCTAACTCATATATGCTGACTCAATAGTTAACTTGA
CATCTCTGCCTTCATAATCAGATATATAAGCATAATAAATAAATACTCATATTTCTTGAT
AATTTGTTTAACCACAGATAAATCCTCACTGTAAGCCAGCTTCCAAGTTGACACCCTTAC
AAAAACCAGGACTCAGAATCCCTCAAATAAGAGATTCCAAGACAACATCATAGAATTGCT
TTATTATATTAATAAGCATTTTATCACTAGAAATCCAATATACGAAATGGTTAATTGTAA
CTAAACCCGCAGGTCATGTGTGTTAGGTTTCACAAATTATATATATTACTAACTCCATAC
TCGTAACTAACATTAGATAAGTAGGTTAAGAAAAAAGCTTGAGGAAGATTAAGAAAAACT
GCTTATTGGGTCTTTCCGTGTTTTAGATGAAGCAGTTGACATTCTTCCTCTTGATATTAA
ATGGCTACACAACATACCCAATACCCAGACGCCAGGTTATCATCACCAATTGTATTGGAC
CAATGTGACCTTGTCACTAGAGCTTGCGGGTTGTATTCATCATACTCCCTTAATCCGCAA
CTACGCAACTGTAAACTCCCGAAACATATATACCGTTTAAAATATGATGTAACTGTTACC
AAGTTCTTAAGTGATGTACCAGTGGCGACATTGCCCATAGATTTCATAGTCCCAATTCTT
CTCAAGGCACTATCAGGCAATGGGTTCTGTCCTGTTGAGCCGCGGTGCCAACAGTTCTTA
GATGAAATTATTAAGTACACAATGCAAGATGCTCTCTTCCTGAAATATTATCTCAAAAAT
GTGGGTGCTCAAGAAGACTGTGTTGATGACCACTTTCAAGAAAAAATCTTATCTTCAATT
CAGGGCAATGAATTTTTACATCAAATGTTTTTCTGGTATGACCTGGCTATTTTAACTCGA
AGGGGTAGATTAAATCGAGGAAACTCTAGATCAACGTGGTTTGTTCATGATGATTTAATA
GACATCTTAGGCTATGGGGACTATGTTTTTTGGAAGATCCCAATTTCACTGTTACCACTG
AACACACAAGGAATCCCCCATGCTGCTATGGATTGGTATCAGACATCAGTATTCAAAGAA
GCGGTTCAAGGGCATACACACATTGTTTCTGTTTCTACTGCCGATGTCTTGATAATGTGC
AAAGATTTAATTACATGTCGATTCAACACAACTCTAATCTCAAAAATAGCAGAGGTTGAG
GACCCAGTTTGCTCTGATTATCCCAATTTTAAGATTGTGTCTATGCTTTACCAGAGCGGA
GATTACTTACTCTCCATATTAGGGTCTGATGGGTATAAAATCATTAAGTTTCTCGAACCA
TTGTGCTTGGCTAAAATTCAATTGTGCTCAAAGTACACCGAGAGGAAGGGCCGATTCTTA
ACACAAATGCATTTAGCTGTAAATCACACCCTGGAAGAAATTACAGAAATACGTGCACTA
AAGCCTTCACAGGCTCACAAGATCCGTGAATTCCATAGAACATTGATAAGGCTGGAGATG
ACGCCACAACAACTTTGTGAGCTATTTTCCATACAAAAACACTGGGGGCATCCTGTGCTA
CATAGTGAAACAGCAATCCAAAAAGTTAAAAAACATGCTACGGTGCTAAAAGCATTACGC
CCTATCGTGATTTTCGAGACATATTGTGTTTTTAAATATAGCATTGCAAAACATTATTTT
GATAGTCAAGGATCTTGGTACAGTGTTACCTCAGATAGAAATCTAACACCAGGTCTTAAT
TCTTATATCAAAAGAAATCAATTCCCTCCGTTGCCAATGATTAAAGAACTGCTATGGGAA
TTTTACCACCTTGACCATCCTCCACTTTTCTCAACCAAAATTATTAGTGACTTAAGTATT
TTTATAAAAGACAGAGCTACTGCAGTAGAAAGGACATGCTGGGATGCAGTATTCGAGCCT
AATGTTCTGGGATATAATCCACCTCACAAATTCAGTACCAAACGTGTACCGGAACAATTT
TTAGAGCAAGAAAACTTTTCTATTGAGAATGTTCTTTCCTACGCGCAAAAACTCGAGTAT
CTACTACCACAATATCGGAATTTTTCTTTCTCATTGAAAGAGAAAGAGTTGAATGTAGGT
AGAACTTTCGGAAAATTGCCTTATCCGACTCGCAATGTTCAAACACTTTGTGAAGCTCTG
TTAGCTGATGGTCTTGCTAAAGCATTTCCTAGCAATATGATGGTAGTTACGGAACGTGAA
CAAAAAGAAAGCTTATTGCATCAAGCATCATGGCACCACACAAGTGATGATTTCGGTGAG
CATGCCACAGTTAGAGGGAGTAGCTTTGTAACTGATTTAGAGAAATACAATCTTGCATTT
AGGTATGAGTTTACAGCACCTTTTATAGAATATTGCAACCGTTGCTATGGTGTTAAGAAT
GTTTTTAATTGGATGCATTATACAATCCCACAGTGTTATATGCATGTCAGTGATTATTAT
AATCCACCGCATAACCTCACACTGGAAAATCGAAACAACCCCCCTGAAGGGCCTAGTTCA
TACAGGGGTCATATGGGAGGGATTGAAGGACTGCAACAAAAACTCTGGACAAGTATTTCA
TGTGCTCAAATTTCTTTAGTTGAAATTAAGACTGGTTTTAAGTTGCGCTCAGCTGTGATG
GGTGACAATCAGTGCATTACCGTTTTATCAGTCTTCCCCTTAGAGACTGATGCAGGCGAG
CAGGAACAGAGCGCCGAGGACAATGCAGCGAGGGTGGCCGCCAGCCTAGCAAAAGTTACA
AGTGCCTGTGGAATCTTTTTAAAACCTGATGAAACATTTGTACATTCAGGTTTTATCTAT
TTTGGAAAAAAACAATATTTGAATGGGGTCCAATTGCCTCAGTCCCTTAAAACGGCTACA
AGAATGGCACCATTGTCTGATGCAATTTTTGATGATCTTCAAGGGACCCTGGCTAGTATA
GGTACTGCTTTTGAGCGATCCATCTCTGAGACACGACATATCTTTCCTTGCAGAATAACC
GCAGCTTTCCATACGTTCTTTTCGGTGAGAATCTTGCAATATCATCACCTCGGATTTAAT
AAAGGTTTTGACCTTGGACAGTTAACACTCGGCAAACCTCTGGATTTCGGAACAATATCA
TTGGCACTAGCGGTACCGCAGGTGCTTGGAGGGTTATCCTTCTTGAATCCTGAGAAATGT
TTCTACCGGAATCTAGGAGATCCAGTTACCTCAGGTTTATTCCAGTTAAAAACTTATCTC
CGAATGATTGAGATGGATGATTTATTCTTACCTTTAATTGCGAAGAACCCTGGGAACTGC
ACTGCCATTGACTTTGTGCTAAATCCTAGCGGATTAAATGTTCCTGGGTCGCAAGACTTA
ACTTCATTTCTGCGCCAGATTGTACGTAGGACTATCACCCTAAGTGCGAAAAACAAACTT
ATTAATACCTTATTTCATGCATCAGCTGACTTCGAAGACGAAATGGTTTGTAAGTGGCTC
TTATCATCAACTCCTGTTATGAGTCGTTTCGCAGCCGATATATTTTCACGCACGCCGAGC
GGGAAGCGATTGCAAATTCTAGGATACTTGGAAGGAACACGCACATTATTAGCCTCTAAG
ATCATCAACAATAATACAGAGACGCCGGTTTTGGACAGACTGAGGAAGATAACATTGCAA
AGGTGGAGTCTATGGTTTAGTTATCTTGATCATTGTGATAATATCCTGGCGGAGGCTTTA
ACCCAAATAACTTGCACAGTTGATTTAGCACAGATCCTGAGGGAATATTCATGGGCACAT
ATTTTAGAGGGGAGACCTCTTATTGGAGCCACACTCCCATGTATGATTGAGCAATTCAAA
GTGGTTTGGCTGAAACCCTACGAACAATGTCCGCAGTGTTCAAATGCCAAGCAACCTGGT
GGGAAACCATTCGTGTCAGTAGCAGTCAAGAAACATATTGTTAGTGCATGGCCAAATGCA
TCCCGAATAAGCTGGACTATCGGGGATGGAATCCCATACATTGGATCAAGGACAGAAGAT
AAGATAGGGCAACCTGCTATTAAACCAAAATGTCCTTCCGCAGCCTTAAGAGAGGCCATT
GAATTGGCGTCCCGTTTAACATGGGTAACTCAAGGCAGTTCGAACAGTGACTTGCTAATA
AAACCATTTTTGGAAGCACGAGTAAATTTAAGTGTTCAAGAAATACTTCAAATGACCCCT
TCACATTACTCGGGAAATATTGTTCATAGGTACAACGATCAATACAGTCCTCATTCTTTC
ATGGCCAATCGTATGAGTAACTCAGCAACGCGATTGATTGTTTCTACAAACACTTTAGGT
GAGTTTTCAGGAGGTGGCCAATCGGCACGCGACAGCAATATTATTTTCCAGAATGTTATA
AATTATGCAGTTGCACTGTTCGATATTAAATTTAGAAACACTGAGGCTACAGATATCCAG
TATAATCGTGCTCACCTTCATCTAACTAAGTGTTGCACCCGGGAGGTACCAGCTCAGTAC
TTAACATACACATCTACATTGGATTTAGATTTAACAAGATACCGAGAAAATGAATTGATT
TATGACAATAATCCTCTAAAAGGAGGACTCAATTGCAATATCTCATTTGATAACCCATTT
TTCCAAGGCAAACAGCTGAACATTATAGAAGATGACCTTATTCGACTGCCTCACTTATCT
GGATGGGAGCTAGCTAAGACCATCATGCAATCAATTATTTCAGATAGCAATAATTCGTCT
ACAGACCCAATTAGCAGTGGAGAAACAAGATCATTCACTACCCATTTCTTAACTTATCCC
AAAATAGGACTTCTGTACAGTTTTGGGGCCTTTGTAAGTTATTATCTTGGCAATACAATT
CTTCGGACTAAGAAATTAACACTTGACAATTTTTTATATTACTTAACTACCCAAATTCAT
AATCTACCACATCGCTCATTGCGAATACTTAAGCCAACATTCAAACATGCAAGCGTTATG
TCACGATTAATGAGTATTGATCCCCATTTTTCTATTTACATAGGCGGTGCTGCAGGTGAC
AGAGGACTCTCAGATGCGGCCAGGTTATTTTTGAGAACGTCCATTTCATCTTTTCTTACA
TTTGTAAAGGAATGGATAATTAATCGCGGAACAATTGTCCCTTTATGGATAGTATATCCA
TTAGAGGGTCAAAATCCAACACCTGTTAATAATTTCCTCCATCAGATCGTAGAACTGCTG
GTGCATGATTCATCAAGACACCAGGCTTTTAAAACTACCATAAATGATCATGTACATCCT
CACGACAATCTTGTTTACACATGTAAGAGTACAGCCAGCAATTTCTTCCATGCGTCATTG
GCGTACTGGAGGAGCAGGCACAGAAACAGCAACCGAAAAGACTTGACAAGAAACTCTTCA
ACTGGATCAAGCACAAACAACAGTGATGGTCATATTAAGAGAAGTCAAGAACAAACCACC
AGAGATCCACATGATGGCACTGAACGGAGTCTAGTCCTGCAAATGAGCCATGAAATAAAA
AGAACGACAATTCCACAAGAGAACACGCACCAGGGTCCGTCGTTCCAGTCATTTCTAAGT
GACTCTGCTTGCGGTACAGCAAACCCAAAACTAAATTTCGATAGATCGAGACACAATGTG
AAATCTCAGGATCATAACTCAGCATCCAAGAGGGAAGGTCATCAAATAATCTCACATCGT
CTAGTCCTACCTTTCTTTACATTATCTCAAGGGACACGCCAATTAACGTCATCCAATGAG
TCACAAACCCAAGATGAGATATCAAAGTACTTACGGCAATTGAGATCCGTCATTGATACC
ACAGTTTATTGTAGGTTTACCGGTATAGTCTCGTCCATGCATTACAAACTTGATGAGGTC
CTTTGGGAAATAGAGAATTTTAAGTCGGCTGTGACGCTGGCAGAGGGAGAAGGTGCTGGT
GCCTTACTATTGATTCAGAAATACCAAGTTAAGACCTTATTCTTCAACACGCTAGCTACT
GAGTCCAGTATAGAGTCAGAAATAGTATCAGGAATGACTACTCCTAGGATGCTTCTACCT
GTTATGTCAAAATTCCATAATGACCAAATTGAGATTATTCTTAACAACTCAGCAAGCCAA
ATAACAGACATAACAAATCCTACTTGGTTTAAAGACCAAAGAGCAAGGCTACCTAGGCAA
GTCGAGGTTATAACCATGGATGCAGAGACGACAGAGAATATAAACAGATCGAAATTGTAC
GAAGCTGTACATAAATTGATCTTACACCATGTTGATCCCAGCGTATTGAAAGCAGTGGTC
CTTAAAGTCTTTCTAAGTGATACCGAGGGTATGTTATGGCTAAATGATAATCTAGCCCCG
TTTTTTGCCACTGGGTATTTAATTAAGCCAATAACGTCAAGTGCCAGGTCTAGTGAGTGG
TATCTTTGTCTGACGAACTTCTTATCAACTACACGTAAGATGCCACACCAAAACCATCTC
AGTTGTAAGCAGGTAATACTTACGGCATTGCAACTGCAAATTCAACGGAGCCCATACTGG
CTAAGTCATTTAACTCAGTATGCTGACTGCGATTTACATTTAAGCTATATCCGCCTTGGT
TTTCCATCATTAGAGAAAGTACTATACCACAGGTATAACCTTGTCGATTCAAAAAGAGGT
CCACTAGTCTCTGTCACTCAGCACTTAGCACATCTTAGGGCAGAGATTCGAGAATTGACC
AATGATTATAATCAACAGCGACAAAGTCGGACTCAAACATATCACTTTATTCGTACTGCA
AAAGGACGAATCACAAAACTAGTCAATGATTATTTAAAATTCTTTCTTATTGTACAAGCA
TTAAAACATAATGGGACATGGCAAGCTGAGTTTAAGAAATTACCAGAGTTGATTAGTGTG
TGCAATAGGTTCTATCATATTAGAGATTGTAATTGTGAAGAACGTTTCTTAGTTCAAACC
TTATATTTACATAGAATGCAGGATTCTGAAGTTAAGCTTATCGAAAGGCTGACAGGGCTT
CTGAGTTTATTTCCAGATGGTCTCTACAGGTTCGATTGAATAACCGTGCATAGTATTTTG
ATACTTGTAAAGGTTGGTTATCAACATACAGATTATAAAAAACTCATAAATTGCTCTCAT
ACATCATCTTGATCTGATTTCAATAAATAACTATTTAGATAACGAAAGGAGTCCTTACAT
TATACACTATATTTGGCCTCTCTCCCTGCGTGATAATCAAAAAATTCACAATACAGCATG
TGTGACATATTACTGCTGCAATGAGTCTAACGCAACATAATAAACTCCGCACTCTTTATA
ATTAAGCTTTAACGATAGGTCTGGGCTCATATTGTTATTGATATAGTAATGTTGTATCAA
TATCTTGCCAGATGGAATAGTGCTTTGGTTGATAACACGACTTCTTAAAACAAAACTGAT
CTTTAAGATTAAGTTTTTTATAATTGTCATTGCTTTAATTTGTCGATTTAAAAATGGTGA
TAGCCTTAATCTTTGTGTAAAATAAGAGATTAGGTGTAATAACTTTAACATTTTTGTCTA
GTAAGCTACTATTCCATTCAGAATGATAAAATTAAAAGAAAAGACATGACTGTAAAATCA
GAAATACCTTCTTTACAATATAGCAGACTAGATAATAATCTTCGTGTTAATGATAATTAA
GGCATTGACCACGCTCATCAGAAGGCTCACTAGAATAAACGTTGCAAAAAGGATCCCTGG
AAAAATGGTCGCACACAAAAATTTAAAAATAAATCTATTTCTTCTTTTTTGTGTGTcca
>Scaffold_from_SRR1613378.fastqsanger_guided_by_NC_002549.1
cggacacacaaAAAGAAAGAAGAATTTTTAGGATCTTTTGTGTGCGAATAACTATGAGGA
AGATTAATAATTTTCCTCTCATTGAAATTTATATCGGAATTTAAATTGAAATTGTTACTG
TAATCATACCTGGTTTGTTTCAGAGCCATATCACCAAGATAGAGAACAACCTAGGTCTCC
GGAGGGGGCAAGGGCATCAGTGTGCTCAGTTGAAAATCCCTTGTCAACATCTAGGCCTTA
TCACATCACAAGTTCCGCCTTAAACTCTGCAGGGTGATCCAACAACCTTAATAGCAACAT
TATTGTTAAAGGACAGCATTAGTTCACAGTCAAACAAGCAAGATTGAGAATTAACTTTGA
TTTTGAACCTGAACACCCAGAGGACTGGAGACTCAACAACCCTAAAGCCTGGGGTAAAAC
ATTAGAAATAGTTTAAAGACAAATTGCTCGGAATCACAAAATTCCGAGTATGGATTCTCG
TCCTCAGAAAGTCTGGATGACGCCGAGTCTCACTGAATCTGACATGGATTACCACAAGAT
CTTGACAGCAGGTCTGTCCGTTCAACAGGGGATTGTTCGGCAAAGAGTCATCCCAGTGTA
TCAAGTAAACAATCTTGAGGAAATTTGCCAACTTATCATACAGGCCTTTGAAGCTGGTGT
TGATTTTCAAGAGAGTGCGGACAGTTTCCTTCTCATGCTTTGTCTTCATCATGCGTACCA
AGGAGATTACAAACTTTTCTTGGAAAGTGGCGCAGTCAAGTATTTGGAAGGGCACGGGTT
CCGTTTTGAAGTCAAGAAGTGTGATGGAGTGAAGCGCCTTGAGGAATTGCTGCCAGCAGT
ATCTAGTGGGAGAAACATTAAGAGAACACTTGCTGCCATGCCGGAAGAGGAGACGACTGA
AGCTAATGCCGGTCAGTTCCTCTCCTTTGCAAGTCTATTCCTTCCGAAATTGGTAGTAGG
AGAAAAGGCTTGCCTTGAGAAGGTTCAAAGGCAAATTCAAGTACATGCAGAGCAAGGACT
GATACAATATCCAACAGCTTGGCAATCAGTAGGACACATGATGGTGATTTTCCGTTTGAT
GCGAACAAATTTTTTGATCAAATTTCTTCTAATACACCAAGGGATGCACATGGTTGCCGG
ACATGATGCCAACGATGCTGTGATTTCAAATTCAGTGGCTCAAGCTCGTTTTTCAGGTCT
ATTGATTGTCAAAACAGTACTTGATCATATCCTACAAAAGACAGAACGAGGAGTTCGTCT
CCATCCTCTTGCAAGGACCGCCAAGGTAAAAAATGAGGTGAACTCCTTCAAGGCTGCACT
CAGCTCCCTGGCCAAGCATGGAGAGTATGCTCCTTTCGCCCGACTTTTGAACCTTTCTGG
AGTAAATAATCTTGAGCATGGTCTTTTCCCTCAACTGTCGGCAATTGCACTCGGAGTCGC
CACAGCCCACGGGAGCACCCTCGCAGGAGTAAATGTTGGAGAACAGTATCAACAGCTCAG
AGAGGCAGCCACTGAGGCTGAGAAGCAACTCCAACAATATGCGGAGTCTCGTGAACTTGA
CCATCTTGGACTTGATGATCAGGAAAAGAAAATTCTTATGAACTTCCATCAGAAAAAGAA
CGAAATCAGCTTCCAGCAAACAAACGCGATGGTAACTCTAAGAAAAGAGCGCCTGGCCAA
GCTGACAGAAGCTATCACTGCTGCATCACTGCCCAAAACAAGTGGACATTACGATGATGA
TGACGACATTCCCTTTCCAGGACCCATCAATGATGACGACAATCCTGGCCATCAAGATGA
TGATCCGACTGACTCACAGGATACGACCATTCCCGATGTGGTAGTTGACCCCGATGATGG
AGGCTACGGCGAATACCAAAGTTACTCGGAAAACGGCATGAGTGCACCAGATGACTTGGT
CCTATTCGATCTAGACGAGGACGACGAGGACACCAAGCCAGTGCCTAACAGATCGACCAA
GGGTGGACAACAGAAAAACAGTCAAAAGGGCCAGCATACAGAGGGCAGACAGACACAATC
CACGCCAACTCAAAACGTCACAGGCCCTCGCAGAACAATCCACCATGCCAGTGCTCCACT
CACGGACAATGACAGAAGAAACGAACCCTCCGGCTCAACCAGCCCTCGCATGCTGACCCC
AATCAACGAAGAGGCAGACCCACTGGACGATGCCGACGACGAGACGTCTAGCCTTCCGCC
CTTAGAGTCAGATGATGAAGAACAGGACAGGGACGGAACTTCTAACCGCACACCCACTGT
CGCCCCACCGGCTCCCGTATACAGAGATCACTCCGAAAAGAAAGAACTCCCGCAAGATGA
ACAACAAGATCAGGACCACATTCAAGAGGCCAGGAACCAAGACAGTGACAACACCCAGCC
AGAACATTCTTTTGAGGAGATGTATCGCCACATTCTAAGATCACAGGGGCCATTTGATGC
CGTTTTGTATTATCATATGATGAAGGATGAGCCTGTAGTTTTCAGTACCAGTGATGGTAA
AGAGTACACGTATCCGGACTCCCTTGAAGAGGAATATCCACCATGGCTCACTGAAAAAGA
GGCCATGAATGATGAGAATAGATTTGTTACACTGGATGGTCAACAATTTTATTGGCCAGT
AATGAATCACAGGAATAAATTCATGGCAATCCTGCAACATCATCAGTGAATGAGCATGTA
ATAATGGGATGATTTAATCGACAAATAGCTAACATTAAATAGTCAAGGAACGCAAACAGG
AAGAATTTTTGATGTCTAAGGTGTGAATTATTATCACAATAAAAGTGATTCTTAGTTTTG
AATTTAAAGCTAGCTTATTATTACTAGCCGTTTTTCAAAGTTCAATTTGAGTCTTAATGC
AAATAAGCGTTAAGCCACAGTTATAGCCATAATGGTAACTCAATATCTTAGCCAGCGATT
TATCTAAATTAAATTACATTATGCTTTTATAACTTACCTACTAGCCTGCCCAACATTTAC
ACGATCGTTTTATAATTAAGAAAAAACTAATGATGAAGATTAAAACCTTCATCATCCTTA
CGTCAATTGAATTCTCTAGCACTAGAAGCTTATTGTCTTCAATGTAAAAGAAAAGCTGGC
CTAACAAGATGACAACTAGAACAAAGGGCAGGGGCCATACTGTGGCCACGACTCAAAACG
ACAGAATGCCAGGCCCTGAGCTTTCGGGCTGGATCTCTGAGCAGCTAATGACCGGAAGGA
TTCCTGTAAACGACATCTTCTGTGATATTGAGAACAATCCAGGATTATGCTACGCATCCC
AAATGCAACAAACGAAGCCAAACCCGAAGATGCGCAACAGTCAAACCCAAACGGACCCAA
TTTGCAATCATAGTTTTGAGGAGGTAGTACAAACATTGGCTTCATTGGCTACTGTTGTGC
AACAACAAACCATCGCATCAGAATCATTAGAACAACGCATTACGAGTCTTGAGAATGGTC
TAAAGCCAGTTTATGATATGGCAAAAACAATCTCCTCATTGAACAGGGTTTGTGCTGAGA
TGGTTGCAAAATATGATCTTCTGGTGATGACAACCGGTCGGGCAACAGCAACCGCTGCGG
CAACTGAGGCTTATTGGGCTGAACATGGTCAACCACCACCTGGACCATCACTTTATGAAG
AAAGTGCGATTCGGGGTAAGATTGAATCTAGAGATGAGACTGTCCCTCAAAGTGTTAGGG
AGGCATTCAACAATCTAGACAGTACCACTTCACTAACTGAGGAAAATTTTGGGAAACCTG
ACATTTCGGCAAAGGATTTGAGAAACATTATGTATGATCACTTGCCTGGTTTTGGAACTG
CTTTCCACCAATTAGTACAAGTGATTTGTAAATTGGGAAAAGATAGCAATTCATTGGACA
TTATTCATGCTGAGTTCCAGGCCAGCCTGGCTGAAGGAGACTCCCCTCAATGTGCCCTAA
TTCAAATTACAAAAAGAGTTCCAATCTTCCAAGATGCTGCTCCACCTGTCATCCACATCC
GCTCTCGAGGTGACATTCCCCGAGCTTGCCAGAAGAGCTTGCGTCCAGTCCCACCATCAC
CCAAGATTGATCGAGGTTGGGTATGTGTTTTTCAGCTTCAAGATGGTAAAACACTTGGAC
TCAAAATTTGAGCCAATCTCTTTTCCCTCCGAAAGAGGCAACTAATAGCAGAGGCTTCAA
CTGCTGAACTATAGGGTATGTTACATTAATGATACACTTGTGAGTATCAGCCCTAGATAA
TATAAGTCAATTAAACAACCAAGATAAAATTGTTCATATCCCGCTAGCAGCTTTAAAGAT
AAATGTAATAGGAGCTATACCTCTGACAGTATTATAATTAATTGTTATTAAGTAACCCAA
ACCAAAAATGATGAAGATTAAGAAAAACCTACCTCGACTGAGAGAGTGTTTTTTCATTAA
CCTTCATCTTGTAAACGTTGAGCAAAATTGTTAAAAATATGAGGCGGGTTATATTGCCTA
CTGCTCCTCCTGAATATATGGAGGCCATATACCCTGCCAGGTCAAATTCAACAATTGCTA
GGGGTGGCAACAGCAATACAGGCTTCCTGACACCGGAGTCAGTCAATGGAGACACTCCAT
CGAATCCACTCAGGCCAATTGCTGATGACACCATCGACCATGCCAGCCACACACCAGGCA
GTGTGTCATCAGCATTCATCCTCGAAGCTATGGTGAATGTCATATCGGGCCCCAAAGTGC
TAATGAAGCAAATTCCAATTTGGCTTCCTCTAGGTGTCGCTGATCAAAAGACCTACAGCT
TTGACTCAACTACGGCCGCCATCATGCTTGCTTCATATACTATCACCCATTTCGGCAAGG
CAACCAATCCGCTTGTCAGAGTCAATCGGCTGGGTCCTGGAATCCCGGATCACCCCCTCA
GGCTCCTGCGAATTGGAAACCAGGCTTTCCTCCAGGAGTTCGTTCTTCCACCAGTCCAAC
TACCCCAGTATTTCACCTTTGATTTGACAGCACTCAAACTGATCACTCAACCACTGCCTG
CTGCAACATGGACCGATGACACTCCAACTGGATCAAATGGAGCGTTGCGTCCAGGAATTT
CATTTCATCCAAAACTTCGCCCCATTCTTTTACCCAACAAAAGTGGGAAGAAGGGGAACA
GTGCCGATCTAACATCTCCGGAGAAAATCCAAGCAATAATGACTTCACTCCAGGACTTTA
AGATCGTTCCAATTGATCCAACCAAAAATATCATGGGTATCGAAGTGCCAGAAACTCTGG
TCCACAAGCTGACCGGTAAGAAGGTGACTTCCAAAAATGGACAACCAATCATCCCTGTTC
TTTTGCCAAAGTACATTGGGTTGGACCCGGTGGCTCCAGGAGACCTCACCATGGTAATCA
CACAGGATTGTGACACGTGTCATTCTCCTGCAAGTCTTCCAGCTGTGGTTGAGAAGTAAT
TGCAATAATTGACTCAGATCCAGTTTTACAGAATCTTCTCAGGGATAGTGATAACATCTT
TTTAATAATCCGTCTACTAGAAGAGATACTTCTAATTGATCAATATACTAAAGGTGCTTT
ACACCATTGTCTCTTTTCTCTCCTAAATGTAGAGCTTAACAAAAGACTCATAATATACCT
GTTTTTAAAAGATTGATTGATGAAAGATCATGACTAATAACATTACAAACAATCCTACTA
TAATCAATACGGTGATTCAAATGTCAATCTTTCTCATTGCACATACTCTTTGTCCTTATC
CTCAAATTGCCTACATGCTTACATCTGAGGACAGCCAGTGTGACTTGGATTGGAGATGTG
GAGGAAAAATCGGGGCCCATTTCTAAGTTGTTCACAATCTAAGTACAGACATTGCTCTTC
TAATTAAGAAAAAATCGGCGATGAAGATTAAGCCGACAGTGAGCGTAATCTTCATCTCTC
TTAGATTATTTGTCTTCCAGAGTAGGGGTCATCAGGTCCTTTTCAATTGGATAACCAAAA
TAAGCTTCACTAGAAGGATATTGTGAGGCGACAACACAATGGGTGTTACAGGAATATTGC
AGTTACCTCGTGATCGATTCAAGAGGACATCATTCTTTCTTTGGGTAATTATCCTTTTCC
AAAGAACATTTTCCATCCCGCTTGGAGTTATCCACAATAGTACATTACAGGTTAGTGATG
TCGACAAACTAGTTTGTCGTGACAAACTGTCATCCACAAATCAATTGAGATCAGTTGGAC
TGAATCTCGAGGGGAATGGAGTGGCAACTGACGTGCCATCTGTGACTAAAAGATGGGGCT
TCAGGTCCGGTGTCCCACCAAAGGTGGTCAATTATGAAGCTGGTGAATGGGCTGAAAACT
GCTACAATCTTGAAATCAAAAAACCTGACGGGAGTGAGTGTCTACCAGCAGCGCCAGACG
GGATTCGGGGCTTCCCCCGGTGCCGGTATGTGCACAAAGTATCAGGAACGGGACCATGTG
CCGGAGACTTTGCCTTCCACAAAGAGGGTGCTTTCTTCCTGTATGATCGACTTGCTTCCA
CAGTTATCTACCGAGGAACGACTTTCGCTGAAGGTGTCGTTGCATTTCTGATACTGCCCC
AAGCTAAGAAGGACTTCTTCAGCTCACACCCCTTGAGAGAGCCGGTCAATGCAACGGAGG
ACCCGTCGAGTGGCTATTATTCTACCACAATTAGATATCAGGCTACCGGTTTTGGAACTA
ATGAGACAGAGTACTTGTTCGAGGTTGACAATTTGACCTACGTCCAACTTGAATCAAGAT
TCACACCACAGTTTCTGCTCCAGCTGAATGAGACAATATATGCAAGTGGGAAGAGGAGCA
ACACCACGGGAAAACTAATTTGGAAGGTCAACCCCGAAATTGATACAACAATCGGGGAGT
GGGCCTTCTGGGAAACTAAAAAAACCTCACTAGAAAAATTCGCAGTGAAGAGTTGTCTTT
CACAGCTGTATCAAACGGACCCAAAAACATCAGTGGTCAGAGTCCGGCGCGAACTTCTTC
CGACCCAGAGACCAACACAACAAATGAAGACCACAAAATCATGGCTTCAGAAAATTCCTC
TGCAATGGTTCAAGTGCACAGTCAAGGAAGGAAAGCTGCAGTGTCGCATCTGACAACCCT
TGCCACAATCTCCACGAGTCCTCAACCTCCCACAACCAAAACAGGTCCGGACAACAGCAC
CCATAATACACCCGTGTATAAACTTGACATCTCTGAGGCAACTCAAGTTGGACAACATCA
CCGTAGAGCAGACAACGACAGCACAGCCTCCGACACTCCCCCCGCCACGACCGCAGCCGG
ACCCTTAAAAGCAGAGAACACCAACACGAGTAAGAGCGCTGACTCCCTGGACCTCGCCAC
CACGACAAGCCCCCAAAACTACAGCGAGACTGCTGGCAACAACAACACTCATCACCAAGA
TACCGGAGAAGAGAGTGCCAGCAGCGGGAAGCTAGGCTTAATTACCAATACTATTGCTGG
AGTAGCAGGACTGATCACAGGCGGGAGAAGGACTCGAAGAGAAGTAATTGTCAATGCTCA
ACCCAAATGCAACCCCAATTTACATTACTGGACTACTCAGGATGAAGGTGCTGCAATCGG
ATTGGCCTGGATACCATATTTCGGGCCAGCAGCCGAAGGAATTTACACAGAGGGGCTAAT
GCACAACCAAGATGGTTTAATCTGTGGGTTGAGGCAGCTGGCCAACGAAACGACTCAAGC
TCTCCAACTGTTCCTGAGAGCCACAACTGAGCTGCGAACCTTTTCAATCCTCAACCGTAA
GGCAATTGACTTCCTGCTGCAGCGATGGGGTGGCACATGCCACATTTTGGGACCGGACTG
CTGTATCGAACCACATGATTGGACCAAGAACATAACAGACAAAATTGATCAGATTATTCA
TGATTTTGTTGATAAAACCCTTCCGGACCAGGGGGACAATGACAATTGGTGGACAGGATG
GAGACAATGGATACCGGCAGGTATTGGAGTTACAGGTGTTATAATTGCAGTTATCGCTTT
ATTCTGTATATGCAAATTTGTCTTTTAGTCTTTCTTCAGATTGTTTCACGGCAAAACTCA
ACCTCAAATCAATGAAACTAGGATTTAATTATATGAATCACTTGAATCTAAGATTACTTG
ACAAATGATAACATAATACACTGGAGCTTCAAACATAGCCAATGTGATTCTAACTCCTTT
AAACTCACAGTTAATCATAAACAAGGTTTGACATCAATCTAGCTATATCTTTAAGAATGA
TAAACTTGATGAAGATTAAGAAAAAGGTAATCTTTCGATTATCTTTAGTCTTCATCCTTG
ATTCTACAATCATGACAGTTGTCTTTAATGAAAAAGGAAAAAAGCCTTTTTATTAAGTTG
TAATAATCAGATCTGCAAACCGGTAGAATTTAGTTGTAACCTAACACACACAAAGCATTG
GTAAAAAAGTCAATAGAAATTTAAACAGTGAGTGCAGACAACTCTTAAATGGAAGCTTCA
TATGAGAGAGGACGCCCCCGAGCTGCCAGACAGCATTCAAGGGATGGACACGACCACCAT
GTTCGAGCACGATCATCATCCAGAGAGAATTATCGAGGTGAGTACCGTCAATCAAGGAGC
GCCTCACAAGTGCGCGTTCCTACTGTATTTCATAAGAAGAGAGTTGAACCATTAACAGTT
CCTCCAGCACCTAAAGACATATGTCCGACCTTGAAAAAAGGATTTTTGTGTGACAGTAGT
TTTTGCAAAAAAGACCACCAGTTAGAAAGTTTAACTGATAGGGAATTACTCCTACTAATC
GCCCGTAAGACTTGTGGATCAGTAGAACAACAATTAAATATAACTGCACCCAAGGACTCG
CGCTTAGCAAATCCAACGGCTGATGATTTCCAGCAAGAGGAAGGTCCCAAAATTACCTTG
TTGACACTGATCAAGACGGCAGAACACTGGGCGAGACAAGACATCCGAACCATAGAGGAT
TCCAAATTAAGGGCATTGTTAACTCTATGTGCTGTGATGACGAGGAAATTCTCAAAATCC
CAGCTGAGTCTTTTGTGTGAGACACACCTAAGGCGCGAAGGGCTTGGGCAAGATCAGGCA
GAACCCGTTCTCGAAGTATATCAACGATTACACAGTGATAAAGGAGGCAGTTTTGAAGCT
GCACTATGGCAACAATGGGACCGACAATCCCTAATTATGTTTATCACTGCATTCTTGAAT
ATCGCTCTCCAGTTACCGTGTGAAAGTTCTGCTGTCGTTGTTTCAGGGTTAAGAACATTG
GTTCCTCAATCAGATAATGAGGAAGCTTCAACCAACCCGGGGACATGCTCATGGTCTGAT
GAGGGTACCCCTTAATAAGGCTGACTAAAACACTATATAACCTTCTACTTGATCACAATA
CTCCGTATACCTATCATCATATATTTAATCAAGACGATATCCTTTAAAACTTATTCAGTA
CTATAATCACTCTCATTTCAAATTGATAAGATATGCATAATTGCCTTAATATATAAAGAG
GTATGATATAACCCAAACATTGACCAAAGAAAATCATAATCTCGTATCGCTCGCAATATA
ACCTGCCAAGCATACCTCTTGCACAAAGTGATTCTTGTACACAAATAATGTTTGACTCTA
CAGGAGGTAGCAACGATCCATCTCATCAAAAAATAAGTATTTTATGATTTACTAATGATC
TCTTAAAATATTAAGAAAAACTGACGGAACATAAATTCTTTCTGCTTCAAGTTGTGGAGG
AGGTCTATGGTATTCGCTATTGTTATATTACAATCAATAACAAGCTTGTAAAAATATTGT
TCTTGTTTCAGGAGGTATATTGTGACCGGAAAAGCTAAACTAATGATGAAGATTAATGCG
GAGGTCTGATGAGAATAAACCTTATTATTCAGATTAGGCCCCAAGAGGCATTCTTCATCT
CCTTTTAGCAAAATACTATTTCAGGATAGTCCAGCTAGTGACACGTCTTTTAGCTGTATA
CCAGTTGCCCCTGAGATACGCCACAAAAGTGTCTCTGAGCTAAAGTGGTCTGTACACATC
TCATACATTGTATTAGGGGCAATAATATCTAATTGAACTTAGCCATTTAAAATTTAGTGC
ATAAATCTGGGCTAACTCCACCAGGTCAACTCCATTGGCTGAAAAGAAGCCCACCTACAA
CGAACATTACTTTGAGCGCCCTCACAATTAAAAAATAAGAGCGTCGTTCCAACAATCGAG
CGCAAGGTTACAAGGTTGAACTGAGAGTGTCTAGACAACAAAATATCGATACTCCAGACA
CCAAGCAAGACCTGAGAAAAAACCATGGCCAAAGCTACGGGACGATACAATCTAATATCG
CCCAAAAAGGACCTGGAGAAAGGGGTTGTCTTAAGCGACCTCTGTAACTTCTTAGTTAGT
CAAACTATTCAAGGGTGGAAAGTTTATTGGGCTGGTATTGAGTTTGATGTGACTCACAAA
GGAATGGCCCTATTGCATAGACTGAAAACTAATGACTTTGCCCCTGCATGGTCAATGACA
AGGAACCTATTTCCCCATTTATTTCAAAATCCGAATTCCACTATTGAATCACCGCTGTGG
GCACTGAGAGTCATCCTTGCAGCAGGGATACAGGACCAGTTAATTGACCAGTCTTTGATT
GAACCCTTAGCAGGAGCCCTTGGTCTGATCTCTGATTGGCTGCTAACAACCAACACTAAC
CATTTCAACATGCGAACACAACGTGTCAAGGAACAATTGAGCCTAAAAATGCTGTCGTTG
ATTCGATCCAATATTCTCAAGTTTATTAACAAATTGGATGCTCTACATGTCGTGAACTAC
AATGGATTATTGAGCAGTATTGAAATTGGAACTCAAAATCATACAATCATCATAACTCGA
ACTAACATGGGTTTTCTGGTGGAGCTCCAAGAACCCGACAAATCGGCAATGAACCGCAAG
AAGCCTGGGCCGGCGAAATTTTCCCTCCTTCATGAGTCCACACTGAAAGCATTTACACAA
GGGTCCTCGACACGAATGCAAAGTTTAATTCTTGAATTCAATAGCTCTCTTGCTATCTAA
CTAAGATGGAATACTTCATATTGGGCTAACTCATATATGCTGACTCAATAGTTAACTTGA
CATCTCTGCCTTCATAATCAGATATATAAGCATAATAAATAAATACTCATATTTCTTGAT
AATTTGTTTAACCACAGATAAATCCTCACTGTAAGCCAGCTTCCAAGTTGACACCCTTAC
AAAAACCAGGACTCAGAATCCCTCAAATAAGAGATTCCAAGACAACATCATAGAATTGCT
TTATTATATTAATAAGCATTTTATCACTAGAAATCCAATATACGAAATGGTTAATTGTAA
CTAAACCCGCAGGTCATGTGTGTTAGGTTTCACAAATTATATATATTACTAACTCCATAC
TCGTAACTAACATTAGATAAGTAGGTTAAGAAAAAAAGCTTGAGGAAGATTAAGAAAAAC
TGCTTATTGGGTCTTTCCGTGTTTTAGATGAAGCAGTTGACATTCTTCCTCTTGATATTA
AATGGCTACACAACATACCCAATACCCAGACGCCAGGTTATCATCACCAATTGTATTGGA
CCAATGTGACCTTGTCACTAGAGCTTGCGGGTTGTATTCATCATACTCCCTTAATCCGCA
ACTACGCAACTGTAAACTCCCGAAACATATATACCGTTTAAAATATGATGTAACTGTTAC
CAAGTTCTTAAGTGATGTACCAGTGGCGACATTGCCCATAGATTTCATAGTCCCAATTCT
TCTCAAGGCACTATCAGGCAATGGGTTCTGTCCTGTTGAGCCGCGGTGCCAACAGTTCTT
AGATGAAATTATTAAGTACACAATGCAAGATGCTCTCTTCCTGAAATATTATCTCAAAAA
TGTGGGTGCTCAAGAAGACTGTGTTGATGACCACTTTCAAGAAAAAATCTTATCTTCAAT
TCAGGGCAATGAATTTTTACATCAAATGTTTTTCTGGTATGACCTGGCTATTTTAACTCG
AAGGGGTAGATTAAATCGAGGAAACTCTAGATCAACGTGGTTTGTTCATGATGATTTAAT
AGACATCTTAGGCTATGGGGACTATGTTTTTTGGAAGATCCCAATTTCACTGTTACCACT
GAACACACAAGGAATCCCCCATGCTGCTATGGATTGGTATCAGACATCAGTATTCAAAGA
AGCGGTTCAAGGGCATACACACATTGTTTCTGTTTCTACTGCCGATGTCTTGATAATGTG
CAAAGATTTAATTACATGTCGATTCAACACAACTCTAATCTCAAAAATAGCAGAGGTTGA
GGACCCAGTTTGCTCTGATTATCCCAATTTTAAGATTGTGTCTATGCTTTACCAGAGCGG
AGATTACTTACTCTCCATATTAGGGTCTGATGGGTATAAAATCATTAAGTTTCTCGAACC
ATTGTGCTTGGCTAAAATTCAATTGTGCTCAAAGTACACCGAGAGGAAGGGCCGATTCTT
AACACAAATGCATTTAGCTGTAAATCACACCCTGGAAGAAATTACAGAAATACGTGCACT
AAAGCCTTCACAGGCTCACAAGATCCGTGAATTCCATAGAACATTGATAAGGCTGGAGAT
GACGCCACAACAACTTTGTGAGCTATTTTCCATACAAAAACACTGGGGGCATCCTGTGCT
ACATAGTGAAACAGCAATCCAAAAAGTTAAAAAACATGCTACGGTGCTAAAAGCATTACG
CCCTATCGTGATTTTCGAGACATATTGTGTTTTTAAATATAGCATTGCAAAACATTATTT
TGATAGTCAAGGATCTTGGTACAGTGTTACCTCAGATAGAAATCTAACACCAGGTCTTAA
TTCTTATATCAAAAGAAATCAATTCCCTCCGTTGCCAATGATTAAAGAACTGCTATGGGA
ATTTTACCACCTTGACCATCCTCCACTTTTCTCAACCAAAATTATTAGTGACTTAAGTAT
TTTTATAAAAGACAGAGCTACTGCAGTAGAAAGGACATGCTGGGATGCAGTATTCGAGCC
TAATGTTCTGGGATATAATCCACCTCACAAATTCAGTACCAAACGTGTACCGGAACAATT
TTTAGAGCAAGAAAACTTTTCTATTGAGAATGTTCTTTCCTACGCGCAAAAACTCGAGTA
TCTACTACCACAATATCGGAATTTTTCTTTCTCATTGAAAGAGAAAGAGTTGAATGTAGG
TAGAACTTTCGGAAAATTGCCTTATCCGACTCGCAATGTTCAAACACTTTGTGAAGCTCT
GTTAGCTGATGGTCTTGCTAAAGCATTTCCTAGCAATATGATGGTAGTTACGGAACGTGA
ACAAAAAGAAAGCTTATTGCATCAAGCATCATGGCACCACACAAGTGATGATTTCGGTGA
GCATGCCACAGTTAGAGGGAGTAGCTTTGTAACTGATTTAGAGAAATACAATCTTGCATT
TAGGTATGAGTTTACAGCACCTTTTATAGAATATTGCAACCGTTGCTATGGTGTTAAGAA
TGTTTTTAATTGGATGCATTATACAATCCCACAGTGTTATATGCATGTCAGTGATTATTA
TAATCCACCGCATAACCTCACACTGGAAAATCGAAACAACCCCCCTGAAGGGCCTAGTTC
ATACAGGGGTCATATGGGAGGGATTGAAGGACTGCAACAAAAACTCTGGACAAGTATTTC
ATGTGCTCAAATTTCTTTAGTTGAAATTAAGACTGGTTTTAAGTTGCGCTCAGCTGTGAT
GGGTGACAATCAGTGCATTACCGTTTTATCAGTCTTCCCCTTAGAGACTGATGCAGGCGA
GCAGGAACAGAGCGCCGAGGACAATGCAGCGAGGGTGGCCGCCAGCCTAGCAAAAGTTAC
AAGTGCCTGTGGAATCTTTTTAAAACCTGATGAAACATTTGTACATTCAGGTTTTATCTA
TTTTGGAAAAAAACAATATTTGAATGGGGTCCAATTGCCTCAGTCCCTTAAAACGGCTAC
AAGAATGGCACCATTGTCTGATGCAATTTTTGATGATCTTCAAGGGACCCTGGCTAGTAT
AGGTACTGCTTTTGAGCGATCCATCTCTGAGACACGACATATCTTTCCTTGCAGAATAAC
CGCAGCTTTCCATACGTTCTTTTCGGTGAGAATCTTGCAATATCATCACCTCGGATTTAA
TAAAGGTTTTGACCTTGGACAGTTAACACTCGGCAAACCTCTGGATTTCGGAACAATATC
ATTGGCACTAGCGGTACCGCAGGTGCTTGGAGGGTTATCCTTCTTGAATCCTGAGAAATG
TTTCTACCGGAATCTAGGAGATCCAGTTACCTCAGGTTTATTCCAGTTAAAAACTTATCT
CCGAATGATTGAGATGGATGATTTATTCTTACCTTTAATTGCGAAGAACCCTGGGAACTG
CACTGCCATTGACTTTGTGCTAAATCCTAGCGGATTAAATGTTCCTGGGTCGCAAGACTT
AACTTCATTTCTGCGCCAGATTGTACGTAGGACTATCACCCTAAGTGCGAAAAACAAACT
TATTAATACCTTATTTCATGCATCAGCTGACTTCGAAGACGAAATGGTTTGTAAGTGGCT
CTTATCATCAACTCCTGTTATGAGTCGTTTCGCAGCCGATATATTTTCACGCACGCCGAG
CGGGAAGCGATTGCAAATTCTAGGATACTTGGAAGGAACACGCACATTATTAGCCTCTAA
GATCATCAACAATAATACAGAGACGCCGGTTTTGGACAGACTGAGGAAGATAACATTGCA
AAGGTGGAGTCTATGGTTTAGTTATCTTGATCATTGTGATAATATCCTGGCGGAGGCTTT
AACCCAAATAACTTGCACAGTTGATTTAGCACAGATCCTGAGGGAATATTCATGGGCACA
TATTTTAGAGGGGAGACCTCTTATTGGAGCCACACTCCCATGTATGATTGAGCAATTCAA
AGTGGTTTGGCTGAAACCCTACGAACAATGTCCGCAGTGTTCAAATGCCAAGCAACCTGG
TGGGAAACCATTCGTGTCAGTAGCAGTCAAGAAACATATTGTTAGTGCATGGCCAAATGC
ATCCCGAATAAGCTGGACTATCGGGGATGGAATCCCATACATTGGATCAAGGACAGAAGA
TAAGATAGGGCAACCTGCTATTAAACCAAAATGTCCTTCCGCAGCCTTAAGAGAGGCCAT
TGAATTGGCGTCCCGTTTAACATGGGTAACTCAAGGCAGTTCGAACAGTGACTTGCTAAT
AAAACCATTTTTGGAAGCACGAGTAAATTTAAGTGTTCAAGAAATACTTCAAATGACCCC
TTCACATTACTCGGGAAATATTGTTCATAGGTACAACGATCAATACAGTCCTCATTCTTT
CATGGCCAATCGTATGAGTAACTCAGCAACGCGATTGATTGTTTCTACAAACACTTTAGG
TGAGTTTTCAGGAGGTGGCCAATCGGCACGCGACAGCAATATTATTTTCCAGAATGTTAT
AAATTATGCAGTTGCACTGTTCGATATTAAATTTAGAAACACTGAGGCTACAGATATCCA
GTATAATCGTGCTCACCTTCATCTAACTAAGTGTTGCACCCGGGAGGTACCAGCTCAGTA
CTTAACATACACATCTACATTGGATTTAGATTTAACAAGATACCGAGAAAATGAATTGAT
TTATGACAATAATCCTCTAAAAGGAGGACTCAATTGCAATATCTCATTTGATAACCCATT
TTTCCAAGGCAAACAGCTGAACATTATAGAAGATGACCTTATTCGACTGCCTCACTTATC
TGGATGGGAGCTAGCTAAGACCATCATGCAATCAATTATTTCAGATAGCAATAATTCGTC
TACAGACCCAATTAGCAGTGGAGAAACAAGATCATTCACTACCCATTTCTTAACTTATCC
CAAAATAGGACTTCTGTACAGTTTTGGGGCCTTTGTAAGTTATTATCTTGGCAATACAAT
TCTTCGGACTAAGAAATTAACACTTGACAATTTTTTATATTACTTAACTACCCAAATTCA
TAATCTACCACATCGCTCATTGCGAATACTTAAGCCAACATTCAAACATGCAAGCGTTAT
GTCACGATTAATGAGTATTGATCCCCATTTTTCTATTTACATAGGCGGTGCTGCAGGTGA
CAGAGGACTCTCAGATGCGGCCAGGTTATTTTTGAGAACGTCCATTTCATCTTTTCTTAC
ATTTGTAAAGGAATGGATAATTAATCGCGGAACAATTGTCCCTTTATGGATAGTATATCC
ATTAGAGGGTCAAAATCCAACACCTGTTAATAATTTCCTCCATCAGATCGTAGAACTGCT
GGTGCATGATTCATCAAGACACCAGGCTTTTAAAACTACCATAAATGATCATGTACATCC
TCACGACAATCTTGTTTACACATGTAAGAGTACAGCCAGCAATTTCTTCCATGCGTCATT
GGCGTACTGGAGGAGCAGGCACAGAAACAGCAACCGAAAAGACTTGACAAGAAACTCTTC
AACTGGATCAAGCACAAACAACAGTGATGGTCATATTAAGAGAAGTCAAGAACAAACCAC
CAGAGATCCACATGATGGCACTGAACGGAGTCTAGTCCTGCAAATGAGCCATGAAATAAA
AAGAACGACAATTCCACAAGAGAACACGCACCAGGGTCCGTCGTTCCAGTCATTTCTAAG
TGACTCTGCTTGCGGTACAGCAAACCCAAAACTAAATTTCGATAGATCGAGACACAATGT
GAAATCTCAGGATCATAACTCAGCATCCAAGAGGGAAGGTCATCAAATAATCTCACATCG
TCTAGTCCTACCTTTCTTTACATTATCTCAAGGGACACGCCAATTAACGTCATCCAATGA
GTCACAAACCCAAGATGAGATATCAAAGTACTTACGGCAATTGAGATCCGTCATTGATAC
CACAGTTTATTGTAGGTTTACCGGTATAGTCTCGTCCATGCATTACAAACTTGATGAGGT
CCTTTGGGAAATAGAGAATTTTAAGTCGGCTGTGACGCTGGCAGAGGGAGAAGGTGCTGG
TGCCTTACTATTGATTCAGAAATACCAAGTTAAGACCTTATTCTTCAACACGCTAGCTAC
TGAGTCCAGTATAGAGTCAGAAATAGTATCAGGAATGACTACTCCTAGGATGCTTCTACC
TGTTATGTCAAAATTCCATAATGACCAAATTGAGATTATTCTTAACAACTCAGCAAGCCA
AATAACAGACATAACAAATCCTACTTGGTTTAAAGACCAAAGAGCAAGGCTACCTAGGCA
AGTCGAGGTTATAACCATGGATGCAGAGACGACAGAGAATATAAACAGATCGAAATTGTA
CGAAGCTGTACATAAATTGATCTTACACCATGTTGATCCCAGCGTATTGAAAGCAGTGGT
CCTTAAAGTCTTTCTAAGTGATACCGAGGGTATGTTATGGCTAAATGATAATCTAGCCCC
GTTTTTTGCCACTGGGTATTTAATTAAGCCAATAACGTCAAGTGCCAGGTCTAGTGAGTG
GTATCTTTGTCTGACGAACTTCTTATCAACTACACGTAAGATGCCACACCAAAACCATCT
CAGTTGTAAGCAGGTAATACTTACGGCATTGCAACTGCAAATTCAACGGAGCCCATACTG
GCTAAGTCATTTAACTCAGTATGCTGACTGCGATTTACATTTAAGCTATATCCGCCTTGG
TTTTCCATCATTAGAGAAAGTACTATACCACAGGTATAACCTTGTCGATTCAAAAAGAGG
TCCACTAGTCTCTGTCACTCAGCACTTAGCACATCTTAGGGCAGAGATTCGAGAATTGAC
CAATGATTATAATCAACAGCGACAAAGTCGGACTCAAACATATCACTTTATTCGTACTGC
AAAAGGACGAATCACAAAACTAGTCAATGATTATTTAAAATTCTTTCTTATTGTACAAGC
ATTAAAACATAATGGGACATGGCAAGCTGAGTTTAAGAAATTACCAGAGTTGATTAGTGT
GTGCAATAGGTTCTATCATATTAGAGATTGTAATTGTGAAGAACGTTTCTTAGTTCAAAC
CTTATATTTACATAGAATGCAGGATTCTGAAGTTAAGCTTATCGAAAGGCTGACAGGGCT
TCTGAGTTTATTTCCAGATGGTCTCTACAGGTTCGATTGAATAACCGTGCATAGTATTTT
GATACTTGTAAAGGTTGGTTATCAACATACAGATTATAAAAAACTCATAAATTGCTCTCA
TACATCATCTTGATCTGATTTCAATAAATAACTATTTAGATAACGAAAGGAGTCCTTACA
TTATACACTATATTTGGCCTCTCTCCCTGCGTGATAATCAAAAAATTCACAATACAGCAT
GTGTGACATATTACTGCTGCAATGAGTCTAACGCAACATAATAAACTCCGCACTCTTTAT
AATTAAGCTTTAACGATAGGTCTGGGCTCATATTGTTATTGATATAGTAATGTTGTATCA
ATATCTTGCCAGATGGAATAGTGCTTTGGTTGATAACACGACTTCTTAAAACAAAACTGA
TCTTTAAGATTAAGTTTTTTATAATTGTCATTGCTTTAATTTGTCGATTTAAAAATGGTG
ATAGCCTTAATCTTTGTGTAAAATAAGAGATTAGGTGTAATAACTTTAACATTTTTGTCT
AGTAAGCTACTATTCCATTCAGAATGATAAAATTAAAAGAAAAGACATGACTGTAAAATC
AGAAATACCTTCTTTACAATATAGCAGACTAGATAATAATCTTCGTGTTAATGATAATTA
AGGCATTGACCACGCTCATCAGAAGGCTCACTAGAATAAACGTTGCAAAAAGGATCCCTG
GAAAAATGGTCGCACACAAAAATTTAAAAATAAATCTATTTCTTCTTTTTTGgtgtcca
>Scaffold_from_SRR1613382.fastqsanger_guided_by_NC_002549.1
cggacacacaaaaagaaagaagaatttttaggatcttttgtgtgCGAATAACTATGAGGA
AGATTAATAATTTTCCTCTCATTGAAATTTATATCGGAATTTAAATTGAAATTGTTACTG
TAATCATACCTGGTTTGTTTCAGAGCCATATCACCAAGATAGAGAACAACCTAGGTCTCC
GGAGGGGGCAAGGGCATCAGTGTGCTCAGTTGAAAATCCCTTGTCAACATCTAGGCCTTA
TCACATCACAAGTTCCGCCTTAAACTCTGCAGGGTGATCCAACAACCTTAATAGCAACAT
TATTGTTAAAGGACAGCATTAGTTCACAGTCAAACAAGCAAGATTGAGAATTAACTTTGA
TTTTGAACCTGAACACCCAGAGGACTGGAGACTCAACAACCCTAAAGCCTGGGGTAAAAC
ATTAGAAATAGTTTAAAGACAAATTGCTCGGAATCACAAAATTCCGAGTATGGATTCTCG
TCCTCAGAAAGTCTGGATGACGCCGAGTCTCACTGAATCTGACATGGATTACCACAAGAT
CTTGACAGCAGGTCTGTCCGTTCAACAGGGGATTGTTCGGCAAAGAGTCATCCCAGTGTA
TCAAGTAAACAATCTTGAGGAAATTTGCCAACTTATCATACAGGCCTTTGAAGCTGGTGT
TGATTTTCAAGAGAGTGCGGACAGTTTCCTTCTCATGCTTTGTCTTCATCATGCGTACCA
AGGAGATTACAAACTTTTCTTGGAAAGTGGCGCAGTCAAGTATTTGGAAGGGCACGGGTT
CCGTTTTGAAGTCAAGAAGTGTGATGGAGTGAAGCGCCTTGAGGAATTGCTGCCAGCAGT
ATCTAGTGGGAGAAACATTAAGAGAACACTTGCTGCCATGCCGGAAGAGGAGACGACTGA
AGCTAATGCCGGTCAGTTCCTCTCCTTTGCAAGTCTATTCCTTCCGAAATTGGTAGTAGG
AGAAAAGGCTTGCCTTGAGAAGGTTCAAAGGCAAATTCAAGTACATGCAGAGCAAGGACT
GATACAATATCCAACAGCTTGGCAATCAGTAGGACACATGATGGTGATTTTCCGTTTGAT
GCGAACAAATTTTTTGATCAAATTTCTTCTAATACACCAAGGGATGCACATGGTTGCCGG
ACATGATGCCAACGATGCTGTGATTTCAAATTCAGTGGCTCAAGCTCGTTTTTCAGGTCT
ATTGATTGTCAAAACAGTACTTGATCATATCCTACAAAAGACAGAACGAGGAGTTCGTCT
CCATCCTCTTGCAAGGACCGCCAAGGTAAAAAATGAGGTGAACTCCTTCAAGGCTGCACT
CAGCTCCCTGGCCAAGCATGGAGAGTATGCTCCTTTCGCCCGACTTTTGAACCTTTCTGG
AGTAAATAATCTTGAGCATGGTCTTTTCCCTCAACTGTCGGCAATTGCACTCGGAGTCGC
CACAGCCCACGGGAGCACCCTCGCAGGAGTAAATGTTGGAGAACAGTATCAACAGCTCAG
AGAGGCAGCCACTGAGGCTGAGAAGCAACTCCAACAATATGCGGAGTCTCGTGAACTTGA
CCATCTTGGACTTGATGATCAGGAAAAGAAAATTCTTATGAACTTCCATCAGAAAAAGAA
CGAAATCAGCTTCCAGCAAACAAACGCGATGGTAACTCTAAGAAAAGAGCGCCTGGCCAA
GCTGACAGAAGCTATCACTGCTGCATCACTGCCCAAAACAAGTGGACATTACGATGATGA
TGACGACATTCCCTTTCCAGGACCCATCAATGATGACGACAATCCTGGCCATCAAGATGA
TGATCCGACTGACTCACAGGATACGACCATTCCCGATGTGGTAGTTGACCCCGATGATGG
AGGCTACGGCGAATACCAAAGTTACTCGGAAAACGGCATGAGTGCACCAGATGACTTGGT
CCTATTCGATCTAGACGAGGACGACGAGGACACCAAGCCAGTGCCTAACAGATCGACCAA
GGGTGGACAACAGAAAAACAGTCAAAAGGGCCAGCATACAGAGGGCAGACAGACACAATC
CACGCCAACTCAAAACGTCACAGGCCCTCGCAGAACAATCCACCATGCCAGTGCTCCACT
CACGGACAATGACAGAAGAAACGAACCCTCCGGCTCAACCAGCCCTCGCATGCTGACCCC
AATCAACGAAGAGGCAGACCCACTGGACGATGCCGACGACGAGACGTCTAGCCTTCCGCC
CTTAGAGTCAGATGATGAAGAACAGGACAGGGACGGAACTTCTAACCGCACACCCACTGT
CGCCCCACCGGCTCCCGTATACAGAGATCACTCCGAAAAGAAAGAACTCCCGCAAGATGA
ACAACAAGATCAGGACCACATTCAAGAGGCCAGGAACCAAGACAGTGACAACACCCAGCC
AGAACATTCTTTTGAGGAGATGTATCGCCACATTCTAAGATCACAGGGGCCATTTGATGC
CGTTTTGTATTATCATATGATGAAGGATGAGCCTGTAGTTTTCAGTACCAGTGATGGTAA
AGAGTACACGTATCCGGACTCCCTTGAAGAGGAATATCCACCATGGCTCACTGAAAAAGA
GGCCATGAATGATGAGAATAGATTTGTTACACTGGATGGTCAACAATTTTATTGGCCAGT
AATGAATCACAGGAATAAATTCATGGCAATCCTGCAACATCATCAGTGAATGAGCATGTA
ATAATGGGATGATTTAATCGACAAATAGCTAACATTAAATAGTCAAGGAACGCAAACAGG
AAGAATTTTTGATGTCTAAGGTGTGAATTATTATCACAATAAAAGTGATTCTTAGTTTTG
AATTTAAAGCTAGCTTATTATTACTAGCCGTTTTTCAAAGTTCAATTTGAGTCTTAATGC
AAATAAGCGTTAAGCCACAGTTATAGCCATAATGGTAACTCAATATCTTAGCCAGCGATT
TATCTAAATTAAATTACATTATGCTTTTATAACTTACCTACTAGCCTGCCCAACATTTAC
ACGATCGTTTTATAATTAAGAAAAAACTAATGATGAAGATTAAAACCTTCATCATCCTTA
CGTCAATTGAATTCTCTAGCACTAGAAGCTTATTGTCTTCAATGTAAAAGAAAAGCTGGC
CTAACAAGATGACAACTAGAACAAAGGGCAGGGGCCATACTGTGGCCACGACTCAAAACG
ACAGAATGCCAGGCCCTGAGCTTTCGGGCTGGATCTCTGAGCAGCTAATGACCGGAAGGA
TTCCTGTAAACGACATCTTCTGTGATATTGAGAACAATCCAGGATTATGCTACGCATCCC
AAATGCAACAAACGAAGCCAAACCCGAAGATGCGCAACAGTCAAACCCAAACGGACCCAA
TTTGCAATCATAGTTTTGAGGAGGTAGTACAAACATTGGCTTCATTGGCTACTGTTGTGC
AACAACAAACCATCGCATCAGAATCATTAGAACAACGCATTACGAGTCTTGAGAATGGTC
TAAAGCCAGTTTATGATATGGCAAAAACAATCTCCTCATTGAACAGGGTTTGTGCTGAGA
TGGTTGCAAAATATGATCTTCTGGTGATGACAACCGGTCGGGCAACAGCAACCGCTGCGG
CAACTGAGGCTTATTGGGCTGAACATGGTCAACCACCACCTGGACCATCACTTTATGAAG
AAAGTGCGATTCGGGGTAAGATTGAATCTAGAGATGAGACTGTCCCTCAAAGTGTTAGGG
AGGCATTCAACAATCTAGACAGTACCACTTCACTAACTGAGGAAAATTTTGGGAAACCTG
ACATTTCGGCAAAGGATTTGAGAAACATTATGTATGATCACTTGCCTGGTTTTGGAACTG
CTTTCCACCAATTAGTACAAGTGATTTGTAAATTGGGAAAAGATAGCAATTCATTGGACA
TTATTCATGCTGAGTTCCAGGCCAGCCTGGCTGAAGGAGACTCCCCTCAATGTGCCCTAA
TTCAAATTACAAAAAGAGTTCCAATCTTCCAAGATGCTGCTCCACCTGTCATCCACATCC
GCTCTCGAGGTGACATTCCCCGAGCTTGCCAGAAGAGCTTGCGTCCAGTCCCACCATCAC
CCAAGATTGATCGAGGTTGGGTATGTGTTTTTCAGCTTCAAGATGGTAAAACACTTGGAC
TCAAAATTTGAGCCAATCTCTTTTCCCTCCGAAAGAGGCAACTAATAGCAGAGGCTTCAA
CTGCTGAACTATAGGGTATGTTACATTAATGATACACTTGTGAGTATCAGCCCTAGATAA
TATAAGTCAATTAAACAACCAAGATAAAATTGTTCATATCCCGCTAGCAGCTTTAAAGAT
AAATGTAATAGGAGCTATACCTCTGACAGTATTATAATTAATTGTTATTAAGTAACCCAA
ACCAAAAATGATGAAGATTAAGAAAAACCTACCTCGACTGAGAGAGTGTTTTTTCATTAA
CCTTCATCTTGTAAACGTTGAGCAAAATTGTTAAAAATATGAGGCGGGTTATATTGCCTA
CTGCTCCTCCTGAATATATGGAGGCCATATACCCTGCCAGGTCAAATTCAACAATTGCTA
GGGGTGGCAACAGCAATACAGGCTTCCTGACACCGGAGTCAGTCAATGGAGACACTCCAT
CGAATCCACTCAGGCCAATTGCTGATGACACCATCGACCATGCCAGCCACACACCAGGCA
GTGTGTCATCAGCATTCATCCTCGAAGCTATGGTGAATGTCATATCGGGCCCCAAAGTGC
TAATGAAGCAAATTCCAATTTGGCTTCCTCTAGGTGTCGCTGATCAAAAGACCTACAGCT
TTGACTCAACTACGGCCGCCATCATGCTTGCTTCATATACTATCACCCATTTCGGCAAGG
CAACCAATCCGCTTGTCAGAGTCAATCGGCTGGGTCCTGGAATCCCGGATCACCCCCTCA
GGCTCCTGCGAATTGGAAACCAGGCTTTCCTCCAGGAGTTCGTTCTTCCACCAGTCCAAC
TACCCCAGTATTTCACCTTTGATTTGACAGCACTCAAACTGATCACTCAACCACTGCCTG
CTGCAACATGGACCGATGACACTCCAACTGGATCAAATGGAGCGTTGCGTCCAGGAATTT
CATTTCATCCAAAACTTCGCCCCATTCTTTTACCCAACAAAAGTGGGAAGAAGGGGAACA
GTGCCGATCTAACATCTCCGGAGAAAATCCAAGCAATAATGACTTCACTCCAGGACTTTA
AGATCGTTCCAATTGATCCAACCAAAAATATCATGGGTATCGAAGTGCCAGAAACTCTGG
TCCACAAGCTGACCGGTAAGAAGGTGACTTCCAAAAATGGACAACCAATCATCCCTGTTC
TTTTGCCAAAGTACATTGGGTTGGACCCGGTGGCTCCAGGAGACCTCACCATGGTAATCA
CACAGGATTGTGACACGTGTCATTCTCCTGCAAGTCTTCCAGCTGTGGTTGAGAAGTAAT
TGCAATAATTGACTCAGATCCAGTTTTACAGAATCTTCTCAGGGATAGTGATAACATCTT
TTTAATAATCCGTCTACTAGAAGAGATACTTCTAATTGATCAATATACTAAAGGTGCTTT
ACACCATTGTCTCTTTTCTCTCCTAAATGTAGAGCTTAACAAAAGACTCATAATATACCT
GTTTTTAAAAGATTGATTGATGAAAGATCATGACTAATAACATTACAAACAATCCTACTA
TAATCAATACGGTGATTCAAATGTCAATCTTTCTCATTGCACATACTCTTTGTCCTTATC
CTCAAATTGCCTACATGCTTACATCTGAGGACAGCCAGTGTGACTTGGATTGGAGATGTG
GAGGAAAAATCGGGGCCCATTTCTAAGTTGTTCACAATCTAAGTACAGACATTGCTCTTC
TAATTAAGAAAAAATCGGCGATGAAGATTAAGCCGACAGTGAGCGTAATCTTCATCTCTC
TTAGATTATTTGTCTTCCAGAGTAGGGGTCATCAGGTCCTTTTCAATTGGATAACCAAAA
TAAGCTTCACTAGAAGGATATTGTGAGGCGACAACACAATGGGTGTTACAGGAATATTGC
AGTTACCTCGTGATCGATTCAAGAGGACATCATTCTTTCTTTGGGTAATTATCCTTTTCC
AAAGAACATTTTCCATCCCGCTTGGAGTTATCCACAATAGTACATTACAGGTTAGTGATG
TCGACAAACTAGTTTGTCGTGACAAACTGTCATCCACAAATCAATTGAGATCAGTTGGAC
TGAATCTCGAGGGGAATGGAGTGGCAACTGACGTGCCATCTGTGACTAAAAGATGGGGCT
TCAGGTCCGGTGTCCCACCAAAGGTGGTCAATTATGAAGCTGGTGAATGGGCTGAAAACT
GCTACAATCTTGAAATCAAAAAACCTGACGGGAGTGAGTGTCTACCAGCAGCGCCAGACG
GGATTCGGGGCTTCCCCCGGTGCCGGTATGTGCACAAAGTATCAGGAACGGGACCATGTG
CCGGAGACTTTGCCTTCCACAAAGAGGGTGCTTTCTTCCTGTATGATCGACTTGCTTCCA
CAGTTATCTACCGAGGAACGACTTTCGCTGAAGGTGTCGTTGCATTTCTGATACTGCCCC
AAGCTAAGAAGGACTTCTTCAGCTCACACCCCTTGAGAGAGCCGGTCAATGCAACGGAGG
ACCCGTCGAGTGGCTATTATTCTACCACAATTAGATATCAGGCTACCGGTTTTGGAACTA
ATGAGACAGAGTACTTGTTCGAGGTTGACAATTTGACCTACGTCCAACTTGAATCAAGAT
TCACACCACAGTTTCTGCTCCAGCTGAATGAGACAATATATGCAAGTGGGAAGAGGAGCA
ACACCACGGGAAAACTAATTTGGAAGGTCAACCCCGAAATTGATACAACAATCGGGGAGT
GGGCCTTCTGGGAAACTAAAAAAACCTCACTAGAAAAATTCGCAGTGAAGAGTTGTCTTT
CACAGCTGTATCAAACGGACCCAAAAACATCAGTGGTCAGAGTCCGGCGCGAACTTCTTC
CGACCCAGAGACCAACACAACAAATGAAGACCACAAAATCATGGCTTCAGAAAATTCCTC
TGCAATGGTTCAAGTGCACAGTCAAGGAAGGAAAGCTGCAGTGTCGCATCTGACAACCCT
TGCCACAATCTCCACGAGTCCTCAACCTCCCACAACCAAAACAGGTCCGGACAACAGCAC
CCATAATACACCCGTGTATAAACTTGACATCTCTGAGGcaacTCAAGTTGGACAACATCA
CCGTAGAGCAGACAACGACAGCACAGCCTCCGACACTCCCCCCGCCACGACCGCAGCCGG
ACCCTTAAAAGCAGAGAACACCAACACGAGTAAGAGCGCTGACTCCCTGGACCTCGCCAC
CACGACAAGCCCCCAAAACTACAGCGAGACTGCTGGCAACAACAACACTCATCACCAAGA
TACCGGAGAAGAGAGTGCCAGCAGCGGGAAGCTAGGCTTAATTACCAATACTATTGCTGG
AGTAGCAGGACTGATCACAGGCGGGAGAAGGACTCGAAGAGAAGTAATTGTCAATGCTCA
ACCCAAATGCAACCCCAATTTACATTACTGGACTACTCAGGATGAAGGTGCTGCAATCGG
ATTGGCCTGGATACCATATTTCGGGCCAGCAGCCGAAGGAATTTACACAGAGGGGCTAAT
GCACAACCAAGATGGTTTAATCTGTGGGTTGAGGCAGCTGGCCAACGAAACGACTCAAGC
TCTCCAACTGTTCCTGAGAGCCACAACTGAGCTGCGAACCTTTTCAATCCTCAACCGTAA
GGCAATTGACTTCCTGCTGCAGCGATGGGGTGGCACATGCCACATTTTGGGACCGGACTG
CTGTATCGAACCACATGATTGGACCAAGAACATAACAGACAAAATTGATCAGATTATTCA
TGATTTTGTTGATAAAACCCTTCCGGACCAGGGGGACAATGACAATTGGTGGACAGGATG
GAGACAATGGATACCGGCAGGTATTGGAGTTACAGGTGTTATAATTGCAGTTATCGCTTT
ATTCTGTATATGCAAATTTGTCTTTTAGTCTTTCTTCAGATTGTTTCACGGCAAAACTCA
ACCTCAAATCAATGAAACTAGGATTTAATTATATGAATCACTTGAATCTAAGATTACTTG
ACAAATGATAACATAATACACTGGAGCTTCAAACATAGCCAATGTGATTCTAACTCCTTT
AAACTCACAGTTAATCATAAACAAGGTTTGACATCAATCTAGCTATATCTTTAAGAATGA
TAAACTTGATGAAGATTAAGAAAAAGGTAATCTTTCGATTATCTTTAGTCTTCATCCTTG
ATTCTACAATCATGACAGTTGTCTTTAATGAAAAAGGAAAAAAGCCTTTTTATTAAGTTG
TAATAATCAGATCTGCAAACCGGTAGAATTTAGTTGTAACCTAACACACACAAAGCATTG
GTAAAAAAGTCAATAGAAATTTAAACAGTGAGTGCAGACAACTCTTAAATGGAAGCTTCA
TATGAGAGAGGACGCCCCCGAGCTGCCAGACAGCATTCAAGGGATGGACACGACCACCAT
GTTCGAGCACGATCATCATCCAGAGAGAATTATCGAGGTGAGTACCGTCAATCAAGGAGC
GCCTCACAAGTGCGCGTTCCTACTGTATTTCATAAGAAGAGAGTTGAACCATTAACAGTT
CCTCCAGCACCTAAAGACATATGTCCGACCTTGAAAAAAGGATTTTTGTGTGACAGTAGT
TTTTGCAAAAAAGACCACCAGTTAGAAAGTTTAACTGATAGGGAATTACTCCTACTAATC
GCCCGTAAGACTTGTGGATCAGTAGAACAACAATTAAATATAACTGCACCCAAGGACTCG
CGCTTAGCAAATCCAACGGCTGATGATTTCCAGCAAGAGGAAGGTCCCAAAATTACCTTG
TTGACACTGATCAAGACGGCAGAACACTGGGCGAGACAAGACATCCGAACCATAGAGGAT
TCCAAATTAAGGGCATTGTTAACTCTATGTGCTGTGATGACGAGGAAATTCTCAAAATCC
CAGCTGAGTCTTTTGTGTGAGACACACCTAAGGCGCGAAGGGCTTGGGCAAGATCAGGCA
GAACCCGTTCTCGAAGTATATCAACGATTACACAGTGATAAAGGAGGCAGTTTTGAAGCT
GCACTATGGCAACAATGGGACCGACAATCCCTAATTATGTTTATCACTGCATTCTTGAAT
ATCGCTCTCCAGTTACCGTGTGAAAGTTCTGCTGTCGTTGTTTCAGGGTTAAGAACATTG
GTTCCTCAATCAGATAATGAGGAAGCTTCAACCAACCCGGGGACATGCTCATGGTCTGAT
GAGGGTACCCCTTAATAAGGCTGACTAAAACACTATATAACCTTCTACTTGATCACAATA
CTCCGTATACCTATCATCATATATTTAATCAAGACGATATCCTTTAAAACTTATTCAGTA
CTATAATCACTCTCATTTCAAATTGATAAGATATGCATAATTGCCTTAATATATAAAGAG
GTATGATATAACCCAAACATTGACCAAAGAAAATCATAATCTCGTATCGCTCGCAATATA
ACCTGCCAAGCATACCTCTTGCACAAAGTGATTCTTGTACACAAATAATGTTTGACTCTA
CAGGAGGTAGCAACGATCCATCTCATCAAAAAATAAGTATTTTATGATTTACTAATGATC
TCTTAAAATATTAAGAAAAACTGACGGAACATAAATTCTTTCTGCTTCAAGTTGTGGAGG
AGGTCTATGGTATTCGCTATTGTTATATTACAATCAATAACAAGCTTGTAAAAATATTGT
TCTTGTTTCAGGAGGTATATTGTGACCGGAAAAGCTAAACTAATGATGAAGATTAATGCG
GAGGTCTGATGAGAATAAACCTTATTATTCAGATTAGGCCCCAAGAGGCATTCTTCATCT
CCTTTTAGCAAAATACTATTTCAGGATAGTCCAGCTAGTGACACGTCTTTTAGCTGTATA
CCAGTTGCCCCTGAGATACGCCACAAAAGTGTCTCTGAGCTAAAGTGGTCTGTACACATC
TCATACATTGTATTAGGGGCAATAATATCTAATTGAACTTAGCCATTTAAAATTTAGTGC
ATAAATCTGGGCTAACTCCACCAGGTCAACTCCATTGGCTGAAAAGAAGCCCACCTACAA
CGAACATTACTTTGAGCGCCCTCACAATTAAAAAATAAGAGCGTCGTTCCAACAATCGAG
CGCAAGGTTACAAGGTTGAACTGAGAGTGTCTAGACAACAAAATATCGATACTCCAGACA
CCAAGCAAGACCTGAGAAAAAACCATGGCCAAAGCTACGGGACGATACAATCTAATATCG
CCCAAAAAGGACCTGGAGAAAGGGGTTGTCTTAAGCGACCTCTGTAACTTCTTAGTTAGT
CAAACTATTCAAGGGTGGAAAGTTTATTGGGCTGGTATTGAGTTTGATGTGACTCACAAA
GGAATGGCCCTATTGCATAGACTGAAAACTAATGACTTTGCCCCTGCATGGTCAATGACA
AGGAACCTATTTCCCCATTTATTTCAAAATCCGAATTCCACTATTGAATCACCGCTGTGG
GCACTGAGAGTCATCCTTGCAGCAGGGATACAGGACCAGTTAATTGACCAGTCTTTGATT
GAACCCTTAGCAGGAGCCCTTGGTCTGATCTCTGATTGGCTGCTAACAACCAACACTAAC
CATTTCAACATGCGAACACAACGTGTCAAGGAACAATTGAGCCTAAAAATGCTGTCGTTG
ATTCGATCCAATATTCTCAAGTTTATTAACAAATTGGATGCTCTACATGTCGTGAACTAC
AATGGATTATTGAGCAGTATTGAAATTGGAACTCAAAATCATACAATCATCATAACTCGA
ACTAACATGGGTTTTCTGGTGGAGCTCCAAGAACCCGACAAATCGGCAATGAACCGCAAG
AAGCCTGGGCCGGCGAAATTTTCCCTCCTTCATGAGTCCACACTGAAAGCATTTACACAA
GGGTCCTCGACACGAATGCAAAGTTTAATTCTTGAATTCAATAGCTCTCTTGCTATCTAA
CTAAGATGGAATACTTCATATTGGGCTAACTCATATATGCTGACTCAATAGTTAACTTGA
CATCTCTGCCTTCATAATCAGATATATAAGCATAATAAATAAATACTCATATTTCTTGAT
AATTTGTTTAACCACAGATAAATCCTCACTGTAAGCCAGCTTCCAAGTTGACACCCTTAC
AAAAACCAGGACTCAGAATCCCTCAAATAAGAGATTCCAAGACAACATCATAGAATTGCT
TTATTATATTAATAAGCATTTTATCACTAGAAATCCAATATACGAAATGGTTAATTGTAA
CTAAACCCGCAGGTCATGTGTGTTAGGTTTCACAAATTATATATATTACTAACTCCATAC
TCGTAACTAACATTAGATAAGTAGGTTAAGAAAAAAGCTTGAGGAAGATTAAGAAAAACT
GCTTATTGGGTCTTTCCGTGTTTTAGATGAAGCAGTTGACATTCTTCCTCTTGATATTAA
ATGGCTACACAACATACCCAATACCCAGACGCCAGGTTATCATCACCAATTGTATTGGAC
CAATGTGACCTTGTCACTAGAGCTTGCGGGTTGTATTCATCATACTCCCTTAATCCGCAA
CTACGCAACTGTAAACTCCCGAAACATATATACCGTTTAAAATATGATGTAACTGTTACC
AAGTTCTTAAGTGATGTACCAGTGGCGACATTGCCCATAGATTTCATAGTCCCAATTCTT
CTCAAGGCACTATCAGGCAATGGGTTCTGTCCTGTTGAGCCGCGGTGCCAACAGTTCTTA
GATGAAATTATTAAGTACACAATGCAAGATGCTCTCTTCCTGAAATATTATCTCAAAAAT
GTGGGTGCTCAAGAAGACTGTGTTGATGACCACTTTCAAGAAAAAATCTTATCTTCAATT
CAGGGCAATGAATTTTTACATCAAATGTTTTTCTGGTATGACCTGGCTATTTTAACTCGA
AGGGGTAGATTAAATCGAGGAAACTCTAGATCAACGTGGTTTGTTCATGATGATTTAATA
GACATCTTAGGCTATGGGGACTATGTTTTTTGGAAGATCCCAATTTCACTGTTACCACTG
AACACACAAGGAATCCCCCATGCTGCTATGGATTGGTATCAGACATCAGTATTCAAAGAA
GCGGTTCAAGGGCATACACACATTGTTTCTGTTTCTACTGCCGATGTCTTGATAATGTGC
AAAGATTTAATTACATGTCGATTCAACACAACTCTAATCTCAAAAATAGCAGAGGTTGAG
GACCCAGTTTGCTCTGATTATCCCAATTTTAAGATTGTGTCTATGCTTTACCAGAGCGGA
GATTACTTACTCTCCATATTAGGGTCTGATGGGTATAAAATCATTAAGTTTCTCGAACCA
TTGTGCTTGGCTAAAATTCAATTGTGCTCAAAGTACACCGAGAGGAAGGGCCGATTCTTA
ACACAAATGCATTTAGCTGTAAATCACACCCTGGAAGAAATTACAGAAATACGTGCACTA
AAGCCTTCACAGGCTCACAAGATCCGTGAATTCCATAGAACATTGATAAGGCTGGAGATG
ACGCCACAACAACTTTGTGAGCTATTTTCCATACAAAAACACTGGGGGCATCCTGTGCTA
CATAGTGAAACAGCAATCCAAAAAGTTAAAAAACATGCTACGGTGCTAAAAGCATTACGC
CCTATCGTGATTTTCGAGACATATTGTGTTTTTAAATATAGCATTGCAAAACATTATTTT
GATAGTCAAGGATCTTGGTACAGTGTTACCTCAGATAGAAATCTAACACCAGGTCTTAAT
TCTTATATCAAAAGAAATCAATTCCCTCCGTTGCCAATGATTAAAGAACTGCTATGGGAA
TTTTACCACCTTGACCATCCTCCACTTTTCTCAACCAAAATTATTAGTGACTTAAGTATT
TTTATAAAAGACAGAGCTACTGCAGTAGAAAGGACATGCTGGGATGCAGTATTCGAGCCT
AATGTTCTGGGATATAATCCACCTCACAAATTCAGTACCAAACGTGTACCGGAACAATTT
TTAGAGCAAGAAAACTTTTCTATTGAGAATGTTCTTTCCTACGCGCAAAAACTCGAGTAT
CTACTACCACAATATCGGAATTTTTCTTTCTCATTGAAAGAGAAAGAGTTGAATGTAGGT
AGAACTTTCGGAAAATTGCCTTATCCGACTCGCAATGTTCAAACACTTTGTGAAGCTCTG
TTAGCTGATGGTCTTGCTAAAGCATTTCCTAGCAATATGATGGTAGTTACGGAACGTGAA
CAAAAAGAAAGCTTATTGCATCAAGCATCATGGCACCACACAAGTGATGATTTCGGTGAG
CATGCCACAGTTAGAGGGAGTAGCTTTGTAACTGATTTAGAGAAATACAATCTTGCATTT
AGGTATGAGTTTACAGCACCTTTTATAGAATATTGCAACCGTTGCTATGGTGTTAAGAAT
GTTTTTAATTGGATGCATTATACAATCCCACAGTGTTATATGCATGTCAGTGATTATTAT
AATCCACCGCATAACCTCACACTGGAAAATCGAAACAACCCCCCTGAAGGGCCTAGTTCA
TACAGGGGTCATATGGGAGGGATTGAAGGACTGCAACAAAAACTCTGGACAAGTATTTCA
TGTGCTCAAATTTCTTTAGTTGAAATTAAGACTGGTTTTAAGTTGCGCTCAGCTGTGATG
GGTGACAATCAGTGCATTACCGTTTTATCAGTCTTCCCCTTAGAGACTGATGCAGGCGAG
CAGGAACAGAGCGCCGAGGACAATGCAGCGAGGGTGGCCGCCAGCCTAGCAAAAGTTACA
AGTGCCTGTGGAATCTTTTTAAAACCTGATGAAACATTTGTACATTCAGGTTTTATCTAT
TTTGGAAAAAAACAATATTTGAATGGGGTCCAATTGCCTCAGTCCCTTAAAACGGCTACA
AGAATGGCACCATTGTCTGATGCAATTTTTGATGATCTTCAAGGGACCCTGGCTAGTATA
GGTACTGCTTTTGAGCGATCCATCTCTGAGACACGACATATCTTTCCTTGCAGAATAACC
GCAGCTTTCCATACGTTCTTTTCGGTGAGAATCTTGCAATATCATCACCTCGGATTTAAT
AAAGGTTTTGACCTTGGACAGTTAACACTCGGCAAACCTCTGGATTTCGGAACAATATCA
TTGGCACTAGCGGTACCGCAGGTGCTTGGAGGGTTATCCTTCTTGAATCCTGAGAAATGT
TTCTACCGGAATCTAGGAGATCCAGTTACCTCAGGTTTATTCCAGTTAAAAACTTATCTC
CGAATGATTGAGATGGATGATTTATTCTTACCTTTAATTGCGAAGAACCCTGGGAACTGC
ACTGCCATTGACTTTGTGCTAAATCCTAGCGGATTAAATGTTCCTGGGTCGCAAGACTTA
ACTTCATTTCTGCGCCAGATTGTACGTAGGACTATCACCCTAAGTGCGAAAAACAAACTT
ATTAATACCTTATTTCATGCATCAGCTGACTTCGAAGACGAAATGGTTTGTAAGTGGCTC
TTATCATCAACTCCTGTTATGAGTCGTTTCGCAGCCGATATATTTTCACGCACGCCGAGC
GGGAAGCGATTGCAAATTCTAGGATACTTGGAAGGAACACGCACATTATTAGCCTCTAAG
ATCATCAACAATAATACAGAGACGCCGGTTTTGGACAGACTGAGGAAGATAACATTGCAA
AGGTGGAGTCTATGGTTTAGTTATCTTGATCATTGTGATAATATCCTGGCGGAGGCTTTA
ACCCAAATAACTTGCACAGTTGATTTAGCACAGATCCTGAGGGAATATTCATGGGCACAT
ATTTTAGAGGGGAGACCTCTTATTGGAGCCACACTCCCATGTATGATTGAGCAATTCAAA
GTGGTTTGGCTGAAACCCTACGAACAATGTCCGCAGTGTTCAAATGCCAAGCAACCTGGT
GGGAAACCATTCGTGTCAGTAGCAGTCAAGAAACATATTGTTAGTGCATGGCCAAATGCA
TCCCGAATAAGCTGGACTATCGGGGATGGAATCCCATACATTGGATCAAGGACAGAAGAT
AAGATAGGGCAACCTGCTATTAAACCAAAATGTCCTTCCGCAGCCTTAAGAGAGGCCATT
GAATTGGCGTCCCGTTTAACATGGGTAACTCAAGGCAGTTCGAACAGTGACTTGCTAATA
AAACCATTTTTGGAAGCACGAGTAAATTTAAGTGTTCAAGAAATACTTCAAATGACCCCT
TCACATTACTCGGGAAATATTGTTCATAGGTACAACGATCAATACAGTCCTCATTCTTTC
ATGGCCAATCGTATGAGTAACTCAGCAACGCGATTGATTGTTTCTACAAACACTTTAGGT
GAGTTTTCAGGAGGTGGCCAATCGGCACGCGACAGCAATATTATTTTCCAGAATGTTATA
AATTATGCAGTTGCACTGTTCGATATTAAATTTAGAAACACTGAGGCTACAGATATCCAG
TATAATCGTGCTCACCTTCATCTAACTAAGTGTTGCACCCGGGAGGTACCAGCTCAGTAC
TTAACATACACATCTACATTGGATTTAGATTTAACAAGATACCGAGAAAATGAATTGATT
TATGACAATAATCCTCTAAAAGGAGGACTCAATTGCAATATCTCATTTGATAACCCATTT
TTCCAAGGCAAACAGCTGAACATTATAGAAGATGACCTTATTCGACTGCCTCACTTATCT
GGATGGGAGCTAGCTAAGACCATCATGCAATCAATTATTTCAGATAGCAATAATTCGTCT
ACAGACCCAATTAGCAGTGGAGAAACAAGATCATTCACTACCCATTTCTTAACTTATCCC
AAAATAGGACTTCTGTACAGTTTTGGGGCCTTTGTAAGTTATTATCTTGGCAATACAATT
CTTCGGACTAAGAAATTAACACTTGACAATTTTTTATATTACTTAACTACCCAAATTCAT
AATCTACCACATCGCTCATTGCGAATACTTAAGCCAACATTCAAACATGCAAGCGTTATG
TCACGATTAATGAGTATTGATCCCCATTTTTCTATTTACATAGGCGGTGCTGCAGGTGAC
AGAGGACTCTCAGATGCGGCCAGGTTATTTTTGAGAACGTCCATTTCATCTTTTCTTACA
TTTGTAAAGGAATGGATAATTAATCGCGGAACAATTGTCCCTTTATGGATAGTATATCCA
TTAGAGGGTCAAAATCCAACACCTGTTAATAATTTCCTCCATCAGATCGTAGAACTGCTG
GTGCATGATTCATCAAGACACCAGGCTTTTAAAACTACCATAAATGATCATGTACATCCT
CACGACAATCTTGTTTACACATGTAAGAGTACAGCCAGCAATTTCTTCCATGCGTCATTG
GCGTACTGGAGGAGCAGGCACAGAAACAGCAACCGAAAAGACTTGACAAGAAACTCTTCA
ACTGGATCAAGCACAAACAACAGTGATGGTCATATTAAGAGAAGTCAAGAACAAACCACC
AGAGATCCACATGATGGCACTGAACGGAGTCTAGTCCTGCAAATGAGCCATGAAATAAAA
AGAACGACAATTCCACAAGAGAACACGCACCAGGGTCCGTCGTTCCAGTCATTTCTAAGT
GACTCTGCTTGCGGTACAGCAAACCCAAAACTAAATTTCGATAGATCGAGACACAATGTG
AAATCTCAGGATCATAACTCAGCATCCAAGAGGGAAGGTCATCAAATAATCTCACATCGT
CTAGTCCTACCTTTCTTTACATTATCTCAAGGGACACGCCAATTAACGTCATCCAATGAG
TCACAAACCCAAGATGAGATATCAAAGTACTTACGGCAATTGAGATCCGTCATTGATACC
ACAGTTTATTGTAGGTTTACCGGTATAGTCTCGTCCATGCATTACAAACTTGATGAGGTC
CTTTGGGAAATAGAGAATTTTAAGTCGGCTGTGACGCTGGCAGAGGGAGAAGGTGCTGGT
GCCTTACTATTGATTCAGAAATACCAAGTTAAGACCTTATTCTTCAACACGCTAGCTACT
GAGTCCAGTATAGAGTCAGAAATAGTATCAGGAATGACTACTCCTAGGATGCTTCTACCT
GTTATGTCAAAATTCCATAATGACCAAATTGAGATTATTCTTAACAACTCAGCAAGCCAA
ATAACAGACATAACAAATCCTACTTGGTTTAAAGACCAAAGAGCAAGGCTACCTAGGCAA
GTCGAGGTTATAACCATGGATGCAGAGACGACAGAGAATATAAACAGATCGAAATTGTAC
GAAGCTGTACATAAATTGATCTTACACCATGTTGATCCCAGCGTATTGAAAGCAGTGGTC
CTTAAAGTCTTTCTAAGTGATACCGAGGGTATGTTATGGCTAAATGATAATCTAGCCCCG
TTTTTTGCCACTGGGTATTTAATTAAGCCAATAACGTCAAGTGCCAGGTCTAGTGAGTGG
TATCTTTGTCTGACGAACTTCTTATCAACTACACGTAAGATGCCACACCAAAACCATCTC
AGTTGTAAGCAGGTAATACTTACGGCATTGCAACTGCAAATTCAACGGAGCCCATACTGG
CTAAGTCATTTAACTCAGTATGCTGACTGCGATTTACATTTAAGCTATATCCGCCTTGGT
TTTCCATCATTAGAGAAAGTACTATACCACAGGTATAACCTTGTCGATTCAAAAAGAGGT
CCACTAGTCTCTGTCACTCAGCACTTAGCACATCTTAGGGCAGAGATTCGAGAATTGACC
AATGATTATAATCAACAGCGACAAAGTCGGACTCAAACATATCACTTTATTCGTACTGCA
AAAGGACGAATCACAAAACTAGTCAATGATTATTTAAAATTCTTTCTTATTGTACAAGCA
TTAAAACATAATGGGACATGGCAAGCTGAGTTTAAGAAATTACCAGAGTTGATTAGTGTG
TGCAATAGGTTCTATCATATTAGAGATTGTAATTGTGAAGAACGTTTCTTAGTTCAAACC
TTATATTTACATAGAATGCAGGATTCTGAAGTTAAGCTTATCGAAAGGCTGACAGGGCTT
CTGAGTTTATTTCCAGATGGTCTCTACAGGTTCGATTGAATAACCGTGCATAGTATTTTG
ATACTTGTAAAGGTTGGTTATCAACATACAGATTATAAAAAACTCATAAATTGCTCTCAT
ACATCATCTTGATCTGATTTCAATAAATAACTATTTAGATAACGAAAGGAGTCCTTACAT
TATACACTATATTTGGCCTCTCTCCCTGCGTGATAATCAAAAAATTCACAATACAGCATG
TGTGACATATTACTGCTGCAATGAGTCTAACGCAACATAATAAACTCCGCACTCTTTATA
ATTAAGCTTTAACGATAGGTCTGGGCTCATATTGTTATTGATATAGTAATGTTGTATCAA
TATCTTGCCAGATGGAATAGTGCTTTGGTTGATAACACGACTTCTTAAAACAAAACTGAT
CTTTAAGATTAAGTTTTTTATAATTGTCATTGCTTTAATTTGTCGATTTAAAAATGGTGA
TAGCCTTAATCTTTGTGTAAAATAAGAGATTAGGTGTAATAACTTTAACATTTTTGTCTA
GTAAGCTACTATTCCATTCAGAATGATAAAATTAAAAGAAAAGACATGACTGTAAAATCA
GAAATACCTTCTTTACAATATAGCAGACTAGATAATAATCTTCGTGTTAATGATAATTAA
GGCATTGACCACGCTCATCAGAAGGCTCACTAGAATAAACGTTGCAAAAAGGATCCCTGG
AAAAATGGTCACACACAAAAAAGAAGAAATAGATTTATTTTTAAATTTTTGTGTGTcca
>Scaffold_from_SRR1613377.fastqsanger_guided_by_NC_002549.1
cggacacacaaAAAGAAAGAAGAATTTTTAGGATCTTTTGTGTGCGAATAACTATGAGGA
AGATTAATAATTTTCCTCTCATTGAAATTTATATCGGAATTTAAATTGAAATTGTTACTG
TAATCATACCTGGTTTGTTTCAGAGCCATATCACCAAGATAGAGAACAACCTAGGTCTCC
GGAGGGGGCAAGGGCATCAGTGTGCTCAGTTGAAAATCCCTTGTCAACATCTAGGCCTTA
TCACATCACAAGTTCCGCCTTAAACTCTGCAGGGTGATCCAACAACCTTAATAGCAACAT
TATTGTTAAAGGACAGCATTAGTTCACAGTCAAACAAGCAAGATTGAGAATTAACTTTGA
TTTTGAACCTGAACACCCAGAGGACTGGAGACTCAACAACCCTAAAGCCTGGGGTAAAAC
ATTAGAAATAGTTTAAAGACAAATTGCTCGGAATCACAAAATTCCGAGTATGGATTCTCG
TCCTCAGAAAGTCTGGATGACGCCGAGTCTCACTGAATCTGACATGGATTACCACAAGAT
CTTGACAGCAGGTCTGTCCGTTCAACAGGGGATTGTTCGGCAAAGAGTCATCCCAGTGTA
TCAAGTAAACAATCTTGAGGAAATTTGCCAACTTATCATACAGGCCTTTGAAGCTGGTGT
TGATTTTCAAGAGAGTGCGGACAGTTTCCTTCTCATGCTTTGTCTTCATCATGCGTACCA
AGGAGATTACAAACTTTTCTTGGAAAGTGGCGCAGTCAAGTATTTGGAAGGGCACGGGTT
CCGTTTTGAAGTCAAGAAGCGTGATGGAGTGAAGCGCCTTGAGGAATTGCTGCCAGCAGT
ATCTAGTGGGAGAAACATTAAGAGAACACTTGCTGCCATGCCGGAAGAGGAGACGACTGA
AGCTAATGCCGGTCAGTTCCTCTCCTTTGCAAGTCTATTCCTTCCGAAATTGGTAGTAGG
AGAAAAGGCTTGCCTTGAGAAGGTTCAAAGGCAAATTCAAGTACATGCAGAGCAAGGACT
GATACAATATCCAACAGCTTGGCAATCAGTAGGACACATGATGGTGATTTTCCGTTTGAT
GCGAACAAATTTTTTGATCAAATTTCTTCTAATACACCAAGGGATGCACATGGTTGCCGG
ACATGATGCCAACGATGCTGTGATTTCAAATTCAGTGGCTCAAGCTCGTTTTTCAGGTCT
ATTGATTGTCAAAACAGTACTTGATCATATCCTACAAAAGACAGAACGAGGAGTTCGTCT
CCATCCTCTTGCAAGGACCGCCAAGGTAAAAAATGAGGTGAACTCCTTCAAGGCTGCACT
CAGCTCCCTGGCCAAGCATGGAGAGTATGCTCCTTTCGCCCGACTTTTGAACCTTTCTGG
AGTAAATAATCTTGAGCATGGTCTTTTCCCTCAACTGTCGGCAATTGCACTCGGAGTCGC
CACAGCCCACGGGAGCACCCTCGCAGGAGTAAATGTTGGAGAACAGTATCAACAGCTCAG
AGAGGCAGCCACTGAGGCTGAGAAGCAACTCCAACAATATGCGGAGTCTCGTGAACTTGA
CCATCTTGGACTTGATGATCAGGAAAAGAAAATTCTTATGAACTTCCATCAGAAAAAGAA
CGAAATCAGCTTCCAGCAAACAAACGCGATGGTAACTCTAAGAAAAGAGCGCCTGGCCAA
GCTGACAGAAGCTATCACTGCTGCATCACTGCCCAAAACAAGTGGACATTACGATGATGA
TGACGACATTCCCTTTCCAGGACCCATCAATGATGACGACAATCCTGGCCATCAAGATGA
TGATCCGACTGACTCACAGGATACGACCATTCCCGATGTGGTAGTTGACCCCGATGATGG
AGGCTACGGCGAATACCAAAGTTACTCGGAAAACGGCATGAGTGCACCAGATGACTTGGT
CCTATTCGATCTAGACGAGGACGACGAGGACACCAAGCCAGTGCCTAACAGATCGACCAA
GGGTGGACAACAGAAAAACAGTCAAAAGGGCCAGCATACAGAGGGCAGACAGACACAATC
CACGCCAACTCAAAACGTCACAGGCCCTCGCAGAACAATCCACCATGCCAGTGCTCCACT
CACGGACAATGACAGAAGAAACGAACCCTCCGGCTCAACCAGCCCTCGCATGCTGACCCC
AATCAACGAAGAGGCAGACCCACTGGACGATGCCGACGACGAGACGTCTAGCCTTCCGCC
CTTAGAGTCAGATGATGAAGAACAGGACAGGGACGGAACTTCTAACCGCACACCCACTGT
CGCCCCACCGGCTCCCGTATACAGAGATCACTCCGAAAAGAAAGAACTCCCGCAAGATGA
ACAACAAGATCAGGACCACATTCAAGAGGCCAGGAACCAAGACAGTGACAACACCCAGCC
AGAACATTCTTTTGAGGAGATGTATCGCCACATTCTAAGATCACAGGGGCCATTTGATGC
CGTTTTGTATTATCATATGATGAAGGATGAGCCTGTAGTTTTCAGTACCAGTGATGGTAA
AGAGTACACGTATCCGGACTCCCTTGAAGAGGAATATCCACCATGGCTCACTGAAAAAGA
GGCCATGAATGATGAGAATAGATTTGTTACACTGGATGGTCAACAATTTTATTGGCCAGT
AATGAATCACAGGAATAAATTCATGGCAATCCTGCAACATCATCAGTGAATGAGCATGTA
ATAATGGGATGATTTAATCGACAAATAGCTAACATTAAATAGTCAAGGAACGCAAACAGG
AAGAATTTTTGATGTCTAAGGTGTGAATTATTATCACAATAAAAGTGATTCTTAGTTTTG
AATTTAAAGCTAGCTTATTATTACTAGCCGTTTTTCAAAGTTCAATTTGAGTCTTAATGC
AAATAAGCGTTAAGCCACAGTTATAGCCATAATGGTAACTCAATATCTTAGCCAGCGATT
TATCTAAATTAAATTACATTATGCTTTTATAACTTACCTACTAGCCTGCCCAACATTTAC
ACGATCGTTTTATAATTAAGAAAAAACTAATGATGAAGATTAAAACCTTCATCATCCTTA
CGTCAATTGAATTCTCTAGCACTAGAAGCTTATTGTCTTCAATGTAAAAGAAAAGCTGGC
CTAACAAGATGACAACTAGAACAAAGGGCAGGGGCCATACTGTGGCCACGACTCAAAACG
ACAGAATGCCAGGCCCTGAGCTTTCGGGCTGGATCTCTGAGCAGCTAATGACCGGAAGGA
TTCCTGTAAACGACATCTTCTGTGATATTGAGAACAATCCAGGATTATGCTACGCATCCC
AAATGCAACAAACGAAGCCAAACCCGAAGATGCGCAACAGTCAAACCCAAACGGACCCAA
TTTGCAATCATAGTTTTGAGGAGGTAGTACAAACATTGGCTTCATTGGCTACTGTTGTGC
AACAACAAACCATCGCATCAGAATCATTAGAACAACGCATTACGAGTCTTGAGAATGGTC
TAAAGCCAGTTTATGATATGGCAAAAACAATCTCCTCATTGAACAGGGTTTGTGCTGAGA
TGGTTGCAAAATATGATCTTCTGGTGATGACAACCGGTCGGGCAACAGCAACCGCTGCGG
CAACTGAGGCTTATTGGGCTGAACATGGTCAACCACCACCTGGACCATCACTTTATGAAG
AAAGTGCGATTCGGGGTAAGATTGAATCTAGAGATGAGACTGTCCCTCAAAGTGTTAGGG
AGGCATTCAACAATCTAGACAGTACCACTTCACTAACTGAGGAAAATTTTGGGAAACCTG
ACATTTCGGCAAAGGATTTGAGAAACATTATGTATGATCACTTGCCTGGTTTTGGAACTG
CTTTCCACCAATTAGTACAAGTGATTTGTAAATTGGGAAAAGATAGCAATTCATTGGACA
TTATTCATGCTGAGTTCCAGGCCAGCCTGGCTGAAGGAGACTCCCCTCAATGTGCCCTAA
TTCAAATTACAAAAAGAGTTCCAATCTTCCAAGATGCTGCTCCACCTGTCATCCACATCC
GCTCTCGAGGTGACATTCCCCGAGCTTGCCAGAAGAGCTTGCGTCCAGTCCCACCATCAC
CCAAGATTGATCGAGGTTGGGTATGTGTTTTTCAGCTTCAAGATGGTAAAACACTTGGAC
TCAAAATTTGAGCCAATCTCTTTTCCCTCCGAAAGAGGCAACTAATAGCAGAGGCTTCAA
CTGCTGAACTATAGGGTATGTTACATTAATGATACACTTGTGAGTATCAGCCCTAGATAA
TATAAGTCAATTAAACAACCAAGATAAAATTGTTCATATCCCGCTAGCAGCTTTAAAGAT
AAATGTAATAGGAGCTATACCTCTGACAGTATTATAATTAATTGTTATTAAGTAACCCAA
ACCAAAAATGATGAAGATTAAGAAAAACCTACCTCGACTGAGAGAGTGTTTTTTCATTAA
CCTTCATCTTGTAAACGTTGAGCAAAATTGTTAAAAATATGAGGCGGGTTATATTGCCTA
CTGCTCCTCCTGAATATATGGAGGCCATATACCCTGCCAGGTCAAATTCAACAATTGCTA
GGGGTGGCAACAGCAATACAGGCTTCCTGACACCGGAGTCAGTCAATGGAGACACTCCAT
CGAATCCACTCAGGCCAATTGCTGATGACACCATCGACCATGCCAGCCACACACCAGGCA
GTGTGTCATCAGCATTCATCCTCGAAGCTATGGTGAATGTCATATCGGGCCCCAAAGTGC
TAATGAAGCAAATTCCAATTTGGCTTCCTCTAGGTGTCGCTGATCAAAAGACCTACAGCT
TTGACTCAACTACGGCCGCCATCATGCTTGCTTCATATACTATCACCCATTTCGGCAAGG
CAACCAATCCGCTTGTCAGAGTCAATCGGCTGGGTCCTGGAATCCCGGATCACCCCCTCA
GGCTCCTGCGAATTGGAAACCAGGCTTTCCTCCAGGAGTTCGTTCTTCCACCAGTCCAAC
TACCCCAGTATTTCACCTTTGATTTGACAGCACTCAAACTGATCACTCAACCACTGCCTG
CTGCAACATGGACCGATGACACTCCAACTGGATCAAATGGAGCGTTGCGTCCAGGAATTT
CATTTCATCCAAAACTTCGCCCCATTCTTTTACCCAACAAAAGTGGGAAGAAGGGGAACA
GTGCCGATCTAACATCTCCGGAGAAAATCCAAGCAATAATGACTTCACTCCAGGACTTTA
AGATCGTTCCAATTGATCCAACCAAAAATATCATGGGTATCGAAGTGCCAGAAACTCTGG
TCCACAAGCTGACCGGTAAGAAGGTGACTTCCAAAAATGGACAACCAATCATCCCTGTTC
TTTTGCCAAAGTACATTGGGTTGGACCCGGTGGCTCCAGGAGACCTCACCATGGTAATCA
CACAGGATTGTGACACGTGTCATTCTCCTGCAAGTCTTCCAGCTGTGGTTGAGAAGTAAT
TGCAATAATTGACTCAGATCCAGTTTTACAGAATCTTCTCAGGGATAGTGATAACATCTT
TTTAATAATCCGTCTACTAGAAGAGATACTTCTAATTGATCAATATACTAAAGGTGCTTT
ACACCATTGTCTCTTTTCTCTCCTAAATGTAGAGCTTAACAAAAGACTCATAATATACCT
GTTTTTAAAAGATTGATTGATGAAAGATCATGACTAATAACATTACAAACAATCCTACTA
TAATCAATACGGTGATTCAAATGTCAATCTTTCTCATTGCACATACTCTTTGTCCTTATC
CTCAAATTGCCTACATGCTTACATCTGAGGACAGCCAGTGTGACTTGGATTGGAGATGTG
GAGGAAAAATCGGGGCCCATTTCTAAGTTGTTCACAATCTAAGTACAGACATTGCTCTTC
TAATTAAGAAAAAATCGGCGATGAAGATTAAGCCGACAGTGAGCGTAATCTTCATCTCTC
TTAGATTATTTGTCTTCCAGAGTAGGGGTCATCAGGTCCTTTTCAATTGGATAACCAAAA
TAAGCTTCACTAGAAGGATATTGTGAGGCGACAACACAATGGGTGTTACAGGAATATTGC
AGTTACCTCGTGATCGATTCAAGAGGACATCATTCTTTCTTTGGGTAATTATCCTTTTCC
AAAGAACATTTTCCATCCCGCTTGGAGTTATCCACAATAGTACATTACAGGTTAGTGATG
TCGACAAACTAGTTTGTCGTGACAAACTGTCATCCACAAATCAATTGAGATCAGTTGGAC
TGAATCTCGAGGGGAATGGAGTGGCAACTGACGTGCCATCTGTGACTAAAAGATGGGGCT
TCAGGTCCGGTGTCCCACCAAAGGTGGTCAATTATGAAGCTGGTGAATGGGCTGAAAACT
GCTACAATCTTGAAATCAAAAAACCTGACGGGAGTGAGTGTCTACCAGCAGCGCCAGACG
GGATTCGGGGCTTCCCCCGGTGCCGGTATGTGCACAAAGTATCAGGAACGGGACCATGTG
CCGGAGACTTTGCCTTCCACAAAGAGGGTGCTTTCTTCCTGTATGATCGACTTGCTTCCA
CAGTTATCTACCGAGGAACGACTTTCGCTGAAGGTGTCGTTGCATTTCTGATACTGCCCC
AAGCTAAGAAGGACTTCTTCAGCTCACACCCCTTGAGAGAGCCGGTCAATGCAACGGAGG
ACCCGTCGAGTGGCTATTATTCTACCACAATTAGATATCAGGCTACCGGTTTTGGAACTA
ATGAGACAGAGTACTTGTTCGAGGTTGACAATTTGACCTACGTCCAACTTGAATCAAGAT
TCACACCACAGTTTCTGCTCCAGCTGAATGAGACAATATATGCAAGTGGGAAGAGGAGCA
ACACCACGGGAAAACTAATTTGGAAGGTCAACCCCGAAATTGATACAACAATCGGGGAGT
GGGCCTTCTGGGAAACTAAAAAAACCTCACTAGAAAAATTCGCAGTGAAGAGTTGTCTTT
CACAGCTGTATCAAACGGACCCAAAAACATCAGTGGTCAGAGTCCGGCGCGAACTTCTTC
CGACCCAGAGACCAACACAACAAATGAAGACCACAAAATCATGGCTTCAGAAAATTCCTC
TGCAATGGTTCAAGTGCACAGTCAAGGAAGGAAAGCTGCAGTGTCGCATCTGACAACCCT
TGCCACAATCTCCACGAGTCCTCAACCTCCCACAACCAAAACAGGTCCGGACAACAGCAC
CCATAATACACCCGTGTATAAACTTGACATCTCTGAGGCAACTCAAGTTGGACAACATCA
CCGTAGAGCAGACAACGACAGCACAGCCTCCGACACTCCCCCCGCCACGACCGCAGCCGG
ACCCTTAAAAGCAGAGAACACCAACACGAGTAAGAGCGCTGACTCCCTGGACCTCGCCAC
CACGACAAGCCCCCAAAACTACAGCGAGACTGCTGGCAACAACAACACTCATCACCAAGA
TACCGGAGAAGAGAGTGCCAGCAGCGGGAAGCTAGGCTTAATTACCAATACTATTGCTGG
AGTAGCAGGACTGATCACAGGCGGGAGAAGGACTCGAAGAGAAGTAATTGTCAATGCTCA
ACCCAAATGCAACCCCAATTTACATTACTGGACTACTCAGGATGAAGGTGCTGCAATCGG
ATTGGCCTGGATACCATATTTCGGGCCAGCAGCCGAAGGAATTTACACAGAGGGGCTAAT
GCACAACCAAGATGGTTTAATCTGTGGGTTGAGGCAGCTGGCCAACGAAACGACTCAAGC
TCTCCAACTGTTCCTGAGAGCCACAACTGAGCTGCGAACCTTTTCAATCCTCAACCGTAA
GGCAATTGACTTCCTGCTGCAGCGATGGGGTGGCACATGCCACATTTTGGGACCGGACTG
CTGTATCGAACCACATGATTGGACCAAGAACATAACAGACAAAATTGATCAGATTATTCA
TGATTTTGTTGATAAAACCCTTCCGGACCAGGGGGACAATGACAATTGGTGGACAGGATG
GAGACAATGGATACCGGCAGGTATTGGAGTTACAGGTGTTATAATTGCAGTTATCGCTTT
ATTCTGTATATGCAAATTTGTCTTTTAGTCTTTCTTCAGATTGTTTCACGGCAAAACTCA
ACCTCAAATCAATGAAACTAGGATTTAATTATATGAATCACTTGAATCTAAGATTACTTG
ACAAATGATAACATAATACACTGGAGCTTCAAACATAGCCAATGTGATTCTAACTCCTTT
AAACTCACAGTTAATCATAAACAAGGTTTGACATCAATCTAGCTATATCTTTAAGAATGA
TAAACTTGATGAAGATTAAGAAAAAGGTAATCTTTCGATTATCTTTAGTCTTCATCCTTG
ATTCTACAATCATGACAGTTGTCTTTAATGAAAAAGGAAAAAAGCCTTTTTATTAAGTTG
TAATAATCAGATCTGCAAACCGGTAGAATTTAGTTGTAACCTAACACACACAAAGCATTG
GTAAAAAAGTCAATAGAAATTTAAACAGTGAGTGCAGACAACTCTTAAATGGAAGCTTCA
TATGAGAGAGGACGCCCCCGAGCTGCCAGACAGCATTCAAGGGATGGACACGACCACCAT
GTTCGAGCACGATCATCATCCAGAGAGAATTATCGAGGTGAGTACCGTCAATCAAGGAGC
GCCTCACAAGTGCGCGTTCCTACTGTATTTCATAAGAAGAGAGTTGAACCATTAACAGTT
CCTCCAGCACCTAAAGACATATGTCCGACCTTGAAAAAAAGGATTTTTGTGTGACAGTAG
TTTTTGCAAAAAAGACCACCAGTTAGAAAGTTTAACTGATAGGGAATTACTCCTACTAAT
CGCCCGTAAGACTTGTGGATCAGTAGAACAACAATTAAATATAACTGCACCCAAGGACTC
GCGCTTAGCAAATCCAACGGCTGATGATTTCCAGCAAGAGGAAGGTCCAAAAATTACCTT
GTTGACACTGATCAAGACGGCAGAACACTGGGCGAGACAAGACATCCGAACCATAGAGGA
TTCCAAATTAAGGGCATTGTTAACTCTATGTGCTGTGATGACGAGGAAATTCTCAAAATC
CCAGCTGAGTCTTTTGTGTGAGACACACCTAAGGCGCGAAGGGCTTGGGCAAGATCAGGC
AGAACCCGTTCTCGAAGTATATCAACGATTACACAGTGATAAAGGAGGCAGTTTTGAAGC
TGCACTATGGCAACAATGGGACCGACAATCCCTAATTATGTTTATCACTGCATTCTTGAA
TATCGCTCTCCAGTTACCGTGTGAAAGTTCTGCTGTCGTTGTTTCAGGGTTAAGAACATT
GGTTCCTCAATCAGATAATGAGGAAGCTTCAACCAACCCGGGGACATGCTCATGGTCTGA
TGAGGGTACCCCTTAATAAGGCTGACTAAAACACTATATAACCTTCTACTTGATCACAAT
ACTCCGTATACCTATCATCATATATTTAATCAAGACGATATCCTTTAAAACTTATTCAGT
ACTATAATCACTCTCATTTCAAATTGATAAGATATGCATAATTGCCTTAATATATAAAGA
GGTATGATATAACCCAAACATTGACCAAAGAAAATCATAATCTCGTATCGCTCGCAATAT
AACCTGCCAAGCATACCTCTTGCACAAAGTGATTCTTGTACACAAATAATGTTTGACTCT
ACAGGAGGTAGCAACGATCCATCTCATCAAAAAATAAGTATTTTATGATTTACTAATGAT
CTCTTAAAATATTAAGAAAAACTGACGGAACATAAATTCTTTCTGCTTCAAGTTGTGGAG
GAGGTCTATGGTATTCGCTATTGTTATATTACAATCAATAACAAGCTTGTAAAAATATTG
TTCTTGTTTCAGGAGGTATATTGTGACCGGAAAAGCTAAACTAATGATGAAGATTAATGC
GGAGGTCTGATGAGAATAAACCTTATTATTCAGATTAGGCCCCAAGAGGCATTCTTCATC
TCCTTTTAGCAAAATACTATTTCAGGATAGTCCAGCTAGTGACACGTCTTTTAGCTGTAT
ACCAGTTGCCCCTGAGATACGCCACAAAAGTGTCTCTGAGCTAAAGTGGTCTGTACACAT
CTCATACATTGTATTAGGGGCAATAATATCTAATTGAACTTAGCCATTTAAAATTTAGTG
CATAAATCTGGGCTAACTCCACCAGGTCAACTCCATTGGCTGAAAAGAAGCCCACCTACA
ACGAACATTACTTTGAGCGCCCTCACAATTAAAAAATAAGAGCGTCGTTCCAACAATCGA
GCGCAAGGTTACAAGGTTGAACTGAGAGTGTCTAGACAACAAAATATCGATACTCCAGAC
ACCAAGCAAGACCTGAGAAAAAACCATGGCCAAAGCTACGGGACGATACAATCTAATATC
GCCCAAAAAGGACCTGGAGAAAGGGGTTGTCTTAAGCGACCTCTGTAACTTCTTAGTTAG
TCAAACTATTCAAGGGTGGAAAGTTTATTGGGCTGGTATTGAGTTTGATGTGACTCACAA
AGGAATGGCCCTATTGCATAGACTGAAAACTAATGACTTTGCCCCTGCATGGTCAATGAC
AAGGAACCTATTTCCCCATTTATTTCAAAATCCGAATTCCACTATTGAATCACCGCTGTG
GGCACTGAGAGTCATCCTTGCAGCAGGGATACAGGACCAGTTAATTGACCAGTCTTTGAT
TGAACCCTTAGCAGGAGCCCTTGGTCTGATCTCTGATTGGCTGCTAACAACCAACACTAA
CCATTTCAACATGCGAACACAACGTGTCAAGGAACAATTGAGCCTAAAAATGCTGTCGTT
GATTCGATCCAATATTCTCAAGTTTATTAACAAATTGGATGCTCTACATGTCGTGAACTA
CAATGGATTATTGAGCAGTATTGAAATTGGAACTCAAAATCATACAATCATCATAACTCG
AACTAACATGGGTTTTCTGGTGGAGCTCCAAGAACCCGACAAATCGGCAATGAACCGCAA
GAAGCCTGGGCCGGCGAAATTTTCCCTCCTTCATGAGTCCACACTGAAAGCATTTACACA
AGGGTCCTCGACACGAATGCAAAGTTTAATTCTTGAATTCAATAGCTCTCTTGCTATCTA
ACTAAGATGGAATACTTCATATTGGGCTAACTCATATATGCTGACTCAATAGTTAACTTG
ACATCTCTGCCTTCATAATCAGATATATAAGCATAATAAATAAATACTCATATTTCTTGA
TAATTTGTTTAACCACAGATAAATCCTCACTGTAAGCCAGCTTCCAAGTTGACACCCTTA
CAAAAACCAGGACTCAGAATCCCTCAAATAAGAGATTCCAAGACAACATCATAGAATTGC
TTTATTATATTAATAAGCATTTTATCACTAGAAATCCAATATACGAAATGGTTAATTGTA
ACTAAACCCGCAGGTCATGTGTGTTAGGTTTCACAAATTATATATATTACTAACTCCATA
CTCGTAACTAACATTAGATAAGTAGGTTAAGAAAAAAGCTTGAGGAAGATTAAGAAAAAC
TGCTTATTGGGTCTTTCCGTGTTTTAGATGAAGCAGTTGACATTCTTCCTCTTGATATTA
AATGGCTACACAACATACCCAATACCCAGACGCCAGGTTATCATCACCAATTGTATTGGA
CCAATGTGACCTTGTCACTAGAGCTTGCGGGTTGTATTCATCATACTCCCTTAATCCGCA
ACTACGCAACTGTAAACTCCCGAAACATATATACCGTTTAAAATATGATGTAACTGTTAC
CAAGTTCTTAAGTGATGTACCAGTGGCGACATTGCCCATAGATTTCATAGTCCCAATTCT
TCTCAAGGCACTATCAGGCAATGGGTTCTGTCCTGTTGAGCCGCGGTGCCAACAGTTCTT
AGATGAAATTATTAAGTACACAATGCAAGATGCTCTCTTCCTGAAATATTATCTCAAAAA
TGTGGGTGCTCAAGAAGACTGTGTTGATGACCACTTTCAAGAAAAAATCTTATCTTCAAT
TCAGGGCAATGAATTTTTACATCAAATGTTTTTCTGGTATGACCTGGCTATTTTAACTCG
AAGGGGTAGATTAAATCGAGGAAACTCTAGATCAACGTGGTTTGTTCATGATGATTTAAT
AGACATCTTAGGCTATGGGGACTATGTTTTTTGGAAGATCCCAATTTCACTGTTACCACT
GAACACACAAGGAATCCCCCATGCTGCTATGGATTGGTATCAGACATCAGTATTCAAAGA
AGCGGTTCAAGGGCATACACACATTGTTTCTGTTTCTACTGCCGATGTCTTGATAATGTG
CAAAGATTTAATTACATGTCGATTCAACACAACTCTAATCTCAAAAATAGCAGAGGTTGA
GGACCCAGTTTGCTCTGATTATCCCAATTTTAAGATTGTGTCTATGCTTTACCAGAGCGG
AGATTACTTACTCTCCATATTAGGGTCTGATGGGTATAAAATCATTAAGTTTCTCGAACC
ATTGTGCTTGGCTAAAATTCAATTGTGCTCAAAGTACACCGAGAGGAAGGGCCGATTCTT
AACACAAATGCATTTAGCTGTAAATCACACCCTGGAAGAAATTACAGAAATACGTGCACT
AAAGCCTTCACAGGCTCACAAGATCCGTGAATTCCATAGAACATTGATAAGGCTGGAGAT
GACGCCACAACAACTTTGTGAGCTATTTTCCATACAAAAACACTGGGGGCATCCTGTGCT
ACATAGTGAAACAGCAATCCAAAAAGTTAAAAAACATGCTACGGTGCTAAAAGCATTACG
CCCTATCGTGATTTTCGAGACATATTGTGTTTTTAAATATAGCATTGCAAAACATTATTT
TGATAGTCAAGGATCTTGGTACAGTGTTACCTCAGATAGAAATCTAACACCAGGTCTTAA
TTCTTATATCAAAAGAAATCAATTCCCTCCGTTGCCAATGATTAAAGAACTGCTATGGGA
ATTTTACCACCTTGACCATCCTCCACTTTTCTCAACCAAAATTATTAGTGACTTAAGTAT
TTTTATAAAAGACAGAGCTACTGCAGTAGAAAGGACATGCTGGGATGCAGTATTCGAGCC
TAATGTTCTGGGATATAATCCACCTCACAAATTCAGTACCAAACGTGTACCGGAACAATT
TTTAGAGCAAGAAAACTTTTCTATTGAGAATGTTCTTTCCTACGCGCAAAAACTCGAGTA
TCTACTACCACAATATCGGAATTTTTCTTTCTCATTGAAAGAGAAAGAGTTGAATGTAGG
TAGAACTTTCGGAAAATTGCCTTATCCGACTCGCAATGTTCAAACACTTTGTGAAGCTCT
GTTAGCTGATGGTCTTGCTAAAGCATTTCCTAGCAATATGATGGTAGTTACGGAACGTGA
ACAAAAAGAAAGCTTATTGCATCAAGCATCATGGCACCACACAAGTGATGATTTCGGTGA
GCATGCCACAGTTAGAGGGAGTAGCTTTGTAACTGATTTAGAGAAATACAATCTTGCATT
TAGGTATGAGTTTACAGCACCTTTTATAGAATATTGCAACCGTTGCTATGGTGTTAAGAA
TGTTTTTAATTGGATGCATTATACAATCCCACAGTGTTATATGCATGTCAGTGATTATTA
TAATCCACCGCATAACCTCACACTGGAAAATCGAAACAACCCCCCTGAAGGGCCTAGTTC
ATACAGGGGTCATATGGGAGGGATTGAAGGACTGCAACAAAAACTCTGGACAAGTATTTC
ATGTGCTCAAATTTCTTTAGTTGAAATTAAGACTGGTTTTAAGTTGCGCTCAGCTGTGAT
GGGTGACAATCAGTGCATTACCGTTTTATCAGTCTTCCCCTTAGAGACTGATGCAGGCGA
GCAGGAACAGAGCGCCGAGGACAATGCAGCGAGGGTGGCCGCCAGCCTAGCAAAAGTTAC
AAGTGCCTGTGGAATCTTTTTAAAACCTGATGAAACATTTGTACATTCAGGTTTTATCTA
TTTTGGAAAAAAACAATATTTGAATGGGGTCCAATTGCCTCAGTCCCTTAAAACGGCTAC
AAGAATGGCACCATTGTCTGATGCAATTTTTGATGATCTTCAAGGGACCCTGGCTAGTAT
AGGTACTGCTTTTGAGCGATCCATCTCTGAGACACGACATATCTTTCCTTGCAGAATAAC
CGCAGCTTTCCATACGTTCTTTTCGGTGAGAATCTTGCAATATCATCACCTCGGATTTAA
TAAAGGTTTTGACCTTGGACAGTTAACACTCGGCAAACCTCTGGATTTCGGAACAATATC
ATTGGCACTAGCGGTACCGCAGGTGCTTGGAGGGTTATCCTTCTTGAATCCTGAGAAATG
TTTCTACCGGAATCTAGGAGATCCAGTTACCTCAGGTTTATTCCAGTTAAAAACTTATCT
CCGAATGATTGAGATGGATGATTTATTCTTACCTTTAATTGCGAAGAACCCTGGGAACTG
CACTGCCATTGACTTTGTGCTAAATCCTAGCGGATTAAATGTTCCTGGGTCGCAAGACTT
AACTTCATTTCTGCGCCAGATTGTACGTAGGACTATCACCCTAAGTGCGAAAAACAAACT
TATTAATACCTTATTTCATGCATCAGCTGACTTCGAAGACGAAATGGTTTGTAAGTGGCT
CTTATCATCAACTCCTGTTATGAGTCGTTTCGCAGCCGATATATTTTCACGCACGCCGAG
CGGGAAGCGATTGCAAATTCTAGGATACTTGGAAGGAACACGCACATTATTAGCCTCTAA
GATCATCAACAATAATACAGAGACGCCGGTTTTGGACAGACTGAGGAAGATAACATTGCA
AAGGTGGAGTCTATGGTTTAGTTATCTTGATCATTGTGATAATATCCTGGCGGAGGCTTT
AACCCAAATAACTTGCACAGTTGATTTAGCACAGATCCTGAGGGAATATTCATGGGCACA
TATTTTAGAGGGGAGACCTCTTATTGGAGCCACACTCCCATGTATGATTGAGCAATTCAA
AGTGGTTTGGCTGAAACCCTACGAACAATGTCCGCAGTGTTCAAATGCCAAGCAACCTGG
TGGGAAACCATTCGTGTCAGTAGCAGTCAAGAAACATATTGTTAGTGCATGGCCAAATGC
ATCCCGAATAAGCTGGACTATCGGGGATGGAATCCCATACATTGGATCAAGGACAGAAGA
TAAGATAGGGCAACCTGCTATTAAACCAAAATGTCCTTCCGCAGCCTTAAGAGAGGCCAT
TGAATTGGCGTCCCGTTTAACATGGGTAACTCAAGGCAGTTCGAACAGTGACTTGCTAAT
AAAACCATTTTTGGAAGCACGAGTAAATTTAAGTGTTCAAGAAATACTTCAAATGACCCC
TTCACATTACTCGGGAAATATTGTTCATAGGTACAACGATCAATACAGTCCTCATTCTTT
CATGGCCAATCGTATGAGTAACTCAGCAACGCGATTGATTGTTTCTACAAACACTTTAGG
TGAGTTTTCAGGAGGTGGCCAATCGGCACGCGACAGCAATATTATTTTCCAGAATGTTAT
AAATTATGCAGTTGCACTGTTCGATATTAAATTTAGAAACACTGAGGCTACAGATATCCA
GTATAATCGTGCTCACCTTCATCTAACTAAGTGTTGCACCCGGGAGGTACCAGCTCAGTA
CTTAACATACACATCTACATTGGATTTAGATTTAACAAGATACCGAGAAAATGAATTGAT
TTATGACAATAATCCTCTAAAAGGAGGACTCAATTGCAATATCTCATTTGATAACCCATT
TTTCCAAGGCAAACAGCTGAACATTATAGAAGATGACCTTATTCGACTGCCTCACTTATC
TGGATGGGAGCTAGCTAAGACCATCATGCAATCAATTATTTCAGATAGCAATAATTCGTC
TACAGACCCAATTAGCAGTGGAGAAACAAGATCATTCACTACCCATTTCTTAACTTATCC
CAAGATAGGACTTCTGTACAGTTTTGGGGCCTTTGTAAGTTATTATCTTGGCAATACAAT
TCTTCGGACTAAGAAATTAACACTTGACAATTTTTTATATTACTTAACTACCCAAATTCA
TAATCTACCACATCGCTCATTGCGAATACTTAAGCCAACATTCAAACATGCAAGCGTTAT
GTCACGATTAATGAGTATTGATCCCCATTTTTCTATTTACATAGGCGGTGCTGCAGGTGA
CAGAGGACTCTCAGATGCGGCCAGGTTATTTTTGAGAACGTCCATTTCATCTTTTCTTAC
ATTTGTAAAGGAATGGATAATTAATCGCGGAACAATTGTCCCTTTATGGATAGTATATCC
ATTAGAGGGTCAAAATCCAACACCTGTTAATAATTTCCTCCATCAGATCGTAGAACTGCT
GGTGCATGATTCATCAAGACACCAGGCTTTTAAAACTACCATAAATGATCATGTACATCC
TCACGACAATCTTGTTTACACATGTAAGAGTACAGCCAGCAATTTCTTCCATGCGTCATT
GGCGTACTGGAGGAGCAGGCACAGAAACAGCAACCGAAAAGACTTGACAAGAAACTCTTC
AACTGGATCAAGCACAAACAACAGTGATGGTCATATTAAGAGAAGTCAAGAACAAACCAC
CAGAGATCCACATGATGGCACTGAACGGAGTCTAGTCCTGCAAATGAGCCATGAAATAAA
AAGAACGACAATTCCACAAGAGAACACGCACCAGGGTCCGTCGTTCCAGTCATTTCTAAG
TGACTCTGCTTGCGGTACAGCAAACCCAAAACTAAATTTCGATAGATCGAGACACAATGT
GAAATCTCAGGATCATAACTCAGCATCCAAGAGGGAAGGTCATCAAATAATCTCACATCG
TCTAGTCCTACCTTTCTTTACATTATCTCAAGGGACACGCCAATTAACGTCATCCAATGA
GTCACAAACCCAAGATGAGATATCAAAGTACTTACGGCAATTGAGATCCGTCATTGATAC
CACAGTTTATTGTAGGTTTACCGGTATAGTCTCGTCCATGCATTACAAACTTGATGAGGT
CCTTTGGGAAATAGAGAATTTTAAGTCGGCTGTGACGCTGGCAGAGGGAGAAGGTGCTGG
TGCCTTACTATTGATTCAGAAATACCAAGTTAAGACCTTATTTTTCAACACGCTAGCTAC
TGAGTCCAGTATAGAGTCAGAAATAGTATCAGGAATGACTACTCCTAGGATGCTTCTACC
TGTTATGTCAAAATTCCATAATGACCAAATTGAGATTATTCTTAACAACTCAGCAAGCCA
AATAACAGACATAACAAATCCTACTTGGTTTAAAGACCAAAGAGCAAGGCTACCTAGGCA
AGTCGAGGTTATAACCATGGATGCAGAGACGACAGAGAATATAAACAGATCGAAATTGTA
CGAAGCTGTACATAAATTGATCTTACACCATGTTGATCCCAGCGTATTGAAAGCAGTGGT
CCTTAAAGTCTTTCTAAGTGATACCGAGGGTATGTTATGGCTAAATGATAATCTAGCCCC
GTTTTTTGCCACTGGGTATTTAATTAAGCCAATAACGTCAAGTGCCAGGTCTAGTGAGTG
GTATCTTTGTCTGACGAACTTCTTATCAACTACACGTAAGATGCCACACCAAAACCATCT
CAGTTGTAAGCAGGTAATACTTACGGCATTGCAACTGCAAATTCAACGGAGCCCATACTG
GCTAAGTCATTTAACTCAGTATGCTGACTGCGATTTACATTTAAGCTATATCCGCCTTGG
TTTTCCATCATTAGAGAAAGTACTATACCACAGGTATAACCTTGTCGATTCAAAAAGAGG
TCCACTAGTCTCTGTCACTCAGCACTTAGCACATCTTAGGGCAGAGATTCGAGAATTGAC
CAATGATTATAATCAACAGCGACAAAGTCGGACTCAAACATATCACTTTATTCGTACTGC
AAAAGGACGAATCACAAAACTAGTCAATGATTATTTAAAATTCTTTCTTATTGTACAAGC
ATTAAAACATAATGGGACATGGCAAGCTGAGTTTAAGAAATTACCAGAGTTGATTAGTGT
GTGCAATAGGTTCTATCATATTAGAGATTGTAATTGTGAAGAACGTTTCTTAGTTCAAAC
CTTATATTTACATAGAATGCAGGATTCTGAAGTTAAGCTTATCGAAAGGCTGACAGGGCT
TCTGAGTTTATTTCCAGATGGTCTCTACAGGTTCGATTGAATAACCGTGCATAGTATTTT
GATACTTGTAAAGGTTGGTTATCAACATACAGATTATAAAAAACTCATAAATTGCTCTCA
TACATCATCTTGATCTGATTTCAATAAATAACTATTTAGATAACGAAAGGAGTCCTTACA
TTATACACTATATTTGGCCTCTCTCCCTGCGTGATAATCAAAAAATTCACAATACAGCAT
GTGTGACATATTACTGCTGCAATGAGTCTAACGCAACATAATAAACTCCGCACTCTTTAT
AATTAAGCTTTAACGATAGGTCTGGGCTCATATTGTTATTGATATAGTAATGTTGTATCA
ATATCTTGCCAGATGGAATAGTGCTTTGGTTGATAACACGACTTCTTAAAACAAAACTGA
TCTTTAAGATTAAGTTTTTTATAATTGTCATTGCTTTAATTTGTCGATTTAAAAATGGTG
ATAGCCTTAATCTTTGTGTAAAATAAGAGATTAGGTGTAATAACTTTAACATTTTTGTCT
AGTAAGCTACTATTCCATTCAGAATGATAAAATTAAAAGAAAAGACATGACTGTAAAATC
AGAAATACCTTCTTTACAATATAGCAGACTAGATAATAATCTTCGTGTTAATGATAATTA
AGGCATTGACCACGCTCATCAGAAGGCTCACTAGAATAAACGTTGCAAAAAGGATCCCTG
GAAAAATGGTCGCACACAAAAATTTAAAAATAAATCTATTTCTTCTTTTTTtgtgtcca
>Scaffold_from_SRR1613381.fastqsanger_guided_by_NC_002549.1
cggacacacaaaaagaaagaaGAATTTTTAGGATCTTTTGTGTGCGAATAACTATGAGGA
AGATTAATAATTTTCCTCTCATTGAAATTTATATCGGAATTTAAATTGAAATTGTTACTG
TAATCATACCTGGTTTGTTTCAGAGCCATATCACCAAGATAGAGAACAACCTAGGTCTCC
GGAGGGGGCAAGGGCATCAGTGTGCTCAGTTGAAAATCCCTTGTCAACATCTAGGCCTTA
TCACATCACAAGTTCCGCCTTAAACTCTGCAGGGTGATCCAACAACCTTAATAGCAACAT
TATTGTTAAAGGACAGCATTAGTTCACAGTCAAACAAGCAAGATTGAGAATTAACTTTGA
TTTTGAACCTGAACACCCAGAGGACTGGAGACTCAACAACCCTAAAGCCTGGGGTAAAAC
ATTAGAAATAGTTTAAAGACAAATTGCTCGGAATCACAAAATTCCGAGTATGGATTCTCG
TCCTCAGAAAGTCTGGATGACGCCGAGTCTCACTGAATCTGACATGGATTACCACAAGAT
CTTGACAGCAGGTCTGTCCGTTCAACAGGGGATTGTTCGGCAAAGAGTCATCCCAGTGTA
TCAAGTAAACAATCTTGAGGAAATTTGCCAACTTATCATACAGGCCTTTGAAGCTGGTGT
TGATTTTCAAGAGAGTGCGGACAGTTTCCTTCTCATGCTTTGTCTTCATCATGCGTACCA
AGGAGATTACAAACTTTTCTTGGAAAGTGGCGCAGTCAAGTATTTGGAAGGGCACGGGTT
CCGTTTTGAAGTCAAGAAGCGTGATGGAGTGAAGCGCCTTGAGGAATTGCTGCCAGCAGT
ATCTAGTGGGAGAAACATTAAGAGAACACTTGCTGCCATGCCGGAAGAGGAGACGACTGA
AGCTAATGCCGGTCAGTTCCTCTCCTTTGCAAGTCTATTCCTTCCGAAATTGGTAGTAGG
AGAAAAGGCTTGCCTTGAGAAGGTTCAAAGGCAAATTCAAGTACATGCAGAGCAAGGACT
GATACAATATCCAACAGCTTGGCAATCAGTAGGACACATGATGGTGATTTTCCGTTTGAT
GCGAACAAATTTTTTGATCAAATTTCTTCTAATACACCAAGGGATGCACATGGTTGCCGG
ACATGATGCCAACGATGCTGTGATTTCAAATTCAGTGGCTCAAGCTCGTTTTTCAGGTCT
ATTGATTGTCAAAACAGTACTTGATCATATCCTACAAAAGACAGAACGAGGAGTTCGTCT
CCATCCTCTTGCAAGGACCGCCAAGGTAAAAAATGAGGTGAACTCCTTCAAGGCTGCACT
CAGCTCCCTGGCCAAGCATGGAGAGTATGCTCCTTTCGCCCGACTTTTGAACCTTTCTGG
AGTAAATAATCTTGAGCATGGTCTTTTCCCTCAACTGTCGGCAATTGCACTCGGAGTCGC
CACAGCCCACGGGAGCACCCTCGCAGGAGTAAATGTTGGAGAACAGTATCAACAGCTCAG
AGAGGCAGCCACTGAGGCTGAGAAGCAACTCCAACAATATGCGGAGTCTCGTGAACTTGA
CCATCTTGGACTTGATGATCAGGAAAAGAAAATTCTTATGAACTTCCATCAGAAAAAGAA
CGAAATCAGCTTCCAGCAAACAAACGCGATGGTAACTCTAAGAAAAGAGCGCCTGGCCAA
GCTGACAGAAGCTATCACTGCTGCATCACTGCCCAAAACAAGTGGACATTACGATGATGA
TGACGACATTCCCTTTCCAGGACCCATCAATGATGACGACAATCCTGGCCATCAAGATGA
TGATCCGACTGACTCACAGGATACGACCATTCCCGATGTGGTAGTTGACCCCGATGATGG
AGGCTACGGCGAATACCAAAGTTACTCGGAAAACGGCATGAGTGCACCAGATGACTTGGT
CCTATTCGATCTAGACGAGGACGACGAGGACACCAAGCCAGTGCCTAACAGATCGACCAA
GGGTGGACAACAGAAAAACAGTCAAAAGGGCCAGCATACAGAGGGCAGACAGACACAATC
CACGCCAACTCAAAACGTCACAGGCCCTCGCAGAACAATCCACCATGCCAGTGCTCCACT
CACGGACAATGACAGAAGAAACGAACCCTCCGGCTCAACCAGCCCTCGCATGCTGACCCC
AATCAACGAAGAGGCAGACCCACTGGACGATGCCGACGACGAGACGTCTAGCCTTCCGCC
CTTAGAGTCAGATGATGAAGAACAGGACAGGGACGGAACTTCTAACCGCACACCCACTGT
CGCCCCACCGGCTCCCGTATACAGAGATCACTCCGAAAAGAAAGAACTCCCGCAAGATGA
ACAACAAGATCAGGACCACATTCAAGAGGCCAGGAACCAAGACAGTGACAACACCCAGCC
AGAACATTCTTTTGAGGAGATGTATCGCCACATTCTAAGATCACAGGGGCCATTTGATGC
CGTTTTGTATTATCATATGATGAAGGATGAGCCTGTAGTTTTCAGTACCAGTGATGGTAA
AGAGTACACGTATCCGGACTCCCTTGAAGAGGAATATCCACCATGGCTCACTGAAAAAGA
GGCCATGAATGATGAGAATAGATTTGTTACACTGGATGGTCAACAATTTTATTGGCCAGT
AATGAATCACAGGAATAAATTCATGGCAATCCTGCAACATCATCAGTGAATGAGCATGTA
ATAATGGGATGATTTAATCGACAAATAGCTAACATTAAATAGTCAAGGAACGCAAACAGG
AAGAATTTTTGATGTCTAAGGTGTGAATTATTATCACAATAAAAGTGATTCTTAGTTTTG
AATTTAAAGCTAGCTTATTATTACTAGCCGTTTTTCAAAGTTCAATTTGAGTCTTAATGC
AAATAAGCGTTAAGCCACAGTTATAGCCATAATGGTAACTCAATATCTTAGCCAGCGATT
TATCTAAATTAAATTACATTATGCTTTTATAACTTACCTACTAGCCTGCCCAACATTTAC
ACGATCGTTTTATAATTAAGAAAAAACTAATGATGAAGATTAAAACCTTCATCATCCTTA
CGTCAATTGAATTCTCTAGCACTAGAAGCTTATTGTCTTCAATGTAAAAGAAAAGCTGGC
CTAACAAGATGACAACTAGAACAAAGGGCAGGGGCCATACTGTGGCCACGACTCAAAACG
ACAGAATGCCAGGCCCTGAGCTTTCGGGCTGGATCTCTGAGCAGCTAATGACCGGAAGGA
TTCCTGTAAACGACATCTTCTGTGATATTGAGAACAATCCAGGATTATGCTACGCATCCC
AAATGCAACAAACGAAGCCAAACCCGAAGATGCGCAACAGTCAAACCCAAACGGACCCAA
TTTGCAATCATAGTTTTGAGGAGGTAGTACAAACATTGGCTTCATTGGCTACTGTTGTGC
AACAACAAACCATCGCATCAGAATCATTAGAACAACGCATTACGAGTCTTGAGAATGGTC
TAAAGCCAGTTTATGATATGGCAAAAACAATCTCCTCATTGAACAGGGTTTGTGCTGAGA
TGGTTGCAAAATATGATCTTCTGGTGATGACAACCGGTCGGGCAACAGCAACCGCTGCGG
CAACTGAGGCTTATTGGGCTGAACATGGTCAACCACCACCTGGACCATCACTTTATGAAG
AAAGTGCGATTCGGGGTAAGATTGAATCTAGAGATGAGACTGTCCCTCAAAGTGTTAGGG
AGGCATTCAACAATCTAGACAGTACCACTTCACTAACTGAGGAAAATTTTGGGAAACCTG
ACATTTCGGCAAAGGATTTGAGAAACATTATGTATGATCACTTGCCTGGTTTTGGAACTG
CTTTCCACCAATTAGTACAAGTGATTTGTAAATTGGGAAAAGATAGCAATTCATTGGACA
TTATTCATGCTGAGTTCCAGGCCAGCCTGGCTGAAGGAGACTCCCCTCAATGTGCCCTAA
TTCAAATTACAAAAAGAGTTCCAATCTTCCAAGATGCTGCTCCACCTGTCATCCACATCC
GCTCTCGAGGTGACATTCCCCGAGCTTGCCAGAAGAGCTTGCGTCCAGTCCCACCATCAC
CCAAGATTGATCGAGGTTGGGTATGTGTTTTTCAGCTTCAAGATGGTAAAACACTTGGAC
TCAAAATTTGAGCCAATCTCTTTTCCCTCCGAAAGAGGCAACTAATAGCAGAGGCTTCAA
CTGCTGAACTATAGGGTATGTTACATTAATGATACACTTGTGAGTATCAGCCCTAGATAA
TATAAGTCAATTAAACAACCAAGATAAAATTGTTCATATCCCGCTAGCAGCTTTAAAGAT
AAATGTAATAGGAGCTATACCTCTGACAGTATTATAATTAATTGTTATTAAGTAACCCAA
ACCAAAAATGATGAAGATTAAGAAAAACCTACCTCGACTGAGAGAGTGTTTTTTCATTAA
CCTTCATCTTGTAAACGTTGAGCAAAATTGTTAAAAATATGAGGCGGGTTATATTGCCTA
CTGCTCCTCCTGAATATATGGAGGCCATATACCCTGCCAGGTCAAATTCAACAATTGCTA
GGGGTGGCAACAGCAATACAGGCTTCCTGACACCGGAGTCAGTCAATGGAGACACTCCAT
CGAATCCACTCAGGCCAATTGCTGATGACACCATCGACCATGCCAGCCACACACCAGGCA
GTGTGTCATCAGCATTCATCCTCGAAGCTATGGTGAATGTCATATCGGGCCCCAAAGTGC
TAATGAAGCAAATTCCAATTTGGCTTCCTCTAGGTGTCGCTGATCAAAAGACCTACAGCT
TTGACTCAACTACGGCCGCCATCATGCTTGCTTCATATACTATCACCCATTTCGGCAAGG
CAACCAATCCGCTTGTCAGAGTCAATCGGCTGGGTCCTGGAATCCCGGATCACCCCCTCA
GGCTCCTGCGAATTGGAAACCAGGCTTTCCTCCAGGAGTTCGTTCTTCCACCAGTCCAAC
TACCCCAGTATTTCACCTTTGATTTGACAGCACTCAAACTGATCACTCAACCACTGCCTG
CTGCAACATGGACCGATGACACTCCAACTGGATCAAATGGAGCGTTGCGTCCAGGAATTT
CATTTCATCCAAAACTTCGCCCCATTCTTTTACCCAACAAAAGTGGGAAGAAGGGGAACA
GTGCCGATCTAACATCTCCGGAGAAAATCCAAGCAATAATGACTTCACTCCAGGACTTTA
AGATCGTTCCAATTGATCCAACCAAAAATATCATGGGTATCGAAGTGCCAGAAACTCTGG
TCCACAAGCTGACCGGTAAGAAGGTGACTTCCAAAAATGGACAACCAATCATCCCTGTTC
TTTTGCCAAAGTACATTGGGTTGGACCCGGTGGCTCCAGGAGACCTCACCATGGTAATCA
CACAGGATTGTGACACGTGTCATTCTCCTGCAAGTCTTCCAGCTGTGGTTGAGAAGTAAT
TGCAATAATTGACTCAGATCCAGTTTTACAGAATCTTCTCAGGGATAGTGATAACATCTT
TTTAATAATCCGTCTACTAGAAGAGATACTTCTAATTGATCAATATACTAAAGGTGCTTT
ACACCATTGTCTCTTTTCTCTCCTAAATGTAGAGCTTAACAAAAGACTCATAATATACCT
GTTTTTAAAAGATTGATTGATGAAAGATCATGACTAATAACATTACAAACAATCCTACTA
TAATCAATACGGTGATTCAAATGTCAATCTTTCTCATTGCACATACTCTTTGTCCTTATC
CTCAAATTGCCTACATGCTTACATCTGAGGACAGCCAGTGTGACTTGGATTGGAGATGTG
GAGGAAAAATCGGGGCCCATTTCTAAGTTGTTCACAATCTAAGTACAGACATTGCTCTTC
TAATTAAGAAAAAATCGGCGATGAAGATTAAGCCGACAGTGAGCGTAATCTTCATCTCTC
TTAGATTATTTGTCTTCCAGAGTAGGGGTCATCAGGTCCTTTTCAATTGGATAACCAAAA
TAAGCTTCACTAGAAGGATATTGTGAGGCGACAACACAATGGGTGTTACAGGAATATTGC
AGTTACCTCGTGATCGATTCAAGAGGACATCATTCTTTCTTTGGGTAATTATCCTTTTCC
AAAGAACATTTTCCATCCCGCTTGGAGTTATCCACAATAGTACATTACAGGTTAGTGATG
TCGACAAACTAGTTTGTCGTGACAAACTGTCATCCACAAATCAATTGAGATCAGTTGGAC
TGAATCTCGAGGGGAATGGAGTGGCAACTGACGTGCCATCTGTGACTAAAAGATGGGGCT
TCAGGTCCGGTGTCCCACCAAAGGTGGTCAATTATGAAGCTGGTGAATGGGCTGAAAACT
GCTACAATCTTGAAATCAAAAAACCTGACGGGAGTGAGTGTCTACCAGCAGCGCCAGACG
GGATTCGGGGCTTCCCCCGGTGCCGGTATGTGCACAAAGTATCAGGAACGGGACCATGTG
CCGGAGACTTTGCCTTCCACAAAGAGGGTGCTTTCTTCCTGTATGATCGACTTGCTTCCA
CAGTTATCTACCGAGGAACGACTTTCGCTGAAGGTGTCGTTGCATTTCTGATACTGCCCC
AAGCTAAGAAGGACTTCTTCAGCTCACACCCCTTGAGAGAGCCGGTCAATGCAACGGAGG
ACCCGTCGAGTGGCTATTATTCTACCACAATTAGATATCAGGCTACCGGTTTTGGAACTA
ATGAGACAGAGTACTTGTTCGAGGTTGACAATTTGACCTACGTCCAACTTGAATCAAGAT
TCACACCACAGTTTCTGCTCCAGCTGAATGAGACAATATATGCAAGTGGGAAGAGGAGCA
ACACCACGGGAAAACTAATTTGGAAGGTCAACCCCGAAATTGATACAACAATCGGGGAGT
GGGCCTTCTGGGAAACTAAAAAAACCTCACTAGAAAAATTCGCAGTGAAGAGTTGTCTTT
CACAGCTGTATCAAACGGACCCAAAAACATCAGTGGTCAGAGTCCGGCGCGAACTTCTTC
CGACCCAGAGACCAACACAACAAATGAAGACCACAAAATCATGGCTTCAGAAAATTCCTC
TGCAATGGTTCAAGTGCACAGTCAAGGAAGGAAAGCTGCAGTGTCGCATCTGACAACCCT
TGCCACAATCTCCACGAGTCCTCAACCTCCCACAACCAAAACAGGTCCGGACAACAGCAC
CCATAATACACCCGTGTATAAACTTGACATCTCTGAGGCAACTCAAGTTGGACAACATCA
CCGTAGAGCAGACAACGACAGCACAGCCTCCGACACTCCCCCCGCCACGACCGCAGCCGG
ACCCTTAAAAGCAGAGAACACCAACACGAGTAAGAGCGCTGACTCCCTGGACCTCGCCAC
CACGACAAGCCCCCAAAACTACAGCGAGACTGCTGGCAACAACAACACTCATCACCAAGA
TACCGGAGAAGAGAGTGCCAGCAGCGGGAAGCTAGGCTTAATTACCAATACTATTGCTGG
AGTAGCAGGACTGATCACAGGCGGGAGAAGGACTCGAAGAGAAGTAATTGTCAATGCTCA
ACCCAAATGCAACCCCAATTTACATTACTGGACTACTCAGGATGAAGGTGCTGCAATCGG
ATTGGCCTGGATACCATATTTCGGGCCAGCAGCCGAAGGAATTTACACAGAGGGGCTAAT
GCACAACCAAGATGGTTTAATCTGTGGGTTGAGGCAGCTGGCCAACGAAACGACTCAAGC
TCTCCAACTGTTCCTGAGAGCCACAACTGAGCTGCGAACCTTTTCAATCCTCAACCGTAA
GGCAATTGACTTCCTGCTGCAGCGATGGGGTGGCACATGCCACATTTTGGGACCGGACTG
CTGTATCGAACCACATGATTGGACCAAGAACATAACAGACAAAATTGATCAGATTATTCA
TGATTTTGTTGATAAAACCCTTCCGGACCAGGGGGACAATGACAATTGGTGGACAGGATG
GAGACAATGGATACCGGCAGGTATTGGAGTTACAGGTGTTATAATTGCAGTTATCGCTTT
ATTCTGTATATGCAAATTTGTCTTTTAGTCTTTCTTCAGATTGTTTCACGGCAAAACTCA
ACCTCAAATCAATGAAACTAGGATTTAATTATATGAATCACTTGAATCTAAGATTACTTG
ACAAATGATAACATAATACACTGGAGCTTCAAACATAGCCAATGTGATTCTAACTCCTTT
AAACTCACAGTTAATCATAAACAAGGTTTGACATCAATCTAGCTATATCTTTAAGAATGA
TAAACTTGATGAAGATTAAGAAAAAGGTAATCTTTCGATTATCTTTAGTCTTCATCCTTG
ATTCTACAATCATGACAGTTGTCTTTAATGAAAAAGGAAAAAAGCCTTTTTATTAAGTTG
TAATAATCAGATCTGCAAACCGGTAGAATTTAGTTGTAACCTAACACACACAAAGCATTG
GTAAAAAAGTCAATAGAAATTTAAACAGTGAGTGCAGACAACTCTTAAATGGAAGCTTCA
TATGAGAGAGGACGCCCCCGAGCTGCCAGACAGCATTCAAGGGATGGACACGACCACCAT
GTTCGAGCACGATCATCATCCAGAGAGAATTATCGAGGTGAGTACCGTCAATCAAGGAGC
GCCTCACAAGTGCGCGTTCCTACTGTATTTCATAAGAAGAGAGTTGAACCATTAACAGTT
CCTCCAGCACCTAAAGACATATGTCCGACCTTGAAAAAAGGATTTTTGTGTGACAGTAGT
TTTTGCAAAAAAGACCACCAGTTAGAAAGTTTAACTGATAGGGAATTACTCCTACTAATC
GCCCGTAAGACTTGTGGATCAGTAGAACAACAATTAAATATAACTGCACCCAAGGACTCG
CGCTTAGCAAATCCAACGGCTGATGATTTCCAGCAAGAGGAAGGTCCAAAAATTACCTTG
TTGACACTGATCAAGACGGCAGAACACTGGGCGAGACAAGACATCCGAACCATAGAGGAT
TCCAAATTAAGGGCATTGTTAACTCTATGTGCTGTGATGACGAGGAAATTCTCAAAATCC
CAGCTGAGTCTTTTGTGTGAGACACACCTAAGGCGCGAAGGGCTTGGGCAAGATCAGGCA
GAACCCGTTCTCGAAGTATATCAACGATTACACAGTGATAAAGGAGGCAGTTTTGAAGCT
GCACTATGGCAACAATGGGACCGACAATCCCTAATTATGTTTATCACTGCATTCTTGAAT
ATCGCTCTCCAGTTACCGTGTGAAAGTTCTGCTGTCGTTGTTTCAGGGTTAAGAACATTG
GTTCCTCAATCAGATAATGAGGAAGCTTCAACCAACCCGGGGACATGCTCATGGTCTGAT
GAGGGTACCCCTTAATAAGGCTGACTAAAACACTATATAACCTTCTACTTGATCACAATA
CTCCGTATACCTATCATCATATATTTAATCAAGACGATATCCTTTAAAACTTATTCAGTA
CTATAATCACTCTCATTTCAAATTGATAAGATATGCATAATTGCCTTAATATATAAAGAG
GTATGATATAACCCAAACATTGACCAAAGAAAATCATAATCTCGTATCGCTCGCAATATA
ACCTGCCAAGCATACCTCTTGCACAAAGTGATTCTTGTACACAAATAATGTTTGACTCTA
CAGGAGGTAGCAACGATCCATCTCATCAAAAAATAAGTATTTTATGATTTACTAATGATC
TCTTAAAATATTAAGAAAAACTGACGGAACATAAATTCTTTCTGCTTCAAGTTGTGGAGG
AGGTCTATGGTATTCGCTATTGTTATATTACAATCAATAACAAGCTTGTAAAAATATTGT
TCTTGTTTCAGGAGGTATATTGTGACCGGAAAAGCTAAACTAATGATGAAGATTAATGCG
GAGGTCTGATGAGAATAAACCTTATTATTCAGATTAGGCCCCAAGAGGCATTCTTCATCT
CCTTTTAGCAAAATACTATTTCAGGATAGTCCAGCTAGTGACACGTCTTTTAGCTGTATA
CCAGTTGCCCCTGAGATACGCCACAAAAGTGTCTCTGAGCTAAAGTGGTCTGTACACATC
TCATACATTGTATTAGGGGCAATAATATCTAATTGAACTTAGCCATTTAAAATTTAGTGC
ATAAATCTGGGCTAACTCCACCAGGTCAACTCCATTGGCTGAAAAGAAGCCCACCTACAA
CGAACATTACTTTGAGCGCCCTCACAATTAAAAAATAAGAGCGTCGTTCCAACAATCGAG
CGCAAGGTTACAAGGTTGAACTGAGAGTGTCTAGACAACAAAATATCGATACTCCAGACA
CCAAGCAAGACCTGAGAAAAAACCATGGCCAAAGCTACGGGACGATACAATCTAATATCG
CCCAAAAAGGACCTGGAGAAAGGGGTTGTCTTAAGCGACCTCTGTAACTTCTTAGTTAGT
CAAACTATTCAAGGGTGGAAAGTTTATTGGGCTGGTATTGAGTTTGATGTGACTCACAAA
GGAATGGCCCTATTGCATAGACTGAAAACTAATGACTTTGCCCCTGCATGGTCAATGACA
AGGAACCTATTTCCCCATTTATTTCAAAATCCGAATTCCACTATTGAATCACCGCTGTGG
GCACTGAGAGTCATCCTTGCAGCAGGGATACAGGACCAGTTAATTGACCAGTCTTTGATT
GAACCCTTAGCAGGAGCCCTTGGTCTGATCTCTGATTGGCTGCTAACAACCAACACTAAC
CATTTCAACATGCGAACACAACGTGTCAAGGAACAATTGAGCCTAAAAATGCTGTCGTTG
ATTCGATCCAATATTCTCAAGTTTATTAACAAATTGGATGCTCTACATGTCGTGAACTAC
AATGGATTATTGAGCAGTATTGAAATTGGAACTCAAAATCATACAATCATCATAACTCGA
ACTAACATGGGTTTTCTGGTGGAGCTCCAAGAACCCGACAAATCGGCAATGAACCGCAAG
AAGCCTGGGCCGGCGAAATTTTCCCTCCTTCATGAGTCCACACTGAAAGCATTTACACAA
GGGTCCTCGACACGAATGCAAAGTTTAATTCTTGAATTCAATAGCTCTCTTGCTATCTAA
CTAAGATGGAATACTTCATATTGGGCTAACTCATATATGCTGACTCAATAGTTAACTTGA
CATCTCTGCCTTCATAATCAGATATATAAGCATAATAAATAAATACTCATATTTCTTGAT
AATTTGTTTAACCACAGATAAATCCTCACTGTAAGCCAGCTTCCAAGTTGACACCCTTAC
AAAAACCAGGACTCAGAATCCCTCAAATAAGAGATTCCAAGACAACATCATAGAATTGCT
TTATTATATTAATAAGCATTTTATCACTAGAAATCCAATATACGAAATGGTTAATTGTAA
CTAAACCCGCAGGTCATGTGTGTTAGGTTTCACAAATTATATATATTACTAACTCCATAC
TCGTAACTAACATTAGATAAGTAGGTTAAGAAAAAAGCTTGAGGAAGATTAAGAAAAACT
GCTTATTGGGTCTTTCCGTGTTTTAGATGAAGCAGTTGACATTCTTCCTCTTGATATTAA
ATGGCTACACAACATACCCAATACCCAGACGCCAGGTTATCATCACCAATTGTATTGGAC
CAATGTGACCTTGTCACTAGAGCTTGCGGGTTGTATTCATCATACTCCCTTAATCCGCAA
CTACGCAACTGTAAACTCCCGAAACATATATACCGTTTAAAATATGATGTAACTGTTACC
AAGTTCTTAAGTGATGTACCAGTGGCGACATTGCCCATAGATTTCATAGTCCCAATTCTT
CTCAAGGCACTATCAGGCAATGGGTTCTGTCCTGTTGAGCCGCGGTGCCAACAGTTCTTA
GATGAAATTATTAAGTACACAATGCAAGATGCTCTCTTCCTGAAATATTATCTCAAAAAT
GTGGGTGCTCAAGAAGACTGTGTTGATGACCACTTTCAAGAAAAAATCTTATCTTCAATT
CAGGGCAATGAATTTTTACATCAAATGTTTTTCTGGTATGACCTGGCTATTTTAACTCGA
AGGGGTAGATTAAATCGAGGAAACTCTAGATCAACGTGGTTTGTTCATGATGATTTAATA
GACATCTTAGGCTATGGGGACTATGTTTTTTGGAAGATCCCAATTTCACTGTTACCACTG
AACACACAAGGAATCCCCCATGCTGCTATGGATTGGTATCAGACATCAGTATTCAAAGAA
GCGGTTCAAGGGCATACACACATTGTTTCTGTTTCTACTGCCGATGTCTTGATAATGTGC
AAAGATTTAATTACATGTCGATTCAACACAACTCTAATCTCAAAAATAGCAGAGGTTGAG
GACCCAGTTTGCTCTGATTATCCCAATTTTAAGATTGTGTCTATGCTTTACCAGAGCGGA
GATTACTTACTCTCCATATTAGGGTCTGATGGGTATAAAATCATTAAGTTTCTCGAACCA
TTGTGCTTGGCTAAAATTCAATTGTGCTCAAAGTACACCGAGAGGAAGGGCCGATTCTTA
ACACAAATGCATTTAGCTGTAAATCACACCCTGGAAGAAATTACAGAAATACGTGCACTA
AAGCCTTCACAGGCTCACAAGATCCGTGAATTCCATAGAACATTGATAAGGCTGGAGATG
ACGCCACAACAACTTTGTGAGCTATTTTCCATACAAAAACACTGGGGGCATCCTGTGCTA
CATAGTGAAACAGCAATCCAAAAAGTTAAAAAACATGCTACGGTGCTAAAAGCATTACGC
CCTATCGTGATTTTCGAGACATATTGTGTTTTTAAATATAGCATTGCAAAACATTATTTT
GATAGTCAAGGATCTTGGTACAGTGTTACCTCAGATAGAAATCTAACACCAGGTCTTAAT
TCTTATATCAAAAGAAATCAATTCCCTCCGTTGCCAATGATTAAAGAACTGCTATGGGAA
TTTTACCACCTTGACCATCCTCCACTTTTCTCAACCAAAATTATTAGTGACTTAAGTATT
TTTATAAAAGACAGAGCTACTGCAGTAGAAAGGACATGCTGGGATGCAGTATTCGAGCCT
AATGTTCTGGGATATAATCCACCTCACAAATTCAGTACCAAACGTGTACCGGAACAATTT
TTAGAGCAAGAAAACTTTTCTATTGAGAATGTTCTTTCCTACGCGCAAAAACTCGAGTAT
CTACTACCACAATATCGGAATTTTTCTTTCTCATTGAAAGAGAAAGAGTTGAATGTAGGT
AGAACTTTCGGAAAATTGCCTTATCCGACTCGCAATGTTCAAACACTTTGTGAAGCTCTG
TTAGCTGATGGTCTTGCTAAAGCATTTCCTAGCAATATGATGGTAGTTACGGAACGTGAA
CAAAAAGAAAGCTTATTGCATCAAGCATCATGGCACCACACAAGTGATGATTTCGGTGAG
CATGCCACAGTTAGAGGGAGTAGCTTTGTAACTGATTTAGAGAAATACAATCTTGCATTT
AGGTATGAGTTTACAGCACCTTTTATAGAATATTGCAACCGTTGCTATGGTGTTAAGAAT
GTTTTTAATTGGATGCATTATACAATCCCACAGTGTTATATGCATGTCAGTGATTATTAT
AATCCACCGCATAACCTCACACTGGAAAATCGAAACAACCCCCCTGAAGGGCCTAGTTCA
TACAGGGGTCATATGGGAGGGATTGAAGGACTGCAACAAAAACTCTGGACAAGTATTTCA
TGTGCTCAAATTTCTTTAGTTGAAATTAAGACTGGTTTTAAGTTGCGCTCAGCTGTGATG
GGTGACAATCAGTGCATTACCGTTTTATCAGTCTTCCCCTTAGAGACTGATGCAGGCGAG
CAGGAACAGAGCGCCGAGGACAATGCAGCGAGGGTGGCCGCCAGCCTAGCAAAAGTTACA
AGTGCCTGTGGAATCTTTTTAAAACCTGATGAAACATTTGTACATTCAGGTTTTATCTAT
TTTGGAAAAAAACAATATTTGAATGGGGTCCAATTGCCTCAGTCCCTTAAAACGGCTACA
AGAATGGCACCATTGTCTGATGCAATTTTTGATGATCTTCAAGGGACCCTGGCTAGTATA
GGTACTGCTTTTGAGCGATCCATCTCTGAGACACGACATATCTTTCCTTGCAGAATAACC
GCAGCTTTCCATACGTTCTTTTCGGTGAGAATCTTGCAATATCATCACCTCGGATTTAAT
AAAGGTTTTGACCTTGGACAGTTAACACTCGGCAAACCTCTGGATTTCGGAACAATATCA
TTGGCACTAGCGGTACCGCAGGTGCTTGGAGGGTTATCCTTCTTGAATCCTGAGAAATGT
TTCTACCGGAATCTAGGAGATCCAGTTACCTCAGGTTTATTCCAGTTAAAAACTTATCTC
CGAATGATTGAGATGGATGATTTATTCTTACCTTTAATTGCGAAGAACCCTGGGAACTGC
ACTGCCATTGACTTTGTGCTAAATCCTAGCGGATTAAATGTTCCTGGGTCGCAAGACTTA
ACTTCATTTCTGCGCCAGATTGTACGTAGGACTATCACCCTAAGTGCGAAAAACAAACTT
ATTAATACCTTATTTCATGCATCAGCTGACTTCGAAGACGAAATGGTTTGTAAGTGGCTC
TTATCATCAACTCCTGTTATGAGTCGTTTCGCAGCCGATATATTTTCACGCACGCCGAGC
GGGAAGCGATTGCAAATTCTAGGATACTTGGAAGGAACACGCACATTATTAGCCTCTAAG
ATCATCAACAATAATACAGAGACGCCGGTTTTGGACAGACTGAGGAAGATAACATTGCAA
AGGTGGAGTCTATGGTTTAGTTATCTTGATCATTGTGATAATATCCTGGCGGAGGCTTTA
ACCCAAATAACTTGCACAGTTGATTTAGCACAGATCCTGAGGGAATATTCATGGGCACAT
ATTTTAGAGGGGAGACCTCTTATTGGAGCCACACTCCCATGTATGATTGAGCAATTCAAA
GTGGTTTGGCTGAAACCCTACGAACAATGTCCGCAGTGTTCAAATGCCAAGCAACCTGGT
GGGAAACCATTCGTGTCAGTAGCAGTCAAGAAACATATTGTTAGTGCATGGCCAAATGCA
TCCCGAATAAGCTGGACTATCGGGGATGGAATCCCATACATTGGATCAAGGACAGAAGAT
AAGATAGGGCAACCTGCTATTAAACCAAAATGTCCTTCCGCAGCCTTAAGAGAGGCCATT
GAATTGGCGTCCCGTTTAACATGGGTAACTCAAGGCAGTTCGAACAGTGACTTGCTAATA
AAACCATTTTTGGAAGCACGAGTAAATTTAAGTGTTCAAGAAATACTTCAAATGACCCCT
TCACATTACTCGGGAAATATTGTTCATAGGTACAACGATCAATACAGTCCTCATTCTTTC
ATGGCCAATCGTATGAGTAACTCAGCAACGCGATTGATTGTTTCTACAAACACTTTAGGT
GAGTTTTCAGGAGGTGGCCAATCGGCACGCGACAGCAATATTATTTTCCAGAATGTTATA
AATTATGCAGTTGCACTGTTCGATATTAAATTTAGAAACACTGAGGCTACAGATATCCAG
TATAATCGTGCTCACCTTCATCTAACTAAGTGTTGCACCCGGGAGGTACCAGCTCAGTAC
TTAACATACACATCTACATTGGATTTAGATTTAACAAGATACCGAGAAAATGAATTGATT
TATGACAATAATCCTCTAAAAGGAGGACTCAATTGCAATATCTCATTTGATAACCCATTT
TTCCAAGGCAAACAGCTGAACATTATAGAAGATGACCTTATTCGACTGCCTCACTTATCT
GGATGGGAGCTAGCTAAGACCATCATGCAATCAATTATTTCAGATAGCAATAATTCGTCT
ACAGACCCAATTAGCAGTGGAGAAACAAGATCATTCACTACCCATTTCTTAACTTATCCC
AAGATAGGACTTCTGTACAGTTTTGGGGCCTTTGTAAGTTATTATCTTGGCAATACAATT
CTTCGGACTAAGAAATTAACACTTGACAATTTTTTATATTACTTAACTACCCAAATTCAT
AATCTACCACATCGCTCATTGCGAATACTTAAGCCAACATTCAAACATGCAAGCGTTATG
TCACGATTAATGAGTATTGATCCCCATTTTTCTATTTACATAGGCGGTGCTGCAGGTGAC
AGAGGACTCTCAGATGCGGCCAGGTTATTTTTGAGAACGTCCATTTCATCTTTTCTTACA
TTTGTAAAGGAATGGATAATTAATCGCGGAACAATTGTCCCTTTATGGATAGTATATCCA
TTAGAGGGTCAAAATCCAACACCTGTTAATAATTTCCTCCATCAGATCGTAGAACTGCTG
GTGCATGATTCATCAAGACACCAGGCTTTTAAAACTACCATAAATGATCATGTACATCCT
CACGACAATCTTGTTTACACATGTAAGAGTACAGCCAGCAATTTCTTCCATGCGTCATTG
GCGTACTGGAGGAGCAGGCACAGAAACAGCAACCGAAAAGACTTGACAAGAAACTCTTCA
ACTGGATCAAGCACAAACAACAGTGATGGTCATATTAAGAGAAGTCAAGAACAAACCACC
AGAGATCCACATGATGGCACTGAACGGAGTCTAGTCCTGCAAATGAGCCATGAAATAAAA
AGAACGACAATTCCACAAGAGAACACGCACCAGGGTCCGTCGTTCCAGTCATTTCTAAGT
GACTCTGCTTGCGGTACAGCAAACCCAAAACTAAATTTCGATAGATCGAGACACAATGTG
AAATCTCAGGATCATAACTCAGCATCCAAGAGGGAAGGTCATCAAATAATCTCACATCGT
CTAGTCCTACCTTTCTTTACATTATCTCAAGGGACACGCCAATTAACGTCATCCAATGAG
TCACAAACCCAAGATGAGATATCAAAGTACTTACGGCAATTGAGATCCGTCATTGATACC
ACAGTTTATTGTAGGTTTACCGGTATAGTCTCGTCCATGCATTACAAACTTGATGAGGTC
CTTTGGGAAATAGAGAATTTTAAGTCGGCTGTGACGCTGGCAGAGGGAGAAGGTGCTGGT
GCCTTACTATTGATTCAGAAATACCAAGTTAAGACCTTATTTTTCAACACGCTAGCTACT
GAGTCCAGTATAGAGTCAGAAATAGTATCAGGAATGACTACTCCTAGGATGCTTCTACCT
GTTATGTCAAAATTCCATAATGACCAAATTGAGATTATTCTTAACAACTCAGCAAGCCAA
ATAACAGACATAACAAATCCTACTTGGTTTAAAGACCAAAGAGCAAGGCTACCTAGGCAA
GTCGAGGTTATAACCATGGATGCAGAGACGACAGAGAATATAAACAGATCGAAATTGTAC
GAAGCTGTACATAAATTGATCTTACACCATGTTGATCCCAGCGTATTGAAAGCAGTGGTC
CTTAAAGTCTTTCTAAGTGATACCGAGGGTATGTTATGGCTAAATGATAATCTAGCCCCG
TTTTTTGCCACTGGGTATTTAATTAAGCCAATAACGTCAAGTGCCAGGTCTAGTGAGTGG
TATCTTTGTCTGACGAACTTCTTATCAACTACACGTAAGATGCCACACCAAAACCATCTC
AGTTGTAAGCAGGTAATACTTACGGCATTGCAACTGCAAATTCAACGGAGCCCATACTGG
CTAAGTCATTTAACTCAGTATGCTGACTGCGATTTACATTTAAGCTATATCCGCCTTGGT
TTTCCATCATTAGAGAAAGTACTATACCACAGGTATAACCTTGTCGATTCAAAAAGAGGT
CCACTAGTCTCTGTCACTCAGCACTTAGCACATCTTAGGGCAGAGATTCGAGAATTGACC
AATGATTATAATCAACAGCGACAAAGTCGGACTCAAACATATCACTTTATTCGTACTGCA
AAAGGACGAATCACAAAACTAGTCAATGATTATTTAAAATTCTTTCTTATTGTACAAGCA
TTAAAACATAATGGGACATGGCAAGCTGAGTTTAAGAAATTACCAGAGTTGATTAGTGTG
TGCAATAGGTTCTATCATATTAGAGATTGTAATTGTGAAGAACGTTTCTTAGTTCAAACC
TTATATTTACATAGAATGCAGGATTCTGAAGTTAAGCTTATCGAAAGGCTGACAGGGCTT
CTGAGTTTATTTCCAGATGGTCTCTACAGGTTCGATTGAATAACCGTGCATAGTATTTTG
ATACTTGTAAAGGTTGGTTATCAACATACAGATTATAAAAAACTCATAAATTGCTCTCAT
ACATCATCTTGATCTGATTTCAATAAATAACTATTTAGATAACGAAAGGAGTCCTTACAT
TATACACTATATTTGGCCTCTCTCCCTGCGTGATAATCAAAAAATTCACAATACAGCATG
TGTGACATATTACTGCTGCAATGAGTCTAACGCAACATAATAAACTCCGCACTCTTTATA
ATTAAGCTTTAACGATAGGTCTGGGCTCATATTGTTATTGATATAGTAATGTTGTATCAA
TATCTTGCCAGATGGAATAGTGCTTTGGTTGATAACACGACTTCTTAAAACAAAACTGAT
CTTTAAGATTAAGTTTTTTATAATTGTCATTGCTTTAATTTGTCGATTTAAAAATGGTGA
TAGCCTTAATCTTTGTGTAAAATAAGAGATTAGGTGTAATAACTTTAACATTTTTGTCTA
GTAAGCTACTATTCCATTCAGAATGATAAAATTAAAAGAAAAGACATGACTGTAAAATCA
GAAATACCTTCTTTACAATATAGCAGACTAGATAATAATCTTCGTGTTAATGATAATTAA
GGCATTGACCACGCTCATCAGAAGGCTCACTAGAATAAACGTTGCAAAAAGGATCCCTGG
AAAAATGGTCGCACACAAAAATTTAAAAATAAATCTATTTCTTCTTTTTtgtgtgtcca
