# Supplementary material for: Metavisitor, a Suite of Galaxy Tools for Simple and Rapid Detection and Discovery of Viruses in Deep Sequence Data
Source: PLoS One. 2017 Jan 3;12(1):e0168397. doi: 10.1371/journal.pone.0168397 (PMC5207757; doi:10.1371/journal.pone.0168397)
Supplement: S20 File — (TXT) [file pone.0168397.s037.txt]

>Scaffold_from_SRR1606236.fastqsanger_guided_by_NC_004296.1
cGCACAGTGGATCCTAGGCTATTGGATTGCGCATTgcttttgtcattttggcagatagtc
tcagttctttgttgcgtgcatacaacacaacaatctggcGATGAGTGCTTCCAAGGAAGT
AAAGTCGTTCCTCTGGACACAGTCATTGAGGAGGGAGCTCTCAGGTTACTGCTCCAACAT
AAAGCTTCAAGTTGTTAAGGATGCTCAGGCTCTCCTTCATGGTCTTGACTTTTCTGAAGT
CAGTAATGTTCAGCGCTTGATGCGCAAACAAAAAAGGGACGACAGTGATCTAAAACGTCT
CAGAGATCTGAACCAGGCTGTCAACAATCTTGTAGAACTCAAATCAACACAACAGAAGAG
TATCCTGAGAGTTGGGACCTTGACCTCAGATGACCTGCTGACATTGGCAGCTGACTTAGA
GAAACTTAAGTCGAAGGTCATCAGAACAGAAAGGCCATTAAGCTCAGGTGTTTACATGGG
AAACCTGAGTACACAGCAACTTGAGCAAAGAAGAGCATTACTGAACATGATAGGCATGGT
TGGTGGGGCTCAGAGTGCCCAACCTGGAAGGGACGGAGTTGTTAGGGTGTGGGATGTCAA
GAATCCGGATCTTTTGAACAATCAATTCGGCACCATGCCTAGTCTGACATTAGCATGTCT
CACCAAACAAGGTCAAGTTGATTTAAATGATGCCGTCTTAGCACTAACAGACCTGGGTCT
AATATACACAGCTAAGTACCCAAACAGCTCCGACCTGGACAGACTTTCCCAAAGCCATCC
TATACTGAATATGGTGGACACTAAGAAGAGCTCCTTGAATATTTCTGGTTTCAACTTCAG
TTTAGGAGCTGCAGTGAAAGCTGGAGCCTGTATGCTTGATGGGGGGAACATGTTGGAGAC
CATCAAGGTTACACCTCAGACAATGGATGGCATCTTGAAATCTATCTTAAAGGTAAAAAG
ATCTTTGGGGATGTTTGTTTCAGATGCACCTGGTGAGAGGAACCCTTATGAGAACATACT
TTACAAGATCTGTCTTTCTGGGGATGGTTGGCCCTACATAGCTTCAAGAACTTCCATTGT
GGGTAGAGCTTGGGAGAACACCACTGTGGATCTCGAGTCAGACGGAAAACCACAGAAGGT
GGGCACTGCTGGGTCCAACAAGTCCTTACAGTCAGCAGGGTTTCCAACAGGGCTGACCTA
TTCCCAGTTGATGACACTTAAAGACTCAATGATGCAACTTGACCCAAGTGCTAAAACCTG
GATAGACATTGAAGGTCGTCCAGAAGACCCTGTGGAAATAGCTCTTTACCAACCTATGTC
GGGCTGTTACATACACTTCTTCAGAGAACCAACAGACTTGAAGCAGTTCAAGCAAGATGC
CAAATATTCTCATGGGATTGATGTAGCAGATCTTTTCCCTGCTCAACCTGGCTTGACCAG
TGCAGTCATTGAAGCCCTTCCTCGCAATATGGTACTGACCTGTCAGGGTTCAGACGATAT
TAAGAAACTCTTAGATTCCCAAGGAAGAAGAGACATAAAGCTTATTGACATTGCACTGAG
CAAGGCTGACTCTAGGAGGTTTGAGAATGCTGTTTGGGATCAGTGCAAGGATCTATGCCA
TATGCACACTGGGGTGGTTGTTGAAAAGAAGAAAAGAGGAGGCAAAGAAGAAATTACCCC
ACACTGTGCTCTAATGGATTGCATAATGTATGATGCAGCTGTGTCAGGAGGACTCAATAT
ACCAGTTTTGAGAGCAGTTCTCCCCAGAGACATGGTGTTTAGAACATCAAGCCCCAAGGT
CGTCCTGTAAATGGACGCCCCCGTGACCCACCGCCCTTCGGCGGTGGGTCACGGGGGCCC
ATGGGTGGGTCTGTCTCCTATCTTTTCCACTTGACTGGTACACCAGGATGTTTGTACAGA
CCACATGAGCATATGCCCATGTGGTTGAGTCTGTGTGGCTTGGGGCAGGGTTTCCCTATG
ACGTGTCTGTGGGTTGGGATTTTGACCAGGTGGAGGAAGATGCTAATAAGGTAGAAGCTA
GTGCTGAAGACAAAAAGATCCACCAACCCTAAGGGTGTTTTCCCTTGCCTATCAATGTAC
TCTTTCTGTAACAATTCTGTTATCATGTTGTCTGCTTGCTGCTCAATGTCATCAGAAAAA
TGTGTTTCATTCAGGTAAGAACCATTTGATACAAGCCAGCATCTTGGCAACGATGTCTTC
CCTGTTACAGTGTGGTTTAAGTACCAATACTTGCTGTAATTGCAGTAAGGAATTCCCATG
ATATCTCTTAAATGATTCTTCATAATGAGCTGGTCATTGATCAGTGCGTTCACTGCTTTG
TTTATTAGTTGGATACTCATCTGTGCTTCTGTCTTTAGCCTCCTTATAGCCTGTTTATTA
AAGTCAAACAACCTTAACATGTCACAAAACTCTTCATCATGTTTCTCATTGCATTTCGCA
ACTGCTGTGTTCCCAAAGCACTTTAATTCGGCTTCAATCAGCATCCATCTTGTCAAACAA
TACCCACCCGGTGTTTCATTGCCCTCAGAATCAGAGAGAGTCCAAGTAAAAGTTCCTAGG
AGTCTTCGGCTGATGTAAATGTCCCTGGTTCTTTGTGAAAGTAGCCCCAGATAACCGATA
GGGGACGGGCGAGAAAACTGGCAGTGGTCTTCCCAACTGGTGTTTTGGATTATCAAATAT
TGGTAGGACGTCATTATACAATCCCAACTCCCCTTTCCAGAATCAAGTGCTATGTAACTG
CCACCCCAAGCCATCCTCATAAAAGTTTGAAGGACTCCATTGGCAATGGTCCCACAATGG
TTGGCTGCATCCACAGCATAAGTATGGCTGAGGTTGTACTGAACACTTATCTTTCCCCCA
TTGAAGTCACAACTCATTGCTTCATACTGATTAAAGTTAGGGATGGATAGGTGGAAGGTT
GAGATGATGCTCATTAAAGCATGGTCATAGAGATTCTTTTTATGTGCATCAGAAAGGTTA
CAAAACTTGTGGTTGATGATACTTGTGTTTGTTAAAGTCAGCTCCAAACCAGTCTCATTT
CCAACCATGATGTAGTGGTGGCTGTTGTTCTTCGTGCAGGATAAGGGCATTGTCATATTA
AGGCTTGCCATATCCAGCTCCAGAGTTTGAAGCTCATAAACACCCTTGTAAATTGTTGAG
CATGACCTTCCACATAAGAGAAGAAAAGATACCAACCCAAAGAGGCCACAGGTGGCAACA
TTGTAGACCCCTTTTAGTATTGCTAGAAGGCTGAGAGCAATTAAGACAATGTTCATCACC
TCCTCAATGACATGAGGCACTTCCTGGAAAAATGTTATGATTTGCCCCATaaataggaca
cttgaattGCGCAATCCTAAATGCCTAGGATCCCCGGTGCGc
>Scaffold_from_SRR1595846.fastqsanger_guided_by_NC_004296.1
CGCACAGTGGATCCTAGGCTATTGGATTGCGCTTTTCATTGACTCACTGAGTGATACTTT
CAACCAGTGAATCCTCGAGTGTCCAGACCAAGATGAGTGCTTCTAAGGAAGTGAAGTCAT
TTCTCTGGACACAGTCATTGAGGAGGGAGCTTTCAGGTTATTGGGTTATTGCTCCAATAT
AAAACTACAAGTTGTTAAGGATGCTCAGGCTCTCCTTCATGGTCTTGATTTTTCTGAAGT
CAGCAATGTGCAGCGCTTAATGCGCAAACAAAAAAGGGATGATAGTGACTTGAAACGTCT
CAGAGATTTGAATCAGGCTGTCAACAATCTTGTAGAACTCAAATCGACACAACAAAAGAG
TGTCTTGAGAGTTGGGACCCTGACCTCAGATGACCTGCTGACATTGGCAGCTGACTTAGA
GAAACTAAAGTCGAAGGTCATTAGAACAGAAAGGCCACTAAGCTCAGGTGTTTATATGGG
GAATTTGAGTACACAGCAGCTTGAGCAGAGAAGGGCATTGCTGAACATGATAGGTATGGT
TGGTGGGGCTCAGGGCACCCAACCTGGAAGAGACGGAGTCGTTAGGGTGTGGGATGTTAA
GAATCCGGACCTTTTGAACAACCAGTTCGGCACCATGCCTAGTCTGACATTAGCATGTCT
CACTAAACAAGGTCAAGTTGATTTGAATGATGCCGTCTTAGCACTGACAGACCTGGGCCT
GATATACACAGCTAAGTACCCGAATAGCTCCGACCTGGACAGACTTTCCCAAAGCCACCC
TATACTGAATATGGTGGACACTAAGAAGAGCTCCTTGAACATTTCTGGTTACAACTTCAG
CTTAGGGGCTGCAGTGAAAGCCGGAGCTTGTATGCTTGATGGGGGGAACATGTTGGAGAC
CATCAAGGTTACACCTCAGACAATGGATGGCATCTTGAAGTCTATTTTAAAAGTAAAAAG
ATCTTTGGGAATGTTTGTTTCAGATACACCTGGTGAGAGGAACCCTTATGAGAATATACT
TTACAAGATCTGTCTCTCCGGTGACGGCTGGCCCTACATAGCTTCAAGGACTTCTATTGT
GGGAAGAGCTTGGGAGAATACCACTGTGGATCTCGAGTCAGATGGAAAACCGCAAAAAGT
GGGCACTGCTGGGTCCAACAAGTCTTTACAGTCAGCAGGGTTTCCAACAGGGCTGACCTA
TTCTCAATTAATGACACTCAAAGACTCAATGATGCAGCTTGACCCAAGCGCCAAAACCTG
GATAGACATCGAAGGTCGTCCAGAAGACCCTGTGGAAATAGCTCTTTACCAACCTATGTC
AGGCTGTTACATACACTTCTTCAGAGAACCAACAGACTTAAAACAGTTCAAGCAGGATGC
CAAATATTCTCATGGGATTGATGTGGCAGATCTCTTCCCTGCTCAGCCTGGTTTGACCAG
CGCAGTCATTGAAGCCCTCCCTCGCAATATGGTACTGACCTGTCAAGGTTCAGATGATAT
CAAGAAACTCTTGGACTCCCAAGGAAGAAAGGACATAAAGCTTATTGACATTGCACTGAG
CAAGGTTGACTCTAGGAGATTTGAAAATGCTGTTTGGGATCAGTGCAAAGATCTATGCCA
TATGCATACTGGAGTGGTTGTCGAAAAGAAGAAAAGAGGAGGCAAAGAGGAAATCACCCC
GCACAATGGATTGCATAATGTATGATGCAGCTGTGTCAGGAGGACTCAATATACCAGTTT
TGAGAGCAGTTCTCCCCAGGGACATGGTGTTCAAGCCCCAAGGTCGTCCTGTAAATGGAC
GCCCCCGTGCCCCCGTGACCCACCGCCGAAAGGCGGTGGGTCACGGGGGCGGGTCTATCT
CTTATCTTTTCCACTTAACTGGTACACCAGGATGTTTGTATAAACCACATGAGCATATGC
CCATGTGGTTGAGTCTGTGTGGTTTGGGGCAGGGTTTTCCTATGACATGTCTGTGGGTTG
GGATTTTAACCAGGTGGAGGAAGATGCTAATGAGATAAAAGCTGGTGCTGAAGACAAAAA
GATCCACTAACCCTAAGGGTGTTTTCCCTTGCCTGTCTATGTACTCCTTTTGCAACATTT
CTGTTATCATGTTGTCTGCTTGTTGTTCAATGTCATCAGAAAAGTGTGTTTCGTTTAGGT
AGGAACCATTTGATACAAGCCAGCACCTTGGCAATGATGTCTTCCCTGTCACAGTGTGAT
TCAGATACCAGTACTTGCTGTAATTGCAGTAAGGAATTCCCATGATGTCTCTCAAATGAT
TCTTCATAATCAGCTGGTCATTGATCAATGCGTTCACTGCTTTGTTTATCAGTTGGATAC
TCATTTGTGCTTCTGTCTTCAGCCTGCTTATGGCTTGTTTGTTAAAGTCAAACAATCTTA
ACATGTCACAAAACTCTTCATCATGTTTCTCATTGCATTTTGCAACTGCCGTGTTCCCAA
AGCACTTCAACTCGGCCTCAATCAGCATCCATCTTGTTAGACAATACCCACCCGGTGTTT
CATTACCTTCAGAATCAGAGAGAGTCCAAGTAAAAGTCCCAAGAAGCCTTCGACTGATGT
AAATGTCCCTGGTCCTCTGTGACAGTAGCCCCAGGTAACCGATAGGGGATGGGCGAGAAA
ACTGGCAGTGATCTTCCCAAGTGGTGTTTTGGATTATCAAATATTGGTAGGAAGTCATTA
TACAGTCCCAACTCCCCTTTCCGGAATCACAAGAGCAATGTAGCTCCCACCCCAAGCCAT
CCTCATGAAAGTCTGTAAGACACCATTTGCAACAGTGCCACAATGGTTGGCAGCTTCCCC
AGCATAGCTGTGACTCAGGTTGTACTGCACACTAATCCTTCCCCCATTAAAATCACAGCT
CATTGCTTCATATTGATTGAAGTTGGGGATGGACAAGTGGAAAGTTGAAATTATGCTCAT
AAGAGCGTGGTCATAGAGGTTCTTTTTGTGGGCATCAGACAGATTGCAAAATTTATGATT
AATAATACTTGTGTTGGTCAAGGTCAGTTCTAGTCCTGTCTCATTACCTACCATTATATA
ATGATGACTGTTATTCTTTGTGCAGGAGAGAGGCATGGTCATATTGAGTGTGTCGATGTT
TAAATCCAGATTGTAGCTCATAAACACCCTTGTAAGTTGTTGAGCATGATCTTCCACATA
AGAGGAGAAAGGACACCAATCCAAAGAGGCCACAAGCAACATTGTAGATTCCTTTCAGTA
TTGCCAGAAGGCTGAGAGCAATCAAGACAATGTTCATCACCTCTATGACATGAGGTACTT
CCTGGAAAAATGTTATGATTTGTCCCATCATaaataggacacttgaattGCGCAATCCTA
AATGCCTAGGATCCCCGGtgcgc
>Scaffold_from_SRR1610580.fastqsanger_guided_by_NC_004296.1
CGCACAGTGGATCCTAGGCTATTGGATTGCGCATTTCACTGACTTACTGAGTGATACTTT
CAACCAGTGAGTCCCTGAGTGTCTAGATCAGGATGAGTGCTTCCAAGGAAGTAAAGTCAT
TCCTTTGGACACAGTCATTGAGGAGGGAGCTCTCAGGTTACTGCTCCAGCATAAAGCTTC
AAGTTGTTAAGGATGCTCAGGCTCTCCTTCATGGTCTTGACTTTTCTGAGGTCAGCAATG
TTCAGCGCTTGATGCGCAAACAAAAAAGGGACGACAGTGATCTGAAACGTCTCAGAGATC
TGAACCAGGCTGTCAACAATCTTGTAGAACTCAAATCAACACAACAAAAGAGTATTCTGA
GGGTTGGGACCCTGACTTCAGATGACCTGCTGACATTGGCAGCTGACTTAGAGAAACTTA
AGTCGAAGGTCATCAGAACAGAAAGGCCACTAAGCTCAGGTGTTTATATGGGAAATTTGA
GTACACAGCAACTTGAGCAAAGAAGAGCATTGCTGAACATGATAGGCATGGTTGGTGGGG
CTCAGGGTACCCAACCTGGAAGGGACGGAGTTGTTAGGGTGTGGGATGTCAAGAATCCGG
ATCTTTTGAACAACCAATTCGGCACCATGCCTAGTCTGACATTAGCATGTCTCACCAAAC
AAGGTCAAGTTGATCTAAATGATGCCGTCTTAGCACTAACAGACCTGGGTCTAATATACA
CAGCTAAGTACCCAAACAGCTCCGACCTAGACAGACTTTCTCAAAGCCATCCTATACTGA
ATATGGTGGACACTAAGAAGAGCTCCTTGAATATTTCTGGTTACAACTTCAGTTTAGGAG
CTGCAGTGAAAGCTGGAGCCTGTATGCTTGATGGGGGGAACATGTTGGAGACCATCAAGG
TTACACCTCAGACAATGGATGGCATCTTGAAATCTATCTTAAAGGTAAAAAGATCTTTGG
GAATGTTTGTTTCAGATGCACCTGGTGAGAGGAACCCTTATGAGAACATACTTTACAAGA
TCTGTCTTTCTGGGGACGGTTGGCCCTACATAGCTTCAAGAACTTCCATTGTGGGTAGAG
CTTGGGAGAACACCACTGTGGATCTCGAGTCAGATGGAAAACCACAAAAGATGGGCACTG
CTGGGTCCAACAAGTCTTTACAGTCAGCGGGGTTTCCAACAGGGTTGACCTACTCTCAGT
TGATGACACTTAAAGACTCAATGATGCAACTTGACCCAAGTGCTAAAACCTGGATAGACA
TAGAAGGTCGTCCAGAAGACCCTGTGGAAATAGCTCTTTACCAACCTATGTCGGGCTGTT
ACATACACTTCTTCAGAGAACCAACAGACTTGAAACAGTTCAAGCAAGATGCCAAATATT
CTCATGGGATTGATGTGGCAGATCTTTTCCCTGCTCAACCTGGCTTGACCAGTGCAGTCA
TTGAAGCCCTTCCTCGCAATATGGTACTGACCTGTCAGGGTTCAGACGATATCAAGAAGC
TCCTAGATTCACAAGGAAGAAGGGACATAAAGCTTATTGACATTGCACTGAGCAAGGCTG
ACTCTAGGAGGTTTGAGAATGCTGTTTGGGATCAATGCAAGGATCTATGCCATATGCATA
CTGGGGTAGTTGTTGAAAAGAAGAAAAGAGGAGGCAAAGAAGAAATTACCCCACACTGTG
CTCTAATGGATTGCATAATGTATGATGCAGCTGTGTCAGGAGGACTCAACATACCAGTTT
TGAGAGCAGTTCTCCCCAGAGACATGGTGTTTAGAACATCAAGCCCCAAGGTCGTCCTGT
AAATGGACGCCCCCGTGACCCACCGCCTTTCGGCGGTGGGTCACGGGGGCCCATGGGCGG
GTTTGTCTCCTATCTTTTCCACTTGACTGGTACACCAGGATGTTTGTACAGACCACATGA
GCATATGCCCATGTGGTTGAGTCTGTGTGGCTTGGGGCAGGGTTTCCCTATGACATGTCT
GTGGGTTGGGATTTTGACCAGGTGGAGGAAGATGCTAATAAGGTAGAAGCTAGTGCTGAA
GACAAAAAGATCCACCAACCCTAAGGGTGTTTTCCCTTGCCTGTCAATGTACTCTTTCTG
TAACAATTCTGTTATCATGTTGTCTGCTTGTTGCTCAATGTCATCAGAAAAATGTGTTTC
ATTCAGGTAGGAACCATTTGATACAAGCCAGCATCTTGGCAACGATGTCTTCCCTGTCAC
AGTGTGGTTTAAGTACCAATACTTGCTGTAATTGCAGTAAGGAATTCCCATGATATCTCT
TAAATGATTCTTCATAATGAGCTGGTCATTGATCAATGCGTTCACTGCTTTGTTTATTAG
TTGGATACTCATCTGTGCTTCTGTCTTTAGCCTCCTTATAGCCTGTTTGTTAAAGTCAAA
CAACCTTAACATGTCACAAAACTCTTCATCATGTTTCTCATTGCATTTCGCAACTGCTGT
GTTCCCAAAGCACTTTAATTCGGCCTCAATCAGCATCCATCTTGTTAAACAATACCCACC
CGGTGTTTCATTGCCCTCAGAGTCAGAGAGAGTCCAAGTAAAAGTTCCAAGGAGCCTTCG
GCTGATGTAAATGTCCCTGGTTCTTTGTGACAGCAGCCCCAGATAACCGATAGGGGACGG
GCGAGAAAACTGGCAGTGATCTTCCCAACTGGTGTTTTGGATTATCAAATATTGGTAGGA
CGTCATTATACAATCCCAACTCCCCTTTCCAGAATCAAGTGCTATGTAACTGCCACCCCA
GGCCATCCTCATAAAAGTTTGAAGGACTCCGTTGGCAATGGTCCCACAATGGTTAGCTGC
ATCCACAGCATAAGCATGGCTGAGGTTATACTGAACACTTATCTTTCCTCCATTGAAGTC
ACAACTCATTGCTTCATACTGATTAAAGTTAGGGATGGATAGGTGGAAGGTTGAGATGAT
GCTCATTAAAGCATGGTCATAGAGATTCTTTCTATGTGCATCAGAAAGGTTGCAGAACTT
GTGGTTGATGATACTTGTGTTTGTTAAAGTCAGCTCCAAGCCAGTCTCATTTCCAACCAT
GATGTAGTGGTGGCTGTTGTTCTTCGTGCAGGATAAGGGCATTGTCATATTAAGGCTTGC
CATATCCAGCTCCAGAGTTTGAAGCTCATAAACACCCTTGTAAGTTGTTGAGCATGACCT
TCCACATAAAAGAAGAAAGGACACCAACCCAAAGAGGCCACAGGTAGCAACATTGTAAAT
CCCTTTTAGTATTGCTAGAAGGCTGAGAGCAATTAAGACAATGTTCATCACCTCCTCAAT
GACATGAGGCACTTCCTGGAAAAACGTTATGATTTGCCCCATCATaaataggacactTGA
AATGCGCAATCCTAAATGCCTAGGATCCCCGGTGCG
>Scaffold_from_SRR1614275.fastqsanger_guided_by_NC_004296.1
cgCACAGTGGATCCTAGGCTATTGGATTGCGCTTTGCTTTTATCAATTCAGCAGATAGTC
TTAGCTCTCTGCTGTGTGTGTTCAACACAACAACTTGGCAATGAGTGCCTCAAAGGAGAT
AAAGTCCTTCTTGTGGACACAATCTTTGAGGAGGGAGTTGTCTGGTTACTGCTCTAACAT
CAAACTACAAGTGGTGAAAGATGCCCAGGCTCTTTTACATGGGCTTGACTTCTCTGAAGT
CAGCAATGTTCAGCGGTTGATGCGTAAACAGAGGAGAGATGACAGTGATCTAAAACGATT
GAGGGATTTAAATCAAGCCGTTAACAATCTTGTCGAGCTGAAATCAACTCAACAGAAGAG
TGTACTGAGAGTTGGGACTCTAACCTCAGATGACTTGCTAATTTTGGCTGCCGACTTAGA
GAAGCTGAAATCAAAAGTGATTAGAACAGAAAGACCACTGAGCTCAGGTGTTTATATGGG
CAACCTGAGTTCGCAACAACTTGACCAAAGACGAGCTCTCCTGAATATGATAGGAATGAG
TGGTGGCAATCAGGGGGCTCAAGTCGGGAGAGATGGAGTGGTGAGAGTTTGGGATGTAAA
GAATGCAGATCTGCTCAACAATCAGTTTGGCACCATGCCAAGTCTGACACTGGCATGTTT
AACAAAACAAGGGCAGGTTGACTTGAATGATGTAGTGCAAGCACTAACAGATTTAGGCCT
GATCTACACAGCAAAGTATCCTAACACTTCAGACTTGGACAGATTGGCTCAGAGCCACCC
TATTTTAAACATGATAGACACCAAAAAAAGCTCCCTGAACATCTCAGGTTACAATTTTAG
CTTGGGCGCAGCTGTGAAGGCAGGAGCCTGCATGCTGGATGGTGGCAACATGTTAGAGAC
AATCAAGGTGTCACCTCAAACAATGGATGGCATCCTGAAGTCCATCTTGAAAGTGAAAAA
GGCTCTTGGGATGTTCATATCTGAAACCCCTGGCGAAAGGAATCCTTATGAGAACATACT
CTACAAGATTTGCTTGTCAGGGGATGGGTGGCCATATATTGCATCAAGAACCTCAATAAC
AGGGAGGGCTTGGGAAAACACTATCGTTGATCTGGAATCGGATGGGAAGCCACAGAAAGC
TGGGAGCAATAATTCCAATAAGTCCCTGCAGTCGGCAGGATTCACCGCCGGGCTTACCTA
TTCTCAGCTCATGACCCTCAAAGATTCAATGCTGCAGCTTGATCCAAATGCTAAGACCTG
GATGGACATTGAGGGAAGACCTGAGGATCCGGTGGAGGTTGCCCTTTATCAACCAAGTTC
AGGCTGCTACATTCACTTCTTTCGTGAGCCTACTGACTTGAAGCAGTTTAAGCAAGATGC
TAAGTATTCACATGGAATTGATGTCACAGACCTCTTCGCTGCACAGCCAGGTTTGACCAG
TGCTGTTATAGAGGCGCTTCCTCGGAACATGGTCATCACCTGTCAGGGATCTGATGACAT
TCGAAAGCTCCTTGAATCACAAGGGAGAAAAGATATCAAACTAATTGACATTGCTCTCAA
CAAAACTGATTCCAGGAAGTATGAGAATGCAGTCTGGGATCAGTACAAAGATTTATGCCA
TATGCACACAGGTGTCGTTGTTGAGAAGAAGAAAAGAGGTGGTAAAGAGGAGATAACCCC
TCACTGTGCCCTGATGGACTGCATCATGTTTGACGCAGCAGTGTCAGGTGGACTGAAAAC
ACTGGTTCTGAGAGCAGTGCTACCCAGAGACATGGTGTTCAGAACAtcgacacctagagt
cgttctgtaaatggacgcccccgtgacccaccgccaataggcggtgggtCACGGGGGCCC
CGACGGGGGTCTTATCTCTTCCATCTCACAGGTACACCAGGTTGTTTGTAGAGTCCACAA
GAACATATGCCCATGTGATTCAGCCTGTGAGGTTTCGGACACGGTTTGCCAACAATGTGC
CTATGTGTTGGTATTTTGACTAGGTGAAGGAAAATGCTAATGAGGTAGAAACTTGTGCTG
AACACAAAGAGATCAACCAGACCTAATGGTGTCTTCCCCTGTCTCTCCATGTACTCTTTT
TGTAGCATCTCAGTTATCATGTTGTCGGCTTGCTGTTCAATGTCATCAGAAAAGTGGGTC
TCGTTTAGATATGAACCATTAGATACAAGCCAGCATTTGGGCAACGATGTTTTTCCAGTG
GTTGTGTGGTTGAGATACCAATACTTACTATAGTTACAGTATGGAATCCCCATGATGTCC
CGTAGATGGTTTTTCATTATTAATTGGTCATTAATCAGAGCATTCACTGCCTTGTTGATC
AACTGGATACTCATTTGTGCCTCAGCCTTTAATCTTTGAATGGCTTGTTTGTTAAAGTCA
AACAGTCTCAGCATGTCACAGAATTCTTCATCATGTTTTTCATTGCATTTGGCCACAGCT
GTATTACCGAAGCATTTCAGCTCAGCCTCAATTAACATCCACCTGGTCAGACAGTATCCC
CCTGGTGTGTCATTGCCTTCAGAATCTGATAGTGTCCATGTGAATGTGCCCAGTAGTCTT
CTACTAATATAAATGTCTCTGGTCCTTTGTGAGAGGAGCCCAAGATAGCCGATGGGAGAT
GGTCTTGAGAACTGGCAGTGATCTTCCCAGGTTGTATTCTGAATTATTAGATATTGGTAA
CTAGTCATAATACAATCCCAATTGCCACGGCCTGAATCAAGGGCAATATAACTCCCACCC
CAGGCCATCCTCATGAAAGTCTGTAGGATACCATTTGCAACTGTGCCACAATGGTTGGCT
GCATCCACAGCATAGCTGTGGCTTAAGTTGTACTGCACACTAATTTTCCCTCCGTTGAAG
TCACAGCTCATTGCTTCATACTGATTGAAGTTGGGAATGGACAGGTGAAAAGTCGAAATT
ATGCTCATAAGGGTGTGATCATAGAGATTCTTTTTGTGAGCATCAGACAGATTACAAAAC
TTGTGGTTGATGATGCTTGTGTTGGTCAAGGTCAATTCCAGTCCCGTCTCATTACCCACC
ATTATATAGTGGTGGCTACTGTTCTTTGTGCAAGAGAGAGGCATGGTCATATTGAGTGTC
TCCATGTTTAGTTCCAGAGTCTGAAGCTCATAGACTCCTTTGTAAAGATTGGTTGTGCAG
GATCTACCACACAGTAAAAGGAAGGTGATCAGACCAATGAGGCCACATGTTGCGACATTG
TACAGACCTTTCAACACTGCCAGTAGAGACAATGCGATGAGCACAATGTTCATCACCTCC
TCTATCACATGAGGCACTTCCTGAAAGAAAGTCACTATTTGTCCCATGTCAACAAGGACA
TTCAAATTGCGCAACCAAAAATGCCTAGGATCCCCGGtgcgc
>Scaffold_from_SRR1606267.fastqsanger_guided_by_NC_004296.1
cGCACAGTGGATCCTAGGCTATTGGATTGCGCTTTGCTTTTGTCATTTTGGCAGGTAGTC
TCAGCTTTCTGCTGCGTGCACCCAGCACAACAATCTGGCGATGAGTGCCTCAAAGGAAAT
AAAGTCCTTTCTGTGGACACAATCATTGAGAAGGGAACTATCTGGTTACTGCTCCAACAT
CAAACTACAGGTTGTGAAAGATGCCCAAGCTCTTTTACATGGACTTGATTTCTCCGAAGT
CAGCAATGTTCAACGGCTGATGCGCAAGGAGAGAAGGGATGACAATGATCTGAAACGGTT
GAGGGACCTAAATCAAGCGGTCAACAACCTTGTTGAGTTAAAATCAACTCAACAAAAGAG
TATACTGAGAGTTGGGACTCTAACATCAGATGACTTATTAATCTTAGCCGCTGATCTAGA
GAAGTTGAAATCAAAGGTGACCAGGACAGAAAGGCCATTGAGTGCAGGTGTCTATATGGG
CAACCTGAGCTCACAGCAACTTGATCAGAGACGAGCTCTTCTGAGTATGATAGGAATGAG
TGGTGGTAATCAAGGGGCTCGGGCTGGGAGAGATGGAGTGGTGAGAGTTTGGGATGTGAA
AAATGCAGAGTTGCTTAACAATCAGTTCGGGACCATGCCAAGTTTGACACTGGCATGTCT
GACAAAGCAGGGGCAGGTTGACCTGAATGATGTAGTGCAAGCATTGACAGATTTGGGTCT
GATTTACACAGCTAAGTATCCCAATACTTCAGACTTAGATAGGCTGACTCAGAGTCACCC
CATCCTAAACATGATTGACACCAAGAAAAGCTCTCTGAATATCTCAGGCTATAATTTCAG
CCTGGGTGCAGCTGTGAAGGCAGGAGCTTGCATGCTAGATGGCGGCAACATGCTGGAGAC
AATTAAGGTGTCACCTCAGACGATGGACGGCATCCTCAAATCCATCTTAAAGGTCAAGAA
GGCTCTTGGGATGTTCATCTCAGACACCCCTGGTGAAAGGAATCCTTATGAAAACATACT
CTACAAGATTTGTTTGTCAGGAGATGGATGGCCATATATTGCATCAAGAACCTCAATAAC
AGGAAGGGCCTGGGAAAACACTGTCGTTGATCTGGAATCAGATGGGAAGCTACAGAAAGC
TGGCAGCAACAATTCCAACAAATCCTTGCAGTCGGCAGGGTTTACCGCTGGGCTTACCTA
TTCTCAGCTAATGACCCTCAAGGATGCAATGTTGCAACTTGACCCAAATGCCAAGACCTG
GATGGACATTGAAGGAAGACCTGAAGATCCAGTGGAGATTGCCCTCTATCAACCAAGTTC
AGGCTGCTACATACACTTCTTCCGTGAGCCTACTGACTTAAAGCAGTTCAAGCAGGATGC
TAAGTACTCACATGGGATTGATGTTACGGACCTCTTCGCTGCACAGCCGGGTTTGACCAG
TGCTGTCATTGATGCACTCCCCCGGAATATGGTCATTACCTGTCAGGGGTCCGATGACAT
AAGGAAACTCCTTGAATCACAAGGTAGAAAAGACATCAAACTAATTGATATTGCCCTCAA
CAAAACTGATTCCAGGAAGTATGAAAATGCAGTCTGGGATCAGTATAAGGACTTATGCCA
CATGCACACAGGTGTCGTTGTTGAAAAGAAGAAAAAGGGCGGCAAAGAGGAAATAACCCC
TCACTGTGCACTAATGGACTGCATCATGTTTGATGCAGCAGTGTCAGGAGGACTGAACAC
ATCGGTTTTGAGAGCAGTGCTGCCTAGAGATATGGTGTTCAGAACATCGACACCTAGAGT
CGTCCTGTAAATGGACGCCCCCGTGACCCACCGCCAATAGGCGGTGGGTCACGGGGGCCC
TGACAGGGGTCTCATCTCTTCCACTTCACAGGCACACCGGGTTGTTTATAGAGTCCACAA
GAACATATGCCCATATGATTCAATCTGTGAGGTTTGGGACATGACTTGCCTACAATATGC
CTATGAGTTGGTATTTTAACTAGGTGAAGGAAGATGCTAATGAGATAGAAACTTGTGCTG
AACACAAAGAGGTCAACCAGGCCCAATGGTGTCTTCCCCTGCCTCTCCATATACTCCTTC
TGCAACATCTCAGTGATCATGTTGTCAGCTTGTTGTTCAATATCATCAGAAAAGTGGGTC
TCGTTCAAGTATGAACCATTTGATACAAGCCAACATTTGGGCAGTGATGTTTTCCCAGTA
GTTGTGTGGTTGAGGTACCAATACTTGCTGTAATTACAGTATGGAATCCCCATGATGTCC
CGGAGATGGTTCTTCATTATAAGTTGGTCATTTATCAAAGCATTTACTGCCTTGTTGATC
AACTGAATACTCATTTGTGCTTCAGCTTTCAGCCTTTGAATAGCCTGTTTGTTGAAGTCA
AACAGCCTTAGCATGTCACAAAATTCCTCATCATGCTTCTCATTACATTTTGCTACAGCT
GTGTTTCCGAAGCATTTTAATTCAGCTTCAATTAGCATCCATCTGGTCAGACAATATCCC
CCTGGTGTGTCCTTACCTTCAGAATCTGACAGTGTCCATGTAAATGTGCCTAGTAGTCTT
CTACTAATATAAATATCTCTGGTCCTCTGTGAGAGGAGCCCGAGATAACCGATGGGTGAT
GGTCTTGAGAATTGGCAGTGATCTTCCCAGGTCGTATTTTGGATTATCAGATATTGATAA
CTAGTCATAATACAGTCCCACCGGTCACGGCCTGAGTCAAGAGCAATGTAACTCCCACCC
CAAGCCATCCTCATGAAAGTCTGTAAGACACCATTTGCAACAGTGCCACAGTGGTTGGCC
GCATCCCCAGCATAGCTGTGACTCAGGTTGTACTGCACACTAATCTTTCCCCCATTGAAG
TCGCAGCTCATTGCCTCATACTGATTGAAGTTGGGGATGGACAAGTGGAAAGTTGAAATT
ATGCTCATAAGGGCATGGTCATAGAGGTTCTTTTTGTGGGCATCAGACAGATTGCAAAAT
TTATGATTAATAATGCTTGTGTTGGTCAAGGTCAGTTCCAGTCCTGTCTCATTACCCACC
ATTATGTAATGATGACTGTTGTTCTTTGTGCAGGAGAGAGGCATGGTCATATTGAGTGTC
TCCATATTTAGTTCCAGAGTCTGAAGCTCATAAACCCCTTTATAAAGACTAGTTGTGCAA
GACCTGCCACACAACAGGAGGAAAGTAACCAAACCAACGAGGCCACATGTTGCAAAATTG
TACAGACCTTTCAGCACTGCCAGTATGGACAGTGCAATGAGAACAATGTTCATCACCTCT
TCTATTACATGAGGCACTTCCTGGAAGAATGTCACTATCTGTCCCATTTTAAATAGGACA
CTTGAATTGCGCAACCAAAAATGCCTAGGATCCCCGGTGCgc
>Scaffold_from_SRR1606277.fastqsanger_guided_by_NC_004296.1
cgcacAGTGGATCCTAGGCTATTGGATTGCGCTTTGCTTTTGTCATTTTGGCAGATAGTC
TCAGCTTTTTATTGCGTGCATCCAGCACAACAATCTGGCGATGAGTGCTTCCAAGGAAGT
GAAGTCATTCCTCTGGACACAGTCATTGAGGAGGGAGCTTTCAGGTTATTGCTCCAGCAT
AAAGCTTCAAGTTGTCAAGGATGCTCAGGCTCTCCTTCATGGTCTCGACTTTTCTGAAGT
TAGCAATGTGCAGCGCTTAATGCGCAAACAAAAAAGGGATGATAGTGATCTGAAACGTCT
CAGAGATCTGAATCAGGCTGTCAACAATCTTGTGGAACTTAAATCAACACAACAAAAGAG
TGTCTTGAGAGTTGGGACCTTGACCTCAGATGACCTGCTGACATTGGCAGCTGACTTAGA
GAAACTAAAGTCGAAGGTCATCAGAACAGAAAGGCCACTAAGCTCAGGTGTTTATATGGG
GAATTTGAGTACACAGCAACTTGAGCAGAGGAGAGCATTACTGAACATGATAGGCATGGT
TGGTGGGGCTCAGGGCACCCAACCTGGAAGAGACGGAGTTGTTAGGGTGTGGGATGTTAA
AAATCCAGATCTTTTGAACAATCAGTTCGGCACCATGCCCAGTCTGACATTAGCATGTCT
CACTAAACAAGGCCAGGTTGATTTGAATGATGTCGTCTTAGCACTAACAGACCTGGGTCT
AATATACACAGCTAAGTACCCTAATAGCTCCGACCTGGACAGACTTTCCCAAAGTCATCC
TATATTGAACATGGTGGACACCAAGAAGAGCTCCTTGAACATTTCTGGTTACAACTTCAG
CTTAGGAGCTGCAGTGAAAGCTGGAGCTTGTATGCTTGATGGGGGAAACATGTTGGAAAC
CATCAAGGTTACACCTCAGACAATGGATGGCATCTTGAAGTCTATTTTAAAGGTGAAAAA
ATCCTTGGGAATGTTTGTTTCAGACACACCTGGTGAGAGGAATCCTTATGAGAACATACT
TTACAAGATCTGTCTCTCTGGTGACGGTTGGCCCTACATAGCTTCAAGGACTTCAATTGT
GGGTAGAGCTTGGGAGAATACTACTGTGGATCTCGAGTCAGATGGAAAACCACAAAAAGT
GGGAACTGCTGGGTCCAATAAGTCTTTACAGTCAGCGGGGTTCCCAACAGGGCTGACTTA
CTCTCAGTTGATGACACTTAAAGACTCAATGATGCAACTTGACCCAAGTGCCAAAACCTG
GATAGACATTGAAGGTCGTCCAGAAGACCCTGTGGAAATAGCTCTTTACCAGCCCATGTC
GGGCTGCTACATACACTTCTTCAGAGAACCAACAGACTTGAAACAGTTCAAGCAAGATGC
CAAATATTCTCATGGGATTGATGTAACAGATCTTTTCCCTGCTCAACCTGGATTAACCAG
TGCAGTCATTGAAGCCCTCCCTCGCAATATGGTACTGACCTGTCAAGGCTCAGATGACAT
CAAGAGACTCTTGGATTCCCAAGGAAGAAGGGACATAAAACTTATTGACATTGCATTGAG
CAAGGCTGACTCTAGGAGATTTGAAAATGCTGTTTGGGATCAGTGCAAAGATCTATGCCA
TATGCACACTGGAGTGGTTGTCGAAAAGAAGAAAAGAGGAGGCAAAGAAGAAATTACCCC
ACATTGTGCTCTAATGGACTGCATAATGTATGATGCAGCTGTGTCAGGAGGACTCAATAT
ACCAGTTTTAAGAGCGGTCCTCCCCAGAGACATGGTGTTTAGAACCTCAAGCCCCAAGGT
CGTCCTGTAAATGGACGCCCCCGTGACCCACCGCcaataGGGGGGGGGCCCGGGGGGCCC
TGACAAGGGTCTCATCTTTTCCATTTCACAGGCACACCGGGCTGTTTATAGAGTCCACAG
GAACATATGCCCATGTGATTCAATCTGTGAGGTTTAGGACATGACTTGCCTACAATATGC
CTATGAGTTGGTATTTTGACTAGGTGAAGGAAGATGCTGATGAGATAGAAACTTGTGCTG
AACACAAAGAGGTCAACTAGGCCCAATGGTGTCTTCCCCTGCCTCTCCATATACTCCTTC
TGTAACATCTCAGTGATCATGTTGTCAGCTTGTTGTTCAATATCATCAGAAAAGTGGGTC
TCGTTCAAGTATGACCCATTTGATACAAGCCAACATTTAGGCAGTGATGTTTTCCCAGTA
GTTGTGTGGTTGAGGTACCAATATTTGCTATAATTACAGTATGGAATTCCCATGATGTCT
CGCAGATGGTTCTTCATTATAAGTTGATCATTTATCAAGGCATTCACTGCCTTGTTGATC
AACTGAATGCTCATTTGTGCTTCAGCTTTCAACCTTTGAATGGCCTGTTTGTTGAAGTCA
AACAGCCTCAACATGTCACAAAATTCCTCATCATGCTTCTCATTACATTTTGCCACAGCT
GTGTTCCCGAAACATTTTAATTCAGCTTCAATCAGCATCCATCTGGTCAGACAATATCCC
CCTGGTGTGTCCTTGCCTTCAGAATCTGACAGTGTCCATGTGAATGTGCCTAGTAGTCTT
CTACTGATATAAATGTCTCTGGTCCTTTGTGAGAGGAGCCCAAGATAACCGATAGGAGAT
GGTCTTGAGAATTGGCAGTGATCTTCCCAGGTTGTATTTTGAATTATCAGATATTGATAA
CTAGTCATGATACAATCCCACTTGCCACGGCCTGAGTCAAGAGCAATGTAGCTCCCACCC
CAAGCCATTCTCATGAAAGTCTGTAAGACACCATTTGCAACAGTGCCACAATGGTTGGCA
GCATCCCCAGCATAGCTGTGACTCAGGTTGTACTGCACACTAATCTTTCCCCCATTAAAA
TCGCAGCTCATTGCCTCATACTGATTGAAGTTGGGGATGGACAAATGGAAAGTTGAAATT
ATGCTCATAAGAGCGTGGTCATAGAGGTTCTTTTTGTGAGCATCAGACAGATTGCAAAAT
TTATGATTAATAATACTTGTGTTGGTCAAGGTCAGTTCTAGTCCTGTCTCATTGCCTACC
ATTATATAATGATGACTGTTATTCTTTGTGCAGGAGAGAGGCATGGTCATATTGAGTGTC
TCCATGTTTAACTCCAGAGTCTGAAGCTCATAGACCCCTTTATAAAGACTGGTTGTGCAG
GACCTGCCACACAACAGGAGAAAAGTGACCAGGCCAATGAGGCCACATGTTGCAAAGTTG
TATAGACCTTTCAGCACTGCTAATATAGACAGCGCAATGAGAACAATGTTCATCACCTCT
TCTATTACATGAGGCACTTCCTGGAAGAATGTCACTATCTGTCCCATTTTGAATAGGACA
CTTGAATTGCGCAACCAAAAATGCCTAGGATCCCCGGtgcgc
>Scaffold_from_SRR1606288.fastqsanger_guided_by_NC_004296.1
CGCACAGTGGATCCTAGGCTATTGGATTGCGCTTTGCTTTTGTCATTTTGGCAGATAGTC
CCAACTTTCTGCTGCGTGTCTCCAACACAGCAATTTGGCGATGAGTGCCTCAAAGGAAAT
AAAGTCTTTTCTGTGGACACAATCCCTGAGGAGGGAACTGTCTGGTTACTGCTCCAACAT
CAAACTTCAGGTGGTAAAAGATGCCCAAGCTCTTTTGCACGGACTTGACTTCTCCGAAGT
CAGTAATGTTCAACGGTTGATGCGCAAAGAGAGAAGGGATGACAATGATTTGAAACGGCT
GAGGGACCTAAATCAAGCGGTCAACAACCTTGTTGAGTTAAAATCAACTCAACAGAAGAG
TGTACTGAGAGTTGGGACCCTAACCTCAGATGAGTTATTAGTCTTGGCTGCTGATCTAGA
GAAATTAAAATCAAAAGTGATCAGGACAGAAAGGCCATTGAGTGCAGGTGTCTATATGGG
CAACCTGAGCTCACAGCAACTTGACCAAAGGCGAGCTCTTCTGAGTATGATAGGGATGAG
TGGTGGCAATCAAGGGGCTCGGACTGGGAGAGATGGGGTGGTGAGAGTTTGGGATGTAAA
AAATGCAGAATTGCTCAATAATCAGTTCGGGACCATGCCAAGTCTGACACTGGCATGTCT
GACAAAACAAGGGCAGGTTGACTTAAATGATGCAGTGCAAGCATTGACAGATTTGGGTTT
GATCTACACAGCAAAGTATCCTAACACTTCAGACTTGGATAGGCTGACTCAAAGTCACCC
CATCCTAAATATGATTGACACCAAGAAAAGCTCTTTGAACATCTCAGGTTATAATTTTAG
CTTGGGTGCAGCTGTGAAGGCAGGAGCTTGTATGCTGGATGGTGGCAATATGTTGGAGAC
AATCAAAGTGTCACCTCAGACAATGGATGGCATCCTCAAATCCATTTTAAAGGTCAAGAA
GGCTCTTGGGATGTTCATTTCAGACACCCCTGGTGAAAGGAATCCCTACGAAAACATACT
CTACAAGATTTGTTTGTCAGGGGATGGATGGCCATATATTGCATCAAGAACCTCAATAAC
AGGAAGGGCCTGGGAAAACACTGTCGTTGATCTAGAGTCAGATGGGAAGCCACAGAAAGC
TGGCAGCAACAATTCCAACAAATCCCTGCAGTCGGCAGGGTTTACTGCTGGGCTTACTTA
TTCTCAGCTTATGACCCTCAAGGATGCAATGCTGCAACTTGATCCAAATGCTAAGACTTG
GATGGACATTGAAGGAAGACCTGAAGATCCAGTGGAAATTGCCCTCTATCAACCAAGTTC
AGGCTGCTACATACACTTCTTCCGTGAGCCTACTGATTTAAAGCAGTTCAAGCAAGATGC
TAAATACTCACATGGGATTGATGTCACAGACCTCTTCGCTGCACAACCGGGCTTAACTAG
TGCTGTCATAGATGCACTCCCCCGGAATATGGTTATCACCTGTCAGGGGTCCGATGATAT
AAGGAAACTCCTTGAATCACAAGGAAGAAAGGACATCAAATTAATTGACATTGCCCTCAG
CAAAATTGATTCCAGGAAGTATGAAAATGCAGTCTGGGATCAGTATAAAGACTTATGCCA
CATGCACACAGGTGTCGTTGTTGAAAAGAAGAAAAGAGGCGGTAAAGAGGAAATAACCCC
TCACTGTGCACTAATGGACTGCATCATGTTTGATGCAGCAGTGTCAGGAGGACTGAACTC
ATTAGTTTTGAGAGCAGTGCTGCCCAGAGACATGGTATTCAGAACATCGACACCAAGAGT
CGTCCTGTAAGTGGACGCCCCCGTGACCCACCGCCAATAGGCGGTGGGTCACGGGGGCCC
TGATGAGGGTCTCATCTCTTCCATTTCACAGGTACACCAGGCTGTCCATAGAGTCCGCAG
GAGCATATGCCCATGTGATTCAATCTGTGAGGCTTGGGACACGACTTGCCTACAACATGC
CTATGAGTTGGTATTTTGACCAAATGAAGGAAGATGCTAATGAGATAGAAACTTGTGCTG
AACACAAAGAGGTCAACTAGACCCAATGGTGTCTTCCCCTGCCTTTCCATGTATTCCTTC
TGTAACATCTCAGTGATCATATTGTCAGCTTGTTGTTCAATGTCATCAGAAAAGTGAGTC
TCGTTTAAGTATGAACCATTCGACACAAGCCAACATTTAGGCAGTGATGTTTTCCCAGTA
GTTGTGTGGTTGAGGTACCAGTACTTGCTGTAATTACAGTATGGAATTCCCATGATGTCC
CGTAGATGGTTCTTCATTATTAGTTGGTCGTTTATCAAAGCATTCACTGCTTTGTTGATC
AACTGAATGCTCATTTGTGCCTCAGCTTTTAACCTTTGAATGGCTTGTTTGTTGAAGTCA
AACAGCCTTAGCATATCACAAAATTCCTCATCATGTTTCTCATTGCATTTTGCCACAGCT
GTGTTCCCAAAGCATTTCAGCTCAGCCTCAATCAGCATCCATCTGGTTAGACAATACCCT
CCTGGTGTGTCCTTACCTTCAGAATCTGACAATGTCCATGTAAATGTGCCCAGTAGTCTC
CTACTAATATATATATCTCTGGTCCTTTGTGAGAGGAGCCCAAGATAACCGATGGGAGAT
GGTCTTGAGAATTGGCAGTGATCTTCCCAGGTTGTGTTTTGGATTATCAGATATTGATAA
CTGGTCATTATGCAGTCCCACCTGTCACGGCCTGAGTCAAGAGCAATGTAGCTCCCACCC
CAGGCCATCCTCATGAAAGTCTGTAAGACACCATTTGCAATTGTGCCACAATGGTTGGCT
GCATCCCCAGCATAGCTGTGACTCAGGTTGTACTGTACACTAATCTTTCCCCCATTGAAA
TCACAGCTCATTGCTTCATACTGATTGAAGTTGGGGATGGACAAGTGGAAGGTTGAGATT
ATACTCATAAGGGCGTGGTCATAGAGGTTCTTCTTATGGGCATCAGATAGATTGCAAAAT
TTATGATTGATAATGCTCGTGTTGGTCAAGGTCAGTTCCAATCCCGTCTCATTGCCCACC
ATTATATAATGATGACTGTTGTTCTTTGTGCAAGAGAGAGGCATGGTCATGTTAAGTGTC
TCCATGTTTAGCTCCAGAGTCTGAAGCTCATAAACCCCTTTGTAAAGACTGGTTGTGCAA
GACCTGCCACACAACAGGAGAAAGCTGACCAAACCAACGATGCCACATGTTGCAAAGTTG
TACAGACCCTTCAGGACTGCTAGTATAGACAGTGCAATGAGAACAATGTTCATCACCTCT
TCTATTACATGAGGCACTTCCTGGAAGAATGTCACTATCTGTCCCATTTTGAATGGGATA
CTTGGATTGCGCAACCAAAAATGCCTAGGATCCTCGGTGCGc
>Scaffold_from_SRR1595853.fastqsanger_guided_by_NC_004296.1
CGCACAGTGGATCCTAGGCTATTGGATTGCGCTTTGCATTTGTCATTTTTGACAGGTAGT
CTCAGCTTCCTGCTGCGTGCATCCAGCACAACAATCTGGCAATGAGTGCCTCAAAGGAAA
TAAAGTCCTTTTTGTGGACACAGTCATTGAGGAGGGAATTATCTGGTTACTGCTCTAACA
TCAAATTACAGGTGGTGAAAGATGCCCAAGCTCTTTTACATGGACTTGACTTCTCCGAAG
TCAGTAATGTTCAACGGCTGATGCGCAAGGAGAGAAGGGATGACAATGATTTGAAGCGGT
TGAGGGACCTAAATCAAGCGGTCAACAACCTTGTTGAGTTAAAATCAACTCAACAAAAGA
GTATTCTGAGAGTTGGGACTCTAACATCAGATGATTTATTAATCTTAGCCGCTGATCTAG
AAAAGTTGAAATCAAAGGTGATTAGGACAGAGAGGCCATTGAGTGCAGGTGTCTATATGG
GCAACCTGAGCTCACAGCAACTTGACCAAAGACGAGCTCTTCTAAGTATGATAGGAATGA
GTGGTGGTAGTCAAGAGGCTCGGGCAGGGAGAGATGGAGTAGTGAGAGTTTGGGATGTAA
AAAATGCAGAGTTGCTTAACAATCAGTTCGGGACCATGCCAAGTCTGACACTGGCATGTC
TGACAAAGCAGGGGCAGGTTGATTTGAATGATGCAGTGCAAGCATTGACAGATTTGGGTC
TGATCTACACAGCAAAGTATCCCAATACTTCAGACTTAGATAGGCTGACTCAAAGTCACC
CCATCCTAAACATGATTGACACCAAGAAAAGCTCTTTGAACATCTCAGGTTATAATTTCA
GCCTGGGTGCAGCTGTGAAGGCAGGAGCTTGCATGCTGGATGGTGGCAATATGTTGGAGA
CAATCAAGGTGTCACCTCAGACAGTGGACGGTATCCTCAAATCCATCTTAAAGGTCAAGA
AGGCTCTTGGGATGTTCATCTCAGACACCCCTGGTGAAAGGAATCCTTATGAAAACATAC
TCTATAAGATTTGTTTGTCAGGAGATGGATGGCCATATATTGCATCAAGAACTTCAATAA
CAGGAAGGGCTTGGGAAAACACTGTCGTTGATCTGGAATCAGATGGAAAGCCACAGAAAG
CTGGTAGCAACAATTCCAATAAATCCTTGCAGTCGGCAGGGTTTACCGCTGGGCTTACCT
ATTCTCAGTTAATGACCCTGAAGGATGCAATGTTGCAACTTGACCCAAATGCCAAGACCT
GGATGGACATTGAAGGAAGACCTGAAGATCCAGTGGAAATTGCCCTCTATCAACCAAGTT
CAGGCTGCTACATTCACTTCTTCCGTGAACCTACTGATTTAAAGCAGTTCAAGCAGGATG
CTAAGTACTCACATGGGATTGATGTTACAGACCTCTTCGCTGCGCAACCGGGCTTGACCA
GTGCTGTCATTGATGCACTCCCCCGAAATATGGTCATTACCTGTCAGGGGTCCGATGACA
TAAGGAAACTCCTTGAATCACAAGGTAGGAAAGACATCAAACTGATTGATATTGCCCTTA
GCAAAACTGATTCCAGGAAGTATGAAAATGCAGTCTGGGATCAGTATAAGGACTTATGCC
ACATGCACACAGGTGTCGTTGTTGAAAAGAAGAAAAAAGGCGGTAAAGAGGAAATAACCC
CTCACTGTGCACTAATGGACTGCATCATGTTTGATGCAGCAGTGTCAGGAGGACTGAACA
CATCAGTTTTGAGAGCAGTGCTGCCTAGAGATATGGTGTTCAGAACATCGACACCTAGAG
TCGTCTTGTAAATGGACGCCCCCGTGACCCACCGCCAATAGGCGGTGGGTCACGGGGGCC
CTGATAAGGGTCTCATCTCTTCCATTTCACAGGCACACCGGGCTGTTTATAGAGTCCACA
GGAACATATGCCCATATGATTCAATCTGTGAGGTTTGGGACATGACCTGCCTACAATATG
CCTATGAGTTGGTATTTTGACTAGGTGAAGGAAGATGCTTATGAGATAGAAACTTGTGCT
GAACACAAAGAGGTCAACTAGACCCAATGGTGTCTTTCCCAGTCTCTCCATATACTCCTT
CTGCAACATTTCGGTGATCATGTTGTCAGCTTGTTGTTCAATATCATCAGAAAAATGGGT
CTCGTTCAAGTATGAACCATTTGATACAAGCCAACATTTGGGCAGTGATGTTTTCCCAGT
AGTTGTGTGGTTGAGGTACCAATACTTGCTGTAATTACAGTATGGAATTCCCATGATGTC
CCGTAGATGGTTCTTCATTATGAGTTGGTCATTTATCAAAGCATTTACTGCTTTGTTGAT
CAACTGAATGCTCATTTGTGCTTCAGCTTTCAGCCTCTGAATGGCTTGCTTGTTGAAGTC
AAACAGCCTCAGCATGTCACAAAATTCCTCATCATGCTTCTCATTACATTTTGCTACAGC
TGTGTTTCCGAAGCATTTCAATTCAGCTTCAATCAGCATCCATCTGGTCAGACAATACCC
CCCTGGTGTGTCCTTGCCTTCAGAATCTGACAGTGTCCATGTAAATGTGCCTAGTAGTCT
CCTGCTAATATAAATGTCTCTGGTCCTTTGTGAAAGGAGCCCGAGATAACCGATGGGTGA
TGGTCTTGAGAATTGGCAGTGATCTTCCCAGGTTGTATTTTGGATTATCAGATATTGATA
ACTAGTCATAATACAGTCCCACCGGTCACGGCCTGAGTCAAGAGCAATGTAACTCCCACC
CCAAGCCATCCTCATGAAAGTCTGTAAGACACCATTTGCAACAGTTCCACAGTGGTTAGC
CGCATCCCCAGCATAGCTGTGACTCAGGTTGTACTGCACACTAATCTTTCCCCCATTAAA
ATCGCAGCTCATTGCCTCATACTGATTGAAGTTGGGGATGGACAAGTGGAAAGTTGAAAT
TATGCTCATAAGGGCATGGTTATAGAGGTTCTTTTTGTGGGCATCAGACAGATTGCAAAA
TTTATGATTAATAATGCTCGTATTGGTCAAGGTCAGTTCCAGTCCTGTCTCATTACCCAC
CATTATGTAATGATGACTGTTGTTCTTTGTGCAGGAGAGAGGCATGGTCATATTGAGTGT
CTCCATATTTAGTTCCAGAGTCTGAAGCTCATAAACCCCTTTATAAAGACTGGTTGTGCA
AGACCTGCCACACAACAAGAGGAAAGTAACCAAACCAACGAGGCCACATGTTGCAAGATT
GTACAGACCCTTCAGCACTGCCAGTATGGACAGTGCAATGAGAACAATGTTCATCACCTC
TTCTATTACATGAGGCACTTCCTGGAAGAATGTCACTATCTGTCCCATTTTGAAAGGGAC
ACTTGAATTGCGCAACCAAAAATGCCTAGGATCCCCGGTG
>Scaffold_from_SRR1594698.fastqsanger_guided_by_NC_004296.1
CGCACAGTGGATCCTAGGCTATTGGATTGCGCTTTGCATTTGTCATTTTTGACAGGTAGT
CTCAGCTTCCTGCTGCGTGCATCCAGCACAACAATCTGGCAATGAGTGCCTCAAAGGAAA
TAAAGTCCTTTTTGTGGACACAGTCATTGAGGAGGGAATTATCTGGTTACTGCTCTAACA
TCAAATTACAGGTGGTGAAAGATGCCCAAGCTCTTTTACATGGACTTGACTTCTCCGAAG
TCAGTAATGTTCAACGGCTGATGCGCAAGGAGAGAAGGGATGACAATGATTTGAAGCGGT
TGAGGGACCTAAATCAAGCGGTCAACAACCTTGTTGAGTTAAAATCAACTCAACAAAAGA
GTATTCTGAGAGTTGGGACTCTAACATCAGATGATTTATTAATCTTAGCCGCTGATCTAG
AAAAGTTGAAATCAAAGGTGATTAGGACAGAGAGGCCATTGAGTGCAGGTGTCTATATGG
GCAACCTGAGCTCACAGCAACTTGACCAAAGACGAGCTCTTCTAAGTATGATAGGAATGA
GTGGTGGTAGTCAAGAGGCTCGGGCAGGGAGAGATGGAGTAGTGAGAGTTTGGGATGTAA
AAAATGCAGAGTTGCTTAACAATCAGTTCGGGACCATGCCAATCTGACACTGGCATGTCT
GACAAAGCAGGGGCAGGTTGATTTGAATGATGCAGTGCAAGCATTGACAGATTTGGGTCT
GATCTACACAGCAAAGTATCCCAATACTTCAGACTTAGATAGGCTGACTCAAAGTCACCC
CATCCTAAACATGATTGACACCAAGAAAAGCTCTTTGAACATCTCAGGTTATAATTTCAG
CCTGGGTGCAGCTGTGAAGGCAGGAGCTTGCATGCTGGATGGTGGCAATATGTTGGAGAC
AATCAAGGTGTCACCTCAGACAGTGGACGGTATCCTCAAATCCATCTTAAAGGTCAAGAA
GGCTCTTGGGATGTTCATCTCAGACACCCCTGGTGAAAGGAATCCTTATGAAAACATACT
CTATAAGATTTGTTTGTCAGGAGATGGATGGCCATATATTGCATCAAGAACTTCAATAAC
AGGAAGGGCTTGGGAAAACACTGTCGTTGATCTGGAATCAGATGGAAAGCCACAGAAAGC
TGGTAGCAACAATTCCAATAAATCCTTGCAGTCGGCAGGGTTTACCGCTGGGCTTACCTA
TTCTCAGTTAATGACCCTGAAGGATGCAATGTTGCAACTTGACCCAAATGCCAAGACCTG
GATGGACATTGAAGGAAGACCTGAAGATCCAGTGGAAATTGCCCTCTATCAACCAAGTTC
AGGCTGCTACATTCACTTCTTCCGTGAACCTACTGATTTAAAGCAGTTCAAGCAGGATGC
TAAGTACTCACATGGGATTGATGTTACAGACCTCTTCGCTGCGCAACCGGGCTTGACCAG
TGCTGTCATTGATGCACTCCCCCGAAATATGGTCATTACCTGTCAGGGGTCCGATGACAT
AAGGAAACTCCTTGAATCACAAGGTAGGAAAGACATCAAACTGATTGATATTGCCCTTAG
CAAAACTGATTCCAGGAAGTATGAAAATGCAGTCTGGGATCAGTATAAGGACTTATGCCA
CATGCACACAGGTGTCGTTGTTGAAAAGAAGAAAAAAGGCGGTAAAGAGGAAATAACCCC
TCACCTGTGCACTAATGGACTGCTCATGTTTGATGCAGCAGTGTCAGGGAGGACTGAACA
CATCAGTTTTGAGAGCAGTGCTGCCTAGAGATATGGTGTTCAGAACATCGACACCTAGAG
TCGTCTTGTAAATGGAGCCCCCGTGACCCACCGCCTATTGGCGGTGGGTCACGGGGGCCC
CTGATAAGGGTCTCATCTCTTCCATTTCACAGGCACACCGGGCTGTTTATAGAGTCCACA
GGAACATATGCCCATATGATTCAATCTGTGAGGTTTGGGACATGACCTGCCTACAATATG
CCTATGAGTTGGTATTTTGACTAGGTGAAGGAAGATGCTTATGAGATAGAAACTTGTGCT
GAACACAAAGAGGTCAACTAGACCCAATGGTGTCTTTCCCAGTCTCTCCATATACTCCTT
CTGCAACATTTCGGTGATCATGTTGTCAGCTTGTTGTTCAATATCATCAGAAAAATGGGT
CTCGTTCAAGTATGAACCATTTGATACAAGCCAACATTTGGGCAGTGATGTTTTCCCAGT
AGTTGTGTGGTTGAGGTACCAATACTTGCTGTAATTACAGTATGGAATTCCCATGATGTC
CCGTAGATGGTTCTTCATTATGAGTTGGTCATTTATCAAAGCATTTACTGCTTTGTTGAT
CAACTGAATGCTCATTTGTGCTTCAGCTTTCAGCCTCTGAATGGCTTGCTTGTTGAAGTC
AAACAGCCTCAGCATGTCACAAAATTCCTCATCATGCTTCTCATTACATTTTGCTACAGC
TGTGTTTCCGAAGCATTTCAATTCAGCTTCAATCAGCATCCATCTGGTCAGACAATACCC
CCCTGGTGTGTCCTTGCCTTCAGAATCTGACAGTGTCCATGTAAATGTGCCTAGTAGTCT
CCTGCTAATATAAATGTCTCTGGTCCTTTGTGAAAGGAGCCCGAGATAACCGATGGGTGA
TGGTCTTGAGAATTGGCAGTGATCTTCCCAGGTTGTATTTTGGATTATCAGATATTGATA
ACTAGTCATAATACAGTCCCACCGGTCACGGCCTGAGTCAAGAGCAATGTAACTCCCACC
CCAAGCCATCCTCATGAAAGTCTGTAAGACACCATTTGCAACAGTTCCACAGTGGTTAGC
CGCATCCCCAGCATAGCTGTGACTCAGGTTGTACTGCACACTAATCTTTCCCCCATTAAA
ATCGCAGCTCATTGCCTCATACTGATTGAAGTTGGGGATGGACAAGTGGAAAGTTGAAAT
TATGCTCATAAGGGCATGGTTATAGAGGTTCTTTTTGTGGGCATCAGACAGATTGCAAAA
TTTATGATTAATAATGCTCGTATTGGTCAAGGTCAGTTCCAGTCCTGTCTCATTACCCAC
CATTATGTAATGATGACTGTTGTTCTTTGTGCAGGAGAGAGGCATGGTCATATTGAGTGT
CTCCATATTTAGTTCCAGAGTCTGAAGCTCATAAACCCCTTTATAAAGACTGGTTGTGCA
AGACCTGCCACACAACAAGAGGAAAGTAACCAAACCAACGAGGCCACAGTTGCAAGATTG
TACAGACCCTTCAGCACTGCCAGTATGGACAGTGCAATGAGAACAATGTTCATCACCTCT
TCTATTACATGAGGCACTTCCTGGAAGAATGTCACTATCTGTCCCATTTTGAAAGGGACA
CTTGAATTGCGCAATCCAATAGCCTAGGATCCACTGTGCGc
>Scaffold_from_SRR1595835.fastqsanger_guided_by_NC_004296.1
CGCACCGGGGATCCTAGGCAATTTGGTTGTTCTTTGCATTTGTCATTTTTGACAGGTAGT
CTCAGCTTCCTGCTGCGTGCATCCAGCACAACAATCTGGCAATGAGTGCCTCAAAGGAAA
TAAAGTCCTTTTTGTGGACACAGTCATTGAGGAGGGAATTATCTGGTTACTGCTCTAACA
TCAAATTACAGGTGGTGAAAGATGCCCAAGCTCTTTTACATGGACTTGACTTCTCCGAAG
TCAGTAATGTTCAACGGCTGATGCGCAAGGAGAGAAGGGATGACAATGATTTGAAGCGGT
TGAGGGACCTAAATCAAGCGGTCAACAACCTTGTTGAGTTAAAATCAACTCAACAAAAGA
GTATTCTGAGAGTTGGGACTCTAACATCAGATGATTTATTAATCTTAGCCGCTGATCTAG
AAAAGTTGAAATCAAAGGTGATTAGGACAGAGAGGCCATTGAGTGCAGGTGTCTATATGG
GCAACCTGAGCTCACAGCAACTTGACCAAAGACGAGCTCTTCTAAGTATGATAGGAATGA
GTGGTGGTAGTCAAGAGGCTCGGGCAGGGAGAGATGGAGTAGTGAGAGTTTGGGATGTAA
AAAATGCAGAGTTGCTTAACAATCAGTTCGGGACCATGCCAATCTGACACTGGCATGTCT
GACAAAGCAGGGGCAGGTTGATTTGAATGATGCAGTGCAAGCATTGACAGATTTGGGTCT
GATCTACACAGCAAAGTATCCCAATACTTCAGACTTAGATAGGCTGACTCAAAGTCACCC
CATCCTAAACATGATTGACACCAAGAAAAGCTCTTTGAACATCTCAGGTTATAATTTCAG
CCTGGGTGCAGCTGTGAAGGCAGGAGCTTGCATGCTGGATGGTGGCAATATGTTGGAGAC
AATCAAGGTGTCACCTCAGACAGTGGACGGTATCCTCAAATCCATCTTAAAGGTCAAGAA
GGCTCTTGGGATGTTCATCTCAGACACCCCTGGTGAAAGGAATCCTTATGAAAACATACT
CTATAAGATTTGTTTGTCAGGAGATGGATGGCCATATATTGCATCAAGAACTTCAATAAC
AGGAAGGGCTTGGGAAAACACTGTCGTTGATCTGGAATCAGATGGAAAGCCACAGAAAGC
TGGTAGCAACAATTCCAATAAATCCTTGCAGTCGGCAGGGTTTACCGCTGGGCTTACCTA
TTCTCAGTTAATGACCCTGAAGGATGCAATGTTGCAACTTGACCCAAATGCCAAGACCTG
GATGGACATTGAAGGAAGACCTGAAGATCCAGTGGAAATTGCCCTCTATCAACCAAGTTC
AGGCTGCTACATTCACTTCTTCCGTGAACCTACTGATTTAAAGCAGTTCAAGCAGGATGC
TAAGTACTCACATGGGATTGATGTTACAGACCTCTTCGCTGCGCAACCGGGCTTGACCAG
TGCTGTCATTGATGCACTCCCCCGAAATATGGTCATTACCTGTCAGGGGTCCGATGACAT
AAGGAAACTCCTTGAATCACAAGGTAGGAAAGACATCAAACTGATTGATATTGCCCTTAG
CAAAACTGATTCCAGGAAGTATGAAAATGCAGTCTGGGATCAGTATAAGGACTTATGCCA
CATGCACACAGGTGTCGTTGTTGAAAAGAAGAAAAAAGGCGGTAAAGAGGAAATAACCCC
TCACCTGTGCACTAATGGACTGCTCATGTTTGATGCAGCAGTGTCAGGGAGGACTGAACA
CATCAGTTTTGAGAGCAGTGCTGCCTAGAGATATGGTGTTCAGAACATCGACACCTAGAG
TCGTCTTGTAAATGGAGCCCCCGTGACCCACCGCCTATTGGCGGTGGGTCACGGGGGCCC
CTGATAAGGGTCTCATCTCTTCCATTTCACAGGCACACCGGGCTGTTTATAGAGTCCACA
GGAACATATGCCCATATGATTCAATCTGTGAGGTTTGGGACATGACCTGCCTACAATATG
CCTATGAGTTGGTATTTTGACTAGGTGAAGGAAGATGCTTATGAGATAGAAACTTGTGCT
GAACACAAAGAGGTCAACTAGACCCAATGGTGTCTTTCCCAGTCTCTCCATATACTCCTT
CTGCAACATTTCGGTGATCATGTTGTCAGCTTGTTGTTCAATATCATCAGAAAAATGGGT
CTCGTTCAAGTATGAACCATTTGATACAAGCCAACATTTGGGCAGTGATGTTTTCCCAGT
AGTTGTGTGGTTGAGGTACCAATACTTGCTGTAATTACAGTATGGAATTCCCATGATGTC
CCGTAGATGGTTCTTCATTATGAGTTGGTCATTTATCAAAGCATTTACTGCTTTGTTGAT
CAACTGAATGCTCATTTGTGCTTCAGCTTTCAGCCTCTGAATGGCTTGCTTGTTGAAGTC
AAACAGCCTCAGCATGTCACAAAATTCCTCATCATGCTTCTCATTACATTTTGCTACAGC
TGTGTTTCCGAAGCATTTCAATTCAGCTTCAATCAGCATCCATCTGGTCAGACAATACCC
CCCTGGTGTGTCCTTGCCTTCAGAATCTGACAGTGTCCATGTAAATGTGCCTAGTAGTCT
CCTGCTAATATAAATGTCTCTGGTCCTTTGTGAAAGGAGCCCGAGATAACCGATGGGTGA
TGGTCTTGAGAATTGGCAGTGATCTTCCCAGGTTGTATTTTGGATTATCAGATATTGATA
ACTAGTCATAATACAGTCCCACCGGTCACGGCCTGAGTCAAGAGCAATGTAACTCCCACC
CCAAGCCATCCTCATGAAAGTCTGTAAGACACCATTTGCAACAGTTCCACAGTGGTTAGC
CGCATCCCCAGCATAGCTGTGACTCAGGTTGTACTGCACACTAATCTTTCCCCCATTAAA
ATCGCAGCTCATTGCCTCATACTGATTGAAGTTGGGGATGGACAAGTGGAAAGTTGAAAT
TATGCTCATAAGGGCATGGTTATAGAGGTTCTTTTTGTGGGCATCAGACAGATTGCAAAA
TTTATGATTAATAATGCTCGTATTGGTCAAGGTCAGTTCCAGTCCTGTCTCATTACCCAC
CATTATGTAATGATGACTGTTGTTCTTTGTGCAGGAGAGAGGCATGGTCATATTGAGTGT
CTCCATATTTAGTTCCAGAGTCTGAAGCTCATAAACCCCTTTATAAAGACTGGTTGTGCA
AGACCTGCCACACAACAAGAGGAAAGTAACCAAACCAACGAGGCCACAGTTGCAAGATTG
TACAGACCCTTCAGCACTGCCAGTATGGACAGTGCAATGAGAACAATGTTCATCACCTCT
TCTATTACATGAGGCACTTCCTGGAAGAATGTCACTATCTGTCCCATTTTGAAAGGGACA
CTTGAATTGCGCAATCCAATAGCCTAGGATCCACTGTGCGCC
>Scaffold_from_SRR1594671.fastqsanger_guided_by_NC_004296.1
cGCACAGTGGATCCTAGGCTATTGGATTGCGCTTTGCTTTGTTCATTCTAGTAGGTAGCA
TCAGCTCCCTGCTGTGTATAGACAACACAACAACTTGGCAATGAGTGCCTCAAAAGAGAT
AAAGTCCTTCCTGTGGACACAATCTTTGGGGAGAGAATTGTCTGGCTATTGCTCCAACAT
AAAACTTCAAGTTGTTAAGGATGCTCAGGCTCTTCTTCATGGTCTTGACTTTTCTGAAGT
CAGCAATGTGCAGCGCTTAATGCGCAAGCAAAAAAGGGATGATAGTGATCTGAAACGTCT
CAGAGATTTGAATCAGGCTGTCAACAATCTTGTAGAACTCAAATCGACACAACAAAAGAG
TATCTTGAGAGTTGGGACCTTGACTTCAGATGACCTGCTGACATTGGCAGCTGACTTAGA
GAAACTAAAGTCGAAGGTCATTAGAACAGAAAGGCCTCTAAGCTCAGGTGTTTACATGGG
GAATTTGAGCACACAGCAGCTTGAGCAGAGAAGAGCATTGCTGAACATGATAGGCATGGT
TAGTGGGGCTCAGGGCACCCAACCTGGAAGAGACGGAGTTGTTAGGGTGTGGGATGTTAA
GAATCCGGATCTTTTGAACAACCAGTTCGGCACCATGCCTAGTCTGACATTAGCATGTCT
CACCAAACAAGGTCAAGTTGATTTGAATGATGCCGTCTTAGCACTAACAGACCTGGGTCT
AATATACACAGCTAAGTACCCAAATAGCTCCGACCTAGATAGACTCTCCCAAAGCCATCC
TATACTGAATATGGTGGACATTAAGAAAAGCTCCCTGAACATTTCTGGTTACAACTTCAG
CTTAGGAGCTGCAGTGAAGGCTGGAGCCTGCATGCTCGATGGGGGGAACATGTTGGAGAC
CATCAAGGTTACACCTCAGACAATGGATGGCATCTTGAAGTCTATTTTAAAAGTGAAAAG
ATCTTTGGGGATGTTTGTTTCAGATACACCTGGTGAGAGAAACCCTTATGAAAATATACT
TTACAAAATTTGCTTGTCAGGGGATGGATGGCCCTACATAGCTTCAAGGACCTCTATTGT
AGGTAGAGCTTGGGAAAATACTACTGTGGATCTCGAGTCAGATGGAAAACCGCAAAAAAT
GGGCTCTGCTGGGTCCAACAAGTCCTTACAGTCAGCGGGATTCCCAACAGGGCTGACCTA
TTCTCAGTTGATGACACTTAAAGACTCAATGATGCAGCTTGACCCAAGTGCCAAGACCTG
GATGGACATTGAGGGAAGGCCCGAAGATCCAGTGGAAATTGCCCTCTATCAGCCAAGTTC
AGGTTGTTACATTCACTTCTTCCGTGAACCCACTGATTTAAAGCAGTTCAAACAAGATGC
TAAGTATTCACATGGAATTGATGTTACAGACCTCTTCGCTGCACAACCAGGTTTAACTAG
TGCTGTCATAGATGCACTCCCCCGGAATATGGTCATTACTTGTCAGGGATCTGATGACAT
AAGGAAACTCCTAGAATCACAGGGAAGAAAGGATATCAAACTCATTGACATTGCCCTCAG
CAAAACTGATTCTAGGAAGTATGAAAATGCAGTCTGGGATCAGTATAAAGACCTATGCAA
TATGCACACTGGAGTGGTTGTCGAAAAGAAGAAAAGAGGAGGCAAAGAAGAAATAACCCC
TCACTGTGCCCTAATGGACTGCATTATGTTTGATGCAGCAGTGTCAGGAGGACTCAATAT
ACCAGTTTTAAGAGCAGTTCTTCCCAGAGACATGGTGTTCAGAACATCAACACCAAGGGT
CGTCCTGTAAATGGACGCCCCCGTGACCCACCGCCTGTTGGCGGTGGGTCACGGGGGCCC
CAGTGGGGGTCTCATCTCTTCCACCTTACGGGCACACCAGGTTGCTTATAGAGTCCACAG
GAGCAAACACCCATGTGGTTTAACCTGTGAGGTTTGGGACATGGTTTGCCCACAATATGC
CTGTGAGTTGGTATTTTGATCAGGTGAAGAAAGATGCTAATGAGATAGAAACTTGTGCTG
AAAACAAAAAGATCAACCAAACCCAATGGGGTTTTCCCCTGTCTCTCCATGTACTCCTTT
TGTAACATCTCAGTAATCATGTTGTCAGCCTGCTGTTCAATGTCATCTGAGAAGTGAGTT
TCATTGAGGTATGAACCATTAGATACAAGCCAGCATCTAGGCAATGATGTTCTTCCGGTG
GTTGTGTGGTTAAGATACCAATACTTGCTGTAGTTACAGTATGGAATTCCCATAATGTCC
CGTAAATGGTTTTTCATTATTAGTTGATCATTTATCAGGGCATTCACTGCTTTGTTGATT
AATTGAATACTCATTTGTGCTTCAGCTCTCAGTCTTTGGATAGCCTGTTTGTTAAAATCA
AACAGCCTTAGCATGTCACAAAACTCTTCATCATGCTTTTCATTACATTTTGCAACAGCT
GTGTGGCCAAAGCACTTCAGCTCAGCTTCAATTAGCATCCGTCTAGGCAAACAATACCCA
CCCGGTGTTTCATTACCTTCAGAATCAGAGAGAGTCCAAGTAAAAGTCCCAAGAAGTCTT
CGACTGATGTAAATGTCCCTGGTCCTTTGTGACAGTAACCCCAGATAACCAATAGGGGAT
GGGCGAGAAAACTGACAGTGATCTTCCCAAGTGGTGTTTTGGATTATCAAATATTGGTAG
GACGTCATTATACAATCCCAACTCCCCTTTCCGGAATCAAGTGCTATATAACTGCCACCC
CAAGCCATCCTCATAAAAGTCTGAAGAACGCCATTGGCGATAGTCCCACAGTGATTGGCT
GCATCTACAGCATAAGTGTGGCTAAGGTTGTACTGAACACTTATCTTCCCCCCATTGAAG
TCACAACTCATTGCTTCATACTGATTAAAATTAGGAATAGACAAGTGGAAGGTTGAGATG
ATACTCATTAGAGCATGGTCATAGAGATTCTTTTTATGTGCATCAGAAAGGTTACAAAAC
TTGTGGTTGATAATACTTGTATTTGTTAAAGTCAGCTCCAAGCCAGTCTCATTTCCGACC
ATGATGTAATGGTGACTGTTGTTCTTTGTGCAAGATAGGGGCATTGTCATATTAAGGCTT
GCCATGTCCAGCTCTAGAGTTTGTAGCTCATAAACACCCTTATAAGTTGTTGAGCATGAT
CTTCCACATAAGAGGAGAAAGGACACCAGTCCAAATAGGCCACAGGTGGCAACATTGTAG
ATCCCCTTCAGTATTGCCAGAAGGCTGAGAGCAATCAGGACAATGTTCATCACTTCCTCT
ATGACATGGGGTACTTCCTGGAAAAATGTTATGATTTGTCCCATTTAATGAAGCCCACTC
ACACAAAGATCTCTAAAAGCGCAATCCTAAATGCCTAGGATCCCCGGTG
>Scaffold_from_SRR1594651.fastqsanger_guided_by_NC_004296.1
CGCACAGTGGATCCTAGGCTATTGGATTGCGCTTTGCTTTGTTCATTCTAGTAGGTAGCA
TCAGCTCCCTGCTGTGTATAGACAACACAACAACTTGGCAATGAGTGCCTCAAAAGAGAT
AAAGTCCTTCCTGTGGACACAATCTTTGAGGAGAGAATTGTCTGGTTATTGCTCCAACAT
CAAACTACAGGTGGTGAAAGATGCCCAAGCTCTTTTGCATGGGCTTGACTTCTCTGAGGT
CAGTAATGTTCAACGGCTGATGCGCAAACAGAGAAGAGATGACAATGATCTGAAACGATT
AAGGGATCTAAATCAGGCAGTCAACAATCTTGTTGAGCTGAAATCAACTCAACAGAAGAG
TGTGCTGAGAGTTGGGACTCTGACTTCAGATGACTTATTAGTTCTGGCTGCTGACCTAGA
GAAATTGAAGTCAAAAGTTACCAGAACAGAGAGGCCATTGAGTGCAGGTGTTTATATGGG
CAACTTAAGCACACAACAGCTAGATCAGAGGCGAGCTCTTCTGAACATGATAGGGATGAG
TGGTGGTAATCAAGGGGCCCGGGCTGGTAGAGATGGAGTGGTGAGAGTCTGGGATGTGAA
AAATGCCGACCTACTTAATAATCAATTTGGCACCATGCCAAGTCTGACACTGGCATGTTT
AACGAAGCAGGGGCAGGTTGACTTGAATGATGTGGTGCAAGCATTGACAGATTTGGGCTT
GATCTACACAGCAAAGTACCCTAACACCTCCGACTTAGACAGGCTAACTCAGAGCCACCC
CATCCTGAACATGATTGACACCAATAAAAGTTCCTTGAACATCTCAGGTTATAATTTTAG
CTTGGGTGCGGCTGTGAAGGCAGGAGCTTGCATGTTGGATGGTGGTAACATGCTGGAGAC
AATCAAGGTGTCACCTCAGACAATGGATGGCATCCTCAAGTCCATTCTAAAGGTCAAGAA
GGCTCTTGGGATGTTCATCTCAGACACCCCTGGTGAAAGGAACCCTTATGAAAATATACT
TTACAAAATTTGCTTGTCAGGGGATGGATGGCCGTACATAGCTTCAAGGACTTCTATTGT
GGGTAGGGCTTGGGAGAATACTACTGTGGATCTCGAGTCAGATGGAAAACCGCATAAAGT
GGGCACTGCTGGGTCCAACAAGTCTTTGCAGTCAGCGGGGTTCCCAACAGGGCTGACTTA
TTCTCAGTTGATGACACTTAAAGACTCAATGATGCAGCTTGACCCAAGTGCCAAAACCTG
GATAGACATTGAAGGTCGTCCAGAGGACCCTGTAGAAATAGCTCTTTACCAACCTATGTC
GGGCTGTTACATACACTTCTTCAGAGAACCAACAGACTTGAAACAGTTCAAGCAAGATGC
CAAATATTCTCATGGGATTGATGTGGCAGATCTTTTCCCTGCTCAACCTGGTTTGACCAG
CGCAGTTATTGAAGCCCTCCCTCGCAATATGGTGCTAACCTGTCAAGGTTCAGATGATAT
TAAGAGACTCTTAGACTCCCAAGGAAGAAGGGATATAAAGCTTATTGACATTGCATTGAG
CAAGGCTGACTCTAGGAGATTTGAAAATGCTGTTTGGGATCAGTGCAAAGATCTATGCCA
TATGCACACTGGAGTGGTTGTCGAAAAGAAGAAAAGAGGAGGCAAAGAAGAAATCACCCC
GCACTGTGCTTTAATGGACTGCATAATGTATGATGCAGCTGTGTCAGGAGGACTCAATAT
ACCAGTTTTAAGAGCAGTTCTTCCCAGAGACATGGTGTTTAGAACCTCAAGCCCCAAGGT
CGTCCTGTAAATGGACGCCCCCGTGACCCACCGCCTTTCGGCGGTGGGTCACGGGGGCCC
ATGGATGGGTCTGTCTCCTATCTTTTCCACTTGACTGGTACACCAGGATGTTTGTATAGA
CCACATGAGCATATGCCCATGTGGTTAAGTCTGTGTGGTTTAGGGCAGGGTTTTCCTATG
ACATGTCTGTGGGTTGGGATTTTAACCAGGTGGAGGAAGATGCTGATGAGATAAAAGCTG
GTGCTGAAAACAAAAAGGTCTACCAACCCCAAAGGTGTTTTCCCTTGCCTGTCTATGTAC
TCTTTTTGTAACAATTCTGTTATCATGTTGTCTGCTTGTTGTTCAATGTCATCAGAAAAA
TGTGTCTCATTCAGGTAGGAACCATTTGACACAAGCCAGCACCTTGGCAACGATGTCTTC
CCTGTTACAGTGTGATTTAGATACCAGTACTTGCTGTAATTGCAGTAAGGAATTCCCATG
ATATCTCTTAAATGGTTCTTCATGATCAACTGGTCATTAATTAATGCGTTCACTGCTTTG
TTTATCAGTTGGATGCTCATCTGTGCTTCTGTCTTCAATCTCCTTATAGCTTGTTTGTTA
AAGTCAAACAATCTTAACATGTCACAAAACTCTTCATCATGTTTCTCATTGCATTTCGCA
ACTGCTGTGTTCCCAAAGCATTTCAACTCGGCCTCAATCAGCATCCATCTTGTTAGACAA
TACCCACCCGGTGTTTCATTACCTTCAGAATCAGAGAGAGTCCAAGTAAAAGTCCCAAGA
AGTCTTCGACTGATGTAAATGTCCCTGGTCCTTTGTGACAGTAGCCCCAGGTAACCGACA
GGGGATGGGCGAGAAAACTGGCAGTGATCTTCCCAAGTGGTGTTTTGGATTATCAAGTAC
TGGTAGGAAGTCATTATACAATCCCAGCTTCCCTTTCCGGAATCAAGTGCTATGTAGCTG
CCACCCCAAGCCATCCTCATAAAAGTCTGAAGAACGCCATTGGCGATAGTCCCACAGTGA
TTGGCTGCATCTACAGCATAAGTGTGGCTAAGGTTGTACTGAACACTTATCTTCCCGAAG
TCACAACTCATTGCTTCATACTGATTAAAGTTGGGAATGGATAAATGAAAGGTTGAGATG
ATACTCATTAAAGCATGGTCATAAAGATTCTTTCTATGTGCATCAGAAAGGTTACAAAAC
TTATGATTGATAATGCTTGTGTTTGTTAAAGTTAGCTCCAAGCCAGTCTCATTTCCAACC
ATAATGTAGTGGTGGCTGTTATTCTTCGTGCAGGATAAGGGCATTGTCATATTAAGGCTT
GCCATGTCCAGCTCTAGAGTTTGTAGCTCATAAACACCCTTATAAGTTGTTGAGCATGAT
CTTCCACATAAGAGGAGAAAGGACACCAGTCCAAATAGGCCACAGGTGGCAACATTGTAG
ATCCCCTTCAGTATTGCCAGAAGGCTGAGAGCAATCAGGACAATGTTCATCACTTCCTCT
ATGACATGGGGTACTTCCTGGAAAAATGTTATGATTTGTCCCATGTCACAAAAGACACTT
AGGAAGCGCAATCCTAAATGCCTAGGATCCCTGTGCGc
>Scaffold_from_SRR1594606.fastqsanger_guided_by_NC_004296.1
CGCACAGTGGATCCTAGGCTATTGGATTGCGCTTTTCATTGACTTGCTGAGTAAAACTTT
CAATCAGCAAACCCCAAAAGTATCCAGATCAAGATGAGTGCTTCTAAGGAAGTGAAGTCA
TTTCTCTGGACACAGTCATTGAGGAGGGAGCTTTCAGGTTATTGCTCCAACATAAAGCTT
CAAGTTGTTAAGGATGCTCAGGCTCTCCTTCATGGTCTTGACTTTTCTGAAGTTAGCAAT
GTGCAGCGCTTGATGCGCAAACAAAAGAGGGATGATGGTGATCTGAAACGTCTCAGAGAT
CTGAATCAGGCTGTCAACAATCTTGTTGAACTCAAATCAACACAACAAAAGAGCGTCTTG
AGAGTTGGGACCTTGACCTCAGATGACCTGCTGACATTGGCAGCTGACTTAGAGAAACTA
AAGTCGAAGGTCATCAGAACAGAAAGGCCACTAAGCTCAGGTGTTTATATGGGGAATTTG
AGTACACAGCAACTTGAGCAAAGAAGAGCATTGCTAAGCATGATAGGCATGGTTGGTGGG
GCTCGGGGCACCCAGCCTGGAAGAGACGGAGTTGTTAGGGTATGGGATGTTAAGAATCCA
GATCTTTTGAACAACCAGTTCGGCACCATGCCCAGTCTGACATTAGCATGTCTCACTAAA
CAGGGTCAGGTTGATTTGAATGATGTCGTCTTAGCACTAACAGACCTGGGTCTAATATAC
ACAGCTAAGTATCCTAATAGCTCCGACCTGGACAGACTTTCCCAAAGCCATCCTATATTG
AATATGGTGGACACTAAGAAGAGCTCCTTGAATATCTCTGGTTACAACTTTAGCTTAGGA
GCTGCAGTGAAAGCTGGAGCTTGTATGCTTGATGGGGGGAACATGTTGGAGACCATCAAG
GTTACACCTCAGACAATGGATGGCATCTTGAAGTCTATTTTAAAGGTAAAAAAATCCTTG
GGAATGTTTGTTTCAGATACACCTGGTGAGAGGAACCCTTATGAGAACATACTTTACAAG
ATCTGTCTTTCTGGTGACGGCTGGCCCTACATCGCTTCAAGGACTTCTATTGTGGGTAGA
GCTTGGGAAAATACTACTGTAGATCTCGAGTCAGATGGAAAACCACAGAAAGTGGGAGCT
GCTGGGTCCAACAAGTCTTTACAGTCAGCGGGGTTTCCAACAGGGCTGACTTATTCTCAG
TTGATGACACTTAAAGACTCAATGATGCAGCTTGACCCAAGTGCCAAAACCTGGATAGAC
ATTGAAGGTCGTCCAGAAGACCCTGTGGAGATAGCTCTTTACCAGCCTATGTCGGGCTGC
TATATACACTTCTTCAGAGAACCAACAGACTTAAAACAGTTCAAGCAAGATGCCAAATAC
TCTCATGGGATTGATGTAACAGATCTTTTCTCTGCTCAACCTGGATTAACCAGTGCAGTC
ATTGAAGCTCTCCCTCGCAATATGGTGCTGACCTGTCAAGGTTCAGATGATATTAAGCGA
CTCTTGGATTCCCAAGGAAGAAGGGACATAAAGCTTATTGATATTGCACTGAGCAAGGCT
GACTCTAGGAGATTTGAAAATGCTGTTTGGGATCAGTGCAAAGATCTATGCCATATGCAC
ACTGGAGTGGTCGTTGAAAAGAAGAAAAGAGGAGGCAAAGAAGAAATTACCCCACACTGT
GCTCTAATGGACTGCATAATGTATGATGCAGCTGTGTCAGGAGGTCTCAATATACCAGTC
TTAAGAGCAGTCCTCCCCAGGGACATGGTGTTTAGAACCTCAAGCCCCAAGGTCGTCCTG
TAAATGGACGCCCCCGTGACCCACCGCCTTTCGGCGGTGGGTCACGGGGGCCCATGGATG
GGTCCGTCTCCTATCTTTTCCATTTGACTGGTACACCAGGATGTTTGTACAGACCACATG
AGCATATGCCCATGTGGTTGAGTCTGTGTGGTTTAGGACAGGGTTTTCCAATGATGTGTC
TGTGAGTTGGGATTTTAACTAGGTGGAGAAAGATGCTAATGAGATAAAAACTGGTGCTGA
AGACAAAAAGATCTACTAACCCTAAGGGTGTTTTCCCTTGCCTGTCCATGTACTCCTTCT
GCAACAGTTCTGTTATCATGTTGTCTGCTTGTTGTTCAATGTCATCAGAAAAATGTGTCT
CATTCAGGTAGGAACCATTTGACACAAGCCAGCATCTTGGCAACGATGTCTTCCCTGTTA
CAGTGTGATTTAAATACCAATACTTGCTGTAATTGCAGTAAGGAATTCCCATGATATCCC
TTAAATGATTCTTCATAATCAGCTGGTCATTGATCAATGCGTTCACTGCTTTGTTTATCA
GTTGGATACTCATCTGTGCTTCAGTCTTCAGCCTCCTTATAGCTTGTTTGTTAAAGTCAA
ACAATCTTAACATGTCACAAAACTCCTCATCATGTTTCTCATTGCATTTCGCAACTGCTG
TGTTCCCAAAGCACTTCAATTCGGCTTCAATCAGCATCCATCTTGTTAGACAATACCCAC
CCGGTGTCTCATTGCCTTCAGAATCAGAGAGGGTCCAAGTAAAAGTCCCAAGGAGTCTTC
GACTGATGTAAATGTCCCTGGTCCTTTGTGACAGCAGCCCCAGATAACCGATGGGGGATG
GGCGAGAAAACTGGCAGTGATCTTCCCAAGTGGTGTTCTGAATTATCAAATATTGGTAGG
AAGTCATTATGCAATCCCAGCTCCCTTTTCCGGAATCAAGTGCTATGTAACTGCCACCCC
AAGCCATCCTCATGAAAGTCTGGAGAACGCCATTGGCAATAGTCCCACAGTGGTTAGCTG
CATCTACAGCAAAAGTGTGGCTAAGGTTGTACTGAACACTTATCTTCCCCCCATTGAAGT
CACAGCTCATTGCCTCATACTGATTAAAGTTGGGAATGGATAAGTGGAAGGTTGAGATGA
TACTCATTAAAGCATGGTCATAAAGATTCTTTTTATGTGCATCAGAAAGATTACAGAACT
TATGGTTGATGATACTTGTATTTGTTAAAGTCAGCTCTAAACCAGTCTCATTTCCGACCA
TGATGTAATGGTGGCTGTTATTCTTTGTGCAAGATAAGGGCATTGTCATATTAAGGTTTG
CCATGTCTAGCTCCAGAGTTTGTAGCTCATAAACACCCTTGTAAGTTGTTGAGCATGATC
TTCCACATAAGAGAAGAAAGGATACCAATCCAAAGAGGCCACAGGTGGCAACATTGTAGA
TCCCTTTCAAAATCGCCAGAAGGCTGAGGGTAATCAGGACAATGTTCATCACTTCTTCTA
TGACATGAGGTACTTCCTGGAAAAATGTTATGATTTGTCCCATCATaaataggacactTG
AAAAGCGCAATCCTAAATGCCTAGGATCCCCGGTGCGc
>Scaffold_from_SRR1595909.fastqsanger_guided_by_NC_004296.1
CGCACAGTGGATCCTAGGCTATTGGATTGCGCTTTTCATTGACTTGCTGAGTAAAACTTT
CAATCAGCAAACCCCAAAAGTATCCAGATCAAGATGAGTGCTTCTAAGGAAGTGAAGTCA
TTTCTCTGGACACAGTCATTGAGGAGGGAGCTTTCAGGTTATTGCTCCAACATAAAGCTT
CAAGTTGTTAAGGATGCTCAGGCTCTCCTTCATGGTCTTGACTTTTCTGAAGTTAGCAAT
GTGCAGCGCTTGATGCGCAAACAAAAGAGGGATGATGGTGATCTGAAACGTCTCAGAGAT
CTGAATCAGGCTGTCAACAATCTTGTTGAACTCAAATCAACACAACAAAAGAGCGTCTTG
AGAGTTGGGACCTTGACCTCAGATGACCTGCTGACATTGGCAGCTGACTTAGAGAAACTA
AAGTCGAAGGTCATCAGAACAGAAAGGCCACTAAGCTCAGGTGTTTATATGGGGAATTTG
AGTACACAGCAACTTGAGCAAAGAAGAGCATTGCTAAGCATGATAGGCATGGTTGGTGGG
GCTCGGGGCACCCAGCCTGGAAGAGACGGAGTTGTTAGGGTATGGGATGTTAAGAATCCA
GATCTTTTGAACAACCAGTTCGGCACCATGCCCAGTCTGACATTAGCATGTCTCACTAAA
CAGGGTCAGGTTGATTTGAATGATGTCGTCTTAGCACTAACAGACCTGGGTCTAATATAC
ACAGCTAAGTATCCTAATAGCTCCGACCTGGACAGACTTTCCCAAAGCCATCCTATATTG
AATATGGTGGACACTAAGAAGAGCTCCTTGAATATCTCTGGTTACAACTTTAGCTTAGGA
GCTGCAGTGAAAGCTGGAGCTTGTATGCTTGATGGGGGGAACATGTTGGAGACCATCAAG
GTTACACCTCAGACAATGGATGGCATCTTGAAGTCTATTTTAAAGGTAAAAAAATCCTTG
GGAATGTTTGTTTCAGATACACCTGGTGAGAGGAACCCTTATGAGAACATACTTTACAAG
ATCTGTCTTTCTGGTGACGGCTGGCCCTACATCGCTTCAAGGACTTCTATTGTGGGTAGA
GCTTGGGAAAATACTACTGTAGATCTCGAGTCAGATGGAAAACCACAGAAAGTGGGAGCT
GCTGGGTCCAACAAGTCTTTACAGTCAGCGGGGTTTCCAACAGGGCTGACTTATTCTCAG
TTGATGACACTTAAAGACTCAATGATGCAGCTTGACCCAAGTGCCAAAACCTGGATAGAC
ATTGAAGGTCGTCCAGAAGACCCTGTGGAGATAGCTCTTTACCAGCCTATGTCGGGCTGC
TATATACACTTCTTCAGAGAACCAACAGACTTAAAACAGTTCAAGCAAGATGCCAAATAC
TCTCATGGGATTGATGTAACAGATCTTTTCTCTGCTCAACCTGGATTAACCAGTGCAGTC
ATTGAAGCTCTCCCTCGCAATATGGTGCTGACCTGTCAAGGTTCAGATGATATTAAGCGA
CTCTTGGATTCCCAAGGAAGAAGGGACATAAAGCTTATTGATATTGCACTGAGCAAGGCT
GACTCTAGGAGATTTGAAAATGCTGTTTGGGATCAGTGCAAAGATCTATGCCATATGCAC
ACTGGAGTGGTCGTTGAAAAGAAGAAAAGAGGAGGCAAAGAAGAAATTACCCCACACTGT
GCTCTAATGGACTGCATAATGTATGATGCAGCTGTGTCAGGAGGTCTCAATATACCAGTC
TTAAGAGCAGTCCTCCCCAGGGACATGGTGTTTAGAACCTCAAGCCCCAAGGTCGTCCTG
TAAATGGACGCCCCCGTGACCCACCGCCTTTCGGCGGTGGGTCACGGGGGCCCATGGATG
GGTCCGTCTCCTATCTTTTCCATTTGACTGGTACACCAGGATGTTTGTACAGACCACATG
AGCATATGCCCATGTGGTTGAGTCTGTGTGGTTTAGGACAGGGTTTTCCAATGATGTGTC
TGTGAGTTGGGATTTTAACTAGGTGGAGAAAGATGCTAATGAGATAAAAACTGGTGCTGA
AGACAAAAAGATCTACTAACCCTAAGGGTGTTTTCCCTTGCCTGTCCATGTACTCCTTCT
GCAACAGTTCTGTTATCATGTTGTCTGCTTGTTGTTCAATGTCATCAGAAAAATGTGTCT
CATTCAGGTAGGAACCATTTGACACAAGCCAGCATCTTGGCAACGATGTCTTCCCTGTTA
CAGTGTGATTTAAATACCAATACTTGCTGTAATTGCAGTAAGGAATTCCCATGATATCCC
TTAAATGATTCTTCATAATCAGCTGGTCATTGATCAATGCGTTCACTGCTTTGTTTATCA
GTTGGATACTCATCTGTGCTTCAGTCTTCAGCCTCCTTATAGCTTGTTTGTTAAAGTCAA
ACAATCTTAACATGTCACAAAACTCCTCATCATGTTTCTCATTGCATTTCGCAACTGCTG
TGTTCCCAAAGCACTTCAATTCGGCTTCAATCAGCATCCATCTTGTTAGACAATACCCAC
CCGGTGTCTCATTGCCTTCAGAATCAGAGAGGGTCCAAGTAAAAGTCCCAAGGAGTCTTC
GACTGATGTAAATGTCCCTGGTCCTTTGTGACAGCAGCCCCAGATAACCGATGGGGGATG
GGCGAGAAAACTGGCAGTGATCTTCCCAAGTGGTGTTCTGAATTATCAAATATTGGTAGG
AAGTCATTATGCAATCCCAGCTCCCTTTTCCGGAATCAAGTGCTATGTAACTGCCACCCC
AAGCCATCCTCATGAAAGTCTGGAGAACGCCATTGGCAATAGTCCCACAGTGGTTAGCTG
CATCTACAGCAAAAGTGTGGCTAAGGTTGTACTGAACACTTATCTTCCCCCCATTGAAGT
CACAGCTCATTGCCTCATACTGATTAAAGTTGGGAATGGATAAGTGGAAGGTTGAGATGA
TACTCATTAAAGCATGGTCATAAAGATTCTTTTTATGTGCATCAGAAAGATTACAGAACT
TATGGTTGATGATACTTGTATTTGTTAAAGTCAGCTCTAAACCAGTCTCATTTCCGACCA
TGATGTAATGGTGGCTGTTATTCTTTGTGCAAGATAAGGGCATTGTCATATTAAGGTTTG
CCATGTCTAGCTCCAGAGTTTGTAGCTCATAAACACCCTTGTAAGTTGTTGAGCATGATC
TTCCACATAAGAGAAGAAAGGATACCAATCCAAAGAGGCCACAGGTGGCAACATTGTAGA
TCCCTTTCAAAATCGCCAGAAGGCTGAGGGTAATCAGGACAATGTTCATCACTTCTTCTA
TGACATGAGGTACTTCCTGGAAAAATGTTATGATTTGTCCCATCATACAAAAGACACTTA
GGAAGCGCTACCAAAAATGCCTAGGATCCCCGGTGCGC
>Scaffold_from_SRR1594723.fastqsanger_guided_by_NC_004296.1
CGCACAGTGGATCCTAGGCTACTGGATTGCGCCTTGCTTTGTTCATTCTAGTAGGTAGCA
TCAGCTCCCTGCTGTGTATAGACAACACAACAACTTGGCGATGAGTGCTTCCAAGGAAGT
GAAGTCATTTCTCTGGACACAGTCATTGAGGAGGGAGCTTTCAGGTTATTGCTCTAGCAT
AAAACTTCAAGTTGTTAAGGATGCTCAGGCTCTCCTTCATGGTCTTGACTTTTCTGAAGT
CAGCAATGTGCAGCGCTTAATGCGCAAACAAAAGAGGGATGATAGTGATCTGAAACGTCT
TAGAGATTTGAATCAGGCTGTCAACAATCTTGTAGAACTCAAATCGACACAACAGAAGAG
CATCTTAAGAGTTGGGACTTTGACCTCAGATGACCTGCTAACATTAGCAGCTGACTTAGA
GAAACTAAAGTCGAAGGTCATTAGAACAGAAAGGCCACTAAGCTCAGGTGTCTATATGGG
GAATTTGAGTACACAGCAGCTTGAGCAGAGAAGAGCATTGCTGAACATGATAGGCATGGT
TGGTGGGGCTCAGGGCACCCAACCTGGAAGAGACGGAGTTGTTAGGGTGTGGGATGTTAA
GAATCCGGATCTTTTGAACAACCAGTTCGGCACTATGCCTAGTCTGACATTGGCATGTCT
CACCAAACAAGGTCAAGTTGATTTAAATGATGCCGTCTTAGCACTAACAGACCTGGGTCT
AATATACACAGCTAAGTATCCAAATAGCTCCGACCTGGATAGACTTTCCCAAAGCCATCC
TATACTGAATATGGTGGATACTAAGAAGAGCTCCTTGAATATTTCTGGTTACAACTTCAG
TTTGGGAGCTGCGGTGAAAGCCGGAGCTTGTATGCTTGATGGGGGGAACATGTTGGAGAC
CATCAAGGTTACACCTCAGACAATGGATGGCATCTTGAAGTCTATTCTAAAGGTGAAAAG
ATCCTTGGGAATGTTTGTTTCAGATACACCTGGTGAGAGGAACCCCTATGAGAACATACT
TTACAAGATCTGTCTTTCCGGTGACGGCTGGCCCTACATAGCTTCAAGGACTTCTATTGT
GGGTAGAGCTTGGGAGAATACTACTGTGGATCTCGAGTCAGATGGAAAACCACAAAAAGT
GGGTGCTGCTGGGTCCAGCAAATCTTTACAGTCAGCGGGGTTTCCAACAGGGTTGACCTA
TTCTCAGTTGATGACACTTAAAGACTCAATGATGCAGCTTGACCCAAGTGCCAAAACCTG
GATAGACATTGAAGGTCGTCCAGAAGATCCTGTGGAAATAGCTCTTTACCAACCTGTGTC
GGGCTGTTATATACACTTCTTCAGAGAGCCAACAGATTTAAAACAGTTCAAGCAAGATGC
CAAGTATTCTCACGGGATTGATGTGGCAGATCTTTTCCCTGCTCAACCTGGTTTAACCAG
TGCAGTTATTGAGGCCCTCCCTCGCAATATGGTGCTGACCTGTCAAGGTTCAGATGATAT
TAAGAGACTCTTAGACTCCCAAGGAAGAAGGGACATAAAGCTTATTGACATTGCACTGAG
CAAGGCTGACTCCAGGAGATTTGAGAATGCTGTTTGGGATCAGTGCAAAGATCTATGCCA
TATGCATACTGGAGTGGTTGTCGAAAAGAAGAAGAGAGGGGGCAAAGAAGAAATTACCCC
GCACTGTGCTTTAATGGACTGCATAATGTATGATGCAGCTGTGTCAGGAGGACTCAATAT
ACCAGTTTTAAGAGCAGTTCTCCCTAGAGATATGGTGTTTAGAACCTCAAGCCCCAAGGT
CGTCCTGTAAATGGACGCCCCCGTGACCCACCGCCTTTCGGCGGTGGGTCACGGGGGCCC
ATGGGTGGGTCCATCTTCTATCTTTTCCACTTAACTGGCACACCCCTGTACAGACCACAT
GAGCATATGCCCATGTGGTTGAGTCTGTGTGGTTTGGGGCAGGGTTTCCCTATAACATGT
CTGTGGGTTGGGATTTTAACTAGGTGGAGGAAGATGCTAATAAGATAAAAACTGGTACTG
AAAACAAAAAGATCAACCAAACCCAATGGTGTTTTCCCCTGTCTCTCCATGTACTCCTTT
TGTAACATCTCAGTAATCATGTTGTCAGCCTGCTGTTCAATGTCATCTGAGAAGTGAGTT
TCATTGAGGTATGAACCATTAGATACAAGCCAGCATCTAGGCAATGATGTTCTTCCGGTG
GTTGTGTGGTTAAGATACCAATACTTGCTGTAGTTACAGTATGGAATTCCCATAATGTCC
CGTAAATGGTTTTTCATTATTAGTTGATCATTTATCAGGGCATTCACTGCTTTGTTGATT
AATTGAATACTCATTTGTGCTTCAGCTCTCAGTCTTTGGATAGCCTGTTTGTTAAAATCA
AACAGCCTTAGCATGTCACAAAACTCTTCATCATGCTTTTCATTACATTTTGCAACAGCT
GTATTGCCAAAGCACTTCAACTCAGCTTCAATTAGCATCCATCTAGTCAAACAATACCCC
CCTGGTGTGTCATTCCCTTCAGAATCTGACAGTGTCCATGTGAATGTTCCCAGTAGTCTT
CTACTAATATAAATATCTCTGGTTCTTTGTGAGAGGAGCCCAAGATAACCGATGGGAGAT
GGTCTTGTGAATTGGCAGTGATCTTCCCAGGTTGTATTTTGAATTATTAGATACTGATAA
CTGGTCATAATACAGTCCCATCCACCGTGGCCTGAATCAAGAGCAATATAACTTCCACCC
CAAGCCATCCTCATGAAAGTCTGAAGGACACCATTTGCAACTGTGCCACAATGGTTAGCT
GCATCTCCAGCATAGCTGTGACTCAGGTTGTACTGCACACTGATCTTTCCCCCATTGAAG
TCACAGCTCATTGCCTCATACTGATTGAAGTTAGGAATGGATAAATGGAAAGTTGAGATT
ATGCTCATAAGAGCATGGTCATAAAGATTCTTTCTATGTGCATCAGAAAGGTTACAAAAC
TTATGATTGATAATGCTTGTGTTTGTTAAAGTTAGCTCCAAGCCAGTCTCATTTCCAACC
ATAATGTAGTGGTGGCTGTTATTCTTCGTGCAGGATAAGGGCATTGTCATATTGAGGCTT
GCCATGTCCAGTTCCAGAGTTTGTAGCTCATAAACCCCCTTGTAGAGGGTGGTTGTGCAG
GACCTACCACACAGCAAGAGAAAGGTAACTAAACCGACGAGGCCACATGTTGCAATATTG
TACAAACCTTTCAGTACTGCCATTATCGACAGTGCGATGAGTACAATATTCATTACCTCC
TCTATCACATGAGGCACTTCTTGGAAGAATGTTACTATTTGCCCCATGTCACAAAAGACA
CTTAGGAAGCGCTACCAAAATTGCCTAGGATCCCCGGTGCGC
>Scaffold_from_SRR1594664.fastqsanger_guided_by_NC_004296.1
cGCACAGTGGATCCTAGGCTATTGGATTGCGCTTTGCTTTGTTCATTCTAGTAGGTAGCA
TCAGCTCCCTGCTGTGTATAGACAACACAACAACTTGGCAATGAGTGCCTCAAAAGAGAT
AAAGTCCTTCCTGTGGACACAATCTTTGAGGAGAGAATTGTCTGGTTATTGCTCCAACAT
CAAACTACAGGTGGTGAAAGATGCCCAAGCTCTTTTGCATGGGCTTGACTTCTCTGAGGT
CAGTAATGTTCAACGGCTGATGCGCAAACAGAGAAGAGATGACAATGATCTGAAACGATT
AAGGGATCTAAATCAGGCAGTCAACAATCTTGTTGAGCTGAAATCAACTCAACAGAAGAG
TGTGCTGAGAGTTGGGACTCTGACTTCAGATGACTTATTAGTTCTGGCTGCTGACCTAGA
GAAATTGAAGTCAAAAGTTACCAGAACAGAGAGGCCATTGAGTGCAGGTGTTTATATGGG
CAACTTAAGCACACAACAGCTAGATCAGAGGCGAGCTCTTCTGAACATGATAGGGATGAG
TGGTGGTAATCAAGGGGCCCGGGCTGGTAGAGATGGAGTGGTGAGAGTCTGGGATGTGAA
AAATGCCGACCTACTTAATAATCAATTTGGCACCATGCCAAGTCTGACACTGGCATGTTT
AACGAAGCAGGGGCAGGTTGACTTGAATGATGTGGTGCAAGCATTGACAGATTTGGGCTT
GATCTACACAGCAAAGTACCCTAACACCTCCGACTTAGACAGGCTAACTCAGAGCCACCC
CATCCTGAACATGATTGACACCAATAAAAGTTCCTTGAACATCTCAGGTTATAATTTTAG
CTTGGGTGCGGCTGTGAAGGCAGGAGCTTGCATGTTGGATGGTGGTAACATGCTGGAGAC
AATCAAGGTGTCACCTCAGACAATGGATGGAATCCTCAAGTCCATTCTAAAGGTGAAAAG
ATCTTTGGGAATGTTTGTTTCAGATACACCTGGTGAGAGGAACCCCTATGAGAACATACT
TTACAAGATCTGTCTTTCCGGTGACGGCTGGCCCTACATAGCTTCAAGGACCTCTATTGT
AGGTAGAGCTTGGGAAAATACTACTGTGGATCTCGAGTCAGATGGCAAACCACAAAAAAT
GGGTACTACTGGATCCAACAAATCCCTACAGTCAGCAGGGTTTCCAACAGGATTGACCTA
TTCTCAGTTGATGACACTTAAAGACTCAATGATGCAGCTTGACCCAAGTGCCAAGACCTG
GATAGACATTGAAGGTCGTCCAGAGGACCCTGTAGAAATAGCTCTTTACCAACCTATGTC
GGGCTGTTACATACACTTCTTCAGAGAACCAACAGACCTGAAACAATTCAAGCAAGATGC
TAAATATTCTCATGGGATTGATGTAGCAGATCTTTTCCCTGCTCAACCTGGCTTGACCAG
TGCAGTTATTGAAGCCCTCCCTCGCAATATGGTGCTGACCTGTCAAGGGTCAGATGACAT
TAAGAAACTCTTGGATTCTCAAGGGAGAAGAGACATAAAGCTTATCGACATTGCACTAAG
CAAAGCTGATTCTAGGAAGTATGAAAATGCAGTCTGGGATCAGTATAAAGACCTATGCAA
TATGCACACAGGAATCGTTGTTGAAAAGAAGAAAAGAGGTGGTAAAGAGGAAATAACCCC
TCACTGTGCTTTAATGGACTGCATAATGTATGATGCAGCTGTGTCAGGAGGACTCAATAT
ACCAGTTTTAAGAGCAGTTCTCCCTAGAGATATGGTGTTTAGAACCTCAAGCCCCAAGGT
CGTCCTGTAAATGGACGCCCCCGTGACCCACCGCCGAAAGGCGGTGGGTCACGGGGGCCC
CAGTGGGGGTCTCATCTCTTCCACCTTACGGGCACACCAGGTTGCTTATAGAGTCCACAG
GAGCAAACACCCATGTGGTTTAACCTGTGAGGTTTGGGACATGGTTTGCCCACAATATGC
CTGTGAGTTGGTATTTTGATCAGGTGAAGAAAGATGCTAATGAGATAGAAACTTGTGCTG
AAAACAAAAAGATCAACCAAACCCAATGGTGTTTTCCCCTGTCTCTCCATGTACTCCTTT
TGTAACATCTCAGTAATCATGTTGTCAGCCTGCTGTTCAATGTCATCTGAGAAGTGAGTT
TCATTGAGGTATGAACCATTAGATACAAGCCAGCATCTAGGCAATGATGTTCTTCCGGTG
GTTGTGTGGTTAAGATACCAATACTTGCTGTAGTTACAGTATGGAATTCCCATAATGTCC
CGTAAATGGTTTTTCATTATTAGTTGATCATTTATCAGGGCATTCACTGCTTTGTTGATT
AATTGAATACTCATTTGTGCTTCAGCTCTCAGTCTTTGGATAGCCTGTTTGTTAAAATCA
AACAGCCTTAGCATGTCACAAAACTCTTCATCATGCTTTTCATTACATTTTGCAACAGCT
GTATTGCCAAAGCACTTCAACTCAGCTTCAATTAGCATCCATCTAGTCAAACAATACCCC
CCTGGTGTGTCATTCCCTTCAGAATCTGACAGTGTCCATGTGAATGTTCCCAGTAGTCTT
CTACTAATATAAATATCTCTGGTTCTTTGTGAGAGGAGCCCAAGATAACCGATGGGAGAT
GGTCTTGTGAATTGGCAGTGATCTTCCCAGGTTGTATTTTGAATTATTAGATACTGATAA
CTGGTCATAATACAGTCCCATCCACCGTGGCCTGAATCAAGAGCAATATAACTTCCACCC
CAAGCCATCCTCATGAAAGTCTGAAGGACACCATTTGCAACTGTGCCACAATGGTTAGCT
GCATCTCCAGCATAGCTGTGACTCAGGTTGTACTGCACACTGATCTTTCCCCCATTGAAG
TCACAGCTCATTGCCTCATACTGATTGAAGTTAGGAATGGATAAATGGAAAGTTGAGATT
ATGCTCATAAGAGCATGATCATAGAGGTTCTTTTTGTGAGCATCAGACAGATTGCAAAAT
TTGTGGTTGATAATGCTTGTATTGGTTAAGGTCAGTTCTAGTCCTGTCTCATTACCCACC
ATAATATAGTGGTGACTATTATTCTTTGTGCAAGAGAGAGGCATGGTCATGTTGAGTGTT
TCCATGTTCAGTTCCAGGGTCTGCAGCTCATAGACCCCCTTGTAGAGGGTGGTTGTGCAG
GACCTACCACACAGCAAGAGAAAGGTAACTAAACCGACGAGGCCACATGTTGCAATATTG
TACAAACCTTTCAGTACTGCAAGGCTGAGAGCAATCAAGACAATGTTCATCACTTCCTCT
ATGACATGAGGCACTTCCTGGAAAAATGTTATGATTTGTCCCATtttaaataggacactt
gaattGCGCAATCCTAAATGCCTAGGATCCCCGGtgcgc
>Scaffold_from_SRR1595558.fastqsanger_guided_by_NC_004296.1
CGCACAGTGGATCCTAGGCTATTGGATTGCGCTTTgcttttgtcattttggcagatagtc
tcagttctttgttgcgtgcatacaacacaacaatctggcGATGAGTGCTTCTAAGGAAGT
GAAGTCTTTTCTCTGGACACAGTCATTGAGGAGGGAGCTTTCAGGTTATTGCTCCAGCAT
AAAACTTCAAGTTGTTAAAGATGCTCAGGCTCTCCTTCATGGTCTTGACTTTTCTGAAGT
CAGCAATGTGCAGCGCTTAATGCGCAAACAGAAGAGGGATGATAGTGATCTGAAACGTCT
CAGAGATTTGAATCAGGCCGTCAACAATCTTGTAGAACTCAAATCGACACAACAAAAGAG
CATCTTGAGAGTTGGGACCTTGACTTCAGATGACCTGCTGACATTGGCAGCTGACTTAGA
GAAACTAAAGTCGAAGGTCATTAGAACAGAAAGGCCACTAAGCTCAGGTGTTTATATGGG
AAATTTGAGTACACAGCAGCTTGAGCAAAGAAGAGCACTGCTGAACATGATAGGCATGGT
TGGTGGGGCTCAGGGCACCCAACCTGGAAGAGACGGAGTTGTTAGGGTGTGGGATGTTAA
GAATCCGGATCTTTTGAACAATCAGTTCGGCACCATGCCTAGTCTGACATTAGCATGTCT
CACCAAACAAGGTCAAGTTGATTTGAATGATGCTGTCTTAGCACTAACAGACCTGGGTCT
AATATACACAGCTAAGTATCCAAATAGCTCTGACCTAGATAGACTTTCTCAAAGCCATCC
TATTCTGAATATGGTGGATACTAAGAAGAGCTCCTTGAATATTTCTGGTTTCAACTTCAG
TTTAGGAGCTGCAGTGAAAGCTGGAGCTTGTATGCTTGATGGGGGGAACATGTTGGAGAC
CATTAAGGTTACACCTCAGACAATGGATGGCATCTTAAAGTCTATTTTAAAGGTGAAGAG
ATCTTTGGGAATGTTTGTTTCAGACACACCTGGTGAGAGGAACCCTTACGAGAACATACT
TTACAAGATCTGTCTTTCCGGTGACGGCTGGCCCTACATAGCTTCAAGGACTTCCATTGT
AGGTAGAGCTTGGGAGAATACTACTGTGGATCTCGAGTCAGATGGGAAACCACAAAAAAT
GGGTACTGCTGGGTCCAATAAGTCTTTACAGTCAGCAGGGTTTCCAACAGGGCTGACCTA
TTCTCAGTTGATGACACTTAAAGACTCAATGATGCAGCTTGACCCAAGTGCCAAAACCTG
GATAGACATTGAAGGTCGACCAGAAGACCCTGTAGAAATAGCTCTTTACCAACCTGTGTC
GGGCTGTTACATACACTTCTTCAGAGAGCCAACAGATTTAAAACAGTTCAAACAAGATGC
CAAATATTCTCATGGGATTGATGTGGCAGATCTTTTCTCTGCTCAACCTGGTTTGACCAG
TGCAGTCATTGAAGCTCTCCCTCGCAATATGGTACTGACCTGTCAAGGTTCAGATGATAT
TAAGAGACTCTTGGACTCCCAAGGAAGAAGGGATATAAAGCTTATTGACATTGCACTGAG
CAAGGCTGACTCTAGGAGATTTGAAAATGCTGTTTGGGATCAGTGCAAAGATTTATGCCA
TATGCATACTGGAGTGGTTGTCGAAAAGAAGAAAAGAGGAGGCAAAGAAGAAATTACTCC
GCACTGTGCCTTAATGGACTGCATAATGTATGATGCAGCTGTGTCAGGAGGACTCAATAT
ACCAGTTTTTAGAGCAGTTCTCCCCAGAGACATGGTGTTTAGAACCTCAAGCCCCAAGGT
CGTCTTGTAAATGGACGCCCCCGTGACCCACCGCCTCTTGGCGGTGGGTCACGGGGGCCC
ATGGGTGGGTCTGTCCTCTATCTTTTCCACTTGACTGGCACACCAGGTTGTTTGTACAAA
CCACATGAGCATATGCCCATTTGGTTGAGTCTGTGTGGTTTGGGGCAGGGTTTCCCTATG
ACATGTCTGTGGGTTGGGATTTTAACCAAGTGGAGGAAGATGCTAATGAGATAGAAGCTG
GTGCTGAAGACAAAAAGATCTACTAACCCTAAGGGTGTTTTTCCTTGCCTGTCTATGTAC
TCCTTTTGCAACAGTTCTGTTATCATGTTGTCTGCTTGCTGCTCAATGTCATCAGAAAAA
TGTGTCTCATTCAGGTAGGAGCCATTTGACACAAGCCAGCATCTTGGCAACGATGTCTTC
CCTGTTACAGTGTGATTTAGATACCAATATTTGCTGTAATTACAATAAGGAATTCCCATG
ATATCCCTCAAGTGATTCTTCATGATCAGCTGGTCATTAATCAGTGCGTTCACTGCTTTG
TTTATCAGTTGGATATTCATTTGTGCCTCTGTTTTCAGTCTCCTTATGGCTTGTTTGTTG
AAGTCAAATAATCTCAACATGTCACAAAACTCTTCATCATGTTTCTCATTGCACTTTGCG
ACTGCTGTGTTCCCAAAGCACTTCAACTCAGCCTCAATCAGCATCCATCTTGTTAGACAA
TACCCACCCGGTGTTTCTTTGCCTTCAGAGTCGGAGAGAGTCCAAGTAAAAGTCCCAAGA
AGTCTTCGACTGATGTAAATGTCCCTGGTCCTTTGTGACAGCAGCCCCAGATAGCCGATG
GGGGATGGGCGAGAAAACTGGCAGTGATCTTCCCAAGTAGTGTTTTGGATTATCAAATAT
TGGTAGGAAGTCATTATGCAATCCCAGCTCCCCTTTCCGGAATCAAGTGCTATATAACTG
CCACCCCAAGCCATCCTCATAAAAGTCTGAAGAACGCCATTGGCAATGGTCCCACAGTGG
TTGGCTGCATCCACAGCATAGGTGTGACTAAGGTTATACTGAACACTTATCTTTCCCCCA
TTGAAGTCACAACTCATTGCTTCATACTGATTAAAGTTAGGAATGGATAAGTGGAAGGTT
GAGATGATACTCATCAAAGCATGGTCATAAAGATTCTTTTTATGTGCATCAGAAAGGTTA
CAAAACTTGTGGCTGATAATGCTTGTATTTGTTAAGGTCAGCTCCAAGCCAGTCTCATTT
CCAACCCTGATGTAATGGTGGGAGTTGTTCTTCGTGCAAGACAGGGGCATTGTCATGTTA
AGGTTTGCCATGTCTAGCTCTAGAGTTTGTAGCTCATAAACACCCTTGTAGGTTGTTGAG
CATGATCTTCCACACAGGAGGAGAAAAGACACCAATCCAAAGAGGCCACAGGTAGCAACA
TTGTAGATCCCCTTCAGTATTGCCAGAAGGCTGAGAGCAATCAGAACAATGTTCATCACC
TCCTCTATGACATGAGGTACTTCCTGGAAAAATGTTATGATCTGTCCCATACAAAAGACA
CTTAGGAAGCGCAATCCTAAATGCCTAGGATCCCCGGTGC
>Scaffold_from_SRR1595763.fastqsanger_guided_by_NC_004296.1
CGCACAGTGGATCCTAGGCTATTGGATTGCGCTTTTCTTTGTTCATTCTAGTAGGTAGCA
TCAGCTCCCTGCTGTGTATAGACAACACAACAACTTGGCGATGAGTGCTTCTAAGGAAGT
GAAGTCTTTTCTCTGGACACAGTCATTGAGGAGGGAGCTTTCAGGTTATTGCTCCAGCAT
AAAACTTCAAGTTGTTAAAGATGCTCAGGCTCTCCTTCATGGTCTTGACTTTTCTGAAGT
CAGCAATGTGCAGCGCTTAATGCGCAAACAGAAGAGGGATGATAGTGATCTGAAACGTCT
CAGAGATTTGAATCAGGCCGTCAACAATCTTGTAGAACTCAAATCGACACAACAAAAGAG
CATCTTGAGAGTTGGGACCTTGACTTCAGATGACCTGCTGACATTGGCAGCTGACTTAGA
GAAACTAAAGTCGAAGGTCATTAGAACAGAAAGGCCACTAAGCTCAGGTGTTTATATGGG
AAATTTGAGTACACAGCAGCTTGAGCAAAGAAGAGCACTGCTGAACATGATAGGCATGGT
TGGTGGGGCTCAGGGCACCCAACCTGGAAGAGACGGAGTTGTTAGGGTGTGGGATGTTAA
GAATCCGGATCTTTTGAACAATCAGTTCGGCACCATGCCTAGTCTGACATTAGCATGTCT
CACCAAACAAGGTCAAGTTGATTTGAATGATGCTGTCTTAGCACTAACAGACCTGGGTCT
AATATACACAGCTAAGTATCCAAATAGCTCTGACCTAGATAGACTTTCTCAAAGCCATCC
TATTCTGAATATGGTGGATACTAAGAAGAGCTCCTTGAATATTTCTGGTTTCAACTTCAG
TTTAGGAGCTGCAGTGAAAGCTGGAGCTTGTATGCTTGATGGGGGGAACATGTTGGAGAC
CATTAAGGTTACACCTCAGACAATGGATGGCATCTTAAAGTCTATTTTAAAGGTGAAGAG
ATCTTTGGGAATGTTTGTTTCAGACACACCTGGTGAGAGGAACCCTTACGAGAACATACT
TTACAAGATCTGTCTTTCCGGTGACGGCTGGCCCTACATAGCTTCAAGGACTTCCATTGT
AGGTAGAGCTTGGGAGAATACTACTGTGGATCTCGAGTCAGATGGGAAACCACAAAAAAT
GGGTACTGCTGGGTCCAATAAGTCTTTACAGTCAGCAGGGTTTCCAACAGGGCTGACCTA
TTCTCAGTTGATGACACTTAAAGACTCAATGATGCAGCTTGACCCAAGTGCCAAAACCTG
GATAGACATTGAAGGTCGACCAGAAGACCCTGTAGAAATAGCTCTTTACCAACCTGTGTC
GGGCTGTTACATACACTTCTTCAGAGAGCCAACAGATTTAAAACAGTTCAAACAAGATGC
CAAATATTCTCATGGGATTGATGTGGCAGATCTTTTCTCTGCTCAACCTGGTTTGACCAG
TGCAGTCATTGAAGCTCTCCCTCGCAATATGGTACTGACCTGTCAAGGTTCAGATGATAT
TAAGAGACTCTTGGACTCCCAAGGAAGAAGGGATATAAAGCTTATTGACATTGCACTGAG
CAAGGCTGACTCTAGGAGATTTGAAAATGCTGTTTGGGATCAGTGCAAAGATTTATGCCA
TATGCATACTGGAGTGGTTGTCGAAAAGAAGAAAAGAGGAGGCAAAGAAGAAATTACTCC
GCACTGTGCCTTAATGGACTGCATAATGTATGATGCAGCTGTGTCAGGAGGACTCAATAT
ACCAGTTTTTAGAGCAGTTCTCCCCAGAGACATGGTGTTTAGAACCTCAAGCCCCAAGGT
CGTCTTGTAAATGGACGCCCCCGTGACCCACCGCCTCTTGGCGGTGGGTCACGGGGGCCC
ATGGGTGGGTCTGTCCTCTATCTTTTCCACTTGACTGGCACACCAGGTTGTTTGTACAAA
CCACATGAGCATATGCCCATTTGGTTGAGTCTGTGTGGTTTGGGGCAGGGTTTCCCTATG
ACATGTCTGTGGGTTGGGATTTTAACCAAGTGGAGGAAGATGCTAATGAGATAGAAGCTG
GTGCTGAAGACAAAAAGATCTACTAACCCTAAGGGTGTTTTTCCTTGCCTGTCTATGTAC
TCCTTTTGCAACAGTTCTGTTATCATGTTGTCTGCTTGCTGCTCAATGTCATCAGAAAAA
TGTGTCTCATTCAGGTAGGAGCCATTTGACACAAGCCAGCATCTTGGCAACGATGTCTTC
CCTGTTACAGTGTGATTTAGATACCAATATTTGCTGTAATTACAATAAGGAATTCCCATG
ATATCCCTCAAGTGATTCTTCATGATCAGCTGGTCATTAATCAGTGCGTTCACTGCTTTG
TTTATCAGTTGGATATTCATTTGTGCCTCTGTTTTCAGTCTCCTTATGGCTTGTTTGTTG
AAGTCAAATAATCTCAACATGTCACAAAACTCTTCATCATGTTTCTCATTGCACTTTGCG
ACTGCTGTGTTCCCAAAGCACTTCAACTCAGCCTCAATCAGCATCCATCTTGTTAGACAA
TACCCACCCGGTGTTTCTTTGCCTTCAGAGTCGGAGAGAGTCCAAGTAAAAGTCCCAAGA
AGTCTTCGACTGATGTAAATGTCCCTGGTCCTTTGTGACAGCAGCCCCAGATAGCCGATG
GGGGATGGGCGAGAAAACTGGCAGTGATCTTCCCAAGTAGTGTTTTGGATTATCAAATAT
TGGTAGGAAGTCATTATGCAATCCCAGCTCCCCTTTCCGGAATCAAGTGCTATATAACTG
CCACCCCAAGCCATCCTCATAAAAGTCTGAAGAACGCCATTGGCAATGGTCCCACAGTGG
TTGGCTGCATCCACAGCATAGGTGTGACTAAGGTTATACTGAACACTTATCTTTCCCCCA
TTGAAGTCACAACTCATTGCTTCATACTGATTAAAGTTAGGAATGGATAAGTGGAAGGTT
GAGATGATACTCATCAAAGCATGGTCATAAAGATTCTTTTTATGTGCATCAGAAAGGTTA
CAAAACTTGTGGCTGATAATGCTTGTATTTGTTAAGGTCAGCTCCAAGCCAGTCTCATTT
CCAACCCTGATGTAATGGTGGGAGTTGTTCTTCGTGCAAGACAGGGGCATTGTCATGTTA
AGGTTTGCCATGTCTAGCTCTAGAGTTTGTAGCTCATAAACACCCTTGTAGGTTGTTGAG
CATGATCTTCCACACAGGAGGAGAAAAGACACCAATCCAAAGAGGCCACAGGTAGCAACA
TTGTAGATCCCCTTCAGTATTGCCAGAAGGCTGAGAGCAATCAGAACAATGTTCATCACC
TCCTCTATGACATGAGGTACTTCCTGGAAAAATGTTATGATCTGTCCCATGGCTTGATGA
AGCCCACTCACACAAAGATCTCTAAAAGCGCAATCCTAAATGCCTAGGATCCCCGGTGCG
>Scaffold_from_SRR1595797.fastqsanger_guided_by_NC_004296.1
CGCACAGTGGATCCTAGGCTATTGGATTGCGCTTTTCATTGACTCATTGGGTGATACCTT
CAACCAGTAAATCCCAGAGTGTCAAGATCAAGATGAGTGCTTCCAAGGAAGTGAAGTCAT
TCCTTTGGACACAGTCATTGAGGAGGGAGCTCTCAGGCTACTGCTCCAGCATAAAGCTTC
AAGTTGTCAAGGACGCTCAGGCTCTCCTTCATGGTCTTGACTTTTCTGAAGTCAGCAATG
TGCAGCGCTTAATGCGCAAACAAAAAAGAGACGATAGCGATCTGAAACGTCTCAGAGATC
TGAATCAGGCTGTCAACAATCTTGTTGAACTTAAATCAACACAGCAAAAGAGCATCTTGA
GAGTTGGGACTTTGACTTCAGATGACCTGCTGACACTGGCAGCTGACCTAGAGAAACTAA
AGTCGAAGGTCATCAGAACAGAAAGGCCACTAAGTTCAGGTGTTTATATGGGGAATTTGA
GTACACAGCAACTTGAGCAAAGAAGAGCACTGCTGAACATGATAGGCATGGTTGGTGGGG
CCCAGGGCACCCAACCTGGAAGAGACGGAGTTGTTAGGGTGTGGGATGTCAAGAATCCAG
ATCTTTTGAACAACCAGTTTGGCACCATGCCCAGCCTTACATTGGCATGTCTTACCAAAC
AAGGTCAAGTTGATTTGAATGATGCCGTCTTGGCACTAACAGACTTAGGTCTAATATACA
CAGCCAAGTATCCAAACAGCTCTGACCTGGACAGACTCTCCCAAAGTCATCCTATACTGA
ACATGGTGGATACTAAGAAGAGCTCCCTGAACATTTCTGGTTACAACTTCAGTTTGGGGG
CTGCAGTGAAGGCTGGAGCTTGTATGCTTGATGGGGGGAACATGTTGGAGACCATTAAGG
TTACACCTCAGACAATGGATGGCATCTTGAAGTCTATTTTAAAGGTGAAAAGATCTTTGG
GAATGTTTGTTTCAGATACACCTGGTGAGAGGAACCCTTATGAGAACATACTTTATAAGA
TCTGTCTTTCTGGTGACGGCTGGCCCTACATAGCTTCAAGGACCTCTATTGTAGGTAGAG
CTTGGGAAAATACTACTGTGGATCTCGAGTCAGATGGCAAACCACAAAAAATGGGTACTA
CTGGATCCAACAAATCCCTACAGTCAGCAGGGTTTCCAACAGGATTGACCTATTCTCAGT
TGATGACACTTAAGGACTCAATGATGCAGCTTGACCCAAGCGCTAAAACCTGGATAGACA
TTGAAGGTCGTCCAGAGGACCCTGTAGAAATAGCTCTTTACCAACCTATGTCGGGCTGTT
ACATACACTTCTTCAGAGAACCAACAGACCTGAAACAATTCAAGCAAGATGCTAAATATT
CTCATGGGATTGATGTAGCAGATCTTTTCCCTGCTCAACCTGGCTTGACCAGTGCAGTTA
TTGAAGCCCTCCCTCGCAATATGGTGCTGACCTGTCAAGGGTCAGATGACATTAAGAAAC
TCTTGGATTCTCAAGGGAGAAGAGACATAAAGCTTATCGACATTGCACTAAGCAAAGCTG
ACTCCAGGAAATTTGAAAATGTTGTTTGGGATCAATGCAAAGATCTATGCCACATGCATA
CTGGAGTAGTTGTCGAAAAGAAGAAAAGAGGAGGCAAAGAAGAAATCACACCACATTGCG
CTCTAATGGACTGCATTATGTATGATGCAGCTGTGTCAGGAGGACTCAATATACCAGTTT
TAAGAGCAGTTCTCCCTAGAGACATGGTGTTCAGAACCTCAAGCCCCAAGGTCGTCCTGT
AAATGGACGCCCCCGTGACCCACCGCCTTTCGGCGGTGGGTCACGGGGGCCCATGGGTGG
GTCTGCCTCCTATCTCTTCCACTTAACTGGCACACCGGGATGTTTATACAGACCACATGA
GCATATGCCCATGTGGTTGAGTCTGTGTGGTTTAGGACAGGGTTTCCCTATGACATGTCT
GTGGGTTGGGATTTTAACCAGGTGGAGGAAGATGCTGATGAGATAAAAGCTGGTGCTGAA
AACAAAAAGGTCTACCAACCCCAAAGGTGTTTTCCCTTGCCTGTCTATGTACTCTTTTTG
TAACAATTCTGTTATCATGTTGTCTGCTTGTTGTTCAATGTCATCAGAAAAATGTGTCTC
ATTTAGGTAGGAACCATTTGACACAAGCCAGCATCTTGGCAGCGATGTTTTCCCTGTTAC
AGTGTGATTTAAATACCAATACTTGCTATAATTGCAGTAAGGAATTCCCATGATATCTCT
TAAATGGTTCTTCATGATCAACTGGTCATTAATTAATGCGTTCACTGCTTTGTTTATCAG
TTGGATGCTCATCTGTGCTTCTGTCTTCAATCTCCTTATAGCTTGTTTGTTAAAGTCAAA
CAATCTCAACATGTCACAAAACTCTTCATCATGTTTCTCATTACACTTTGCAACTGCTGT
GTTCCCAAAGCATTTCAACTCGGCCTCAATCAGCATCCATCTTGTTAAACAATACCCACC
TGGTGTTTCATTACCTTCAGAATCAGAAAGAGTCCAAGTGAAAGTTCCAAGAAGTCTTCG
ACTGATGTAGATGTCTCTAGTTCTTTGTGATAGTAGCCCCAGATAACCGATGGGGGACGG
GCGGGAAAACTGGCAGTGATCTTCCCAAGTGGTGTTTTGGATTATCAAGTACTGGTAGGA
AGTCATTATACAATCCCAGCTTCCCTTTCCGGAATCAAGTGCTATGTAGCTGCCACCCCA
AGCCATCCTCATAAAAGTCTGTAGAACACCATTGGCAATGGTCCCACAGTGGTTTGCTGC
ATCCACAGCATAGGTATGGCTGAGGTTGTACTGAACACTTATCTTTCCCCCATTAAAGTC
ACAACTCATTGCTTCATACTGATTAAAGTTGGGAATGGATAAATGAAAGGTTGAGATGAT
ACTCATTAAAGCATGGTCATAAAGATTCTTTCTATGTGCATCAGAAAGGTTACAAAACTT
ATGATTGATAATGCTTGTGTTTGTTAAAGTTAGCTCCAAGCCAGTCTCATTTCCAACCAT
AATGTAGTGGTGGCTGTTATTCTTCGTGCAGGATAAGGGCATTGTCATATTGAGGCTTGC
CATGTCCAGTTCCAGAGTTTGTAGCTCATAAACACCCTTGTAAGTTGTTGAGCATGATCT
TCCACATAGGAGAAGAAAGGACACCAACCCAAAAAGGCCACAGGTGGCGACATTGTAGAT
CCCTTTCAGTATTGCTAGAAGGCTGAGAGCAATCAAGACAATGTTCATCACCTCCTCTAT
GACATGAGGCACTTCCTGGAAAAATGTTATGATTTGCCCCATAATGAAGCCCACTCACAC
AAAGAATTCTAAAAGCGCAATCCTAAATGCCTAGGATCCCCGGTGCGCCGGTGCGC
>Scaffold_from_SRR1595673.fastqsanger_guided_by_NC_004296.1
CGCACAGTGGATCCTAGGCTATTGGATTGCGCTTTTCATTGACTCATTGGGTGATACCTT
CAACCAGTAAATCCCAGAGTGTCAAGATCAAGATGAGTGCTTCCAAGGAAGTGAAGTCAT
TCCTTTGGACACAGTCATTGAGGAGGGAGCTCTCAGGCTACTGCTCCAGCATAAAGCTTC
AAGTTGTCAAGGACGCTCAGGCTCTCCTTCATGGTCTTGACTTTTCTGAAGTCAGCAATG
TGCAGCGCTTAATGCGCAAACAAAAAAGAGACGATAGCGATCTGAAACGTCTCAGAGATC
TGAATCAGGCTGTCAACAATCTTGTTGAACTTAAATCAACACAGCAAAAGAGCATCTTGA
GAGTTGGGACTTTGACTTCAGATGACCTGCTGACACTGGCAGCTGACCTAGAGAAACTAA
AGTCGAAGGTCATCAGAACAGAAAGGCCACTAAGTTCAGGTGTTTATATGGGGAATTTGA
GTACACAGCAACTTGAGCAAAGAAGAGCACTGCTGAACATGATAGGCATGGTTGGTGGGG
CCCAGGGCACCCAACCTGGAAGAGACGGAGTTGTTAGGGTGTGGGATGTCAAGAATCCAG
ATCTTTTGAACAACCAGTTTGGCACCATGCCCAGCCTTACATTGGCATGTCTTACCAAAC
AAGGTCAAGTTGATTTGAATGATGCCGTCTTGGCACTAACAGACTTAGGTCTAATATACA
CAGCCAAGTATCCAAACAGCTCTGACCTGGACAGACTCTCCCAAAGTCATCCTATACTGA
ACATGGTGGATACTAAGAAGAGCTCCCTGAACATTTCTGGTTACAACTTCAGTTTGGGGG
CTGCAGTGAAGGCTGGAGCTTGTATGCTTGATGGGGGGAACATGTTGGAGACCATTAAGG
TTACACCTCAGACAATGGATGGCATCTTGAAGTCTATTTTAAAGGTGAAAAGATCTTTGG
GAATGTTTGTTTCAGATACACCTGGTGAGAGGAACCCTTATGAGAACATACTTTATAAGA
TCTGTCTTTCTGGTGACGGCTGGCCCTACATAGCTTCAAGGACCTCTATTGTAGGTAGAG
CTTGGGAAAATACTACTGTGGATCTCGAGTCAGATGGCAAACCACAAAAAATGGGTACTA
CTGGATCCAACAAATCCCTACAGTCAGCAGGGTTTCCAACAGGATTGACCTATTCTCAGT
TGATGACACTTAAGGACTCAATGATGCAGCTTGACCCAAGCGCTAAAACCTGGATAGACA
TTGAAGGTCGTCCAGAGGACCCTGTAGAAATAGCTCTTTACCAACCTATGTCGGGCTGTT
ACATACACTTCTTCAGAGAACCAACAGACCTGAAACAATTCAAGCAAGATGCTAAATATT
CTCATGGGATTGATGTAGCAGATCTTTTCCCTGCTCAACCTGGCTTGACCAGTGCAGTTA
TTGAAGCCCTCCCTCGCAATATGGTGCTGACCTGTCAAGGGTCAGATGACATTAAGAAAC
TCTTGGATTCTCAAGGGAGAAGAGACATAAAGCTTATCGACATTGCACTAAGCAAAGCTG
ACTCCAGGAAATTTGAAAATGTTGTTTGGGATCAATGCAAAGATCTATGCCACATGCATA
CTGGAGTAGTTGTCGAAAAGAAGAAAAGAGGAGGCAAAGAAGAAATCACACCACATTGCG
CTCTAATGGACTGCATTATGTATGATGCAGCTGTGTCAGGAGGACTCAATATACCAGTTT
TAAGAGCAGTTCTCCCTAGAGACATGGTGTTCAGAACCTCAAGCCCCAAGGTCGTCCTGT
AAATGGACGCCCCCGTGACCCACCGCCTTTCGGCGGTGGGTCACGGGGGCCCATGGGTGG
GTCTGCCTCCTATCTCTTCCACTTAACTGGCACACCGGGATGTTTATACAGACCACATGA
GCATATGCCCATGTGGTTGAGTCTGTGTGGTTTAGGACAGGGTTTCCCTATGACATGTCT
GTGGGTTGGGATTTTAACCAGGTGGAGGAAGATGCTGATGAGATAAAAGCTGGTGCTGAA
AACAAAAAGGTCTACCAACCCCAAAGGTGTTTTCCCTTGCCTGTCTATGTACTCTTTTTG
TAACAATTCTGTTATCATGTTGTCTGCTTGTTGTTCAATGTCATCAGAAAAATGTGTCTC
ATTTAGGTAGGAACCATTTGACACAAGCCAGCATCTTGGCAGCGATGTTTTCCCTGTTAC
AGTGTGATTTAAATACCAATACTTGCTATAATTGCAGTAAGGAATTCCCATGATATCTCT
TAAATGGTTCTTCATGATCAACTGGTCATTAATTAATGCGTTCACTGCTTTGTTTATCAG
TTGGATGCTCATCTGTGCTTCTGTCTTCAATCTCCTTATAGCTTGTTTGTTAAAGTCAAA
CAATCTCAACATGTCACAAAACTCTTCATCATGTTTCTCATTACACTTTGCAACTGCTGT
GTTCCCAAAGCATTTCAACTCGGCCTCAATCAGCATCCATCTTGTTAAACAATACCCACC
TGGTGTTTCATTACCTTCAGAATCAGAAAGAGTCCAAGTGAAAGTTCCAAGAAGTCTTCG
ACTGATGTAGATGTCTCTAGTTCTTTGTGATAGTAGCCCCAGATAACCGATGGGGGACGG
GCGGGAAAACTGGCAGTGATCTTCCCAAGTGGTGTTTTGGATTATCAAGTACTGGTAGGA
AGTCATTATACAATCCCAGCTTCCCTTTCCGGAATCAAGTGCTATGTAGCTGCCACCCCA
AGCCATCCTCATAAAAGTCTGTAGAACACCATTGGCAATGGTCCCACAGTGGTTTGCTGC
ATCCACAGCATAGGTATGGCTGAGGTTGTACTGAACACTTATCTTTCCCCCATTAAAGTC
ACAACTCATTGCTTCATACTGATTAAAGTTGGGAATGGATAAATGAAAGGTTGAGATGAT
ACTCATTAAAGCATGGTCATAAAGATTCTTTCTATGTGCATCAGAAAGGTTACAAAACTT
ATGATTGATAATGCTTGTGTTTGTTAAAGTTAGCTCCAAGCCAGTCTCATTTCCAACCAT
AATGTAGTGGTGGCTGTTATTCTTCGTGCAGGATAAGGGCATTGTCATATTGAGGCTTGC
CATGTCCAGTTCCAGAGTTTGTAGCTCATAAACACCCTTGTAAGTTGTTGAGCATGATCT
TCCACATAGGAGAAGAAAGGACACCAACCCAAAAAGGCCACAGGTGGCGACATTGTAGAT
CCCTTTCAGTATTGCTAGAAGGCTGAGAGCAATCAAGACAATGTTCATCACCTCCTCTAT
GACATGAGGCACTTCCTGGAAAAATGTTATGATTTGCCCCATAATGAAGCCCACTCACAC
AAAGAATTCTAAAAGCGCAATCCTAAATGCCTAGGATCCCCGGATCCCCGG
>Scaffold_from_SRR1595943.fastqsanger_guided_by_NC_004296.1
CGCACAGTGGATCCTAGGCTATTGGATTGCGCTTTGCTTTGTTCATTCTAGTAGGTAGCA
TCAGCTCCCTGCTGTGTATAGACAACACAACAACTTGGCGATGAGTGCTTCTAAGGAAGT
AAAGTCATTCCTCTGGACACAGTCATTGAGAAGGGAACTTTCAGGTTATTGCTCCAGCAT
AAAGCTTCAAGTTGTTAAAGATGCTCAGGCTCTCCTTCATGGTCTTGACTTTTCTGAAGT
CAGCAATGTGCAGCGCCTAATGCGCAAACAAAAAAGGGATGATAGTGATCTGAAACGTCT
CAGAGATCTGAATCAGGCTGTCAACAATCTTGTGGAACTCAAATCAACACAACAAAAGAG
TATCTTGAGAGTTGGGACCTTAACCTCAGATGACCTGTTGACATTGGCAGCTGACTTAGA
GAAACTAAAGTCAAAGGTCATTAGAACAGAAAGACCACTGAGCTCAGGTGTTTATATGGG
GAATTTGAGCACACAGCAGCTTGAGCAAAGGAGAGCACTATTGAACATGATAGGCATGGT
TGGTGGGGCTCAGGGCACCCAACCTGGAAGGGACGGAGTTGTTAGGGTGTGGGATGTTAA
AAATCCGGATCTTTTGAACAACCAGTTTGGCACCATGCCTAGTCTGACATTGGCATGTCT
CACTAAACAAGGTCAAGTTGATTTGAATGATGCCGTCTTAGCACTAACAGACCTGGGTCT
GATATATACAGCTAAGTACCCAAATAGCTCCGACCTGGACAGACTTTCCCAAAGTCATCC
TATACTGAACATGGTGGACACTAAGAAAAGCTCCTTGAACATTTCTGGTTACAACTTCAG
CTTAGGAGCTGCAGTGAAAGCTGGAGCTTGTATGCTTGATGGGGGGAACATGTTGGAGAC
CATCAAGGTTACACCTCAGACAATGGATGGCATCCTGAAGTCTATTTTAAAGGTAAAAAA
ATCCTTGGGAATGTTTGTTTCAGATACACCTGGGGAGAGGAACCCTTATGAGAACATACT
TTACAAAATCTGTCTTTCCGGTGACGGCTGGCCCTACATAGCTTCTAGGACTTCCATTGT
GGGCAGAGCTTGGGAGAATACCATCGTGGATCTCGAGTCAGATGGAAAACCACAAAAAGT
GGGCACTGCTGGGTCTAACAAGTCTTTACAGTCAGCGGGGTTTCCAACAGGGCTGACCTA
TTCTCAGTTGATGACACTTAAAGACTCAATGATGCAGCTTGACCCAAGTGCCAAAACCTG
GATAGACATTGAAGGTCGTCCAGAGGACCCTGTGGAAATAGCTCTTTACCAACCTATGTC
GGGCTGTTATATACACTTCTTCAGAGAACCAACAGACTTAAAACAGTTCAAACAAGATGC
CAAATATTCTCATGGGATTGATGTAGCAGATCTTTTCCCTGCTCAACCTGGCTTGACCAG
TGCAGTCATTGAAGCCCTTCCCCGCAATATGGTGCTGACCTGTCAAGGTTCAGATGATAT
TAAGAGACTCTTGGATTCTCAAGGGAGAAGGGACATAAAGCTTATTGACATTGCACTGAG
CAAGGCTGACTCTAGAAGATTTGAAAATGCTGTTTGGGATCAGTGCAAAGATCTATGCCA
TATGCACACTGGAGTGGTCGTCGAAAAGAAGAAAAGAGGGGGCAAAGAAGAAATTACCCC
GCATTGTGCTTTAATGGACTGTATAATGTATGATGCAGCTGTGTCAGGAGGACTCAATAT
ACCAGTTTTAAGAGCAGTTCTCCCCAGAGATATGGTGTTTAGAACCTCAAGCCCCAAGGT
CGTCCTGTAAATGGACGCCCCCGTGACCCACCGCCTTTCGGCGGTGGGTCACGGGGGCCC
ATGAGTGGGTCTGTCTCCTATCTCTTCCACTTGACTGGTACACCAGGATGTTTGTACAGA
CCACATGAGCATATGCCCATGTGGTTGAGTCTGTGTGGTTTAGGGCAAGGTTTCCCTATG
ATGTGTCTGTGGGTTGGGATTTTAACCAGGTGGAGGAAGATGCTAATGAGATAAAAGCTG
GTGCTGAAGACAAAAAGATCTACCAACCCTAAGGGTGTTTTCCCTTGCCTGTCCATGTAC
TCCTTCTGCAACAGTTCTGTTATCATATTGTCTGCTTGTTGTTCAATGTCATCAGAAAAG
TGTGTCTCATTCAAGTAGGAACCATTTGACACAAGCCAGCATCTTGGCAACGATGTCTTC
CCTGTCACAGTGTGATTTAAGTACCAATACTTGCTGTAATTGCAGTAAGGAATTCCCATG
ATATCTCTTAAATGATTCTTCATGATCAGCTGGTCATTGATCAGTGCGTTCACTGCTTTA
TTTATCAGTTGGATATTCGTCTGTGCCTCTGTCTTCAGCCTCCTTATAGCTTGTTTGTTA
AAGTCAAACAATCTCAACATGTCACAAAACTCTTCATCATGTTTCTCATTACATTTCGCA
ACTGCTGTGTTCCCAAAGCACTTCAACTCGGCCTCAATCAGCATCCATCTTGTTAGACAA
TACCCACCTGGTGTTTCATTACCTTCAGAATCAGAGAGAGTCCAAGTAAAAGTCCCAAGA
AGTCTTCGACTGATGTAAATGTCCCTGGTCCTTTGTGACAGTAACCCCAGATAACCAATA
GGGGATGGGCGAGAAAACTGACAGTGATCTTCCCAAGTGGTGTTTTGGATTATCAAATAT
TGGTAGGAAGTCATTATACAATCCCAACTCCCCTTTCCGGAATCAAGTGCTATGTAACTG
CCACCCCAAGCCATCCTCATAAAAGTCTGAAGCACGCCATTGGCAATGGTCCCACAGTGG
TTAGCTGCATCTACAGCATAAGCGTGGCTAAGGTTGTACTGGACACTTATCTTCCCTCCA
TTGAAGTCACAACTCATTGCCTCATACTGATTAAAGTTGGGAATGGATAAGTGGAAAGTT
GAAATAATGCTCATTAAAGCATGGTTATAAAGATTCTTTTTATGTGCATCAGAGAGGTTA
CAAAACTTGTGGTTGATGATGCTTGTATTTGTCAAAGTCAGCTCCAGACCAGTCTCATTT
CCGACCATGATGTAATGGTGGCTGTTGTTTTTCGTGCAAGATAAGGGCATTGTCATATTG
AGGTTTGTCATGTCTAGCTCTAGAGTTTGTAGCTCATAAACACCCTTGTAAGTTGTTGAA
CATGATCTTCCACATAAGAGAAGAAAGGACACCAATCCAAAGAGGCCACAGGTAGCAACA
TTGTAGATCCCTTTCAATATTGCCAGAAGGCTGAGAGCGATCAGGACAATGTTCATCACT
TCCTCTATGACATGGGGTACTTCCTGGAAAAATGTTATGATTTGTCCCATACAAAAGACA
CTTAGGAAGCGCTACCAAAAATGCCTAGGATCCCCGGTGCGC
>Scaffold_from_SRR1594619.fastqsanger_guided_by_NC_004296.1
CGCACAGTGGATCCTAGGCTATTGGATTGCGCTTTTCTTTGTTCATTCTAGTAGGTAGCA
TCAGCTCCCTGCTGTGTATAGACAACACAACAACTTGGCGATGAGTGCTTCTAAGGAAGT
AAAGTCATTCCTCTGGACACAGTCATTGAGAAGGGAACTTTCAGGTTATTGCTCCAGCAT
AAAGCTTCAAGTTGTTAAAGATGCTCAGGCTCTCCTTCATGGTCTTGACTTTTCTGAAGT
CAGCAATGTGCAGCGCCTAATGCGCAAACAAAAAAGGGATGATAGTGATCTGAAACGTCT
CAGAGATCTGAATCAGGCTGTCAACAATCTTGTGGAACTCAAATCAACACAACAAAAGAG
TATCTTGAGAGTTGGGACCTTAACCTCAGATGACCTGTTGACATTGGCAGCTGACTTAGA
GAAACTAAAGTCAAAGGTCATTAGAACAGAAAGACCACTGAGCTCAGGTGTTTATATGGG
GAATTTGAGCACACAGCAGCTTGAGCAAAGGAGAGCACTATTGAACATGATAGGCATGGT
TGGTGGGGCTCAGGGCACCCAACCTGGAAGGGACGGAGTTGTTAGGGTGTGGGATGTTAA
AAATCCGGATCTTTTGAACAACCAGTTTGGCACCATGCCTAGTCTGACATTGGCATGTCT
CACTAAACAAGGTCAAGTTGATTTGAATGATGCCGTCTTAGCACTAACAGACCTGGGTCT
GATATATACAGCTAAGTACCCAAATAGCTCCGACCTGGACAGACTTTCCCAAAGTCATCC
TATACTGAACATGGTGGACACTAAGAAAAGCTCCTTGAACATTTCTGGTTACAACTTCAG
CTTAGGAGCTGCAGTGAAAGCTGGAGCTTGTATGCTTGATGGGGGGAACATGTTGGAGAC
CATCAAGGTTACACCTCAGACAATGGATGGCATCCTGAAGTCTATTTTAAAGGTAAAAAA
ATCCTTGGGAATGTTTGTTTCAGATACACCTGGGGAGAGGAACCCTTATGAGAACATACT
TTACAAAATCTGTCTTTCCGGTGACGGCTGGCCCTACATAGCTTCTAGGACTTCCATTGT
GGGCAGAGCTTGGGAGAATACCATCGTGGATCTCGAGTCAGATGGAAAACCACAAAAAGT
GGGCACTGCTGGGTCTAACAAGTCTTTACAGTCAGCGGGGTTTCCAACAGGGCTGACCTA
TTCTCAGTTGATGACACTTAAAGACTCAATGATGCAGCTTGACCCAAGTGCCAAAACCTG
GATAGACATTGAAGGTCGTCCAGAGGACCCTGTGGAAATAGCTCTTTACCAACCTATGTC
GGGCTGTTATATACACTTCTTCAGAGAACCAACAGACTTAAAACAGTTCAAACAAGATGC
CAAATATTCTCATGGGATTGATGTAGCAGATCTTTTCCCTGCTCAACCTGGCTTGACCAG
TGCAGTCATTGAAGCCCTTCCCCGCAATATGGTGCTGACCTGTCAAGGTTCAGATGATAT
TAAGAGACTCTTGGATTCTCAAGGGAGAAGGGACATAAAGCTTATTGACATTGCACTGAG
CAAGGCTGACTCTAGAAGATTTGAAAATGCTGTTTGGGATCAGTGCAAAGATCTATGCCA
TATGCACACTGGAGTGGTCGTCGAAAAGAAGAAAAGAGGGGGCAAAGAAGAAATTACCCC
GCATTGTGCTTTAATGGACTGTATAATGTATGATGCAGCTGTGTCAGGAGGACTCAATAT
ACCAGTTTTAAGAGCAGTTCTCCCCAGAGATATGGTGTTTAGAACCTCAAGCCCCAAGGT
CGTCCTGTAAATGGACGCCCCCGTGACCCACCGCCTTTCGGCGGTGGGTCACGGGGGCCC
ATGAGTGGGTCTGTCTCCTATCTCTTCCACTTGACTGGTACACCAGGATGTTTGTACAGA
CCACATGAGCATATGCCCATGTGGTTGAGTCTGTGTGGTTTAGGGCAAGGTTTCCCTATG
ATGTGTCTGTGGGTTGGGATTTTAACCAGGTGGAGGAAGATGCTAATGAGATAAAAGCTG
GTGCTGAAGACAAAAAGATCTACCAACCCTAAGGGTGTTTTCCCTTGCCTGTCCATGTAC
TCCTTCTGCAACAGTTCTGTTATCATATTGTCTGCTTGTTGTTCAATGTCATCAGAAAAG
TGTGTCTCATTCAAGTAGGAACCATTTGACACAAGCCAGCATCTTGGCAACGATGTCTTC
CCTGTCACAGTGTGATTTAAGTACCAATACTTGCTGTAATTGCAGTAAGGAATTCCCATG
ATATCTCTTAAATGATTCTTCATGATCAGCTGGTCATTGATCAGTGCGTTCACTGCTTTA
TTTATCAGTTGGATATTCGTCTGTGCCTCTGTCTTCAGCCTCCTTATAGCTTGTTTGTTA
AAGTCAAACAATCTCAACATGTCACAAAACTCTTCATCATGTTTCTCATTACATTTCGCA
ACTGCTGTGTTCCCAAAGCACTTCAACTCGGCCTCAATCAGCATCCATCTTGTTAGACAA
TACCCACCTGGTGTTTCATTACCTTCAGAATCAGAGAGAGTCCAAGTAAAAGTCCCAAGA
AGTCTTCGACTGATGTAAATGTCCCTGGTCCTTTGTGACAGTAACCCCAGATAACCAATA
GGGGATGGGCGAGAAAACTGACAGTGATCTTCCCAAGTGGTGTTTTGGATTATCAAATAT
TGGTAGGAAGTCATTATACAATCCCAACTCCCCTTTCCGGAATCAAGTGCTATGTAACTG
CCACCCCAAGCCATCCTCATAAAAGTCTGAAGCACGCCATTGGCAATGGTCCCACAGTGG
TTAGCTGCATCTACAGCATAAGCGTGGCTAAGGTTGTACTGGACACTTATCTTCCCTCCA
TTGAAGTCACAACTCATTGCCTCATACTGATTAAAGTTGGGAATGGATAAGTGGAAAGTT
GAAATAATGCTCATTAAAGCATGGTTATAAAGATTCTTTTTATGTGCATCAGAGAGGTTA
CAAAACTTGTGGTTGATGATGCTTGTATTTGTCAAAGTCAGCTCCAGACCAGTCTCATTT
CCGACCATGATGTAATGGTGGCTGTTGTTTTTCGTGCAAGATAAGGGCATTGTCATATTG
AGGTTTGTCATGTCTAGCTCTAGAGTTTGTAGCTCATAAACACCCTTGTAAGTTGTTGAA
CATGATCTTCCACATAAGAGAAGAAAGGACACCAATCCAAAGAGGCCACAGGTAGCAACA
TTGTAGATCCCTTTCAATATTGCCAGAAGGCTGAGAGCGATCAGGACAATGTTCATCACT
TCCTCTATGACATGGGGTACTTCCTGGAAAAATGTTATGATTTGTCCCATGGCTTAGTGA
AGCCCACTCACACAAAGATCTCTAAAAGCGCAATCCTAAATGCCTAGGATCCCCGGTGCG
C
>Scaffold_from_SRR1595500.fastqsanger_guided_by_NC_004296.1
CGCACAGTGGATCCTAGGCTATTGGATTGCGCTTTGCTTTGTTCATTCTAGTAGGTAGCA
TCAGCTCCCTGCTGTGTATAGACAACACAACAACTTGGCAATGAGTGCCTCAAAAGAGAT
AAAGTCCTTCCTGTGGACACAATCTTTGAGGAGAGAATTGTCTGGTTATTGCTCCAACAT
CAAACTACAGGTGGTGAAAGATGCCCAAGCTCTTTTGCATGGGCTTGACTTCTCTGAGGT
CAGTAATGTTCAACGGCTGATGCGCAAACAGAGAAGAGATGACAATGATCTGAAACGATT
AAGGGATCTAAATCAGGCAGTCAACAATCTTGTTGAGCTGAAATCAACTCAACAGAAGAG
TGTGCTGAGAGTTGGGACTCTGACTTCAGATGACTTATTAGTTCTGGCTGCTGACCTAGA
GAAATTGAAGTCAAAAGTTACCAGAACAGAGAGGCCATTGAGTGCAGGTGTTTATATGGG
CAACTTAAGCACACAACAGCTAGATCAGAGGCGAGCTCTTCTGAACATGATAGGGATGAG
TGGTGGTAATCAAGGGGCCCGGGCTGGTAGAGATGGAGTGGTGAGAGTCTGGGATGTGAA
AAATGCCGACCTACTTAATAATCAATTTGGCACCATGCCAAGTCTGACACTGGCATGTTT
AACGAAGCAGGGGCAGGTTGACTTGAATGATGTGGTGCAAGCATTGACAGATTTGGGCTT
GATCTACACAGCAAAGTACCCTAACACCTCCGACTTAGACAGGCTAACTCAGAGCCACCC
CATCCTGAACATGATTGACACCAATAAAAGTTCCTTGAACATCTCAGGTTATAATTTTAG
CTTGGGTGCGGCTGTGAAGGCAGGAGCTTGCATGTTGGATGGTGGTAACATGCTGGAGAC
AATCAAGGTGTCACCTCAGACAATGGATGGCATCCTCAAGTCCATTCTAAAGGTCAAGAA
GGCTCTTGGGATGTTCATCTCAGACACCCCTGGTGAAAGGAACCCTTATGAAAATATACT
TTACAAAATTTGCTTGTCAGGGGATGGATGGCCGTATATTGCATCAAGAACTTCTATAAC
AGGAAGGGCCTGGGAAAACACTGTCGTTGATTTGGAATCAGACGGGAAACCACAGAAAGC
TGGGGGCAACAACTCCAACAAATCCCTACAGTCGGCAGGGTTCACTGCTGGGCTCACTTA
TTCTCAGCTTATGACCCTCAAAGATGCAATGCTGCAACTTGATCCAAATGCCAAGACCTG
GATGGACATTGAGGGAAGGCCCGAAGATCCAGTGGAAATTGCCCTCTATCAGCCAAGTTC
AGGTTGTTACATTCACTTCTTCCGTGAACCCACTGATTTAAAGCAGTTCAAACAAGATGC
TAAGTATTCACATGGAATTGATGTTACAGACCTCTTCGCTGCACAACCAGGTTTAACTAG
TGCTGTCATAGATGCACTCCCCCGGAATATGGTCATTACTTGTCAGGGATCTGATGACAT
AAGGAAACTCCTAGAATCACAGGGAAGAAAGGATATCAAACTCATTGACATTGCCCTCAG
CAAAACTGATTCTAGGAAGTATGAAAATGCAGTCTGGGATCAGTATAAAGACCTATGCAA
TATGCACACAGGAATCGTTGTTGAAAAGAAGAAAAGAGGTGGTAAAGAGGAAATAACCCC
TCACTGTGCCCTAATGGACTGCATTATGTTTGATGCAGCAGTGTCAGGAGGAATGAACGC
AGCAGTTTTGGGGGCCGGGCTACCTAGAGACATGGTGTTCAAGCCCCAAGGTCGTCCTGT
AAATGGACGCCCCCGTGCCCCCGTGACCCACCGCCAAAAGGCGGTGGGTCACGGGGGCCC
CAGTGGGGGTCTCATCTCTTCCACCTTACGGGCACACCAGGTTGCTTATAGAGTCCACAG
GAGCAAACACCCATGTGGTTTAACCTGTGAGGTTTGGGACATGGTTTGCCCACAATATGC
CTGTGAGTTGGTATTTTGATCAGGTGAAGAAAGATGCTAATGAGATAGAAACTTGTGCTG
AAAACAAAAAGATCAACCAAACCCAATGGTGTTTTCCCCTGTCTCTCCATGTACTCCTTT
TGTAACATCTCAGTAATCATGTTGTCAGCCTGCTGTTCAATGTCATCTGAGAAGTGAGTT
TCATTGAGGTATGAACCATTAGATACAAGCCAGCATCTAGGCAATGATGTTCTTCCGGTG
GTTGTGTGGTTAAGATACCAATACTTGCTGTAGTTACAGTATGGAATTCCCATAATGTCC
CGTAAATGGTTTTTCATTATTAGTTGATCATTTATCAGGGCATTCACTGCTTTGTTGATT
AATTGAATACTCATTTGTGCTTCAGCTCTCAGTCTTTGGATAGCCTGTTTGTTAAAATCA
AACAGCCTTAGCATGTCACAAAACTCTTCATCATGCTTTTCATTACATTTTGCAACAGCT
GTATTGCCAAAGCACTTCAACTCAGCTTCAATTAGCATCCATCTAGTCAAACAATACCCC
CCTGGTGTGTCATTCCCTTCAGAATCTGACAGTGTCCATGTGAATGTTCCCAGTAGTCTT
CTACTAATATAAATATCTCTGGTTCTTTGTGAGAGGAGCCCAAGATAACCGATGGGAGAT
GGTCTTGTGAATTGGCAGTGATCTTCCCAGGTTGTATTTTGAATTATTAGATACTGATAA
CTGGTCATAATACAGTCCCATCCACCGTGGCCTGAATCAAGAGCAATATAACTTCCACCC
CAAGCCATCCTCATGAAAGTCTGAAGGACACCATTTGCAACTGTGCCACAATGGTTAGCT
GCATCTCCAGCATAGCTGTGACTCAGGTTGTACTGCACACTGATCTTTCCCCCATTGAAG
TCACAGCTCATTGCCTCATACTGATTGAAGTTAGGAATGGATAAATGGAAAGTTGAGATT
ATGCTCATAAGAGCATGATCATAGAGGTTCTTTTTGTGAGCATCAGACAGATTGCAAAAT
TTGTGGTTGATAATGCTTGTATTGGTTAAGGTCAGTTCTAGTCCTGTCTCATTACCCACC
ATAATATAGTGGTGACTATTATTCTTTGTGCAAGAGAGAGGCATGGTCATGTTGAGTGTT
TCCATGTTCAGTTCCAGGGTCTGCAGCTCATAGACCCCCTTGTAGAGGGTGGTTGTGCAG
GACCTACCACACAGCAAGAGAAAGGTAACTAAACCGACGAGGCCACAGGCAACATTGTAA
ATCCCTTTCAGTACTGCCATTATCGACAGTGCGATGAGTACAATATTCATTACCTCCTCT
ATCACATGAGGCACTTCTTGGAAGAATGTTACTATTTGCCCCATCATACAAAAGACACTT
GAAATGCGCAATCCAATAGCCTAGGATCCACTGTGCGCCCCCGGTGCCCCGGTGC
>Scaffold_from_SRR1595665.fastqsanger_guided_by_NC_004296.1
CGCACAGTGGATCCTAGGCTATTGGATTGCGCATTTCACTGACTTACTGAGTGATACTTT
CAACCAGTGAGTCCCTGAGTGTCTAGATCAGGATGAGTGCTTCCAAGGAAGTAAAGTCAT
TCCTTTGGACACAGTCATTGAGGAGGGAGCTCTCAGGTTACTGCTCCAGCATAAAGCTTC
AAGTTGTTAAGGATGCTCAGGCTCTCCTTCATGGTCTTGACTTTTCTGAGGTCAGCAATG
TTCAGCGCTTAATGCGCAAACAAAAAAGGGACGACAGTGATCTGAAACGTCTCAGAGATC
TGAACCAGGCTGTCAACAATCTTGTAGAACTCAAATCAACACAGCAAAAGAGTATTCTGA
GGGTTGGGACCTTGACCTCAGATGACCTGCTGACATTGGCAGCTGACTTAGAGAAACTTA
AGTCGAAGGTCATCAGAACAGAAAGGCCACTAAGCTCAGGTGTTTATATGGGAAATTTGA
GTACACAGCAACTTGAGCAAAGAAGAGCATTGCTGAACATGATAGGCATGGTTGGTGGGG
CTCAGGGTACCCAACCTGGAAGGGACGGAGTTGTTAGGGTGTGGGATGTCAAGAATCCGG
ATCTTTTGAACAACCAATTCGGCACCATGCCTAGTCTGACATTAGCATGTCTCACCAAAC
AAGGTCAAGTTGATCTAAATGATGCCGTCTTAGCACTAACAGACCTGGGTCTAATATACA
CAGCTAAGTACCCAAACAGCTCCGACCTGGACAGACTTTCTCAAAGCCATCCTATACTGA
ATATGGTGGACACTAAGAAGAGCTCCTTGAATATTTCTGGTTACAACTTCAGTTTAGGAG
CTGCAGTGAAAGCTGGAGCCTGTATGCTTGATGGGGGGAACATGTTGGAGACCATCAAGG
TTACACCTCAGACAATGGATGGCATCTTGAAATCTATCTTAAAGGTAAAAAGATCTTTGG
GAATGTTTGTCTCAGATGCACCTGGTGAGAGGAACCCTTATGAGAACATACTTTACAAGA
TCTGTCTTTCTGGGGACGGTTGGCCCTACATAGCTTCAAGAACTTCCATTGTGGGTAGAG
CTTGGGAGAACACCACTGTGGATCTCGAGTCAGATGGAAAACCACAAAAGATGGGCACTG
CTGGGTCCAACAAGTCTTTACAGTCAGCGGGGTTTCCAACAGGGTTGACCTACTCTCAGT
TGATGACACTTAAAGACTCAATGATGCAACTTGACCCAAGTGCTAAAACCTGGATAGACA
TAGAAGGTCGTCCAGAAGACCCTGTGGAAATAGCTCTTTACCAACCTATGTCGGGCTGTT
ACATACACTTCTTCAGAGAACCAACAGACTTGAAACAGTTCAAGCAAGATGCCAAATATT
CTCATGGGATTGATGTGGCAGATCTTTTCCCTGCTCAACCTGGCTTGACCAGTGCAGTCA
TTGAAGCCCTTCCTCGCAATATGGTACTGACCTGTCAGGGTTCAGACGATATCAAGAAGC
TCTTAGATTCACAAGGAAGAAGGGACATAAAGCTTATTGACATTGCACTGAGCAAGGCTG
ACTCTAGGAGGTTTGAGAATGCTGTTTGGGATCAATGCAAGGATCTATGCCATATGCATA
CTGGGGTGGTTGTTGAAAAGAAGAAAAGAGGAGGCAAAGAAGAAATTACCCCACACTGTG
CTCTAATGGATTGCATAATGTATGATGCAGCTGTGTCAGGAGGACTCAATATACCAGTTT
TGAGAGCAGTTCTCCCCAGAGACATGGTGTTTAGAACATCAAGCCCCAAGGTCGTCCTGT
AAATGGACGCCCCCGTGACCCACCGCCTTTTGGCGGTGGGTCACGGGGGCCCATGGGTGG
GTCTGTCTCCTATCTTTTCCACTTGACTGGTACACCAGGATGTTTGTACAGACCACATGA
GCATATGCCCATGTGGTTAAGTCTGTGTGGCTTGGGGCAGGGTTTCCCTATGACATGTCT
GTGGGTTGGGATTTTGACCAGGTGGAGGAAGATGCTAATAAGGTAGAAGCTAGTGCTGAA
GACAAAAAGATCCACCAACCCTAAGGGTGTTTTCCCTTGCCTATCAATGTACTCTTTCTG
TAATAATTCTGTTATCATGTTGTCTGCTTGTTGCTCAATGTCATCAGAAAAATGTGTTTC
ATTCAGGTAGGAACCATTTGATACAAGCCAGCATCTTGGCAATGATGTCTTCCCTGTTAC
AGTGTGGTTTAAGTACCAATACTTGCTGTAATTGCAGTAAGGAATTCCCATGATATCTCT
TAAATGATTCTTCATAATGAGCTGGTCATTGATCAATGCGTTCACTGCTTTGTTTATTAG
TTGGATACTCATCTGTGCTTCTGTCTTTAGCCTCCTTATAGCCTGTTTGTTAAAGTCAAA
CAACCTTAACATGTCACAAAACTCTTCATCATGTTTCTCATTGCATTTCGCAACTGCTGT
GTTCCCAAAGCACTTTAATTCGGCCTCAATCAGCATCCATCTTGTTAAACAATACCCACC
CGGTGTTTCATTGCCCTCAGAGTCAGAGAGAGTCCAAGTAAAAGTTCCAAGGAGCCTTCG
GCTGATGTAAATGTCCCTGGTTCTTTGTGACAGTAGCCCCAGATAACCGATAGGGGACGG
GCGAGAAAACTGGCAGTGATCTTCCCAACTGGTGTTTTGGATTATCAAATATTGGTAGGA
CGTCATTATACAATCCCAACTCCCCTTTCCAGAATCAAGTGCTATGTAACTGCCACCCCA
GGCCATCCTCATAAAAGTTTGAAGGACTCCATTGGCAATGGTCCCACAATGGTTAGCTGC
ATCCACAGCATAAGCATGGCTGAGGTTATACTGAACACTTATCTTTCCTCCATTGAAGTC
ACAACTCATTGCTTCATACTGATTAAAGTTAGGGATGGATAGGTGGAAGGTTGAGATGAT
GCTCATTAAAGCATGGTCATAGAGATTCTTTTTATGTGCATCAGAAAGGTTGCAGAACTT
GTGGTTGATGATACTTGTGTTTGTTAAAGTCAGCTCCAAGCCAGTCTCATTTCCAACCAT
GATGTAGTGGTGGCTGTTGTTCTTCGTGCAGGATAAGGGCATTGTCATATTAAGGCTTGC
CATATCCAGCTCCAGAGTTTGAAGCTCATAAACACCCTTGTAAGTTGTTGAGCATGACCT
TCCACATAAAAGAAGAAAGGACACCAACCCAAAGAGGCCACAGGTGGCAACATTGTAAAT
CCCTTTTAGTATTGCTAGAAGGCTGAGAGCAATTAAGACAATGTTCATCACCTCCTCAAT
GACATGAGGCACTTCCTGGAAAAACGTTATGATTTGCCCCATCATaaataggacactTGA
AATGCGCAATCCTAAATGCCTAGGATCCCCGGGCG
>Scaffold_from_SRR1595696.fastqsanger_guided_by_NC_004296.1
cgcacagtggatcCTAGGCTATTGGATTGCGCTTTGCTTTGTTCATTCTAGTAGGTAGCA
TCAGCTCCCTGCTGTGTATAGACAACACAACAACTTGGCAATGAGTGCCTCAAAAGAGAT
AAAGTCCTTCCTGTGGACACAATCTTTGAGGAGAGAATTGTCTGGTTATTGCTCCAACAT
CAAACTACAGGTGGTGAAAGATGCCCAAGCTCTTTTGCATGGGCTTGACTTCTCTGAGGT
CAGTAATGTTCAACGGCTGATGCGCAAACAGAGAAGAGATGACAATGATCTGAAACGATT
AAGGGATCTAAATCAGGCAGTCAACAATCTTGTTGAGCTGAAATCAACTCAACAGAAGAG
TGTGCTGAGAGTTGGGACTCTGACTTCAGATGACTTATTAGTTCTGGCTGCTGACCTAGA
GAAATTGAAGTCAAAAGTTACCAGAACAGAGAGGCCATTGAGTGCAGGTGTTTATATGGG
CAACTTAAGCACACAACAGCTAGATCAGAGGCGAGCTCTTCTGAACATGATAGGGATGAG
TGGTGGTAATCAAGGGGCCCGGGCTGGTAGAGATGGAGTGGTGAGAGTCTGGGATGTGAA
AAATGCCGACCTACTTAATAATCAATTTGGCACCATGCCAAGTCTGACACTGGCATGTTT
AACGAAGCAGGGGCAGGTTGACTTGAATGATGTGGTGCAAGCATTGACAGATTTGGGCTT
GATCTACACAGCAAAGTACCCTAACACCTCCGACTTAGACAGGCTAACTCAGAGCCACCC
CATCCTGAACATGATTGACACCAATAAAAGTTCCTTGAACATCTCAGGTTATAATTTTAG
CTTGGGTGCGGCTGTGAAGGCAGGAGCTTGCATGTTGGATGGTGGTAACATGCTGGAGAC
AATCAAGGTGTCACCTCAGACAATGGATGGCATCCTCAAGTCCATTCTAAAGGTCAAGAA
GGCTCTTGGGATGTTCATCTCAGACACCCCTGGTGAAAGGAACCCTTATGAAAACATACT
TTATAAGATCTGTCTTTCTGGTGACGGCTGGCCCTACATAGCTTCAAGGACCTCTATTGT
AGGTAGAGCTTGGGAAAATACTACTGTGGATCTCGAGTCAGATGGCAAACCAAAAAAAGC
TGGGGGCAACAACTCCAACAAATCCCTACAGTCGGCAGGGTTCACTGCTGGGCTCACTTA
TTCTCAGCTTATGACCCTCAAAGATGCAATGCTGCAACTTGATCCAAATGCCAAGACCTG
GATGGACATTGAGGGAAGGCCCGAAGATCCAGTGGAAATTGCCCTCTATCAGCCAAGTTC
AGGTTGTTACATTCACTTCTTCCGTGAACCCACTGATTTAAAGCAGTTCAAACAAGATGC
TAAGTATTCACATGGAATTGATGTTACAGACCTCTTCGCTGCACAACCAGGTTTAACTAG
TGCTGTCATAGATGCACTCCCCCGGAATATGGTCATTACTTGTCAGGGATCTGATGACAT
AAGGAAACTCCTAGAATCACAGGGAAGAAAGGATATCAAACTCATTGACATTGCCCTCAG
CAAAACTGATTCTAGGAAGTATGAAAATGCAGTCTGGGATCAGTATAAAGACCTATGCAA
TATGCACACTGGAGTAGTTGTCGAAAAGAAGAAAAGAGGAGGCAAAGAAGAAATCACCCC
TCACTGTGCCCTAATGGACTGCATTATGTATGATGCAGCAGTGTCAGGAGGAATGAACAC
ATCAGTTTTGAGAGCAGTGCTACCTAGAGACATGGTGTTCAGAACATCAACACCAAGGGT
CGTCCTGTAAATGGACGCCCCCGTGACCCACCGCCTGTTGGCGGTGGGTCACGGGGGCCC
CAGTGGGGGTCTCATCTCTTCCACCTTACGGGCACACCAGGTTGCTTATAGAGTCCACAG
GAGCATATGCCCATGTGGTGGAGTCTGGGTGTTTTAGGGCAGGGTTTTCCTATGACATGT
CTGTGGGTTGGGATTTTAACCAGGTGGAGGAAGATGCTGATGAGATAAAAGCTGGTGCTG
AAAACAAAAAGGTCTACCAACCCCAAAGGTGTTTTCCCTTGCCTGTCTATGTACTCTTTT
TGTAACAATTCTGTTATCATGTTGTCTGCTTGTTGTTCAATGTCATCAGAAAAATGTGTC
TCATTCAGGTAGGAGCCATTTGACACAAGCCAGCACCTTGGCAACGATGTCTTCCCTGTT
ACAGTATGATTTAGATACCAGTACTTGCTGTAATTGCAGTAAGGAATTCCCATGATATCT
CTTAAATGGTTCTTCATGATCAACTGGTCATTAATTAATGCGTTCACTGCTTTGTTTATC
AGTTGGATGCTCATCTGTGCTTCTGTCTTCAATCTCCTTATAGCTTGTTTGTTAAAGTCA
AACAATCTCAACATGTCACAAAACTCTTCATCATGTTTCTCATTGCATTTCGCAACTGCT
GTGTTCCCAAAGCATTTCAACTCGGCCTCAATCAGCATCCATCTTGTTAAACAATACCCA
CCTGGTGTTTCATTACCTTCAGAATCAGAAAGAGTCCAAGTGAAAGTTCCAAGAAGTCTT
CGACTGATGTAGATGTCTCTAGTTCTTTGTGATAGTAGCCCCAGATAACCGATGGGGGAC
GGGCGGGAAAACTGGCAGTGATCTTCCCAAGTGGTGTTTTGGATTATCAAGTACTGGTAG
GAAGTCATTATACAATCCCAGCTTCCCTTTCCGGAATCAAGTGCTATGTAGCTGCCACCC
CAAGCCATCCTCATAAAAGTCTGTAGAACACCATTGGCAATGGTCCCACAGTGGTTTGCT
GCATCCACAGCATAGGTATGGCTGAGGTTGTACTGAACACTTATCTTTCCCCCATTAAAG
TCACAACTCATTGCTTCATACTGATTAAAGTTGGGAATGGATAAATGAAAGGTTGAGATG
ATACTCATTAAAGCATGGTCATAAAGATTCTTTCTATGTGCATCAGAAAGGTTACAAAAC
TTATGATTGATAATGCTTGTGTTTGTTAAAGTTAGCTCCAAGCCAGTCTCATTTCCAACC
ATAATGTAGTGGTGGCTGTTATTCTTCGTGCAGGATAAGGGCATTGTCATATTGAGGCTT
GCCATGTCTAGCTCCAGAGTTTGTAGCTCATAAACACCCTTGTAAGTTGTTGAGCATGAT
CTTCCACATAGGAGAAGAAAGGACACCAACCCAAAAAGGCCACAGGCGACATTGTAGATC
CCTTTCAGTACTGCCATTATCGACAGTGCGATGAGTACAATATTCATTACCTCTAAGACA
TGAGGCACTTCCTGGAAAAATGTTACTATTTGCCCCATGTCACAAAAGACACTTAGGAAG
CGCTACCAAAAATGCCTAGGATCCCCGGTGCGC
>Scaffold_from_SRR1595772.fastqsanger_guided_by_NC_004296.1
CGCACAGTGGATCCTAGGCTATTGGATTGCGCTTTGCTTTGTTCATTCTAGTAGGTAGCA
TCAGCTCCCTGCTGTGTATAGACAACACAACAACTTGGCAATGAGTGCCTCAAAAGAGAT
AAAGTCCTTCCTGTGGACACAATCTTTGAGGAGAGAATTGTCTGGTTATTGCTCCAACAT
CAAACTACAGGTGGTGAAAGATGCCCAAGCTCTTTTGCATGGGCTTGACTTCTCTGAGGT
CAGTAATGTTCAACGGCTGATGCGCAAACAGAGAAGAGATGACAATGATCTGAAACGATT
AAGGGATCTAAATCAGGCAGTCAACAATCTTGTTGAGCTGAAATCAACTCAACAGAAGAG
TGTGCTGAGAGTTGGGACTCTGACTTCAGATGACTTATTAGTTCTGGCTGCTGACCTAGA
GAAATTGAAGTCAAAAGTTACCAGAACAGAGAGGCCATTGAGTGCAGGTGTTTATATGGG
CAACTTAAGCACACAACAGCTAGATCAGAGGCGAGCTCTTCTGAACATGATAGGGATGAG
TGGTGGTAATCAAGGGGCCCGGGCTGGTAGAGATGGAGTGGTGAGAGTCTGGGATGTGAA
AAATGCCGACCTACTTAATAATCAATTTGGCACCATGCCAAGTCTGACACTGGCATGTTT
AACGAAGCAGGGGCAGGTTGACTTGAATGATGTGGTGCAAGCATTGACAGATTTGGGCTT
GATCTACACAGCAAAGTACCCTAACACCTCCGACTTAGACAGGCTAACTCAGAGCCACCC
CATCCTGAACATGATTGACACCAATAAAAGTTCCTTGAACATCTCAGGTTATAATTTTAG
CTTGGGTGCGGCTGTGAAGGCAGGAGCTTGCATGTTGGATGGTGGTAACATGCTGGAGAC
AATCAAGGTGTCACCTCAGACAATGGATGGCATCCTCAAGTCCATTCTAAAGGTCAAGAA
GGCTCTTGGGATGTTCATCTCAGACACCCCTGGTGAAAGGAACCCTTATGAAAATATACT
TTACAAAATTTGCTTGTCAGGGGATGGATGGCCGTATATTGCATCAAGAACTTCTATAAC
AGGAAGGGCCTGGGAAAATACTACTGTGGATCTCGAGTCAGATGGCAAACCACAAAAAAT
GGGTACTACTGGATCCAACAAATCCCTACAGTCAGCAGGGTTTCCAACAGGATTGACCTA
TTCTCAGTTGATGACACTTAAGGACTCAATGATGCAGCTTGACCCAAATGCCAAGACCTG
GATAGACATTGAAGGTCGTCCAGAGGACCCTGTAGAAATAGCTCTTTACCAACCTATGTC
GGGCTGTTACATACACTTCTTCAGAGAACCAACAGACTTGAAACAGTTCAAGCAAGATGC
CAAATATTCTCATGGGATTGATGTAGCAGATCTTTTCCCTGCTCAACCTGGCTTGACCAG
TGCAGTTATTGAAGCCCTCCCTCGCAATATGGTGCTGACCTGTCAAGGGTCAGATGACAT
TAAGAAACTCTTGGATTCTCAAGGGAGAAGAGACATAAAGCTTATCGACATTGCCCTCAG
CAAAACTGATTCTAGGAAGTATGAAAATGCAGTCTGGGATCAGTATAAAGACCTATGCAA
TATGCACACAGGAATCGTTGTTGAAAAGAAGAAAAGAGGTGGTAAAGAGGAAATAACCCC
TCACTGTGCCCTAATGGACTGCATTATGTTTGATGCAGCAGTGTCAGGAGGAATGAACAC
ATCAGTTTTGAGAGCAGTGCTACCTAGAGACATGGTGTTCAGAACATCAACACCAAGGGT
CGTCCTGTAAATGGACGCCCCCGTGACCCACCGCCTGTTGGCGGTGGGTCACGGGGGCCC
CAGTGGGGGTCTCATCTCTTCCACTTAACTGGCACACCGGGATGTTTATACAGACCACAT
GAGCATATGCCCATGTGGTTGAGTCTGTGTGGTTTAGGACAGGGTTTCCCTATGACATGT
CTGTGGGTTGGGATTTTAACCAGGTGGAGGAAGATGCTGATGAGATAAAAGCTGGTGCTG
AAAACAAAAAGGTCTACCAACCCCAAAGGTGTTTTCCCTTGCCTGTCTATGTACTCTTTT
TGTAACAATTCTGTTATCATGTTGTCAGCCTGCTGTTCAATGTCATCTGAGAAGTGAGTT
TCATTGAGGTATGAACCATTAGATACAAGCCAGCATCTAGGCAGCGATGTTTTCCCTGTT
ACAGTGTGATTTAAATACCAATACTTGCTATAATTGCAGTAAGGAATTCCCATGATATCT
CTTAAATGGTTCTTCATGATCAACTGGTCATTAATTAATGCGTTCACTGCTTTGTTTATC
AGTTGGATGCTCATCTGTGCTTCTGTCTTCAATCTCCTTATAGCTTGTTTGTTAAAGTCA
AACAATCTCAACATGTCACAAAACTCTTCATCATGTTTCTCATTACACTTTGCAACTGCT
GTGTTCCCAAAGCATTTCAACTCGGCCTCAATCAGCATCCATCTTGTTAAACAATACCCA
CCTGGTGTTTCATTACCTTCAGAATCAGAGAGAGTCCAAGTAAAAGGCCCAAGAAGTCTT
CGACTGATGTAAATGTCCCTGGTCCTTTGTGACAGTAGCCCCAGGTAACCGACAGGGGAT
GGGCGAGAAAACTGGCAGTGATCTTCCCAAGTGGTGTTTTGGATTATCAAGTACTGGTAG
GAAGTCATTATACAATCCCAGCTTCCCTTTCCGGAATCAAGTGCTATGTAGCTGCCACCC
CAAGCCATCCTCATAAAAGTCTGAAGAACGCCATTGGCGATAGTCCCACAGTGGTTGGCT
GCATCTACAGCATAAGTGTGGCTAAGGTTGTACTGAACACTTATCTTTCCCCCATTAAAG
TCACAACTCATTGCTTCATACTGATTAAAGTTAGGAATGGATAAGTGGAAGGTTGAAATG
ATACTCATTAAAGCATGATCATAAAGATTCTTTTTATGTGCATCAGAGAGATTACAAAAT
TTGCGGTTGACGATACTTGTATTTGTTAAAGTCAGCTCCAAGCCAGTCTCATTTCCAACC
ATAATGTAGTGGTGGCTGTTATTCTTCGTGCAGGATAAGGGCATTGTCATATTGAGGCTT
GCCATGTCCAGTTCCAGAGTTTGTAGCTCATAAACACCCTTGTAAGTTGTTGAGCATGAT
CTTCCACAGAGAAGAAAGGACACCAACCCAAAAAGGCCACAGGTGGCGACATTGTAGATC
CCTTTCAGTACTGCCATTATCGACAGTGCGATGAGTACAATATTCATTACCTCCTCTATC
ACATGAGGCACTTCTTGGAAGAATGTTACTATTTGCCCCATGTCACAAAAGACACTTAGG
AAGCGCAATCCAATAGCCTAGGATCCACTGTGCGC
>Scaffold_from_SRR1613386.fastqsanger_guided_by_NC_004296.1
cgcacagtggatcctaggctattggattgcgctttgcttttgtcattttggcagatagtc
tcagttctttgttgcgtgcatacaacacaacaatctggcgatgagtgcctcaaaggaaat
aaaatcctttttgtggacacaatctttgaggagggaattatctggttactgctccaacat
caaactacaggtggtgaaagatgcccaggctcttttacatggacttgacttctccgaagt
cagtaatgttcaacggttgatgcgcaaggagagaagggatgacaatgatttgaaacggtt
gagggacctaaatcaagcggtcaacaatcttgttgaattaaaatcaactcaacaaaagag
tatactgagagttgggactctaacctcagatgacttattaatcttagccgctgatctaga
gaagttaaagtcaaaggtgatcagaacagaaaggccattaagtgcaggtgtctatatggg
caacctaagctcacagcaacttgaccaaagaagagctctcctgaatatgataggaatgag
tggtggtaatcaaggggctcgggctgggagagatggagtggtgagagtttgggatgtgaa
aaatgcagagttgctcaataatcagttcgggaccatgccaagtctgacactggcatgtct
gacaaaacaggggcaggttgacttgaatgatgcagtacaagcattgacagatttgggttt
gatctacacagcaaagtatcccaacacttcagacttagacaggctgactcaaagtcatcc
catcctaaatatgattgacaccaagaaaagctctttgaatatctcaggttataattttag
cttgggtgcagctgtgaaggcaggagcttgcatgctggatggtggcaatatgttggagac
aatcaaggtgtcacctcagacaatggatggtatcctcaaatccattttaaaggtcaagaa
ggctcttggaatgttcatttcagacacccctggtgaaaggaatccttatgaaaacatact
ctacaagatttgtttgtcaggagatggatggccatatattgcatcaagaacctcaataac
aggaagggcctgggaaaacactgtcgttgatctggaatcagatgggaagccacagaaagc
tgacagcaacaattccagtaaatccctgcagtcggcagggtttaccgctgggcttaccta
ttctcagctgatgaccctcaaggatgcaatgctgcaacttgacccaaatgctaagacctg
gatggacattgaaggaagacctgaagatccagtggaaattgccctctatcaaccaagttc
aggctgctacatacacttcttccgtgaacctactgatttaaagcagttcaagcaggatgc
taagtactcacatgggattgatgtcacagacctcttcgctacacaaccgggcttgaccag
tgctgtcattgatgcactcccccggaatatggtcattacctgtcaggggtccgatgacat
aaggaaactccttgaatcacaaggaagaaaagacattaaactaattgatattgccctcag
caaaactgattccaggaagtatgaaaatgcagtctgggaccagtataaagacttatgcca
catgcacacaggtgtcgttgttgaaaagaagaaaagaggcggtaaagaggaaataacccc
tcactgtgcactaatggactgcatcatgtttgatgcagcagtgtcaggaggactgaacac
atcggttttgagagcagtgctgcccagagatatggtgttcagaacatcgacacctagagt
cgttctgtaaatggacgcccccgtgacccaccgccaataggcggtgggtcacgggggccc
tgacaagggtctcatctcttccatttcacaggcacaccaggctgtttgtagagtccacag
gaacaaatgcccatatgattcaatctgtgaggtttgggacacgacttgcctacaatatgc
ctatgagttggtattttgactaggtgaaggaagatgctaataagatagaaacttgtactg
aacacaaagaggtcaactagacccaatggtgtcttcccctgcctctccatatactccttc
tgtaacatctcagtgatcatattgtcagcttgttgttcaatatcatcagaaaagtgggtc
tcgttcaagtatgaaccatttgatacaagccaacatttgggcagtgatgttctcccagta
gttgtgtggttgaggtaccaatacttgctgtaattacagtatggaattcccatgatgtcc
cgtagatggttcttcattataagttggtcatttatcaaagcatttactgctttgttgatc
aactgaatgctcatttgtgcttcagctttcaacctttgaatggcttgtttgttgaagtca
aacagcctcagcatgtcacaaaattcctcatcatgcttctcattacattttgccacagct
gtgttcccgaagcattttagttcagcctcaattagcatccacctggtcagacaatatccc
cctggtgtgtctttaccttcagaatctgacagtgtccatgtgaatgtgcctagcaatctt
ctactaatataaatatctctagtcctttgtgagaggagcccgagataaccgatgggagat
ggtctcgagaattggcagtgatcttcccaggttgtattttggattatcagatattgataa
ctagtcataatacagtcccagttgccacggcctgagtcaagagcaatgtagctcccaccc
caagccatcctcataaaagtctgtaacacaccatttgcaacagtaccacaatggttggct
gcatccccagcatagctgtgactcaggttgtactgcacactaatctttcccccattaaaa
tcgcagctcattgcctcatactgattgaagttggggatggacaagtggaaagttgagatt
atgctcataagagcgtggtcatagaggttctttttgtgggcatcagacagattgcaaaat
ttgtgattaataatgctcgtgttggtcaaggtcagttctagtcctgtctcattgcccacc
attatataatgatgactgttgttctttgtgcaggagagaggcatggtcatattgagtgtc
tccatgtttagttccagagtctgaagctcataaacccctttataaagactggttgtgcaa
gacctaccacacaacaggaggaaagtgaccaaaccaacaaggccacacgttgcaaaattg
tacagacctttcagcactgctagtacagacagtgcaatgagaacaatgttcatcacctct
tctattacatgaggcacttcctggaagaatgtcactatttgtcccattttaaataggaca
cttgaattgcgcaaccaaaaatgcctaggatccccggtgcgc
>Scaffold_from_SRR1613388.fastqsanger_guided_by_NC_004296.1
CGCACAGTGGATCCTAGGCTATTGGATTGCGCTTTGCTTTTGTCATTTTGGCAGATAGTC
TCAGTTCTTTGTTGCGTGCATACAACACAACAATCTGGCGATGAGTGCCTCAAAGGAAAT
AAAATCCTTTTTGTGGACACAATCTTTGAGGAGGGAATTATCTGGTTACTGCTCCAACAT
CAAACTACAGGTGGTGAAAGATGCCCAGGCTCTTTTACATGGACTTGACTTCTCCGAAGT
CAGTAATGTTCAACGGTTGATGCGCAAGGAGAGAAGGGATGACAATGATTTGAAACGGTT
GAGGGACCTAAATCAAGCGGTCAACAATCTTGTTGAATTAAAATCAACTCAACAAAAGAG
TATACTGAGAGTTGGGACTCTAACCTCAGATGACTTATTAATCTTAGCCGCTGATCTAGA
GAAGTTAAAGTCAAAGGTGATCAGAACAGAAAGGCCATTAAGTGCAGGTGTCTATATGGG
CAACCTAAGCTCACAGCAACTTGACCAAAGAAGAGCTCTCCTGAATATGATAGGAATGAG
TGGTGGTAATCAAGGGGCTCGGGCTGGGAGAGATGGAGTGGTGAGAGTTTGGGATGTGAA
AAATGCAGAGTTGCTCAATAATCAGTTCGGGACCATGCCAAGTCTGACACTGGCATGTCT
GACAAAACAGGGGCAGGTTGACTTGAATGATGCAGTACAAGCATTGACAGATTTGGGTTT
GATCTACACAGCAAAGTATCCCAACACTTCAGACTTAGACAGGCTGACTCAAAGTCATCC
CATCCTAAATATGATTGACACCAAGAAAAGCTCTTTGAATATCTCAGGTTATAATTTTAG
CTTGGGTGCAGCTGTGAAGGCAGGAGCTTGCATGCTGGATGGTGGCAATATGTTGGAGAC
AATCAAGGTGTCACCTCAGACAATGGATGGTATCCTCAAATCCATTTTAAAGGTCAAGAA
GGCTCTTGGAATGTTCATTTCAGACACCCCTGGTGAAAGGAATCCTTATGAAAACATACT
CTACAAGATTTGTTTGTCAGGAGATGGATGGCCATATATTGCATCAAGAACCTCAATAAC
AGGAAGGGCCTGGGAAAACACTGTCGTTGATCTGGAATCAGATGGGAAGCCACAGAAAGC
TGACAGCAACAATTCCAGTAAATCCCTGCAGTCGGCAGGGTTTACCGCTGGGCTTACCTA
TTCTCAGCTGATGACCCTCAAGGATGCAATGCTGCAACTTGACCCAAATGCTAAGACCTG
GATGGACATTGAAGGAAGACCTGAAGATCCAGTGGAAATTGCCCTCTATCAACCAAGTTC
AGGCTGCTACATACACTTCTTCCGTGAACCTACTGATTTAAAGCAGTTCAAGCAGGATGC
TAAGTACTCACATGGGATTGATGTCACAGACCTCTTCGCTACACAACCGGGCTTGACCAG
TGCTGTCATTGATGCACTCCCCCGGAATATGGTCATTACCTGTCAGGGGTCCGATGACAT
AAGGAAACTCCTTGAATCACAAGGAAGAAAAGACATTAAACTAATTGATATTGCCCTCAG
CAAAACTGATTCCAGGAAGTATGAAAATGCAGTCTGGGACCAGTATAAAGACTTATGCCA
CATGCACACAGGTGTCGTTGTTGAAAAGAAGAAAAGAGGCGGTAAAGAGGAAATAACCCC
TCACTGTGCACTAATGGACTGCATCATGTTTGATGCAGCAGTGTCAGGAGGACTGAACAC
ATCGGTTTTGAGAGCAGTGCTGCCCAGAGATATGGTGTTCAGAACATCGACACCTAGAGT
CGTTCTGTAAATGGACGCCCCCGTGACCCACCGCCTATTGGCGGTGGGTCACGGGGGCCC
TGACAAGGGTCTCATCTCTTCCATTTCACAGGCACACCAGGCTGTTTGTAGAGTCCACAG
GAACAAATGCCCATATGATTCAATCTGTGAGGTTTGGGACACGACTTGCCTACAATATGC
CTATGAGTTGGTATTTTGACTAGGTGAAGGAAGATGCTAATAAGATAGAAACTTGTGCTG
AACACAAAGAGGTCAACTAGACCCAATGGTGTCTTCCCCTGCCTCTCCATATACTCCTTC
TGTAACATCTCAGTGATCATATTGTCAGCTTGTTGTTCAATATCATCAGAAAAGTGGGTC
TCGTTCAAGTATGAACCATTTGATACAAGCCAACATTTGGGCAGTGATGTTCTCCCAGTA
GTTGTGTGGTTGAGGTACCAATACTTGCTGTAATTACAGTATGGAATTCCCATGATGTCC
CGTAGATGGTTCTTCATTATAAGTTGGTCATTTATCAAAGCATTTACTGCTTTGTTGATC
AACTGAATGCTCATTTGTGCTTCAGCTTTCAACCTTTGAATGGCTTGTTTGTTGAAGTCA
AACAGCCTCAGCATGTCACAAAATTCCTCATCATGCTTCTCATTACATTTTGCCACAGCT
GTGTTCCCGAAGCATTTTAGTTCAGCCTCAATTAGCATCCACCTGGTCAGACAATATCCC
CCTGGTGTGTCTTTACCTTCAGAATCTGACAGTGTCCATGTGAATGTGCCTAGCAATCTT
CTACTAATATAAATATCTCTAGTCCTTTGTGAGAGGAGCCCGAGATAACCGATGGGAGAT
GGTCTCGAGAATTGGCAGTGATCTTCCCAGGTTGTATTTTGGATTATCAGATATTGATAA
CTAGTCATAATACAGTCCCAGTTGCCACGGCCTGAGTCAAGAGCAATGTAGCTCCCACCC
CAAGCCATCCTCATAAAAGTCTGTAACACACCATTTGCAACAGTACCACAATGGTTGGCT
GCATCCCCAGCATAGCTGTGACTCAGGTTGTACTGCACACTAATCTTTCCCCCATTAAAA
TCGCAGCTCATTGCCTCATACTGATTGAAGTTGGGGATGGACAAGTGGAAAGTTGAGATT
ATGCTCATAAGAGCGTGGTCATAGAGGTTCTTTTTGTGGGCATCAGACAGATTGCAAAAT
TTGTGATTAATAATGCTCGTGTTGGTCAAGGTCAGTTCTAGTCCTGTCTCATTGCCCACC
ATTATATAATGATGACTGTTGTTCTTTGTGCAGGAGAGAGGCATGGTCATATTGAGTGTC
TCCATGTTTAGTTCCAGAGTCTGAAGCTCATAAACCCCTTTATAAAGACTGGTTGTGCAA
GACCTACCACACAACAGGAGGAAAGTGACCAAACCAACAAGGCCACACGTTGCAAAATTG
TACAGACCTTTCAGCACTGCTAGTACAGACAGTGCAATGAGAACAATGTTCATCACCTCT
TCTATTACATGAGGCACTTCCTGGAAGAATGTCACTATTTGTCCCATTTTAAATAGGACA
CTTGAATTGCGCAATCCAATAGCCTAGGATCCACTGTGCGc
>Scaffold_from_SRR1613389.fastqsanger_guided_by_NC_004296.1
CGCACAGTGGATCCTAGGCTATTGGATTGCGCTTTGCTTTTGTCATTTTGGCAGATAGTC
TCAGTTCTTTGTTGCGTGCATACAACACAACAATCTGGCGATGAGTGCCTCAAAGGAAAT
AAAATCCTTTTTGTGGACACAATCTTTGAGGAGGGAATTATCTGGTTACTGCTCCAACAT
CAAACTACAGGTGGTGAAAGATGCCCAGGCTCTTTTACATGGACTTGACTTCTCCGAAGT
CAGTAATGTTCAACGGTTGATGCGCAAGGAGAGAAGGGATGACAATGATTTGAAACGGTT
GAGGGACCTAAATCAAGCGGTCAACAATCTTGTTGAATTAAAATCAACTCAACAAAAGAG
TATACTGAGAGTTGGGACTCTAACCTCAGATGACTTATTAATCTTAGCCGCTGATCTAGA
GAAGTTAAAGTCAAAGGTGATCAGAACAGAAAGGCCATTAAGTGCAGGTGTCTATATGGG
CAACCTAAGCTCACAGCAACTTGACCAAAGAAGAGCTCTCCTGAATATGATAGGAATGAG
TGGTGGTAATCAAGGGGCTCGGGCTGGGAGAGATGGAGTGGTGAGAGTTTGGGATGTGAA
AAATGCAGAGTTGCTCAATAATCAGTTCGGGACCATGCCAAGTCTGACACTGGCATGTCT
GACAAAACAGGGGCAGGTTGACTTGAATGATGCAGTACAAGCATTGACAGATTTGGGTTT
GATCTACACAGCAAAGTATCCCAACACTTCAGACTTAGACAGGCTGACTCAAAGTCATCC
CATCCTAAATATGATTGACACCAAGAAAAGCTCTTTGAATATCTCAGGTTATAATTTTAG
CTTGGGTGCAGCTGTGAAGGCAGGAGCTTGCATGCTGGATGGTGGCAATATGTTGGAGAC
AATCAAGGTGTCACCTCAGACAATGGATGGTATCCTCAAATCCATTTTAAAGGTCAAGAA
GGCTCTTGGAATGTTCATTTCAGACACCCCTGGTGAAAGGAATCCTTATGAAAACATACT
CTACAAGATTTGTTTGTCAGGAGATGGATGGCCATATATTGCATCAAGAACCTCAATAAC
AGGAAGGGCCTGGGAAAACACTGTCGTTGATCTGGAATCAGATGGGAAGCCACAGAAAGC
TGACAGCAACAATTCCAGTAAATCCCTGCAGTCGGCAGGGTTTACCGCTGGGCTTACCTA
TTCTCAGCTGATGACCCTCAAGGATGCAATGCTGCAACTTGACCCAAATGCTAAGACCTG
GATGGACATTGAAGGAAGACCTGAAGATCCAGTGGAAATTGCCCTCTATCAACCAAGTTC
AGGCTGCTACATACACTTCTTCCGTGAACCTACTGATTTAAAGCAGTTCAAGCAGGATGC
TAAGTACTCACATGGGATTGATGTCACAGACCTCTTCGCTACACAACCGGGCTTGACCAG
TGCTGTCATTGATGCACTCCCCCGGAATATGGTCATTACCTGTCAGGGGTCCGATGACAT
AAGGAAACTCCTTGAATCACAAGGAAGAAAAGACATTAAACTAATTGATATTGCCCTCAG
CAAAACTGATTCCAGGAAGTATGAAAATGCAGTCTGGGACCAGTATAAAGACTTATGCCA
CATGCACACAGGTGTCGTTGTTGAAAAGAAGAAAAGAGGCGGTAAAGAGGAAATAACCCC
TCACTGTGCACTAATGGACTGCATCATGTTTGATGCAGCAGTGTCAGGAGGACTGAACAC
ATCGGTTTTGAGAGCAGTGCTGCCCAGAGATATGGTGTTCAGAACATCGACACCTAGAGT
CGTTCTGTAAATGGACGCCCCCGTGACCCACCGCCAATAGGCGGTGGGTCACGGGGGCCC
TGACAAGGGTCTCATCTCTTCCATTTCACAGGCACACCAGGCTGTTTGTAGAGTCCACAG
GAACAAATGCCCATATGATTCAATCTGTGAGGTTTGGGACACGACTTGCCTACAATATGC
CTATGAGTTGGTATTTTGACTAGGTGAAGGAAGATGCTAATAAGATAGAAACTTGTGCTG
AACACAAAGAGGTCAACTAGACCCAATGGTGTCTTCCCCTGCCTCTCCATATACTCCTTC
TGTAACATCTCAGTGATCATATTGTCAGCTTGTTGTTCAATATCATCAGAAAAGTGGGTC
TCGTTCAAGTATGAACCATTTGATACAAGCCAACATTTGGGCAGTGATGTTCTCCCAGTA
GTTGTGTGGTTGAGGTACCAATACTTGCTGTAATTACAGTATGGAATTCCCATGATGTCC
CGTAGATGGTTCTTCATTATAAGTTGGTCATTTATCAAAGCATTTACTGCTTTGTTGATC
AACTGAATGCTCATTTGTGCTTCAGCTTTCAACCTTTGAATGGCTTGTTTGTTGAAGTCA
AACAGCCTCAGCATGTCACAAAATTCCTCATCATGCTTCTCATTACATTTTGCCACAGCT
GTGTTCCCGAAGCATTTTAGTTCAGCCTCAATTAGCATCCACCTGGTCAGACAATATCCC
CCTGGTGTGTCTTTACCTTCAGAATCTGACAGTGTCCATGTGAATGTGCCTAGCAATCTT
CTACTAATATAAATATCTCTAGTCCTTTGTGAGAGGAGCCCGAGATAACCGATGGGAGAT
GGTCTCGAGAATTGGCAGTGATCTTCCCAGGTTGTATTTTGGATTATCAGATATTGATAA
CTAGTCATAATACAGTCCCAGTTGCCACGGCCTGAGTCAAGAGCAATGTAGCTCCCACCC
CAAGCCATCCTCATAAAAGTCTGTAACACACCATTTGCAACAGTACCACAATGGTTGGCT
GCATCCCCAGCATAGCTGTGACTCAGGTTGTACTGCACACTAATCTTTCCCCCATTAAAA
TCGCAGCTCATTGCCTCATACTGATTGAAGTTGGGGATGGACAAGTGGAAAGTTGAGATT
ATGCTCATAAGAGCGTGGTCATAGAGGTTCTTTTTGTGGGCATCAGACAGATTGCAAAAT
TTGTGATTAATAATGCTCGTGTTGGTCAAGGTCAGTTCTAGTCCTGTCTCATTGCCCACC
ATTATATAATGATGACTGTTGTTCTTTGTGCAGGAGAGAGGCATGGTCATATTGAGTGTC
TCCATGTTTAGTTCCAGAGTCTGAAGCTCATAAACCCCTTTATAAAGACTGGTTGTGCAA
GACCTACCACACAACAGGAGGAAAGTGACCAAACCAACAAGGCCACACGTTGCAAAATTG
TACAGACCTTTCAGCACTGCTAGTACAGACAGTGCAATGAGAACAATGTTCATCACCTCT
TCTATTACATGAGGCACTTCCTGGAAGAATGTCACTATTTGTCCCATTTTAAATAGGACA
CTTGAATTGCGCAACCAAAAATGCCTAGGATCCCCGGTGCGC
>Scaffold_from_SRR1613390.fastqsanger_guided_by_NC_004296.1
CGCACAGTGGATCCTAGGCTATTGGATTGCGCTTTGCTTTTGTCATTTTGGCAGATAGTC
TCAGTTCTTTGTTGCGTGCATACAACACAACAATCTGGCGATGAGTGCCTCAAAGGAAAT
AAAATCCTTTTTGTGGACACAATCTTTGAGGAGGGAATTATCTGGTTACTGCTCCAACAT
CAAACTACAGGTGGTGAAAGATGCCCAGGCTCTTTTACATGGACTTGACTTCTCCGAAGT
CAGTAATGTTCAACGGTTGATGCGCAAGGAGAGAAGGGATGACAATGATTTGAAACGGTT
GAGGGACCTAAATCAAGCGGTCAACAATCTTGTTGAATTAAAATCAACTCAACAAAAGAG
TATACTGAGAGTTGGGACTCTAACCTCAGATGACTTATTAATCTTAGCCGCTGATCTAGA
GAAGTTAAAGTCAAAGGTGATCAGAACAGAAAGGCCATTAAGTGCAGGTGTCTATATGGG
CAACCTAAGCTCACAGCAACTTGACCAAAGAAGAGCTCTCCTGAATATGATAGGAATGAG
TGGTGGTAATCAAGGGGCTCGGGCTGGGAGAGATGGAGTGGTGAGAGTTTGGGATGTGAA
AAATGCAGAGTTGCTCAATAATCAGTTCGGGACCATGCCAAGTCTGACACTGGCATGTCT
GACAAAACAGGGGCAGGTTGACTTGAATGATGCAGTACAAGCATTGACAGATTTGGGTTT
GATCTACACAGCAAAGTATCCCAACACTTCAGACTTAGACAGGCTGACTCAAAGTCATCC
CATCCTAAATATGATTGACACCAAGAAAAGCTCTTTGAATATCTCAGGTTATAATTTTAG
CTTGGGTGCAGCTGTGAAGGCAGGAGCTTGCATGCTGGATGGTGGCAATATGTTGGAGAC
AATCAAGGTGTCACCTCAGACAATGGATGGTATCCTCAAATCCATTTTAAAGGTCAAGAA
GGCTCTTGGAATGTTCATTTCAGACACCCCTGGTGAAAGGAATCCTTATGAAAACATACT
CTACAAGATTTGTTTGTCAGGAGATGGATGGCCATATATTGCATCAAGAACCTCAATAAC
AGGAAGGGCCTGGGAAAACACTGTCGTTGATCTGGAATCAGATGGGAAGCCACAGAAAGC
TGACAGCAACAATTCCAGTAAATCCCTGCAGTCGGCAGGGTTTACCGCTGGGCTTACCTA
TTCTCAGCTGATGACCCTCAAGGATGCAATGCTGCAACTTGACCCAAATGCTAAGACCTG
GATGGACATTGAAGGAAGACCTGAAGATCCAGTGGAAATTGCCCTCTATCAACCAAGTTC
AGGCTGCTACATACACTTCTTCCGTGAACCTACTGATTTAAAGCAGTTCAAGCAGGATGC
TAAGTACTCACATGGGATTGATGTCACAGACCTCTTCGCTACACAACCGGGCTTGACCAG
TGCTGTCATTGATGCACTCCCCCGGAATATGGTCATTACCTGTCAGGGGTCCGATGACAT
AAGGAAACTCCTTGAATCACAAGGAAGAAAAGACATTAAACTAATTGATATTGCCCTCAG
CAAAACTGATTCCAGGAAGTATGAAAATGCAGTCTGGGACCAGTATAAAGACTTATGCCA
CATGCACACAGGTGTCGTTGTTGAAAAGAAGAAAAGAGGCGGTAAAGAGGAAATAACCCC
TCACTGTGCACTAATGGACTGCATTAAGTTTGATGCAGCAGTGTCAGGAGGACTGAACAC
ATCGGTTTTGAGAGCAGTGCTGCCCAGAGATATGGTGTTCAGAACATCGACACCTAGAGT
CGTTCTGTAAATGGACGCCCCCGTGACCCACCGCCAATAGGCGGTGGGTCACGGGGGCCC
TGACAAGGGTCTCATCTCTTCCATTTCACAGGCACACCAGGCTGTTTGTAGAGTCCACAG
GAACAAATGCCCATATGATTCAATCTGTGAGGTTTGGGACACGACTTGCCTACAATATGC
CTATGAGTTGGTATTTTGACTAGGTGAAGGAAGATGCTAATAAGATAGAAACTTGTGCTG
AACACAAAGAGGTCAACTAGACCCAATGGTGTCTTCCCCTGCCTCTCCATATACTCCTTC
TGTAACATCTCAGTGATCATATTGTCAGCTTGTTGTTCAATATCATCAGAAAAGTGGGTC
TCGTTCAAGTATGAACCATTTGATACAAGCCAACATTTGGGCAGTGATGTTCTCCCAGTA
GTTGTGTGGTTGAGGTACCAATACTTGCTGTAATTACAGTATGGAATTCCCATGATGTCC
CGTAGATGGTTCTTCATTATAAGTTGGTCATTTATCAAAGCATTTACTGCTTTGTTGATC
AACTGAATGCTCATTTGTGCTTCAGCTTTCAACCTTTGAATGGCTTGTTTGTTGAAGTCA
AACAGCCTCAGCATGTCACAAAATTCCTCATCATGCTTCTCATTACATTTTGCCACAGCT
GTGTTCCCGAAGCATTTTAGTTCAGCCTCAATTAGCATCCACCTGGTCAGACAATATCCC
CCTGGTGTGTCTTTACCTTCAGAATCTGACAGTGTCCATGTGAATGTGCCTAGCAATCTT
CTACTAATATAAATATCTCTAGTCCTTTGTGAGAGGAGCCCGAGATAACCGATGGGAGAT
GGTCTCGAGAATTGGCAGTGATCTTCCCAGGTTGTATTTTGGATTATCAGATATTGATAA
CTAGTCATAATACAGTCCCAGTTGCCACGGCCTGAGTCAAGAGCAATGTAGCTCCCACCC
CAAGCCATCCTCATAAAAGTCTGTAACACACCATTTGCAACAGTACCACAATGGTTGGCT
GCATCCCCAGCATAGCTGTGACTCAGGTTGTACTGCACACTAATCTTTCCCCCATTAAAA
TCGCAGCTCATTGCCTCATACTGATTGAAGTTGGGGATGGACAAGTGGAAAGTTGAGATT
ATGCTCATAAGAGCGTGGTCATAGAGGTTCTTTTTGTGGGCATCAGACAGATTGCAAAAT
TTGTGATTAATAATGCTCGTGTTGGTCAAGGTCAGTTCTAGTCCTGTCTCATTGCCCACC
ATTATATAATGATGACTGTTGTTCTTTGTGCAGGAGAGAGGCATGGTCATATTGAGTGTC
TCCATGTTTAGTTCCAGAGTCTGAAGCTCATAAACCCCTTTATAAAGACTGGTTGTGCAA
GACCTACCACACAACAGGAGGAAAGTGACCAAACCAACAAGGCCACACGTTGCAAAATTG
TACAGACCTTTCAGCACTGCTAGTACAGACAGTGCAATGAGAACAATGTTCATCACCTCT
TCTATTACATGAGGCACTTCCTGGAAGAATGTCACTATTTGTCCCATTTTAAATAGGACA
CTTGAATTGCGCAACCAAAAATGCCTAGGATCCCTGTGCGc
>Scaffold_from_SRR1613391.fastqsanger_guided_by_NC_004296.1
cgcacaGTGGATCCTAGGCTATTGGATTGCGCTTTGCTTTTGTCATTTTGGCAGATAGTC
TCAGTTCTTTGTTGCGTGCATACAACACAACAATCTGGCGATGAGTGCCTCAAAGGAAAT
AAAATCCTTTTTGTGGACACAATCTTTGAGGAGGGAATTATCTGGTTACTGCTCCAACAT
CAAACTACAGGTGGTGAAAGATGCCCAGGCTCTTTTACATGGACTTGACTTCTCCGAAGT
CAGTAATGTTCAACGGTTGATGCGCAAGGAGAGAAGGGATGACAATGATTTGAAACGGTT
GAGGGACCTAAATCAAGCGGTCAACAATCTTGTTGAATTAAAATCAACTCAACAAAAGAG
TATACTGAGAGTTGGGACTCTAACCTCAGATGACTTATTAATCTTAGCCGCTGATCTAGA
GAAGTTAAAGTCAAAGGTGATCAGAACAGAAAGGCCATTAAGTGCAGGTGTCTATATGGG
CAACCTAAGCTCACAGCAACTTGACCAAAGAAGAGCTCTCCTGAATATGATAGGAATGAG
TGGTGGTAATCAAGGGGCTCGGGCTGGGAGAGATGGAGTGGTGAGAGTTTGGGATGTGAA
AAATGCAGAGTTGCTCAATAATCAGTTCGGGACCATGCCAAGTCTGACACTGGCATGTCT
GACAAAACAGGGGCAGGTTGACTTGAATGATGCAGTACAAGCATTGACAGATTTGGGTTT
GATCTACACAGCAAAGTATCCCAACACTTCAGACTTAGACAGGCTGACTCAAAGTCATCC
CATCCTAAATATGATTGACACCAAGAAAAGCTCTTTGAATATCTCAGGTTATAATTTTAG
CTTGGGTGCAGCTGTGAAGGCAGGAGCTTGCATGCTGGATGGTGGCAATATGTTGGAGAC
AATCAAGGTGTCACCTCAGACAATGGATGGTATCCTCAAATCCATTTTAAAGGTCAAGAA
GGCTCTTGGAATGTTCATTTCAGACACCCCTGGTGAAAGGAATCCTTATGAAAACATACT
CTACAAGATTTGTTTGTCAGGAGATGGATGGCCATATATTGCATCAAGAACCTCAATAAC
AGGAAGGGCCTGGGAAAACACTGTCGTTGATCTGGAATCAGATGGGAAGCCACAGAAAGC
TGACAGCAACAATTCCAGTAAATCCCTGCAGTCGGCAGGGTTTACCGCTGGGCTTACCTA
TTCTCAGCTGATGACCCTCAAGGATGCAATGCTGCAACTTGACCCAAATGCTAAGACCTG
GATGGACATTGAAGGAAGACCTGAAGATCCAGTGGAAATTGCCCTCTATCAACCAAGTTC
AGGCTGCTACATACACTTCTTCCGTGAACCTACTGATTTAAAGCAGTTCAAGCAGGATGC
TAAGTACTCACATGGGATTGATGTCACAGACCTCTTCGCTACACAACCGGGCTTGACCAG
TGCTGTCATTGATGCACTCCCCCGGAATATGGTCATTACCTGTCAGGGGTCCGATGACAT
AAGGAAACTCCTTGAATCACAAGGAAGAAAAGACATTAAACTAATTGATATTGCCCTCAG
CAAAACTGATTCCAGGAAGTATGAAAATGCAGTCTGGGACCAGTATAAAGACTTATGCCA
CATGCACACAGGTGTCGTTGTTGAAAAGAAGAAAAGAGGCGGTAAAGAGGAAATAACCCC
TCACTGTGCACTAATGGACTGCATCATGTTTGATGCAGCAGTGTCAGGAGGACTGAACAC
ATCGGTTTTGAGAGCAGTGCTGCCCAGAGATATGGTGTTCAGAACATCGACACCTAGAGT
CGTTCTGTAAATGGACGCCCCCGTGACCCACCGCCAATAGGCGGTGGGTCACGGGGGCCC
TGACAAGGGTCTCATCTCTTCCATTTCACAGGCACACCAGGCTGTTTGTAGAGTCCACAG
GAACAAATGCCCATATGATTCAATCTGTGAGGTTTGGGACACGACTTGCCTACAATATGC
CTATGAGTTGGTATTTTGACTAGGTGAAGGAAGATGCTAATAAGATAGAAACTTGTGCTG
AACACAAAGAGGTCAACTAGACCCAATGGTGTCTTCCCCTGCCTCTCCATATACTCCTTC
TGTAACATCTCAGTGATCATATTGTCAGCTTGTTGTTCAATATCATCAGAAAAGTGGGTC
TCGTTCAAGTATGAACCATTTGATACAAGCCAACATTTGGGCAGTGATGTTCTCCCAGTA
GTTGTGTGGTTGAGGTACCAATACTTGCTGTAATTACAGTATGGAATTCCCATGATGTCC
CGTAGATGGTTCTTCATTATAAGTTGGTCATTTATCAAAGCATTTACTGCTTTGTTGATC
AACTGAATGCTCATTTGTGCTTCAGCTTTCAACCTTTGAATGGCTTGTTTGTTGAAGTCA
AACAGCCTCAGCATGTCACAAAATTCCTCATCATGCTTCTCATTACATTTTGCCACAGCT
GTGTTCCCGAAGCATTTTAGTTCAGCCTCAATTAGCATCCACCTGGTCAGACAATATCCC
CCTGGTGTGTCTTTACCTTCAGAATCTGACAGTGTCCATGTGAATGTGCCTAGCAATCTT
CTACTAATATAAATATCTCTAGTCCTTTGTGAGAGGAGCCCGAGATAACCGATGGGAGAT
GGTCTCGAGAATTGGCAGTGATCTTCCCAGGTTGTATTTTGGATTATCAGATATTGATAA
CTAGTCATAATACAGTCCCAGTTGCCACGGCCTGAGTCAAGAGCAATGTAGCTCCCACCC
CAAGCCATCCTCATAAAAGTCTGTAACACACCATTTGCAACAGTACCACAATGGTTGGCT
GCATCCCCAGCATAGCTGTGACTCAGGTTGTACTGCACACTAATCTTTCCCCCATTAAAA
TCGCAGCTCATTGCCTCATACTGATTGAAGTTGGGGATGGACAAGTGGAAAGTTGAGATT
ATGCTCATAAGAGCGTGGTCATAGAGGTTCTTTTTGTGGGCATCAGACAGATTGCAAAAT
TTGTGATTAATAATGCTCGTGTTGGTCAAGGTCAGTTCTAGTCCTGTCTCATTGCCCACC
ATTATATAATGATGACTGTTGTTCTTTGTGCAGGAGAGAGGCATGGTCATATTGAGTGTC
TCCATGTTTAGTTCCAGAGTCTGAAGCTCATAAACCCCTTTATAAAGACTGGTTGTGCAA
GACCTACCACACAACAGGAGGAAAGTGACCAAACCAACAAGGCCACACGTTGCAAAATTG
TACAGACCTTTCAGCACTGCTAGTACAGACAGTGCAATGAGAACAATGTTCATCACCTCT
TCTATTACATGAGGCACTTCCTGGAAGAATGTCACTATTTGTCCCATTTTAAATAGGACA
CTTGAATTGCGCAACCAAAAATGCCTAGGATCCCCGtgcgc
>Scaffold_from_SRR1613392.fastqsanger_guided_by_NC_004296.1
cgcACAGTGGATCCTAGGCTATTGGATTGCGCTTTGCTTTTGTCATTTTGGCAGATAGTC
TCAGTTCTTTGTTGCGTGCATACAACACAACAATCTGGCGATGAGTGCCTCAAAGGAAAT
AAAATCCTTTTTGTGGACACAATCTTTGAGGAGGGAATTATCTGGTTACTGCTCCAACAT
CAAACTACAGGTGGTGAAAGATGCCCAGGCTCTTTTACATGGACTTGACTTCTCCGAAGT
CAGTAATGTTCAACGGTTGATGCGCAAGGAGAGAAGGGATGACAATGATTTGAAACGGTT
GAGGGACCTAAATCAAGCGGTCAACAATCTTGTTGAATTAAAATCAACTCAACAAAAGAG
TATACTGAGAGTTGGGACTCTAACCTCAGATGACTTATTAATCTTAGCCGCTGATCTAGA
GAAGTTAAAGTCAAAGGTGATCAGAACAGAAAGGCCATTAAGTGCAGGTGTCTATATGGG
CAACCTAAGCTCACAGCAACTTGACCAAAGAAGAGCTCTCCTGAATATGATAGGAATGAG
TGGTGGTAATCAAGGGGCTCGGGCTGGGAGAGATGGAGTGGTGAGAGTTTGGGATGTGAA
AAATGCAGAGTTGCTCAATAATCAGTTCGGGACCATGCCAAGTCTGACACTGGCATGTCT
GACAAAACAGGGGCAGGTTGACTTGAATGATGCAGTACAAGCATTGACAGATTTGGGTTT
GATCTACACAGCAAAGTATCCCAACACTTCAGACTTAGACAGGCTGACTCAAAGTCATCC
CATCCTAAATATGATTGACACCAAGAAAAGCTCTTTGAATATCTCAGGTTATAATTTTAG
CTTGGGTGCAGCTGTGAAGGCAGGAGCTTGCATGCTGGATGGTGGCAATATGTTGGAGAC
AATCAAGGTGTCACCTCAGACAATGGATGGTATCCTCAAATCCATTTTAAAGGTCAAGAA
GGCTCTTGGAATGTTCATTTCAGACACCCCTGGTGAAAGGAATCCTTATGAAAACATACT
CTACAAGATTTGTTTGTCAGGAGATGGATGGCCATATATTGCATCAAGAACCTCAATAAC
AGGAAGGGCCTGGGAAAACACTGTCGTTGATCTGGAATCAGATGGGAAGCCACAGAAAGC
TGACAGCAACAATTCCAGTAAATCCCTGCAGTCGGCAGGGTTTACCGCTGGGCTTACCTA
TTCTCAGCTGATGACCCTCAAGGATGCAATGCTGCAACTTGACCCAAATGCTAAGACCTG
GATGGACATTGAAGGAAGACCTGAAGATCCAGTGGAAATTGCCCTCTATCAACCAAGTTC
AGGCTGCTACATACACTTCTTCCGTGAACCTACTGATTTAAAGCAGTTCAAGCAGGATGC
TAAGTACTCACATGGGATTGATGTCACAGACCTCTTCGCTACACAACCGGGCTTGACCAG
TGCTGTCATTGATGCACTCCCCCGGAATATGGTCATTACCTGTCAGGGGTCCGATGACAT
AAGGAAACTCCTTGAATCACAAGGAAGAAAAGACATTAAACTAATTGATATTGCCCTCAG
CAAAACTGATTCCAGGAAGTATGAAAATGCAGTCTGGGACCAGTATAAAGACTTATGCCA
CATGCACACAGGTGTCGTTGTTGAAAAGAAGAAAAGAGGCGGTAAAGAGGAAATAACCCC
TCACTGTGCACTAATGGACTGCATCATGTTTGATGCAGCAGTGTCAGGAGGACTGAACAC
ATCGGTTTTGAGAGCAGTGCTGCCCAGAGATATGGTGTTCAGAACATCGACACCTAGAGT
CGTTCTGTAAATGGACGCCCCCGTGACCCACCGCCTATTGGCGGTGGGTCACGGGGGCCC
TGACAAGGGTCTCATCTCTTCCATTTCACAGGCACACCAGGCTGTTTGTAGAGTCCACAG
GAACAAATGCCCATATGATTCAATCTGTGAGGTTTGGGACACGACTTGCCTACAATATGC
CTATGAGTTGGTATTTTGACTAGGTGAAGGAAGATGCTAATAAGATAGAAACTTGTGCTG
AACACAAAGAGGTCAACTAGACCCAATGGTGTCTTCCCCTGCCTCTCCATATACTCCTTC
TGTAACATCTCAGTGATCATATTGTCAGCTTGTTGTTCAATATCATCAGAAAAGTGGGTC
TCGTTCAAGTATGAACCATTTGATACAAGCCAACATTTGGGCAGTGATGTTCTCCCAGTA
GTTGTGTGGTTGAGGTACCAATACTTGCTGTAATTACAGTATGGAATTCCCATGATGTCC
CGTAGATGGTTCTTCATTATAAGTTGGTCATTTATCAAAGCATTTACTGCTTTGTTGATC
AACTGAATGCTCATTTGTGCTTCAGCTTTCAACCTTTGAATGGCTTGTTTGTTGAAGTCA
AACAGCCTCAGCATGTCACAAAATTCCTCATCATGCTTCTCATTACATTTTGCCACAGCT
GTGTTCCCGAAGCATTTTAGTTCAGCCTCAATTAGCATCCACCTGGTCAGACAATATCCC
CCTGGTGTGTCTTTACCTTCAGAATCTGACAGTGTCCATGTGAATGTGCCTAGCAATCTT
CTACTAATATAAATATCTCTAGTCCTTTGTGAGAGGAGCCCGAGATAACCGATGGGAGAT
GGTCTCGAGAATTGGCAGTGATCTTCCCAGGTTGTATTTTGGATTATCAGATATTGATAA
CTAGTCATAATACAGTCCCAGTTGCCACGGCCTGAGTCAAGAGCAATGTAGCTCCCACCC
CAAGCCATCCTCATAAAAGTCTGTAACACACCATTTGCAACAGTACCACAATGGTTGGCT
GCATCCCCAGCATAGCTGTGACTCAGGTTGTACTGCACACTAATCTTTCCCCCATTAAAA
TCGCAGCTCATTGCCTCATACTGATTGAAGTTGGGGATGGACAAGTGGAAAGTTGAGATT
ATGCTCATAAGAGCGTGGTCATAGAGGTTCTTTTTGTGGGCATCAGACAGATTGCAAAAT
TTGTGATTAATAATGCTCGTGTTGGTCAAGGTCAGTTCTAGTCCTGTCTCATTGCCCACC
ATTATATAATGATGACTGTTGTTCTTTGTGCAGGAGAGAGGCATGGTCATATTGAGTGTC
TCCATGTTTAGTTCCAGAGTCTGAAGCTCATAAACCCCTTTATAAAGACTGGTTGTGCAA
GACCTACCACACAACAGGAGGAAAGTGACCAAACCAACAAGGCCACACGTTGCAAAATTG
TACAGACCTTTCAGCACTGCTAGTACAGACAGTGCAATGAGAACAATGTTCATCACCTCT
TCTATTACATGAGGCACTTCCTGGAAGAATGTCACTATTTGTCCCATTTTAAATAGGACA
CTTGAATTGCGCAACCAAAAATGCCTAGGATCCCCGGTGCGC
>Scaffold_from_SRR1613393.fastqsanger_guided_by_NC_004296.1
cgCACAGTGGATCCTAGGCTATTGGATTGCGCTTTGCTTTTGTCATTTTGGCAGATAGTC
TCAGTTCTTTGTTGCGTGCATACAACACAACAATCTGGCGATGAGTGCCTCAAAGGAAAT
AAAATCCTTTTTGTGGACACAATCTTTGAGGAGGGAATTATCTGGTTACTGCTCCAACAT
CAAACTACAGGTGGTGAAAGATGCCCAGGCTCTTTTACATGGACTTGACTTCTCCGAAGT
CAGTAATGTTCAACGGTTGATGCGCAAGGAGAGAAGGGATGACAATGATTTGAAACGGTT
GAGGGACCTAAATCAAGCGGTCAACAATCTTGTTGAATTAAAATCAACTCAACAAAAGAG
TATACTGAGAGTTGGGACTCTAACCTCAGATGACTTATTAATCTTAGCCGCTGATCTAGA
GAAGTTAAAGTCAAAGGTGATCAGAACAGAAAGGCCATTAAGTGCAGGTGTCTATATGGG
CAACCTAAGCTCACAGCAACTTGACCAAAGAAGAGCTCTCCTGAATATGATAGGAATGAG
TGGTGGTAATCAAGGGGCTCGGGCTGGGAGAGATGGAGTGGTGAGAGTTTGGGATGTGAA
AAATGCAGAGTTGCTCAATAATCAGTTCGGGACCATGCCAAGTCTGACACTGGCATGTCT
GACAAAACAGGGGCAGGTTGACTTGAATGATGCAGTACAAGCATTGACAGATTTGGGTTT
GATCTACACAGCAAAGTATCCCAACACTTCAGACTTAGACAGGCTGACTCAAAGTCATCC
CATCCTAAATATGATTGACACCAAGAAAAGCTCTTTGAATATCTCAGGTTATAATTTTAG
CTTGGGTGCAGCTGTGAAGGCAGGAGCTTGCATGCTGGATGGTGGCAATATGTTGGAGAC
AATCAAGGTGTCACCTCAGACAATGGATGGTATCCTCAAATCCATTTTAAAGGTCAAGAA
GGCTCTTGGAATGTTCATTTCAGACACCCCTGGTGAAAGGAATCCTTATGAAAACATACT
CTACAAGATTTGTTTGTCAGGAGATGGATGGCCATATATTGCATCAAGAACCTCAATAAC
AGGAAGGGCCTGGGAAAACACTGTCGTTGATCTGGAATCAGATGGGAAGCCACAGAAAGC
TGACAGCAACAATTCCAGTAAATCCCTGCAGTCGGCAGGGTTTACCGCTGGGCTTACCTA
TTCTCAGCTGATGACCCTCAAGGATGCAATGCTGCAACTTGACCCAAATGCTAAGACCTG
GATGGACATTGAAGGAAGACCTGAAGATCCAGTGGAAATTGCCCTCTATCAACCAAGTTC
AGGCTGCTACATACACTTCTTCCGTGAACCTACTGATTTAAAGCAGTTCAAGCAGGATGC
TAAGTACTCACATGGGATTGATGTCACAGACCTCTTCGCTACACAACCGGGCTTGACCAG
TGCTGTCATTGATGCACTCCCCCGGAATATGGTCATTACCTGTCAGGGGTCCGATGACAT
AAGGAAACTCCTTGAATCACAAGGAAGAAAAGACATTAAACTAATTGATATTGCCCTCAG
CAAAACTGATTCCAGGAAGTATGAAAATGCAGTCTGGGACCAGTATAAAGACTTATGCCA
CATGCACACAGGTGTCGTTGTTGAAAAGAAGAAAAGAGGCGGTAAAGAGGAAATAACCCC
TCACTGTGCACTAATGGACTGCATCATGTTTGATGCAGCAGTGTCAGGAGGACTGAACAC
ATCGGTTTTGAGAGCAGTGCTGCCCAGAGATATGGTGTTCAGAACATCGACACCTAGAGT
CGTTCTGTAAATGGACGCCCCCGTGACCCACCGCCTATTGGCGGTGGGTCACGGGGGCCC
TGACAAGGGTCTCATCTCTTCCATTTCACAGGCACACCAGGCTGTTTGTAGAGTCCACAG
GAACAAATGCCCATATGATTCAATCTGTGAGGTTTGGGACACGACTTGCCTACAATATGC
CTATGAGTTGGTATTTTGACTAGGTGAAGGAAGATGCTAATAAGATAGAAACTTGTGCTG
AACACAAAGAGGTCAACTAGACCCAATGGTGTCTTCCCCTGCCTCTCCATATACTCCTTC
TGTAACATCTCAGTGATCATATTGTCAGCTTGTTGTTCAATATCATCAGAAAAGTGGGTC
TCGTTCAAGTATGAACCATTTGATACAAGCCAACATTTGGGCAGTGATGTTCTCCCAGTA
GTTGTGTGGTTGAGGTACCAATACTTGCTGTAATTACAGTATGGAATTCCCATGATGTCC
CGTAGATGGTTCTTCATTATAAGTTGGTCATTTATCAAAGCATTTACTGCTTTGTTGATC
AACTGAATGCTCATTTGTGCTTCAGCTTTCAACCTTTGAATGGCTTGTTTGTTGAAGTCA
AACAGCCTCAGCATGTCACAAAATTCCTCATCATGCTTCTCATTACATTTTGCCACAGCT
GTGTTCCCGAAGCATTTTAGTTCAGCCTCAATTAGCATCCACCTGGTCAGACAATATCCC
CCTGGTGTGTCTTTACCTTCAGAATCTGACAGTGTCCATGTGAATGTGCCTAGCAATCTT
CTACTAATATAAATATCTCTAGTCCTTTGTGAGAGGAGCCCGAGATAACCGATGGGAGAT
GGTCTCGAGAATTGGCAGTGATCTTCCCAGGTTGTATTTTGGATTATCAGATATTGATAA
CTAGTCATAATACAGTCCCAGTTGCCACGGCCTGAGTCAAGAGCAATGTAGCTCCCACCC
CAAGCCATCCTCATAAAAGTCTGTAACACACCATTTGCAACAGTACCACAATGGTTGGCT
GCATCCCCAGCATAGCTGTGACTCAGGTTGTACTGCACACTAATCTTTCCCCCATTAAAA
TCGCAGCTCATTGCCTCATACTGATTGAAGTTGGGGATGGACAAGTGGAAAGTTGAGATT
ATGCTCATAAGAGCGTGGTCATAGAGGTTCTTTTTGTGGGCATCAGACAGATTGCAAAAT
TTGTGATTAATAATGCTCGTGTTGGTCAAGGTCAGTTCTAGTCCTGTCTCATTGCCCACC
ATTATATAATGATGACTGTTGTTCTTTGTGCAGGAGAGAGGCATGGTCATATTGAGTGTC
TCCATGTTTAGTTCCAGAGTCTGAAGCTCATAAACCCCTTTATAAAGACTGGTTGTGCAA
GACCTACCACACAACAGGAGGAAAGTGACCAAACCAACAAGGCCACACGTTGCAAAATTG
TACAGACCTTTCAGCACTGCTAGTACAGACAGTGCAATGAGAACAATGTTCATCACCTCT
TCTATTACATGAGGCACTTCCTGGAAGAATGTCACTATTTGTCCCATTTTAAATAGGACA
CTTGAATTGCGCAACCAAATTGCCTAGGATCCCCGGTGcgc
>Scaffold_from_SRR1613394.fastqsanger_guided_by_NC_004296.1
cgCACAGTGGATCCTAGGCTATTGGATTGCGCTTTGCTTTTGTCATTTTGGCAGATAGTC
TCAGTTCTTTGTTGCGTGCATACAACACAACAATCTGGCGATGAGTGCCTCAAAGGAAAT
AAAATCCTTTTTGTGGACACAATCTTTGAGGAGGGAATTATCTGGTTACTGCTCCAACAT
CAAACTACAGGTGGTGAAAGATGCCCAGGCTCTTTTACATGGACTTGACTTCTCCGAAGT
CAGTAATGTTCAACGGTTGATGCGCAAGGAGAGAAGGGATGACAATGATTTGAAACGGTT
GAGGGACCTAAATCAAGCGGTCAACAATCTTGTTGAATTAAAATCAACTCAACAAAAGAG
TATACTGAGAGTTGGGACTCTAACCTCAGATGACTTATTAATCTTAGCCGCTGATCTAGA
GAAGTTAAAGTCAAAGGTGATCAGAACAGAAAGGCCATTAAGTGCAGGTGTCTATATGGG
CAACCTAAGCTCACAGCAACTTGACCAAAGAAGAGCTCTCCTGAATATGATAGGAATGAG
TGGTGGTAATCAAGGGGCTCGGGCTGGGAGAGATGGAGTGGTGAGAGTTTGGGATGTGAA
AAATGCAGAGTTGCTCAATAATCAGTTCGGGACCATGCCAAGTCTGACACTGGCATGTCT
GACAAAACAGGGGCAGGTTGACTTGAATGATGCAGTACAAGCATTGACAGATTTGGGTTT
GATCTACACAGCAAAGTATCCCAACACTTCAGACTTAGACAGGCTGACTCAAAGTCATCC
CATCCTAAATATGATTGACACCAAGAAAAGCTCTTTGAATATCTCAGGTTATAATTTTAG
CTTGGGTGCAGCTGTGAAGGCAGGAGCTTGCATGCTGGATGGTGGCAATATGTTGGAGAC
AATCAAGGTGTCACCTCAGACAATGGATGGTATCCTCAAATCCATTTTAAAGGTCAAGAA
GGCTCTTGGAATGTTCATTTCAGACACCCCTGGTGAAAGGAATCCTTATGAAAACATACT
CTACAAGATTTGTTTGTCAGGAGATGGATGGCCATATATTGCATCAAGAACCTCAATAAC
AGGAAGGGCCTGGGAAAACACTGTCGTTGATCTGGAATCAGATGGGAAGCCACAGAAAGC
TGACAGCAACAATTCCAGTAAATCCCTGCAGTCGGCAGGGTTTACCGCTGGGCTTACCTA
TTCTCAGCTGATGACCCTCAAGGATGCAATGCTGCAACTTGACCCAAATGCTAAGACCTG
GATGGACATTGAAGGAAGACCTGAAGATCCAGTGGAAATTGCCCTCTATCAACCAAGTTC
AGGCTGCTACATACACTTCTTCCGTGAACCTACTGATTTAAAGCAGTTCAAGCAGGATGC
TAAGTACTCACATGGGATTGATGTCACAGACCTCTTCGCTACACAACCGGGCTTGACCAG
TGCTGTCATTGATGCACTCCCCCGGAATATGGTCATTACCTGTCAGGGGTCCGATGACAT
AAGGAAACTCCTTGAATCACAAGGAAGAAAAGACATTAAACTAATTGATATTGCCCTCAG
CAAAACTGATTCCAGGAAGTATGAAAATGCAGTCTGGGACCAGTATAAAGACTTATGCCA
CATGCACACAGGTGTCGTTGTTGAAAAGAAGAAAAGAGGCGGTAAAGAGGAAATAACCCC
TCACTGTGCACTAATGGACTGCATCATGTTTGATGCAGCAGTGTCAGGAGGACTGAACAC
ATCGGTTTTGAGAGCAGTGCTGCCCAGAGATATGGTGTTCAGAACATCGACACCTAGAGT
CGTTCTGTAAATGGACGCCCCCGTGACCCACCGCCTATTGGCGGTGGGTCACGGGGGCCC
TGACAAGGGTCTCATCTCTTCCATTTCACAGGCACACCAGGCTGTTTGTAGAGTCCACAG
GAACAAATGCCCATATGATTCAATCTGTGAGGTTTGGGACACGACTTGCCTACAATATGC
CTATGAGTTGGTATTTTGACTAGGTGAAGGAAGATGCTAATAAGATAGAAACTTGTGCTG
AACACAAAGAGGTCAACTAGACCCAATGGTGTCTTCCCCTGCCTCTCCATATACTCCTTC
TGTAACATCTCAGTGATCATATTGTCAGCTTGTTGTTCAATATCATCAGAAAAGTGGGTC
TCGTTCAAGTATGAACCATTTGATACAAGCCAACATTTGGGCAGTGATGTTCTCCCAGTA
GTTGTGTGGTTGAGGTACCAATACTTGCTGTAATTACAGTATGGAATTCCCATGATGTCC
CGTAGATGGTTCTTCATTATAAGTTGGTCATTTATCAAAGCATTTACTGCTTTGTTGATC
AACTGAATGCTCATTTGTGCTTCAGCTTTCAACCTTTGAATGGCTTGTTTGTTGAAGTCA
AACAGCCTCAGCATGTCACAAAATTCCTCATCATGCTTCTCATTACATTTTGCCACAGCT
GTGTTCCCGAAGCATTTTAGTTCAGCCTCAATTAGCATCCACCTGGTCAGACAATATCCC
CCTGGTGTGTCTTTACCTTCAGAATCTGACAGTGTCCATGTGAATGTGCCTAGCAATCTT
CTACTAATATAAATATCTCTAGTCCTTTGTGAGAGGAGCCCGAGATAACCGATGGGAGAT
GGTCTCGAGAATTGGCAGTGATCTTCCCAGGTTGTATTTTGGATTATCAGATATTGATAA
CTAGTCATAATACAGTCCCAGTTGCCACGGCCTGAGTCAAGAGCAATGTAGCTCCCACCC
CAAGCCATCCTCATAAAAGTCTGTAACACACCATTTGCAACAGTACCACAATGGTTGGCT
GCATCCCCAGCATAGCTGTGACTCAGGTTGTACTGCACACTAATCTTTCCCCCATTAAAA
TCGCAGCTCATTGCCTCATACTGATTGAAGTTGGGGATGGACAAGTGGAAAGTTGAGATT
ATGCTCATAAGAGCGTGGTCATAGAGGTTCTTTTTGTGGGCATCAGACAGATTGCAAAAT
TTGTGATTAATAATGCTCGTGTTGGTCAAGGTCAGTTCTAGTCCTGTCTCATTGCCCACC
ATTATATAATGATGACTGTTGTTCTTTGTGCAGGAGAGAGGCATGGTCATATTGAGTGTC
TCCATGTTTAGTTCCAGAGTCTGAAGCTCATAAACCCCTTTATAAAGACTGGTTGTGCAA
GACCTACCACACAACAGGAGGAAAGTGACCAAACCAACAAGGCCACACGTTGCAAAATTG
TACAGACCTTTCAGCACTGCTAGTACAGACAGTGCAATGAGAACAATGTTCATCACCTCT
TCTATTACATGAGGCACTTCCTGGAAGAATGTCACTATTTGTCCCATTTTAAATAGGACA
CTTGAATTGCGCAACCAAAAATGCCTAGGATCCCCGgtgcgc
>Scaffold_from_SRR1613395.fastqsanger_guided_by_NC_004296.1
CGCACAGTGGATCCTAGGCTATTGGATTGCGCTTTGCTTTTGTCATTTTGGCAGATAGTC
TCAGTTCTTTGTTGCGTGCATACAACACAACAATCTGGCGATGAGTGCCTCAAAGGAAAT
AAAATCCTTTTTGTGGACACAATCTTTGAGGAGGGAATTATCTGGTTACTGCTCCAACAT
CAAACTACAGGTGGTGAAAGATGCCCAGGCTCTTTTACATGGACTTGACTTCTCCGAAGT
CAGTAATGTTCAACGGTTGATGCGCAAGGAGAGAAGGGATGACAATGATTTGAAACGGTT
GAGGGACCTAAATCAAGCGGTCAACAATCTTGTTGAATTAAAATCAACTCAACAAAAGAG
TATACTGAGAGTTGGGACTCTAACCTCAGATGACTTATTAATCTTAGCCGCTGATCTAGA
GAAGTTAAAGTCAAAGGTGATCAGAACAGAAAGGCCATTAAGTGCAGGTGTCTATATGGG
CAACCTAAGCTCACAGCAACTTGACCAAAGAAGAGCTCTCCTGAATATGATAGGAATGAG
TGGTGGTAATCAAGGGGCTCGGGCTGGGAGAGATGGAGTGGTGAGAGTTTGGGATGTGAA
AAATGCAGAGTTGCTCAATAATCAGTTCGGGACCATGCCAAGTCTGACACTGGCATGTCT
GACAAAACAGGGGCAGGTTGACTTGAATGATGCAGTACAAGCATTGACAGATTTGGGTTT
GATCTACACAGCAAAGTATCCCAACACTTCAGACTTAGACAGGCTGACTCAAAGTCATCC
CATCCTAAATATGATTGACACCAAGAAAAGCTCTTTGAATATCTCAGGTTATAATTTTAG
CTTGGGTGCAGCTGTGAAGGCAGGAGCTTGCATGCTGGATGGTGGCAATATGTTGGAGAC
AATCAAGGTGTCACCTCAGACAATGGATGGTATCCTCAAATCCATTTTAAAGGTCAAGAA
GGCTCTTGGAATGTTCATTTCAGACACCCCTGGTGAAAGGAATCCTTATGAAAACATACT
CTACAAGATTTGTTTGTCAGGAGATGGATGGCCATATATTGCATCAAGAACCTCAATAAC
AGGAAGGGCCTGGGAAAACACTGTCGTTGATCTGGAATCAGATGGGAAGCCACAGAAAGC
TGACAGCAACAATTCCAGTAAATCCCTGCAGTCGGCAGGGTTTACCGCTGGGCTTACCTA
TTCTCAGCTGATGACCCTCAAGGATGCAATGCTGCAACTTGACCCAAATGCTAAGACCTG
GATGGACATTGAAGGAAGACCTGAAGATCCAGTGGAAATTGCCCTCTATCAACCAAGTTC
AGGCTGCTACATACACTTCTTCCGTGAACCTACTGATTTAAAGCAGTTCAAGCAGGATGC
TAAGTACTCACATGGGATTGATGTCACAGACCTCTTCGCTACACAACCGGGCTTGACCAG
TGCTGTCATTGATGCACTCCCCCGGAATATGGTCATTACCTGTCAGGGGTCCGATGACAT
AAGGAAACTCCTTGAATCACAAGGAAGAAAAGACATTAAACTAATTGATATTGCCCTCAG
CAAAACTGATTCCAGGAAGTATGAAAATGCAGTCTGGGACCAGTATAAAGACTTATGCCA
CATGCACACAGGTGTCGTTGTTGAAAAGAAGAAAAGAGGCGGTAAAGAGGAAATAACCCC
TCACTGTGCACTAATGGACTGCATCATGTTTGATGCAGCAGTGTCAGGAGGACTGAACAC
ATCGGTTTTGAGAGCAGTGCTGCCCAGAGATATGGTGTTCAAAACTCCGCCCCCTAGGGT
CTTTTTAAAAATGCCCCCCCCCGTCCCCCCCCGCCAATAGGCGGTGGGTCACGGGGGCCC
TGACAAGGGTCTCATCTCTTCCATTTCACAGGCACACCAGGCTGTTTGTAGAGTCCACAG
GAACAAATGCCCATATGATTCAATCTGTGAGGTTTGGGACACGACTTGCCTACAATATGC
CTATGAGTTGGTATTTTGACTAGGTGAAGGAAGATGCTAATAAGATAGAAACTTGTGCTG
AACACAAAGAGGTCAACTAGACCCAATGGTGTCTTCCCCTGCCTCTCCATATACTCCTTC
TGTAACATCTCAGTGATCATATTGTCAGCTTGTTGTTCAATATCATCAGAAAAGTGGGTC
TCGTTCAAGTATGAACCATTTGATACAAGCCAACATTTGGGCAGTGATGTTCTCCCAGTA
GTTGTGTGGTTGAGGTACCAATACTTGCTGTAATTACAGTATGGAATTCCCATGATGTCC
CGTAGATGGTTCTTCATTATAAGTTGGTCATTTATCAAAGCATTTACTGCTTTGTTGATC
AACTGAATGCTCATTTGTGCTTCAGCTTTCAACCTTTGAATGGCTTGTTTGTTGAAGTCA
AACAGCCTCAGCATGTCACAAAATTCCTCATCATGCTTCTCATTACATTTTGCCACAGCT
GTGTTCCCGAAGCATTTTAGTTCAGCCTCAATTAGCATCCACCTGGTCAGACAATATCCC
CCTGGTGTGTCTTTACCTTCAGAATCTGACAGTGTCCATGTGAATGTGCCTAGCAATCTT
CTACTAATATAAATATCTCTAGTCCTTTGTGAGAGGAGCCCGAGATAACCGATGGGAGAT
GGTCTCGAGAATTGGCAGTGATCTTCCCAGGTTGTATTTTGGATTATCAGATATTGATAA
CTAGTCATAATACAGTCCCAGTTGCCACGGCCTGAGTCAAGAGCAATGTAGCTCCCACCC
CAAGCCATCCTCATAAAAGTCTGTAACACACCATTTGCAACAGTACCACAATGGTTGGCT
GCATCCCCAGCATAGCTGTGACTCAGGTTGTACTGCACACTAATCTTTCCCCCATTAAAA
TCGCAGCTCATTGCCTCATACTGATTGAAGTTGGGGATGGACAAGTGGAAAGTTGAGATT
ATGCTCATAAGAGCGTGGTCATAGAGGTTCTTTTTGTGGGCATCAGACAGATTGCAAAAT
TTGTGATTAATAATGCTCGTGTTGGTCAAGGTCAGTTCTAGTCCTGTCTCATTGCCCACC
ATTATATAATGATGACTGTTGTTCTTTGTGCAGGAGAGAGGCATGGTCATATTGAGTGTC
TCCATGTTTAGTTCCAGAGTCTGAAGCTCATAAACCCCTTTATAAAGACTGGTTGTGCAA
GACCTACCACACAACAGGAGGAAAGTGACCAAACCAACAAGGCCACACGTTGCAAAATTG
TACAGACCTTTCAGCACTGCTAGTACAGACAGTGCAATGAGAACAATGTTCATCACCTCT
TCTATTACATGAGGCACTTCCTGGAAGAATGTCACTATTTGTCCCATTTTAAATAGGACA
CTTGAATTGCGCAACCAAAAATGCCTAGGATCCCCGGGCGc
>Scaffold_from_SRR1613396.fastqsanger_guided_by_NC_004296.1
CGCACAGTGGATCCTAGGCTATTGGATTGCGCTTTGCTTTTGTCATTTTGGCAGATAGTC
TCAGTTCTTTGTTGCGTGCATACAACACAACAATCTGGCGATGAGTGCCTCAAAGGAAAT
AAAATCCTTTTTGTGGACACAATCTTTGAGGAGGGAATTATCTGGTTACTGCTCCAACAT
CAAACTACAGGTGGTGAAAGATGCCCAGGCTCTTTTACATGGACTTGACTTCTCCGAAGT
CAGTAATGTTCAACGGTTGATGCGCAAGGAGAGAAGGGATGACAATGATTTGAAACGGTT
GAGGGACCTAAATCAAGCGGTCAACAATCTTGTTGAATTAAAATCAACTCAACAAAAGAG
TATACTGAGAGTTGGGACTCTAACCTCAGATGACTTATTAATCTTAGCCGCTGATCTAGA
GAAGTTAAAGTCAAAGGTGATCAGAACAGAAAGGCCATTAAGTGCAGGTGTCTATATGGG
CAACCTAAGCTCACAGCAACTTGACCAAAGAAGAGCTCTCCTGAATATGATAGGAATGAG
TGGTGGTAATCAAGGGGCTCGGGCTGGGAGAGATGGAGTGGTGAGAGTTTGGGATGTGAA
AAATGCAGAGTTGCTCAATAATCAGTTCGGGACCATGCCAAGTCTGACACTGGCATGTCT
GACAAAACAGGGGCAGGTTGACTTGAATGATGCAGTACAAGCATTGACAGATTTGGGTTT
GATCTACACAGCAAAGTATCCCAACACTTCAGACTTAGACAGGCTGACTCAAAGTCATCC
CATCCTAAATATGATTGACACCAAGAAAAGCTCTTTGAATATCTCAGGTTATAATTTTAG
CTTGGGTGCAGCTGTGAAGGCAGGAGCTTGCATGCTGGATGGTGGCAATATGTTGGAGAC
AATCAAGGTGTCACCTCAGACAATGGATGGTATCCTCAAATCCATTTTAAAGGTCAAGAA
GGCTCTTGGAATGTTCATTTCAGACACCCCTGGTGAAAGGAATCCTTATGAAAACATACT
CTACAAGATTTGTTTGTCAGGAGATGGATGGCCATATATTGCATCAAGAACCTCAATAAC
AGGAAGGGCCTGGGAAAACACTGTCGTTGATCTGGAATCAGATGGGAAGCCACAGAAAGC
TGACAGCAACAATTCCAGTAAATCCCTGCAGTCGGCAGGGTTTACCGCTGGGCTTACCTA
TTCTCAGCTGATGACCCTCAAGGATGCAATGCTGCAACTTGACCCAAATGCTAAGACCTG
GATGGACATTGAAGGAAGACCTGAAGATCCAGTGGAAATTGCCCTCTATCAACCAAGTTC
AGGCTGCTACATACACTTCTTCCGTGAACCTACTGATTTAAAGCAGTTCAAGCAGGATGC
TAAGTACTCACATGGGATTGATGTCACAGACCTCTTCGCTACACAACCGGGCTTGACCAG
TGCTGTCATTGATGCACTCCCCCGGAATATGGTCATTACCTGTCAGGGGTCCGATGACAT
AAGGAAACTCCTTGAATCACAAGGAAGAAAAGACATTAAACTAATTGATATTGCCCTCAG
CAAAACTGATTCCAGGAAGTATGAAAATGCAGTCTGGGACCAGTATAAAGACTTATGCCA
CATGCACACAGGTGTCGTTGTTGAAAAGAAGAAAAGAGGCGGTAAAGAGGAAATAACCCC
TCACTGTGCACTAATGGACTGCATCATGTTTGATGCAGCAGTGTCAGGAGGACTGAACAC
ATCGGTTTTGAGAGCAGTGCTGCCCAGAGATATGGTGTTCAGAACATCGACACCTAGAGT
CGTTCTGTAAATGGACGCCCCCGTGACCCACCGCCTATTGGCGGTGGGTCACGGGGGCCC
TGACAAGGGTCTCATCTCTTCCATTTCACAGGCACACCAGGCTGTTTGTAGAGTCCACAG
GAACAAATGCCCATATGATTCAATCTGTGAGGTTTGGGACACGACTTGCCTACAATATGC
CTATGAGTTGGTATTTTGACTAGGTGAAGGAAGATGCTAATAAGATAGAAACTTGTGCTG
AACACAAAGAGGTCAACTAGACCCAATGGTGTCTTCCCCTGCCTCTCCATATACTCCTTC
TGTAACATCTCAGTGATCATATTGTCAGCTTGTTGTTCAATATCATCAGAAAAGTGGGTC
TCGTTCAAGTATGAACCATTTGATACAAGCCAACATTTGGGCAGTGATGTTCTCCCAGTA
GTTGTGTGGTTGAGGTACCAATACTTGCTGTAATTACAGTATGGAATTCCCATGATGTCC
CGTAGATGGTTCTTCATTATAAGTTGGTCATTTATCAAAGCATTTACTGCTTTGTTGATC
AACTGAATGCTCATTTGTGCTTCAGCTTTCAACCTTTGAATGGCTTGTTTGTTGAAGTCA
AACAGCCTCAGCATGTCACAAAATTCCTCATCATGCTTCTCATTACATTTTGCCACAGCT
GTGTTCCCGAAGCATTTTAGTTCAGCCTCAATTAGCATCCACCTGGTCAGACAATATCCC
CCTGGTGTGTCTTTACCTTCAGAATCTGACAGTGTCCATGTGAATGTGCCTAGCAATCTT
CTACTAATATAAATATCTCTAGTCCTTTGTGAGAGGAGCCCGAGATAACCGATGGGAGAT
GGTCTCGAGAATTGGCAGTGATCTTCCCAGGTTGTATTTTGGATTATCAGATATTGATAA
CTAGTCATAATACAGTCCCAGTTGCCACGGCCTGAGTCAAGAGCAATGTAGCTCCCACCC
CAAGCCATCCTCATAAAAGTCTGTAACACACCATTTGCAACAGTACCACAATGGTTGGCT
GCATCCCCAGCATAGCTGTGACTCAGGTTGTACTGCACACTAATCTTTCCCCCATTAAAA
TCGCAGCTCATTGCCTCATACTGATTGAAGTTGGGGATGGACAAGTGGAAAGTTGAGATT
ATGCTCATAAGAGCGTGGTCATAGAGGTTCTTTTTGTGGGCATCAGACAGATTGCAAAAT
TTGTGATTAATAATGCTCGTGTTGGTCAAGGTCAGTTCTAGTCCTGTCTCATTGCCCACC
ATTATATAATGATGACTGTTGTTCTTTGTGCAGGAGAGAGGCATGGTCATATTGAGTGTC
TCCATGTTTAGTTCCAGAGTCTGAAGCTCATAAACCCCTTTATAAAGACTGGTTGTGCAA
GACCTACCACACAACAGGAGGAAAGTGACCAAACCAACAAGGCCACACGTTGCAAAATTG
TACAGACCTTTCAGCACTGCTAGTACAGACAGTGCAATGAGAACAATGTTCATCACCTCT
TCTATTACATGAGGCACTTCCTGGAAGAATGTCACTATTTGTCCCATTTTAAATAGGACA
CTTGAATTGCGCAATCCAATAGCCTAGGATCCACTGTGCGC
>Scaffold_from_SRR1613397.fastqsanger_guided_by_NC_004296.1
CGCACAGTGGATCCTAGGCTATTGGATTGCGCTTTGCTTTTGTCATTTTGGCAGATAGTC
TCAGTTCTTTGTTGCGTGCATACAACACAACAATCTGGCGATGAGTGCCTCAAAGGAAAT
AAAATCCTTTTTGTGGACACAATCTTTGAGGAGGGAATTATCTGGTTACTGCTCCAACAT
CAAACTACAGGTGGTGAAAGATGCCCAGGCTCTTTTACATGGACTTGACTTCTCCGAAGT
CAGTAATGTTCAACGGTTGATGCGCAAGGAGAGAAGGGATGACAATGATTTGAAACGGTT
GAGGGACCTAAATCAAGCGGTCAACAATCTTGTTGAATTAAAATCAACTCAACAAAAGAG
TATACTGAGAGTTGGGACTCTAACCTCAGATGACTTATTAATCTTAGCCGCTGATCTAGA
GAAGTTAAAGTCAAAGGTGATCAGAACAGAAAGGCCATTAAGTGCAGGTGTCTATATGGG
CAACCTAAGCTCACAGCAACTTGACCAAAGAAGAGCTCTCCTGAATATGATAGGAATGAG
TGGTGGTAATCAAGGGGCTCGGGCTGGGAGAGATGGAGTGGTGAGAGTTTGGGATGTGAA
AAATGCAGAGTTGCTCAATAATCAGTTCGGGACCATGCCAAGTCTGACACTGGCATGTCT
GACAAAACAGGGGCAGGTTGACTTGAATGATGCAGTACAAGCATTGACAGATTTGGGTTT
GATCTACACAGCAAAGTATCCCAACACTTCAGACTTAGACAGGCTGACTCAAAGTCATCC
CATCCTAAATATGATTGACACCAAGAAAAGCTCTTTGAATATCTCAGGTTATAATTTTAG
CTTGGGTGCAGCTGTGAAGGCAGGAGCTTGCATGCTGGATGGTGGCAATATGTTGGAGAC
AATCAAGGTGTCACCTCAGACAATGGATGGTATCCTCAAATCCATTTTAAAGGTCAAGAA
GGCTCTTGGAATGTTCATTTCAGACACCCCTGGTGAAAGGAATCCTTATGAAAACATACT
CTACAAGATTTGTTTGTCAGGAGATGGATGGCCATATATTGCATCAAGAACCTCAATAAC
AGGAAGGGCCTGGGAAAACACTGTCGTTGATCTGGAATCAGATGGGAAGCCACAGAAAGC
TGACAGCAACAATTCCAGTAAATCCCTGCAGTCGGCAGGGTTTACCGCTGGGCTTACCTA
TTCTCAGCTGATGACCCTCAAGGATGCAATGCTGCAACTTGACCCAAATGCTAAGACCTG
GATGGACATTGAAGGAAGACCTGAAGATCCAGTGGAAATTGCCCTCTATCAACCAAGTTC
AGGCTGCTACATACACTTCTTCCGTGAACCTACTGATTTAAAGCAGTTCAAGCAGGATGC
TAAGTACTCACATGGGATTGATGTCACAGACCTCTTCGCTACACAACCGGGCTTGACCAG
TGCTGTCATTGATGCACTCCCCCGGAATATGGTCATTACCTGTCAGGGGTCCGATGACAT
AAGGAAACTCCTTGAATCACAAGGAAGAAAAGACATTAAACTAATTGATATTGCCCTCAG
CAAAACTGATTCCAGGAAGTATGAAAATGCAGTCTGGGACCAGTATAAAGACTTATGCCA
CATGCACACAGGTGTCGTTGTTGAAAAGAAGAAAAGAGGCGGTAAAGAGGAAATAACCCC
TCACTGTGCACTAATGGACTGCATCATGTTTGATGCAGCAGTGTCAGGAGGACTGAACAC
ATCGGTTTTGAGAGCAGTGCTGCCCAGAGATATGGTGTTCAGAACATCGACACCTAGAGT
CGTTCTGTAAATGGACGCCCCCGTGACCCACCGCCAATAGGCGGTGGGTCACGGGGGCCC
TGACAAGGGTCTCATCTCTTCCATTTCACAGGCACACCAGGCTGTTTGTAGAGTCCACAG
GAACAAATGCCCATATGATTCAATCTGTGAGGTTTGGGACACGACTTGCCTACAATATGC
CTATGAGTTGGTATTTTGACTAGGTGAAGGAAGATGCTAATAAGATAGAAACTTGTGCTG
AACACAAAGAGGTCAACTAGACCCAATGGTGTCTTCCCCTGCCTCTCCATATACTCCTTC
TGTAACATCTCAGTGATCATATTGTCAGCTTGTTGTTCAATATCATCAGAAAAGTGGGTC
TCGTTCAAGTATGAACCATTTGATACAAGCCAACATTTGGGCAGTGATGTTCTCCCAGTA
GTTGTGTGGTTGAGGTACCAATACTTGCTGTAATTACAGTATGGAATTCCCATGATGTCC
CGTAGATGGTTCTTCATTATAAGTTGGTCATTTATCAAAGCATTTACTGCTTTGTTGATC
AACTGAATGCTCATTTGTGCTTCAGCTTTCAACCTTTGAATGGCTTGTTTGTTGAAGTCA
AACAGCCTCAGCATGTCACAAAATTCCTCATCATGCTTCTCATTACATTTTGCCACAGCT
GTGTTCCCGAAGCATTTTAGTTCAGCCTCAATTAGCATCCACCTGGTCAGACAATATCCC
CCTGGTGTGTCTTTACCTTCAGAATCTGACAGTGTCCATGTGAATGTGCCTAGCAATCTT
CTACTAATATAAATATCTCTAGTCCTTTGTGAGAGGAGCCCGAGATAACCGATGGGAGAT
GGTCTCGAGAATTGGCAGTGATCTTCCCAGGTTGTATTTTGGATTATCAGATATTGATAA
CTAGTCATAATACAGTCCCAGTTGCCACGGCCTGAGTCAAGAGCAATGTAGCTCCCACCC
CAAGCCATCCTCATAAAAGTCTGTAACACACCATTTGCAACAGTACCACAATGGTTGGCT
GCATCCCCAGCATAGCTGTGACTCAGGTTGTACTGCACACTAATCTTTCCCCCATTAAAA
TCGCAGCTCATTGCCTCATACTGATTGAAGTTGGGGATGGACAAGTGGAAAGTTGAGATT
ATGCTCATAAGAGCGTGGTCATAGAGGTTCTTTTTGTGGGCATCAGACAGATTGCAAAAT
TTGTGATTAATAATGCTCGTGTTGGTCAAGGTCAGTTCTAGTCCTGTCTCATTGCCCACC
ATTATATAATGATGACTGTTGTTCTTTGTGCAGGAGAGAGGCATGGTCATATTGAGTGTC
TCCATGTTTAGTTCCAGAGTCTGAAGCTCATAAACCCCTTTATAAAGACTGGTTGTGCAA
GACCTACCACACAACAGGAGGAAAGTGACCAAACCAACAAGGCCACACGTTGCAAAATTG
TACAGACCTTTCAGCACTGCTAGTACAGACAGTGCAATGAGAACAATGTTCATCACCTCT
TCTATTACATGAGGCACTTCCTGGAAGAATGTCACTATTTGTCCCATTTTAAATAGGACA
CTTGAATTGCGCAACCAAAAATGCCTAGGATCCCCGGGCG
>Scaffold_from_SRR1613398.fastqsanger_guided_by_NC_004296.1
CGCACAGTGGATCCTAGGCTATTGGATTGCGCTTTGCTTTTGTCATTTTGGCAGATAGTC
TCAGTTCTTTGTTGCGTGCATACAACACAACAATCTGGCGATGAGTGCCTCAAAGGAAAT
AAAATCCTTTTTGTGGACACAATCTTTGAGGAGGGAATTATCTGGTTACTGCTCCAACAT
CAAACTACAGGTGGTGAAAGATGCCCAGGCTCTTTTACATGGACTTGACTTCTCCGAAGT
CAGTAATGTTCAACGGTTGATGCGCAAGGAGAGAAGGGATGACAATGATTTGAAACGGTT
GAGGGACCTAAATCAAGCGGTCAACAATCTTGTTGAATTAAAATCAACTCAACAAAAGAG
TATACTGAGAGTTGGGACTCTAACCTCAGATGACTTATTAATCTTAGCCGCTGATCTAGA
GAAGTTAAAGTCAAAGGTGATCAGAACAGAAAGGCCATTAAGTGCAGGTGTCTATATGGG
CAACCTAAGCTCACAGCAACTTGACCAAAGAAGAGCTCTCCTGAATATGATAGGAATGAG
TGGTGGTAATCAAGGGGCTCGGGCTGGGAGAGATGGAGTGGTGAGAGTTTGGGATGTGAA
AAATGCAGAGTTGCTCAATAATCAGTTCGGGACCATGCCAAGTCTGACACTGGCATGTCT
GACAAAACAGGGGCAGGTTGACTTGAATGATGCAGTACAAGCATTGACAGATTTGGGTTT
GATCTACACAGCAAAGTATCCCAACACTTCAGACTTAGACAGGCTGACTCAAAGTCATCC
CATCCTAAATATGATTGACACCAAGAAAAGCTCTTTGAATATCTCAGGTTATAATTTTAG
CTTGGGTGCAGCTGTGAAGGCAGGAGCTTGCATGCTGGATGGTGGCAATATGTTGGAGAC
AATCAAGGTGTCACCTCAGACAATGGATGGTATCCTCAAATCCATTTTAAAGGTCAAGAA
GGCTCTTGGAATGTTCATTTCAGACACCCCTGGTGAAAGGAATCCTTATGAAAACATACT
CTACAAGATTTGTTTGTCAGGAGATGGATGGCCATATATTGCATCAAGAACCTCAATAAC
AGGAAGGGCCTGGGAAAACACTGTCGTTGATCTGGAATCAGATGGGAAGCCACAGAAAGC
TGACAGCAACAATTCCAGTAAATCCCTGCAGTCGGCAGGGTTTACCGCTGGGCTTACCTA
TTCTCAGCTGATGACCCTCAAGGATGCAATGCTGCAACTTGACCCAAATGCTAAGACCTG
GATGGACATTGAAGGAAGACCTGAAGATCCAGTGGAAATTGCCCTCTATCAACCAAGTTC
AGGCTGCTACATACACTTCTTCCGTGAACCTACTGATTTAAAGCAGTTCAAGCAGGATGC
TAAGTACTCACATGGGATTGATGTCACAGACCTCTTCGCTACACAACCGGGCTTGACCAG
TGCTGTCATTGATGCACTCCCCCGGAATATGGTCATTACCTGTCAGGGGTCCGATGACAT
AAGGAAACTCCTTGAATCACAAGGAAGAAAAGACATTAAACTAATTGATATTGCCCTCAG
CAAAACTGATTCCAGGAAGTATGAAAATGCAGTCTGGGACCAGTATAAAGACTTATGCCA
CATGCACACAGGTGTCGTTGTTGAAAAGAAGAAAAGAGGCGGTAAAGAGGAAATAACCCC
TCACTGTGCACTAATGGACTGCATCATGTTTGATGCAGCAGTGTCAGGAGGACTGAACAC
ATCGGTTTTGAGAGCAGTGCTGCCCAGAGATATGGTGTTCAGAACATCGACACCTAGAGT
CGTTCTGTAAATGGACGCCCCCGTGACCCACCGCCTATTGGCGGTGGGTCACGGGGGCCC
TGACAAGGGTCTCATCTCTTCCATTTCACAGGCACACCAGGCTGTTTGTAGAGTCCACAG
GAACAAATGCCCATATGATTCAATCTGTGAGGTTTGGGACACGACTTGCCTACAATATGC
CTATGAGTTGGTATTTTGACTAGGTGAAGGAAGATGCTAATAAGATAGAAACTTGTGCTG
AACACAAAGAGGTCAACTAGACCCAATGGTGTCTTCCCCTGCCTCTCCATATACTCCTTC
TGTAACATCTCAGTGATCATATTGTCAGCTTGTTGTTCAATATCATCAGAAAAGTGGGTC
TCGTTCAAGTATGAACCATTTGATACAAGCCAACATTTGGGCAGTGATGTTCTCCCAGTA
GTTGTGTGGTTGAGGTACCAATACTTGCTGTAATTACAGTATGGAATTCCCATGATGTCC
CGTAGATGGTTCTTCATTATAAGTTGGTCATTTATCAAAGCATTTACTGCTTTGTTGATC
AACTGAATGCTCATTTGTGCTTCAGCTTTCAACCTTTGAATGGCTTGTTTGTTGAAGTCA
AACAGCCTCAGCATGTCACAAAATTCCTCATCATGCTTCTCATTACATTTTGCCACAGCT
GTGTTCCCGAAGCATTTTAGTTCAGCCTCAATTAGCATCCACCTGGTCAGACAATATCCC
CCTGGTGTGTCTTTACCTTCAGAATCTGACAGTGTCCATGTGAATGTGCCTAGCAATCTT
CTACTAATATAAATATCTCTAGTCCTTTGTGAGAGGAGCCCGAGATAACCGATGGGAGAT
GGTCTCGAGAATTGGCAGTGATCTTCCCAGGTTGTATTTTGGATTATCAGATATTGATAA
CTAGTCATAATACAGTCCCAGTTGCCACGGCCTGAGTCAAGAGCAATGTAGCTCCCACCC
CAAGCCATCCTCATAAAAGTCTGTAACACACCATTTGCAACAGTACCACAATGGTTGGCT
GCATCCCCAGCATAGCTGTGACTCAGGTTGTACTGCACACTAATCTTTCCCCCATTAAAA
TCGCAGCTCATTGCCTCATACTGATTGAAGTTGGGGATGGACAAGTGGAAAGTTGAGATT
ATGCTCATAAGAGCGTGGTCATAGAGGTTCTTTTTGTGGGCATCAGACAGATTGCAAAAT
TTGTGATTAATAATGCTCGTGTTGGTCAAGGTCAGTTCTAGTCCTGTCTCATTGCCCACC
ATTATATAATGATGACTGTTGTTCTTTGTGCAGGAGAGAGGCATGGTCATATTGAGTGTC
TCCATGTTTAGTTCCAGAGTCTGAAGCTCATAAACCCCTTTATAAAGACTGGTTGTGCAA
GACCTACCACACAACAGGAGGAAAGTGACCAAACCAACAAGGCCACACGTTGCAAAATTG
TACAGACCTTTCAGCACTGCTAGTACAGACAGTGCAATGAGAACAATGTTCATCACCTCT
TCTATTACATGAGGCACTTCCTGGAAGAATGTCACTATTTGTCCCATTTTAAATAGGACA
CTTGAATTGCGCAATCCAATAGCCTAGGATCCACTGTGCGC
>Scaffold_from_SRR1613399.fastqsanger_guided_by_NC_004296.1
CGCACAGTGGATCCTAGGCTATTGGATTGCGCTTTGCTTTTGTCATTTTGGCAGATAGTC
TCAGTTCTTTGTTGCGTGCATACAACACAACAATCTGGCGATGAGTGCCTCAAAGGAAAT
AAAATCCTTTTTGTGGACACAATCTTTGAGGAGGGAATTATCTGGTTACTGCTCCAACAT
CAAACTACAGGTGGTGAAAGATGCCCAGGCTCTTTTACATGGACTTGACTTCTCCGAAGT
CAGTAATGTTCAACGGTTGATGCGCAAGGAGAGAAGGGATGACAATGATTTGAAACGGTT
GAGGGACCTAAATCAAGCGGTCAACAATCTTGTTGAATTAAAATCAACTCAACAAAAGAG
TATACTGAGAGTTGGGACTCTAACCTCAGATGACTTATTAATCTTAGCCGCTGATCTAGA
GAAGTTAAAGTCAAAGGTGATCAGAACAGAAAGGCCATTAAGTGCAGGTGTCTATATGGG
CAACCTAAGCTCACAGCAACTTGACCAAAGAAGAGCTCTCCTGAATATGATAGGAATGAG
TGGTGGTAATCAAGGGGCTCGGGCTGGGAGAGATGGAGTGGTGAGAGTTTGGGATGTGAA
AAATGCAGAGTTGCTCAATAATCAGTTCGGGACCATGCCAAGTCTGACACTGGCATGTCT
GACAAAACAGGGGCAGGTTGACTTGAATGATGCAGTACAAGCATTGACAGATTTGGGTTT
GATCTACACAGCAAAGTATCCCAACACTTCAGACTTAGACAGGCTGACTCAAAGTCATCC
CATCCTAAATATGATTGACACCAAGAAAAGCTCTTTGAATATCTCAGGTTATAATTTTAG
CTTGGGTGCAGCTGTGAAGGCAGGAGCTTGCATGCTGGATGGTGGCAATATGTTGGAGAC
AATCAAGGTGTCACCTCAGACAATGGATGGTATCCTCAAATCCATTTTAAAGGTCAAGAA
GGCTCTTGGAATGTTCATTTCAGACACCCCTGGTGAAAGGAATCCTTATGAAAACATACT
CTACAAGATTTGTTTGTCAGGAGATGGATGGCCATATATTGCATCAAGAACCTCAATAAC
AGGAAGGGCCTGGGAAAACACTGTCGTTGATCTGGAATCAGATGGGAAGCCACAGAAAGC
TGACAGCAACAATTCCAGTAAATCCCTGCAGTCGGCAGGGTTTACCGCTGGGCTTACCTA
TTCTCAGCTGATGACCCTCAAGGATGCAATGCTGCAACTTGACCCAAATGCTAAGACCTG
GATGGACATTGAAGGAAGACCTGAAGATCCAGTGGAAATTGCCCTCTATCAACCAAGTTC
AGGCTGCTACATACACTTCTTCCGTGAACCTACTGATTTAAAGCAGTTCAAGCAGGATGC
TAAGTACTCACATGGGATTGATGTCACAGACCTCTTCGCTACACAACCGGGCTTGACCAG
TGCTGTCATTGATGCACTCCCCCGGAATATGGTCATTACCTGTCAGGGGTCCGATGACAT
AAGGAAACTCCTTGAATCACAAGGAAGAAAAGACATTAAACTAATTGATATTGCCCTCAG
CAAAACTGATTCCAGGAAGTATGAAAATGCAGTCTGGGACCAGTATAAAGACTTATGCCA
CATGCACACAGGTGTCGTTGTTGAAAAGAAGAAAAGAGGCGGTAAAGAGGAAATAACCCC
TCACTGTGCACTAATGGACTGCATCATGTTTGATGCAGCAGTGTCAGGAGGACTGAACAC
ATCGGTTTTGAGAGCAGTGCTGCCCAGAGATATGGTGTTCAGAACATCGACACCTAGAGT
CGTTCTGTAAATGGACGCCCCCGTGACCCACCGCCAATAGGCGGTGGGTCACGGGGGCCC
TGACAAGGGTCTCATCTCTTCCATTTCACAGGCACACCAGGCTGTTTGTAGAGTCCACAG
GAACAAATGCCCATATGATTCAATCTGTGAGGTTTGGGACACGACTTGCCTACAATATGC
CTATGAGTTGGTATTTTGACTAGGTGAAGGAAGATGCTAATAAGATAGAAACTTGTGCTG
AACACAAAGAGGTCAACTAGACCCAATGGTGTCTTCCCCTGCCTCTCCATATACTCCTTC
TGTAACATCTCAGTGATCATATTGTCAGCTTGTTGTTCAATATCATCAGAAAAGTGGGTC
TCGTTCAAGTATGAACCATTTGATACAAGCCAACATTTGGGCAGTGATGTTCTCCCAGTA
GTTGTGTGGTTGAGGTACCAATACTTGCTGTAATTACAGTATGGAATTCCCATGATGTCC
CGTAGATGGTTCTTCATTATAAGTTGGTCATTTATCAAAGCATTTACTGCTTTGTTGATC
AACTGAATGCTCATTTGTGCTTCAGCTTTCAACCTTTGAATGGCTTGTTTGTTGAAGTCA
AACAGCCTCAGCATGTCACAAAATTCCTCATCATGCTTCTCATTACATTTTGCCACAGCT
GTGTTCCCGAAGCATTTTAGTTCAGCCTCAATTAGCATCCACCTGGTCAGACAATATCCC
CCTGGTGTGTCTTTACCTTCAGAATCTGACAGTGTCCATGTGAATGTGCCTAGCAATCTT
CTACTAATATAAATATCTCTAGTCCTTTGTGAGAGGAGCCCGAGATAACCGATGGGAGAT
GGTCTCGAGAATTGGCAGTGATCTTCCCAGGTTGTATTTTGGATTATCAGATATTGATAA
CTAGTCATAATACAGTCCCAGTTGCCACGGCCTGAGTCAAGAGCAATGTAGCTCCCACCC
CAAGCCATCCTCATAAAAGTCTGTAACACACCATTTGCAACAGTACCACAATGGTTGGCT
GCATCCCCAGCATAGCTGTGACTCAGGTTGTACTGCACACTAATCTTTCCCCCATTAAAA
TCGCAGCTCATTGCCTCATACTGATTGAAGTTGGGGATGGACAAGTGGAAAGTTGAGATT
ATGCTCATAAGAGCGTGGTCATAGAGGTTCTTTTTGTGGGCATCAGACAGATTGCAAAAT
TTGTGATTAATAATGCTCGTGTTGGTCAAGGTCAGTTCTAGTCCTGTCTCATTGCCCACC
ATTATATAATGATGACTGTTGTTCTTTGTGCAGGAGAGAGGCATGGTCATATTGAGTGTC
TCCATGTTTAGTTCCAGAGTCTGAAGCTCATAAACCCCTTTATAAAGACTGGTTGTGCAA
GACCTACCACACAACAGGAGGAAAGTGACCAAACCAACAAGGCCACACGTTGCAAAATTG
TACAGACCTTTCAGCACTGCTAGTACAGACAGTGCAATGAGAACAATGTTCATCACCTCT
TCTATTACATGAGGCACTTCCTGGAAGAATGTCACTATTTGTCCCATTTTAAATAGGACA
CTTGAATTGCGCAACCAAAAATGCCTAGGATCCCCGGTGG
>Scaffold_from_SRR1613400.fastqsanger_guided_by_NC_004296.1
cgCACAGTGGATCCTAGGCTATTGGATTGCGCTTTGCTCATATCACTTTGGCAGATAGTC
TCAGTTTTTGTTGCGTGCATTCAACACAATAACTTGGCGATGAGTGCCTCAAAAGGAAAT
AAAATCCTTTTTGTGGACACAATCTTTGAGGAGGGAATTATCTGGTTACTGCTCCAACAT
AAAGCTGCAGGTGGTGAAAGATGCCCAGGCTCTTTTACATGGACTTGACTTCTCTGAAGT
CAGCAATGTTCAACGGTTGATGCGCAAGGAGAGGAGGGATGACAATGATTTGAAACGGTT
GAGGGATCTAAATCAAGCGGTCAACAATCTTGTTGAATTAAAATCAACCCAACAAAAGAG
TATACTGAGAGTTGGGACTCTAACCTCAGATGACTTACTAATCTTGGCCGCTGATTTAGA
GAAATTGAAGTCGAAGGTGACCAGAACAGAAAGGCCATTGAGTGCAGGTGTCTATATGGG
CAACCTAAGCTCACAGCAACTTGACCAAAGAAGAGCTCTTCTGAACATGATAGGAATGAG
TGGTAGTAATCAAGGGGCTCGGGCTGGGAGAGATGGAGTGGTCAGAGTTTGGGATGTGAA
AAATGCAGAGTTGCTCAATAATCAGTTCGGGACCATGCCAAGTCTGACACTGGCATGTCT
GACAAAACAGGGGCAGGTTGACTTGAATGATGCAGTACAAGCATTGACAGATTTGGGTTT
GATCTACACAGCAAAGTATCCAAATACTTCAGACTTGGACAGGCTGACTCAAAGTCACCC
CATCCTAAATATGATTGACACCAAAAAAAGCTCTTTGAATATCTCAGGTTATAATTTTAG
CTTGGGTGCAGCTGTGAAGGCAGGAGCTTGTATGCTGGATGGTGGCAATATGTTGGAGAC
AATCAAGGTGTCACCTCAGACAATGGATGGTATTCTCAAATCCATTTTAAAGGTTAAAAA
GGCTCTTGGGATGTTCATTTCAGACACCCCTGGTGAACGGAATCCTTATGAAAACATACT
CTACAAGATTTGCTTGTCAGGAGATGGATGGCCATACATAGCTTCAAGGACTTCTATTGT
GGGTAGAGCTTGGGAGAATACTACTGTGGATCTCGAGTCAGATGGAAAACCACAAAAAGT
GGGTGCTGCTGGGTCCAGCAAATCTTTACAGTCAGCGGGGTTTCCAACAGGGTTGACCTA
TTCTCAGTTGATGACACTTAAAGACTCAATGATGCAGCTTGACCCAAGTGCCAAAACCTG
GATAGACATTGAAGGTCGTCCAGAAGATCCTGTGGAAATAGCTCTTTACCAACCTGTGTC
GGGCTGTTATATACACTTCTTCAGAGAGCCAACAGATTTAAAACAGTTCAAGCAAGATGC
CAAGTATTCTCACGGGATTGATGTGGCAGATCTTTTCCCTGCTCAACCTGGTTTAACCAG
TGCAGTTATTGAGGCCCTCCCTCGCAATATGGTACTGACCTGTCAGGGTTCAGACGATAT
CAAGAAGCTCTTAGATTCACAAGGAAGGAGGGACATCAAACTAATTGACATTGCCCTCAG
CAAGACTGATTCCAGGAAGTATGAAAATGCAGTCTGGGATCAGTACAAAGACCTATGCCA
CATGCACACAGGTATTGTTGTTGAGAAGAAGAAAAGAGGCGGCAAAGAGGAGATAACCCC
TCACGTGCACTAATGGACTGCATCATGTTTGATGCAGCGGTGTCAGGAGGACTGAACACA
TCAGTTTTGAGAGCAGTGCTGCCCAGAGATATGGTGTTAGAACATCAACACCTAGGGTCG
TCCTGTAAATGGACGGCCCCCGTGACCCACCGCCTATTGGCGGTGGGTCACGGGGGCCTG
ACAAGGGTCTCATCTCTTCCACTTCACAGGCACACCAGGCTGTTTGTAGAGTCCACAGGA
ACAAATGCCCATATGATTCAACCTGTGAGGTTTGGGACACGGCTTGCCTACAATATGCCT
ATGAGTTGGTATTTTAACTAGGTGAAGAAAGATGCTAATGAGATAGAAGCTTGTACTGAA
CACAAAGAGGTCAACTAGACCCAACGGTGTCTTCCCCTGCCTCTCCATATACTCCTTCTG
TAACATCTCAGTGATCATGTTGTCAGCTTGTTGTTCAATATCATCAGAAAAGTGGGTCTC
GTTCAGGTATGAACCATTTGATACAAGCCAACATTTGGGCAGTGATGTTTTCCCAGTAGT
TGTGTGGTTGAGGTACCAATACTTGCTGTAATTACAGTACGGAATCCCCATGATGTCCCG
TAGATGGTTCTTCATTATAAGTTGGTCATTTATCAAAGCATTCACTGCTTTGTTGATCAG
CTGAATGCTCATTTGTGCTTCAGCTTTCAATCTTTGAATGGCTTGTTTGTTGAAGTCAAA
CAGCCTCAGCATGTCACAAAATTCCTCATCATGTTTCTCATTACATTTTGCCACAGCTGT
GTTCCCGAAGCACTTTAGTTCAGCCTCAATTAGCATCCATCTGGTTAGACAATATCCCCC
TGGTGTGTCCTTGCCTTCAGAGTCTGACAGTGTCCATGTGAATGTACCTAGTAGCCTTCT
ACTAATATAAATATCCCTGGTCCTTTGTGAGAGGAGCCCGAGATAACCGATAGGAGATGG
TCTCGAGAATTGGCAATGATCTTCCCAGGTTGTATTTTGGATTATCAGATATTGATAACT
AGTCATAATACAGTCCCACCTGCCACGGCCTGAGTCAAGAGCAATGTAGCTCCCACCCCA
AGCCATCCTCATGAAAGTCTGTAATACACCATTTGCAACAGTGCCACAATGGTCGGCTGC
ATCTCCGGCATAGCTGTGACTCAGGTTGTACTGAACACTAATCTTTCCCCCATTAAAATC
GCAGCTCATTGCCTCATACTGATTGAAGTTAGGGATGGACAAGTGGAAAGTTGAGATGAT
GCTCATAAGAGCGTGGTCATAGAGGTTCTTTTTGTGGGCATCAGACAGATTGCAAAATTT
ATGATTAATAATGCTCGTGTTGGTCAAGGTTAGTTCTAGTCCTGTATCATTGCCCACCAT
TATATAATGATGACTGTTGTTCTTTGTGCAGGAGAGAGGCATGGTCATGTTGAGTGTTTC
CATGTTTAGTTCCAGGGTCTGAAGCTCATAAACCCCTTTGTAAAGGCTAGTTGTGCAAGA
CCTGCCACACAACAGGAGGAAAGTGACCAAGCCAACAATGCCACATGTTGCAAAATTGTA
CAGACCTTTCAACACTGCTAGTACAGATAGTGCAATGAGAACAATGTTCATCACCTCTTC
TATTACATGGGGCACTTCTTGGAAGAATGTCACTATTTGTCCCATTTTAAATAGGACACT
TATGGCCCAAAAATCCTAGATCCCcggtgcgc
>Scaffold_from_SRR1613402.fastqsanger_guided_by_NC_004296.1
cgcacaGTGGATCCTAGGCTATTGGATTGCGCTTTGCTTTTATCAATTCAGCAGATAGTC
TTAGCTCTCTGCTGTGTGTGTTCAACACAACAACTTGGCAATGAGTGCCTCAAAGGAGAT
AAAGTCCTTCTTGTGGACACAATCTTTGAGGAGGGAGTTGTCTGGTTACTGCTCTAACAT
CAAACTACAAGTGGTGAAAGATGCCCAGGCTCTTTTACATGGGCTTGACTTCTCTGAAGT
CAGCAATGTTCAGCGGTTGATGCGTAAACAGAGGAGAGATGACAGTGATCTAAAACGATT
GAGGGATTTAAATCAAGCCGTTAACAATCTTGTCGAGCTGAAATCAACTCAACAGAAGAG
TGTACTGAGAGTTGGGACTCTAACCTCAGATGACTTGCTAATTTTGGCTGCCGACTTAGA
GAAGCTGAAATCAAAAGTGATTAGAACAGAAAGACCACTGAGCTCAGGTGTTTATATGGG
CAACCTGAGTTCGCAACAACTTGACCAAAGACGAGCTCTCCTGAATATGATAGGAATGAG
TGGTGGCAATCAGGGGGCTCAAGTCGGGAGAGATGGAGTGGTGAGAGTTTGGGATGTAAA
GAATGCAGATCTGCTCAACAATCAGTTTGGCACCATGCCAAGTCTGACACTGGCATGTTT
AACAAAACAAGGGCAGGTTGACTTGAATGATGTAGTGCAAGCACTAACAGATTTAGGCCT
GATCTACACAGCAAAGTATCCTAACACTTCAGACTTGGACAGATTGGCTCAGAGCCACCC
TATTTTAAACATGATAGACACCAAAAAAAGCTCCCTGAACATCTCAGGTTACAATTTTAG
CTTGGGCGCAGCTGTGAAGGCAGGAGCCTGCATGCTGGATGGTGGCAACATGTTAGAGAC
AATCAAGGTGTCACCTCAAACAATGGATGGCATCCTGAAGTCCATCTTGAAAGTGAAAAA
GGCTCTTGGGATGTTCATATCTGAAACCCCTGGCGAAAGGAATCCTTATGAGAACATACT
CTACAAGATTTGCTTGTCAGGGGATGGGTGGCCATATATTGCATCAAGAACCTCAATAAC
AGGGAGGGCTTGGGAAAACACTATCGTTGATCTGGAATCGGATGGGAAGCCACAGAAAGC
TGGGAGCAATAATTCCAATAAGTCCCTGCAGTCGGCAGGATTCACCGCCGGGCTTACCTA
TTCTCAGCTCATGACCCTCAAAGATTCAATGCTGCAGCTTGATCCAAATGCTAAGACCTG
GATGGACATTGAGGGAAGACCTGAGGATCCGGTGGAGGTTGCCCTTTATCAACCAAGTTC
AGGTTGCTACATTCACTTCTTTCGTGAGCCTACTGACTTGAAGCAGTTTAAGCAAGATGC
TAAGTATTCACATGGAATTGATGTCACAGACCTCTTCGCTGCACAGCCAGGTTTGACCAG
TGCTGTTATAGAGGCGCTTCCTCGGAACATGGTCATCACCTGTCAGGGATCTGATGACAT
TCGAAAGCTCCTTGAATCACAAGGGAGAAAAGATATCAAACTAATTGACATTGCTCTCAA
CAAAACTGATTCCAGGAAGTATGAGAATGCAGTCTGGGATCAGTACAAAGATTTATGCCA
TATGCACACAGGTGTCGTTGTTGAGAAGAAGAAAAGAGGTGGTAAAGAGGAGATAACCCC
TCACTGTGCCCTGATGGACTGCATCATGTTTGACGCAGCAGTGTCAGGTGGACTGAAAAC
ACTGGTTCTGAGAGCAGTGCTACCCAGAGACATGGTGTTCAGAACATCGACACCTAAAGt
cgttctgtaaatggacgcccccgtgacccaccgccaataggcggtggGTCACGGGGGCCC
CGACGGGGGTCTTATCTCTTCCATCTCACAGGTACACCAGGTTGTTTGTAGAGTCCACAA
GAACATATGCCCATGTGATTCAGCCTGTGAGGTTTCGGACACGGTTTGCCAACAATGTGC
CTATGTGTTGGTATTTTGACTAGGTGAAGGAAAATGCTAATGAGGTAGAAACTTGTGCTG
AACACAAAGAGATCAACCAGACCTAATGGTGTCTTCCCCTGTCTCTCCATGTACTCTTTT
TGTAGCATCTCAGTTATCATGTTGTCGGCTTGCTGTTCAATGTCATCAGAAAAGTGGGTC
TCGTTTAGATATGAACCATTAGATACAAGCCAGCATTTGGGCAACGATGTTTTTCCAGTG
GTTGTGTGGTTGAGATACCAATACTTACTATAGTTACAGTATGGAATCCCCATGATGTCC
CGTAGATGGTTTTTCATTATTAATTGGTCATTAATCAGAGCATTCACTGCCTTGTTGATC
AACTGGATACTCATTTGTGCCTCAGCCTTTAATCTTTGAATGGCTTGTTTGTTAAAGTCA
AACAGTCTCAGCATGTCACAGAATTCTTCATCATGTTTTTCATTGCATTTGGCCACAGCT
GTATTACCGAAGCATTTCAGCTCAGCCTCAATTAACATCCACCTGGTCAGACAGTATCCC
CCTGGTGTGTCATTGCCTTCAGAATCTGATAGTGTCCATGTGAATGTGCCCAGTAGTCTT
CTACTAATATAAATGTCTCTGGTCCTTTGTGAGAGGAGCCCAAGATAGCCGATGGGAGAT
GGTCTTGAGAACTGGCAGTGATCTTCCCAGGTTGTATTCTGAATTATTAGATATTGGTAA
CTAGTCATAATACAATCCCAATTGCCACGGCCTGAATCAAGGGCAATATAACTCCCACCC
CAGGCCATCCTCATGAAAGTCTGTAGGATACCATTTGCAACTGTGCCACAATGGTTGGCT
GCATCCACAGCATAGCTGTGGCTTAAGTTGTACTGCACACTAATTTTCCCTCCGTTGAAG
TCACAGCTCATTGCTTCATACTGATTGAAGTTGGGAATGGACAGGTGAAAAGTCGAAATT
ATGCTCATAAGGGTGTGATCATAGAGATTCTTTTTGTGAGCATCAGACAGATTACAAAAC
TTGTGGTTGATGATGCTTGTGTTGGTCAAGGTCAATTCCAGTCCCGTCTCATTACCCACC
ATTATATAGTGGTGGCTACTGTTCTTTGTGCAAGAGAGAGGCATGGTCATATTGAGTGTC
TCCATGTTTAGTTCCAGAGTCTGAAGCTCATAGACTCCTTTGTAAAGATTGGTTGTGCAG
GATCTACCACACAGTAAAAGGAAGGTGATCAGACCAATGAGGCCACATGTTGCGACATTG
TACAGACCTTTCAACACTGCCAGTAGAGACAATGCGATGAGCACAATGTTCATCACCTCC
TCTATCACATGAGGCACTTCCTGAAAGAAAGTCACTATTTGTCCCATGTCAACAAGGACA
TTCAAATTGCGCAACCAAAAATGCCTAGGATCCCCGGtgcgc
>Scaffold_from_SRR1613403.fastqsanger_guided_by_NC_004296.1
CGCACCGGGGATCCTAGGCAATTTGGTTGTTCTTTGCTTTTGTCATTTTGGCAGATAGTC
CCAACTTTCTGCTGCGTGTCTCCAACACAGCAATTTGGCGATGAGTGCCTCAAAGGAAAT
AAAGTCTTTTCTGTGGACACAATCCCTGAGGAGGGAACTGTCTGGTTACTGCTCCAACAT
CAAACTTCAGGTGGTAAAAGATGCCCAAGCTCTTTTGCACGGACTTGACTTCTCCGAAGT
CAGTAATGTTCAACGGTTGATGCGCAAAGAGAGAAGGGATGACAATGATTTGAAACGGCT
GAGGGACCTAAATCAAGCGGTCAACAACCTTGTTGAGTTAAAATCAACTCAACAGAAGAG
TGTACTGAGAGTTGGGACCCTAACCTCAGATGAGTTATTAGTCTTGGCTGCTGATCTAGA
GAAATTAAAATCAAAAGTGATCAGGACAGAAAGGCCATTGAGTGCAGGTGTCTATATGGG
CAACCTGAGCTCACAGCAACTTGACCAAAGGCGAGCTCTTCTGAGTATGATAGGGATGAG
TGGTGGCAATCAAGGGGCTCGGACTGGGAGAGATGGGGTGGTGAGAGTTTGGGATGTAAA
AAATGCAGAATTGCTCAATAATCAGTTCGGGACCATGCCAAGTCTGACACTGGCATGTCT
GACAAAACAAGGGCAGGTTGACTTAAATGATGCAGTGCAAGCATTGACAGATTTGGGTTT
GATCTACACAGCAAAGTATCCTAACACTTCAGACTTGGATAGGCTGACTCAAAGTCACCC
CATCCTAAATATGATTGACACCAAGAAAAGCTCTTTGAACATCTCAGGTTATAATTTTAG
CTTGGGTGCAGCTGTGAAGGCAGGAGCTTGTATGCTGGATGGTGGCAATATGTTGGAGAC
AATCAAAGTGTCACCTCAGACAATGGATGGCATCCTCAAATCCATTTTAAAGGTCAAGAA
GGCTCTTGGGATGTTCATTTCAGACACCCCTGGTGAAAGGAATCCCTACGAAAACATACT
CTACAAGATTTGTTTGTCAGGGGATGGATGGCCATACATAGCTTCAAGGACTTCTATTGT
GGGTAGAGCTTGGGAGAATACTACTGTGGATCTCGAGTCAGATGGAAAACCACAAAAAGT
GGGTGCTGCTGGGTCCAGCAAATCTTTACAGTCAGCGGGGTTTCCAACAGGGTTGACCTA
TTCTCAGTTGATGACACTTAAAGACTCAATGATGCAGCTTGACCCAAGTGCCAAAACCTG
GATAGACATTGAAGGTCGTCCAGAAGATCCTGTGGAAATAGCTCTTTACCAACCAAGTTC
AGGCTGCTACATACACTTCTTCCGTGAGCCTACTGATTTAAAGCAGTTCAAGCAAGATGC
TAAATACTCACATGGGATTGATGTCACAGACCTCTTCGCTGCACAACCGGGCTTAACTAG
TGCTGTCATAGATGCACTCCCCCGGAATATGGTTATCACCTGTCAGGGGTCCGATGATAT
AAGGAAACTCCTTGAATCACAAGGAAGAAAGGACATCAAATTAATTGACATTGCCCTCAG
CAAAATTGATTCCAGGAAGTATGAAAATGCAGTCTGGGATCAGTATAAAGACTTATGCCA
CATGCACACAGGTGTCGTTGTTGAAAAGAAGAAAAGAGGCGGTAAAGAGGAAATAACCCC
TCACTGTGCACTAATGGACTGCATCATGTTTGATGCAGCAGTGTCAGGAGGACTGAACTC
ATTAGTTTTGAGAGCAGTGCTGCCCAGAGACATGGTATTCAGAACATCGACACCAAGAGT
CGTCCTGTAAGTGGACGCCCCCGTGACCCACCGCCTATTGGCGGTGGGTCACGGGGGCCC
TGATGAGGGTCTCATCTCTTCCATTTCACAGGTACACCAGGCTGTCCATAGAGTCCGCAG
GAGCATATGCCCATGTGATTCAATCTGTGAGGCTTGGGACACGACTTGCCTACAACATGC
CTATGAGTTGGTATTTTGACCAAATGAAGGAAGATGCTAATGAGATAGAAACTTGTGCTG
AACACAAAGAGGTCAACTAGACCCAATGGTGTCTTCCCCTGCCTTTCCATGTATTCCTTC
TGTAACATCTCAGTGATCATATTGTCAGCTTGTTGTTCAATGTCATCAGAAAAGTGAGTC
TCGTTTAAGTATGAACCATTCGACACAAGCCAACATTTAGGCAGTGATGTTTTCCCAGTA
GTTGTGTGGTTGAGGTACCAGTACTTGCTGTAATTACAGTATGGAATTCCCATGATGTCC
CGTAGATGGTTCTTCATTATTAGTTGGTCGTTTATCAAAGCATTCACTGCTTTGTTGATC
AACTGAATGCTCATTTGTGCCTCAGCTTTTAACCTTTGAATGGCTTGTTTGTTGAAGTCA
AACAGCCTTAGCATATCACAAAATTCCTCATCATGTTTCTCATTGCATTTTGCCACAGCT
GTGTTCCCAAAGCATTTCAGCTCAGCCTCAATCAGCATCCATCTGGTTAGACAATACCCT
CCCGGTGTTTCATTGCCTTCAGAATCAGAGAGGGTCCAAGTAAAAGTCCCAAGGAGTCTT
CGACTGATGTAAATGTCCCTGGTCCTTTGTGACAGTAGCCCTAGGTAACCGATAGGGGAT
GGGCGAGAAAACTGGCAGTGATCTTCCCAAGTGGTGTTTTGGATTATCAAATATTGGTAG
GACGTCATTATACAATCCCAACTCCCCTTTCCAGAATCAAGTGCTATGTAACTGCCACCC
CAAGCCATCCTCATGAAAGTCTGGAGAACGCCATTGGCAATAGTCCCACAGTGGTTAGCT
GCATCTACAGCAAAAGTGTGGCTAAGGTTGTACTGAACACTTATCTTCCCCCCATTGAAG
TCACAGCTCATTGCTTCATACTGATTGAAGTTGGGGATGGACAAGTGGAAGGTTGAGATT
ATACTCATAAGGGCGTGGTCATAGAGGTTCTTCTTATGGGCATCAGATAGATTGCAAAAT
TTATGATTGATAATGCTCGTGTTGGTCAAGGTCAGTTCCAATCCCGTCTCATTGCCCACC
ATTATATAATGATGACTGTTGTTCTTTGTGCAAGAGAGAGGCATGGTCATGTTAAGTGTC
TCCATGTTTAGCTCCAGAGTCTGAAGCTCATAAACCCCTTTGTAAAGACTGGTTGTGCAA
GACCTGCCACACAACAGGAGAAAGCTGACCAAACCAACGATGCCACATGTTGCAAAGTTG
TACAGACCCTTCAGGACTGCTAGTATAGACAGTGCAATGAGAACAATGTTCATCACCTCT
TCTATTACATGAGGCACTTCCTGGAAGAATGTCACTATCTGTCCCATTTTGAATGGGATA
CTTGGATTGCGCAATCCAATAGCCTAGGATCCACTGTGCGC
>Scaffold_from_SRR1613404.fastqsanger_guided_by_NC_004296.1
CGCACAGTGGATCCTAGGCTATTGGATTGCGCTTTGCTTTTGTCATTTTGGCAGGTAGTC
TCAGCTTTCTGCTGCGTGCACCCAGCACAACAATCTGGCGATGAGTGCCTCAAAGGAAAT
AAAGTCCTTTCTGTGGACACAATCATTGAGAAGGGAACTATCTGGTTACTGCTCCAACAT
CAAACTACAGGTTGTGAAAGATGCCCAAGCTCTTTTACATGGACTTGATTTCTCCGAAGT
CAGCAATGTTCAACGGCTGATGCGCAAGGAGAGAAGGGATGACAATGATCTGAAACGGTT
GAGGGACCTAAATCAAGCGGTCAACAACCTTGTTGAGTTAAAATCAACTCAACAAAAGAG
TATACTGAGAGTTGGGACTCTAACATCAGATGACTTATTAATCTTAGCCGCTGATCTAGA
GAAGTTGAAATCAAAGGTGACCAGGACAGAAAGGCCATTGAGTGCAGGTGTCTATATGGG
CAACCTGAGCTCACAGCAACTTGATCAGAGACGAGCTCTTCTGAGTATGATAGGAATGAG
TGGTGGTAATCAAGGGGCTCGGGCTGGGAGAGATGGAGTGGTGAGAGTTTGGGATGTGAA
AAATGCAGAGTTGCTTAACAATCAGTTCGGGACCATGCCAAGTTTGACACTGGCATGTCT
GACAAAGCAGGGGCAGGTTGACCTGAATGATGTAGTGCAAGCATTGACAGATTTGGGTCT
GATTTACACAGCTAAGTATCCCAATACTTCAGACTTAGATAGGCTGACTCAGAGTCACCC
CATCCTAAACATGATTGACACCAAGAAAAGCTCTCTGAATATCTCAGGCTATAATTTCAG
CCTGGGTGCAGCTGTGAAGGCAGGAGCTTGCATGCTAGATGGCGGCAACATGCTGGAGAC
AATTAAGGTGTCACCTCAGACGATGGACGGCATCCTCAAATCCATCTTAAAGGTCAAGAA
GGCTCTTGGGATGTTCATCTCAGACACCCCTGGTGAAAGGAATCCTTATGAAAACATACT
CTACAAGATTTGTTTGTCAGGAGATGGATGGCCATATATTGCATCAAGAACCTCAATAAC
AGGAAGGGCCTGGGAAAACACTGTCGTTGATCTGGAATCAGATGGGAAGCTACAGAAAGC
TGGCAGCAACAATTCCAACAAATCCTTGCAGTCGGCAGGGTTTACCGCTGGGCTTACCTA
TTCTCAGCTAATGACCCTCAAGGATGCAATGTTGCAACTTGACCCAAATGCCAAGACCTG
GATGGACATTGAAGGAAGACCTGAAGATCCAGTGGAGATTGCCCTCTATCAACCAAGTTC
AGGCTGCTACATACACTTCTTCCGTGAGCCTACTGACTTAAAGCAGTTCAAGCAGGATGC
TAAGTACTCACATGGGATTGATGTTACGGACCTCTTCGCTGCACAGCCGGGTTTGACCAG
TGCTGTCATTGATGCACTCCCCCGGAATATGGTCATTACCTGTCAGGGGTCCGATGACAT
AAGGAAACTCCTTGAATCACAAGGTAGAAAAGACATCAAACTAATTGATATTGCCCTCAA
CAAAACTGATTCCAGGAAGTATGAAAATGCAGTCTGGGATCAGTATAAGGACTTATGCCA
CATGCACACAGGTGTCGTTGTTGAAAAGAAGAAAAAGGGCGGCAAAGAGGAAATAACCCC
TCACTGTGCACTAATGGACTGCATCATGTTTGATGCAGCAGTGTCAGGAGGACTGAACAC
ATCGGTTTTGAGAGCAGTGCTGCCTAGAGATATGGTGTTCAGAACATCGACACCTAGAGT
CGTCCTGTAAATGGACGCCCCCGTGACCCACCGCCAATAGGCGGTGGGTCACGGGGGCCC
TGACAGGGGTCTCATCTCTTCCACTTCACAGGCACACCGGGTTGTTTATAGAGTCCACAA
GAACATATGCCCATATGATTCAATCTGTGAGGTTTGGGACATGACTTGCCTACAATATGC
CTATGAGTTGGTATTTTAACTAGGTGAAGGAAGATGCTAATGAGATAGAAACTTGTGCTG
AACACAAAGAGGTCAACCAGGCCCAATGGTGTCTTCCCCTGCCTCTCCATATACTCCTTC
TGCAACATCTCAGTGATCATGTTGTCAGCTTGTTGTTCAATATCATCAGAAAAGTGGGTC
TCGTTCAAGTATGAACCATTTGATACAAGCCAACATTTGGGCAGTGATGTTTTCCCAGTA
GTTGTGTGGTTGAGGTACCAATACTTGCTGTAATTACAGTATGGAATCCCCATGATGTCC
CGGAGATGGTTCTTCATTATAAGTTGGTCATTTATCAAAGCATTTACTGCCTTGTTGATC
AACTGAATACTCATTTGTGCTTCAGCTTTCAGCCTTTGAATAGCCTGTTTGTTGAAGTCA
AACAGCCTTAGCATGTCACAAAATTCCTCATCATGCTTCTCATTACATTTTGCTACAGCT
GTGTTTCCGAAGCATTTTAATTCAGCTTCAATTAGCATCCATCTGGTCAGACAATATCCC
CCTGGTGTGTCCTTACCTTCAGAATCTGACAGTGTCCATGTAAATGTGCCTAGTAGTCTT
CTACTAATATAAATATCTCTGGTCCTCTGTGAGAGGAGCCCGAGATAACCGATGGGTGAT
GGTCTTGAGAATTGGCAGTGATCTTCCCAGGTCGTATTTTGGATTATCAGATATTGATAA
CTAGTCATAATACAGTCCCACCGGTCACGGCCTGAGTCAAGAGCAATGTAACTCCCACCC
CAAGCCATCCTCATGAAAGTCTGTAAGACACCATTTGCAACAGTGCCACAGTGGTTGGCC
GCATCCCCAGCATAGCTGTGACTCAGGTTGTACTGCACACTAATCTTTCCCCCATTGAAG
TCGCAGCTCATTGCCTCATACTGATTGAAGTTGGGGATGGACAAGTGGAAAGTTGAAATT
ATGCTCATAAGGGCATGGTCATAGAGGTTCTTTTTGTGGGCATCAGACAGATTGCAAAAT
TTATGATTAATAATGCTTGTGTTGGTCAAGGTCAGTTCCAGTCCTGTCTCATTACCCACC
ATTATGTAATGATGACTGTTGTTCTTTGTGCAGGAGAGAGGCATGGTCATATTGAGTGTC
TCCATATTTAGTTCCAGAGTCTGAAGCTCATAAACCCCTTTATAAAGACTAGTTGTGCAA
GACCTGCCACACAACAGGAGGAAAGTAACCAAACCAACGAGGCCACATGTTGCAAAATTG
TACAGACCTTTCAGCACTGCCAGTATGGACAGTGCAATGAGAACAATGTTCATCACCTCT
TCTATTACATGAGGCACTTCCTGGAAGAATGTCACTATCTGTCCCATTTTAAATAGGACA
CTTGAATTGCGCAACCAAAAATGCCTAGGATCCCCGGGCG
>Scaffold_from_SRR1613405.fastqsanger_guided_by_NC_004296.1
CGCACAGTGGATCCTAGGCTATTGGATTGCGCATTTCACTGACTTACTGAGTGATACTTT
CAACCAGTGAGTCCCTGAGTGTCTAGATCAGGATGAGTGCTTCCAAGGAAGTAAAGTCAT
TCCTTTGGACACAGTCATTGAGGAGGGAGCTCTCAGGTTACTGCTCCAGCATAAAGCTTC
AAGTTGTTAAGGATGCTCAGGCTCTCCTTCATGGTCTTGACTTTTCTGAGGTCAGCAATG
TTCAGCGCTTGATGCGCAAACAAAAAAGGGACGACAGTGATCTGAAACGTCTCAGAGATC
TGAACCAGGCTGTCAACAATCTTGTAGAACTCAAATCAACACAACAAAAGAGTATTCTGA
GGGTTGGGACCCTGACTTCAGATGACCTGCTGACATTGGCAGCTGACTTAGAGAAACTTA
AGTCGAAGGTCATCAGAACAGAAAGGCCACTAAGCTCAGGTGTTTATATGGGAAATTTGA
GTACACAGCAACTTGAGCAAAGAAGAGCATTGCTGAACATGATAGGCATGGTTGGTGGGG
CTCAGGGTACCCAACCTGGAAGGGACGGAGTTGTTAGGGTGTGGGATGTCAAGAATCCGG
ATCTTTTGAACAACCAATTCGGCACCATGCCTAGTCTGACATTAGCATGTCTCACCAAAC
AAGGTCAAGTTGATCTAAATGATGCCGTCTTAGCACTAACAGACCTGGGTCTAATATACA
CAGCTAAGTACCCAAACAGCTCCGACCTAGACAGACTTTCTCAAAGCCATCCTATACTGA
ATATGGTGGACACTAAGAAGAGCTCCTTGAATATTTCTGGTTACAACTTCAGTTTAGGAG
CTGCAGTGAAAGCTGGAGCCTGTATGCTTGATGGGGGGAACATGTTGGAGACCATCAAGG
TTACACCTCAGACAATGGATGGCATCTTGAAATCTATCTTAAAGGTAAAAAGATCTTTGG
GAATGTTTGTTTCAGATGCACCTGGTGAGAGGAACCCTTATGAGAACATACTTTACAAGA
TCTGTCTTTCTGGGGACGGTTGGCCCTACATAGCTTCAAGAACTTCCATTGTGGGTAGAG
CTTGGGAGAACACCACTGTGGATCTCGAGTCAGATGGAAAACCACAAAAGATGGGCACTG
CTGGGTCCAACAAGTCTTTACAGTCAGCGGGGTTTCCAACAGGGTTGACCTACTCTCAGT
TGATGACACTTAAAGACTCAATGATGCAACTTGACCCAAGTGCTAAAACCTGGATAGACA
TAGAAGGTCGTCCAGAAGACCCTGTGGAAATAGCTCTTTACCAACCTATGTCGGGCTGTT
ACATACACTTCTTCAGAGAACCAACAGACTTGAAACAGTTCAAGCAAGATGCCAAATATT
CTCATGGGATTGATGTGGCAGATCTTTTCCCTGCTCAACCTGGCTTGACCAGTGCAGTCA
TTGAAGCCCTTCCTCGCAATATGGTACTGACCTGTCAGGGTTCAGACGATATCAAGAAGC
TCCTAGATTCACAAGGAAGAAGGGACATAAAGCTTATTGACATTGCACTGAGCAAGGCTG
ACTCTAGGAGGTTTGAGAATGCTGTTTGGGATCAATGCAAGGATCTATGCCATATGCATA
CTGGGGTAGTTGTTGAAAAGAAGAAAAGAGGAGGCAAAGAAGAAATTACCCCACACTGTG
CTCTAATGGATTGCATAATGTATGATGCAGCTGTGTCAGGAGGACTCAACATACCAGTTT
TGAGAGCAGTTCTCCCCAGAGACATGGTGTTTAGAACATCAAGCCCCAAGGTCGTCCTGT
AAATGGACGCCCCCGTGACCCACCGCCTTTCGGCGGTGGGTCACGGGGGCCCATGGGCGG
GTTTGTCTCCTATCTTTTCCACTTGACTGGTACACCAGGATGTTTGTACAGACCACATGA
GCATATGCCCATGTGGTTGAGTCTGTGTGGCTTGGGGCAGGGTTTCCCTATGACATGTCT
GTGGGTTGGGATTTTGACCAGGTGGAGGAAGATGCTAATAAGGTAGAAGCTAGTGCTGAA
GACAAAAAGATCCACCAACCCTAAGGGTGTTTTCCCTTGCCTGTCAATGTACTCTTTCTG
TAACAATTCTGTTATCATGTTGTCTGCTTGTTGCTCAATGTCATCAGAAAAATGTGTTTC
ATTCAGGTAGGAACCATTTGATACAAGCCAGCATCTTGGCAACGATGTCTTCCCTGTCAC
AGTGTGGTTTAAGTACCAATACTTGCTGTAATTGCAGTAAGGAATTCCCATGATATCTCT
TAAATGATTCTTCATAATGAGCTGGTCATTGATCAATGCGTTCACTGCTTTGTTTATTAG
TTGGATACTCATCTGTGCTTCTGTCTTTAGCCTCCTTATAGCCTGTTTGTTAAAGTCAAA
CAACCTTAACATGTCACAAAACTCTTCATCATGTTTCTCATTGCATTTCGCAACTGCTGT
GTTCCCAAAGCACTTTAATTCGGCCTCAATCAGCATCCATCTTGTTAAACAATACCCACC
CGGTGTTTCATTGCCCTCAGAGTCAGAGAGAGTCCAAGTAAAAGTTCCAAGGAGCCTTCG
GCTGATGTAAATGTCCCTGGTTCTTTGTGACAGCAGCCCCAGATAACCGATAGGGGACGG
GCGAGAAAACTGGCAGTGATCTTCCCAACTGGTGTTTTGGATTATCAAATATTGGTAGGA
CGTCATTATACAATCCCAACTCCCCTTTCCAGAATCAAGTGCTATGTAACTGCCACCCCA
GGCCATCCTCATAAAAGTTTGAAGGACTCCGTTGGCAATGGTCCCACAATGGTTAGCTGC
ATCCACAGCATAAGCATGGCTGAGGTTATACTGAACACTTATCTTTCCTCCATTGAAGTC
ACAACTCATTGCTTCATACTGATTAAAGTTAGGGATGGATAGGTGGAAGGTTGAGATGAT
GCTCATTAAAGCATGGTCATAGAGATTCTTTCTATGTGCATCAGAAAGGTTGCAGAACTT
GTGGTTGATGATACTTGTGTTTGTTAAAGTCAGCTCCAAGCCAGTCTCATTTCCAACCAT
GATGTAGTGGTGGCTGTTGTTCTTCGTGCAGGATAAGGGCATTGTCATATTAAGGCTTGC
CATATCCAGCTCCAGAGTTTGAAGCTCATAAACACCCTTGTAAGTTGTTGAGCATGACCT
TCCACATAAAAGAAGAAAGGACACCAACCCAAAGAGGCCACAGGTAGCAACATTGTAAAT
CCCTTTTAGTATTGCTAGAAGGCTGAGAGCAATTAAGACAATGTTCATCACCTCCTCAAT
GACATGAGGCACTTCCTGGAAAAACGTTATGATTTGCCCCATCATGAATGGGATACTTGG
ATTGCGCAATCCTAAATGCCTAGGATCCCCGGGCG
>Scaffold_from_SRR1613406.fastqsanger_guided_by_NC_004296.1
cgCACAGTGGATCCTAGGCTATTGGATTGCGCTTTTCATTGACTTACTGAGTGATATTTT
CAACCAGTAAATCCCCAAGTGTCCAGACCAAGATGAGTGGATGAGTGCTTCCAAGGAAGT
GAAGTCATTTCTCTGGACACAGTCATTGAGGAGGGAGCTTTCAGGCTATTGCTCCAACAT
AAAACTTCAAGTTGTTAAGGATGCTCAGGCTCTTCTTCATGGTCTTGACTTTTCTGAAGT
CAGCAATGTGCAGCGCTTAATGCGCAAGCAAAAAAGGGATGATAGTGATCTGAAACGTCT
CAGAGATTTGAATCAGGCTGTCAACAATCTTGTAGAACTCAAATCGACACAACAAAAGAG
TATCTTGAGAGTTGGGACCTTGACTTCAGATGACCTGCTGACATTGGCAGCTGACTTAGA
GAAACTAAAGTCGAAGGTCATTAGAACAGAAAGGCCTCTAAGCTCAGGTGTTTACATGGG
GAATTTGAGCACACAGCAGCTTGAGCAGAGAAGAGCATTGCTGAACATGATAGGCATGGT
TAGTGGGGCTCAGGGCACCCAACCTGGAAGAGACGGAGTTGTTAGGGTGTGGGATGTTAA
GAATCCGGATCTTTTGAACAACCAGTTCGGCACCATGCCTAGTCTGACATTAGCATGTCT
CACCAAACAAGGTCAAGTTGATTTGAATGATGCCGTCTTAGCACTAACAGACCTGGGTCT
AATATACACAGCTAAGTACCCAAATAGCTCCGACCTAGATAGACTCTCCCAAAGCCATCC
TATACTGAATATGGTGGACATTAAGAAAAGCTCCCTGAACATTTCTGGTTACAACTTCAG
CTTAGGAGCTGCAGTGAAGGCTGGAGCCTGCATGCTCGATGGGGGGAACATGTTGGAGAC
CATCAAGGTTACACCTCAGACAATGGATGGCATCTTGAAGTCTATTTTAAAAGTGAAAAG
ATCTTTGGGGATGTTTGTTTCAGATACACCTGGTGAGAGAAACCCTTATGAGAACATACT
TTACAAGATCTGTCTTTCCGGTGACGGCTGGCCCTACATAGCTTCAAGGACTTCTATTGT
GGGTAGGGCTTGGGAGAATACTACTGTGGATCTCGAGTCAGATGGAAAACCGCAAAAAAT
GGGCTCTGCTGGGTCCAACAAGTCCTTACAGTCAGCGGGATTCCCAACAGGGCTGACCTA
TTCTCAGTTGATGACACTTAAAGACTCAATGATGCAGCTTGACCCAAGTGCCAAAACCTG
GATAGACATTGAAGGTCGTCCAGAAGACCCTGTGGAAATAGCTCTTTACCAACCTATGTC
GGGCTGTTACATACACTTCTTCAGAGAGCCAACAGACTTAAAACAGTTCAAGCAGGATGC
CAAATATTCTCATGGGATTGATGTGGCAGATCTTTTCCCTGCTCAACCTGGTTTGACCAG
CGCAGTTATTGAAGCCCTCCCTCGCAATATGGTGCTGACCTGTCAAGGTTCAGATGATAT
TAAGAGACTCTTAGACTCCCAAGGAAGAAGGGACATAAAGCTTATTGACATTGCACTGAG
CAAGGCTGACTCTAGGAGATTTGAAAATGCTGTTTGGGATCAGTGTAAAGACCTATGCCA
TATGCATACTGGAGTGGTTGTCGAAAAGAAGAAAAGAGGAGGCAAAGAAGAAATAACTCC
GCACTGTGCTTTAATGGACTGCATAATGTATGATGCAGCTGTGTCAGGAGGGCTCAATAT
ACCAGTTTTAAGAGCAGTTCTTCCCAGAGACATGGTGTTTAGAACCTCAAGCCCCAAGGT
CGTCCTGTAAATGGACGCCCCCGTGACCCACCGCCTTTCGGCGGTGGGTCACGGGGGCCC
ATGGATGGGTCTGTCTCCTATCTTTTCCACTTGACTGGTACACCAGGATGTTTGTATAGA
CCACATGAGCATATGCCCATGTGGTTAAGTCTGTGTGGTTTAGGGCAGGGTTTCCCTGTG
ATATGTCTGTGGGTTGGGATTTTGATCAGGTGGAGGAAGATGCTAATGAGATAAAAGCTG
GTGCTGAAGACAAAAAGATCTACTAACCCTAAGGGTGTTTTCCCTTGCCTGTCCATGTAC
TCCTTTTGCAACAGTTCTGTTATCATGTTGTCTGCCTGTTGTTCAATGTCATCAGAAAAA
TGTGTCTCATTCAGGTAGGAACCATTTGACACAAGCCAGCACCTTGGCAACGATGTCTTC
CCTGTTACAGTGTGATTTAGATACCAGTACTTGCTGTAATTGCAGTAAGGAATTCCCATG
ATATCTCTCAAGTGATTCTTCATAATAAGCTGGTCATTGATCAGTGCATTCACTGCTTTG
TTTATCAGTTGGATACTCATCTGTGCTTCTGTTTTTAGCCTCCTTATAGCTTGTTTATTG
AAATCAAACAGTCTTAACATGTCACAAAACTCTTCATCATGTTTCTCATTGCATTTCGCA
ACTGCTGTGTTCCCAAAGCACTTCAACTCGGCCTCAATCAGCATCCATCTTGTTAGACAG
TACCCACCCGGTGTTTCATTACCTTCAGAATCAGAGAGAGTCCAAGTAAAAGTCCCAAGA
AGTCTTCGACTGATGTAAATGTCTCTGGTCCTTTGTGACAGTAGCCCCAGATAACCGATA
GGGGATGGGCGAGAAAACTGGCAGTGATCTTCCCAAGTGGTGTTCTGGATTATCAAATAT
TGGTAGGAAGTCATTATACAATCCCAACTCCCCTTTCCGGAATCAAGTGCTATATAACTG
CCACCCCAAGCCATCCTCATAAAAGTCTGAAGAACGCCATTGGCGATAGTCCCACAGTGA
TTGGCTGCATCTACAGCATAAGTGTGGCTAAGGTTGTACTGAACACTTATCTTCCCCCCA
TTGAAGTCACAACTCATTGCTTCATACTGATTAAAATTAGGAATAGACAAGTGGAAGGTT
GAGATGATACTCATTAGAGCATGGTCATAGAGATTCTTTTTATGTGCATCAGAAAGGTTA
CAAAACTTGTGGTTGATAATACTTGTATTTGTTAAAGTCAGCTCCAAGCCAGTCTCATTT
CCGACCATGATGTAATGGTGACTGTTGTTCTTTGTGCAAGATAGGGGCATTGTCATATTA
AGGCTTGCCATGTCCAGCTCTAGAGTTTGTAGCTCATAAACACCCTTATAAGTTGTTGAG
CATGATCTTCCACATAAGAGGAGAAAGGACACCAGTCCAAATAGGCCACAGGTGGCAACA
TTGTAGATCCCCTTCAGTATTGCCAGAAGGCTGAGAGCAATCAGGACAATGTTCATCACT
TCCTCTATGACATGGGGTACTTCCTGGAAAAATGTTATGATTTGTCCCATGGCTTAATGA
AGCCCACTCACACAAAGATCTCTAAAAGCGCAATCCTAAATGCCTAGGATCCCCGGTG
>Scaffold_from_SRR1613407.fastqsanger_guided_by_NC_004296.1
CGCACAGTGGATCCTAGGCTATTGGATTGCGCTTTTCATTGACTCACTGAGTGATACTTT
CAACCAGTGAATCCTCGAGTGTCCAGACCAAGATGAGTGCTTCTAAGGAAGTGAAGTCAT
TTCTCTGGACACAGTCATTGAGGAGGGAGCTTTCAGGTTATTGGGTTATTGCTCCAATAT
AAAACTACAAGTTGTTAAGGATGCTCAGGCTCTCCTTCATGGTCTTGATTTTTCTGAAGT
CAGCAATGTGCAGCGCTTAATGCGCAAACAAAAAAGGGATGATAGTGACTTGAAACGTCT
CAGAGATTTGAATCAGGCTGTCAACAATCTTGTAGAACTCAAATCGACACAACAAAAGAG
TGTCTTGAGAGTTGGGACCCTGACCTCAGATGACCTGCTGACATTGGCAGCTGACTTAGA
GAAACTAAAGTCGAAGGTCATTAGAACAGAAAGGCCACTAAGCTCAGGTGTTTATATGGG
GAATTTGAGTACACAGCAGCTTGAGCAGAGAAGGGCATTGCTGAACATGATAGGTATGGT
TGGTGGGGCTCAGGGCACCCAACCTGGAAGAGACGGAGTCGTTAGGGTGTGGGATGTTAA
GAATCCGGACCTTTTGAACAACCAGTTCGGCACCATGCCTAGTCTGACATTAGCATGTCT
CACTAAACAAGGTCAAGTTGATTTGAATGATGCCGTCTTAGCACTGACAGACCTGGGCCT
GATATACACAGCTAAGTACCCGAATAGCTCCGACCTGGACAGACTTTCCCAAAGCCACCC
TATACTGAATATGGTGGACACTAAGAAGAGCTCCTTGAACATTTCTGGTTACAACTTCAG
CTTAGGGGCTGCAGTGAAAGCCGGAGCTTGTATGCTTGATGGGGGGAACATGTTGGAGAC
CATCAAGGTTACACCTCAGACAATGGATGGCATCTTGAAGTCTATTTTAAAAGTAAAAAG
ATCTTTGGGAATGTTTGTTTCAGATACACCTGGTGAGAGGAACCCTTATGAGAATATACT
TTACAAGATCTGTCTCTCCGGTGACGGCTGGCCCTACATAGCTTCAAGGACTTCTATTGT
GGGAAGAGCTTGGGAGAATACCACTGTGGATCTCGAGTCAGATGGAAAACCGCAAAAAGT
GGGCACTGCTGGGTCCAACAAGTCTTTACAGTCAGCAGGGTTTCCAACAGGGCTGACCTA
TTCTCAATTAATGACACTCAAAGACTCAATGATGCAGCTTGACCCAAGCGCCAAAACCTG
GATAGACATCGAAGGTCGTCCAGAAGACCCTGTGGAAATAGCTCTTTACCAACCTATGTC
AGGCTGTTACATACACTTCTTCAGAGAACCAACAGACTTAAAACAGTTCAAGCAGGATGC
CAAATATTCTCATGGGATTGATGTGGCAGATCTCTTCCCTGCTCAGCCTGGTTTGACCAG
CGCAGTCATTGAAGCCCTCCCTCGCAATATGGTACTGACCTGTCAAGGTTCAGATGATAT
CAAGAAACTCTTGGACTCCCAAGGAAGAAAGGACATAAAGCTTATTGACATTGCACTGAG
CAAGGTTGACTCTAGGAGATTTGAAAATGCTGTTTGGGATCAGTGCAAAGATCTATGCCA
TATGCATACTGGAGTGGTTGTCGAAAAGAAGAAAAGAGGAGGCAAAGAGGAAATCACCCC
GCACGAAAAGAGGAGGCAAAGAGGAAATCACCCCGCACTGTGCTCTAATGGATTGCTGGA
TTGCATAATGTATGATGCAGCTGTGTCAGGAGGACTCAATATACCAGTTTTGAGAGCAGT
TCTCCCCAGGGACATGGTGTTCGTGACCCACCGCCGAAAGGCGGTGGGTCACGGGGGCGA
CCCACCGCCTTTCGGCGGTGGGTCACGGGGGCCCATGGGTGGGTCTATCTCTTATCTTTT
CCACTTAACTGGTACACCAGGATGTTTGTATAAACCACATGAGCATATGCCCATGTGGTT
GAGTCTGTGTGGTTTGGGGCAGGGTTTTCCTATGACATGTCTGTGGGTTGGGATTTTAAC
CAGGTGGAGGAAGATGCTAATGAGATAAAAGCTGGTGCTGAAGACAAAAAGATCCACTAA
CCCTAAGGGTGTTTTCCCTTGCCTGTCTCTTGTGTTCAATATCCTCAGACTGTTATCATG
TTGTCTGCTTGTTGTTCAATGTCATCAGAAAAGTGTGTTTCGTTTAGGTAGGAACCATTT
GATATAAGCCAGCACCTTGGCAATGATGTCTTCCCTGTCACAGTGTGATTCAGATACCAG
TACTTGCTGTAATTGCAGTAAGGAATTCCCATGATGTCTCTCAAATGATTCTTCATAATC
AGCTGGTCATTGATCAATGCGTTCACTGCTTTGTTTATCAGTTGGATACTCATTTGTGCT
TCTGTCTTCAGCCTGCTTATGGCTTGTTTGTTAAAGTCAAACAATCTTAACATGTCACAA
AACTCTTCATCATGTTTCTCATTGCATTTTGCAACTGCCGTGTTCCCAAAGCACTTCAAC
TCGGCCTCAATCAGCATCCATCTTGTTAGACAATACCCACCCGGTGTTTCATTACCTTCA
GAATCAGAGAGAGTCCAAGTAAAAGTCCCAAGAAGCCTTCGACTGATGTAAATGTCCCTG
GTCCTCTGTGACAGTAGCCCCAGGTAACCGATAGGGGATGGGCGAGAAAACTGGCAGTGA
TCTTCCCAAGTGGTGTTTTGGATTATCAAATATTGGTAGGAAGTCATTATACAGTACCCC
AAGCCATCCTCATAAAAGTTTGAAGAACGCCATTGGCGATAGTCCCACAGTGGTCGGCTG
CATCTACAGCATAAGTGTGGCTAAGGTTGTACTGAACACTTATCTTCCCCCCATTAAAGT
CACAACTCATTGCTTCATACTGATTGAAGTTAGGAATGGATAAGTGGAAGGTTGAGATGA
TACTCATCAAAGCATGATCATAAAGATTCTTTTTATGTGCATCAGAAAGGTTACAAAACT
TGTGGTTGATGATACTTGTATTTGTTAAAGTCAGCTCCAAGCCAGTCTCATTTCCGACCA
TGATGTAATGGTGGCTGTTATTCTTTGTGCAAGATAAGGGCATTGTCATATTAAGGCTTG
CCATGTCCAACTCCAGGGTTTGTAGCTCATAAACACCCTTGTAAGTTGTTGAGCATGATC
TTCCACATAAGAGGAGAAAGGACACCAATCCAAAGAGGCCACAGGTAGCAACATTGTAGA
TTCCTTTCAGTATTGCCAGAAGGCTGAGAGCAATCAAGACAATGTTCATCACTTCCTCTA
TGACATGAGGTACTTCCTGGAAAAATGTTATGATTTGTCCCATTTCTATTACATGAGGCA
CTTCCTGGAAGAATGTCACTATTTGTCCCATTTTAAATAGGACACTTGAATTGCGCAACC
AAAAATGCCTAGGATCCCCG
>Scaffold_from_SRR1613408.fastqsanger_guided_by_NC_004296.1
CGCACAGTGGATCCTAGGCTATTGGATTGCGCTTTTCATTGACTTGCTGAGTAAAACTTT
CAATCAGCAAACCCCAAAAGTATCCAGATCAAGATGAGTGCTTCTAAGGAAGTGAAGTCA
TTTCTCTGGACACAGTCATTGAGGAGGGAGCTTTCAGGTTATTGGTTATTGCTCCAACAT
AAAGCTTCAAGTTGTTAAGGATGCTCAGGCTCTCCTTCATGGTCTTGACTTTTCTGAAGT
TAGCAATGTGCAGCGCTTGATGCGCAAACAAAAGAGGGATGATGGTGATCTGAAACGTCT
CAGAGATCTGAATCAGGCTGTCAACAATCTTGTTGAACTCAAATCAACACAACAAAAGAG
CGTCTTGAGAGTTGGGACCTTGACCTCAGATGACCTGCTGACATTGGCAGCTGACTTAGA
GAAACTAAAGTCGAAGGTCATCAGAACAGAAAGGCCACTAAGCTCAGGTGTTTATATGGG
GAATTTGAGTACACAGCAACTTGAGCAAAGAAGAGCATTGCTAAGCATGATAGGCATGGT
TGGTGGGGCTCGGGGCACCCAGCCTGGAAGAGACGGAGTTGTTAGGGTATGGGATGTTAA
GAATCCAGATCTTTTGAACAACCAGTTCGGCACCATGCCCAGTCTGACATTAGCATGTCT
CACTAAACAGGGTCAGGTTGATTTGAATGATGTCGTCTTAGCACTAACAGACCTGGGTCT
AATATACACAGCTAAGTATCCTAATAGCTCCGACCTGGACAGACTTTCCCAAAGCCATCC
TATATTGAATATGGTGGACACTAAGAAGAGCTCCTTGAATATCTCTGGTTACAACTTTAG
CTTAGGAGCTGCAGTGAAAGCTGGAGCTTGTATGCTTGATGGGGGGAACATGTTGGAGAC
CATCAAGGTTACACCTCAGACAATGGATGGCATCTTGAAGTCTATTTTAAAGGTAAAAAA
ATCCTTGGGAATGTTTGTTTCAGATACACCTGGTGAGAGGAACCCTTATGAGAACATACT
TTACAAGATCTGTCTTTCTGGTGACGGCTGGCCCTACATCGCTTCAAGGACTTCTATTGT
GGGTAGAGCTTGGGAAAATACTACTGTAGATCTCGAGTCAGATGGAAAACCACAGAAAGT
GGGAGCTGCTGGGTCCAACAAGTCTTTACAGTCAGCGGGGTTTCCAACAGGGCTGACTTA
TTCTCAGTTGATGACACTTAAAGACTCAATGATGCAGCTTGACCCAAGTGCCAAAACCTG
GATAGACATTGAAGGTCGTCCAGAAGACCCTGTGGAGATAGCTCTTTACCAGCCTATGTC
GGGCTGCTATATACACTTCTTCAGAGAACCAACAGACTTAAAACAGTTCAAGCAAGATGC
CAAATACTCTCATGGGATTGATGTAACAGATCTTTTCTCTGCTCAACCTGGATTAACCAG
TGCAGTCATTGAAGCTCTCCCTCGCAATATGGTGCTGACCTGTCAAGGTTCAGATGATAT
TAAGCGACTCTTGGATTCCCAAGGAAGAAGGGACATAAAGCTTATTGATATTGCACTGAG
CAAGGCTGACTCTAGGAGATTTGAAAATGCTGTTTGGGATCAGTGCAAAGATCTATGCCA
TATGCACACTGGAGTGGTCGTTGAAAAGAAGAAAAGAGGAGGCAAAGAAGAAATTACCCC
ACACTAATGGACTGCATAATGTATGATGCAGCTGTGTCAGGAGGTCTCAATATACCAGTC
TTAAGAGCAGTCCTCCCCAGGGACATGGTGTTTCAAGCCCCAAGGTCGTCCTGTAAATGG
ACGCCCCCGGCCCCCGTGACCCACCGCCGAAAGGCGGTGGGTCACGGGGGCTGGGTCCGT
CTCCTATCTTTTCCATTTGACTGGTACACCAGGATGTTTGTACAGACCACATGAGCATAT
GCCCATGTGGTTGAGTCTGTGTGGTTTAGGACAGGGTTTTCCAATGATGTGTCTGTGAGT
TGGGATTTTAACTAGGTGGAGAAAGATGCTAATGAGATAAAAACTGGTGCTGAAGACAAA
AAGATCTACTAACCCTAAGGGTGTTTTCCCTTGCCTGTCCATGTACTCCTTCTGCAACAG
TTCTGTTATCATGTTGTCTGCTTGTTGTTCAATGTCATCAGAAAAATGTGTCTCATTCAG
GTAGGAACCATTTGACACAAGCCAGCATCTTGGCAACGATGTCTTCCCTGTTACAGTGTG
ATTTAAATACCAATACTTGCTGTAATTGCAGTAAGGAATTCCCATGATATCCCTTAAATG
ATTCTTCATAATCAGCTGGTCATTGATCAATGCGTTCACTGCTTTGTTTATCAGTTGGAT
ACTCATCTGTGCTTCAGTCTTCAGCCTCCTTATAGCTTGTTTGTTAAAGTCAAACAATCT
TAACATGTCACAAAACTCCTCATCATGTTTCTCATTGCATTTCGCAACTGCTGTGTTCCC
AAAGCACTTCAATTCGGCTTCAATCAGCATCCATCTTGTTAGACAATACCCACCCGGTGT
CTCATTGCCTTCAGAATCAGAGAGGGTCCAAGTAAAAGTCCCAAGGAGTCTTCGACTGAT
GTAAATGTCCCTGGTCCTTTGTGACAGCAGCCCCAGATAACCGATGGGGGATGGGCGAGA
AAACTGGCAGTGATCTTCCCAAGTGGTGTTCTGAATTATCAAATATTGGTAGGAAGTCAT
TATGCAATCCCAGCTCCCTTTTCCGGAATCAAGTGCTATGTAACTGCCACCCCAAGCCAT
CCTCATGAAAGTCTGGAGAACGCCATTGGCAATAGTCCCACAGTGGTTAGCTGCATCTAC
AGCAAAAGTGTGGCTAAGGTTGTACTGAACACTTATCTTCCCCCCATTGAAGTCACAGCT
CATTGCCTCATACTGATTAAAGTTGGGAATGGATAAGTGGAAGGTTGAGATGATACTCAT
TAAAGCATGGTCATAAAGATTCTTTTTATGTGCATCAGAAAGATTACAGAACTTATGGTT
GATGATACTTGTATTTGTTAAAGTCAGCTCTAAACCAGTCTCATTTCCGACCATGATGTA
ATGGTGGCTGTTATTCTTTGTGCAAGATAAGGGCATTGTCATATTAAGGTTTGCCATGTC
TAGCTCCAGAGTTTGTAGCTCATAAACACCCTTGTAAGTTGTTGAGCATGATCTTCCACA
TAAGAGAAGAAAGGATACCAATCCAAAGAGGCCACAGGCAACATTGTAGATCCCTTTCAA
AATCGCCAGAAGGCTGAGGGTAATCAGGACAATGTTCATCACTCTTCTATGACATGAGGT
ACTTCCTGGAAAAATGTTATGATTTGTCCCATCATaaataggacactTGAAAAGCGCAAT
CCAATAGCCTAGGATCCACTGTGCGc
>Scaffold_from_SRR1613409.fastqsanger_guided_by_NC_004296.1
CGCACAGTGGATCCTAGGCTATTGGATTGCGCATTTCACTGACTTACTGAGTGATACTTT
CAACCAGTGAGTCTCTGAGTGTCCAGATCAGGATGAGTGCTTCCAAGGAAGTAAAGTCGT
TCCTCTGGACACAGTCATTGAGGAGGGAGCTCTCAGGTTACTGGGTTACTGCTCCAACAT
AAAGCTTCAAGTTGTTAAGGATGCTCAGGCTCTCCTTCATGGTCTTGACTTTTCTGAAGT
CAGTAATGTTCAGCGCTTGATGCGCAAACAAAAAAGGGACGACAGTGATCTAAAACGTCT
CAGAGATCTGAACCAGGCTGTCAACAATCTTGTAGAACTCAAATCAACACAACAGAAGAG
TATCCTGAGAGTTGGGACCTTGACCTCAGATGACCTGCTGACATTGGCAGCTGACTTAGA
GAAACTTAAGTCGAAGGTCATCAGAACAGAAAGGCCATTAAGCTCAGGTGTTTACATGGG
AAACCTGAGTACACAGCAACTTGAGCAAAGAAGAGCATTACTGAACATGATAGGCATGGT
TGGTGGGGCTCAGAGTGCCCAACCTGGAAGGGACGGAGTTGTTAGGGTGTGGGATGTCAA
GAATCCGGATCTTTTGAACAATCAATTCGGCACCATGCCTAGTCTGACATTAGCATGTCT
CACCAAACAAGGTCAAGTTGATTTAAATGATGCCGTCTTAGCACTAACAGACCTGGGTCT
AATATACACAGCTAAGTACCCAAACAGCTCCGACCTGGACAGACTTTCCCAAAGCCATCC
TATACTGAATATGGTGGACACTAAGAAGAGCTCCTTGAATATTTCTGGTTTCAACTTCAG
TTTAGGAGCTGCAGTGAAAGCTGGAGCCTGTATGCTTGATGGGGGGAACATGTTGGAGAC
CATCAAGGTTACACCTCAGACAATGGATGGCATCTTGAAATCTATCTTAAAGGTAAAAAG
ATCTTTGGGGATGTTTGTTTCAGATGCACCTGGTGAGAGGAACCCTTATGAGAACATACT
TTACAAGATCTGTCTTTCTGGGGATGGTTGGCCCTACATAGCTTCAAGAACTTCCATTGT
GGGTAGAGCTTGGGAGAACACCACTGTGGATCTCGAGTCAGACGGAAAACCACAGAAGGT
GGGCACTGCTGGGTCCAACAAGTCCTTACAGTCAGCAGGGTTTCCAACAGGGCTGACCTA
TTCCCAGTTGATGACACTTAAAGACTCAATGATGCAACTTGACCCAAGTGCTAAAACCTG
GATAGACATTGAAGGTCGTCCAGAAGACCCTGTGGAAATAGCTCTTTACCAACCTATGTC
GGGCTGTTACATACACTTCTTCAGAGAACCAACAGACTTGAAGCAGTTCAAGCAAGATGC
TAAATACTCACATGGGATTGATGTCACAGACCTCTTCGCTGCACAACCGGGCTTAACTAG
TGCTGTCATAGATGCACTCCCCCGGAATATGGTTATCACCTGTCAGGGGTCCGATGATAT
AAGGAAACTCCTTGAATCACAAGGAAGAAAGGACATCAAATTAATTGACATTGCCCTCAG
CAAAATTGATTCCAGGAAGTATGAAAATGCAGTCTGGGATCAGTATAAAGACTTATGCCA
CATGCACACTGGGGTGGTTGTTGAAAAGAAGAAAAGAGGAGGCAAAGAAGAAATTACCCC
TCACTGTGCACTAATGGACTGCATAATGTATGATGCAGCTGTGTCAGGAGGACTCAATAT
ACCAGTTTTGAGAGCAGTTCTCCCCAGAGACATGGTGTTCAGAACATCGACACCAAGAGT
CGTCCTGTAAGTGGACGCCCCCGTGACCCACCGCCGAAGGGCGGTGGGTCACGGGGGCGG
GTCTGTCTCCTATCTTTTCCACTTGACTGGTACACCAGGATGTTTGTACAGACCACATGA
GCATATGCCCATGTGGTTGAGTCTGTGTGGCTTGGGGCAGGGTTTCCCTATGACGTGTCT
GTGGGTTGGGATTTTGACCAGGTGGAGGAAGATGCTAATAAGGTAGAAGCTAGTGCTGAA
GACAAAAAGATCCACCAACCCTAAGGGTGTTTTCCCTTGCCTATCAATGTACTCTTTCTG
TAACAATTCTGTTATCATGTTGTCTGCTTGCTGCTCAATGTCATCAGAAAAATGTGTTTC
ATTCAGGTAAGAACCATTTGATACAAGCCAGCATCTTGGCAACGATGTCTTCCCTGTTAC
AGTGTGGTTTAAGTACCAATACTTGCTGTAATTGCAGTAAGGAATTCCCATGATATCTCT
TAAATGATTCTTCATAATGAGCTGGTCATTGATCAGTGCGTTCACTGCTTTGTTTATTAG
TTGGATACTCATCTGTGCTTCTGTCTTTAGCCTCCTTATAGCCTGTTTATTAAAGTCAAA
CAACCTTAACATGTCACAAAACTCTTCATCATGTTTCTCATTGCATTTCGCAACTGCTGT
GTTCCCAAAGCACTTTAATTCGGCTTCAATCAGCATCCATCTTGTCAAACAATACCCACC
CGGTGTTTCATTGCCCTCAGAATCAGAGAGAGTCCAAGTAAAAGTTCCTAGGAGTCTTCG
GCTGATGTAAATGTCCCTGGTTCTTTGTGAAAGTAGCCCCAGATAACCGATAGGGGACGG
GCGAGAAAACTGGCAGTGGTCTTCCCAACTGGTGTTTTGGATTATCAAATATTGGTAGGA
CGTCATTATACAATCCCAACTCCCCTTTCCAGAATCAAGTGCTATGTAACTGCCACCCCA
AGCCATCCTCATAAAAGTTTGAAGGACTCCATTGGCAATGGTCCCACAATGGTTGGCTGC
ATCCACAGCATAAGTATGGCTGAGGTTGTACTGAACACTTATCTTTCCCCCATTGAAGTC
ACAACTCATTGCTTCATACTGATTAAAGTTAGGGATGGATAGGTGGAAGGTTGAGATGAT
GCTCATTAAAGCATGGTCATAGAGATTCTTTTTATGTGCATCAGAAAGGTTACAAAACTT
GTGGTTGATGATACTTGTGTTTGTTAAAGTCAGCTCCAAACCAGTCTCATTTCCAACCAT
GATGTAGTGGTGGCTGTTGTTCTTCGTGCAGGATAAGGGCATTGTCATATTAAGGCTTGC
CATATCCAGCTCCAGAGTTTGAAGCTCATAAACACCCTTGTAAATTGTTGAGCATGACCT
TCCACATAAGAGAAGAAAAGATACCAACCCAAAGAGGCCACAGGCAACATTGTAGACCCC
TTTTAGTATTGCTAGAAGGCTGAGAGCAATTAAGACAATGTTCATCACCTCAATGACATG
AGGCACTTCCTGGAAAAATGTTATGATTTGCCCCATCATaaataggacactTGAAATGCG
CAATCCAATAGCCTAGGATCCACTGTGCGc
>Scaffold_from_SRR1613410.fastqsanger_guided_by_NC_004296.1
CGCACAGTGGATCCTAGGCTACTGGATTGCGCCTTgcttttgtcattttggcagatagtc
tcagttctttgttgcgtgcatacaacacaacaatctggcGATGAGTGCTTCCAAGGAAGT
GAAGTCATTTCTCTGGACACAGTCATTGAGGAGGGAGCTTTCAGGTTATTGCTCTAGCAT
AAAACTTCAAGTTGTTAAGGATGCTCAGGCTCTCCTTCATGGTCTTGACTTTTCTGAAGT
CAGCAATGTGCAGCGCTTAATGCGCAAACAAAAGAGGGATGATAGTGATCTGAAACGTCT
TAGAGATTTGAATCAGGCTGTCAACAATCTTGTAGAACTCAAATCGACACAACAGAAGAG
CATCTTAAGAGTTGGGACTTTGACCTCAGATGACCTGCTAACATTAGCAGCTGACTTAGA
GAAACTAAAGTCGAAGGTCATTAGAACAGAAAGGCCACTAAGCTCAGGTGTCTATATGGG
GAATTTGAGTACACAGCAGCTTGAGCAGAGAAGAGCATTGCTGAACATGATAGGCATGGT
TGGTGGGGCTCAGGGCACCCAACCTGGAAGAGACGGAGTTGTTAGGGTGTGGGATGTTAA
GAATCCGGATCTTTTGAACAACCAGTTCGGCACTATGCCTAGTCTGACATTGGCATGTCT
CACCAAACAAGGTCAAGTTGATTTAAATGATGCCGTCTTAGCACTAACAGACCTGGGTCT
AATATACACAGCTAAGTATCCAAATAGCTCCGACCTGGATAGACTTTCCCAAAGCCATCC
TATACTGAATATGGTGGATACTAAGAAGAGCTCCTTGAATATTTCTGGTTACAACTTCAG
TTTGGGAGCTGCGGTGAAAGCCGGAGCTTGTATGCTTGATGGGGGGAACATGTTGGAGAC
CATCAAGGTTACACCTCAGACAATGGATGGCATCTTGAAGTCTATTCTAAAGGTGAAAAG
ATCCTTGGGAATGTTTGTTTCAGATACACCTGGTGAGAGGAACCCCTATGAGAACATACT
TTACAAGATCTGTCTTTCCGGTGACGGCTGGCCCTACATAGCTTCAAGGACTTCTATTGT
GGGTAGAGCTTGGGAGAATACTACTGTGGATCTCGAGTCAGATGGAAAACCACAAAAAGT
GGGTGCTGCTGGGTCCAGCAAATCTTTACAGTCAGCGGGGTTTCCAACAGGGTTGACCTA
TTCTCAGTTGATGACACTTAAAGACTCAATGATGCAGCTTGACCCAAGTGCCAAAACCTG
GATAGACATTGAAGGTCGTCCAGAAGATCCTGTGGAAATAGCTCTTTACCAACCTGTGTC
GGGCTGTTATATACACTTCTTCAGAGAGCCAACAGATTTAAAACAGTTCAAGCAAGATGC
CAAGTATTCTCACGGGATTGATGTGGCAGATCTTTTCCCTGCTCAACCTGGTTTAACCAG
TGCAGTTATTGAGGCCCTCCCTCGCAATATGGTGCTGACCTGTCAAGGTTCAGATGATAT
TAAGAGACTCTTAGACTCCCAAGGAAGAAGGGACATAAAGCTTATTGACATTGCACTGAG
CAAGGCTGACTCCAGGAGATTTGAGAATGCTGTTTGGGATCAGTGCAAAGATCTATGCCA
TATGCATACTGGAGTGGTTGTCGAAAAGAAGAAGAGAGGGGGCAAAGAAGAAATTACCCC
GCACTGTGCTTTAATGGACTGCATAATGTATGATGCAGCTGTGTCAGGAGGACTCAATAT
ACCAGTTTTAAGAGCAGTTCTCCCTAGAGATATGGTGTTTAGAACCTCAAGCCCCAAGGT
CGTCCTGTAAATGGACGCCCCCGTGACCCACCGCCTTTCGGCGGTGGGTCACGGGGGCCC
ATGGGTGGGTCCATCTTCTATCTTTTCCACTTAACTGGCACACCAGGATGCCTGTACAGA
CCACATGAGCATATGCCCATGTGGTTGAGTCTGTGTGGTTTGGGGCAGGGTTTCCCTATA
ACATGTCTGTGGGTTGGGATTTTAACTAGGTGGAGGAAGATGCTAATAAGATAAAAACTG
GTGCTGAAGACAAAAAGATCTACTAACCCTAAGGGTGTTTTCCCTTGCCTGTCTATGTAC
TCCTTTTGCAACAGTTCTGTTATCATATTGTCTGCCTGTTGTTCAATGTCATCAGAAAAA
TGTGTTTCATTCAGGTAAGAGCCATTTGACACAAGCCAGCATCTTGGCAACGATGTCTTC
CCTGTTACAGTGTGATTTAGATACCAATACTTACTGTAATTGCAGTAAGGAATTCCCATG
ATATCTCTCAAATGATTCTTCATAATCAGCTGGTCATTGATCAGTGCATTCACTGCTTTG
TTTATCAGTTGGATACTCATCTGTGCTTCTGTCTTCAACCTTCTTATGGCTTGTTTGTTA
AAGTCAAACAATCTTAACATGTCACAAAACTCTTCATCATGTTTTTCATTGCACTTTGCA
ACTGCTGTGTTCCCGAAGCACTTCAACTCGGCCTCAATCAGCATCCATCTTGTTAAACAA
TACCCACCTGGTGTTTCATTACCTTCAGAATCAGAGAGAGTCCAAGTAAAAGTCCCAAGA
AGTCTTCGACTGATGTAAATGTCCCTGGTCCTTTGTGACAGTAGTCCCAAATAACCGATG
GGGGATGGGCGAGAAAACTGGCAGTGATCTTCCCAAGTGGTGTTCTGGATTATCAAATAT
TGGTAGGAAGTCATTATGCAATCCCAACTCCCCTTTCCGGAATCAAGTGCTATGTAACTG
CCGCCCCAAGCCATCCTCATAAAAGTCTGAAGAACGCCATTGGCAATGGTCCCACAGTGG
TTAGCTGCATCCACAGCATAGGTGTGGCTGAGGTTGTACTGCACACTTATCTTCCCCCCA
TTGAAGTCACAGCTCATTGCTTCATACTGATTAAAGTTAGGAATGGATAAGTGGAAGGTT
GAGATGATACTCATTAAAGCATGGTCATAAAGATTCTTTTTATGTGCGTCAGAGAGGTTA
CAAAACTTGTGGTTGATAATACTTGTATTTGTTAAAGTCAGCTCCAAGCCAGTCTCATTT
CCGACCATGATGTAATGGTGAGAGTTGTTCTTGGTGCAAGATAAGGGCATTGTCATGTTA
AGGCTTGCCATATCTAGCTCTAGAGTTTGTAGCTCATAAACACCCTTGTAAGTTGTTGAA
CATGATCTTCCACATAAGAGGAGAAAGGACACCAGTCCAAAAAGGCCACATGTAGCAACA
TTGTAGATTCCTTTCAGAACTGCCAGAAGGCTGAGAGCAATCAAGACAATGTTCATCACT
TCCTCTATGACATGAGGCACTTCCTGGAAAAATGTTATGATTTGTCCCATaaataggaca
cttgaattGCGCAATCCTAAATGCCTAGGATCCCCGGTGCGC
>Scaffold_from_SRR1613411.fastqsanger_guided_by_NC_004296.1
CGCACAGTGGATCCTAGGCTATTGGATTGCGCTTTGCATTTGTCATTTTTGACAGGTAGT
CTCAGCTTCCTGCTGCGTGCATCCAGCACAACAATCTGGCAATGAGTGCCTCAAAGGAAA
TAAAGTCCTTTTTGTGGACACAGTCATTGAGGAGGGAATTATCTGGTTACTGCTCTAACA
TCAAATTACAGGTGGTGAAAGATGCCCAAGCTCTTTTACATGGACTTGACTTCTCCGAAG
TCAGTAATGTTCAACGGCTGATGCGCAAGGAGAGAAGGGATGACAATGATTTGAAGCGGT
TGAGGGACCTAAATCAAGCGGTCAACAACCTTGTTGAGTTAAAATCAACTCAACAAAAGA
GTATTCTGAGAGTTGGGACTCTAACATCAGATGATTTATTAATCTTAGCCGCTGATCTAG
AAAAGTTGAAATCAAAGGTGATTAGGACAGAGAGGCCATTGAGTGCAGGTGTCTATATGG
GCAACCTGAGCTCACAGCAACTTGACCAAAGACGAGCTCTTCTAAGTATGATAGGAATGA
GTGGTGGTAGTCAAGAGGCTCGGGCAGGGAGAGATGGAGTAGTGAGAGTTTGGGATGTAA
AAAATGCAGAGTTGCTTAACAATCAGTTCGGGACCATGCCAATCTGACACTGGCATGTCT
GACAAAGCAGGGGCAGGTTGATTTGAATGATGCAGTGCAAGCATTGACAGATTTGGGTCT
GATCTACACAGCAAAGTATCCCAATACTTCAGACTTAGATAGGCTGACTCAAAGTCACCC
CATCCTAAACATGATTGACACCAAGAAAAGCTCTTTGAACATCTCAGGTTATAATTTCAG
CCTGGGTGCAGCTGTGAAGGCAGGAGCTTGCATGCTGGATGGTGGCAATATGTTGGAGAC
AATCAAGGTGTCACCTCAGACAGTGGACGGTATCCTCAAATCCATCTTAAAGGTCAAGAA
GGCTCTTGGGATGTTCATCTCAGACACCCCTGGTGAAAGGAATCCTTATGAAAACATACT
CTATAAGATTTGTTTGTCAGGAGATGGATGGCCATATATTGCATCAAGAACTTCAATAAC
AGGAAGGGCTTGGGAAAACACTGTCGTTGATCTGGAATCAGATGGAAAGCCACAGAAAGC
TGGTAGCAACAATTCCAATAAATCCTTGCAGTCGGCAGGGTTTACCGCTGGGCTTACCTA
TTCTCAGTTAATGACCCTGAAGGATGCAATGTTGCAACTTGACCCAAATGCCAAGACCTG
GATGGACATTGAAGGAAGACCTGAAGATCCAGTGGAAATTGCCCTCTATCAACCAAGTTC
AGGCTGCTACATTCACTTCTTCCGTGAACCTACTGATTTAAAGCAGTTCAAGCAGGATGC
TAAGTACTCACATGGGATTGATGTTACAGACCTCTTCGCTGCGCAACCGGGCTTGACCAG
TGCTGTCATTGATGCACTCCCCCGAAATATGGTCATTACCTGTCAGGGGTCCGATGACAT
AAGGAAACTCCTTGAATCACAAGGTAGGAAAGACATCAAACTGATTGATATTGCCCTTAG
CAAAACTGATTCCAGGAAGTATGAAAATGCAGTCTGGGATCAGTATAAGGACTTATGCCA
CATGCACACAGGTGTCGTTGTTGAAAAGAAGAAAAAAGGCGGTAAAGAGGAAATAACCCC
TCACCTGTGCACTAATGGACTGCTCATGTTTGATGCAGCAGTGTCAGGGAGGACTGAACA
CATCAGTTTTGAGAGCAGTGCTGCCTAGAGATATGGTGTTCAGAACATCGACACCTAGAG
TCGTCTTGTAAATGGAGCCCCCGTGACCCACCGCCTATTGGCGGTGGGTCACGGGGGCCC
CTGATAAGGGTCTCATCTCTTCCATTTCACAGGCACACCGGGCTGTTTATAGAGTCCACA
GGAACATATGCCCATATGATTCAATCTGTGAGGTTTGGGACATGACCTGCCTACAATATG
CCTATGAGTTGGTATTTTGACTAGGTGAAGGAAGATGCTTATGAGATAGAAACTTGTGCT
GAACACAAAGAGGTCAACTAGACCCAATGGTGTCTTTCCCAGTCTCTCCATATACTCCTT
CTGCAACATTTCGGTGATCATGTTGTCAGCTTGTTGTTCAATATCATCAGAAAAATGGGT
CTCGTTCAAGTATGAACCATTTGATACAAGCCAACATTTGGGCAGTGATGTTTTCCCAGT
AGTTGTGTGGTTGAGGTACCAATACTTGCTGTAATTACAGTATGGAATTCCCATGATGTC
CCGTAGATGGTTCTTCATTATGAGTTGGTCATTTATCAAAGCATTTACTGCTTTGTTGAT
CAACTGAATGCTCATTTGTGCTTCAGCTTTCAGCCTCTGAATGGCTTGCTTGTTGAAGTC
AAACAGCCTCAGCATGTCACAAAATTCCTCATCATGCTTCTCATTACATTTTGCTACAGC
TGTGTTTCCGAAGCATTTCAATTCAGCTTCAATCAGCATCCATCTGGTCAGACAATACCC
CCCTGGTGTGTCCTTGCCTTCAGAATCTGACAGTGTCCATGTAAATGTGCCTAGTAGTCT
CCTGCTAATATAAATGTCTCTGGTCCTTTGTGAAAGGAGCCCGAGATAACCGATGGGTGA
TGGTCTTGAGAATTGGCAGTGATCTTCCCAGGTTGTATTTTGGATTATCAGATATTGATA
ACTAGTCATAATACAGTCCCACCGGTCACGGCCTGAGTCAAGAGCAATGTAACTCCCACC
CCAAGCCATCCTCATGAAAGTCTGTAAGACACCATTTGCAACAGTTCCACAGTGGTTAGC
CGCATCCCCAGCATAGCTGTGACTCAGGTTGTACTGCACACTAATCTTTCCCCCATTAAA
ATCGCAGCTCATTGCCTCATACTGATTGAAGTTGGGGATGGACAAGTGGAAAGTTGAAAT
TATGCTCATAAGGGCATGGTTATAGAGGTTCTTTTTGTGGGCATCAGACAGATTGCAAAA
TTTATGATTAATAATGCTCGTATTGGTCAAGGTCAGTTCCAGTCCTGTCTCATTACCCAC
CATTATGTAATGATGACTGTTGTTCTTTGTGCAGGAGAGAGGCATGGTCATATTGAGTGT
CTCCATATTTAGTTCCAGAGTCTGAAGCTCATAAACCCCTTTATAAAGACTGGTTGTGCA
AGACCTGCCACACAACAAGAGGAAAGTAACCAAACCAACGAGGCCACAGTTGCAAGATTG
TACAGACCCTTCAGCACTGCCAGTATGGACAGTGCAATGAGAACAATGTTCATCACCTCT
TCTATTACATGAGGCACTTCCTGGAAGAATGTCACTATCTGTCCCATTTTGAAAGGGACA
CTTGAATTGCGCAATCCAATAGCCTAGGATCCACTGTGCGC
>Scaffold_from_SRR1613412.fastqsanger_guided_by_NC_004296.1
CGCACAGTGGATCCTAGGCTATTGGATTGCGCTTTGCATTTGTCATTTTTGACAGGTAGT
CTCAGCTTCCTGCTGCGTGCATCCAGCACAACAATCTGGCATGAGTGCCTCAAAGGAAAT
AAAGTCCTTTTTGTGGACACAGTCATTGAGGAGGGAATTATCTGGTTACTGCTCTAACAT
CAAATTACAGGTGGTGAAAGATGCCCAAGCTCTTTTACATGGACTTGACTTCTCCGAAGT
CAGTAATGTTCAACGGCTGATGCGCAAGGAGAGAAGGGATGACAATGATTTGAAGCGGTT
GAGGGACCTAAATCAAGCGGTCAACAACCTTGTTGAGTTAAAATCAACTCAACAAAAGAG
TATTCTGAGAGTTGGGACTCTAACATCAGATGATTTATTAATCTTAGCCGCTGATCTAGA
AAAGTTGAAATCAAAGGTGATTAGGACAGAGAGGCCATTGAGTGCAGGTGTCTATATGGG
CAACCTGAGCTCACAGCAACTTGACCAAAGACGAGCTCTTCTAAGTATGATAGGAATGAG
TGGTGGTAGTCAAGAGGCTCGGGCAGGGAGAGATGGAGTAGTGAGAGTTTGGGATGTAAA
AAATGCAGAGTTGCTTAACAATCAGTTCGGGACCATGCCAAGTCTGACACTGGCATGTCT
GACAAAGCAGGGGCAGGTTGATTTGAATGATGCAGTGCAAGCATTGACAGATTTGGGTCT
GATCTACACAGCAAAGTATCCCAATACTTCAGACTTAGATAGGCTGACTCAAAGTCACCC
CATCCTAAACATGATTGACACCAAGAAAAGCTCTTTGAACATCTCAGGTTATAATTTCAG
CCTGGGTGCAGCTGTGAAGGCAGGAGCTTGCATGCTGGATGGTGGCAATATGTTGGAGAC
AATCAAGGTGTCACCTCAGACAGTGGACGGTATCCTCAAATCCATCTTAAAGGTCAAGAA
GGCTCTTGGGATGTTCATCTCAGACACCCCTGGTGAAAGGAATCCTTATGAAAACATACT
CTATAAGATTTGTTTGTCAGGAGATGGATGGCCATATATTGCATCAAGAACTTCAATAAC
AGGAAGGGCTTGGGAAAACACCTTCGTTGAATTGGAATCAGATGGAAAGCCACAGAAAGC
TGGTAGCAACAATTCCAATAAATCCTTGCAGTCGGCAGGGTTTACCGCTGGGCTTACCTA
TTCTCAGTTAATGACCCTGAAGGATGCAATGTTGCAACTTGACCCAAATGCCAAGACCTG
GATGGACATTGAAGGAAGACCTGAAGATCCAGTGGAAATTGCCCTCTATCAACCAAGTTC
AGGCTGCTACATTCACTTCTTCCGTGAACCTACTGATTTAAAGCAGTTCAAGCAGGATGC
TAAGTACTCACATGGGATTGATGTTACAGACCTCTTCGCTGCGCAACCGGGCTTGACCAG
TGCTGTCATTGATGCACTCCCCCGAAATATGGTCATTACCTGTCAGGGGTCCGATGACAT
AAGGAAACTCCTTGAATCACAAGGTAGGAAAGACATCAAACTGATTGATATTGCCCTTAG
CAAAACTGATTCCAGGAAGTATGAAAATGCAGTCTGGGATCAGTATAAGGACTTATGCCA
CATGCACACAGGTGTCGTTGTTGAAAAGAAGAAAAAAGGCGGTAAAGAGGAAATAACCCC
TCACTGTGCACTAATGGACTGCATCATGTTTGATGCAGCAGTGTCAGGAGGACTGAACAC
ATCAGTTTTGAGAGCAGTGCTGCCTAGAGATATGGTGTTCAGAACATCGACACCTAGAGT
CGTCTTGTAAATGGACGCCCCCGTGACCCACCGCCTATTGGCGGTGGGTCACGGGGGCCC
TGATAAGGGTCTTATCTTTTCCACTTAACTGGTACACCAGGATGTTTGTATAAACCACAT
GAGCATATGCCCATGTGGTTGAGTCTGTGTGGTTTGGGGCAGGGTTTTCCTATGACATGT
CTGTGGGTTGGGATTTTAACCAGGTGGAGGAAGATGCTAATGAGATAAAAGCTGGTGCTG
AAGACAAAAAGATCCACTAACCCTAAGGGTGTTTTCCCTTGCCTGTCTATGTACTCCTTT
TGCAACATTTCTGTTATCATGTTGTCTGCTTGTTGTTCAATGTCATCAGAAAAGTGTGTT
TCGTTTAGGTAGGAACCATTTGATACAAGCCAGCACCTTGGCAATGATGTCTTCCCTGTC
ACAGTGTGATTCAGATACCAGTACTTGCTGTAATTGCAGTAAGGAATTCCCATGATGTCT
CTCAAATGATTCTTCATAATCAGCTGGTCATTGATCAATGCGTTCACTGCTTTGTTTATC
AGTTGGATACTCATTTGTGCTTCTGTCTTCAGCCTGCTTATGGCTTGTTTGTTAAAGTCA
AACAATCTTAACATGTCACAAAACTCTTCATCATGTTTCTCATTGCATTTTGCAACTGCC
GTGTTCCCAAAGCACTTCAACTCGGCCTCAATCAGCATCCATCTTGTTAGACAATACCCA
CCCGGTGTTTCATTACCTTCAGAATCAGAGAGAGTCCAAGTAAAAGTCCCAAGAAGCCTT
CGACTGATGTAAATGTCCCTGGTCCTCTGTGACAGTAGCCCCAGGTAACCGATAGGGGAT
GGGCGAGAAAACTGGCAGTGATCTTCCCAAGTGGTGTTTTGGATTATCAAATATTGGTAG
GAAGTCATTATACAGTCCCAACTCCCCTTTCCGGAATCAAGTGCTATGTAACTGCCACCC
CAAGCCATCCTCATAAAAGTTTGAAGAACGCCATTGGCGATAGTCCCACAGTGGTCGGCT
GCATCTACAGCATAAGTGTGGCTAAGGTTGTACTGAACACTTATCTTCCCCCCATTAAAG
TCACAACTCATTGCTTCATACTGATTGAAGTTAGGAATGGATAAGTGGAAGGTTGAGATG
ATACTCATCAAAGCATGATCATAAAGATTCTTTTTATGTGCATCAGAAAGGTTACAAAAC
TTGTGGTTGATGATACTTGTATTTGTTAAAGTCAGCTCCAAGCCAGTCTCATTTCCGACC
ATGATGTAATGGTGGCTGTTATTCTTTGTGCAAGATAAGGGCATTGTCATATTAAGGCTT
GCCATGTCCAACTCCAGGGTTTGTAGCTCATAAACACCCTTGTAAGTTGTTGAGCATGAT
CTTCCACATAAGAGGAGAAAGGACACCAATCCAAAGAGGCCACAGGTAGCAACATTGTAG
ATTCCTTTCAGTATTGCCAGAAGGCTGAGAGCAATCAAGACAATGTTCATCACTTCCTCT
ATGACATGAGGTACTTCCTGGAAAAATGTTATGATTTGTCCCATTTTGAGGGGGACACTT
GAATTGCGCAATCCTAAATGCCTAGGATCCCTGTGCG
>Scaffold_from_SRR1613413.fastqsanger_guided_by_NC_004296.1
cgcacagtggatcctaggctattggattgcgctttgcttttgtcattttggcagatagtc
tcagttctttgttgcgtgcatacaacacaacaatctggcgatgagtgcctcaaaggaaat
aaaatcctttttgtggacacaatctttgaggagggaattatctggttactgctccaacat
caaactacaggtggtgaaagatgcccaggctcttttacatggacttgacttctccgaagt
cagtaatgttcaacggttgatgcgcaaggagagaagggatgacaatgatttgaaacggtt
gagggacctaaatcaagcggtcaacaatcttgttgaattaaaatcaactcaacaaaagag
tatactgagagttgggactctaacctcagatgacttattaatcttagccgctgatctaga
gaagttaaagtcaaaggtgatcagaacagaaaggccattaagtgcaggtgtctatatggg
caacctaagctcacagcaacttgaccaaagaagagctctcctgaatatgataggaatgag
tggtggtaatcaaggggctcgggctgggagagatggagtggtgagagtttgggatgtgaa
aaatgcagagttgctcaataatcagttcgggaccatgccaagtctgacactggcatgtct
gacaaaacaggggcaggttgacttgaatgatgcagtacaagcattgacagatttgggttt
gatctacacagcaaagtatcccaacacttcagacttagacaggctgactcaaagtcatcc
catcctaaatatgattgacaccaagaaaagctctttgaatatctcaggttataattttag
cttgggtgcagctgtgaaggcaggagcttgcatgctggatggtggcaatatgttggagac
aatcaaggtgtcacctcagacaatggatggtatcctcaaatccattttaaaggtcaagaa
ggctcttggaatgttcatttcagacacccctggtgaaaggaatccttatgaaaacatact
ctacaagatttgtttgtcaggagatggatggccatatattgcatcaagaacctcaataac
aggaagggcctgggaaaacactgtcgttgatctggaatcagatgggaagccacagaaagc
tgacagcaacaattccagtaaatccctgcagtcggcagggtttaccgctgggcttaccta
ttctcagctgatgaccctcaaggatgcaatgctgcaacttgacccaaatgctaagacctg
gatggacattgaaggaagacctgaagatccagtggaaattgccctctatcaaccaagttc
aggctgctacatacacttcttccgtgaacctactgatttaaagcagttcaagcaggatgc
taagtactcacatgggattgatgtcacagacctcttcgctacacaaccgggcttgaccag
tgctgtcattgatgcactcccccggaatatggtcattacctgtcaggggtccgatgacat
aaggaaactccttgaatcacaaggaagaaaagacattaaactaattgatattgccctcag
caaaactgattccaggaagtatgaaaatgcagtctgggaccagtataaagacttatgcca
catgcacacaggtgtcgttgttgaaaagaagaaaagaggcggtaaagaggaaataacccc
tcactgtgcactaatggactgcatcatgtttgatgcagcagtgtcaggaggactgaacac
atcggttttgagagcagtgctgcccagagatatggtgttcagaacatcgacacctagagt
cgttctgtaaatggacgcccccgtgacccaccgccaataggcggtgggtcacgggggccc
tgacaagggtctcatctcttccatttcacaggcacaccaggctgtttgtagagtccacag
gaacaaatgcccatatgattcaatctgtgaggtttgggacacgacttgcctacaatatgc
ctatgagttggtattttgactaggtgaaggaagatgctaataagatagaaacttgtactg
aacacaaagaggtcaactagacccaatggtgtcttcccctgcctctccatatactccttc
tgtaacatctcagtgatcatattgtcagcttgttgttcaatatcatcagaaaagtgggtc
tcgttcaagtatgaaccatttgatacaagccaacatttgggcagtgatgttctcccagta
gttgtgtggttgaggtaccaatacttgctgtaattacagtatggaattcccatgatgtcc
cgtagatggttcttcattataagttggtcatttatcaaagcatttactgctttgttgatc
aactgaatgctcatttgtgcttcagctttcaacctttgaatggcttgtttgttgaagtca
aacagcctcagcatgtcacaaaattcctcatcatgcttctcattacattttgccacagct
gtgttcccgaagcattttagttcagcctcaattagcatccacctggtcagacaatatccc
cctggtgtgtctttaccttcagaatctgacagtgtccatgtgaatgtgcctagcaatctt
ctactaatataaatatctctagtcctttgtgagaggagcccgagataaccgatgggagat
ggtctcgagaattggcagtgatcttcccaggttgtattttggattatcagatattgataa
ctagtcataatacagtcccagttgccacggcctgagtcaagagcaatgtagctcccaccc
caagccatcctcataaaagtctgtaacacaccatttgcaacagtaccacaatggttggct
gcatccccagcatagctgtgactcaggttgtactgcacactaatctttcccccattaaaa
tcgcagctcattgcctcatactgattgaagttggggatggacaagtggaaagttgagatt
atgctcataagagcgtggtcatagaggttctttttgtgggcatcagacagattgcaaaat
ttgtgattaataatgctcgtgttggtcaaggtcagttctagtcctgtctcattgcccacc
attatataatgatgactgttgttctttgtgcaggagagaggcatggtcatattgagtgtc
tccatgtttagttccagagtctgaagctcataaacccctttataaagactggttgtgcaa
gacctaccacacaacaggaggaaagtgaccaaaccaacaaggccacacgttgcaaaattg
tacagacctttcagcactgctagtacagacagtgcaatgagaacaatgttcatcacctct
tctattacatgaggcacttcctggaagaatgtcactatttgtcccattttaaataggaca
cttgaattgcgcaaccaaaaatgcctaggatccccggtgcgc
>Scaffold_from_SRR1613414.fastqsanger_guided_by_NC_004296.1
cgcaCAGTGGATCCTAGGCTATTGGATTGCGCTTTGCTTTTGTCATTTTGGCAGATAGTC
TCAGCTTTTTATTGCGTGCATCCAGCACAACAATCTGGCGATGAGTGCTTCAAAAGAAAT
AAAGTCCTTTCTGTGGACACAATCATTAAGGAGGGAATTGTCTGGTTACTGTTCCAACAT
CAAACTACAGGTGGTGAAAGATGCCCAGGCTCTTTTGCATGGACTTGACTTCTCCGAAGT
CAGTAATGTTCAACGGTTGATGCGCAAGGAGAGAAGGGATGACAATGATTTAAAGCGGTT
GAGGGACCTTAATCAAGCGGTCAACAACCTTGTTGAGTTAAAATCAACTCAACAAAAGAG
CATATTGAGAGTTGGGACCTTAACCTCAGATGACTTACTAATCTTAGCTGCTGATCTAGA
GAAGCTGAAATCAAAGGTGACCAGGACAGAAAGGCCATTGAGTGCAGGTGTCTACATGGG
TAACCTGAGCTCACAGCAACTTGATCAGAGACGAGCTCTTCTGAGCATGATAGGGATGAG
TGGTGGTAATCAGGGGGCTCGGGCTGGGAGAGATGGAGTGGTGAGAGTTTGGGATGTGAA
AAATGCAGAGTTGCTCAATAATCAGTTCGGGACCATGCCAAGTCTTACACTGGCATGTCT
GACAAAACAGGGACAGGTTGACTTGAATGATGCAGTGCAAGCATTGACAGATTTGGGTCT
GATCTACACGGCGAAGTATCCCAATACTTCAGACTTGGATAGGCTGACTCAAAGTCACCC
CATCCTAAACATGATTGACACCAAGAAGAGCTCTTTAAACATCTCAGGTTATAATTTTAG
CTTGGGTGCAGCTGTGAAGGCGGGAGCTTGCATGCTGGATGGTGGCAACATGTTGGAGAC
AATCAAGGTGTCACCTCAGACAATGGATGGTATCCTCAAATCCATCTTGAAGGTCAAGAA
AGCTCTTGGGATGTTCATCTCAGACACCCCTGGTGAAAGGAATCCTTATGAAAACATACT
CTACAAGATTTGCCTGTCAGGAGATGGGTGGCCATACATTGCATCAAGGACCTCCATAAC
AGGAAGGGCCTGGGAAAACACTGTCGTTGATCTGGAATCAGATGGGAAGCCACAGAAAGC
CGGCAGCAACAATTCCAACAAATCCCTGCAGTCGGCAGGGTTTACCGCTGGGCTTACCTA
TTCTCAGCTGATGACCCTCAAGGATGCAATGCTGCAACTTGATCCAAATGCTAAGACTTG
GATGGATATTGAAGGAAGACCTGAAGATCCAGTGGAAGTTGCCCTCTATCAACCAAGTTC
AGGCTGTTACATTCACTTCTTTCGTGAACCTACTGATTTAAAGCAGTTCAAACAGGATGC
TAAGTACTCACATGGGATTGATGTCACAGACCTCTTTGCTGCACAACCGGGCCTGACCAG
TGCTGTCATAGATGCACTCCCTCGGAATATGGTCATTACCTGTCAGGGGTCCGATGACAT
AAGAAAACTCCTTGAATCACAAGGTAGAAAAGACATCAAACTAATTGATATTGCCCTCAG
CAAAACTGATTCCAGGAAGTATGAAAATGCAGTCTGGGATCAGTATAAAGACTTATGCCA
CATGCACACAGGTGTCGTTGTTGAGAAGAAGAAAAGAGGCGGTAAAGAGGAAATAACCCC
TCACTGTGCACTAATGGACTGCATCATGTTTGACGCAGCAGTGTCAGGAGGACTGAACAC
ATCGGTTTTGAGAGCAGTACTGCCCAGGGATATGGTGTTCAGAACATCAACACCTAGAGT
CGTCCTGTAAATGGATGCCCCCGTGACCCACCGCCAACAGGCGGTGGGTCACGGGGGCCC
TGACAAGGGTCTCATCTTTTCCATTTCACAGGCACACCGGGCTGTTTATAGAGTCCACAG
GAACATATGCCCATGTGATTCAATCTGTGAGGTTTAGGACATGACTTGCCTACAATATGC
CTATGAGTTGGTATTTTGACTAGGTGAAGGAAGATGCTGATGAGATAGAAACTTGTGCTG
AACACAAAGAGGTCAACTAGGCCCAATGGTGTCTTCCCCTGCCTCTCCATATACTCCTTC
TGTAACATCTCAGTGATCATGTTGTCAGCTTGTTGTTCAATATCATCAGAAAAGTGGGTC
TCGTTCAAGTATGACCCATTTGATACAAGCCAACATTTAGGCAGTGATGTTTTCCCAGTA
GTTGTGTGGTTGAGGTACCAATATTTGCTATAATTACAGTATGGAATTCCCATGATGTCT
CGCAGATGGTTCTTCATTATAAGTTGATCATTTATCAAGGCATTCACTGCCTTGTTGATC
AACTGAATGCTCATTTGTGCTTCAGCTTTCAACCTTTGAATGGCCTGTTTGTTGAAGTCA
AACAGCCTCAACATGTCACAAAATTCCTCATCATGCTTCTCATTACATTTTGCCACAGCT
GTGTTCCCGAAACATTTTAATTCAGCTTCAATCAGCATCCATCTGGTCAGACAATATCCC
CCTGGTGTGTCCTTGCCTTCAGAATCTGACAGTGTCCATGTGAATGTGCCTAGTAGTCTT
CTACTGATATAAATGTCTCTGGTCCTTTGTGAGAGGAGCCCAAGATAACCGATAGGAGAT
GGTCTTGAGAATTGGCAGTGATCTTCCCAGGTTGTATTTTGAATTATCAGATATTGATAA
CTAGTCATGATACAATCCCACTTGCCACGGCCTGAGTCAAGAGCAATGTAGCTCCCACCC
CAAGCCATTCTCATGAAAGTCTGTAAGACACCATTTGCAACAGTGCCACAATGGTTGGCA
GCATCCCCAGCATAGCTGTGACTCAGGTTGTACTGCACACTAATCTTTCCCCCATTAAAA
TCGCAGCTCATTGCCTCATACTGATTGAAGTTGGGGATGGACAAATGGAAAGTTGAAATT
ATGCTCATAAGAGCGTGGTCATAGAGGTTCTTTTTGTGAGCATCAGACAGATTGCAAAAT
TTATGATTAATAATACTTGTGTTGGTCAAGGTCAGTTCTAGTCCTGTCTCATTGCCTACC
ATTATATAATGATGACTGTTATTCTTTGTGCAGGAGAGAGGCATGGTCATATTGAGTGTC
TCCATGTTTAACTCCAGAGTCTGAAGCTCATAGACCCCTTTATAAAGACTGGTTGTGCAG
GACCTGCCACACAACAGGAGAAAAGTGACCAGGCCAATGAGGCCACATGTTGCAAAGTTG
TATAGACCTTTCAGCACTGCTAATATAGACAGCGCAATGAGAACAATGTTCATCACCTCT
TCTATTACATGAGGCACTTCCTGGAAGAATGTCACTATCTGTCCCATTTTGAATAGGACA
CTTGAATTGCGCAACCAAAAATGCCTAGGATCCCCGGAAATGCCTAGGATCCCCGGTG
>Scaffold_from_SRR1613401.fastqsanger_guided_by_NC_004296.1
cgcacAGTGGATCCTAGGCTATTGGATTGCGCTTTGCTTTTATTACTTTGCTAGATAGTC
TCAGCTTTTTGTTGCGTGCACTCAACAAAACAATCTGGCGATGAGTGCTTCAAAGGAAAT
AAAATCATTTTTGTGGACACAATCCTTGAGGAGGGAATTATCTGGTTACTGCTCCAACAT
CAAACTACAGGTGGTGAAAGATGCCCAGGCCCTTTTACATGGACTTGACTTCTCTGAAGT
TAGTAATGTTCAACGGATGATGCGCAAGGAGAGAAGGGATGACAATGATTTGAAACGGTT
GAGGGACCTAAATCAAGCGGTCAACAATCTTGTTGAATTAAAATCAACTCAACAAAAGAG
TGTACTGAGAGTTGGGACTCTAACCTCAGATGACTTATTAATCTTGGCCGCTGATCTAGA
GAAGTTGAAGTCAAAGGTGACCAGAACAGAAAGGCCACTGAGTGCAGGTGTCTATATGGG
CAACCTAAGCTCACAGCAACTTGACCAAAGAAGAGCTCTTCTGAACATGATAGGAATGAG
TGGTAGTAATCGAGGGGCTCAGGCTGGGAGGGATGGAGTGGTCAGAGTTTGGGATGTGAA
AAATGCAGAGTTGCTCAATAATCAGTTCGGGACCATGCCAAGTCTGACACTGGCATGTCT
GACAAAACAGGGGCAGGTTGACCTGAATGATGCAGTACAAGCATTGACAGATTTAGGTTT
GATCTACACAGCGAAGTATCCTAATACTTCAGACTTAGACAGGCTGACTCAAAGTCACCC
CATCCTAAATATGATTGACACCAAAAAAAGCTCTTTGAATATCTCAGGTTATAATTTTAG
CTTGGGTGCAGCTGTGAAGGCAGGAGCTTGTATGCTGGATGGTGGCAACATGTTGGAGAC
AATCAAGGTGTCACCACAGACAATGGATGGTATTCTCAAATCCATTTTAAAGGTCAAGAA
GGCTCTTGGGATGTTCATTTCAGACACCCCTGGTGAAAGGAATCCTTATGAGAACATACT
CTACAAGATTTGTTTGTCAGGAGATGGATGGCCATACATTGCATCAAGAACCTCAATAAC
AGGAAGGGCCTGGGAAAACACTGTCGTTGATTTGGAATCAGATGGGAAGCCACAGAAAGC
TGACAGCAACAATTCCAGTAAATCTCTGCAGTCGGCAGGGTTTACCGCTGGGCTTACCTA
TTCTCAGCTGATGACCCTCAAGGATGCAATGCTGCAACTTGACCCAAATGCTAAGACCTG
GATGGACATTGAGGGAAGACCTGAAGATCCAGTGGAAATCGCCCTCTATCAACCAAGTTC
AGGATGCTACATACACTTCTTCCGTGAACCTACTGATTTAAAGCAGTTCAAGCAGGATGC
TAAGTACTCACATGGGATTGATGTCACAGACCTCTTCGCTGCACAACCGGGCTTGACCAG
TGCTGTCATTGATGCACTCCCCCGGAATATGGTCATCACCTGTCAGGGGTCTGATGATAT
AAGGAAACTCCTTGAATCACAAGGAAGAAAAGACATTAAACTAATTGACATTGCCCTCAG
CAAAACTGATTCCAGGAAGTATGAAAATGCAGTCTGGGATCAGTATAAAGATTTATGCCA
CATGCACACAGGTATTGTTGTTGAGAAGAAGAAAAGAGGCGGTAAAGAGGAAATAACCCC
TCACTGTGCACTAATGGACTGCATCATGTTTGATGCAGCAGTGTCAGGAGGACTGAATGC
ATCAGTTTTGAGAGCAGTACTGCCCAGAGACATGGTGTTCAGGACATCGACACCTAGAGT
CGTCCTGTAAATGGACGCCCCCGTGACCCACCGCCAATAGGCGGTGGGTCACGGGGGCCC
TGACAAGGGTCTCATCTCTTCCATTTCACAGGCACACCAGGCTGTTTATAGAGTCCACAG
GAACAAATGCCCATATGATTCAGCCTATGAGGTTTGGGACACGGCTTGCCCACAATATGC
CTATGAGTTGGTATTTTGACTAGGTGAAGGAAGATGCTGATAAGATAGAAACTTGTGCTG
AACACAAAGAGGTCAACTAGACCCAATGGTGTCTTTCCCTGCCTCTCCATATACTCCTTC
TGTAACATTTCAGTGATCATGTTGTCAGCTTGTTGTTCAATATCATCAGAAAAGTGGGTC
TCATTCAGGTATGAACCATTTGACACAAGCCAACATTTGGGCAGTGATGTCTTCCCAGTA
GTTGTGTGGTTGAGGTACCAATACTTGCTGTAATTACAGTATGGAATCCCCATGATGTCC
CGTAGATGGTTCTTCATTATAAGTTGGTCATTTATTAAAGCATTTACTGCTTTGTTGATC
AACTGAATGCTCATTTGTGCTTCAGCTTTCAACCTTTGAATGGCTTGTTTATTAAAGTCA
AACAGCCTCAGCATGTCACAAAATTCCTCATCATGCTTCTCATTACATTTTGCCACAGCT
GTGTTCCCAAAGCACTTTAGTTCAGCCTCAATTAGCATCCATCTAGTCAAACAATACCCC
CCTGGTGTGTCTTTGCCTTCAGAATCTGACAGTGTCCATGTGAATGTGCCTAATAGCCTT
CTACTAATATAAATATCTCTGGTCCTCTGTGAGAGGAGCCCGAGATAACCGATGGGAGAT
GGTCTCGAGAATTGGCAGTGATCTTCCCAAGTTGTATTCTGGATTATCAGATATTGATAA
CTGGTCATGATACAGTCCCACCTGCCATGGCCTGAGTCAAGAGCAATGTAGCTCCCACCC
CAAGCCATCCTCATGAAAGTCTGTAATACACCATTTGCAACAGTGCCACAATGGTCGGCT
GCATCCCCGGCATAGCTGTGACTCAGGTTGTACTGTACACTAATCTTTCCCCCATTGAAG
TCGCAGCTCATTGCCTCATACTGATTAAAGTTGGGGATGGACAAGTGGAAAGTTGAGATA
ATGCTCATAAGAGCGTGGTCATAGAGGTTCTTTTTGTGGGCATCAGACAGATTGCAAAAT
TTATGATTAATAATGCTCGTGTTGGTCAAGGTCAGTTCTAATCCTGTCTCATTGCCCACC
ATTATATAATGATGACTGTTGTTTTTTGTGCAGGAGAGAGGCATGGTCATATTGAGTGTT
TCCATGTTTAGTTCCAGAGTCTGAAGCTCATAAACCCCTTTGTAAAGGCTGGTTGTACAG
GACCTGCCACACAACAGGAGGAAAGTGACCAAGCCAACGAGGCCACATGTTGCAAGATTG
TACAGACCCTTCAGTACTGCTAGTATAGACAGTGCAATGAGAACAATGTTCATCACCTCT
TCTATTACATGGGGCACTTCCTGAAAGAATGTCACTATTTGTCCCATTTTGAGTAGGACA
CTTGAATTGCGCAACCAAAAATGCCTAGGATCCCCGGtgcgc
>Scaffold_from_SRR1613387.fastqsanger_guided_by_NC_004296.1
cgcacagtggatcctaggctattggattgcgctttgcttttgtcattttggcagatagtc
tcagttctttgttgcgtgcatacaacacaacaatctggcgatgagtgcctcaaaggaaat
aaaatcctttttgtggacacaatctttgaggagggaattatctggttactgctccaacat
caaactacaggtggtgaaagatgcccaggctcttttacatggacttgacttctccgaagt
cagtaatgttcaacggttgatgcgcaaggagagaagggatgacaatgatttgaaacggtt
gagggacctaaatcaagcggtcaacaatcttgttgaattaaaatcaactcaacaaaagag
tatactgagagttgggactctaacctcagatgacttattaatcttagccgctgatctaga
gaagttaaagtcaaaggtgatcagaacagaaaggccattaAGTGCAGGTGTCTATATGGG
CAACCTAAGCTCACAGCAACTTGACCAAAGAAGAGCTCTTCTGAACATGATAGGAATGAG
TGGTAGTAATCGAGGGGCTCAGGCTGGGAGGGATGGAGTGGTCAGAGTTTGGGATGTGAA
AAATGCAGAGTTGCTCAATAATCAGTTCGGGACCATGCCAAGTCTGACACTGGCATGTCT
GACAAAACAGGGGCAGGTTGACCTGAATGATGCAGTACAAGCATTGACAGATTTAGGTTT
GATCTACACAGCGAAGTATCCTAATACTTCAGACTTAGACAGGCTGACTCAaagtcatcc
catcctaaatatgattgacaccaagaaaagctctttgaatatctcaggttataattttag
cttgggtgcagctgtgaaggcaggagcttgcatgctggatggtggcaatatgttggagac
aatcaaggtgtcacctcagacaatggatggtatcctcaaatccattttaaaggtcaagaa
ggctcttggaatgttcatttcagacacccctggtgaaaggaatccttatgaaaacatact
ctacaagatttgtttgtcaggagatggatggccatatattgcatcaagaacctcaataac
aggaagggcctgggaaaacactgtcgttgatctggaatcagatgggaagccacagaaagc
tgacagcaacaattccagtaaatccctgcagtcggcagggtttaccgctgggcttaccta
ttctcagctgatgaccctcaaggatgcaatgctgcaacttgacccaaatgctaagacctg
gatggacattgaaggaagacctgaagatccagtggaaattgccctctatcaaccaagttc
aggctgctacatacacttcttccgtgaacctactgatttaaagcagttcaagcaggatgc
taagtactcacatgggattgatgtcacagacctcttcgctacacaaccgggcttgaccag
tgctgtcattgatgcactcccccggaatatggtcattacctgtcaggggtccgatgacat
aaggaaactccttgaatcacaaggaagaaaagacattaaactaattgatattgccctcag
caaaactgattccaggaagtatgaaaatgcagtctgggaccagtataaagacttatgcca
catgcacacaggtgtcgttgttgaaaagaagaaaagaggcggtaaagaggaaataacccc
tcactgtgcactaatggactgcatcatgtttgatgcagcagtgtcaggaggactgaacac
atcggttttgagagcagtgctgcccagagatatggtgttcagaacatcgacacctagagt
cgttctgtaaatggacgcccccgtgacccaccgccaataggcggtgggtcacgggggccc
tgacaagggtctcatctcttccatttcacaggcacaccaggctgtttgtagagtccacag
gaacaaatgcccatatgattcaatctgtgaggtttgggacacgacttgcctacaatatgc
ctatgagttggtattttgactaggtgaaggaagatgctaataagatagaaacttgtactg
aacacaaagaggtcaactagacccaatggtgtcttcccctgcctctccatatactccttc
tgtaacatctcagtgatcatattgtcagcttgttgttcaatatcatcagaaaagtgggtc
tcgttcaagtatgaaccatttgatacaagccaacatttgggcagtgatgttctcccagta
gttgtgtggttgaggtaccaatacttgctgtaattacagtatggaattcccatgatgtcc
cgtagatggttcttcattataagttggtcatttatcaaagcatttactgctttgttgatc
aactgaatgctcatttgtgcttcagctttcaacctttgaatggcttgtttgttgaagtca
aacagcctcagcatgtcacaaaattcctcatcatgcttctcattacattttgccacagct
gtgttcccgaagcattttagttcagcctcaattagcatccacctggtcagacaatatccc
cctggtgtgtctttaccttcagaatctgacagtgtccatgtgaatgtgcctagcaatctt
ctactaatataaatatctctagtcctttgtgagaggagcccgagataaccgatgggagat
ggtctcgagaattggcagtgatcttcccaggttgtattttggattatcagatattgataa
ctagtcataatacagtcccagttgccacggcctgagtcaagagcaatgtagctcccaccc
caagccatcctcataaaagtctgtaacacaccatttgcaacagtaccacaatggttggct
gcatccccagcatagctgtgactcaggttgtactgcacactaatctttcccccattaaaa
tcgcagctcattgcctcatactgattgaagttggggatggacaagtggaaagttgagatt
atgctcataagagcgtggtcatagaggttctttttgtgggcatcagacagattgcaaaat
ttgtgattaataatgctcgtgttggtcaaggtcagttctagtcctgtctcattgcccacc
attatataatgatgactgttgttctttgtgcaggagagaggcatggtcatattgagtgtc
tccatgtttagttccagagtctgaagctcataaacccctttataaagactggttgtgcaa
gacctaccacacaacaggaggaaagtgaccaaaccaacaaggccacacgttgcaaaattg
tacagacctttcagcactgctagtacagacagtgcaatgagaacaatgttcatcacctct
tctattacatgaggcacttcctggaagaatgtcactatttgtcccattttaaataggaca
cttgaattgcgcaaccaaaaatgcctaggatccccggtgcgc
